# Supplementary material for: Multi-cohort proteogenomic analyses reveal genetic effects across the proteome and diseasome
Source: Cell. Author manuscript; Available in PMC 2026 Jul 8. (PMC13343581; doi:10.1016/j.cell.2026.03.049)
Supplement: MMC11 [file NIHMS2173841-supplement-MMC11.xlsx]

## Sheet: Sheet1
Table S11: Concordance between protein-phenotype associations identified using cis-focused genetic phenotypic-follow up in a pan-biobank effort and observational protein-phenotype associations in UK Biobank, related to Figure 6.
id	phecode	phenotype	nevent.surv.crude	nevent.surv.crude	beta.surv.crude	se.surv.crude	pval.surv.crude	beta.surv.adj	se.surv.adj	pval.surv.adj	nevent.prev	nall.prev	beta.prev	se.prev	pval.prev	BETA	SE	PVAL	PP.H4.abf
abl1	8	Intestinal infection	2088	2088	0.143377	0.0225204	1.93351e-10	0.074435	0.0241406	0.00204655	373	51296	0.00274155	0.0541855	0.959648
ace2	8	Intestinal infection	2048	2048	0.209968	0.0244203	8.10473e-18	0.160645	0.0261874	8.54584e-10	373	50589	0.122681	0.0588511	0.037105
acvrl1	8	Intestinal infection	2064	2064	0.329718	0.0238492	1.79815e-43	0.0741665	0.0320122	0.0205135	373	51048	0.0463101	0.0569766	0.416338	-0.000224807	0.0161611	0.988902
adam8	8	Intestinal infection	2099	2099	0.180013	0.0221878	4.93225e-16	0.020637	0.0248675	0.406606	373	51901	0.00351219	0.0532981	0.94746	-0.00247134	0.0125396	0.843763
adamts15	8	Intestinal infection	2088	2088	0.245126	0.0225038	1.2494e-27	0.0332555	0.028383	0.24133	373	51296	0.0357157	0.0540552	0.508787	-0.0475846	0.043266	0.271413
adgrg1	8	Intestinal infection	2088	2088	0.19132	0.0236431	5.86996e-16	0.103742	0.0256622	5.28595e-05	373	51296	-0.00674365	0.056548	0.905073
adgrg2	8	Intestinal infection	2087	2087	-0.209867	0.0238403	1.33164e-18	-0.140047	0.0258032	5.71418e-08	373	51533	0.0126131	0.0571804	0.825415
adm	8	Intestinal infection	2104	2104	0.403528	0.0241344	9.36631e-63	0.2135	0.0347688	8.22398e-10	373	51972	0.129922	0.0568585	0.0223124	-0.0124227	0.0403336	0.758083
agr2	8	Intestinal infection	2030	2030	0.216303	0.0227461	1.9162e-21	0.113994	0.0243359	2.81069e-06	373	49915	0.058167	0.0553321	0.29315	0.0755848	0.0620183	0.222939
agr3	8	Intestinal infection	2036	2036	0.157219	0.0225998	3.48384e-12	0.0692886	0.0241523	0.00412008	373	50235	0.067964	0.0547121	0.214158
agrp	8	Intestinal infection	2110	2110	0.132262	0.0233308	1.43639e-08	0.011691	0.0251425	0.641938	373	52096	-0.00471347	0.0555191	0.932342	0.0144072	0.0573755	0.801734
ambp	8	Intestinal infection	2101	2101	0.320137	0.023488	2.66302e-42	0.1064	0.028476	0.000186621	373	51898	0.133425	0.0559297	0.0170522	-0.0470319	0.0330593	0.154837
ang	8	Intestinal infection	2084	2084	0.175131	0.0230041	2.67777e-14	0.0232845	0.0256786	0.36453	373	51402	0.0383761	0.0553124	0.487803	0.00569874	0.0102406	0.577878
angpt2	8	Intestinal infection	2104	2104	0.256898	0.0228883	3.10985e-29	0.125794	0.0252435	6.25319e-07	373	51972	0.127636	0.0535632	0.0171765	-0.0301709	0.0340655	0.375793
angptl4	8	Intestinal infection	2090	2090	0.23898	0.0230707	3.82466e-25	0.0838525	0.0264472	0.00152143	373	51671	0.0659916	0.0548883	0.229251	0.0188839	0.0222131	0.395255
anxa10	8	Intestinal infection	2045	2045	0.151635	0.0228368	3.13851e-11	0.0607181	0.0243563	0.0126701	373	50326	0.0313265	0.0554514	0.572117	0.266721	0.152412	0.0801183
apbb1ip	8	Intestinal infection	2088	2088	0.128639	0.0225753	1.21082e-08	0.0171617	0.0250142	0.492665	373	51296	-0.0033676	0.0543326	0.950578	0.0330505	0.0237694	0.164387
aplp1	8	Intestinal infection	2087	2087	-0.126413	0.0224283	1.73711e-08	-0.0917624	0.0241886	0.000148469	373	51533	0.095285	0.0538594	0.0768701
apom	8	Intestinal infection	2097	2097	-0.156657	0.0223854	2.59324e-12	-0.0687903	0.0246777	0.00531087	373	51656	-0.00322681	0.0539322	0.95229
areg	8	Intestinal infection	2088	2088	0.292537	0.0230717	7.68288e-37	0.160606	0.0251554	1.71895e-10	373	51296	0.0544228	0.0539786	0.313345
arsa	8	Intestinal infection	2083	2083	0.138941	0.0223375	4.9692e-10	0.111269	0.024315	4.7366e-06	373	51546	-0.0104179	0.0535994	0.845889	0.0188985	0.010107	0.0615063
asgr1	8	Intestinal infection	2068	2068	0.340387	0.0228615	3.87935e-50	0.172493	0.0289128	2.43175e-09	373	51133	0.119769	0.0547254	0.0286296	0.0231875	0.0354051	0.51252
b4galt1	8	Intestinal infection	2095	2095	0.255229	0.0225795	1.25961e-29	0.10215	0.0259438	8.23802e-05	373	51755	0.142259	0.054133	0.00858987	0.049106	0.0301249	0.103085
bambi	8	Intestinal infection	2040	2040	0.191478	0.0230468	9.714e-17	0.0483509	0.0259564	0.0624945	373	50320	0.0585152	0.054736	0.28505	-0.10886	0.182978	0.551886
bcan	8	Intestinal infection	2068	2068	-0.158383	0.0230819	6.80025e-12	-0.122749	0.0253515	1.28618e-06	373	51133	-0.0756909	0.0556203	0.173561	0.00323579	0.025299	0.898227
bcl2l11	8	Intestinal infection	2084	2084	0.135965	0.022217	9.36525e-10	0.0472698	0.0234977	0.0442536	373	51458	-0.0431741	0.0533473	0.418342
bst2	8	Intestinal infection	2100	2100	0.240421	0.0225389	1.45344e-26	0.154266	0.0244665	2.87799e-10	373	51985	-0.0219065	0.0536834	0.683224	0.0130636	0.052291	0.802722
btn3a2	8	Intestinal infection	2084	2084	0.214081	0.022457	1.5295e-21	0.0428628	0.0253241	0.0905367	373	51458	0.0671234	0.0537037	0.211342
ca12	8	Intestinal infection	2088	2088	0.135095	0.0224277	1.70612e-09	0.00717605	0.0243328	0.76806	373	51296	0.0607627	0.0539853	0.26036	-0.00483344	0.0190392	0.799598
ca14	8	Intestinal infection	2104	2104	-0.121712	0.0231478	1.45602e-07	-0.174757	0.0258876	1.47233e-11	373	51972	-0.0764088	0.0552278	0.166505	0.0112032	0.0263343	0.670527
ca4	8	Intestinal infection	2114	2114	0.126013	0.0220737	1.13816e-08	-0.0487085	0.0244323	0.0461941	373	52169	0.00623822	0.0530581	0.906406	0.0363759	0.0189159	0.0544761
ca5a	8	Intestinal infection	2048	2048	0.168181	0.023073	3.12022e-13	0.0568922	0.0256076	0.0263043	373	50589	0.0332774	0.0553821	0.547927	-0.000487588	0.0087626	0.955625
ca6	8	Intestinal infection	2077	2077	-0.189493	0.0235546	8.63572e-16	-0.101352	0.0252329	5.90301e-05	373	51386	-0.0734024	0.0568619	0.196742	-0.00333686	0.00857275	0.697098
calca	8	Intestinal infection	2064	2064	0.233165	0.0273324	1.45449e-17	0.0495478	0.0308482	0.108234	373	51048	0.142406	0.065218	0.0289966	0.00969666	0.0600123	0.871638
cant1	8	Intestinal infection	2083	2083	0.184272	0.0223394	1.60076e-16	0.0219913	0.0254442	0.387426	373	51377	-0.0201476	0.0533598	0.705743	-0.0601042	0.0359546	0.0945892
capg	8	Intestinal infection	2066	2066	0.18025	0.0228143	2.77257e-15	0.0372242	0.0253342	0.141744	373	51152	0.0325521	0.0543641	0.549321	-0.0115015	0.00791203	0.146039
ccdc80	8	Intestinal infection	2087	2087	0.219298	0.024644	5.65526e-19	0.0460908	0.0275869	0.0947711	373	51533	0.0739204	0.0586118	0.207241	-0.0289057	0.0775076	0.709193
ccl11	8	Intestinal infection	2110	2110	0.169267	0.0232017	2.97673e-13	0.0904945	0.0249794	0.000291465	373	52096	-0.0942788	0.0559448	0.091948	-0.0464232	0.0513349	0.365826
ccl14	8	Intestinal infection	2084	2084	0.192941	0.0225812	1.29292e-17	0.0297539	0.0258871	0.250402	373	51402	-0.00531	0.0537431	0.921294	-0.0144613	0.0123479	0.241534
ccl15	8	Intestinal infection	2114	2114	0.24505	0.0225907	2.05185e-27	0.0881481	0.0265631	0.000905232	373	52169	0.0933135	0.0534503	0.0808461	0.00184969	0.00624831	0.767207
ccl16	8	Intestinal infection	2114	2114	0.234681	0.0231391	3.59037e-24	0.0656157	0.0262387	0.0123941	373	52169	0.207987	0.0550704	0.000158894	0.000929179	0.00889355	0.91679
ccl17	8	Intestinal infection	2077	2077	0.131741	0.0223113	3.5336e-09	0.0604002	0.0235134	0.0102065	373	51418	-0.0110764	0.0536237	0.836355	-0.0409205	0.0315694	0.194903
ccl18	8	Intestinal infection	2062	2062	0.168027	0.0230712	3.26523e-13	0.0485591	0.0255703	0.0575589	373	50831	0.0869065	0.0547215	0.11225	-0.00209299	0.0105079	0.842119
ccl19	8	Intestinal infection	2100	2100	0.139141	0.0220487	2.7792e-10	0.0599992	0.0240071	0.0124462	373	51985	0.0481181	0.0533295	0.366909	-0.12796	0.0776288	0.0992805
ccl20	8	Intestinal infection	2110	2110	0.253173	0.0222034	4.0657e-30	0.162797	0.0243508	2.30167e-11	373	52096	-0.0134199	0.0532768	0.801126	-0.138138	0.0867069	0.111125
ccl21	8	Intestinal infection	2095	2095	0.201202	0.0222107	1.31914e-19	0.0603334	0.0245928	0.0141553	373	51755	0.00202928	0.0534577	0.969719	-0.00465697	0.0528483	0.929782
ccl23	8	Intestinal infection	2095	2095	0.179308	0.0227027	2.83158e-15	0.020802	0.0260736	0.424975	373	51755	0.0830852	0.0541644	0.125043	0.0102719	0.0127319	0.41979
ccl25	8	Intestinal infection	2110	2110	0.150882	0.0228279	3.85511e-11	0.0565574	0.0243613	0.0202538	373	52096	0.0165355	0.0544502	0.761371	-0.00276016	0.00788922	0.72644
ccl3	8	Intestinal infection	2084	2084	0.299616	0.02313	2.2426e-38	0.148813	0.0276926	7.71207e-08	373	51458	0.115275	0.0552426	0.0369151	-0.000792473	0.0200444	0.968463
ccl4	8	Intestinal infection	2086	2086	0.123339	0.0223291	3.31968e-08	0.0536027	0.0239529	0.0252315	373	51587	-0.0723127	0.0539286	0.179954	0.00708952	0.0153637	0.644479
ccl7	8	Intestinal infection	2084	2084	0.198864	0.0227329	2.17532e-18	0.0869974	0.0257425	0.000726119	373	51458	-0.00543341	0.0540057	0.919862	-0.020298	0.0394789	0.607149
ccn3	8	Intestinal infection	2112	2112	0.224677	0.0242764	2.14343e-20	-0.00445152	0.0289039	0.877601	373	52084	0.0799201	0.057261	0.1628
ccn4	8	Intestinal infection	2104	2104	0.206358	0.0224881	4.4596e-20	0.0833846	0.0252478	0.00095778	373	51972	0.0499615	0.0535399	0.350736
cd160	8	Intestinal infection	2110	2110	0.15359	0.0220729	3.44446e-12	-0.0552119	0.0259058	0.0330682	373	52096	0.137405	0.0531731	0.00976314	0.0128351	0.0206673	0.534578
cd163	8	Intestinal infection	2101	2101	0.138898	0.0224929	6.60743e-10	0.0330989	0.024796	0.181927	373	51739	-0.01599	0.0536816	0.765805	-0.000852978	0.0434114	0.984324
cd207	8	Intestinal infection	2060	2060	0.149506	0.0223379	2.18739e-11	0.0283132	0.024279	0.243549	373	50410	0.02298	0.0536599	0.668467	-0.0186268	0.0121929	0.126594
cd27	8	Intestinal infection	2096	2096	0.30339	0.0228561	3.28048e-40	0.0964204	0.0284347	0.000696515	373	51692	0.0535615	0.0546491	0.327038	0.00737389	0.0237661	0.756356
cd274	8	Intestinal infection	2068	2068	0.213684	0.0226679	4.23046e-21	0.0613972	0.025991	0.0181643	373	51133	0.0635423	0.0547436	0.245753	-0.0129122	0.0168412	0.443261
cd28	8	Intestinal infection	2040	2040	0.146642	0.0226299	9.1721e-11	0.0392557	0.0248606	0.114328	373	50320	0.0536759	0.0543006	0.322911	-0.0388417	0.0298941	0.193838
cd300c	8	Intestinal infection	2100	2100	0.240246	0.0223558	6.15649e-27	0.0455998	0.027163	0.0932018	373	51985	-0.0135377	0.0537183	0.801032	0.00212291	0.012945	0.869735
cd300lf	8	Intestinal infection	2104	2104	0.204841	0.0223409	4.77942e-20	-0.000776334	0.025488	0.975701	373	51972	-0.00472398	0.0533924	0.929498	-0.000312585	0.00687687	0.963745
cd302	8	Intestinal infection	2088	2088	0.329921	0.0237029	4.85647e-44	0.121492	0.0300229	5.19541e-05	373	51296	0.137329	0.0564194	0.01493	0.00123086	0.0251895	0.961028
cd38	8	Intestinal infection	2088	2088	0.262884	0.0269691	1.88929e-22	0.00587921	0.034013	0.862768	373	51296	0.128629	0.065478	0.0494757	0.031686	0.015225	0.0374176
cd4	8	Intestinal infection	2081	2081	0.255999	0.0228187	3.29754e-29	0.064636	0.0270678	0.0169435	373	51374	0.0484206	0.0544864	0.374179	0.043129	0.0174109	0.0132445
cd40	8	Intestinal infection	2081	2081	0.16269	0.0224306	4.07572e-13	0.072518	0.024189	0.0027178	373	51503	-0.0349049	0.0536792	0.51553	-0.0344296	0.0140473	0.0142471
cd46	8	Intestinal infection	2081	2081	0.201236	0.0226294	5.96374e-19	0.0162337	0.026321	0.537394	373	51234	-0.0105387	0.0539154	0.845027	-0.109551	0.080918	0.175785
cd48	8	Intestinal infection	2090	2090	0.173719	0.0222482	5.79998e-15	0.0446108	0.0245932	0.0696858	373	51671	0.123504	0.0537817	0.0216535	0.00302278	0.012056	0.802024
cd5	8	Intestinal infection	2101	2101	0.216121	0.0223542	4.12381e-22	0.0141035	0.0259777	0.587194	373	51898	0.0478435	0.053809	0.37393	0.0142904	0.0398622	0.719972
cd59	8	Intestinal infection	2007	2007	0.299325	0.0245072	2.62385e-34	-0.0167507	0.0360114	0.641823	373	49674	0.0939738	0.059173	0.112259	-0.0346366	0.0249228	0.164603
cd70	8	Intestinal infection	2084	2084	0.164699	0.0231418	1.10337e-12	0.0654718	0.0245672	0.00769865	373	51458	0.0301451	0.0555759	0.587535	-0.00751797	0.00920303	0.413985
cd74	8	Intestinal infection	2100	2100	0.313645	0.0232495	1.78086e-41	0.106247	0.0299017	0.000380556	373	51985	0.106386	0.0555209	0.0553465	0.00848402	0.1262	0.946401
cd79b	8	Intestinal infection	2110	2110	0.272734	0.0224752	6.89916e-34	0.0687509	0.0278653	0.0136152	373	52096	0.0455742	0.0534603	0.393944	-0.0258894	0.0403692	0.521318
cd83	8	Intestinal infection	2084	2084	0.299641	0.0229343	5.20517e-39	0.0845691	0.0279301	0.00246275	373	51458	0.0499977	0.0544936	0.358882	0.031562	0.027666	0.253943
cd93	8	Intestinal infection	2016	2016	0.128939	0.0227646	1.47872e-08	-0.0535066	0.0263326	0.042158	373	49591	-0.00783668	0.0548017	0.88629	0.0558263	0.181436	0.758316
cd99l2	8	Intestinal infection	2083	2083	0.215739	0.0224486	7.23234e-22	0.0508881	0.0262179	0.0522624	373	51546	0.0410966	0.0537702	0.444687
cdcp1	8	Intestinal infection	2068	2068	0.224048	0.0251975	6.02057e-19	0.127296	0.0270929	2.62086e-06	373	51133	0.0490895	0.0603794	0.416208	-0.0239341	0.0197197	0.224857
cdh1	8	Intestinal infection	2035	2035	0.194418	0.0229619	2.51857e-17	0.0462986	0.0255735	0.0702314	373	49821	0.119245	0.0551769	0.0306848	-0.0214721	0.128833	0.867632
cdh2	8	Intestinal infection	2087	2087	0.200317	0.0240171	7.3907e-17	0.0617125	0.0270165	0.0223565	373	51533	0.177191	0.0566833	0.00177216	-0.0609955	0.057308	0.287172
cdh3	8	Intestinal infection	2100	2100	0.12226	0.0223091	4.2465e-08	-0.0741941	0.0264936	0.00510307	373	51985	-0.0479598	0.0539579	0.374091	0.000545256	0.0554693	0.992157
cdnf	8	Intestinal infection	2088	2088	0.15709	0.0227612	5.14111e-12	-0.00675621	0.0260678	0.795498	373	51296	0.00602543	0.0549672	0.912712	0.0164033	0.0200314	0.412857
ceacam5	8	Intestinal infection	2023	2023	0.156803	0.0228467	6.72943e-12	0.0941645	0.0248298	0.000149202	373	49671	-0.0848713	0.0545613	0.119822	0.00558123	0.0147016	0.704217
ceacam8	8	Intestinal infection	2048	2048	0.155137	0.0228411	1.10575e-11	0.00797031	0.0255479	0.75506	373	50589	-0.00162676	0.0543923	0.976141	-0.0427504	0.168559	0.799787
cfc1	8	Intestinal infection	2040	2040	0.183625	0.022687	5.78234e-16	0.0870118	0.0245755	0.000399222	373	50320	0.0986868	0.0539353	0.067291
chi3l1	8	Intestinal infection	2054	2054	0.238518	0.023737	9.34296e-24	0.138873	0.0264178	1.46571e-07	373	50401	0.000566751	0.0565665	0.992006	-0.00438337	0.0102915	0.670166
ckap4	8	Intestinal infection	2096	2096	0.321113	0.022994	2.54665e-44	0.108758	0.0296455	0.000243856	373	51844	0.0481447	0.0543488	0.3757	0.0223184	0.0316364	0.48052
clec14a	8	Intestinal infection	2083	2083	0.225871	0.0230816	1.29615e-22	0.023416	0.0276326	0.39677	373	51546	0.0280773	0.05554	0.613184	-0.000960204	0.0931399	0.991775
clec1a	8	Intestinal infection	2048	2048	0.165078	0.0226992	3.53139e-13	-0.00639013	0.0260036	0.805883	373	50589	0.102562	0.054266	0.0587605	-0.0122835	0.0147642	0.405423
clec4a	8	Intestinal infection	2084	2084	-0.134037	0.0222984	1.84314e-09	-0.106096	0.023592	6.88761e-06	373	51458	-0.0266373	0.053398	0.617888	-0.0257792	0.0147941	0.0814154
clec4d	8	Intestinal infection	2084	2084	0.230688	0.0224537	9.23367e-25	0.0551341	0.0260994	0.0346463	373	51458	-0.0634952	0.0535109	0.235392	-0.00555346	0.00976355	0.569495
clec5a	8	Intestinal infection	2077	2077	0.16054	0.0232215	4.73104e-12	0.0205728	0.0256855	0.423159	373	51365	0.00835379	0.055232	0.879779	-0.0292339	0.023006	0.203833
clec6a	8	Intestinal infection	2040	2040	0.224468	0.0226613	3.94512e-23	0.0903621	0.0252371	0.000342903	373	50320	0.0142234	0.0541457	0.792792	0.016393	0.00962166	0.0884252
clec7a	8	Intestinal infection	2110	2110	0.238067	0.022417	2.40813e-26	0.0365325	0.0256647	0.154604	373	52096	0.021953	0.0537541	0.682982	-0.00277578	0.00582469	0.63368
clmp	8	Intestinal infection	2104	2104	0.315579	0.0240093	1.84079e-39	0.0544459	0.0337549	0.10675	373	51972	0.0636532	0.0571776	0.265599	0.00789365	0.0221541	0.721611
cntn1	8	Intestinal infection	2114	2114	-0.151797	0.0233663	8.22432e-11	-0.0977939	0.0248077	8.07786e-05	373	52169	0.00766011	0.0564695	0.892098	-0.0107978	0.0183914	0.557131
cntn5	8	Intestinal infection	2083	2083	-0.175378	0.0234502	7.50265e-14	-0.104288	0.0248854	2.78044e-05	373	51658	-0.0758413	0.0567326	0.181282	-0.00176742	0.00915101	0.84685
col18a1	8	Intestinal infection	2094	2094	0.337742	0.0236901	4.07293e-46	0.116747	0.0305112	0.000130054	373	51749	0.111507	0.0560564	0.0466788	0.00812847	0.0325504	0.802804
colec12	8	Intestinal infection	2085	2085	0.321441	0.0243503	8.69244e-40	0.00339319	0.0362306	0.925383	373	51501	0.139514	0.0577124	0.0156322	0.00289314	0.0220915	0.895805
cpm	8	Intestinal infection	2088	2088	0.224566	0.0229461	1.28425e-22	0.131586	0.0268942	9.9448e-07	373	51732	0.139466	0.054949	0.0111456	-0.0419669	0.032861	0.201565
creld2	8	Intestinal infection	2090	2090	0.162762	0.022167	2.09593e-13	0.0404375	0.0243544	0.0968392	373	51671	-0.00500474	0.0533094	0.925204	0.0390074	0.0172637	0.0238519
crhbp	8	Intestinal infection	2085	2085	0.231803	0.022916	4.72481e-24	0.0772459	0.0261898	0.00318321	373	51501	0.119134	0.0550339	0.0304083	-0.0146369	0.01278	0.252088
crim1	8	Intestinal infection	2095	2095	0.190684	0.0231865	1.96942e-16	0.0740682	0.025548	0.00374141	373	51755	0.0839672	0.0550105	0.126914	-0.021803	0.0357302	0.541721
crip2	8	Intestinal infection	2068	2068	0.19941	0.0236319	3.22412e-17	0.024362	0.0270602	0.367967	373	51133	0.0384921	0.0570588	0.499927	0.00418982	0.0430294	0.922432
csf1	8	Intestinal infection	2095	2095	0.314597	0.02268	9.48364e-44	0.119259	0.0284371	2.74319e-05	373	51755	0.117387	0.0536208	0.0285814	0.0236495	0.0313523	0.450661
cst3	8	Intestinal infection	2097	2097	0.358842	0.0239602	1.0448e-50	-0.0177228	0.0471183	0.706817	373	51654	0.0663293	0.0573368	0.247339	-0.00510071	0.0224501	0.820267
cstb	8	Intestinal infection	2058	2058	0.286728	0.0229051	5.9485e-36	0.118466	0.0266357	8.68187e-06	373	50832	0.0243755	0.0541639	0.652688	0.00405841	0.011209	0.717301
ctsd	8	Intestinal infection	1968	1968	0.200091	0.0237922	4.10326e-17	0.101592	0.0267279	0.000144118	373	48174	0.0762232	0.057846	0.187607	-0.0119082	0.0143501	0.40663
ctsl	8	Intestinal infection	2087	2087	0.212742	0.0228894	1.48101e-20	0.0926693	0.024823	0.000189061	373	51533	0.0612901	0.0545835	0.261494
ctso	8	Intestinal infection	2110	2110	0.217996	0.0224143	2.34152e-22	0.104935	0.0248913	2.48981e-05	373	52096	0.107369	0.0537267	0.0456702	0.00149273	0.0289892	0.958933
ctss	8	Intestinal infection	1624	1624	0.183903	0.0254831	5.32848e-13	0.0660758	0.0280527	0.018502	373	40493	-0.129746	0.0611319	0.0338051	0.00647097	0.012101	0.592824
ctsv	8	Intestinal infection	2093	2093	-0.158453	0.0236659	2.15048e-11	-0.0299957	0.0253697	0.23707	373	51803	-0.135615	0.0564486	0.0162853	-0.00786438	0.0199653	0.693654
ctsz	8	Intestinal infection	2100	2100	0.258881	0.0226422	2.84229e-30	0.0752381	0.0264448	0.00443974	373	51572	0.0467452	0.0543634	0.389864	-0.00566388	0.0198473	0.775359
cxadr	8	Intestinal infection	2084	2084	0.205958	0.0222794	2.36817e-20	0.0890765	0.0248235	0.00033272	373	51458	0.107735	0.0533515	0.043451	-0.114115	0.0578968	0.0487222
cxcl10	8	Intestinal infection	2095	2095	0.179961	0.0233911	1.43067e-14	0.0729755	0.0258466	0.00475163	373	51755	0.0623208	0.0556876	0.263092	0.00870276	0.0328903	0.791318
cxcl11	8	Intestinal infection	2100	2100	0.16824	0.0224192	6.17515e-14	0.118711	0.0237414	5.72847e-07	373	51985	-0.0657801	0.0539727	0.222933	-0.0137673	0.0234084	0.556441
cxcl13	8	Intestinal infection	2100	2100	0.189484	0.0224318	2.98605e-17	0.0692563	0.0243706	0.00448596	373	51985	-0.0392818	0.0533706	0.461719	0.283184	0.151153	0.0610003
cxcl16	8	Intestinal infection	2111	2111	0.209649	0.0226203	1.89346e-20	0.0590489	0.0250522	0.0184216	373	52084	0.0747522	0.0536837	0.163785	-0.011541	0.0270216	0.669303
cxcl17	8	Intestinal infection	2110	2110	0.191843	0.0253721	3.99374e-14	0.0266817	0.0306707	0.384332	373	52096	0.0447007	0.0598887	0.455428	-0.0886435	0.0906502	0.328142
cxcl8	8	Intestinal infection	2073	2073	0.144747	0.022713	1.85498e-10	0.102098	0.0238899	1.92275e-05	373	51140	0.0640895	0.054655	0.240949
cxcl9	8	Intestinal infection	2095	2095	0.266232	0.0240612	1.85932e-28	0.147375	0.0268923	4.24819e-08	373	51755	0.083387	0.0570281	0.143684	0.0907184	0.0463534	0.0503354
dcbld2	8	Intestinal infection	2096	2096	0.185365	0.0230787	9.60173e-16	0.113038	0.024236	3.10041e-06	373	51692	-0.00827123	0.055562	0.88166	0.0131675	0.0221975	0.55305
ddah1	8	Intestinal infection	2088	2088	0.205912	0.0225378	6.46339e-20	0.0946949	0.0246954	0.000125811	373	51296	0.0049023	0.0543175	0.928086	-0.00855734	0.0296672	0.773007
defa1_defa1b	8	Intestinal infection	2055	2055	0.175462	0.0224172	4.99202e-15	0.00598051	0.0256303	0.815499	373	50489	-0.0222367	0.0538274	0.679525
defb4a_defb4b	8	Intestinal infection	2068	2068	0.147229	0.0232695	2.49769e-10	0.0448749	0.0247724	0.0700654	373	50806	-0.0287603	0.0570672	0.614281
dkk4	8	Intestinal infection	2064	2064	0.127983	0.0229748	2.53859e-08	0.0149837	0.0251474	0.551286	373	51049	-0.0201497	0.0548282	0.713241	0.045068	0.0372609	0.226462
dll1	8	Intestinal infection	2096	2096	0.285479	0.0229683	1.81346e-35	0.0468425	0.0296604	0.114268	373	51692	0.073385	0.0550595	0.182587	0.0414425	0.0479178	0.387113
dner	8	Intestinal infection	2081	2081	-0.210972	0.0226484	1.21858e-20	-0.139021	0.0249947	2.66677e-08	373	51419	-0.0477391	0.054445	0.380578	-0.0254768	0.0168235	0.129934
dpp4	8	Intestinal infection	2059	2059	-0.130104	0.02336	2.55436e-08	-0.104008	0.0241257	1.62438e-05	373	50573	0.00341631	0.0559353	0.951299	0.0366207	0.0288842	0.204852
draxin	8	Intestinal infection	2068	2068	0.131224	0.0227133	7.58702e-09	0.0276722	0.0248392	0.265257	373	51133	0.115849	0.0544502	0.0333684	-0.00237677	0.0125574	0.849879
dsc2	8	Intestinal infection	2064	2064	0.268362	0.0232812	9.64966e-31	0.0571064	0.0288291	0.0476067	373	50969	0.0729	0.0558671	0.191933	-0.0547298	0.022038	0.0130123
eda2r	8	Intestinal infection	2104	2104	0.425704	0.0285318	2.43054e-50	0.170307	0.0374728	5.49855e-06	373	51972	0.208502	0.0670256	0.00186589
efemp1	8	Intestinal infection	2099	2099	0.240892	0.0245738	1.09536e-22	0.0241257	0.0292026	0.408721	373	51655	0.0450924	0.0584503	0.440431	-0.0699076	0.0355486	0.0492369
efna4	8	Intestinal infection	2064	2064	0.346376	0.023402	1.43969e-49	0.10564	0.0328108	0.00128339	373	51048	0.109589	0.0557636	0.0493865	-0.047387	0.0594054	0.425051
egfl7	8	Intestinal infection	2040	2040	0.167576	0.0230528	3.61531e-13	0.0720602	0.0251411	0.00415391	373	50320	-0.0320984	0.0553587	0.562033	-0.00892448	0.0254084	0.725407
egfr	8	Intestinal infection	2114	2114	-0.204245	0.0227979	3.27858e-19	-0.112209	0.0242087	3.56841e-06	373	52169	0.0199175	0.0544502	0.71452	0.0149511	0.042516	0.725095
egln1	8	Intestinal infection	2084	2084	0.152749	0.0228097	2.13224e-11	0.0353023	0.0251345	0.160159	373	51458	-0.0246144	0.0550854	0.65499	-0.00921168	0.0423087	0.827643
eif4ebp1	8	Intestinal infection	2087	2087	0.13098	0.0226964	7.8829e-09	0.0749153	0.0241765	0.00194384	373	51533	-0.067783	0.0546793	0.215107
enah	8	Intestinal infection	2057	2057	0.154673	0.0225697	7.22647e-12	0.0806331	0.024263	0.000889627	373	50562	-0.0362782	0.0536174	0.498652	0.0178174	0.0584681	0.760566
epha2	8	Intestinal infection	2016	2016	0.316088	0.0242127	5.98143e-39	0.0932507	0.0305427	0.00226473	373	49672	0.126755	0.0573136	0.0269938	-0.0189151	0.044106	0.668028
ephb4	8	Intestinal infection	2114	2114	0.247616	0.0224558	2.8375e-28	0.0354144	0.0277129	0.201283	373	52169	0.0901827	0.0536104	0.0925327	0.0181374	0.0465481	0.696796
ephb6	8	Intestinal infection	2064	2064	0.164254	0.022467	2.65345e-13	-0.0281059	0.0267229	0.292914	373	51048	0.0110251	0.0544736	0.83961	-0.0172841	0.0223003	0.438303
epo	8	Intestinal infection	2084	2084	0.161516	0.0226249	9.41006e-13	0.108289	0.0241073	7.05678e-06	373	51458	0.00183013	0.0533976	0.972659	-0.064666	0.0664473	0.330458
esam	8	Intestinal infection	2114	2114	0.218063	0.0225198	3.55479e-22	0.0460528	0.0259398	0.0758367	373	52169	-0.0599	0.0536198	0.263941	-0.0172475	0.0419097	0.680677
ezr	8	Intestinal infection	2100	2100	0.148138	0.0224768	4.37693e-11	0.0561875	0.0244749	0.0216923	373	51985	-0.0523194	0.0537969	0.330784	-0.0596821	0.0659868	0.365754
f11r	8	Intestinal infection	2083	2083	0.136613	0.0221897	7.4319e-10	0.061746	0.0236838	0.00913121	373	51546	-0.00410678	0.0534719	0.938781	-0.0431917	0.152199	0.776576
f7	8	Intestinal infection	2094	2094	0.124693	0.0226521	3.69856e-08	0.0100818	0.0243901	0.679345	373	51654	0.104335	0.0541506	0.05401	0.005675	0.0128191	0.657983
fabp2	8	Intestinal infection	2087	2087	0.123427	0.0228819	6.88661e-08	0.0294025	0.0244579	0.2293	373	51533	0.0828191	0.0545341	0.128847	0.0226754	0.0231108	0.326514
fabp4	8	Intestinal infection	2114	2114	0.351651	0.0239509	8.38791e-49	0.166685	0.0350676	2.00172e-06	373	52169	0.141496	0.0568317	0.0127836	-0.00620711	0.0567277	0.91287
fam3b	8	Intestinal infection	2088	2088	0.177047	0.0228923	1.04304e-14	0.0564267	0.0249736	0.0238552	373	51296	0.121359	0.0551005	0.0276303	-0.000453463	0.0122806	0.970545
fam3c	8	Intestinal infection	2084	2084	0.293467	0.023542	1.14938e-35	0.0706556	0.0300209	0.0185954	373	51457	0.0576683	0.0558424	0.301745	-0.0106559	0.0520825	0.837887
fap	8	Intestinal infection	2114	2114	-0.139265	0.0224158	5.20534e-10	-0.113005	0.0232641	1.18877e-06	373	52169	-0.0259827	0.0534101	0.62663	0.0211202	0.0290325	0.46694
fas	8	Intestinal infection	2104	2104	0.273065	0.0240687	7.8309e-30	0.0835114	0.0292561	0.00431047	373	51999	0.0247377	0.0581551	0.670563	0.00844431	0.0253333	0.738886
fcer2	8	Intestinal infection	2083	2083	0.125526	0.0222377	1.65451e-08	-0.0436912	0.0253168	0.0843868	373	51546	0.0595196	0.0538073	0.268656	-0.00297885	0.0189636	0.87518
fetub	8	Intestinal infection	2097	2097	0.137826	0.0228882	1.72589e-09	0.0735962	0.0247511	0.00294477	373	51656	0.0252353	0.0541647	0.641287	0.0034074	0.0133463	0.798486
fgf21	8	Intestinal infection	2103	2103	0.238467	0.0227022	8.26895e-26	0.120968	0.0255115	2.11942e-06	373	51895	0.0723598	0.0537056	0.177871	-0.0419148	0.0475469	0.378022
fgf23	8	Intestinal infection	2099	2099	0.264565	0.0229702	1.07406e-30	0.102077	0.0261917	9.7262e-05	373	51887	0.0507614	0.0537941	0.345363	0.0239629	0.055819	0.667708
fgfbp1	8	Intestinal infection	2096	2096	-0.188441	0.0226895	9.96675e-17	-0.139179	0.0238333	5.22988e-09	373	51692	-0.10583	0.0550338	0.0544813	0.0266992	0.0332665	0.422215
fgfr2	8	Intestinal infection	2096	2096	0.239077	0.0235578	3.36348e-24	0.0590779	0.0273068	0.0305036	373	51692	0.0406105	0.0567561	0.474284	0.0520925	0.0439571	0.235987
fkbp4	8	Intestinal infection	2068	2068	0.133472	0.0222838	2.10285e-09	0.0904313	0.0235259	0.000121093	373	51133	-0.0838701	0.0541428	0.121369	0.108447	0.14265	0.447115
flrt2	8	Intestinal infection	2068	2068	0.137277	0.0224462	9.60637e-10	0.0287979	0.0242449	0.234914	373	51133	0.102759	0.0540476	0.0572674	-0.0167746	0.0113397	0.139067
flt3lg	8	Intestinal infection	2110	2110	0.150615	0.0232151	8.70878e-11	0.112967	0.024092	2.74541e-06	373	52096	0.0977638	0.0554852	0.0780724	-0.0733201	0.126709	0.562824
folr1	8	Intestinal infection	2089	2089	0.198653	0.0236052	3.90709e-17	0.0462683	0.0270394	0.0870546	373	51455	0.0166797	0.0565757	0.76813	0.036965	0.0485528	0.446456
fstl3	8	Intestinal infection	2081	2081	0.330602	0.0239201	1.90034e-43	0.0778419	0.0341071	0.0224729	373	51420	0.101629	0.0567401	0.0732708	-0.00949678	0.0409033	0.816401
furin	8	Intestinal infection	2096	2096	0.203629	0.0230805	1.1185e-18	0.10773	0.0267969	5.81346e-05	373	51692	0.0233728	0.0546133	0.668674	-0.0110016	0.03578	0.758479
fut3_fut5	8	Intestinal infection	2100	2100	0.142813	0.0229988	5.31259e-10	0.0723214	0.0244666	0.00311732	373	51985	0.0371488	0.0553487	0.502107
galnt10	8	Intestinal infection	2088	2088	0.162902	0.0226774	6.79898e-13	0.119085	0.0238901	6.20639e-07	373	51296	-0.00512243	0.0547024	0.925394	-0.0379944	0.0155403	0.0144893
gcg	8	Intestinal infection	2040	2040	0.155148	0.0235156	4.17655e-11	0.0782633	0.0247852	0.0015904	373	50320	0.0717882	0.0566564	0.205127
gcnt1	8	Intestinal infection	2088	2088	0.198567	0.0227672	2.74268e-18	0.0817343	0.0247572	0.000961928	373	51296	-0.012574	0.0550866	0.819445	-0.00306564	0.0124814	0.80598
gdf15	8	Intestinal infection	2114	2114	0.539182	0.0256225	2.63084e-98	0.373493	0.0321075	2.81469e-31	373	52169	0.0773798	0.0631265	0.220278	0.0314418	0.0191106	0.0999184
gdnf	8	Intestinal infection	2045	2045	0.129457	0.0230104	1.84397e-08	0.0502264	0.0248296	0.0430892	373	50326	0.0434279	0.0557434	0.43594	-0.0104058	0.0204868	0.611503
gfra1	8	Intestinal infection	2103	2103	0.320996	0.0235909	3.64924e-42	0.0848242	0.0305183	0.00544499	373	51895	0.0425045	0.0555897	0.444503	0.022743	0.0223239	0.308309
ggt5	8	Intestinal infection	2068	2068	0.141461	0.0226716	4.38723e-10	0.0593652	0.0239327	0.0131195	373	51133	-0.0336666	0.0542543	0.534907	-0.0152858	0.0141531	0.280129
glo1	8	Intestinal infection	2048	2048	0.12941	0.0226362	1.08466e-08	0.0790582	0.0239761	0.000975904	373	50589	-0.113272	0.0550569	0.0396507	0.0278034	0.0206004	0.177128
grn	8	Intestinal infection	2080	2080	0.180138	0.0225463	1.35258e-15	0.0549923	0.0246395	0.025623	373	51292	0.0944927	0.0541381	0.0809152	0.0248357	0.0279658	0.374501
gusb	8	Intestinal infection	2096	2096	0.155242	0.0230899	1.77529e-11	0.0788406	0.0258087	0.00225204	373	51758	0.0271402	0.0556582	0.625817	0.0780514	0.0440532	0.0764353
havcr1	8	Intestinal infection	2101	2101	0.30481	0.0247188	6.16145e-35	0.178199	0.0265865	2.04757e-11	373	51898	0.130583	0.0583442	0.0252108	-0.00351756	0.00897511	0.695114
havcr2	8	Intestinal infection	2083	2083	0.328965	0.0231598	8.64095e-46	0.116464	0.0299316	9.98252e-05	373	51546	0.0494468	0.0554707	0.372713	0.00183623	0.0100391	0.85487
hgf	8	Intestinal infection	2110	2110	0.290576	0.0230323	1.72288e-36	0.154462	0.0272286	1.40482e-08	373	52096	-0.0373756	0.0545069	0.4929	-0.00968562	0.0502267	0.847086
hnmt	8	Intestinal infection	2059	2059	0.23332	0.0232525	1.07871e-23	0.066269	0.0272924	0.0151775	373	50890	0.106657	0.0559286	0.0565171	0.0147282	0.00803493	0.0667987
hpgds	8	Intestinal infection	2040	2040	-0.153701	0.0223212	5.74443e-12	-0.119589	0.0234106	3.25046e-07	373	50320	0.017072	0.0536181	0.750182	-0.00600253	0.00771767	0.436708
hspg2	8	Intestinal infection	2075	2075	0.26295	0.0234841	4.22032e-29	-0.0277586	0.033588	0.408553	373	51151	0.0157296	0.055846	0.778205	-0.0363146	0.0305784	0.234994
icam1	8	Intestinal infection	2079	2079	0.184965	0.0228495	5.72834e-16	0.0480388	0.0251526	0.0561464	373	51317	0.0226709	0.0543086	0.676353	0.00646163	0.0112496	0.565706
idua	8	Intestinal infection	2104	2104	0.130308	0.0220048	3.18429e-09	0.0682637	0.0232012	0.00325839	373	51972	0.0292086	0.0527944	0.580091	-0.0120065	0.00935938	0.199552
ifngr1	8	Intestinal infection	2095	2095	0.151939	0.0225396	1.57306e-11	-0.0388701	0.0268334	0.147457	373	51755	0.0921913	0.0541775	0.0888208	0.0726102	0.0400847	0.070076
ifnlr1	8	Intestinal infection	2084	2084	0.172636	0.0223977	1.28074e-14	0.0537554	0.02512	0.0323592	373	51458	-0.0355836	0.0539274	0.509355	-0.012395	0.0174983	0.478726
igf1r	8	Intestinal infection	2088	2088	0.126391	0.0230023	3.91367e-08	0.00417485	0.0249638	0.867184	373	51296	0.0105721	0.0554718	0.848851	0.0422419	0.0531605	0.42684
igf2r	8	Intestinal infection	2083	2083	0.140612	0.0227064	5.91808e-10	0.0835397	0.02427	0.000577235	373	51546	0.0524051	0.0543874	0.335271	-0.00995862	0.0125004	0.425645
igfbp2	8	Intestinal infection	2111	2111	0.127327	0.0228619	2.55611e-08	0.0982988	0.0276301	0.000374154	373	52087	-0.00900336	0.0540561	0.867719	0.0825687	0.113411	0.466584
igfbp6	8	Intestinal infection	2079	2079	0.231961	0.0254737	8.55461e-20	-0.116247	0.0351809	0.000952282	373	51317	0.0477515	0.0618032	0.439736	-0.16706	0.0743512	0.0246461
igfbp7	8	Intestinal infection	2114	2114	0.267691	0.0236143	8.70326e-30	0.120544	0.0265221	5.49217e-06	373	52169	0.034561	0.056244	0.538897	-0.0130101	0.015747	0.408696
igfbpl1	8	Intestinal infection	2087	2087	0.244829	0.0237609	6.76634e-25	0.106364	0.026894	7.65561e-05	373	51533	0.0177876	0.0562588	0.751869	0.00214446	0.0118977	0.856962
igsf3	8	Intestinal infection	2088	2088	0.195498	0.0228258	1.08256e-17	0.100622	0.02554	8.15571e-05	373	51296	0.0263413	0.0543703	0.628046	0.0349068	0.0497757	0.483128
il10	8	Intestinal infection	2057	2057	0.138576	0.022159	4.00802e-10	0.0951564	0.0231161	3.84749e-05	373	50562	0.0786926	0.0533974	0.140558	-0.0590415	0.0672412	0.379913
il10rb	8	Intestinal infection	2095	2095	0.27601	0.0227922	9.36992e-34	0.0663847	0.027892	0.0173098	373	51755	0.0656561	0.054348	0.227021	-0.00694717	0.0114587	0.544331
il12a_il12b	8	Intestinal infection	2088	2088	0.218116	0.0225883	4.63044e-22	0.08898	0.0261209	0.000658084	373	51296	0.0855294	0.0544997	0.116565
il12b	8	Intestinal infection	2110	2110	0.205947	0.0224919	5.36227e-20	0.0830088	0.0259758	0.00139531	373	52096	0.0746262	0.0539436	0.166539	0.00883704	0.0129557	0.495176
il12rb1	8	Intestinal infection	2057	2057	0.187621	0.0224135	5.71927e-17	0.0626792	0.0245863	0.0107922	373	50562	0.106293	0.0535886	0.0473116	0.00714038	0.013309	0.591608
il15	8	Intestinal infection	2084	2084	0.215248	0.022209	3.26355e-22	0.151717	0.0235193	1.11298e-10	373	51458	0.0188131	0.0532297	0.723764	-0.185618	0.303722	0.541104
il15ra	8	Intestinal infection	2057	2057	0.164369	0.0226901	4.35392e-13	0.00428164	0.025195	0.865057	373	50562	0.0910913	0.0543616	0.0938059	-0.0213717	0.0132588	0.106987
il16	8	Intestinal infection	2110	2110	0.160647	0.0225969	1.16696e-12	-0.015525	0.0258618	0.548302	373	52096	-0.0179106	0.0542298	0.741194	0.0060857	0.0122488	0.619301
il17c	8	Intestinal infection	2057	2057	0.168492	0.0224047	5.46155e-14	0.0717436	0.0241379	0.00295637	373	50562	-0.0471333	0.054084	0.38349	-0.0837674	0.0365071	0.021759
il18	8	Intestinal infection	2079	2079	0.196027	0.0225086	3.06581e-18	0.0891247	0.0246919	0.000306828	373	51332	-0.0214533	0.0546233	0.694504	0.023856	0.0294224	0.417474
il18bp	8	Intestinal infection	2101	2101	0.27471	0.0232245	2.78187e-32	0.0671012	0.0285998	0.0189652	373	51739	0.0677824	0.0552995	0.220299	0.0808926	0.0519561	0.119484
il18r1	8	Intestinal infection	2110	2110	0.226824	0.0222386	1.99167e-24	0.129918	0.0250546	2.15572e-07	373	52096	0.0393375	0.053112	0.458904	0.00750939	0.00737564	0.308614
il1r1	8	Intestinal infection	2081	2081	0.165563	0.0224396	1.60505e-13	0.0828669	0.0236214	0.000451268	373	51461	0.0282231	0.0540129	0.601304	-0.0929338	0.026399	0.000430976
il1rl1	8	Intestinal infection	2104	2104	0.15127	0.0241921	4.02987e-10	0.129057	0.025306	3.39912e-07	373	51999	0.096864	0.0573036	0.0909583	0.0222948	0.0079123	0.00483623
il1rn	8	Intestinal infection	2081	2081	0.25929	0.0225873	1.67272e-30	0.118469	0.0281825	2.62659e-05	373	51417	0.0578693	0.0536625	0.280858	0.00380834	0.0252805	0.880257
il2ra	8	Intestinal infection	2070	2070	0.297594	0.0226175	1.53746e-39	0.122918	0.0265086	3.53701e-06	373	51167	0.0214194	0.0538055	0.690564	0.013696	0.0112474	0.223336
il4r	8	Intestinal infection	2084	2084	0.213612	0.022773	6.59556e-21	0.0824121	0.0248349	0.00090533	373	51458	-0.0412987	0.0537842	0.442571	-0.0490152	0.0172746	0.00454805
il6	8	Intestinal infection	2088	2088	0.267732	0.0230311	3.08398e-31	0.137796	0.026727	2.52701e-07	373	51296	0.149368	0.0547971	0.00641383
inhbc	8	Intestinal infection	2083	2083	0.209012	0.0223108	7.37743e-21	0.0810386	0.026122	0.00192013	373	51546	0.038949	0.0539095	0.469994	8.26938e-05	0.0114927	0.994259
itga11	8	Intestinal infection	2084	2084	-0.21739	0.0223933	2.79294e-22	-0.151008	0.023739	2.00238e-10	373	51458	-0.0912777	0.0538387	0.0900012	0.0350004	0.0219457	0.110742
itga5	8	Intestinal infection	2083	2083	0.165667	0.0228846	4.5127e-13	0.0603309	0.0254332	0.0176856	373	51546	0.02023	0.0548115	0.712065	0.0980601	0.112069	0.381574
itgav	8	Intestinal infection	2104	2104	-0.22969	0.0230375	2.05616e-23	-0.158371	0.0245194	1.0538e-10	373	51972	-0.0347502	0.0553794	0.530335	0.0247889	0.0345168	0.472653
jam2	8	Intestinal infection	2100	2100	0.203448	0.0233613	3.07201e-18	-0.0246163	0.0289802	0.395649	373	51985	0.0441683	0.0561739	0.431704	-0.0889475	0.0623298	0.153566
jun	8	Intestinal infection	2057	2057	0.138945	0.0223375	4.96341e-10	0.0619157	0.0241375	0.0103138	373	50562	0.066922	0.053028	0.206945
klk11	8	Intestinal infection	2080	2080	0.231225	0.0226379	1.71544e-24	0.0699081	0.0258295	0.00679918	373	51200	0.0499356	0.0543971	0.358627	-0.00071037	0.0186941	0.969688
klk8	8	Intestinal infection	2024	2024	0.146591	0.0231848	2.57023e-10	-0.0188322	0.0259283	0.467643	373	49805	0.0147253	0.0561861	0.79326	-1.59924e-05	0.0156634	0.999185
krt19	8	Intestinal infection	2082	2082	0.240655	0.023018	1.38924e-25	0.108117	0.0252358	1.83341e-05	373	51373	0.0805872	0.0544849	0.139121	0.03516	0.0446261	0.430768
lag3	8	Intestinal infection	2088	2088	0.133689	0.0231799	8.04811e-09	0.0434071	0.0249583	0.0820022	373	51296	0.0404472	0.0554518	0.465749	-0.0402247	0.0328756	0.221126
lair1	8	Intestinal infection	2085	2085	0.321862	0.0233422	2.97599e-43	0.0858495	0.0317644	0.00687804	373	51501	0.0890318	0.0555429	0.108948	-0.00807592	0.0100969	0.423803
lair2	8	Intestinal infection	2068	2068	0.151156	0.0222039	9.92245e-12	0.0731733	0.0236993	0.00201796	373	51133	0.0104316	0.05375	0.846116	0.00523762	0.0082037	0.523184
lama4	8	Intestinal infection	2095	2095	0.13771	0.0222765	6.33566e-10	0.00212067	0.0244407	0.930856	373	51755	-0.123614	0.0533252	0.0204428	-0.0235105	0.0417965	0.573775
lamp3	8	Intestinal infection	2106	2106	0.229849	0.0234601	1.15492e-22	0.0440555	0.027905	0.114389	373	52011	0.0622261	0.0554905	0.262125	0.00978365	0.0296137	0.741116
layn	8	Intestinal infection	2064	2064	0.288417	0.0240723	4.45488e-33	0.0731877	0.030657	0.0169723	373	51048	0.0806618	0.0572205	0.158638	-0.00571944	0.0178542	0.748709
lcn2	8	Intestinal infection	2040	2040	0.199524	0.0229578	3.59495e-18	-0.0152874	0.027614	0.579845	373	49984	-0.0144506	0.0550251	0.792845	-0.000189436	0.134257	0.998874
lep	8	Intestinal infection	2087	2087	0.255352	0.0261004	1.32583e-22	0.080556	0.042204	0.056297	373	51533	0.137584	0.0620312	0.0265562	0.234752	0.194122	0.226547
lgals1	8	Intestinal infection	2087	2087	0.243383	0.0229554	2.90407e-26	0.0428302	0.0283106	0.130313	373	51533	0.0647742	0.0546205	0.235663	0.02634	0.0193909	0.174346
lgals3	8	Intestinal infection	2094	2094	0.189794	0.0233859	4.82709e-16	0.0540816	0.0251616	0.0316053	373	51667	0.075106	0.0557131	0.177631	0.00791354	0.00976287	0.41761
lgals4	8	Intestinal infection	2085	2085	0.320926	0.0231769	1.33036e-43	0.182798	0.0257047	1.14825e-12	373	51501	0.049158	0.0553819	0.374746	-0.042146	0.0620891	0.497265
lgals7_lgals7b	8	Intestinal infection	2074	2074	0.146399	0.0233516	3.62643e-10	-0.0140827	0.0262457	0.591563	373	51387	-0.00737134	0.0556205	0.894566
lgals9	8	Intestinal infection	2081	2081	0.365195	0.0236254	6.69032e-54	0.17993	0.0313985	1.00117e-08	373	51503	0.162437	0.0559335	0.00368301	0.00135771	0.0149348	0.927565
lgmn	8	Intestinal infection	2095	2095	0.129125	0.0220992	5.12766e-09	0.047144	0.0235514	0.0453112	373	51755	-0.0862388	0.0530984	0.104347	0.00422338	0.017943	0.813916
lilra5	8	Intestinal infection	2084	2084	0.210612	0.022489	7.59744e-21	0.0622684	0.025575	0.0149024	373	51457	0.0865502	0.0531983	0.103751	-0.0253836	0.0237348	0.284857
lilrb2	8	Intestinal infection	2101	2101	0.135828	0.022222	9.81874e-10	0.0387558	0.0236146	0.10076	373	51917	0.0522831	0.053418	0.327701	0.00141298	0.00768593	0.85414
lilrb4	8	Intestinal infection	2057	2057	0.264661	0.0232058	3.94968e-30	0.0671383	0.0282139	0.0173305	373	50562	0.0903894	0.0552286	0.101705	0.0254882	0.0282441	0.366831
lrig1	8	Intestinal infection	2100	2100	0.167676	0.0223425	6.15236e-14	0.0818526	0.0239407	0.000628597	373	51821	0.0177539	0.0533083	0.739103	-0.0042252	0.00877717	0.630243
lrp11	8	Intestinal infection	2087	2087	0.194787	0.0226023	6.81113e-18	-0.00316997	0.026739	0.90563	373	51533	0.111845	0.0538969	0.037972	0.0139406	0.0135476	0.303475
lrrn1	8	Intestinal infection	2057	2057	-0.182004	0.0226682	9.82583e-16	-0.122404	0.0238192	2.76399e-07	373	50562	-0.0186363	0.0539216	0.729629	0.0155937	0.00813512	0.0552582
ltbp2	8	Intestinal infection	2114	2114	0.155059	0.0264556	4.59789e-09	0.0940083	0.0285874	0.00100742	373	52169	0.044721	0.0622944	0.47282	-0.0108371	0.0439278	0.805139
ltbp3	8	Intestinal infection	2040	2040	0.209424	0.0231272	1.36167e-19	0.0633372	0.026194	0.0156059	373	50320	0.0564358	0.0550735	0.305488	-0.0168011	0.0119321	0.159111
ltbr	8	Intestinal infection	2074	2074	0.237385	0.0229724	4.9729e-25	0.0123753	0.0287386	0.666746	373	51248	0.109784	0.0548962	0.0455161	-0.0457207	0.0194985	0.0190359
mad1l1	8	Intestinal infection	2061	2061	0.241038	0.0230586	1.41502e-25	0.08853	0.0266697	0.000901788	373	50964	0.0132851	0.0557277	0.811576	0.030106	0.0522649	0.564596
marco	8	Intestinal infection	2087	2087	0.139813	0.022552	5.66175e-10	0.0508678	0.0240782	0.0346338	373	51533	0.0162209	0.0539408	0.763631	0.00149453	0.0226995	0.947505
matn2	8	Intestinal infection	2086	2086	0.165311	0.0228796	5.00155e-13	0.0656077	0.0244595	0.00731182	373	51586	-0.0250731	0.0547725	0.647119	-0.0257088	0.014057	0.0674145
mb	8	Intestinal infection	2114	2114	0.146789	0.0253836	7.34472e-09	-0.0159022	0.028987	0.58328	373	52169	-0.0411645	0.0614895	0.503205
mcfd2	8	Intestinal infection	2080	2080	0.123946	0.0221896	2.32681e-08	0.0536719	0.0236865	0.0234557	373	51293	-0.0240005	0.0525596	0.647934	0.00187007	0.0329213	0.954701
mdk	8	Intestinal infection	2091	2091	0.232993	0.0225268	4.50605e-25	0.135204	0.0243375	2.76999e-08	373	51535	-0.0479365	0.0542252	0.376682	-0.0855186	0.0970065	0.378006
mepe	8	Intestinal infection	2085	2085	0.00797982	0.0232402	0.731325	-0.16441	0.0258888	2.14467e-10	373	51501	0.00488649	0.0560023	0.930469	0.0479163	0.0326902	0.142711
mertk	8	Intestinal infection	2110	2110	0.14338	0.0231001	5.40451e-10	0.052871	0.0246458	0.0319343	373	52096	0.0260602	0.0552446	0.637123	-0.00187465	0.0180458	0.917262
mfap5	8	Intestinal infection	2114	2114	0.192128	0.0227041	2.62241e-17	-0.0551335	0.0279403	0.0484657	373	52169	0.117371	0.0541192	0.0301013	0.00985646	0.0201748	0.625158
mfge8	8	Intestinal infection	2083	2083	0.159791	0.0227652	2.23354e-12	0.102186	0.0237914	1.74627e-05	373	51546	0.0814639	0.0546517	0.136066	-0.0112596	0.0171438	0.511325
micb_mica	8	Intestinal infection	2084	2084	0.133224	0.0220028	1.40549e-09	0.055305	0.022867	0.0155826	373	51458	0.0498817	0.0532992	0.349334
mme	8	Intestinal infection	2088	2088	0.153284	0.022725	1.52855e-11	0.117154	0.0242245	1.32358e-06	373	51296	0.0263587	0.0553301	0.633797	0.0652999	0.0890175	0.463215
mmp1	8	Intestinal infection	2010	2010	0.12287	0.0225466	5.04834e-08	0.0677058	0.0235964	0.00411346	373	49666	-0.0511073	0.0540182	0.344091	-0.0138846	0.0157997	0.379516
mmp10	8	Intestinal infection	2079	2079	0.137868	0.0223489	6.87781e-10	0.0494512	0.0240494	0.0397597	373	51417	-0.0259836	0.0535626	0.627601	0.00445762	0.0132591	0.736725
mmp12	8	Intestinal infection	2088	2088	0.273472	0.0243893	3.52943e-29	0.128676	0.0270556	1.97475e-06	373	51574	-0.0242165	0.0578149	0.675316	0.00163949	0.0104689	0.875556
mmp3	8	Intestinal infection	2083	2083	0.204561	0.0278874	2.21286e-13	0.0934926	0.0298248	0.00172016	373	51546	-0.0212248	0.0684808	0.756608	0.0187134	0.0139818	0.18076
mmp7	8	Intestinal infection	2045	2045	0.246824	0.0235019	8.42984e-26	0.106763	0.0253783	2.58965e-05	373	50510	0.115053	0.0561006	0.0402838	-0.0132002	0.0186273	0.478544
mpo	8	Intestinal infection	2083	2083	0.146346	0.0222503	4.79181e-11	0.0512361	0.0242137	0.0343452	373	51546	-0.0511054	0.0539463	0.343466	-0.0184381	0.0193707	0.34117
msln	8	Intestinal infection	2084	2084	0.16559	0.0229271	5.10638e-13	0.0482138	0.0254446	0.0581117	373	51212	0.0106621	0.0548312	0.845821	0.0130104	0.0143817	0.365652
msmb	8	Intestinal infection	2087	2087	0.1809	0.0237753	2.76786e-14	0.038629	0.0260501	0.138108	373	51418	-0.035151	0.057185	0.538761	-0.00368652	0.00853945	0.665956
msr1	8	Intestinal infection	2100	2100	0.221888	0.023662	6.7625e-21	0.10731	0.0261262	4.00205e-05	373	51985	0.0327766	0.0565833	0.562412	0.0101898	0.0180648	0.572708
mvk	8	Intestinal infection	2057	2057	0.145448	0.022718	1.53026e-10	0.0865146	0.0242762	0.000365586	373	50562	-0.00847649	0.0543569	0.876079	0.021601	0.0625506	0.729841
nbl1	8	Intestinal infection	2096	2096	0.278777	0.023087	1.43058e-33	0.0464591	0.0299298	0.120598	373	51692	0.0474662	0.0550356	0.388433	-0.0172769	0.0667306	0.795708
ncr1	8	Intestinal infection	2080	2080	0.165707	0.0223988	1.38209e-13	-0.0184556	0.0259526	0.477004	373	51384	0.100872	0.0536469	0.0600689	-0.00714954	0.0326015	0.826415
nectin2	8	Intestinal infection	2084	2084	0.317601	0.0228601	6.95854e-44	0.108783	0.0283935	0.000127485	373	51457	0.143214	0.0540682	0.00807868
nectin4	8	Intestinal infection	2096	2096	0.22188	0.0226153	1.009e-22	-0.00556449	0.0278131	0.841428	373	51692	0.0336701	0.0544916	0.536645
nefl	8	Intestinal infection	2036	2036	0.202512	0.0266015	2.68227e-14	0.0997407	0.0294502	0.000707236	373	50167	0.0753141	0.0632494	0.233753
nomo1	8	Intestinal infection	2083	2083	0.169463	0.0224945	4.93884e-14	0.0761203	0.0250357	0.00236205	373	51546	0.0121299	0.0543006	0.823236	-0.111759	0.0934534	0.231745
nos3	8	Intestinal infection	2045	2045	0.205671	0.0227089	1.34309e-19	0.0813954	0.0251136	0.00119075	373	50326	-0.0503226	0.0554207	0.363873	-0.0552483	0.132201	0.676013
npdc1	8	Intestinal infection	2087	2087	0.293113	0.0236692	3.20078e-35	0.0360674	0.0328389	0.272067	373	51533	0.104224	0.0559046	0.0622766	-0.0326473	0.118241	0.782464
nppb	8	Intestinal infection	2048	2048	0.167011	0.0231463	5.37443e-13	0.115843	0.0238519	1.19316e-06	373	50589	-0.0084455	0.0557622	0.879616	-0.00524981	0.0343605	0.878567
nppc	8	Intestinal infection	2084	2084	0.195647	0.025525	1.78948e-14	-0.0497075	0.0308673	0.107318	373	51458	0.0305933	0.0612122	0.617223	0.0237647	0.0992153	0.810697
ntprobnp	8	Intestinal infection	2087	2087	0.198839	0.0243519	3.20781e-16	0.110828	0.0254962	1.38105e-05	373	51533	0.0461389	0.0582005	0.427918
ntrk3	8	Intestinal infection	2100	2100	-0.202964	0.022455	1.58581e-19	-0.0883566	0.024991	0.000406954	373	51985	-0.0487071	0.0540252	0.36729	-3.87181e-05	0.0224318	0.998623
nucb2	8	Intestinal infection	2099	2099	0.209012	0.0223437	8.4067e-21	0.0614515	0.0253736	0.0154412	373	51887	-0.0388532	0.0529907	0.463431	-0.00122223	0.0156445	0.937729
nudt5	8	Intestinal infection	2083	2083	0.126552	0.0224361	1.69518e-08	0.0696933	0.0237764	0.00337665	373	51546	-0.00986847	0.0543431	0.8559	-0.032362	0.0846023	0.702076
omg	8	Intestinal infection	2088	2088	-0.158763	0.0228873	4.01216e-12	-0.0922593	0.0242906	0.000145781	373	51296	-0.179951	0.0554144	0.00116476	0.0324369	0.0764584	0.671389
oscar	8	Intestinal infection	2086	2086	0.21636	0.0222824	2.73529e-22	0.0486472	0.025175	0.0533143	373	51586	0.0240026	0.0537604	0.655255	-0.00339338	0.00944162	0.719291
osm	8	Intestinal infection	2070	2070	0.148569	0.0225813	4.72696e-11	0.0356017	0.0246268	0.148275	373	51213	-0.0831131	0.0536823	0.121564	0.0470087	0.117522	0.689157
p4hb	8	Intestinal infection	2085	2085	0.170144	0.0223841	2.93534e-14	0.0839468	0.0241366	0.000505194	373	51281	-0.022144	0.0539827	0.681654	0.0878301	0.0998616	0.37912
pag1	8	Intestinal infection	2048	2048	0.149772	0.0223473	2.05526e-11	0.0378964	0.0245636	0.122883	373	50589	0.0204217	0.0538092	0.704301	-0.136843	0.100267	0.172319
pam	8	Intestinal infection	2103	2103	0.142271	0.0222972	1.76329e-10	0.0159978	0.0240138	0.505289	373	51917	0.0698375	0.0534053	0.190979	0.0141892	0.00853295	0.0963383
parp1	8	Intestinal infection	2084	2084	0.143462	0.0224468	1.64572e-10	0.0487282	0.024407	0.0458815	373	51458	-0.113054	0.0539843	0.0362415	-0.0192311	0.0584329	0.74207
pcolce	8	Intestinal infection	806	806	0.238939	0.037397	1.66717e-10	0.114589	0.0401251	0.0042928	373	19312	-0.0744834	0.0957614	0.436686	-0.0013491	0.0271274	0.960336
pcsk9	8	Intestinal infection	2114	2114	0.142703	0.0226612	3.03002e-10	0.0762065	0.0242211	0.00165358	373	52169	0.0600672	0.0543452	0.269034	0.050244	0.0164371	0.00223758
pdcd1	8	Intestinal infection	2099	2099	0.198955	0.022337	5.24593e-19	0.0656358	0.0252415	0.00931385	373	51887	0.0642496	0.053549	0.230206	-0.0395771	0.028391	0.163317
pdcd1lg2	8	Intestinal infection	2088	2088	0.143603	0.0221962	9.8206e-11	0.0346214	0.023856	0.146706	373	51296	0.0754974	0.0535988	0.158963	0.00401144	0.0096337	0.67712
pgf	8	Intestinal infection	2110	2110	0.32178	0.0252918	4.42318e-37	0.0684935	0.0328744	0.0372067	373	52096	0.0315035	0.0608136	0.604435	0.0217288	0.100691	0.829147
pglyrp1	8	Intestinal infection	2101	2101	0.176017	0.0222416	2.4956e-15	0.0104355	0.0256597	0.684236	373	51917	-0.0229531	0.0529462	0.664639	0.0462147	0.0267752	0.0843425
phospho1	8	Intestinal infection	2068	2068	0.186013	0.0234765	2.31103e-15	0.0129334	0.0270341	0.632356	373	51133	0.106326	0.0566124	0.0603611
pi3	8	Intestinal infection	2061	2061	0.212094	0.0233572	1.08132e-19	0.0166947	0.0268877	0.534663	373	50853	0.0542548	0.0565433	0.337294	-0.0552056	0.018402	0.00269992
pigr	8	Intestinal infection	2058	2058	0.304685	0.0229109	2.35534e-40	0.174154	0.0261485	2.73472e-11	373	50877	0.0369842	0.0547047	0.498996	-0.0767986	0.0838703	0.359833
pilra	8	Intestinal infection	2083	2083	0.248002	0.0228733	2.16708e-27	0.0654421	0.0262567	0.0126886	373	51546	0.112021	0.0551048	0.042065	-0.0177775	0.00678437	0.00878381
pilrb	8	Intestinal infection	2087	2087	0.214003	0.0225632	2.43314e-21	0.0424678	0.0247908	0.0867037	373	51533	0.132489	0.05407	0.0142726	-0.0150441	0.00635617	0.0179404
plaur	8	Intestinal infection	2070	2070	0.354145	0.023685	1.50472e-50	0.13815	0.0298029	3.56183e-06	373	51165	0.028281	0.0559767	0.613398	-0.0322614	0.0385116	0.402196
plin1	8	Intestinal infection	2045	2045	0.13277	0.0230686	8.64103e-09	0.0206555	0.0262033	0.430533	373	50326	0.0289969	0.0555057	0.601383	-0.00443187	0.125754	0.971887
pltp	8	Intestinal infection	2107	2107	-0.130736	0.0225175	6.39962e-09	-0.0601097	0.0243777	0.013672	373	52002	-0.0290096	0.0536796	0.588907	-0.0176232	0.015191	0.246006
plxnb2	8	Intestinal infection	2101	2101	0.179541	0.0227779	3.21547e-15	0.112976	0.0242	3.03527e-06	373	51916	0.0648014	0.0541515	0.231436	-0.00577007	0.00866884	0.50566
pon3	8	Intestinal infection	2095	2095	-0.194145	0.0225889	8.34857e-18	-0.0861322	0.0268172	0.00131894	373	51755	0.00309195	0.0544911	0.954751	0.00816553	0.013301	0.539278
prcp	8	Intestinal infection	2104	2104	0.15141	0.0229935	4.55213e-11	0.0598339	0.0252246	0.0176898	373	51844	0.0516968	0.0548651	0.346064	0.00843809	0.061355	0.890613
prss8	8	Intestinal infection	2077	2077	0.306878	0.024311	1.57624e-36	0.139118	0.0283557	9.28678e-07	373	51332	0.0729373	0.0579615	0.208256	-0.0705404	0.0531266	0.184251
prtn3	8	Intestinal infection	2030	2030	0.144071	0.0224045	1.27218e-10	0.0279428	0.0244528	0.253153	373	50243	-0.00551898	0.053488	0.917819	-0.013323	0.0114203	0.243372
pth1r	8	Intestinal infection	2084	2084	0.121612	0.022237	4.52832e-08	0.00653086	0.0242081	0.78733	373	51458	0.0343839	0.0531364	0.517576	0.0109511	0.0253412	0.665634
ptk7	8	Intestinal infection	2045	2045	0.143764	0.0223343	1.21908e-10	0.0562238	0.0236181	0.0172876	373	50326	0.0173325	0.0542014	0.749136	0.0467832	0.0808315	0.562741
ptn	8	Intestinal infection	2048	2048	0.133559	0.0239564	2.47405e-08	0.080657	0.0250894	0.00130542	373	50589	0.0235671	0.0567327	0.677845	0.0885853	0.0680996	0.19332
qpct	8	Intestinal infection	2092	2092	0.204065	0.0221991	3.83787e-20	0.0408997	0.0254543	0.108102	373	51589	0.000572386	0.0531755	0.991412	0.0121478	0.00734515	0.0981569
rarres2	8	Intestinal infection	2105	2105	0.281375	0.0225807	1.22048e-35	0.101606	0.0274781	0.000217551	373	51824	0.0752197	0.0537164	0.16142	0.00459536	0.0319446	0.885616
reg1a	8	Intestinal infection	2073	2073	0.248776	0.0228563	1.36896e-27	0.110476	0.026129	2.3568e-05	373	51233	0.00162675	0.0549978	0.976403	0.0259492	0.0201407	0.197609
reg3a	8	Intestinal infection	2114	2114	0.256746	0.0229591	4.95288e-29	0.118451	0.0260055	5.24248e-06	373	52169	0.0757422	0.0545377	0.164892	0.0179532	0.0221541	0.417723
reg4	8	Intestinal infection	2086	2086	0.286375	0.0233056	1.05308e-34	0.141453	0.0258161	4.27127e-08	373	51586	0.00788675	0.0559118	0.887825	0.00280107	0.0257893	0.913509
relt	8	Intestinal infection	2083	2083	0.332718	0.0246492	1.60453e-41	0.0462307	0.0365686	0.206151	373	51546	0.06212	0.060148	0.301704	-0.00542203	0.0214299	0.800259
ren	8	Intestinal infection	2087	2087	0.234949	0.0230448	2.0806e-24	0.106782	0.0242926	1.10439e-05	373	51533	0.139367	0.0561131	0.0130032	0.0181619	0.0246912	0.461996
retn	8	Intestinal infection	2082	2082	0.18059	0.0223012	5.59658e-16	-0.0086403	0.0261026	0.740634	373	51418	-0.0281481	0.0530245	0.595521	0.0261506	0.0180383	0.147135
rgmb	8	Intestinal infection	2100	2100	0.130663	0.0227514	9.29827e-09	-0.0668781	0.0271965	0.0139297	373	51985	-0.0294162	0.0548956	0.592057	0.0201502	0.0293026	0.491667
robo1	8	Intestinal infection	2086	2086	0.121067	0.0224712	7.13799e-08	0.0329436	0.0240214	0.170243	373	51586	0.024841	0.0539669	0.645301	-0.0204452	0.0219356	0.351308
rspo3	8	Intestinal infection	2104	2104	0.202323	0.0242044	6.32934e-17	0.000246011	0.0280836	0.993011	373	51972	-0.0439786	0.0571243	0.441374	0.0480489	0.0296391	0.10499
rtn4r	8	Intestinal infection	2104	2104	0.203632	0.0225123	1.49121e-19	0.0194327	0.027119	0.47364	373	51972	0.0654767	0.0540755	0.225957	-0.0112102	0.0149724	0.454025
scara5	8	Intestinal infection	2100	2100	0.204643	0.0238363	9.05594e-18	0.0144919	0.0278297	0.602553	373	51985	0.0550192	0.0573533	0.337406	0.00323834	0.0168018	0.847164
scarb2	8	Intestinal infection	2031	2031	0.332084	0.0248336	8.77157e-41	0.0931163	0.0339833	0.00614285	373	50157	0.102813	0.0588552	0.0806577	0.0445917	0.0200411	0.0260803
scarf1	8	Intestinal infection	2114	2114	0.146268	0.0221139	3.73301e-11	0.0441997	0.0240493	0.0660799	373	52169	-0.0396552	0.0526381	0.451237	0.000400821	0.0139084	0.977009
scarf2	8	Intestinal infection	2100	2100	0.165026	0.025559	1.07032e-10	0.0456368	0.0287031	0.111844	373	51985	0.0262619	0.060991	0.666769	-0.00158132	0.0177957	0.929193
sdc1	8	Intestinal infection	2087	2087	0.214112	0.023081	1.75045e-20	0.0814677	0.0252833	0.00127215	373	51533	0.130992	0.055072	0.0173803	-0.0244011	0.0408822	0.550597
sele	8	Intestinal infection	2114	2114	0.130366	0.0223979	5.86826e-09	0.0541669	0.0244001	0.0264222	373	52169	0.0402351	0.0534236	0.45137	-0.0756523	0.0476422	0.112304
sema3f	8	Intestinal infection	2087	2087	0.274753	0.0231316	1.54389e-32	0.0399798	0.0297329	0.178744	373	51533	0.100841	0.0549603	0.0665357	-0.0382162	0.0384593	0.32038
serpinb8	8	Intestinal infection	2110	2110	0.157109	0.0223087	1.88842e-12	-0.0066126	0.0251741	0.792801	373	52096	-0.0610944	0.0537871	0.256017	-0.00224393	0.00789462	0.77623
sfrp1	8	Intestinal infection	2060	2060	0.155937	0.0236212	4.06773e-11	0.0444758	0.0256319	0.0827095	373	50964	-0.0286167	0.0563814	0.611765	0.0102049	0.0220599	0.643651
siglec1	8	Intestinal infection	2095	2095	0.223067	0.0225979	5.55391e-23	0.0880646	0.0256382	0.000592767	373	51755	0.020433	0.0537874	0.704031	0.0179485	0.0158712	0.258106
siglec10	8	Intestinal infection	2084	2084	0.211923	0.022466	3.9836e-21	0.0478489	0.0254204	0.0597953	373	51458	0.0518981	0.0536669	0.333523	-0.00588176	0.0112334	0.60056
siglec6	8	Intestinal infection	2104	2104	0.146104	0.0221326	4.07553e-11	0.0459904	0.0235176	0.0505151	373	51972	0.0855097	0.0532497	0.108312	-0.00277403	0.00924705	0.764184
siglec7	8	Intestinal infection	2087	2087	0.183836	0.0230074	1.3459e-15	0.0764955	0.0250699	0.0022786	373	51533	0.0319691	0.0547522	0.559297	-0.00289788	0.016256	0.858515
sirpb1	8	Intestinal infection	2083	2083	0.233943	0.022644	5.08544e-25	0.0512664	0.0262295	0.050638	373	51416	0.116548	0.0547294	0.0332109	-0.00833899	0.00758863	0.271821
sit1	8	Intestinal infection	2057	2057	0.134561	0.0223777	1.81953e-09	0.023586	0.024546	0.336608	373	50562	0.0310493	0.0539344	0.564827
slamf1	8	Intestinal infection	2057	2057	0.154783	0.0224215	5.07967e-12	0.0879493	0.023573	0.000190775	373	50562	0.069063	0.053573	0.19735	-0.00455605	0.042902	0.915426
slamf8	8	Intestinal infection	2040	2040	0.222959	0.0229352	2.44718e-22	0.105623	0.0246353	1.80732e-05	373	50320	-0.0210944	0.0549178	0.700898	0.00580751	0.00629446	0.356196
smoc1	8	Intestinal infection	2104	2104	0.282874	0.023813	1.52303e-32	0.115475	0.0275984	2.8627e-05	373	51972	0.0471377	0.057282	0.410561	-0.00135324	0.02203	0.951019
smoc2	8	Intestinal infection	2095	2095	0.174571	0.0238409	2.43723e-13	-0.0105992	0.0273179	0.698021	373	51755	-0.0284983	0.0569628	0.616866	-0.0262313	0.0126029	0.037401
smpd1	8	Intestinal infection	2090	2090	0.153936	0.0226515	1.07673e-11	0.118417	0.0238751	7.05492e-07	373	51731	-0.0349211	0.054371	0.520695	-0.00711039	0.0144432	0.622506
sncg	8	Intestinal infection	2068	2068	0.187592	0.023417	1.1385e-15	0.0142146	0.026695	0.594392	373	51133	0.0414974	0.0563108	0.461162	-0.0227768	0.0070534	0.00124139
sorcs2	8	Intestinal infection	2040	2040	0.259533	0.0239345	2.14239e-27	0.0427235	0.0293426	0.145386	373	50320	0.0742745	0.0568209	0.191156	-0.00478805	0.0133928	0.720711
spink1	8	Intestinal infection	2083	2083	0.281146	0.0229764	1.98841e-34	0.10468	0.0269459	0.000102403	373	51546	0.0607955	0.054963	0.268676	0.0122191	0.014047	0.384372
spint1	8	Intestinal infection	2079	2079	0.162062	0.0224563	5.32232e-13	0.0599368	0.0241	0.0128823	373	51376	-0.00169532	0.0537068	0.974818	0.021635	0.0232031	0.35112
spint2	8	Intestinal infection	2095	2095	0.170481	0.0223519	2.39966e-14	0.0413941	0.0244815	0.0908694	373	51755	-0.0331273	0.0535095	0.535856	0.0941074	0.0370141	0.011007
spock1	8	Intestinal infection	2068	2068	-0.13819	0.0228369	1.43786e-09	-0.0544325	0.0240165	0.0234233	373	51133	-0.0522295	0.055344	0.34531	0.069307	0.0310254	0.0254911
spon1	8	Intestinal infection	2086	2086	0.226315	0.0237779	1.76741e-21	0.0810526	0.026216	0.00198998	373	51586	0.0107236	0.0564338	0.849293	-0.0382882	0.0223624	0.0868651
spon2	8	Intestinal infection	2079	2079	0.325803	0.0238489	1.73205e-42	0.114128	0.0298207	0.000129632	373	51287	0.0819383	0.0562922	0.145506	-0.0682744	0.0387901	0.0783914
spp1	8	Intestinal infection	2111	2111	0.156459	0.0230427	1.12173e-11	0.0337483	0.0251122	0.178981	373	52087	0.0297366	0.0546338	0.586243	-0.0766013	0.0428487	0.0738217
st6gal1	8	Intestinal infection	2114	2114	0.19822	0.0225265	1.37561e-18	0.0853266	0.0246064	0.000525005	373	52169	0.0757106	0.0537836	0.159223	-0.0365897	0.0293476	0.212481
stc1	8	Intestinal infection	2100	2100	0.193421	0.0227953	2.15489e-17	0.0429054	0.0265293	0.105817	373	51985	0.0135956	0.0545611	0.80322	-0.101851	0.0951937	0.284647
sult2a1	8	Intestinal infection	2084	2084	0.146469	0.0228021	1.33176e-10	0.0509347	0.0246714	0.0389677	373	51458	0.0144916	0.054255	0.789391	-0.02465	0.0207973	0.235919
sumf2	8	Intestinal infection	2100	2100	0.136816	0.0221636	6.70129e-10	0.056198	0.0237411	0.017927	373	51985	-0.0531661	0.0534915	0.320263	0.0093781	0.0149287	0.529878
tafa5	8	Intestinal infection	2088	2088	0.248057	0.0229377	2.94176e-27	-0.0378855	0.0307928	0.218572	373	51296	0.140044	0.0550996	0.011033
tcn2	8	Intestinal infection	2111	2111	0.123989	0.022514	3.64553e-08	0.0341728	0.0237779	0.150672	373	52087	0.0207098	0.0541743	0.702253	0.0145648	0.00860335	0.0904695
tff2	8	Intestinal infection	2090	2090	0.256313	0.0233864	5.95352e-28	0.0997925	0.0266766	0.000183418	373	51671	0.03115	0.0555069	0.574667	-0.0384844	0.0354173	0.277215
tff3	8	Intestinal infection	2088	2088	0.305683	0.0234252	6.41041e-39	0.126426	0.0283024	7.93398e-06	373	51486	0.0267052	0.0546354	0.624991	0.0223565	0.0331169	0.499627
tfpi2	8	Intestinal infection	2088	2088	0.239943	0.0235403	2.13388e-24	0.111011	0.0256446	1.49913e-05	373	51535	-0.0352276	0.0565201	0.533103	0.023953	0.0312828	0.44386
tfrc	8	Intestinal infection	2100	2100	0.136045	0.0222901	1.0384e-09	0.0939046	0.0241716	0.000102364	373	51740	-0.00773274	0.0530112	0.884024	0.00107352	0.0150822	0.943256
tgfa	8	Intestinal infection	2084	2084	0.265606	0.0227585	1.80105e-31	0.10893	0.0257396	2.31632e-05	373	51458	-0.0359195	0.053809	0.504429	-0.0404632	0.0510208	0.427736
tgfb1	8	Intestinal infection	2106	2106	0.172155	0.0223278	1.25451e-14	0.0680656	0.0242175	0.00494493	373	52011	-0.018421	0.0531455	0.728881	0.00611028	0.0207837	0.768763
tgfbr2	8	Intestinal infection	2096	2096	0.325862	0.0234984	9.98356e-44	0.0730725	0.032278	0.0235834	373	51692	0.0775665	0.055912	0.165352	-0.0166053	0.0727754	0.819512
tgfbr3	8	Intestinal infection	2114	2114	0.135217	0.0220343	8.4284e-10	-0.00524933	0.0247379	0.831952	373	52169	-0.0169839	0.0528202	0.7478	0.0547318	0.0346916	0.114642
thbd	8	Intestinal infection	2087	2087	0.185764	0.0231341	9.75801e-16	-0.0177885	0.0271546	0.512414	373	51533	0.0331767	0.0554859	0.549887	0.0382541	0.020197	0.0582188
thbs2	8	Intestinal infection	2083	2083	0.195048	0.0224007	3.11442e-18	0.116134	0.0237489	1.00783e-06	373	51546	0.0598393	0.0540034	0.267833	-0.00730893	0.012819	0.568565
thy1	8	Intestinal infection	2100	2100	0.216177	0.0226419	1.32682e-21	-0.0198377	0.0290493	0.494672	373	51985	0.0454126	0.054454	0.404302	0.00163998	0.0163427	0.920067
timp1	8	Intestinal infection	2069	2069	0.300355	0.0230991	1.1781e-38	0.1318	0.0269645	1.01916e-06	373	50979	-0.0277104	0.0545377	0.611387
tmsb10	8	Intestinal infection	2083	2083	0.175898	0.0225032	5.42751e-15	0.052513	0.0250581	0.0361136	373	51546	-0.0373915	0.054135	0.489748
tnf	8	Intestinal infection	2043	2043	0.244654	0.022955	1.60038e-26	0.0714239	0.026678	0.00742272	373	50511	0.0558508	0.0543965	0.304545
tnfrsf10a	8	Intestinal infection	2068	2068	0.341544	0.0233891	2.70012e-48	0.167668	0.0278207	1.67311e-09	373	51133	0.0837004	0.0556807	0.132782	-0.0360024	0.0197849	0.068806
tnfrsf10b	8	Intestinal infection	2068	2068	0.419362	0.0245666	2.46359e-65	0.200869	0.033544	2.12144e-09	373	51133	0.181151	0.0583435	0.00190342	-0.000480407	0.015316	0.974977
tnfrsf11a	8	Intestinal infection	2110	2110	0.309018	0.0228838	1.48564e-41	0.0747546	0.02944	0.0111101	373	52096	0.0903054	0.0542951	0.0962659	-0.00160565	0.0100487	0.87305
tnfrsf11b	8	Intestinal infection	2085	2085	0.189518	0.0247951	2.11599e-14	0.108139	0.0262056	3.68237e-05	373	51501	0.00528157	0.0591731	0.928878	0.00786589	0.0260689	0.762854
tnfrsf12a	8	Intestinal infection	2096	2096	0.362494	0.0240948	3.75352e-51	0.159247	0.0306187	1.98275e-07	373	51692	0.0952718	0.0576895	0.0986452	-0.0482518	0.0677731	0.476489
tnfrsf13b	8	Intestinal infection	2086	2086	0.184911	0.0224729	1.90099e-16	-0.017314	0.0265234	0.513897	373	51586	0.0541817	0.0538774	0.314585	0.0162163	0.0315362	0.607104
tnfrsf14	8	Intestinal infection	2086	2086	0.315285	0.0228359	2.32747e-43	0.101952	0.0287973	0.000399616	373	51586	0.0213151	0.0545962	0.696231	0.0296672	0.0632901	0.639248
tnfrsf19	8	Intestinal infection	2104	2104	0.232253	0.0235558	6.22506e-23	-0.0393789	0.0309673	0.203505	373	51972	0.0508881	0.0559724	0.363264	0.0395718	0.0170368	0.0201941
tnfrsf1a	8	Intestinal infection	2083	2083	0.376834	0.0235589	1.37596e-57	0.138577	0.0348471	6.98684e-05	373	51546	0.0993279	0.0559677	0.0759413	-0.0267752	0.122401	0.826845
tnfrsf1b	8	Intestinal infection	2083	2083	0.360841	0.0231884	1.33381e-54	0.153821	0.031354	9.29735e-07	373	51546	0.120122	0.0555797	0.0306758	-0.115668	0.04066	0.0044445
tnfrsf21	8	Intestinal infection	2100	2100	0.180974	0.0226884	1.50561e-15	-0.00581413	0.026736	0.827847	373	51985	0.032614	0.0544443	0.549149	0.013755	0.033246	0.679069
tnfrsf4	8	Intestinal infection	2106	2106	0.337822	0.0229073	3.19916e-49	0.126762	0.0294044	1.62518e-05	373	52011	0.00620339	0.0544101	0.909228	0.0222285	0.0411976	0.589501
tnfrsf6b	8	Intestinal infection	2068	2068	0.295705	0.0229765	6.65022e-38	0.136417	0.02699	4.31812e-07	373	51133	0.0451023	0.0553144	0.414854	-0.0458011	0.0174747	0.00876742
tnfrsf9	8	Intestinal infection	2068	2068	0.311694	0.0235049	3.90651e-40	0.0967814	0.0298711	0.00119542	373	51133	0.0656779	0.0563054	0.243429	-0.0231053	0.0599878	0.700114
tnfsf13	8	Intestinal infection	2095	2095	0.217983	0.0235099	1.82795e-20	0.0840639	0.0254695	0.000964887	373	51755	-0.00753438	0.0559413	0.892862	-0.00542226	0.0180587	0.763981
tnfsf13b	8	Intestinal infection	2111	2111	0.20468	0.0230868	7.60539e-19	0.0856701	0.0248407	0.000563119	373	52084	0.00152079	0.0549097	0.977904	0.0312097	0.025265	0.216721
tpp1	8	Intestinal infection	2071	2071	0.189895	0.0225723	4.00547e-17	0.116461	0.0244842	1.96883e-06	373	51163	-0.0349032	0.0542034	0.519621	-0.0176	0.025359	0.48766
txndc5	8	Intestinal infection	2100	2100	0.151165	0.0221812	9.42437e-12	0.0734513	0.0237461	0.00198009	373	51985	-0.0451266	0.0531527	0.395882	0.0694392	0.0436971	0.112037
ulbp2	8	Intestinal infection	2068	2068	0.272453	0.0229117	1.31123e-32	0.0799313	0.0282368	0.00464398	373	51133	0.148769	0.0546301	0.00646516	0.0125759	0.0119183	0.291343
umod	8	Intestinal infection	2100	2100	-0.246023	0.0225291	9.22531e-28	-0.115546	0.0256527	6.6608e-06	373	52006	-0.0940879	0.0542596	0.0829124	0.00624213	0.00854187	0.46492
vcam1	8	Intestinal infection	2097	2097	0.161369	0.0226871	1.13718e-12	0.0336484	0.0251886	0.181595	373	51656	0.0304048	0.0539435	0.572998	-0.0731677	0.0628352	0.244246
vegfa	8	Intestinal infection	2101	2101	0.201394	0.0222397	1.35811e-19	0.086464	0.0245581	0.000430267	373	51927	-0.0022643	0.0532543	0.966085	0.0119765	0.00912392	0.189302
vsig4	8	Intestinal infection	2080	2080	0.348688	0.0236508	3.40305e-49	0.127802	0.0322559	7.4281e-05	373	51475	0.106885	0.0564716	0.0583938
vstm1	8	Intestinal infection	2045	2045	0.12057	0.0221886	5.51407e-08	0.0329371	0.0233622	0.158585	373	50326	0.00930742	0.054049	0.863278	-0.00494138	0.00750154	0.510078
vwc2	8	Intestinal infection	2060	2060	0.234672	0.0233637	9.73451e-24	0.00964489	0.0279116	0.729679	373	50963	0.145885	0.0561617	0.00938784	0.0108861	0.0106946	0.30872
wfdc2	8	Intestinal infection	1990	1990	0.409764	0.0256091	1.26351e-57	0.174774	0.03585	1.0872e-06	373	48915	0.0135763	0.0606105	0.822762	-0.0281192	0.0682685	0.680419
wfikkn1	8	Intestinal infection	2063	2063	-0.119705	0.023467	3.37889e-07	-0.137063	0.0247317	2.99074e-08	373	50965	-0.0530556	0.0567235	0.349614	-0.00195182	0.0200538	0.922465
wnt9a	8	Intestinal infection	2057	2057	0.134859	0.0251972	8.69137e-08	-0.0182401	0.0285888	0.523464	373	50562	0.0861596	0.0595362	0.147846	0.0291145	0.0361785	0.420966
xcl1	8	Intestinal infection	2104	2104	0.173751	0.022162	4.50458e-15	0.0252444	0.0248286	0.309274	373	51972	0.101662	0.0530672	0.0554007	0.00033576	0.0111459	0.975968
xg	8	Intestinal infection	2106	2106	0.214779	0.0286973	7.19307e-14	-0.124622	0.0358636	0.000511081	373	51917	0.11392	0.0695971	0.101663
zbtb17	8	Intestinal infection	2048	2048	0.203746	0.0228235	4.37512e-19	0.0716805	0.0253256	0.00464952	373	50589	0.00876023	0.0546591	0.872668	-0.12804	0.143764	0.37313
anxa10	8.5	Bacterial enteritis	223	223	0.426118	0.0688528	6.06151e-10	0.363439	0.0731664	6.78957e-07	308	50326	0.233844	0.0599111	9.49397e-05	-0.314349	0.347689	0.365937
gdf15	8.5	Bacterial enteritis	231	231	0.47607	0.0766925	5.3828e-10	0.438895	0.0927085	2.1999e-06	308	52169	0.180035	0.0689957	0.00907087	0.0522736	0.0429096	0.223138
reg4	8.5	Bacterial enteritis	232	232	0.38912	0.0694657	2.12371e-08	0.326664	0.076526	1.96644e-05	308	51586	-0.0141839	0.0606313	0.815034	0.0558031	0.0621917	0.369572
tff2	8.5	Bacterial enteritis	233	233	0.463761	0.0682275	1.06618e-11	0.398589	0.0776526	2.85204e-07	308	51671	0.150375	0.0602541	0.0125716	0.000463675	0.0800817	0.99538
acvrl1	8.52	Intestinal infection due to C. difficile	143	143	0.713252	0.0902142	2.65353e-15	0.218093	0.131127	0.096268	53	51048	0.748684	0.145491	2.66225e-07	-0.0293027	0.04168	0.482031
adam8	8.52	Intestinal infection due to C. difficile	146	146	0.470026	0.0841168	2.29986e-08	0.216884	0.096847	0.0251264	53	51901	0.269739	0.138309	0.0511444	0.0473361	0.0310399	0.127257
adamts15	8.52	Intestinal infection due to C. difficile	146	146	0.349895	0.0846773	3.59469e-05	-0.115437	0.106289	0.277448	53	51296	0.780514	0.143081	4.89608e-08	-0.0483501	0.110058	0.660433
adm	8.52	Intestinal infection due to C. difficile	149	149	0.804195	0.0902978	5.28932e-19	0.474852	0.137155	0.000535845	53	51972	0.825543	0.147171	2.03026e-08	0.0170932	0.0881957	0.846325
ambp	8.52	Intestinal infection due to C. difficile	149	149	0.554354	0.0879507	2.91928e-10	0.0678852	0.109197	0.534155	53	51898	0.84029	0.14479	6.49409e-09	-0.0528041	0.0749956	0.481373
angpt2	8.52	Intestinal infection due to C. difficile	149	149	0.475552	0.0865672	3.94188e-08	0.183126	0.0984958	0.0629949	53	51972	0.688588	0.140649	9.79018e-07	-0.130601	0.0860185	0.128942
angptl1	8.52	Intestinal infection due to C. difficile	145	145	0.503275	0.090249	2.45379e-08	0.363979	0.0960378	0.000150672	53	50782	0.749624	0.151087	6.9939e-07	0.0437466	0.0451554	0.332644
angptl4	8.52	Intestinal infection due to C. difficile	148	148	0.558824	0.0868106	1.21635e-10	0.277306	0.102452	0.00679609	53	51671	0.575617	0.144852	7.07288e-05	-0.00293714	0.0574484	0.959225
areg	8.52	Intestinal infection due to C. difficile	146	146	0.560232	0.088861	2.88963e-10	0.310259	0.100314	0.00198231	53	51296	0.771869	0.1472	1.57393e-07
asgr1	8.52	Intestinal infection due to C. difficile	144	144	0.504927	0.0864729	5.24719e-09	0.127187	0.114332	0.265952	53	51133	0.719728	0.142729	4.59212e-07	0.182416	0.0922135	0.0479071
b4galt1	8.52	Intestinal infection due to C. difficile	148	148	0.508577	0.0854299	2.63033e-09	0.225026	0.101603	0.0267762	53	51755	0.790962	0.141362	2.20225e-08	0.00812875	0.0751022	0.913809
ca12	8.52	Intestinal infection due to C. difficile	146	146	0.235468	0.0848988	0.00554537	-0.0686787	0.0929416	0.459941	53	51296	0.762765	0.140546	5.72532e-08	-0.0857335	0.0479655	0.0738728
cant1	8.52	Intestinal infection due to C. difficile	147	147	0.487852	0.0838593	5.97307e-09	0.182293	0.0980676	0.0630486	53	51377	0.436489	0.139404	0.00174143	0.00315001	0.0923259	0.972783
ccdc80	8.52	Intestinal infection due to C. difficile	147	147	0.624049	0.0933776	2.33991e-11	0.273868	0.107724	0.0110122	53	51533	0.734681	0.153397	1.67265e-06	-0.0718161	0.193075	0.709923
ccl14	8.52	Intestinal infection due to C. difficile	147	147	0.44025	0.0848624	2.12776e-07	0.116587	0.100915	0.247971	53	51402	0.769037	0.142454	6.72098e-08	-0.0238782	0.031689	0.451139
ccl15	8.52	Intestinal infection due to C. difficile	148	148	0.48481	0.0856972	1.53825e-08	0.177126	0.106777	0.0971484	53	52169	0.660844	0.13897	1.98145e-06	-0.0033956	0.0186039	0.855174
ccl16	8.52	Intestinal infection due to C. difficile	148	148	0.593331	0.0874272	1.14827e-11	0.30889	0.104308	0.0030632	53	52169	0.412866	0.14408	0.00416309	-0.0252304	0.0223905	0.259812
ccl18	8.52	Intestinal infection due to C. difficile	143	143	0.530551	0.0881102	1.7287e-09	0.368846	0.0996083	0.0002131	53	50831	0.235929	0.145719	0.105434	0.0251109	0.0271793	0.355539
ccl20	8.52	Intestinal infection due to C. difficile	147	147	0.466628	0.0839136	2.68515e-08	0.319539	0.0943645	0.000708636	53	52096	0.442094	0.140368	0.00163533	-0.422334	0.19053	0.0266485
ccl3	8.52	Intestinal infection due to C. difficile	146	146	0.493521	0.0887678	2.70261e-08	0.236477	0.109803	0.0312677	53	51458	0.564808	0.142754	7.60488e-05	-0.0553016	0.0506253	0.27467
ccn3	8.52	Intestinal infection due to C. difficile	148	148	0.539393	0.0916922	4.0374e-09	0.0799356	0.113625	0.481742	53	52084	0.853175	0.145097	4.10178e-09
cd160	8.52	Intestinal infection due to C. difficile	147	147	0.48639	0.08379	6.4418e-09	0.197425	0.102669	0.0544886	53	52096	0.449906	0.13693	0.00101739	-0.00475748	0.0736432	0.948491
cd27	8.52	Intestinal infection due to C. difficile	148	148	0.477682	0.0860452	2.83186e-08	-0.0411699	0.109966	0.708117	53	51692	0.618673	0.141567	1.24147e-05	0.103323	0.0488763	0.0345173
cd300c	8.52	Intestinal infection due to C. difficile	146	146	0.521648	0.084919	8.10343e-10	0.180688	0.10636	0.0893505	53	51985	0.653882	0.138577	2.37539e-06	0.00349618	0.0318904	0.912702
cd300lf	8.52	Intestinal infection due to C. difficile	149	149	0.533013	0.0844338	2.7405e-10	0.201408	0.0990645	0.0420422	53	51972	0.967064	0.141176	7.38292e-12	0.00969014	0.0166452	0.560459
cd302	8.52	Intestinal infection due to C. difficile	146	146	0.713813	0.089507	1.52456e-15	0.323436	0.120024	0.00704386	53	51296	0.897835	0.148775	1.5911e-09	-0.0104495	0.0564406	0.853118
cd4	8.52	Intestinal infection due to C. difficile	146	146	0.472239	0.0858636	3.80065e-08	0.129498	0.105806	0.220983	53	51374	0.595195	0.14391	3.53587e-05	0.064816	0.0470554	0.168377
cd59	8.52	Intestinal infection due to C. difficile	138	138	0.564162	0.0918059	7.98852e-10	0.0656192	0.145079	0.651053	53	49674	0.741794	0.147243	4.70666e-07	-0.110489	0.0608	0.069178
cd74	8.52	Intestinal infection due to C. difficile	146	146	0.620172	0.0885076	2.43501e-12	0.301967	0.118733	0.0109829	53	51985	0.703565	0.143675	9.73413e-07	0.177104	0.304364	0.560646
cd79b	8.52	Intestinal infection due to C. difficile	147	147	0.501085	0.08506	3.83969e-09	0.102856	0.10898	0.34527	53	52096	0.534642	0.139693	0.000129571	-0.188553	0.0998636	0.059012
cd83	8.52	Intestinal infection due to C. difficile	146	146	0.520237	0.0868993	2.14195e-09	0.119886	0.108658	0.269883	53	51458	0.533775	0.140183	0.000140271	-0.0178756	0.070966	0.801127
ckap4	8.52	Intestinal infection due to C. difficile	147	147	0.580316	0.0874406	3.20803e-11	0.156562	0.118693	0.187152	53	51844	1.07833	0.142581	3.9401e-14	0.167162	0.0756386	0.0271049
clec14a	8.52	Intestinal infection due to C. difficile	147	147	0.47825	0.0865934	3.33371e-08	0.0607094	0.107397	0.571882	53	51546	0.746395	0.142588	1.65326e-07	-0.0944274	0.232215	0.684274
clec4d	8.52	Intestinal infection due to C. difficile	146	146	0.485522	0.0850671	1.14634e-08	0.213987	0.101226	0.0345194	53	51458	0.456377	0.138942	0.00102108	-0.0209366	0.0247319	0.397251
clec5a	8.52	Intestinal infection due to C. difficile	147	147	0.627492	0.0865812	4.24739e-13	0.378408	0.100507	0.000166551	53	51365	0.710235	0.141809	5.48837e-07	-0.0724777	0.0598702	0.226056
clmp	8.52	Intestinal infection due to C. difficile	149	149	0.516247	0.0887892	6.08907e-09	-0.101684	0.128434	0.428519	53	51972	0.833998	0.14302	5.49779e-09	0.0487242	0.0527389	0.355551
col18a1	8.52	Intestinal infection due to C. difficile	147	147	0.678769	0.0893347	3.00645e-14	0.296067	0.122162	0.0153696	53	51749	0.737283	0.14509	3.74368e-07	0.0725224	0.0759381	0.339567
colec12	8.52	Intestinal infection due to C. difficile	148	148	0.586033	0.0908625	1.12091e-10	-0.0424416	0.141045	0.763485	53	51501	0.993482	0.146918	1.35938e-11	-0.0164667	0.0568586	0.772116
crim1	8.52	Intestinal infection due to C. difficile	148	148	0.456421	0.0879913	2.13572e-07	0.217687	0.099633	0.028897	53	51755	0.909646	0.144128	2.76532e-10	-0.033776	0.0889451	0.704139
csf1	8.52	Intestinal infection due to C. difficile	148	148	0.606414	0.0860188	1.79195e-12	0.289798	0.111687	0.00946619	53	51755	0.974231	0.141338	5.46522e-12	0.0488088	0.0752106	0.516363
cst3	8.52	Intestinal infection due to C. difficile	147	147	0.66408	0.0897723	1.38899e-13	-0.0395052	0.188191	0.83373	53	51654	0.925015	0.146051	2.39645e-10	0.0607504	0.0572575	0.288688
cstb	8.52	Intestinal infection due to C. difficile	144	144	0.473625	0.0872512	5.68976e-08	0.206917	0.106109	0.0511712	53	50832	0.600135	0.142359	2.49076e-05	-0.0109764	0.0255121	0.66702
ctsl	8.52	Intestinal infection due to C. difficile	147	147	0.553752	0.0867138	1.70317e-10	0.329763	0.0960261	0.000594533	53	51533	0.675175	0.143056	2.36235e-06
cxcl13	8.52	Intestinal infection due to C. difficile	146	146	0.528712	0.0855174	6.30923e-10	0.387768	0.0950905	4.54485e-05	53	51985	0.611928	0.141075	1.44034e-05	0.200789	0.299592	0.502726
cxcl9	8.52	Intestinal infection due to C. difficile	148	148	0.596908	0.0906369	4.52728e-11	0.419809	0.104727	6.1078e-05	53	51755	0.481917	0.150368	0.00135102	0.20722	0.110793	0.0614372
defa1_defa1b	8.52	Intestinal infection due to C. difficile	143	143	0.500079	0.0854673	4.88293e-09	0.250638	0.100964	0.0130479	53	50489	0.374246	0.14251	0.00863669
dll1	8.52	Intestinal infection due to C. difficile	148	148	0.566301	0.0866351	6.29221e-11	0.1315	0.117021	0.261128	53	51692	0.806127	0.141353	1.17767e-08	0.156057	0.112672	0.166035
dsc2	8.52	Intestinal infection due to C. difficile	145	145	0.53293	0.0883465	1.61673e-09	0.128067	0.113159	0.25774	53	50969	0.773655	0.143166	6.52109e-08	-0.193276	0.0566088	0.000639625
eda2r	8.52	Intestinal infection due to C. difficile	149	149	0.748042	0.104094	6.66131e-13	0.0890115	0.145966	0.541987	53	51972	1.20869	0.148624	4.20319e-16
efemp1	8.52	Intestinal infection due to C. difficile	147	147	0.516058	0.0929036	2.77981e-08	0.0697974	0.114421	0.541859	53	51655	0.775677	0.148986	1.92578e-07	-0.0622452	0.0843723	0.46067
efna4	8.52	Intestinal infection due to C. difficile	143	143	0.733592	0.0893051	2.13154e-16	0.33249	0.135535	0.0141601	53	51048	0.85364	0.145538	4.48045e-09	0.0119139	0.137738	0.931072
epha2	8.52	Intestinal infection due to C. difficile	139	139	0.573276	0.0927728	6.43635e-10	0.187321	0.122057	0.124857	53	49672	0.996108	0.149531	2.7092e-11	0.0268281	0.111813	0.810378
ephb4	8.52	Intestinal infection due to C. difficile	148	148	0.47483	0.0848441	2.18717e-08	0.0577661	0.109561	0.59802	53	52169	0.794679	0.139095	1.10876e-08	-0.00128624	0.112344	0.990865
ephb6	8.52	Intestinal infection due to C. difficile	144	144	0.353001	0.0842424	2.78584e-05	-0.0621454	0.102741	0.545264	53	51048	0.76606	0.138696	3.32678e-08	-0.0952715	0.0665064	0.151996
fabp4	8.52	Intestinal infection due to C. difficile	148	148	0.603354	0.0885728	9.62819e-12	0.201044	0.136405	0.140516	53	52169	0.562806	0.1458	0.000113334	-0.032254	0.158682	0.838931
fam3b	8.52	Intestinal infection due to C. difficile	146	146	0.342743	0.0869254	8.04832e-05	0.032902	0.0953435	0.730027	53	51296	0.809095	0.144488	2.14692e-08	0.00585586	0.0271319	0.829121
fam3c	8.52	Intestinal infection due to C. difficile	147	147	0.492463	0.0885003	2.6286e-08	-0.0659191	0.117523	0.574864	53	51457	0.800308	0.144469	3.03095e-08	-0.171228	0.129173	0.184981
fgf23	8.52	Intestinal infection due to C. difficile	149	149	0.567093	0.0877521	1.03021e-10	0.226259	0.103069	0.0281474	53	51887	0.59609	0.143755	3.37504e-05	0.361853	0.140992	0.0102734
fgfr2	8.52	Intestinal infection due to C. difficile	148	148	0.553387	0.0879877	3.18766e-10	0.303122	0.105777	0.00416129	53	51692	0.802912	0.143478	2.19258e-08	0.0426592	0.102011	0.675813
flrt2	8.52	Intestinal infection due to C. difficile	144	144	0.301515	0.0849705	0.00038748	0.0912905	0.0938496	0.330686	53	51133	0.774858	0.13993	3.06881e-08	-0.0517897	0.0290467	0.0745893
folr1	8.52	Intestinal infection due to C. difficile	148	148	0.370349	0.0885154	2.86422e-05	-0.0391476	0.103108	0.704185	53	51455	0.79225	0.140998	1.92217e-08	-0.0676175	0.125266	0.58934
fstl3	8.52	Intestinal infection due to C. difficile	148	148	0.630497	0.0901956	2.74242e-12	0.135753	0.13606	0.318403	53	51420	1.1037	0.145212	2.94619e-14	-0.0727471	0.108445	0.502334
gdf15	8.52	Intestinal infection due to C. difficile	148	148	0.951158	0.0928594	1.27253e-24	0.566424	0.127432	8.79264e-06	53	52169	0.929236	0.14759	3.0532e-10	0.0337803	0.0485916	0.486938
gfra1	8.52	Intestinal infection due to C. difficile	149	149	0.551	0.0883828	4.53956e-10	0.0246862	0.11795	0.834219	53	51895	0.998288	0.143269	3.21651e-12	-0.0659299	0.0565508	0.243674
ggt5	8.52	Intestinal infection due to C. difficile	144	144	0.361824	0.086318	2.76805e-05	0.161182	0.09277	0.0823109	53	51133	0.771721	0.141602	5.03931e-08	-0.031309	0.0383833	0.414676
grn	8.52	Intestinal infection due to C. difficile	147	147	0.58665	0.0850094	5.16396e-12	0.363872	0.0961966	0.000155208	53	51292	0.358268	0.139951	0.0104683	-0.0559867	0.0768324	0.466194
havcr2	8.52	Intestinal infection due to C. difficile	147	147	0.713572	0.0877986	4.3869e-16	0.395948	0.120938	0.00106043	53	51546	0.885473	0.141986	4.47867e-10	0.0153813	0.0299872	0.608002
hgf	8.52	Intestinal infection due to C. difficile	147	147	0.635242	0.0879946	5.23318e-13	0.483004	0.105624	4.81063e-06	53	52096	0.563142	0.14255	7.79893e-05	0.0509639	0.12119	0.674099
hspg2	8.52	Intestinal infection due to C. difficile	147	147	0.534836	0.0880627	1.25269e-09	0.030624	0.133238	0.818213	53	51151	0.800832	0.145346	3.59208e-08	-0.0762368	0.0803909	0.342964
ifngr1	8.52	Intestinal infection due to C. difficile	148	148	0.323395	0.0845979	0.000131985	-0.053175	0.103206	0.606392	53	51755	0.993976	0.141942	2.51052e-12	-0.018908	0.0974784	0.846198
igf2r	8.52	Intestinal infection due to C. difficile	147	147	0.472131	0.0859863	4.00189e-08	0.449509	0.0939465	1.71211e-06	53	51546	0.109562	0.14142	0.4385	-0.0073493	0.0311771	0.813644
igfbp6	8.52	Intestinal infection due to C. difficile	147	147	0.298388	0.0946776	0.00162364	-0.462833	0.130123	0.000375258	53	51317	0.883626	0.146425	1.59276e-09	-0.155226	0.175453	0.376309
igfbpl1	8.52	Intestinal infection due to C. difficile	147	147	0.58194	0.0898535	9.38465e-11	0.30375	0.106174	0.00422484	53	51533	0.709545	0.14505	9.9957e-07	0.00778451	0.0310767	0.802206
il10rb	8.52	Intestinal infection due to C. difficile	148	148	0.47563	0.0861389	3.35805e-08	0.0505262	0.108555	0.641612	53	51755	0.90968	0.142973	1.98384e-10	0.0352785	0.0288071	0.220709
il18bp	8.52	Intestinal infection due to C. difficile	147	147	0.544367	0.0882272	6.82642e-10	0.143856	0.112825	0.202297	53	51739	0.849247	0.14454	4.21487e-09	-0.0413002	0.140307	0.768487
il2ra	8.52	Intestinal infection due to C. difficile	146	146	0.597688	0.0852642	2.38602e-12	0.293491	0.104205	0.00485524	53	51167	0.729008	0.14256	3.15933e-07	0.00798427	0.0265726	0.763819
il6	8.52	Intestinal infection due to C. difficile	146	146	0.556896	0.0863571	1.12776e-10	0.388727	0.0994239	9.23733e-05	53	51296	0.44955	0.147424	0.00229327
lair1	8.52	Intestinal infection due to C. difficile	148	148	0.641889	0.0886182	4.37858e-13	0.195572	0.12588	0.120271	53	51501	0.965203	0.144531	2.41906e-11	0.0359733	0.0258819	0.164558
layn	8.52	Intestinal infection due to C. difficile	144	144	0.503098	0.0909924	3.2203e-08	-0.0125166	0.120613	0.917348	53	51048	0.907971	0.144814	3.61249e-10	0.0110583	0.0420538	0.792584
lcn2	8.52	Intestinal infection due to C. difficile	145	145	0.528484	0.0863912	9.51524e-10	0.160269	0.108547	0.13981	53	49984	0.582314	0.142812	4.55232e-05	-0.0753791	0.261108	0.772819
lgals1	8.52	Intestinal infection due to C. difficile	147	147	0.535672	0.0868697	6.98677e-10	0.161465	0.111212	0.146537	53	51533	0.512788	0.142402	0.000317022	0.102093	0.0470501	0.0300165
lgals4	8.52	Intestinal infection due to C. difficile	148	148	0.425715	0.0870203	9.97457e-07	0.137623	0.099897	0.168313	53	51501	0.778192	0.145247	8.42755e-08	-0.0822833	0.137726	0.550213
lgals9	8.52	Intestinal infection due to C. difficile	148	148	0.677471	0.0890978	2.87825e-14	0.319562	0.123025	0.00938938	53	51503	0.653805	0.145458	6.96392e-06	-0.060903	0.0364642	0.0948773
lilra5	8.52	Intestinal infection due to C. difficile	147	147	0.487829	0.0852188	1.03781e-08	0.276524	0.0987469	0.00510509	53	51457	0.502041	0.140774	0.000362081	0.0649552	0.0736757	0.377973
lilrb4	8.52	Intestinal infection due to C. difficile	145	145	0.664938	0.0876448	3.28052e-14	0.369801	0.111054	0.000868664	53	50562	0.785306	0.14644	8.20091e-08	0.00404067	0.067016	0.951921
lrp11	8.52	Intestinal infection due to C. difficile	147	147	0.455956	0.0853525	9.19094e-08	0.0483535	0.104292	0.642909	53	51533	0.780258	0.142095	3.99445e-08	-0.024497	0.0294438	0.405414
ltbp2	8.52	Intestinal infection due to C. difficile	148	148	0.63943	0.0982595	7.638e-11	0.458287	0.109453	2.82608e-05	53	52169	1.13731	0.145473	5.36686e-15	-0.101684	0.110968	0.359487
ltbr	8.52	Intestinal infection due to C. difficile	148	148	0.484808	0.0864643	2.05827e-08	0.0557019	0.11278	0.621377	53	51248	1.02102	0.142015	6.50069e-13	-0.0705692	0.048121	0.142514
matn2	8.52	Intestinal infection due to C. difficile	148	148	0.400497	0.0862844	3.45736e-06	0.211272	0.0938118	0.024317	53	51586	0.759719	0.141398	7.74665e-08	-0.0937744	0.0348217	0.00708155
mdk	8.52	Intestinal infection due to C. difficile	148	148	0.45496	0.0848012	8.09396e-08	0.276314	0.0949457	0.00361155	53	51535	0.698696	0.140988	7.20721e-07	-0.00773231	0.212155	0.970926
mmp12	8.52	Intestinal infection due to C. difficile	147	147	0.618383	0.0920981	1.8884e-11	0.334255	0.106379	0.00167737	53	51574	0.477276	0.148714	0.00133033	-0.0262708	0.0270439	0.331343
mmp7	8.52	Intestinal infection due to C. difficile	146	146	0.47365	0.087975	7.28839e-08	0.130299	0.0961057	0.175168	53	50510	0.596793	0.143663	3.26567e-05	0.0225738	0.0482804	0.640102
msr1	8.52	Intestinal infection due to C. difficile	146	146	0.578833	0.0904415	1.55292e-10	0.407107	0.10222	6.815e-05	53	51985	0.591193	0.145243	4.69404e-05	-0.0165759	0.0433534	0.702207
nbl1	8.52	Intestinal infection due to C. difficile	148	148	0.455416	0.0869468	1.6244e-07	-0.105092	0.116882	0.368583	53	51692	0.95593	0.142694	2.09594e-11	-0.0601283	0.169393	0.722617
nectin2	8.52	Intestinal infection due to C. difficile	147	147	0.525223	0.0860749	1.04799e-09	0.0687236	0.111339	0.537073	53	51457	0.806437	0.140289	9.00836e-09
nectin4	8.52	Intestinal infection due to C. difficile	148	148	0.364295	0.0844704	1.61274e-05	-0.171288	0.106044	0.106256	53	51692	0.905382	0.139437	8.40822e-11
npdc1	8.52	Intestinal infection due to C. difficile	147	147	0.651929	0.0892924	2.85519e-13	0.208899	0.134132	0.119372	53	51533	0.951292	0.145023	5.39581e-11	0.265497	0.307582	0.38804
nrp2	8.52	Intestinal infection due to C. difficile	147	147	0.579839	0.0873647	3.20148e-11	0.488749	0.0957722	3.33879e-07	53	51546	0.585166	0.14279	4.16584e-05	-0.110432	0.10162	0.277161
ntprobnp	8.52	Intestinal infection due to C. difficile	147	147	0.581542	0.0911649	1.78238e-10	0.36691	0.0972171	0.000160565	53	51533	0.476439	0.150171	0.00151061
oscar	8.52	Intestinal infection due to C. difficile	148	148	0.432584	0.0836274	2.30676e-07	0.111032	0.096079	0.247832	53	51586	0.852742	0.14048	1.2775e-09	0.0412566	0.0250932	0.100148
pdgfra	8.52	Intestinal infection due to C. difficile	147	147	0.474021	0.0859974	3.54703e-08	0.270822	0.0933646	0.00372341	53	51533	0.715513	0.142235	4.89204e-07	0.0287035	0.0544451	0.598055
pgf	8.52	Intestinal infection due to C. difficile	147	147	0.565553	0.0955871	3.28605e-09	0.00706327	0.130929	0.956977	53	52096	0.912194	0.144549	2.77938e-10	-0.331349	0.257873	0.198816
pi3	8.52	Intestinal infection due to C. difficile	144	144	0.508228	0.086867	4.89657e-09	0.159527	0.10463	0.127339	53	50853	0.578758	0.142894	5.11622e-05	-0.146397	0.0477579	0.00217384
pigr	8.52	Intestinal infection due to C. difficile	146	146	0.600381	0.0877816	7.94784e-12	0.33208	0.102807	0.00123733	53	50877	0.500132	0.140594	0.000374707	0.12321	0.149075	0.408523
pilra	8.52	Intestinal infection due to C. difficile	147	147	0.557041	0.086521	1.20884e-10	0.22987	0.102928	0.0255283	53	51546	0.581334	0.141744	4.10834e-05	-0.0152467	0.0170007	0.369813
pilrb	8.52	Intestinal infection due to C. difficile	147	147	0.503381	0.0851455	3.37965e-09	0.194939	0.0955873	0.0414122	53	51533	0.52277	0.141996	0.000231791	-0.0161572	0.0159644	0.3115
plaur	8.52	Intestinal infection due to C. difficile	145	145	0.756324	0.089752	3.55181e-17	0.414335	0.120362	0.000576562	53	51165	1.00363	0.142751	2.05542e-12	0.103025	0.0993558	0.299771
reg1a	8.52	Intestinal infection due to C. difficile	147	147	0.578348	0.0862189	1.97442e-11	0.320657	0.102645	0.00178446	53	51233	0.601019	0.14151	2.16489e-05	0.0447181	0.0511757	0.382219
reg3a	8.52	Intestinal infection due to C. difficile	148	148	0.598602	0.0867964	5.32505e-12	0.332935	0.103005	0.00122837	53	52169	0.759788	0.142766	1.02685e-07	0.0332903	0.0572695	0.561044
reg4	8.52	Intestinal infection due to C. difficile	148	148	0.503922	0.0873273	7.90394e-09	0.154534	0.0992334	0.119405	53	51586	0.633017	0.144914	1.25257e-05	-0.0907211	0.0673533	0.177999
relt	8.52	Intestinal infection due to C. difficile	147	147	0.70592	0.0895432	3.18164e-15	0.274276	0.145815	0.0599729	53	51546	0.75155	0.146253	2.76658e-07	0.0660971	0.0526712	0.209514
ror1	8.52	Intestinal infection due to C. difficile	147	147	0.345037	0.0861618	6.21409e-05	0.0206553	0.100088	0.836501	53	51533	0.890472	0.143137	4.93573e-10	0.0672801	0.0424938	0.113355
rspo3	8.52	Intestinal infection due to C. difficile	149	149	0.558374	0.0912241	9.30473e-10	0.160269	0.111527	0.150707	53	51972	0.680422	0.148725	4.76157e-06	0.157281	0.0782241	0.0443635
scarb2	8.52	Intestinal infection due to C. difficile	141	141	0.66877	0.094084	1.1754e-12	0.195593	0.138821	0.158848	53	50157	0.893536	0.152012	4.15096e-09	0.0247784	0.0508316	0.625932
scarf2	8.52	Intestinal infection due to C. difficile	146	146	0.342338	0.0968457	0.000407961	0.0588326	0.110668	0.594993	53	51985	0.937886	0.149551	3.5799e-10	0.0140495	0.0451631	0.755737
sema3f	8.52	Intestinal infection due to C. difficile	147	147	0.595016	0.0863985	5.70325e-12	0.224946	0.11593	0.0523349	53	51533	0.790089	0.143852	3.9658e-08	0.0282078	0.0931238	0.761961
siglec1	8.52	Intestinal infection due to C. difficile	148	148	0.497638	0.0858917	6.88203e-09	0.237426	0.0994784	0.0169999	53	51755	0.731481	0.142355	2.77031e-07	-0.0210461	0.0372625	0.572207
siglec10	8.52	Intestinal infection due to C. difficile	146	146	0.531475	0.0850056	4.04625e-10	0.282083	0.0994368	0.00455673	53	51458	0.614005	0.139384	1.05713e-05	-0.0246678	0.0291205	0.396941
sirpb1	8.52	Intestinal infection due to C. difficile	148	148	0.459062	0.0848696	6.33706e-08	0.0937849	0.100603	0.351218	53	51416	0.861615	0.141937	1.27577e-09	0.0144419	0.0198525	0.466943
smoc1	8.52	Intestinal infection due to C. difficile	149	149	0.470106	0.0888463	1.21498e-07	0.146003	0.105778	0.167502	53	51972	0.7896	0.146586	7.18008e-08	-0.138124	0.0452436	0.00226642
sorcs2	8.52	Intestinal infection due to C. difficile	146	146	0.525246	0.0898547	5.05033e-09	0.133908	0.115304	0.245502	53	50320	0.933403	0.148077	2.91011e-10	-0.00139476	0.0338882	0.96717
spink1	8.52	Intestinal infection due to C. difficile	147	147	0.527757	0.0869285	1.26991e-09	0.118094	0.106368	0.266896	53	51546	0.789351	0.141678	2.52635e-08	0.00496881	0.036109	0.890552
spon1	8.52	Intestinal infection due to C. difficile	148	148	0.536317	0.0889374	1.63682e-09	0.245763	0.101625	0.0155919	53	51586	0.9181	0.145125	2.51163e-10	-0.0850855	0.0569141	0.134919
spon2	8.52	Intestinal infection due to C. difficile	147	147	0.800664	0.0889877	2.30994e-19	0.474809	0.118727	6.35645e-05	53	51287	0.777512	0.14147	3.88596e-08	-0.203808	0.0818917	0.0128194
tafa5	8.52	Intestinal infection due to C. difficile	146	146	0.453343	0.0864997	1.59728e-07	-0.11878	0.118457	0.315995	53	51296	0.776105	0.144773	8.28428e-08
tff2	8.52	Intestinal infection due to C. difficile	148	148	0.626142	0.0883282	1.35268e-12	0.257542	0.10508	0.0142492	53	51671	0.651714	0.143997	6.01463e-06	-0.0313212	0.0899162	0.727587
tff3	8.52	Intestinal infection due to C. difficile	147	147	0.62134	0.0909707	8.48492e-12	0.254926	0.11726	0.0297031	53	51486	0.798138	0.15109	1.27414e-07	0.0204225	0.0773891	0.791862
tgfbr2	8.52	Intestinal infection due to C. difficile	148	148	0.483681	0.0885546	4.70937e-08	-0.110532	0.123412	0.370447	53	51692	0.979255	0.143394	8.5437e-12	-0.438447	0.18541	0.0180424
thy1	8.52	Intestinal infection due to C. difficile	146	146	0.438364	0.0853515	2.80665e-07	0.0217872	0.113029	0.847149	53	51985	0.807413	0.139628	7.35607e-09	-0.00537905	0.0442512	0.90325
timp1	8.52	Intestinal infection due to C. difficile	146	146	0.466901	0.0873851	9.14073e-08	0.116357	0.105752	0.271209	53	50979	0.717145	0.142735	5.052e-07
timp4	8.52	Intestinal infection due to C. difficile	147	147	0.420139	0.089321	2.55492e-06	0.238774	0.0999448	0.0168914	53	51546	0.797312	0.145448	4.21124e-08	0.0352932	0.0393042	0.369213
tinagl1	8.52	Intestinal infection due to C. difficile	146	146	0.561286	0.0874863	1.40168e-10	0.404896	0.0979738	3.58531e-05	53	51372	0.47805	0.144238	0.000918684	0.0308037	0.155088	0.842559
tnc	8.52	Intestinal infection due to C. difficile	147	147	0.456687	0.0837724	4.99405e-08	0.38067	0.0887739	1.80219e-05	53	51739	0.39068	0.139414	0.00507376	0.0545059	0.0501825	0.277411
tnf	8.52	Intestinal infection due to C. difficile	145	145	0.578225	0.0868185	2.73529e-11	0.338458	0.104463	0.00119535	53	50511	0.560162	0.144046	0.000100752
tnfrsf10a	8.52	Intestinal infection due to C. difficile	144	144	0.613952	0.0887535	4.59715e-12	0.260436	0.110509	0.0184384	53	51133	0.824033	0.143493	9.31865e-09	-0.0552045	0.046573	0.235886
tnfrsf10b	8.52	Intestinal infection due to C. difficile	144	144	0.811879	0.0922336	1.33892e-18	0.442913	0.136257	0.00115171	53	51133	0.99037	0.146714	1.47472e-11	0.00776483	0.0388311	0.841509
tnfrsf11a	8.52	Intestinal infection due to C. difficile	147	147	0.499576	0.0867494	8.46914e-09	0.0515855	0.116551	0.658054	53	52096	0.810093	0.142274	1.24173e-08	-0.0326765	0.0251482	0.193822
tnfrsf12a	8.52	Intestinal infection due to C. difficile	148	148	0.626412	0.0904057	4.24125e-12	0.162678	0.122792	0.185229	53	51692	1.04403	0.141563	1.64355e-13	-0.0277729	0.172191	0.871864
tnfrsf14	8.52	Intestinal infection due to C. difficile	148	148	0.482629	0.085926	1.94532e-08	0.0107742	0.115053	0.925391	53	51586	0.887422	0.141022	3.11848e-10	0.0979018	0.161192	0.543611
tnfrsf1a	8.52	Intestinal infection due to C. difficile	147	147	0.658316	0.08885	1.2697e-13	0.209821	0.139596	0.132825	53	51546	0.957983	0.143664	2.58891e-11	0.00573754	0.309827	0.985225
tnfrsf1b	8.52	Intestinal infection due to C. difficile	147	147	0.676508	0.087499	1.06201e-14	0.323468	0.125011	0.00966733	53	51546	0.782894	0.142148	3.63793e-08	-0.093294	0.081605	0.25294
tnfrsf21	8.52	Intestinal infection due to C. difficile	146	146	0.451331	0.0860929	1.58519e-07	0.0590926	0.104218	0.57071	53	51985	0.776716	0.139803	2.7633e-08	0.00438528	0.0708666	0.950658
tnfrsf4	8.52	Intestinal infection due to C. difficile	147	147	0.580831	0.0871114	2.59885e-11	0.211732	0.116115	0.0682326	53	52011	0.657722	0.141365	3.27704e-06	0.139513	0.105062	0.18421
tnfrsf9	8.52	Intestinal infection due to C. difficile	144	144	0.531698	0.0890606	2.37159e-09	0.133767	0.118084	0.257294	53	51133	0.632576	0.145053	1.2946e-05	0.11809	0.10898	0.278545
tnfsf13	8.52	Intestinal infection due to C. difficile	148	148	0.456083	0.0885439	2.59211e-07	0.152286	0.098682	0.122782	53	51755	0.824989	0.145799	1.52782e-08	0.032697	0.0419575	0.43581
tpp1	8.52	Intestinal infection due to C. difficile	147	147	0.458099	0.0848816	6.77975e-08	0.33232	0.0932974	0.000368126	53	51163	0.238757	0.143205	0.0954676	0.0399163	0.0682441	0.558612
ulbp2	8.52	Intestinal infection due to C. difficile	144	144	0.490506	0.0869167	1.66718e-08	0.0875833	0.110395	0.427567	53	51133	0.693917	0.141733	9.78308e-07	0.0368282	0.0288649	0.201997
vcam1	8.52	Intestinal infection due to C. difficile	147	147	0.518763	0.0864149	1.93508e-09	0.314592	0.0980416	0.00133308	53	51656	0.702107	0.142271	8.01574e-07	0.0747661	0.157886	0.635825
vegfa	8.52	Intestinal infection due to C. difficile	147	147	0.480739	0.0844947	1.27356e-08	0.289194	0.0955211	0.00246551	53	51927	0.326259	0.140066	0.0198416	0.00183737	0.0233179	0.937194
vsig4	8.52	Intestinal infection due to C. difficile	145	145	0.579402	0.0897552	1.07959e-10	0.10655	0.126321	0.398956	53	51475	0.842984	0.143674	4.42809e-09
wfdc2	8.52	Intestinal infection due to C. difficile	140	140	0.820565	0.0961242	1.3834e-17	0.35649	0.146762	0.0151389	53	48915	1.10032	0.147427	8.42422e-14	-0.147077	0.169559	0.385716
adm	8.6	Viral Enteritis	408	408	0.422458	0.053924	4.71348e-15	0.237659	0.079067	0.00264892	228	51972	0.248859	0.072739	0.000623312	0.273024	0.100526	0.00660857
ambp	8.6	Viral Enteritis	408	408	0.335346	0.0528538	2.22734e-10	0.135308	0.0647814	0.0367354	228	51898	0.279716	0.0711795	8.50399e-05	-0.0146608	0.0855291	0.863899
areg	8.6	Viral Enteritis	398	398	0.305597	0.0524602	5.70098e-09	0.192691	0.0573831	0.000785172	228	51296	0.0883291	0.0687929	0.199147
asgr1	8.6	Viral Enteritis	399	399	0.391622	0.0516654	3.45631e-14	0.219734	0.0659282	0.000859392	228	51133	0.188145	0.0697699	0.00700403	0.000799226	0.0864004	0.992619
b4galt1	8.6	Viral Enteritis	402	402	0.312277	0.0514647	1.29685e-09	0.175192	0.0598422	0.00341623	228	51755	0.163902	0.0683647	0.0165089	0.118677	0.0704785	0.0922062
calca	8.6	Viral Enteritis	398	398	0.354357	0.0608597	5.7964e-09	0.143823	0.0696008	0.0387904	228	51048	0.0511243	0.0839789	0.542673	0.144202	0.139568	0.30151
ccl16	8.6	Viral Enteritis	409	409	0.289158	0.0523429	3.30799e-08	0.135966	0.0601831	0.0238706	228	52169	0.169074	0.0704722	0.0164327	-0.0170487	0.0221967	0.442444
ccl3	8.6	Viral Enteritis	405	405	0.327779	0.0523648	3.86133e-10	0.152042	0.063163	0.0160778	228	51458	0.0838632	0.070245	0.23253	-0.00656053	0.0497493	0.895086
ccn3	8.6	Viral Enteritis	408	408	0.301936	0.0544671	2.96554e-08	0.0810433	0.0657763	0.21791	228	52084	0.287268	0.0724354	7.31372e-05
cd27	8.6	Viral Enteritis	403	403	0.311431	0.0517296	1.74022e-09	0.128462	0.0652404	0.0489472	228	51692	0.199096	0.0687128	0.00376144	-0.0277331	0.0576747	0.63062
cd300c	8.6	Viral Enteritis	406	406	0.328576	0.0507785	9.75072e-11	0.140127	0.0622288	0.0243345	228	51985	0.186026	0.0684503	0.00657405	0.0183934	0.0296744	0.535364
cd302	8.6	Viral Enteritis	398	398	0.37015	0.0536959	5.44569e-12	0.184579	0.0690697	0.0075321	228	51296	0.220988	0.0713636	0.00195721	-0.0663726	0.0588775	0.259616
cd4	8.6	Viral Enteritis	405	405	0.342349	0.051302	2.50274e-11	0.188667	0.0613583	0.00210611	228	51374	0.155699	0.0693732	0.0248084	0.0403208	0.0425042	0.342808
cd5	8.6	Viral Enteritis	408	408	0.272499	0.0505997	7.22859e-08	0.114562	0.0593378	0.0535239	228	51898	0.198346	0.0684192	0.00374373	0.140482	0.0991304	0.156442
cd59	8.6	Viral Enteritis	382	382	0.371553	0.0555075	2.17533e-11	0.136202	0.0833374	0.102187	228	49674	0.190145	0.0748848	0.0111116	-0.0234601	0.0590898	0.691349
cd74	8.6	Viral Enteritis	406	406	0.385583	0.0524811	2.02572e-13	0.181149	0.0683611	0.00805192	228	51985	0.204063	0.0706215	0.0038582	-0.240734	0.320272	0.452258
cd83	8.6	Viral Enteritis	405	405	0.343618	0.0516517	2.87963e-11	0.166714	0.0640394	0.00923321	228	51458	0.12255	0.0691361	0.0762957	-0.0270628	0.0672788	0.687501
cdcp1	8.6	Viral Enteritis	399	399	0.304804	0.0565213	6.93942e-08	0.192214	0.0612604	0.00170304	228	51133	0.187773	0.0756696	0.0130834	-0.00907966	0.0484819	0.851442
ckap4	8.6	Viral Enteritis	406	406	0.336754	0.0517701	7.78022e-11	0.123739	0.0675874	0.0671307	228	51844	0.195792	0.0689552	0.00451966	-0.00232287	0.0827892	0.977616
clec4d	8.6	Viral Enteritis	405	405	0.295849	0.0507059	5.39185e-09	0.119054	0.059315	0.0447342	228	51458	0.129608	0.0681187	0.0570815	0.0215002	0.0240872	0.372071
clmp	8.6	Viral Enteritis	408	408	0.302508	0.0540213	2.14601e-08	0.0117317	0.0763714	0.877914	228	51972	0.16053	0.0730645	0.0280138	0.0602944	0.050704	0.234383
col18a1	8.6	Viral Enteritis	406	406	0.387677	0.0532332	3.27392e-13	0.218176	0.0698336	0.0017827	228	51749	0.280972	0.0711067	7.76902e-05	0.0299533	0.0830243	0.718266
colec12	8.6	Viral Enteritis	397	397	0.391399	0.0551037	1.2212e-12	0.151675	0.0845612	0.0728659	228	51501	0.240831	0.0728261	0.000943253	-0.0627785	0.0533573	0.239368
crhbp	8.6	Viral Enteritis	397	397	0.341858	0.0522076	5.82952e-11	0.218651	0.0603221	0.000289265	228	51501	0.104032	0.0693889	0.133806	0.0442317	0.0294103	0.132593
csf1	8.6	Viral Enteritis	402	402	0.372684	0.0514431	4.33731e-13	0.173863	0.0652483	0.00770728	228	51755	0.197433	0.0679056	0.00364379	0.059977	0.0744384	0.4204
cst3	8.6	Viral Enteritis	406	406	0.367234	0.0538698	9.29262e-12	0.0496473	0.107679	0.64475	228	51654	0.262267	0.0728301	0.000316901	-0.0701674	0.0557647	0.208292
ctsl	8.6	Viral Enteritis	403	403	0.321263	0.0519414	6.20628e-10	0.222468	0.0568472	9.09957e-05	228	51533	0.22036	0.0692348	0.00145865
ctsz	8.6	Viral Enteritis	407	407	0.318708	0.051169	4.70812e-10	0.142811	0.0603003	0.0178685	228	51572	0.163428	0.069256	0.0182861	-0.0969418	0.0485529	0.0458663
dll1	8.6	Viral Enteritis	403	403	0.390111	0.052111	7.09136e-14	0.217164	0.0686948	0.0015707	228	51692	0.272511	0.0689938	7.82211e-05	0.107491	0.110082	0.328831
dsc2	8.6	Viral Enteritis	399	399	0.308585	0.052604	4.45944e-09	0.0986261	0.0660389	0.135318	228	50969	0.240088	0.0706645	0.000679848	-0.0842243	0.053799	0.117457
eda2r	8.6	Viral Enteritis	408	408	0.445302	0.0634028	2.16556e-12	0.253798	0.0853627	0.00294737	228	51972	0.313797	0.0845392	0.000205745
efemp1	8.6	Viral Enteritis	407	407	0.308528	0.0553527	2.49168e-08	0.102058	0.06682	0.126672	228	51655	0.222131	0.0740438	0.00269987	-0.0672972	0.0841725	0.423992
efna4	8.6	Viral Enteritis	397	397	0.403451	0.052959	2.57263e-14	0.174172	0.0759184	0.021779	228	51048	0.198013	0.0712286	0.00543644	-0.107681	0.155063	0.48741
epha2	8.6	Viral Enteritis	380	380	0.34466	0.055275	4.50699e-10	0.138999	0.0709294	0.0500331	228	49672	0.239635	0.0730273	0.0010328	-0.11716	0.104056	0.260196
ephb4	8.6	Viral Enteritis	409	409	0.308739	0.0508654	1.28131e-09	0.156609	0.063786	0.0140798	228	52169	0.175738	0.0681908	0.00996183	-0.158108	0.108532	0.145177
fabp4	8.6	Viral Enteritis	409	409	0.338887	0.0539603	3.37927e-10	0.0908322	0.0793448	0.252301	228	52169	0.198697	0.0724321	0.00608407	-0.0167206	0.137249	0.903037
fam3c	8.6	Viral Enteritis	402	402	0.303603	0.0531695	1.12914e-08	0.0633246	0.0683846	0.354442	228	51457	0.134775	0.0707657	0.0568417	0.116833	0.123161	0.342812
fas	8.6	Viral Enteritis	408	408	0.292334	0.0543612	7.54777e-08	0.0664858	0.0665873	0.318049	228	51999	0.180504	0.0729229	0.0133133	0.0530883	0.0620567	0.392286
fgfr2	8.6	Viral Enteritis	403	403	0.341241	0.0532168	1.43351e-10	0.167123	0.0621816	0.00719543	228	51692	0.19667	0.0709456	0.00556911	0.214748	0.103061	0.0371864
fstl3	8.6	Viral Enteritis	395	395	0.409339	0.0543128	4.82025e-14	0.207416	0.0789177	0.00858237	228	51420	0.24643	0.0711278	0.000531006	0.147754	0.0974999	0.129664
gdf15	8.6	Viral Enteritis	409	409	0.574491	0.0562774	1.82212e-24	0.456702	0.0704437	8.97906e-11	228	52169	0.334809	0.0762748	1.13605e-05	0.176672	0.0472179	0.000182833	0.765233
gfra1	8.6	Viral Enteritis	407	407	0.401012	0.0530753	4.17152e-14	0.220821	0.0698414	0.00156822	228	51895	0.292208	0.0712165	4.07669e-05	0.116472	0.0543145	0.0320015
havcr1	8.6	Viral Enteritis	408	408	0.376193	0.0553698	1.08924e-11	0.263565	0.0601979	1.19608e-05	228	51898	0.115483	0.0743285	0.120261	-0.000142194	0.0212991	0.994673
havcr2	8.6	Viral Enteritis	403	403	0.419981	0.0522636	9.29464e-16	0.248585	0.0690394	0.00031745	228	51546	0.230734	0.0701719	0.00100855	-0.0154025	0.0230175	0.503391
hgf	8.6	Viral Enteritis	408	408	0.28475	0.051779	3.8122e-08	0.106058	0.0616369	0.0853058	228	52096	0.0234109	0.0693737	0.735769	-0.115891	0.123203	0.346886
hspg2	8.6	Viral Enteritis	403	403	0.297816	0.0527965	1.69239e-08	0.00188004	0.0770283	0.980528	228	51151	0.206525	0.0711383	0.00369431	-0.0495912	0.0749943	0.508442
igfbp7	8.6	Viral Enteritis	409	409	0.339973	0.0530364	1.45339e-10	0.207091	0.0600664	0.000565368	228	52169	0.204411	0.0713356	0.00416381	-0.0492838	0.0391248	0.207794
il10rb	8.6	Viral Enteritis	402	402	0.358557	0.0518443	4.64463e-12	0.195457	0.0644518	0.00242452	228	51755	0.193798	0.0686845	0.00477895	0.0532698	0.028165	0.0585778
il18bp	8.6	Viral Enteritis	407	407	0.359313	0.052427	7.20221e-12	0.200895	0.0652956	0.00209304	228	51739	0.274884	0.0703389	9.30642e-05	0.0790507	0.123403	0.521788
il18r1	8.6	Viral Enteritis	408	408	0.319654	0.0503125	2.10633e-10	0.184329	0.0569421	0.00120737	228	52096	0.249244	0.0675358	0.000223779	0.0235713	0.0181962	0.195182
il1rn	8.6	Viral Enteritis	401	401	0.301873	0.050883	2.9802e-09	0.127093	0.0639202	0.0467775	228	51417	0.0837747	0.0681875	0.219224	-0.0253505	0.0607944	0.676688
il2ra	8.6	Viral Enteritis	405	405	0.382339	0.0509384	6.10033e-14	0.249442	0.0601385	3.35703e-05	228	51167	0.221691	0.0687667	0.00126493	0.012459	0.0272972	0.648088
il6	8.6	Viral Enteritis	398	398	0.315753	0.0522654	1.52831e-09	0.177946	0.0613888	0.00374747	228	51296	0.079924	0.0697849	0.252089
lair1	8.6	Viral Enteritis	397	397	0.432494	0.0530286	3.46688e-16	0.26248	0.0728997	0.000317539	228	51501	0.185068	0.0701691	0.00835288	-0.0146361	0.0251166	0.560078
layn	8.6	Viral Enteritis	398	398	0.331257	0.0542615	1.02912e-09	0.127736	0.0703475	0.0694031	228	51048	0.180899	0.0730699	0.0132974	-0.0499383	0.0422034	0.2367
lgals4	8.6	Viral Enteritis	397	397	0.327551	0.0529328	6.09141e-10	0.216378	0.0591785	0.000255821	228	51501	0.14326	0.0698316	0.0402175	-0.201107	0.154362	0.192633
lgals9	8.6	Viral Enteritis	398	398	0.377602	0.0534156	1.559e-12	0.162972	0.072087	0.0237738	228	51503	0.239734	0.0703293	0.000652653	-0.0252146	0.0368521	0.493842
lilrb4	8.6	Viral Enteritis	395	395	0.362025	0.0526397	6.09469e-12	0.215305	0.0648618	0.000901997	228	50562	0.20894	0.0708015	0.0031668	-0.0651633	0.0791607	0.410407
lrp11	8.6	Viral Enteritis	403	403	0.287346	0.0512971	2.12385e-08	0.107635	0.0615038	0.0801077	228	51533	0.21623	0.0686657	0.00163813	-0.0080694	0.0312631	0.79632
ltbr	8.6	Viral Enteritis	396	396	0.342186	0.0524137	6.64023e-11	0.168427	0.0666556	0.01151	228	51248	0.185614	0.0688621	0.00702965	0.017066	0.0491721	0.728541
mad1l1	8.6	Viral Enteritis	397	397	0.286603	0.052031	3.62267e-08	0.150455	0.0608337	0.0133905	228	50964	0.21561	0.0700728	0.00209136	0.0321569	0.137267	0.814779
mmp7	8.6	Viral Enteritis	397	397	0.287326	0.0530771	6.18468e-08	0.196083	0.0580689	0.000733527	228	50510	0.142537	0.071282	0.0455405	-0.0334186	0.0455639	0.463287
nectin2	8.6	Viral Enteritis	402	402	0.342922	0.0516669	3.19781e-11	0.158588	0.0651884	0.0149844	228	51457	0.250909	0.0687092	0.000260461
nomo1	8.6	Viral Enteritis	403	403	0.291528	0.0509185	1.03196e-08	0.174575	0.0569737	0.00218305	228	51546	0.0154134	0.0689178	0.82303	-0.0510621	0.227371	0.822309
pdcd1	8.6	Viral Enteritis	408	408	0.302524	0.0504879	2.07245e-09	0.189476	0.0574774	0.000978871	228	51887	0.142517	0.0681971	0.0366378	-0.0453899	0.0666872	0.4961
pgf	8.6	Viral Enteritis	408	408	0.415496	0.0565692	2.05905e-13	0.227546	0.0749209	0.00238825	228	52096	0.291888	0.0753375	0.000106887	-0.0173616	0.251055	0.944867
pigr	8.6	Viral Enteritis	395	395	0.334052	0.0519161	1.23917e-10	0.234308	0.0601003	9.67432e-05	228	50877	0.110204	0.0684359	0.107326	0.172912	0.202367	0.392856
pilra	8.6	Viral Enteritis	403	403	0.356564	0.0518337	6.02693e-12	0.243496	0.0615414	7.60143e-05	228	51546	0.128194	0.069651	0.0656926	0.00609294	0.0166513	0.714429
pilrb	8.6	Viral Enteritis	403	403	0.314157	0.0512447	8.75874e-10	0.194679	0.0579395	0.00077932	228	51533	0.13678	0.0686755	0.046405	0.00492	0.0155635	0.751908
plaur	8.6	Viral Enteritis	395	395	0.343894	0.0534273	1.22121e-10	0.13647	0.0685694	0.0465644	228	51165	0.217697	0.0698921	0.00184095	0.0254331	0.0977984	0.79482
prss8	8.6	Viral Enteritis	401	401	0.314752	0.0547546	9.00819e-09	0.16475	0.0642011	0.0102831	228	51332	0.210965	0.0728977	0.00380381	-0.256645	0.126672	0.0427592
relt	8.6	Viral Enteritis	403	403	0.453811	0.0550161	1.60134e-16	0.263607	0.0841302	0.00172841	228	51546	0.175207	0.075876	0.0209364	-0.0562858	0.0490565	0.251229
scarb2	8.6	Viral Enteritis	388	388	0.309756	0.0560356	3.24192e-08	0.0406747	0.0769012	0.59686	228	50157	0.110425	0.0748475	0.140123	-0.0283449	0.0492849	0.565208
sema3f	8.6	Viral Enteritis	403	403	0.278919	0.0521516	8.88195e-08	0.0166657	0.0676801	0.805494	228	51533	0.201472	0.0699492	0.00397355	0.0292414	0.0962426	0.761257
siglec1	8.6	Viral Enteritis	402	402	0.299643	0.0513484	5.36321e-09	0.136618	0.0588935	0.020355	228	51755	0.188363	0.068153	0.00571283	0.0549077	0.0411128	0.1817
siglec10	8.6	Viral Enteritis	405	405	0.392631	0.0508962	1.21613e-14	0.250465	0.0586175	1.92979e-05	228	51458	0.0897135	0.0683785	0.189516	-0.00905746	0.0271177	0.738376
sirpb1	8.6	Viral Enteritis	397	397	0.326746	0.0517886	2.80416e-10	0.162099	0.0610248	0.00790081	228	51416	0.198635	0.0686861	0.00382887	-0.0163664	0.0184998	0.376331
smoc1	8.6	Viral Enteritis	408	408	0.368169	0.0534773	5.79575e-12	0.228116	0.0623551	0.00025385	228	51972	0.213968	0.0726808	0.00324066	0.0016902	0.0572857	0.976462
spon2	8.6	Viral Enteritis	400	400	0.402083	0.0538826	8.5086e-14	0.209835	0.0684849	0.00218427	228	51287	0.22149	0.0711355	0.00184794	-0.0468624	0.0940661	0.618354
sult2a1	8.6	Viral Enteritis	405	405	0.292141	0.051439	1.35192e-08	0.198578	0.0561032	0.000400875	228	51458	0.0345802	0.0691154	0.616846	-0.0311062	0.0511452	0.543058
tgfa	8.6	Viral Enteritis	405	405	0.355017	0.0509945	3.35783e-12	0.196938	0.0580985	0.000699642	228	51458	0.0408855	0.0685769	0.551042	-0.160943	0.124192	0.195002
tgfbr2	8.6	Viral Enteritis	403	403	0.288518	0.0530467	5.3595e-08	-0.0139957	0.0732399	0.848452	228	51692	0.24946	0.0704191	0.000396354	-0.0644101	0.180063	0.720562
tnf	8.6	Viral Enteritis	397	397	0.288981	0.0517643	2.36904e-08	0.132457	0.0605525	0.0287077	228	50511	0.123603	0.069784	0.0765243
tnfrsf10a	8.6	Viral Enteritis	399	399	0.328093	0.0527074	4.82143e-10	0.138398	0.0634484	0.0291638	228	51133	0.175209	0.0709304	0.0135056	-0.0468389	0.0461367	0.310001
tnfrsf10b	8.6	Viral Enteritis	399	399	0.503183	0.0549161	5.05816e-20	0.345164	0.0761302	5.79154e-06	228	51133	0.264308	0.0741098	0.000361858	-0.0188429	0.0382428	0.622212
tnfrsf11a	8.6	Viral Enteritis	408	408	0.338327	0.0516435	5.70731e-11	0.112706	0.067594	0.0954358	228	52096	0.127471	0.0691644	0.0653275	-0.0417105	0.0249003	0.093915
tnfrsf12a	8.6	Viral Enteritis	403	403	0.292757	0.0545145	7.86256e-08	0.0884795	0.0696586	0.204018	228	51692	0.257173	0.0716046	0.000328685	-0.00856173	0.16559	0.958764
tnfrsf14	8.6	Viral Enteritis	398	398	0.330116	0.05204	2.24596e-10	0.119521	0.0665579	0.0725345	228	51586	0.207797	0.0682853	0.00234177	0.0346118	0.155258	0.82359
tnfrsf1a	8.6	Viral Enteritis	403	403	0.429621	0.0530468	5.54567e-16	0.224175	0.0800534	0.00510515	228	51546	0.230869	0.0710858	0.00116324	0.437966	0.302177	0.147235
tnfrsf1b	8.6	Viral Enteritis	403	403	0.433038	0.0523481	1.31417e-16	0.268258	0.0719088	0.000191074	228	51546	0.193336	0.0701737	0.00586725	-0.0795252	0.104195	0.445325
tnfrsf4	8.6	Viral Enteritis	407	407	0.351226	0.0517591	1.15463e-11	0.170411	0.0673213	0.0113637	228	52011	0.253653	0.0690529	0.000239426	0.0461493	0.0982392	0.638523
tnfrsf9	8.6	Viral Enteritis	399	399	0.377061	0.0531916	1.35351e-12	0.196409	0.0686005	0.00419531	228	51133	0.187549	0.0715636	0.00877402	0.0512387	0.14282	0.719772
ulbp2	8.6	Viral Enteritis	399	399	0.30275	0.051854	5.26685e-09	0.083695	0.0645451	0.194738	228	51133	0.249969	0.0698515	0.000345465	0.0546361	0.0279896	0.0509364
umod	8.6	Viral Enteritis	408	408	-0.296706	0.0509624	5.81274e-09	-0.190696	0.0581817	0.00104698	228	52006	-0.0778779	0.0689731	0.258853	0.0251876	0.0208071	0.226077
vsig4	8.6	Viral Enteritis	403	403	0.426932	0.0533145	1.16781e-15	0.240952	0.0749635	0.00130785	228	51475	0.200051	0.0715473	0.00517284
wfdc2	8.6	Viral Enteritis	381	381	0.397714	0.0574224	4.32572e-12	0.292778	0.0818266	0.000346192	228	48915	0.303472	0.073483	3.63036e-05	-0.122065	0.160386	0.446615
ace2	38	Septicemia	1323	1323	0.287881	0.0309895	1.54856e-20	0.163968	0.0335683	1.03634e-06	115	50589	0.0400092	0.108481	0.712267
acp5	38	Septicemia	1364	1364	0.173459	0.0287927	1.69722e-09	0.0705339	0.0305247	0.0208488	115	51758	0.237021	0.0987444	0.0163794	-0.0233598	0.0168737	0.166238
acvrl1	38	Septicemia	1355	1355	0.503017	0.0296509	1.49982e-64	0.142255	0.0414442	0.000598172	115	51048	0.786889	0.10067	5.43014e-15	0.0266211	0.0198311	0.17947
adam15	38	Septicemia	1323	1323	0.155391	0.0278139	2.31284e-08	0.123749	0.0293797	2.53064e-05	115	50589	0.202747	0.0967486	0.036117	0.0108179	0.00801392	0.17705
adam8	38	Septicemia	1379	1379	0.372201	0.0272904	2.363e-42	0.176415	0.0313178	1.77034e-08	115	51901	0.46251	0.0946212	1.01854e-06	0.00769769	0.0147397	0.601503
adamts15	38	Septicemia	1365	1365	0.309626	0.0280452	2.44324e-28	-0.0569402	0.0353814	0.107545	115	51296	0.673743	0.0957368	1.95792e-12	-0.0490629	0.0520871	0.346224
adgre2	38	Septicemia	1379	1379	0.172151	0.0283089	1.19309e-09	0.0671789	0.0312319	0.0314782	115	51755	0.465206	0.0985232	2.33777e-06
adgre5	38	Septicemia	1370	1370	0.196008	0.0284688	5.77812e-12	0.0733788	0.0315421	0.0199984	115	51917	0.476758	0.0972099	9.37059e-07
adgrg1	38	Septicemia	1365	1365	0.336004	0.028776	1.67944e-31	0.183918	0.0318802	7.97278e-09	115	51296	0.517395	0.102185	4.12055e-07
adgrg2	38	Septicemia	1370	1370	-0.282764	0.029608	1.29408e-21	-0.145394	0.0322209	6.40928e-06	115	51533	-0.266123	0.102019	0.00909219
adm	38	Septicemia	1385	1385	0.622485	0.030168	1.36156e-94	0.360151	0.04461	6.84114e-16	115	51972	0.805589	0.098891	3.75431e-16	-0.0227756	0.0419506	0.587189
agr2	38	Septicemia	1322	1322	0.244922	0.0283557	5.74676e-18	0.108072	0.0309781	0.000485432	115	49915	0.482735	0.0973589	7.11114e-07	0.0281021	0.0746158	0.706454
agrp	38	Septicemia	1388	1388	0.195619	0.0288153	1.13131e-11	0.00687112	0.03141	0.82684	115	52096	0.39952	0.0994979	5.9355e-05	-0.0795521	0.0710108	0.262593
aifm1	38	Septicemia	1363	1363	0.163546	0.0274777	2.64962e-09	0.0786225	0.0293009	0.00729044	115	51212	0.0442729	0.0960332	0.644787
alcam	38	Septicemia	1376	1376	0.239182	0.0293075	3.31911e-16	0.0609579	0.0325183	0.0608517	115	52169	0.46538	0.0991802	2.70195e-06	-0.0133322	0.0614464	0.82823
aldh3a1	38	Septicemia	1369	1369	0.178583	0.028458	3.48899e-10	0.0524139	0.0308182	0.0889912	115	51373	0.186472	0.0988753	0.0593048	-0.0130421	0.0170388	0.444014
ambp	38	Septicemia	1383	1383	0.386653	0.0290389	1.89384e-40	0.0429139	0.0355417	0.227268	115	51898	0.769085	0.0985675	6.0633e-15	-0.0229361	0.0357043	0.52062
ang	38	Septicemia	1367	1367	0.285509	0.0286627	2.25799e-23	0.0828472	0.0327083	0.0113119	115	51402	0.487331	0.0981869	6.9306e-07	-0.00897967	0.0121631	0.46035
angpt2	38	Septicemia	1385	1385	0.452122	0.0282661	1.38001e-57	0.26504	0.0320515	1.34868e-16	115	51972	0.715354	0.0952205	5.79643e-14	-0.0423793	0.0414677	0.306789
angptl4	38	Septicemia	1374	1374	0.430687	0.0286304	3.83913e-51	0.222861	0.0335612	3.12743e-11	115	51671	0.604853	0.0995616	1.23859e-09	0.0218738	0.0273136	0.423226
anxa10	38	Septicemia	1333	1333	0.274032	0.0284225	5.3475e-22	0.155669	0.0308889	4.66409e-07	115	50326	0.339464	0.0979475	0.000528708	-0.0119072	0.185752	0.948889
apbb1ip	38	Septicemia	1365	1365	0.199605	0.0280572	1.12544e-12	0.0423273	0.0316854	0.181595	115	51296	0.307073	0.0971098	0.00156622	0.0411207	0.0290149	0.156418
apex1	38	Septicemia	1380	1380	0.166199	0.0275339	1.57802e-09	0.0736302	0.0301719	0.0146727	115	51810	0.0250675	0.0968509	0.79577	-0.0205474	0.0263603	0.435695
aplp1	38	Septicemia	1370	1370	-0.17954	0.0277688	1.00957e-10	-0.119538	0.0302115	7.59933e-05	115	51533	0.0932576	0.0965829	0.334259
apom	38	Septicemia	1372	1372	-0.216546	0.0274291	2.90851e-15	-0.0857684	0.030452	0.00485484	115	51656	-0.352346	0.0963905	0.000256779
areg	38	Septicemia	1365	1365	0.49721	0.0297002	6.59254e-63	0.312653	0.0331624	4.18245e-21	115	51296	0.525819	0.0985545	9.53775e-08
arsa	38	Septicemia	1368	1368	0.217986	0.0278084	4.54762e-15	0.15141	0.030593	7.45331e-07	115	51546	-0.000421621	0.0965989	0.996518	0.00274685	0.0113369	0.808553
asgr1	38	Septicemia	1356	1356	0.45269	0.0284434	4.95087e-57	0.146576	0.036951	7.28588e-05	115	51133	0.699155	0.0982263	1.09665e-12	0.0784601	0.0437609	0.072985
axl	38	Septicemia	1372	1372	0.153615	0.027493	2.30449e-08	0.0117505	0.030718	0.702069	115	51739	0.429539	0.0955673	6.96935e-06	-0.0489561	0.0313278	0.118122
b4galt1	38	Septicemia	1379	1379	0.410062	0.0280803	2.67994e-48	0.212501	0.033016	1.22407e-10	115	51755	0.759229	0.097958	9.14938e-15	0.0149431	0.0364168	0.681561
bambi	38	Septicemia	1326	1326	0.247117	0.0286373	6.17779e-18	0.0359922	0.0330131	0.275608	115	50320	0.589017	0.0984091	2.15866e-09	0.252463	0.206139	0.220681
bcam	38	Septicemia	1368	1368	0.213114	0.027939	2.38741e-14	0.12839	0.0296276	1.46793e-05	115	51546	0.415141	0.0967343	1.77424e-05	0.00410528	0.0256086	0.872638
bcan	38	Septicemia	1356	1356	-0.284384	0.0286368	3.06067e-23	-0.242073	0.0318547	2.97783e-14	115	51133	-0.304356	0.100293	0.00240791	-0.061954	0.0329595	0.0601489
bst2	38	Septicemia	1379	1379	0.349715	0.028325	5.08619e-35	0.200941	0.0312042	1.19825e-10	115	51985	0.45131	0.0958501	2.49548e-06	-0.0588631	0.053636	0.272442
btn3a2	38	Septicemia	1374	1374	0.352787	0.0277458	4.88226e-37	0.120212	0.0321048	0.000180855	115	51458	0.680142	0.0961926	1.54234e-12
c1qtnf1	38	Septicemia	1372	1372	0.227979	0.0277563	2.14664e-16	0.111297	0.0298043	0.000188278	115	51739	0.275047	0.0965295	0.00438075	0.0299348	0.0232831	0.198552
c2	38	Septicemia	1372	1372	0.206573	0.0279825	1.55666e-13	0.0597303	0.0301771	0.0477797	115	51656	0.438443	0.0967985	5.91391e-06
ca12	38	Septicemia	1365	1365	0.205128	0.0277365	1.40775e-13	0.00744105	0.0306646	0.808269	115	51296	0.552215	0.0955879	7.60262e-09	0.00601731	0.0227784	0.791651
ca14	38	Septicemia	1385	1385	-0.156611	0.0284092	3.53359e-08	-0.232976	0.0320088	3.37556e-13	115	51972	0.160472	0.0987877	0.104288	0.0273597	0.0269637	0.310256
ca4	38	Septicemia	1376	1376	0.155207	0.0272646	1.25091e-08	-0.0733411	0.0303737	0.0157515	115	52169	0.163406	0.0944253	0.0835348	0.00861183	0.0216197	0.690385
ca5a	38	Septicemia	1323	1323	0.242914	0.0291347	7.57937e-17	0.073279	0.0329066	0.0259554	115	50589	0.395751	0.0995129	6.98244e-05	-0.00552127	0.0105335	0.600167
ca6	38	Septicemia	1364	1364	-0.297251	0.0290901	1.64173e-24	-0.16443	0.0317436	2.21948e-07	115	51386	-0.37693	0.100917	0.000187683	-0.00280037	0.0096454	0.771562
calca	38	Septicemia	1353	1353	0.42692	0.0333727	1.80612e-37	0.175302	0.0387784	6.16636e-06	115	51048	0.459324	0.113969	5.57136e-05	-0.0528684	0.0712358	0.457991
cant1	38	Septicemia	1365	1365	0.290103	0.027588	7.32404e-26	0.074318	0.0319179	0.0198901	115	51377	0.55808	0.0949633	4.18289e-09	-0.0418678	0.043751	0.338589
capg	38	Septicemia	1359	1359	0.336536	0.0281895	7.47152e-33	0.145558	0.0319881	5.35461e-06	115	51152	0.555537	0.0978917	1.38676e-08	-0.00353542	0.0081658	0.665048
ccdc80	38	Septicemia	1370	1370	0.343623	0.0305019	1.93962e-29	0.0844473	0.0347777	0.0151737	115	51533	0.605418	0.10448	6.84901e-09	-0.188497	0.0916925	0.0398064
ccl11	38	Septicemia	1388	1388	0.181068	0.0287988	3.22958e-10	0.0724305	0.03153	0.0216075	115	52096	0.272993	0.100217	0.00644921	0.0336101	0.059579	0.572667
ccl14	38	Septicemia	1367	1367	0.286497	0.0277656	5.8163e-25	0.0576424	0.0325873	0.0769172	115	51402	0.520403	0.0963493	6.61945e-08	0.0488728	0.0149573	0.00108509
ccl15	38	Septicemia	1376	1376	0.336201	0.0283878	2.33522e-32	0.114549	0.0345328	0.000909582	115	52169	0.758399	0.0949819	1.40901e-15	0.00936188	0.00899286	0.297859
ccl16	38	Septicemia	1376	1376	0.372764	0.0289332	5.56583e-38	0.131198	0.0329617	6.88194e-05	115	52169	0.473686	0.0979547	1.32631e-06	0.0137294	0.0105651	0.19377
ccl17	38	Septicemia	1365	1365	0.171807	0.027434	3.78752e-10	0.066866	0.02918	0.0219345	115	51418	0.120423	0.0965911	0.212498	0.0117229	0.0385591	0.761109
ccl18	38	Septicemia	1348	1348	0.257839	0.0289777	5.69363e-19	0.0862221	0.0324258	0.007836	115	50831	0.509358	0.0987276	2.47972e-07	-0.0157413	0.0131189	0.230178
ccl19	38	Septicemia	1379	1379	0.258239	0.0275044	6.05731e-21	0.137769	0.0306614	7.01515e-06	115	51985	0.271384	0.095451	0.00446663	-0.270421	0.093837	0.00395388
ccl20	38	Septicemia	1388	1388	0.362874	0.0274414	6.41278e-40	0.21632	0.0307888	2.12655e-12	115	52096	0.395358	0.0968105	4.42988e-05	-0.07274	0.0949767	0.443752
ccl21	38	Septicemia	1379	1379	0.349718	0.0277354	1.88191e-36	0.1474	0.0311751	2.26579e-06	115	51755	0.504175	0.0967662	1.88599e-07	-0.122799	0.0623165	0.0487732
ccl23	38	Septicemia	1379	1379	0.231965	0.0280427	1.31888e-16	0.00688213	0.032598	0.832793	115	51755	0.303935	0.0979381	0.00191352	-0.0437489	0.0171347	0.0106728
ccl25	38	Septicemia	1388	1388	0.199989	0.028227	1.39026e-12	0.0831533	0.0306506	0.00666889	115	52096	0.39825	0.0979313	4.76995e-05	0.00116417	0.00977002	0.90515
ccl3	38	Septicemia	1374	1374	0.498889	0.0289999	2.51483e-66	0.290793	0.0354366	2.28662e-16	115	51458	0.743561	0.096643	1.42727e-14	0.020085	0.0241021	0.404659
ccl4	38	Septicemia	1374	1374	0.234284	0.0277746	3.30696e-17	0.148002	0.0302046	9.58454e-07	115	51587	0.115028	0.0982122	0.241511	-0.0281815	0.0198949	0.156625
ccl7	38	Septicemia	1374	1374	0.316803	0.0283635	5.75882e-29	0.131115	0.0326949	6.06489e-05	115	51458	0.563	0.0965211	5.44665e-09	-0.00957238	0.0488427	0.844623
ccl8	38	Septicemia	1383	1383	0.153618	0.0273671	1.98601e-08	0.0551428	0.0291243	0.0583098	115	51898	0.178269	0.0951057	0.0608718	-0.00758613	0.0088223	0.389855
ccn3	38	Septicemia	1375	1375	0.352455	0.030217	1.94368e-31	0.0184127	0.0368965	0.617754	115	52084	0.915165	0.0980602	1.03224e-20
ccn4	38	Septicemia	1385	1385	0.298059	0.0280503	2.25878e-26	0.090699	0.0325293	0.00529972	115	51972	0.51143	0.0958902	9.63379e-08
cd160	38	Septicemia	1388	1388	0.259265	0.027103	1.11236e-21	-0.000298264	0.0326452	0.99271	115	52096	0.480964	0.0953869	4.6011e-07	0.0162594	0.0349639	0.641908
cd163	38	Septicemia	1372	1372	0.327825	0.0278476	5.43503e-32	0.19399	0.0309939	3.87537e-10	115	51739	0.408785	0.0964929	2.27108e-05	-0.00074347	0.0503673	0.988223
cd164	38	Septicemia	1368	1368	0.174738	0.0275094	2.12604e-10	0.0465066	0.0298533	0.119271	115	51546	0.229954	0.0957892	0.0163672	0.0154044	0.0562476	0.784187
cd27	38	Septicemia	1375	1375	0.497449	0.0284665	2.22605e-68	0.246978	0.0365375	1.38395e-11	115	51692	0.556899	0.099079	1.90122e-08	0.0342032	0.0225835	0.129893
cd274	38	Septicemia	1356	1356	0.401857	0.028419	2.14005e-45	0.200119	0.0333164	1.89413e-09	115	51133	0.658967	0.0978575	1.65119e-11	-0.0383598	0.020321	0.0590674
cd28	38	Septicemia	1326	1326	0.242693	0.027943	3.77836e-18	0.077006	0.0311007	0.0132855	115	50320	0.479579	0.0979066	9.66545e-07	0.0263277	0.0337815	0.435771
cd300c	38	Septicemia	1379	1379	0.398829	0.0275939	2.38156e-47	0.147025	0.0342416	1.75669e-05	115	51985	0.758099	0.0955843	2.17029e-15	-0.0121521	0.0153857	0.429627
cd300lf	38	Septicemia	1385	1385	0.362177	0.0275296	1.57392e-39	0.106647	0.0320061	0.000861978	115	51972	0.582069	0.0954261	1.06279e-09	0.0021881	0.00820536	0.789726
cd300lg	38	Septicemia	1368	1368	0.165557	0.0284233	5.72101e-09	-0.00966477	0.0320166	0.762753	115	51546	0.484148	0.0985379	8.95495e-07	0.00140976	0.0187244	0.939984
cd302	38	Septicemia	1365	1365	0.503855	0.0295647	3.9798e-65	0.200488	0.0385661	2.00843e-07	115	51296	0.856215	0.0985949	3.81519e-18	-0.0404721	0.0276317	0.143004
cd38	38	Septicemia	1365	1365	0.385106	0.0330576	2.30674e-31	0.017852	0.0427525	0.676264	115	51296	0.794914	0.10752	1.43342e-13	-0.00710386	0.0181826	0.696022
cd4	38	Septicemia	1372	1372	0.379713	0.0281829	2.24932e-41	0.112171	0.0342282	0.00104863	115	51374	0.644552	0.0963767	2.26481e-11	0.00806692	0.0223515	0.718166
cd40	38	Septicemia	1369	1369	0.233109	0.0278136	5.24399e-17	0.0893179	0.0305894	0.00350147	115	51503	0.342114	0.0975496	0.000453061	0.0153775	0.0168459	0.361329
cd46	38	Septicemia	1364	1364	0.276253	0.0279836	5.50679e-23	0.0191061	0.0333675	0.566919	115	51234	0.589375	0.0963712	9.61448e-10	0.0261427	0.0995914	0.792936
cd48	38	Septicemia	1374	1374	0.293822	0.027308	5.3432e-27	0.111583	0.0307029	0.00027877	115	51671	0.421444	0.0962298	1.18919e-05	-0.00396058	0.0139627	0.776676
cd5	38	Septicemia	1383	1383	0.347233	0.0271874	2.35487e-37	0.0667462	0.0322668	0.038586	115	51898	0.519213	0.0941989	3.55027e-08	0.0215428	0.0434792	0.620265
cd59	38	Septicemia	1309	1309	0.407956	0.03061	1.60053e-40	-0.0376931	0.0465281	0.417875	115	49674	0.780205	0.101618	1.61839e-14	-0.0151903	0.0293565	0.604846
cd70	38	Septicemia	1374	1374	0.241958	0.0283148	1.28234e-17	0.108261	0.0305196	0.000389245	115	51458	0.311496	0.098575	0.00157774	0.0107585	0.0106289	0.311445
cd74	38	Septicemia	1379	1379	0.538431	0.0290332	8.89148e-77	0.287171	0.0382818	6.30987e-14	115	51985	0.901144	0.0975282	2.46899e-20	0.117716	0.143168	0.41095
cd79b	38	Septicemia	1388	1388	0.464271	0.0278954	3.38705e-62	0.230277	0.0355267	9.06454e-11	115	52096	0.684686	0.0972484	1.91426e-12	-0.0997856	0.0478129	0.0368881
cd83	38	Septicemia	1374	1374	0.4499	0.0281482	1.6714e-57	0.159801	0.0350867	5.25178e-06	115	51458	0.910587	0.0962948	3.19224e-21	0.0292954	0.0338392	0.386643
cd8a	38	Septicemia	1379	1379	0.143837	0.0266264	6.58886e-08	0.0164839	0.0286297	0.564775	115	51985	0.265767	0.092985	0.00426083	0.01489	0.0254059	0.55782
cd93	38	Septicemia	1327	1327	0.218546	0.0281772	8.75685e-15	-0.0179114	0.0333067	0.590735	115	49591	0.534163	0.0973256	4.05561e-08	-0.605715	0.214931	0.00482965
cd99l2	38	Septicemia	1368	1368	0.331943	0.027761	5.95632e-33	0.0891473	0.0330694	0.0070227	115	51546	0.655799	0.0957216	7.32823e-12
cdcp1	38	Septicemia	1356	1356	0.392007	0.0307724	3.59308e-37	0.257014	0.0335356	1.80349e-14	115	51133	0.639268	0.103344	6.17654e-10	-0.0103339	0.0235718	0.661097
cdh1	38	Septicemia	1323	1323	0.273799	0.0286118	1.07454e-21	0.0733692	0.0326762	0.0247464	115	49821	0.460635	0.0988695	3.17723e-06	-0.144449	0.156161	0.354966
cdh2	38	Septicemia	1370	1370	0.353158	0.0298219	2.36079e-32	0.155897	0.0341056	4.8538e-06	115	51533	0.511921	0.100928	3.93407e-07	0.000868429	0.0666228	0.9896
cdh3	38	Septicemia	1379	1379	0.264472	0.0274763	6.24402e-22	0.0152291	0.0334995	0.649392	115	51985	0.587214	0.0945542	5.28696e-10	0.0313908	0.0634726	0.620913
cdnf	38	Septicemia	1365	1365	0.160436	0.0281674	1.22799e-08	-0.101279	0.0327909	0.00201086	115	51296	0.452757	0.0969436	3.00741e-06	0.0206652	0.0214301	0.33489
cdsn	38	Septicemia	1385	1385	0.192343	0.0274398	2.38938e-12	-0.00195098	0.0306164	0.94919	115	51934	0.39416	0.0967128	4.59004e-05
ceacam1	38	Septicemia	1370	1370	0.153209	0.0277456	3.35288e-08	0.129325	0.0293107	1.02317e-05	115	51611	0.183841	0.0960587	0.0556406	0.00747955	0.0244766	0.759925
ceacam5	38	Septicemia	1317	1317	0.244671	0.0287008	1.52958e-17	0.142552	0.0315431	6.20546e-06	115	49671	0.181739	0.098201	0.064215	0.00180246	0.016681	0.913952
ceacam8	38	Septicemia	1323	1323	0.326099	0.0286446	5.00715e-30	0.152117	0.0324895	2.84063e-06	115	50589	0.359651	0.0986761	0.000267637	-0.146573	0.186881	0.432856
cfc1	38	Septicemia	1326	1326	0.169063	0.028108	1.80146e-09	0.000991079	0.0311309	0.974603	115	50320	0.290382	0.0980051	0.00304732
cga	38	Septicemia	1368	1368	0.264575	0.0409773	1.07067e-10	0.165855	0.0443504	0.000184273	115	51546	0.599584	0.12823	2.9276e-06	0.513497	0.203628	0.0116776
chi3l1	38	Septicemia	1336	1336	0.393284	0.0295297	1.81283e-40	0.261399	0.0333718	4.76646e-15	115	50401	0.433035	0.101469	1.97531e-05	-0.00434558	0.0127066	0.732356
ckap4	38	Septicemia	1382	1382	0.489934	0.0284379	1.63016e-66	0.206301	0.0379909	5.62705e-08	115	51844	0.853729	0.0982814	3.73501e-18	0.0901156	0.0348068	0.0096249
clec11a	38	Septicemia	1365	1365	0.214095	0.0275	6.95566e-15	0.117503	0.0291961	5.70699e-05	115	51461	0.20078	0.0957798	0.0360582	-0.049105	0.0249456	0.0490122
clec14a	38	Septicemia	1368	1368	0.343697	0.0285722	2.50058e-33	0.0646855	0.0350796	0.0651888	115	51546	0.794142	0.0986348	8.18978e-16	-0.000833593	0.112213	0.994073
clec1a	38	Septicemia	1323	1323	0.290653	0.0282547	8.07267e-25	0.0648314	0.0332125	0.0509365	115	50589	0.555401	0.0979001	1.40201e-08	-0.0686455	0.0190809	0.000321165
clec4a	38	Septicemia	1374	1374	-0.180361	0.0275759	6.13085e-11	-0.114797	0.0296146	0.00010602	115	51458	-0.175555	0.0956262	0.0663805	-0.00419236	0.0166444	0.801136
clec4d	38	Septicemia	1374	1374	0.381545	0.0277818	6.38437e-43	0.153214	0.0327461	2.88507e-06	115	51458	0.46546	0.0957708	1.17296e-06	0.00681332	0.0116981	0.560277
clec4g	38	Septicemia	1374	1374	0.16098	0.0274694	4.61895e-09	-0.0135946	0.0300195	0.650651	115	51458	0.330139	0.0955476	0.000549831	-0.0690371	0.0393727	0.0795291
clec5a	38	Septicemia	1365	1365	0.314967	0.0282633	7.6581e-29	0.138213	0.0320707	1.63531e-05	115	51365	0.646464	0.0964087	2.00773e-11	-0.0377743	0.0284015	0.183515
clec6a	38	Septicemia	1326	1326	0.410483	0.0282428	7.36747e-48	0.247106	0.0319487	1.03858e-14	115	50320	0.385818	0.0980654	8.3443e-05	-0.0305989	0.0118461	0.00979357
clec7a	38	Septicemia	1388	1388	0.354218	0.0276499	1.42627e-37	0.0726163	0.0321008	0.0236892	115	52096	0.682283	0.0976933	2.8704e-12	-7.47914e-05	0.00694753	0.991411
clmp	38	Septicemia	1385	1385	0.401559	0.0290772	2.21459e-43	-0.0308878	0.0419356	0.461393	115	51972	0.767684	0.0970081	2.50045e-15	-0.00344036	0.0257681	0.893788
cntn1	38	Septicemia	1376	1376	-0.165216	0.0291866	1.50767e-08	-0.0963618	0.0312832	0.0020679	115	52169	-0.272282	0.100447	0.00671396	-0.0544488	0.022061	0.0135831
cntn5	38	Septicemia	1369	1369	-0.203968	0.028842	1.52824e-12	-0.0766983	0.030835	0.012869	115	51658	-0.382694	0.0994283	0.00011863	0.0159027	0.0112602	0.157864
col18a1	38	Septicemia	1367	1367	0.52792	0.029437	6.4175e-72	0.258709	0.039178	4.01784e-11	115	51749	0.951302	0.0988924	6.61141e-22	0.0188882	0.0358019	0.597795
col4a1	38	Septicemia	1370	1370	0.21528	0.0281136	1.89568e-14	0.239526	0.0296538	6.61457e-16	115	51533	0.274065	0.0955123	0.00411228	-0.036103	0.0402735	0.370015
colec12	38	Septicemia	1369	1369	0.46842	0.0298396	1.56223e-55	0.0111782	0.0459202	0.807675	115	51501	0.958995	0.101661	3.9738e-21	-0.0156256	0.0276393	0.571843
cpm	38	Septicemia	1374	1374	0.295948	0.0285035	2.96692e-25	0.121424	0.0337431	0.000320066	115	51732	0.404961	0.0979725	3.57408e-05	-0.0511273	0.0360633	0.156276
cr2	38	Septicemia	1372	1372	0.146185	0.027141	7.1991e-08	0.0606994	0.0291151	0.0370871	115	51739	0.114631	0.0951009	0.228064	0.0118301	0.0286951	0.680142
creld2	38	Septicemia	1374	1374	0.249154	0.0274816	1.23246e-19	0.0617382	0.0307251	0.0444976	115	51671	0.338069	0.096969	0.000489642	-0.0130336	0.0179954	0.468896
crh	38	Septicemia	1325	1325	-0.170491	0.0280708	1.25071e-09	-0.10049	0.0301253	0.000850789	115	50236	-0.139512	0.0978665	0.154002	0.019556	0.0235711	0.406732
crhbp	38	Septicemia	1369	1369	0.313136	0.0283293	2.11008e-28	0.0794651	0.0328223	0.015475	115	51501	0.503185	0.0987893	3.51491e-07	-0.0123982	0.0153618	0.41962
crim1	38	Septicemia	1379	1379	0.305849	0.028699	1.61544e-26	0.133815	0.0322362	3.3091e-05	115	51755	0.662325	0.0994516	2.74259e-11	-0.0617459	0.0426136	0.147346
crip2	38	Septicemia	1356	1356	0.251023	0.0295053	1.77391e-17	-0.0258317	0.0343568	0.452132	115	51133	0.529731	0.100774	1.46703e-07	0.0209684	0.0574419	0.715084
crtam	38	Septicemia	1356	1356	0.229583	0.0279139	1.95688e-16	0.0860066	0.0304332	0.00471221	115	51133	0.401655	0.0976959	3.93475e-05	0.0238671	0.021758	0.272671
csf1	38	Septicemia	1379	1379	0.514039	0.0282701	7.02315e-74	0.25927	0.0363087	9.28385e-13	115	51755	0.853002	0.0974	1.99248e-18	0.0101411	0.0339507	0.765169
csf2ra	38	Septicemia	1356	1356	0.174506	0.0273281	1.70735e-10	0.0711817	0.0294195	0.0155402	115	51133	0.304812	0.0964357	0.00157348
cst3	38	Septicemia	1369	1369	0.495869	0.0298992	8.99043e-62	-0.0768978	0.0606338	0.204714	115	51654	1.01612	0.0990598	1.09369e-24	0.0116757	0.0271497	0.66716
cstb	38	Septicemia	1347	1347	0.390088	0.0284106	6.67746e-43	0.145806	0.0338724	1.67317e-05	115	50832	0.754775	0.0966314	5.67952e-15	-0.00180908	0.012439	0.884367
ctsc	38	Septicemia	1371	1371	0.149266	0.0279	8.79255e-08	0.111128	0.0298079	0.000192891	115	51416	0.041101	0.0980834	0.675186	-0.0138738	0.0097252	0.153701
ctsd	38	Septicemia	1275	1275	0.323981	0.029722	1.14749e-27	0.183486	0.0339923	6.7434e-08	115	48174	0.323168	0.10222	0.00156969	-0.0440682	0.0169797	0.00944962
ctsl	38	Septicemia	1370	1370	0.377311	0.0284485	3.79747e-40	0.218291	0.0312976	3.06527e-12	115	51533	0.582453	0.0975737	2.38183e-09
ctso	38	Septicemia	1388	1388	0.333687	0.0276001	1.19189e-33	0.140573	0.0310488	5.96954e-06	115	52096	0.531526	0.0970811	4.3735e-08	-0.0437138	0.0341371	0.200356
ctss	38	Septicemia	1084	1084	0.373776	0.0314292	1.29266e-32	0.199773	0.0352136	1.40178e-08	115	40493	0.517496	0.115016	6.81648e-06	0.0289058	0.0140592	0.0397817
ctsv	38	Septicemia	1382	1382	-0.248126	0.029368	2.9412e-17	-0.0946026	0.0316977	0.00284015	115	51803	-0.663504	0.0993347	2.39797e-11	0.0140466	0.0241452	0.560731
ctsz	38	Septicemia	1367	1367	0.360575	0.0280979	1.07424e-37	0.0892996	0.0333013	0.0073279	115	51572	0.605544	0.0967644	3.90144e-10	-0.00528086	0.022567	0.814979
cx3cl1	38	Septicemia	1356	1356	0.194814	0.0278952	2.87374e-12	0.0113309	0.0318503	0.722025	115	51133	0.445246	0.0974949	4.95069e-06	-0.0122043	0.0462163	0.791727
cxadr	38	Septicemia	1374	1374	0.318887	0.0280022	4.8024e-30	0.129109	0.0322798	6.34295e-05	115	51458	0.502469	0.0955961	1.47091e-07	-0.0939774	0.0713221	0.187622
cxcl10	38	Septicemia	1379	1379	0.274314	0.0290828	4.01767e-21	0.136246	0.0324134	2.62962e-05	115	51755	0.602841	0.0991557	1.20376e-09	-0.0119039	0.0402131	0.767215
cxcl11	38	Septicemia	1379	1379	0.224184	0.027661	5.28846e-16	0.141758	0.0296675	1.76839e-06	115	51985	0.301929	0.0958458	0.00163183	-0.0331729	0.0283958	0.242713
cxcl13	38	Septicemia	1379	1379	0.385052	0.0280673	7.82294e-43	0.218956	0.0311887	2.21287e-12	115	51985	0.486972	0.0960114	3.93598e-07	0.195456	0.140454	0.164045
cxcl16	38	Septicemia	1374	1374	0.310012	0.0280952	2.6099e-28	0.0781719	0.0315019	0.0130832	115	52084	0.68115	0.0960229	1.30645e-12	0.0306887	0.0317392	0.333593
cxcl17	38	Septicemia	1388	1388	0.381323	0.0312682	3.29479e-34	0.19197	0.0392458	1.00081e-06	115	52096	0.336068	0.105263	0.00140973	0.115863	0.10794	0.283087
cxcl8	38	Septicemia	1366	1366	0.195867	0.0279401	2.37918e-12	0.128022	0.0298795	1.83075e-05	115	51140	0.283543	0.0964682	0.00329018
cxcl9	38	Septicemia	1379	1379	0.400444	0.0300023	1.23174e-40	0.260743	0.0343006	2.92294e-14	115	51755	0.684072	0.0997153	6.8738e-12	0.114882	0.0527378	0.0293799
dcbld2	38	Septicemia	1375	1375	0.189477	0.0284112	2.57418e-11	0.117162	0.0300565	9.69702e-05	115	51692	0.25118	0.100098	0.0120956	-0.000579384	0.0264764	0.982541
ddah1	38	Septicemia	1365	1365	0.231002	0.0280394	1.74421e-16	0.0446079	0.0314053	0.155493	115	51296	0.419498	0.0965652	1.39788e-05	0.0311833	0.0341208	0.360764
ddr1	38	Septicemia	1379	1379	0.25557	0.0279964	6.93439e-20	0.127976	0.0300436	2.04709e-05	115	51985	0.334963	0.096184	0.000496712
defa1_defa1b	38	Septicemia	1330	1330	0.336914	0.0279927	2.30461e-33	0.122146	0.0326954	0.000187062	115	50489	0.530753	0.0967646	4.13503e-08
defb4a_defb4b	38	Septicemia	1351	1351	0.201613	0.0289708	3.42275e-12	0.0574062	0.0311505	0.0653484	115	50806	0.171689	0.100253	0.0867922
dll1	38	Septicemia	1375	1375	0.485107	0.0285916	1.44653e-64	0.205481	0.0380357	6.57819e-08	115	51692	0.855205	0.099402	7.73261e-18	-0.0660489	0.0537457	0.219103
dner	38	Septicemia	1363	1363	-0.267286	0.0279521	1.15189e-21	-0.161566	0.0309935	1.85891e-07	115	51419	-0.358367	0.0978969	0.000251572	-0.0428319	0.0206258	0.0378363
dpp4	38	Septicemia	1342	1342	-0.175808	0.0292496	1.84842e-09	-0.128768	0.0304587	2.36178e-05	115	50573	-0.254753	0.100293	0.0110826	-0.026187	0.0346978	0.450419
dpp6	38	Septicemia	1365	1365	-0.175925	0.0283685	5.59503e-10	-0.0749346	0.0304962	0.0140034	115	51296	-0.18568	0.0980505	0.058262	0.0189238	0.0306416	0.536849
dpp7	38	Septicemia	1361	1361	0.156015	0.0274187	1.26959e-08	0.116353	0.0290335	6.13511e-05	115	51118	-0.0940897	0.09496	0.321766	0.0112031	0.0223061	0.615497
draxin	38	Septicemia	1356	1356	0.165066	0.0280615	4.04607e-09	0.0243797	0.0312307	0.435019	115	51133	0.542789	0.0976626	2.732e-08	-0.00513101	0.0153167	0.73763
dsc2	38	Septicemia	1355	1355	0.44336	0.0287542	1.2205e-53	0.189299	0.0364313	2.03564e-07	115	50969	0.702902	0.0989084	1.18936e-12	-0.0208614	0.0270749	0.440999
ebi3_il27	38	Septicemia	1384	1384	0.258787	0.0283439	6.83445e-20	0.168339	0.0309372	5.28896e-08	115	51895	0.435586	0.0967367	6.70639e-06
eda2r	38	Septicemia	1385	1385	0.689906	0.0345309	8.32065e-89	0.349828	0.0483916	4.86199e-13	115	51972	1.12941	0.102326	2.52571e-28
edar	38	Septicemia	1374	1374	-0.155118	0.0275273	1.74986e-08	-0.162306	0.0293995	3.37635e-08	115	51458	-0.381992	0.0961282	7.07434e-05	0.0033	0.013477	0.806563
efemp1	38	Septicemia	1370	1370	0.394839	0.0303195	9.10008e-39	0.097435	0.036951	0.0083675	115	51655	0.711226	0.10186	2.90154e-12	-0.0441796	0.0408021	0.278907
efna4	38	Septicemia	1355	1355	0.524918	0.0289763	2.40843e-73	0.205061	0.0423703	1.3002e-06	115	51048	0.88951	0.100271	7.24401e-19	0.00242449	0.0648479	0.970176
egfl7	38	Septicemia	1326	1326	0.220139	0.0290416	3.45198e-14	0.0639626	0.0323341	0.0479083	115	50320	0.322526	0.100077	0.00126951	0.0462307	0.0307512	0.132741
egfr	38	Septicemia	1376	1376	-0.305706	0.0284832	7.13561e-27	-0.172483	0.0306828	1.89327e-08	115	52169	-0.483187	0.0979917	8.18525e-07	-0.0331384	0.0408049	0.416724
egln1	38	Septicemia	1374	1374	0.276773	0.028106	7.02793e-23	0.0967276	0.0316184	0.00221917	115	51458	0.414421	0.0978814	2.29664e-05	0.0715489	0.0467025	0.125519
eif4ebp1	38	Septicemia	1370	1370	0.162797	0.028142	7.25876e-09	0.0884498	0.030379	0.00359651	115	51533	0.213535	0.0984079	0.0300146
enah	38	Septicemia	1345	1345	0.205615	0.0280366	2.23717e-13	0.0799243	0.0305878	0.0089765	115	50562	0.184037	0.0971106	0.058076	0.140296	0.0705023	0.0465971
enpp2	38	Septicemia	1376	1376	0.208599	0.0334046	4.24798e-10	0.0949155	0.0354351	0.00739361	115	52169	0.150278	0.115206	0.19209	0.0144184	0.0280926	0.60778
enpp7	38	Septicemia	1331	1331	0.165603	0.0283174	4.97233e-09	0.0844901	0.0301793	0.00511655	115	49941	0.18649	0.0986004	0.0585747	0.0182259	0.0125437	0.146226
entpd6	38	Septicemia	1323	1323	0.159907	0.0276581	7.4016e-09	0.118873	0.02928	4.91016e-05	115	50589	0.253255	0.0969569	0.00900053	0.0266421	0.0112755	0.018136
epha2	38	Septicemia	1313	1313	0.448595	0.0301507	4.55214e-50	0.144477	0.0392192	0.000229762	115	49672	0.95463	0.101972	7.84653e-21	0.0602352	0.0538921	0.263695
ephb4	38	Septicemia	1376	1376	0.387962	0.02794	7.7517e-44	0.128344	0.0355858	0.000310233	115	52169	0.793888	0.0964558	1.86295e-16	0.0773763	0.0547733	0.157754
ephb6	38	Septicemia	1353	1353	0.247312	0.0274072	1.8196e-19	-0.0241537	0.0333812	0.469328	115	51048	0.516827	0.0959748	7.24349e-08	0.0073776	0.031916	0.817193
epo	38	Septicemia	1374	1374	0.227327	0.0280133	4.85966e-16	0.157368	0.0301759	1.83815e-07	115	51458	0.445442	0.095227	2.90128e-06	-0.0434252	0.0699523	0.534742
esam	38	Septicemia	1376	1376	0.234573	0.0280251	5.75668e-17	-0.0236319	0.0329287	0.472961	115	52169	0.51057	0.0960046	1.04811e-07	0.0202517	0.0502148	0.686726
ezr	38	Septicemia	1379	1379	0.226835	0.0277889	3.27292e-16	0.0822357	0.0305766	0.00715606	115	51985	0.334277	0.0959553	0.000494585	-0.0634953	0.0753737	0.399561
f11r	38	Septicemia	1368	1368	0.154838	0.0275928	2.00538e-08	0.0290239	0.0301012	0.33494	115	51546	0.117132	0.0967972	0.226249	0.0493619	0.172767	0.775097
f2r	38	Septicemia	1374	1374	0.172543	0.0275375	3.71069e-10	0.0455744	0.030232	0.131685	115	51671	0.0828396	0.0973786	0.394939	-0.0461247	0.0390034	0.236975
fabp4	38	Septicemia	1376	1376	0.51023	0.0290997	7.9053e-69	0.2176	0.0438608	7.00735e-07	115	52169	0.71003	0.0977263	3.71683e-13	0.0155514	0.0754779	0.83676
fabp6	38	Septicemia	1323	1323	0.103531	0.0278132	0.000197378	-0.00635685	0.0298402	0.831304	115	50509	0.547663	0.0974186	1.89036e-08	0.0165738	0.0615598	0.787752
fam3b	38	Septicemia	1365	1365	0.189969	0.0283698	2.13945e-11	0.0148369	0.0312891	0.635367	115	51296	0.56807	0.0967632	4.33906e-09	0.0370436	0.0131478	0.00484029
fam3c	38	Septicemia	1370	1370	0.34846	0.0291321	5.66104e-33	0.00157156	0.038086	0.967086	115	51457	0.729221	0.0987146	1.49995e-13	-0.0988543	0.0623468	0.11284
fap	38	Septicemia	1376	1376	-0.15102	0.0276873	4.91179e-08	-0.111463	0.0288103	0.000109345	115	52169	0.0178687	0.0952113	0.851132	-0.0189564	0.0346043	0.583826
fas	38	Septicemia	1371	1371	0.365473	0.029958	3.12736e-34	0.0628044	0.03724	0.0917042	115	51999	0.636796	0.0990148	1.26502e-10	0.0154092	0.0310447	0.619644
fcar	38	Septicemia	1374	1374	0.225142	0.0272214	1.33097e-16	0.10022	0.0293213	0.000630821	115	51458	0.279974	0.094725	0.00312009	0.0051402	0.0106683	0.629935
fcer2	38	Septicemia	1368	1368	0.255287	0.0272344	7.0032e-21	0.0475492	0.0315113	0.13131	115	51546	0.457587	0.094807	1.38948e-06	-0.000668597	0.0226147	0.976414
fcgr2a	38	Septicemia	1364	1364	0.159375	0.027314	5.38125e-09	0.033022	0.0292091	0.258249	115	51318	0.260519	0.0953642	0.00629822	-0.000794252	0.00752225	0.91591
fcrl2	38	Septicemia	1382	1382	0.196757	0.0271235	4.04353e-13	0.100884	0.0292086	0.000552538	115	51849	-0.172804	0.0955097	0.0704066	0.0142171	0.00984503	0.148714
fcrlb	38	Septicemia	1326	1326	0.23284	0.0286357	4.25373e-16	0.148672	0.0307517	1.33408e-06	115	50320	0.296018	0.0991007	0.00281692	0.00787984	0.00844781	0.35094
fetub	38	Septicemia	1372	1372	0.158444	0.0287437	3.5418e-08	0.0357686	0.0313087	0.253267	115	51656	0.399718	0.0999204	6.32458e-05	-0.00166136	0.0152395	0.913189
fgf21	38	Septicemia	1384	1384	0.38049	0.0281829	1.54776e-41	0.201229	0.0322868	4.58868e-10	115	51895	0.313982	0.0960228	0.00107598	0.0304535	0.0547082	0.577765
fgf23	38	Septicemia	1384	1384	0.39198	0.0285417	6.38964e-43	0.138991	0.0333528	3.0822e-05	115	51887	0.591402	0.0961276	7.63865e-10	0.0555603	0.0672522	0.40872
fgf5	38	Septicemia	1345	1345	0.163734	0.0294082	2.58252e-08	0.0886939	0.0319133	0.00544903	115	50562	0.17285	0.10201	0.0901794	-0.0182176	0.0113201	0.107549
fgfbp1	38	Septicemia	1375	1375	-0.252988	0.0279968	1.62041e-19	-0.174885	0.0297138	3.96539e-09	115	51692	-0.423443	0.0991448	1.94637e-05	0.0140356	0.0384359	0.714985
fgfr2	38	Septicemia	1375	1375	0.354381	0.0291654	5.68508e-34	0.0746449	0.0342605	0.0293504	115	51692	0.756692	0.099552	2.93916e-14	-0.0103846	0.0496341	0.834275
fgr	38	Septicemia	1333	1333	0.155166	0.0282639	4.02175e-08	0.069686	0.0306953	0.0231927	115	50326	0.159143	0.0994635	0.109595	0.00259229	0.0779645	0.973475
fkbp4	38	Septicemia	1356	1356	0.159246	0.0277014	8.99544e-09	0.0859535	0.0298336	0.0039629	115	51133	0.118696	0.0985464	0.228409	-0.04755	0.175184	0.786061
flrt2	38	Septicemia	1356	1356	0.217342	0.0276558	3.87801e-15	0.0524526	0.030426	0.0847186	115	51133	0.51092	0.0963357	1.13581e-07	0.010434	0.0139324	0.453917
flt3lg	38	Septicemia	1388	1388	0.158289	0.028445	2.62561e-08	0.0871369	0.0297882	0.00344217	115	52096	0.661927	0.0987373	2.02908e-11	0.0790149	0.182944	0.665809
flt4	38	Septicemia	1375	1375	0.185134	0.0275262	1.74699e-11	0.0978358	0.0295541	0.000931636	115	51692	0.336778	0.0966982	0.000496242	0.0174912	0.0230017	0.446998
folr1	38	Septicemia	1369	1369	0.28129	0.0287907	1.51185e-22	0.0779685	0.0336558	0.0205233	115	51455	0.598896	0.0988204	1.35743e-09	0.0605251	0.0600761	0.313707
folr3	38	Septicemia	1369	1369	0.175873	0.0275622	1.7599e-10	0.0516064	0.031641	0.102891	115	51528	0.324366	0.0968345	0.000809015	-0.00590572	0.00875324	0.499873
fstl3	38	Septicemia	1367	1367	0.545948	0.0297638	3.77728e-75	0.216134	0.0440752	9.40212e-07	115	51420	0.844243	0.100845	5.68096e-17	-0.0289627	0.0519587	0.577242
furin	38	Septicemia	1375	1375	0.25275	0.0290667	3.453e-18	0.0801372	0.0336682	0.0173028	115	51692	0.114868	0.100377	0.252473	-0.123789	0.0424524	0.00354602
fut3_fut5	38	Septicemia	1379	1379	0.302431	0.0285239	2.89437e-26	0.206254	0.0306107	1.60613e-11	115	51985	0.398707	0.0986211	5.28138e-05
gal	38	Septicemia	1379	1379	-0.16524	0.0280765	3.97217e-09	-0.110713	0.0299938	0.000223202	115	51755	-0.182909	0.0990012	0.064668	0.168465	0.0770603	0.0288051
galnt10	38	Septicemia	1365	1365	0.248428	0.0281028	9.575e-19	0.180501	0.0298845	1.54166e-09	115	51296	0.205292	0.0969478	0.0342133	0.046901	0.0177367	0.00818617
galnt3	38	Septicemia	1345	1345	0.184205	0.0273415	1.61485e-11	0.0808722	0.0292949	0.00576915	115	50562	0.173102	0.0952861	0.0692706	-0.0321581	0.0170116	0.0587091
gas6	38	Septicemia	1367	1367	0.20819	0.0282652	1.7634e-13	0.0767317	0.0304528	0.0117456	115	51833	0.23815	0.096418	0.0135124	-0.0188289	0.0233536	0.420098
gcnt1	38	Septicemia	1365	1365	0.305901	0.0283581	3.96214e-27	0.158677	0.0312416	3.79376e-07	115	51296	0.380896	0.097667	9.62141e-05	0.00464428	0.0146701	0.751561
gdf15	38	Septicemia	1376	1376	0.800483	0.0316492	3.87972e-141	0.554369	0.0410725	1.62144e-41	115	52169	0.913494	0.0982479	1.4332e-20	0.051657	0.0230249	0.024863
gdnf	38	Septicemia	1333	1333	0.203173	0.0287646	1.62596e-12	0.0482555	0.0315819	0.126525	115	50326	0.193658	0.0994137	0.0514149	-0.0215358	0.0237357	0.364238
gfra1	38	Septicemia	1384	1384	0.504539	0.0289259	3.93069e-68	0.172874	0.03862	7.59549e-06	115	51895	0.832373	0.0970143	9.4956e-18	-0.00155092	0.0267915	0.953837
ggt5	38	Septicemia	1356	1356	0.244088	0.0279858	2.73664e-18	0.0885879	0.0298545	0.00300404	115	51133	0.557508	0.0965288	7.66995e-09	-0.00875039	0.0181901	0.63048
grn	38	Septicemia	1362	1362	0.386282	0.0278241	8.03106e-44	0.208874	0.0309782	1.5556e-11	115	51292	0.486267	0.0964725	4.64387e-07	0.0212188	0.0375824	0.57235
gusb	38	Septicemia	1364	1364	0.248779	0.0287034	4.42732e-18	0.114856	0.0322905	0.000375161	115	51758	0.198827	0.0991553	0.044941	0.0497236	0.0501607	0.321546
havcr1	38	Septicemia	1383	1383	0.512004	0.0304291	1.56995e-63	0.305669	0.0336222	9.78808e-20	115	51898	0.744216	0.100691	1.45662e-13	0.0273727	0.0108813	0.0118837
havcr2	38	Septicemia	1368	1368	0.54249	0.0286398	5.15678e-80	0.279117	0.0383022	3.1638e-13	115	51546	0.936055	0.0985454	2.12475e-21	-0.00665739	0.0145522	0.647324
hgf	38	Septicemia	1388	1388	0.492343	0.0287585	1.05438e-65	0.287997	0.0345775	8.15046e-17	115	52096	0.557965	0.0985875	1.51729e-08	-0.0143685	0.0580213	0.804412
hmox2	38	Septicemia	1333	1333	0.219817	0.0282856	7.76658e-15	0.118619	0.0308967	0.000123435	115	50326	0.339682	0.0977725	0.000512363	-0.0498242	0.0791634	0.529098
hnmt	38	Septicemia	1351	1351	0.311094	0.0288187	3.64107e-27	0.034983	0.0339208	0.302393	115	50890	0.480965	0.100172	1.57548e-06	0.00490213	0.0100321	0.625093
hpgds	38	Septicemia	1326	1326	-0.254198	0.0277085	4.55708e-20	-0.194135	0.0294725	4.48841e-11	115	50320	-0.200717	0.0967775	0.0380788	-0.0161452	0.00915354	0.0777621
hs6st1	38	Septicemia	1385	1385	0.163491	0.0275958	3.133e-09	0.0655518	0.0293996	0.0257683	115	51972	0.198939	0.0953275	0.0368971	-0.0103433	0.0280265	0.712086
hspg2	38	Septicemia	1362	1362	0.411344	0.0291607	3.48237e-45	0.0183933	0.0432486	0.670623	115	51151	0.908231	0.0990502	4.75635e-20	-0.0317347	0.0382886	0.407202
icam1	38	Septicemia	1366	1366	0.405995	0.0282666	8.82203e-47	0.214545	0.0315082	9.81558e-12	115	51317	0.441068	0.0970034	5.44339e-06	-0.00822022	0.0135761	0.544853
icam2	38	Septicemia	1376	1376	0.204591	0.02693	3.02778e-14	0.137687	0.0285491	1.4156e-06	115	52169	0.346893	0.0938348	0.00021829	0.158289	0.120032	0.187261
icam3	38	Septicemia	1376	1376	0.209214	0.0271415	1.27507e-14	0.156107	0.0288825	6.4852e-08	115	52169	0.163377	0.0938993	0.0818739	-0.0227845	0.0208108	0.273587
idua	38	Septicemia	1385	1385	0.195121	0.0269963	4.91221e-13	0.0908141	0.0287485	0.00158355	115	51972	0.14152	0.0935827	0.130473	0.025427	0.0108102	0.0186663
ifngr1	38	Septicemia	1379	1379	0.245522	0.0276371	6.46358e-19	0.000237853	0.0335431	0.994342	115	51755	0.685623	0.0974963	2.03152e-12	0.0221848	0.0476017	0.641179
ifnl1	38	Septicemia	1333	1333	0.218178	0.0277145	3.48055e-15	0.105092	0.0294244	0.000354826	115	50326	0.367828	0.0961513	0.000130501	-0.0548425	0.146247	0.70766
ifnlr1	38	Septicemia	1374	1374	0.274299	0.0279088	8.49691e-23	0.0875912	0.0317954	0.00587209	115	51458	0.484261	0.0960966	4.67196e-07	0.0329875	0.0240789	0.170696
igf1r	38	Septicemia	1365	1365	0.160709	0.028431	1.58054e-08	-0.0211589	0.0312174	0.497905	115	51296	0.359751	0.0980281	0.000242664	0.124043	0.0601814	0.0392891
igf2r	38	Septicemia	1368	1368	0.264136	0.0280425	4.54704e-21	0.178998	0.0304142	3.97269e-09	115	51546	0.223919	0.0970326	0.0210177	0.00670315	0.0147907	0.650405
igfbp2	38	Septicemia	1375	1375	0.186291	0.0285625	6.92724e-11	0.192699	0.034684	2.76292e-08	115	52087	0.427994	0.0968284	9.86433e-06	-0.0793959	0.132715	0.549677
igfbp6	38	Septicemia	1367	1367	0.264833	0.0317163	6.82422e-17	-0.285912	0.0442412	1.02941e-10	115	51317	0.781092	0.10377	5.18535e-14	-0.0880712	0.084228	0.295733
igfbp7	38	Septicemia	1376	1376	0.403736	0.0294451	8.6685e-43	0.188121	0.0339863	3.10849e-08	115	52169	0.631468	0.0987385	1.60177e-10	-0.015195	0.018838	0.419886
igfbpl1	38	Septicemia	1370	1370	0.403344	0.0294523	1.09034e-42	0.184561	0.0340533	5.96764e-08	115	51533	0.580719	0.0989517	4.39197e-09	0.000975484	0.0147455	0.947255
igsf3	38	Septicemia	1365	1365	0.332132	0.0282112	5.37434e-32	0.193869	0.0320278	1.42033e-09	115	51296	0.469836	0.0956525	9.01957e-07	0.0195304	0.0602215	0.745704
il10	38	Septicemia	1345	1345	0.265912	0.0274679	3.6381e-22	0.228049	0.0289388	3.26374e-15	115	50562	0.233657	0.0957486	0.0146745	0.00510194	0.0799437	0.949114
il10rb	38	Septicemia	1379	1379	0.437874	0.0282595	3.76182e-54	0.16487	0.0354007	3.20464e-06	115	51755	0.806885	0.0984944	2.56507e-16	-0.012557	0.0137733	0.361931
il12a_il12b	38	Septicemia	1365	1365	0.292926	0.0278254	6.46651e-26	0.102901	0.0324317	0.00150949	115	51296	0.614167	0.0961119	1.65754e-10
il12b	38	Septicemia	1388	1388	0.292026	0.0276084	3.79177e-26	0.114648	0.0322354	0.000375714	115	52096	0.60703	0.0969093	3.75466e-10	-0.000672129	0.0155262	0.96547
il12rb1	38	Septicemia	1345	1345	0.314414	0.0278336	1.37029e-29	0.151604	0.0311246	1.1111e-06	115	50562	0.504396	0.0968139	1.88887e-07	0.0161813	0.0158839	0.308333
il13ra1	38	Septicemia	1352	1352	0.151059	0.0273809	3.44917e-08	-0.00338393	0.0300101	0.910221	115	50895	0.225793	0.0973588	0.0203848
il15	38	Septicemia	1374	1374	0.293596	0.0273887	8.23574e-27	0.176279	0.0293539	1.91001e-09	115	51458	0.583481	0.094956	8.00899e-10	-0.469868	0.445301	0.291348
il15ra	38	Septicemia	1345	1345	0.34881	0.0281733	3.31707e-35	0.137345	0.0319726	1.74133e-05	115	50562	0.636256	0.0978314	7.84221e-11	-0.0175286	0.0163896	0.284848
il16	38	Septicemia	1388	1388	0.228143	0.0278971	2.88543e-16	-0.0315222	0.0323373	0.329662	115	52096	0.451375	0.0979331	4.04588e-06	0.00294315	0.0139664	0.833097
il17c	38	Septicemia	1345	1345	0.294033	0.0279643	7.40134e-26	0.154406	0.0307037	4.93315e-07	115	50562	0.268951	0.0976333	0.00587456	-0.0615777	0.0442409	0.163961
il18	38	Septicemia	1366	1366	0.32181	0.0282695	5.04397e-30	0.169379	0.0315366	7.83659e-08	115	51332	0.405149	0.0986531	4.01167e-05	-0.00357841	0.0333984	0.914676
il18bp	38	Septicemia	1372	1372	0.47395	0.028975	3.86514e-60	0.242565	0.0365078	3.04907e-11	115	51739	0.893126	0.0984019	1.12321e-19	-0.0331578	0.0693495	0.632561
il18r1	38	Septicemia	1388	1388	0.377781	0.0276894	2.20635e-42	0.214906	0.0315015	8.9716e-12	115	52096	0.475714	0.0965285	8.29814e-07	-0.00445476	0.00867915	0.607762
il1r1	38	Septicemia	1365	1365	0.274863	0.0276631	2.8999e-23	0.159776	0.0291712	4.32108e-08	115	51461	0.446514	0.0966412	3.83136e-06	-0.00826925	0.0301493	0.783872
il1rl1	38	Septicemia	1371	1371	0.260469	0.0300435	4.33102e-18	0.223898	0.0318625	2.11023e-12	115	51999	0.380921	0.103027	0.0002179	0.00436613	0.00943629	0.643583
il1rn	38	Septicemia	1369	1369	0.414842	0.0281174	2.90264e-49	0.22127	0.0355011	4.58235e-10	115	51417	0.508387	0.0973955	1.79094e-07	-0.00972584	0.0293535	0.740392
il2ra	38	Septicemia	1341	1341	0.499742	0.0284093	2.89777e-69	0.298453	0.0340515	1.87205e-18	115	51167	0.708145	0.0983629	6.05186e-13	-0.0100417	0.0127881	0.432313
il4r	38	Septicemia	1374	1374	0.362606	0.0282503	1.03755e-37	0.17887	0.0313266	1.13072e-08	115	51458	0.652638	0.0971126	1.81196e-11	0.0250629	0.0210464	0.233717
il6	38	Septicemia	1365	1365	0.488211	0.0285388	1.3181e-65	0.313262	0.033348	5.7912e-21	115	51296	0.629834	0.0971812	9.11025e-11
inhbc	38	Septicemia	1368	1368	0.261209	0.0279325	8.64674e-21	0.0677579	0.0328546	0.0391737	115	51546	0.376726	0.0968748	0.000100746	-0.00728847	0.0133358	0.584697
itga11	38	Septicemia	1374	1374	-0.329152	0.0276708	1.25247e-32	-0.202329	0.029688	9.41408e-12	115	51458	-0.322611	0.096166	0.000794422	0.00729327	0.0254156	0.774142
itga5	38	Septicemia	1368	1368	0.311478	0.0282959	3.5018e-28	0.154114	0.0318467	1.30322e-06	115	51546	0.411176	0.0974631	2.45627e-05	0.0668102	0.143319	0.641097
itgam	38	Septicemia	1368	1368	-0.15424	0.027941	3.38627e-08	-0.119329	0.0297238	5.95514e-05	115	51546	-0.113739	0.0969851	0.240897	0.00491218	0.0531565	0.926372
itgav	38	Septicemia	1385	1385	-0.354487	0.0282764	4.71263e-36	-0.217182	0.0305399	1.14842e-12	115	51972	-0.535469	0.0969598	3.34035e-08	-0.0557089	0.0398112	0.161715
jam2	38	Septicemia	1379	1379	0.288683	0.0287102	8.72447e-24	-0.0403407	0.0365068	0.269151	115	51985	0.693315	0.0977869	1.34054e-12	0.0249547	0.0799302	0.754884
jun	38	Septicemia	1345	1345	0.185129	0.0279455	3.48064e-11	0.056633	0.0309889	0.0676211	115	50562	0.196829	0.0967164	0.0418393
kazald1	38	Septicemia	1365	1365	0.113974	0.0274839	3.36985e-05	0.0110663	0.029776	0.710153	115	51296	0.571486	0.0957957	2.43632e-09	0.0100839	0.00933251	0.279912
kirrel2	38	Septicemia	1333	1333	0.168895	0.0279288	1.47241e-09	0.0748161	0.0303881	0.0138158	115	50326	0.225947	0.0967069	0.0194696	-0.00887911	0.0315731	0.778539
kit	38	Septicemia	1372	1372	-0.186111	0.028223	4.27295e-11	-0.168048	0.0301008	2.36637e-08	115	51656	-0.439252	0.0982173	7.74026e-06	0.161518	0.0956053	0.0911376
kitlg	38	Septicemia	1370	1370	-0.12027	0.0273633	1.10612e-05	-0.169328	0.0292333	6.94275e-09	115	51533	0.259904	0.094546	0.00597826	-0.451803	0.149429	0.00249845
klk10	38	Septicemia	1372	1372	0.182849	0.027247	1.93551e-11	0.0342349	0.02961	0.247602	115	51533	0.357517	0.096213	0.000202488	-0.0448166	0.0111704	6.01878e-05
klk11	38	Septicemia	1366	1366	0.287808	0.0278872	5.69685e-25	0.0392455	0.032299	0.22434	115	51200	0.425449	0.0978939	1.38626e-05	0.0404143	0.0212388	0.0570598
klk8	38	Septicemia	1324	1324	0.21326	0.0286143	9.13009e-14	-0.0396116	0.0326045	0.2244	115	49805	0.475885	0.0991832	1.60222e-06	0.0500084	0.0177054	0.0047358
klrd1	38	Septicemia	1388	1388	0.203644	0.0277683	2.23875e-13	0.0600618	0.0302748	0.0472684	115	52096	0.470366	0.0982242	1.67866e-06	0.00609708	0.0190229	0.74858
krt19	38	Septicemia	1369	1369	0.372188	0.02865	1.37875e-38	0.195082	0.0320743	1.1856e-09	115	51373	0.575166	0.0974362	3.56949e-09	-0.0723484	0.0540923	0.181059
kynu	38	Septicemia	1388	1388	0.167761	0.0284274	3.60522e-09	0.101892	0.0306925	0.000900911	115	52096	0.13258	0.0996351	0.183301	-0.0371437	0.0241661	0.124289
lag3	38	Septicemia	1365	1365	0.276424	0.0287746	7.50409e-22	0.150609	0.031351	1.55552e-06	115	51296	0.581081	0.0971467	2.21125e-09	0.0412399	0.0405576	0.309238
lair1	38	Septicemia	1369	1369	0.503653	0.02909	3.7114e-67	0.200494	0.0407434	8.61462e-07	115	51501	0.841567	0.0982088	1.04242e-17	0.00624092	0.0122374	0.61006
lair2	38	Septicemia	1356	1356	0.246076	0.0274063	2.73717e-19	0.130114	0.0297765	1.24419e-05	115	51133	0.407093	0.0965047	2.46067e-05	-0.00252518	0.00990759	0.798821
lama4	38	Septicemia	1379	1379	0.185682	0.0272243	9.07606e-12	-0.00857711	0.0304342	0.778078	115	51755	0.303787	0.0960672	0.00156561	-0.0437557	0.0502864	0.384229
lamp3	38	Septicemia	1387	1387	0.448141	0.0294243	2.22613e-52	0.211458	0.0355764	2.7854e-09	115	52011	0.553071	0.099505	2.72533e-08	-0.0334565	0.0341488	0.327221
layn	38	Septicemia	1353	1353	0.381416	0.0295551	4.20487e-38	0.0744759	0.0388982	0.0555387	115	51048	0.736661	0.100052	1.80119e-13	-0.0322546	0.0203793	0.113487
lcn2	38	Septicemia	1330	1330	0.339249	0.0286901	2.91311e-32	0.0720938	0.0354375	0.0419119	115	49984	0.514375	0.098272	1.65702e-07	-0.237957	0.125865	0.0586807
lep	38	Septicemia	1370	1370	0.399097	0.0324729	1.02311e-34	0.0831894	0.0527908	0.115065	115	51533	0.435513	0.111166	8.94023e-05	-0.327299	0.232495	0.1592
lgals1	38	Septicemia	1370	1370	0.372773	0.0283564	1.7942e-39	0.0640489	0.0358116	0.0736959	115	51533	0.636577	0.0968706	4.98386e-11	0.016104	0.0224308	0.472792
lgals3	38	Septicemia	1360	1360	0.228854	0.02896	2.73562e-15	0.0394411	0.0314696	0.210093	115	51667	0.405524	0.099266	4.4034e-05	-0.0128874	0.0111783	0.248955
lgals4	38	Septicemia	1369	1369	0.417066	0.0284167	9.07655e-49	0.199192	0.0321903	6.09535e-10	115	51501	0.713363	0.0997101	8.40583e-13	0.0462488	0.066216	0.484894
lgals7_lgals7b	38	Septicemia	1364	1364	0.240805	0.0290017	1.01412e-16	0.0150247	0.0331362	0.650245	115	51387	0.529003	0.0982784	7.33756e-08
lgals9	38	Septicemia	1369	1369	0.558493	0.0295729	1.50724e-79	0.274061	0.0400447	7.70825e-12	115	51503	0.994062	0.0990179	1.02486e-23	-0.0162925	0.0176502	0.355967
lgmn	38	Septicemia	1379	1379	0.223848	0.0273626	2.8196e-16	0.109872	0.029539	0.000199579	115	51755	0.17382	0.0964945	0.0716486	0.0359385	0.0223579	0.107962
lifr	38	Septicemia	1374	1374	0.171674	0.0276409	5.26926e-10	0.107477	0.0291847	0.000230822	115	51458	0.319493	0.0954864	0.000820005	-0.00213165	0.0371085	0.954192
lilra5	38	Septicemia	1370	1370	0.386057	0.0279648	2.37415e-43	0.192669	0.032071	1.88325e-09	115	51457	0.516384	0.0956538	6.72121e-08	-0.0474962	0.0357164	0.183579
lilrb1	38	Septicemia	1376	1376	0.231193	0.0277027	7.08985e-17	0.125801	0.0302301	3.16249e-05	115	52169	0.243177	0.0956962	0.0110491	-0.0332993	0.0210282	0.113295
lilrb2	38	Septicemia	1370	1370	0.250585	0.0275747	1.01344e-19	0.133777	0.0295721	6.07541e-06	115	51917	0.30317	0.0954312	0.00148885	-0.000288825	0.0117904	0.980456
lilrb4	38	Septicemia	1345	1345	0.443787	0.0290188	8.49857e-53	0.183722	0.0360313	3.4151e-07	115	50562	1.02959	0.0992753	3.35828e-25	0.0334184	0.0309686	0.280541
lrig1	38	Septicemia	1382	1382	0.288245	0.0274133	7.38401e-26	0.165039	0.0296029	2.47398e-08	115	51821	0.373108	0.0945019	7.87578e-05	0.0143204	0.00997001	0.150903
lrp11	38	Septicemia	1370	1370	0.319629	0.0278761	1.95287e-30	0.0361438	0.0337257	0.283855	115	51533	0.749854	0.0961229	6.14196e-15	-0.0179176	0.0145024	0.216648
lrrn1	38	Septicemia	1345	1345	-0.273451	0.0278505	9.36984e-23	-0.188799	0.0295358	1.63534e-10	115	50562	-0.211023	0.096366	0.0285378	-0.00793358	0.00995561	0.425512
lta4h	38	Septicemia	1385	1385	0.171064	0.0284595	1.84613e-09	0.0819659	0.0305524	0.00730093	115	51972	0.237827	0.097947	0.0151774	0.1293	0.0752899	0.085914
ltbp2	38	Septicemia	1376	1376	0.357949	0.0327883	9.56448e-28	0.286781	0.0358418	1.23093e-15	115	52169	0.692282	0.104787	3.93265e-11	0.0323563	0.05274	0.539542
ltbp3	38	Septicemia	1326	1326	0.342292	0.0291566	7.97009e-32	0.122486	0.0337024	0.000278691	115	50320	0.421494	0.0997084	2.36542e-05	-0.0216846	0.0143834	0.131653
ltbr	38	Septicemia	1362	1362	0.40215	0.0284263	1.94618e-45	0.109653	0.0367052	0.00281364	115	51248	0.918031	0.09926	2.27134e-20	-0.0072316	0.0227252	0.750319
ly9	38	Septicemia	1350	1350	0.298829	0.0275279	1.87783e-27	0.189886	0.0296898	1.59871e-10	115	50931	0.353909	0.0968756	0.000258964	0.030402	0.0117329	0.00956517
mad1l1	38	Septicemia	1351	1351	0.40332	0.0286522	5.30201e-45	0.193981	0.033938	1.09223e-08	115	50964	0.644976	0.0990853	7.55009e-11	-0.0901194	0.0629801	0.152454
marco	38	Septicemia	1370	1370	0.292405	0.0279415	1.25172e-25	0.178213	0.0301292	3.31941e-09	115	51533	0.18245	0.0968673	0.0596325	-0.000968122	0.0264573	0.97081
matn2	38	Septicemia	1370	1370	0.271632	0.0281996	5.82964e-22	0.124958	0.0305366	4.27542e-05	115	51586	0.28578	0.0983516	0.00366433	-0.0387287	0.0166775	0.020221
mb	38	Septicemia	1376	1376	0.20953	0.0318614	4.82386e-11	-0.0398563	0.0371267	0.283037	115	52169	0.415555	0.106253	9.19203e-05
mcfd2	38	Septicemia	1363	1363	0.16018	0.02742	5.1662e-09	0.0498621	0.0297676	0.0939251	115	51293	0.224191	0.0954365	0.0188183	-0.144442	0.0393959	0.000245963
mdk	38	Septicemia	1372	1372	0.312295	0.0278946	4.28737e-29	0.166376	0.0308562	6.96797e-08	115	51535	0.376634	0.0983968	0.000129343	0.0190887	0.0957041	0.841907
mepe	38	Septicemia	1369	1369	-0.0146909	0.0287168	0.608945	-0.243608	0.0322778	4.44604e-14	115	51501	0.164064	0.10082	0.103675	0.0331281	0.0448643	0.460267
mertk	38	Septicemia	1388	1388	0.224504	0.0288434	7.05224e-15	0.0867355	0.0311092	0.00530184	115	52096	0.324621	0.100085	0.00118091	0.00926526	0.0231026	0.688385
mfap5	38	Septicemia	1376	1376	0.209985	0.0284247	1.49736e-13	-0.185339	0.0346199	8.6248e-08	115	52169	0.569621	0.0970231	4.33226e-09	-0.0108266	0.0238655	0.65008
micb_mica	38	Septicemia	1374	1374	0.198368	0.0269875	1.97651e-13	0.106911	0.0281846	0.000148692	115	51458	0.259794	0.0946011	0.00602888
milr1	38	Septicemia	1345	1345	0.218708	0.0276723	2.712e-15	0.124197	0.0297	2.89331e-05	115	50562	0.36086	0.0962966	0.00017869	0.0251761	0.0142801	0.0778982
mme	38	Septicemia	1365	1365	0.2161	0.0285816	4.00646e-14	0.140328	0.0309627	5.83878e-06	115	51296	0.145305	0.0981347	0.138695	-0.010532	0.105045	0.920136
mmp1	38	Septicemia	1318	1318	0.157481	0.0278966	1.65012e-08	0.0767225	0.0295833	0.00950214	115	49666	0.0321993	0.0975557	0.741354	0.0148422	0.0191512	0.43834
mmp10	38	Septicemia	1367	1367	0.196069	0.0278158	1.80437e-12	0.101442	0.0303074	0.000816597	115	51417	0.24712	0.0972801	0.011076	-0.0114806	0.0149507	0.44255
mmp12	38	Septicemia	1377	1377	0.468318	0.0300374	8.35987e-55	0.255194	0.0343345	1.06494e-13	115	51574	0.69082	0.101431	9.7082e-12	-0.00405887	0.0129593	0.754128
mmp3	38	Septicemia	1368	1368	0.227157	0.0347482	6.26591e-11	0.0974465	0.0376213	0.00959209	115	51546	0.450653	0.115678	9.78926e-05	-0.0260047	0.0151242	0.0855407
mmp7	38	Septicemia	1322	1322	0.406971	0.0291082	2.02671e-44	0.180505	0.0320205	1.72853e-08	115	50510	0.542542	0.100166	6.07998e-08	0.0338899	0.0226106	0.133912
mmp9	38	Septicemia	1366	1366	0.264894	0.0280639	3.76391e-21	0.157658	0.0304582	2.26464e-07	115	51462	0.17359	0.0970155	0.0735664	-0.0060401	0.060391	0.920331
mpo	38	Septicemia	1368	1368	0.277954	0.027569	6.62749e-24	0.160619	0.0305397	1.44557e-07	115	51546	0.347518	0.0966348	0.000322904	0.0050741	0.0202846	0.802475
msln	38	Septicemia	1361	1361	0.258394	0.0286051	1.66825e-19	0.0893004	0.0316841	0.00482547	115	51212	0.436982	0.0975313	7.44957e-06	0.0113646	0.0140392	0.418233
msmb	38	Septicemia	1360	1360	0.240326	0.0292272	1.98999e-16	0.0616214	0.0323097	0.056493	115	51418	0.316734	0.102311	0.00196292	0.0117999	0.014749	0.423683
msr1	38	Septicemia	1379	1379	0.41255	0.0292437	3.42389e-45	0.230543	0.03274	1.90004e-12	115	51985	0.670616	0.098225	8.65017e-12	-0.0195793	0.0200759	0.329429
mstn	38	Septicemia	1323	1323	-0.137674	0.0302702	5.41165e-06	-0.196984	0.0316079	4.60218e-10	115	50589	-0.0132711	0.105642	0.900031	-0.086342	0.071865	0.229577
mvk	38	Septicemia	1345	1345	0.193068	0.0281128	6.52829e-12	0.102883	0.0304465	0.000727106	115	50562	0.0670139	0.0982891	0.495363	0.000819962	0.081534	0.991976
nbl1	38	Septicemia	1375	1375	0.39959	0.0286896	4.27733e-44	0.041206	0.0384815	0.284259	115	51692	0.839921	0.0999986	4.4903e-17	0.0983303	0.080595	0.222445
nbn	38	Septicemia	1345	1345	0.157081	0.0281489	2.40048e-08	0.0722861	0.030457	0.0176258	115	50562	0.242151	0.0986518	0.0141042	0.0245702	0.0849019	0.772279
ncan	38	Septicemia	1379	1379	-0.197808	0.0288866	7.50213e-12	-0.0918465	0.0322906	0.00444985	115	51985	-0.0766497	0.0998108	0.442517	-0.0985069	0.0532283	0.0642201
ncr1	38	Septicemia	1371	1371	0.249267	0.0273895	8.96668e-20	0.0100995	0.0322851	0.754416	115	51384	0.574752	0.0950605	1.4833e-09	-0.0517896	0.0393105	0.187688
nectin2	38	Septicemia	1370	1370	0.452681	0.0281413	3.19787e-58	0.179223	0.0361848	7.3078e-07	115	51457	0.868615	0.0962131	1.74782e-19
nectin4	38	Septicemia	1375	1375	0.359037	0.0279081	7.08802e-38	0.0591023	0.0352625	0.0937254	115	51692	0.809185	0.0984253	2.01281e-16
nefl	38	Septicemia	1328	1328	0.357846	0.0327774	9.51267e-28	0.197587	0.0370377	9.56747e-08	115	50167	0.665347	0.105413	2.7574e-10
nid1	38	Septicemia	1372	1372	0.166802	0.0280413	2.70675e-09	0.0730168	0.0298933	0.0145826	115	51571	0.122963	0.0976943	0.208158	-0.00713211	0.0290756	0.806227
nomo1	38	Septicemia	1368	1368	0.251083	0.0280351	3.36537e-19	0.0684099	0.031455	0.0296414	115	51546	0.359325	0.097007	0.000212128	0.237005	0.111759	0.0339479
nos3	38	Septicemia	1333	1333	0.349076	0.0286228	3.27585e-34	0.181316	0.0323038	1.99033e-08	115	50326	0.514764	0.0977392	1.38893e-07	0.151933	0.157852	0.335799
npdc1	38	Septicemia	1370	1370	0.410484	0.0292371	8.89138e-45	0.0488466	0.0422636	0.247779	115	51533	0.927172	0.0988225	6.46139e-21	-0.228291	0.144916	0.115179
nppb	38	Septicemia	1323	1323	0.214263	0.0282708	3.48357e-14	0.154638	0.0294088	1.45449e-07	115	50589	0.342498	0.099471	0.00057488	-0.00182873	0.025507	0.942845
nppc	38	Septicemia	1374	1374	0.291008	0.0312265	1.17157e-20	-0.0707292	0.0382057	0.0641298	115	51458	0.614395	0.106062	6.92249e-09	0.125223	0.118231	0.289536
nrcam	38	Septicemia	1370	1370	0.182619	0.0274066	2.67657e-11	0.115412	0.0292885	8.13015e-05	115	51533	0.312856	0.0945035	0.000931223	0.0122826	0.0197274	0.533536
nrp1	38	Septicemia	1373	1373	0.230905	0.0278795	1.20863e-16	0.138289	0.0297541	3.3564e-06	115	51824	0.425377	0.096917	1.13827e-05	-0.0366205	0.0226365	0.105714
nrp2	38	Septicemia	1368	1368	0.266956	0.0285372	8.38478e-21	0.175089	0.0310332	1.68112e-08	115	51546	0.541352	0.0982643	3.60592e-08	-0.0381897	0.0479101	0.425387
nt5e	38	Septicemia	1375	1375	0.155726	0.0276118	1.70212e-08	0.067324	0.0298601	0.0241554	115	51692	0.234176	0.0966278	0.0153723	-0.00276085	0.00987502	0.7798
ntprobnp	38	Septicemia	1370	1370	0.328292	0.0292422	3.01687e-29	0.215968	0.0310383	3.44858e-12	115	51533	0.542153	0.100879	7.68784e-08
ntrk3	38	Septicemia	1379	1379	-0.246152	0.0278453	9.57471e-19	-0.0597409	0.0312243	0.0557121	115	51985	-0.206381	0.096215	0.0319527	-0.00677679	0.0268231	0.800541
nucb2	38	Septicemia	1383	1383	0.284132	0.0277658	1.40846e-24	0.0490061	0.0325576	0.13227	115	51887	0.397492	0.0954294	3.10947e-05	-0.0396002	0.0190668	0.0378087
nudt5	38	Septicemia	1368	1368	0.167906	0.0279032	1.77179e-09	0.070434	0.0301304	0.0194059	115	51546	0.134995	0.0985476	0.170734	0.108982	0.102505	0.287696
olr1	38	Septicemia	1358	1358	0.190388	0.0282933	1.70732e-11	0.0994792	0.0306445	0.00116943	115	51032	0.172303	0.0976667	0.0776999	0.107118	0.0861784	0.213876
omg	38	Septicemia	1365	1365	-0.260481	0.0281546	2.20719e-20	-0.158206	0.0300683	1.42856e-07	115	51296	-0.389051	0.0988034	8.22909e-05	0.104261	0.0888153	0.24043
oscar	38	Septicemia	1370	1370	0.408038	0.0274217	4.43869e-50	0.194675	0.0316018	7.26344e-10	115	51586	0.645774	0.0969105	2.6718e-11	0.00215141	0.011962	0.857268
osm	38	Septicemia	1367	1367	0.288403	0.0280259	7.77011e-25	0.147843	0.0310722	1.9549e-06	115	51213	0.214107	0.096389	0.0263318	0.0626783	0.142705	0.660505
osmr	38	Septicemia	1373	1373	0.259339	0.0288386	2.41092e-19	0.159861	0.0308464	2.18967e-07	115	51824	0.34388	0.0994017	0.000541173	-0.0262213	0.0108924	0.0160709
p4hb	38	Septicemia	1363	1363	0.197113	0.0277595	1.24069e-12	0.0404605	0.0303672	0.182737	115	51281	0.203585	0.0978928	0.0375559	-0.0842207	0.117909	0.475051
pag1	38	Septicemia	1323	1323	0.192204	0.0278261	4.93855e-12	0.0172922	0.0310223	0.577246	115	50589	0.313112	0.0970749	0.00125766	0.210704	0.108183	0.0514543
pam	38	Septicemia	1367	1367	0.218255	0.0275704	2.44682e-15	0.0388331	0.0301723	0.198079	115	51917	0.441409	0.0952925	3.61894e-06	-0.00164731	0.0103586	0.873646
pamr1	38	Septicemia	1368	1368	0.199358	0.0284062	2.24911e-12	0.0252846	0.0316955	0.425024	115	51546	0.150266	0.0983029	0.126363	0.00590221	0.015118	0.696233
parp1	38	Septicemia	1374	1374	0.167542	0.0276855	1.43399e-09	0.0150047	0.0306521	0.624476	115	51458	0.162425	0.097022	0.0941103	-0.114647	0.0717467	0.110057
pcsk9	38	Septicemia	1376	1376	0.195356	0.0280335	3.19935e-12	0.0957516	0.0302848	0.00156848	115	52169	0.175309	0.0971649	0.071193	-0.0216776	0.0230689	0.347376
pdcd1	38	Septicemia	1382	1382	0.362292	0.0275991	2.30723e-39	0.202085	0.0316777	1.77791e-10	115	51887	0.527006	0.0950892	2.98646e-08	-0.0183367	0.031635	0.562162
pdcd1lg2	38	Septicemia	1365	1365	0.237358	0.0274964	6.01252e-18	0.0892948	0.0299116	0.00283305	115	51296	0.592362	0.0955396	5.6399e-10	-0.0187591	0.0116348	0.106891
pdgfra	38	Septicemia	1370	1370	0.1511	0.0280839	7.43556e-08	0.0319287	0.0303829	0.293315	115	51533	0.411122	0.09655	2.06152e-05	-0.033037	0.0262736	0.208601
pgf	38	Septicemia	1388	1388	0.595809	0.0312628	5.62665e-81	0.265987	0.0425638	4.12694e-10	115	52096	0.962336	0.100089	6.92707e-22	0.25776	0.120683	0.0326928
pglyrp1	38	Septicemia	1370	1370	0.308924	0.0277885	1.03747e-28	0.10482	0.0326665	0.00133293	115	51917	0.436898	0.0953298	4.58318e-06	-0.0326437	0.030443	0.28359
phospho1	38	Septicemia	1356	1356	0.265729	0.0291922	8.80824e-20	-0.00676102	0.03394	0.842102	115	51133	0.482875	0.101125	1.79672e-06
pi3	38	Septicemia	1343	1343	0.418148	0.029145	1.10983e-46	0.191316	0.0343135	2.46764e-08	115	50853	0.405545	0.100663	5.60782e-05	-0.00182293	0.0225915	0.935688
pigr	38	Septicemia	1354	1354	0.488322	0.0286037	2.39803e-65	0.273727	0.0332072	1.67943e-16	115	50877	0.493052	0.0975062	4.26745e-07	0.0465643	0.0734556	0.526139
pilra	38	Septicemia	1368	1368	0.429723	0.0283447	6.44489e-52	0.189588	0.0332574	1.19367e-08	115	51546	0.800969	0.098796	5.17562e-16	0.0076339	0.00805792	0.343446
pilrb	38	Septicemia	1370	1370	0.352136	0.0278027	9.17872e-37	0.131883	0.0309101	1.98425e-05	115	51533	0.665494	0.097394	8.31502e-12	0.00596677	0.00757085	0.430624
plat	38	Septicemia	1371	1371	0.280803	0.0298643	5.32092e-21	0.133795	0.0338435	7.70667e-05	115	51999	0.38032	0.102665	0.00021184	-0.105703	0.119633	0.376933
plau	38	Septicemia	1368	1368	0.171724	0.0282252	1.17158e-09	0.073432	0.030048	0.0145326	115	51546	0.371572	0.0974365	0.000137023	-0.0484083	0.0363762	0.183266
plaur	38	Septicemia	1360	1360	0.619818	0.0289792	1.71587e-101	0.390915	0.0381545	1.23861e-24	115	51165	0.752707	0.0988147	2.58925e-14	-0.107905	0.0467865	0.0210917
plin1	38	Septicemia	1333	1333	0.182295	0.0284901	1.56886e-10	-0.0109026	0.0328253	0.739783	115	50326	0.17206	0.0982112	0.0797838	0.232812	0.125616	0.0638304
plxnb2	38	Septicemia	1368	1368	0.270952	0.0281155	5.57438e-22	0.158284	0.030289	1.73419e-07	115	51916	0.45178	0.0962784	2.69979e-06	0.00343757	0.0104589	0.742401
pon3	38	Septicemia	1379	1379	-0.303088	0.0282779	8.36191e-27	-0.133553	0.0340095	8.60376e-05	115	51755	-0.196167	0.0989	0.0473131	-0.00330112	0.016312	0.839625
prcp	38	Septicemia	1367	1367	0.273102	0.0284918	9.2207e-22	0.136891	0.0315065	1.39373e-05	115	51844	0.153574	0.0983704	0.11848	0.013995	0.0551968	0.799846
preb	38	Septicemia	1345	1345	0.165204	0.0276162	2.2022e-09	0.0390267	0.029547	0.186557	115	50562	0.334326	0.0962915	0.000516563
prss2	38	Septicemia	1372	1372	0.218464	0.0272918	1.19732e-15	0.0669007	0.0300657	0.0260711	115	51739	0.462235	0.0953302	1.24221e-06
prss8	38	Septicemia	1367	1367	0.500863	0.0303013	2.25257e-61	0.251624	0.0358558	2.25608e-12	115	51332	0.618658	0.102661	1.67846e-09	0.0308118	0.0615482	0.616643
prtn3	38	Septicemia	1321	1321	0.273897	0.0277472	5.55199e-23	0.129455	0.0307752	2.59374e-05	115	50243	0.435541	0.0981061	9.01731e-06	0.0181925	0.0138203	0.188054
psip1	38	Septicemia	1374	1374	0.168537	0.0276714	1.12447e-09	0.0264608	0.0305304	0.386104	115	51458	0.146134	0.0971369	0.132475
pth1r	38	Septicemia	1374	1374	0.179287	0.0274512	6.52901e-11	0.0170554	0.0305417	0.576552	115	51458	0.45427	0.0953305	1.88651e-06	-0.00716126	0.0262824	0.785257
ptk7	38	Septicemia	1333	1333	0.258545	0.0277234	1.10063e-20	0.117227	0.0298917	8.79196e-05	115	50326	0.457681	0.0964725	2.09378e-06	0.0638039	0.0852039	0.453955
ptn	38	Septicemia	1323	1323	0.24416	0.0297859	2.46138e-16	0.139041	0.0316296	1.10317e-05	115	50589	0.291956	0.102329	0.00432947	-0.084956	0.0858661	0.322467
ptx3	38	Septicemia	1374	1374	0.186566	0.027735	1.73536e-11	0.140057	0.0297313	2.468e-06	115	51458	0.340793	0.09539	0.00035342	-0.162875	0.0764014	0.033021
pvr	38	Septicemia	1379	1379	0.174654	0.0274609	2.01619e-10	0.107041	0.0292792	0.0002563	115	51985	0.310162	0.0945258	0.00103351	0.00398139	0.00956719	0.6773
pxn	38	Septicemia	1333	1333	0.155492	0.0282586	3.74544e-08	0.0105701	0.0311574	0.734423	115	50326	0.211455	0.0985126	0.0318347	0.0202815	0.0126057	0.107636
qpct	38	Septicemia	1362	1362	0.323131	0.0275547	9.27882e-32	0.107939	0.0320676	0.000762711	115	51589	0.537589	0.0948933	1.46858e-08	-0.0149775	0.0111795	0.180336
rarres2	38	Septicemia	1373	1373	0.38053	0.0279506	3.28946e-42	0.0912767	0.0345401	0.0082266	115	51824	0.538697	0.0964994	2.37232e-08	-0.0582134	0.0385954	0.131478
rassf2	38	Septicemia	1326	1326	0.154637	0.0283379	4.84507e-08	0.0140427	0.031145	0.652074	115	50320	0.142785	0.0996616	0.151945	0.0753667	0.0521342	0.148281
reg1a	38	Septicemia	1367	1367	0.356348	0.0282832	2.13106e-36	0.17928	0.0329472	5.28526e-08	115	51233	0.573358	0.0976427	4.30554e-09	-0.00525095	0.0241533	0.827896
reg3a	38	Septicemia	1376	1376	0.347933	0.0283351	1.17101e-34	0.162977	0.0328321	6.90756e-07	115	52169	0.588854	0.0970636	1.30582e-09	-0.0149116	0.0270829	0.581913
reg4	38	Septicemia	1370	1370	0.334281	0.0285332	1.06139e-31	0.133916	0.0320061	2.86321e-05	115	51586	0.521684	0.100295	1.9771e-07	-0.00522243	0.0321732	0.871052
relt	38	Septicemia	1368	1368	0.547748	0.0304197	1.73709e-72	0.220211	0.0470246	2.82871e-06	115	51546	0.938166	0.100927	1.46494e-20	0.0516384	0.0250446	0.0392215
ren	38	Septicemia	1370	1370	0.389452	0.0285603	2.44109e-42	0.206608	0.0304374	1.13727e-11	115	51533	0.756066	0.0999685	3.93738e-14	-0.0628422	0.036462	0.0847986
retn	38	Septicemia	1354	1354	0.318658	0.0277679	1.74568e-30	0.0807709	0.0330874	0.014641	115	51418	0.509718	0.0954527	9.29452e-08	0.0153116	0.0216654	0.479735
rgma	38	Septicemia	1379	1379	-0.0802507	0.0272928	0.0032783	-0.16748	0.0299414	2.22423e-08	115	51985	0.245536	0.094944	0.00970638	0.0456704	0.028883	0.113828
rgmb	38	Septicemia	1379	1379	0.143747	0.0278587	2.47114e-07	-0.143618	0.0336224	1.94167e-05	115	51985	0.647323	0.0971071	2.62741e-11	-0.0391159	0.0354605	0.269991
robo1	38	Septicemia	1370	1370	0.249163	0.0274962	1.2838e-19	0.143022	0.0296764	1.43999e-06	115	51586	0.347232	0.096427	0.000317019	-0.0157068	0.029029	0.588457
ror1	38	Septicemia	1370	1370	0.150387	0.0280516	8.27316e-08	-0.0552256	0.0324692	0.0889692	115	51533	0.717097	0.0970142	1.44997e-13	0.0269176	0.0203702	0.186362
rspo1	38	Septicemia	1356	1356	0.203512	0.0289825	2.18864e-12	0.0463395	0.0323131	0.15155	115	51133	0.307402	0.0996604	0.00203897	0.0295928	0.0269465	0.272115
rspo3	38	Septicemia	1385	1385	0.355669	0.030002	2.03102e-32	0.0649623	0.0360739	0.0717331	115	51972	0.607202	0.100245	1.38522e-09	0.0101469	0.0372205	0.785148
rtn4r	38	Septicemia	1385	1385	0.269193	0.0279218	5.36743e-22	-0.00967681	0.0341969	0.777197	115	51972	0.480994	0.0961437	5.64849e-07	-0.0264168	0.0178516	0.138926
s100a11	38	Septicemia	1362	1362	0.215289	0.0283543	3.13048e-14	0.0786891	0.0317036	0.0130639	115	51129	0.29651	0.0983113	0.00256108	-0.00695324	0.0603841	0.908326
s100p	38	Septicemia	1323	1323	0.20352	0.0285678	1.04764e-12	0.0721955	0.0316266	0.0224455	115	50589	0.457305	0.0980132	3.07495e-06	-0.043742	0.0298938	0.143399
scamp3	38	Septicemia	1365	1365	0.152568	0.0277805	3.97589e-08	0.0561335	0.029937	0.0607857	115	51296	0.128974	0.0974157	0.185518	-0.0740451	0.0896655	0.408922
scara5	38	Septicemia	1379	1379	0.282972	0.0292294	3.62848e-22	-0.0239134	0.0347827	0.491762	115	51985	0.619881	0.0997136	5.07981e-10	0.0216789	0.0206042	0.292725
scarb2	38	Septicemia	1318	1318	0.54381	0.0308308	1.24624e-69	0.218796	0.044592	9.2659e-07	115	50157	0.996281	0.103041	4.09185e-22	0.0102272	0.0241754	0.672265
scarf1	38	Septicemia	1376	1376	0.21266	0.0275283	1.11723e-14	0.0618452	0.0305074	0.0426399	115	52169	0.200279	0.095494	0.0359672	-0.0115912	0.0172939	0.5027
scarf2	38	Septicemia	1379	1379	0.268206	0.0316018	2.11942e-17	0.0774933	0.0362253	0.0324192	115	51985	0.644817	0.104445	6.67023e-10	-0.0146252	0.0213188	0.492696
sdc1	38	Septicemia	1370	1370	0.390271	0.0286664	3.29678e-42	0.194613	0.0319726	1.15128e-09	115	51533	0.623876	0.0973432	1.46442e-10	-0.0681386	0.048625	0.161122
sdc4	38	Septicemia	1370	1370	-0.169757	0.0274171	5.95414e-10	-0.162592	0.0285845	1.28439e-08	115	51533	-0.403034	0.0950506	2.23315e-05	-0.0200878	0.0383215	0.600144
sele	38	Septicemia	1376	1376	0.259329	0.0278306	1.18386e-20	0.139739	0.0306018	4.96287e-06	115	52169	0.068127	0.096056	0.478174	-0.0395183	0.0576914	0.493348
sema3f	38	Septicemia	1370	1370	0.419826	0.0286207	1.02408e-48	0.115952	0.0374994	0.0019874	115	51533	0.658025	0.097429	1.43932e-11	0.0843059	0.0439738	0.0552148
sema7a	38	Septicemia	1371	1371	0.23029	0.0275963	7.12249e-17	0.141316	0.0296172	1.82919e-06	115	51999	0.129697	0.0948719	0.171602	-0.0767499	0.0547468	0.160943
serpinb8	38	Septicemia	1388	1388	0.313716	0.0275539	4.93602e-30	0.108006	0.0318405	0.000693636	115	52096	0.530017	0.0975854	5.59414e-08	0.000665322	0.00943049	0.943756
sfrp1	38	Septicemia	1355	1355	0.279615	0.0292548	1.20166e-21	0.0982794	0.0324495	0.00245618	115	50964	0.480641	0.100716	1.82175e-06	-0.0127561	0.0252704	0.613709
siglec1	38	Septicemia	1379	1379	0.415483	0.0281909	3.66262e-49	0.205035	0.0324973	2.80295e-10	115	51755	0.60234	0.0977581	7.2042e-10	-0.00779388	0.0176272	0.65838
siglec10	38	Septicemia	1374	1374	0.392343	0.0276968	1.49493e-45	0.202717	0.0320798	2.63001e-10	115	51458	0.517466	0.0956906	6.38394e-08	-0.00847908	0.0140141	0.545154
siglec6	38	Septicemia	1385	1385	0.17688	0.0271536	7.31449e-11	0.0409735	0.0291489	0.159824	115	51972	0.256355	0.0941156	0.00645296	0.00308061	0.0116284	0.791071
siglec7	38	Septicemia	1370	1370	0.320857	0.0283714	1.18158e-29	0.180952	0.0313308	7.67199e-09	115	51533	0.265933	0.0977235	0.0065029	-0.0397413	0.020044	0.0474002
siglec9	38	Septicemia	1383	1383	0.163176	0.0275588	3.19971e-09	0.0885755	0.0291706	0.00239374	115	51898	0.0870917	0.0955725	0.362157	-0.00878793	0.0113847	0.440171
sirpa	38	Septicemia	1364	1364	0.17345	0.0271493	1.67255e-10	0.0369478	0.0287562	0.19884	115	51666	0.266372	0.0942357	0.00470372	-0.0209052	0.00673089	0.00189724
sirpb1	38	Septicemia	1367	1367	0.356625	0.0279093	2.17596e-37	0.104421	0.0329356	0.00152191	115	51416	0.761032	0.0993557	1.86416e-14	-0.00403398	0.009424	0.668612
sit1	38	Septicemia	1345	1345	0.171529	0.0276304	5.36647e-10	0.00621396	0.0307431	0.839819	115	50562	0.0820919	0.0960302	0.392631
slamf1	38	Septicemia	1345	1345	0.284535	0.027633	7.27484e-25	0.159403	0.0294108	5.96335e-08	115	50562	0.319649	0.0961575	0.000886646	0.022297	0.0514692	0.664863
slamf7	38	Septicemia	1374	1374	0.195888	0.0272334	6.34047e-13	0.103807	0.0293129	0.000398075	115	51458	0.34959	0.0945815	0.000218869	0.00748255	0.00919225	0.415641
slamf8	38	Septicemia	1326	1326	0.368229	0.0285371	4.30006e-38	0.195356	0.0310067	2.9679e-10	115	50320	0.690991	0.10001	4.87323e-12	-0.00258892	0.0075709	0.732383
smoc1	38	Septicemia	1385	1385	0.33889	0.0295236	1.68952e-30	0.0844913	0.0347146	0.0149378	115	51972	0.65207	0.0993123	5.17371e-11	-0.0455792	0.022858	0.0461507
smoc2	38	Septicemia	1379	1379	0.292188	0.029616	5.85242e-23	0.00960389	0.0345855	0.781254	115	51755	0.693515	0.0997689	3.6215e-12	-0.0234732	0.015054	0.118934
smpd1	38	Septicemia	1369	1369	0.227612	0.0279991	4.31953e-16	0.162611	0.0299856	5.86197e-08	115	51731	0.241381	0.0964104	0.0122907	0.0337157	0.0160847	0.0360705
sncg	38	Septicemia	1356	1356	0.299895	0.0291559	8.15836e-25	0.0118876	0.0333236	0.721294	115	51133	0.407105	0.101364	5.91299e-05	-0.00473992	0.00843252	0.574047
sod2	38	Septicemia	1368	1368	0.15304	0.0280479	4.85969e-08	0.13979	0.0289651	1.39186e-06	115	51546	0.0495747	0.097867	0.612469	0.0477962	0.0531521	0.368528
sorcs2	38	Septicemia	1326	1326	0.321945	0.0298352	3.80595e-27	-0.00105659	0.0372621	0.977379	115	50320	0.778915	0.101379	1.55124e-14	0.0169133	0.0161073	0.2937
spink1	38	Septicemia	1368	1368	0.42648	0.0285493	1.85499e-50	0.185663	0.0343168	6.29296e-08	115	51546	0.729872	0.0968915	4.96352e-14	0.0258045	0.0170406	0.12995
spint1	38	Septicemia	1362	1362	0.349685	0.0277537	2.12275e-36	0.197241	0.0301416	5.99682e-11	115	51376	0.426124	0.0957298	8.53433e-06	-0.0277227	0.0246114	0.259988
spint2	38	Septicemia	1379	1379	0.223421	0.0277818	8.83749e-16	0.0272624	0.0311546	0.381537	115	51755	0.188803	0.0975236	0.0528713	0.0121648	0.0461168	0.791947
spock1	38	Septicemia	1356	1356	-0.176475	0.0280166	2.99705e-10	-0.072321	0.0297255	0.0149758	115	51133	-0.283494	0.09842	0.003971	-0.00906628	0.0386349	0.814468
spon1	38	Septicemia	1370	1370	0.358677	0.0291848	1.0269e-34	0.146552	0.0328796	8.30264e-06	115	51586	0.683543	0.0996632	6.95738e-12	-0.000609064	0.0270482	0.982035
spon2	38	Septicemia	1367	1367	0.508904	0.0294581	7.19253e-67	0.218395	0.0381226	1.01176e-08	115	51287	0.734165	0.0981157	7.28448e-14	0.00895562	0.0395849	0.821016
spp1	38	Septicemia	1375	1375	0.316988	0.0288106	3.71788e-28	0.17224	0.0321639	8.55158e-08	115	52087	0.523036	0.0976016	8.37341e-08	-0.0095148	0.0490183	0.846092
srp14	38	Septicemia	1365	1365	0.181894	0.0279032	7.0883e-11	0.0428598	0.0305575	0.160738	115	51296	0.202873	0.0978172	0.0380797	-0.109963	0.144581	0.446918
st6gal1	38	Septicemia	1376	1376	0.317651	0.0276929	1.85621e-30	0.143964	0.0307554	2.85559e-06	115	52169	0.351187	0.0954964	0.00023554	0.0574764	0.0369344	0.119667
stc1	38	Septicemia	1379	1379	0.357718	0.0282448	9.25412e-37	0.153817	0.033171	3.53344e-06	115	51985	0.5715	0.0968916	3.67165e-09	0.0325225	0.110851	0.769224
sult2a1	38	Septicemia	1374	1374	0.242259	0.0283812	1.39061e-17	0.0968551	0.0312118	0.00191466	115	51458	0.289477	0.0976268	0.00302546	-0.0187872	0.0251392	0.454867
sumf2	38	Septicemia	1379	1379	0.174203	0.0274532	2.21752e-10	0.0263413	0.0297149	0.375366	115	51985	0.0303047	0.0954355	0.750833	-0.0108053	0.016692	0.517415
tafa5	38	Septicemia	1365	1365	0.320292	0.0282945	1.04538e-29	-0.100353	0.0389371	0.00995736	115	51296	0.758116	0.0974091	7.0935e-15
tcn2	38	Septicemia	1375	1375	0.223144	0.0275319	5.27779e-16	0.109999	0.029527	0.000195023	115	52087	0.360251	0.095986	0.000174616	-0.00485923	0.0103225	0.637827
tek	38	Septicemia	1375	1375	0.182131	0.0272405	2.29284e-11	0.122736	0.028833	2.0739e-05	115	51692	0.122938	0.0961318	0.200951	0.00962704	0.0167913	0.566419
tff2	38	Septicemia	1374	1374	0.430652	0.0287619	1.10275e-50	0.220355	0.0336003	5.44825e-11	115	51671	0.544973	0.0983172	2.97323e-08	-0.0400927	0.0427289	0.348089
tff3	38	Septicemia	1362	1362	0.49534	0.0300508	4.82725e-61	0.254941	0.037619	1.22759e-11	115	51486	0.874619	0.101881	9.10443e-18	0.095987	0.0367511	0.00900634
tfpi2	38	Septicemia	1371	1371	0.395011	0.0285145	1.22044e-43	0.218679	0.0316608	4.95222e-12	115	51535	0.51049	0.0986011	2.25092e-07	0.0351348	0.038985	0.367461
tfrc	38	Septicemia	1370	1370	0.225929	0.0278435	4.88705e-16	0.166342	0.030426	4.57489e-08	115	51740	0.24468	0.095692	0.0105593	0.0441771	0.0162645	0.00660436
tgfa	38	Septicemia	1374	1374	0.424435	0.0282144	3.82554e-51	0.202033	0.0326669	6.22437e-10	115	51458	0.592208	0.0968096	9.5209e-10	0.0134841	0.0605297	0.823716
tgfb1	38	Septicemia	1387	1387	0.260022	0.0276148	4.68402e-21	0.0859952	0.0305179	0.00483454	115	52011	0.318491	0.0967246	0.000992086	-0.0283063	0.0256233	0.269285
tgfbr2	38	Septicemia	1375	1375	0.457543	0.0290341	5.97564e-56	0.0848716	0.0409815	0.038361	115	51692	0.93512	0.100065	9.17929e-21	0.107885	0.0877813	0.219065
thbd	38	Septicemia	1370	1370	0.273347	0.0284772	8.08916e-22	0.00418044	0.033876	0.901787	115	51533	0.632633	0.0979237	1.04377e-10	0.0642205	0.0247321	0.00941389
thbs2	38	Septicemia	1368	1368	0.308881	0.0271691	5.97836e-30	0.173123	0.0293756	3.78268e-09	115	51546	0.45871	0.0939043	1.03498e-06	-0.0168449	0.0160132	0.292828
thbs4	38	Septicemia	1372	1372	0.150074	0.0278498	7.09763e-08	0.0362694	0.0299401	0.225743	115	51571	0.363509	0.0964643	0.000164344	-0.00758667	0.0208903	0.71648
thy1	38	Septicemia	1379	1379	0.359994	0.0277337	1.58112e-38	0.00858684	0.0366345	0.81468	115	51985	0.738307	0.095637	1.16427e-14	-0.00524738	0.0209672	0.802381
tie1	38	Septicemia	1376	1376	0.17505	0.0272585	1.34628e-10	0.0940061	0.0288031	0.00109949	115	52169	0.461521	0.0942788	9.81696e-07	0.0860828	0.0427837	0.0442149
timd4	38	Septicemia	1372	1372	0.250886	0.0276843	1.27615e-19	0.0984971	0.0301504	0.00108749	115	51739	0.336175	0.0962069	0.000475321	0.000859818	0.029512	0.976757
timp1	38	Septicemia	1351	1351	0.394295	0.0288187	1.30274e-42	0.140254	0.0344024	4.56492e-05	115	50979	0.699822	0.0978458	8.53441e-13
timp4	38	Septicemia	1368	1368	0.271974	0.0293254	1.78718e-20	0.129728	0.0324397	6.35979e-05	115	51546	0.239267	0.101822	0.0187807	-0.0409374	0.0189039	0.0303458
tinagl1	38	Septicemia	1364	1364	0.259637	0.0286435	1.25273e-19	0.155592	0.0317675	9.68992e-07	115	51372	0.522428	0.0973182	7.95057e-08	-0.00670989	0.0730952	0.92686
tmsb10	38	Septicemia	1368	1368	0.274161	0.0278532	7.3436e-23	0.0802214	0.0318807	0.0118595	115	51546	0.332142	0.0972446	0.000636572
tnc	38	Septicemia	1372	1372	0.229735	0.0273409	4.36692e-17	0.193437	0.0287711	1.77661e-11	115	51739	0.224744	0.0954456	0.0185388	0.0351975	0.0234668	0.133645
tnf	38	Septicemia	1321	1321	0.438955	0.0289551	6.51986e-52	0.22996	0.034468	2.52867e-11	115	50511	0.613706	0.0986638	4.96593e-10
tnfrsf10a	38	Septicemia	1356	1356	0.529011	0.0288015	2.39262e-75	0.283045	0.0353242	1.12126e-15	115	51133	0.808585	0.0986917	2.54707e-16	0.00466705	0.0227565	0.837505
tnfrsf10b	38	Septicemia	1356	1356	0.679732	0.0303748	6.42475e-111	0.417438	0.0431663	4.02571e-22	115	51133	0.888764	0.101019	1.39336e-18	-0.0392814	0.0183382	0.0321887
tnfrsf10c	38	Septicemia	1362	1362	0.185961	0.0273773	1.10193e-11	0.0452979	0.0294361	0.12384	115	51664	0.266352	0.094462	0.00480723	0.00563126	0.0227693	0.804662
tnfrsf11a	38	Septicemia	1388	1388	0.45938	0.0283202	3.58711e-59	0.109788	0.0376047	0.0035057	115	52096	0.953365	0.098768	4.79401e-22	0.0104695	0.011956	0.38121
tnfrsf11b	38	Septicemia	1369	1369	0.325234	0.0304032	1.04707e-26	0.173731	0.0326221	1.00651e-07	115	51501	0.394281	0.104497	0.000161201	-0.030124	0.0314768	0.338556
tnfrsf12a	38	Septicemia	1375	1375	0.508539	0.0298163	3.16724e-65	0.196823	0.0391948	5.12259e-07	115	51692	0.84946	0.100136	2.19313e-17	0.0141876	0.0818675	0.862416
tnfrsf13b	38	Septicemia	1370	1370	0.383077	0.0277977	3.32073e-43	0.142888	0.0337485	2.29668e-05	115	51586	0.188447	0.0969368	0.051893	-0.04669	0.0412104	0.257229
tnfrsf13c	38	Septicemia	1345	1345	0.183603	0.0277301	3.56616e-11	0.0554896	0.0303412	0.067421	115	50562	0.170944	0.0958583	0.0745373	0.00242378	0.0158246	0.878267
tnfrsf14	38	Septicemia	1370	1370	0.442258	0.0283027	4.84331e-55	0.137848	0.0370019	0.000194983	115	51586	0.801943	0.0981588	3.08772e-16	-0.0148336	0.0761459	0.845545
tnfrsf19	38	Septicemia	1385	1385	0.354399	0.0291738	5.89105e-34	-0.0304468	0.0394999	0.440822	115	51972	0.860487	0.0987008	2.82805e-18	-0.0347983	0.0205965	0.0911199
tnfrsf1a	38	Septicemia	1368	1368	0.600963	0.029344	3.25034e-93	0.335399	0.0452589	1.25659e-13	115	51546	1.0644	0.0999527	1.76114e-26	-0.135788	0.147264	0.356488
tnfrsf1b	38	Septicemia	1368	1368	0.626603	0.0289142	3.84336e-104	0.434955	0.0403402	4.17857e-27	115	51546	0.936551	0.0984998	1.94085e-21	-0.0639652	0.0390191	0.101145
tnfrsf21	38	Septicemia	1379	1379	0.330645	0.0278049	1.309e-32	0.0696591	0.0336139	0.0382345	115	51985	0.645089	0.0955825	1.48842e-11	0.008676	0.0334302	0.79523
tnfrsf4	38	Septicemia	1387	1387	0.511915	0.0284636	2.56059e-72	0.246946	0.0375216	4.65886e-11	115	52011	0.865983	0.0985776	1.56676e-18	0.0147343	0.0509258	0.772329
tnfrsf6b	38	Septicemia	1356	1356	0.505382	0.0285105	2.63168e-70	0.287683	0.0342764	4.73747e-17	115	51133	0.621566	0.0990939	3.55312e-10	-0.0228999	0.0210819	0.277375
tnfrsf9	38	Septicemia	1356	1356	0.504338	0.0290723	2.05209e-67	0.253584	0.0380965	2.80699e-11	115	51133	0.646458	0.100212	1.112e-10	-0.0597429	0.0518425	0.24916
tnfsf12	38	Septicemia	1388	1388	-0.173018	0.027654	3.93591e-10	-0.128735	0.0292313	1.06268e-05	115	52096	-0.204795	0.0969868	0.0347232	-0.00551893	0.0200168	0.782768
tnfsf13	38	Septicemia	1379	1379	0.27451	0.0289389	2.40388e-21	0.0631158	0.0319417	0.0481581	115	51755	0.357773	0.10064	0.000377998	-0.00260598	0.0201108	0.896898
tnfsf13b	38	Septicemia	1374	1374	0.382422	0.0281573	5.14764e-42	0.221544	0.0309606	8.32702e-13	115	52084	0.627673	0.0951592	4.22314e-11	-0.0438243	0.0287572	0.127523
tnfsf14	38	Septicemia	1356	1356	0.175428	0.0276857	2.3518e-10	0.0841305	0.0302894	0.00547699	115	51133	0.0136019	0.0977718	0.889356	-0.0165784	0.0242627	0.494424
tnr	38	Septicemia	1356	1356	-0.18339	0.0287736	1.84704e-10	-0.1818	0.0311458	5.31297e-09	115	51133	-0.140241	0.100384	0.162401	-0.0264529	0.0197518	0.180483
tpp1	38	Septicemia	1362	1362	0.320215	0.0279526	2.2033e-30	0.195642	0.0307627	2.0213e-10	115	51163	0.256482	0.0993041	0.00980029	-0.0414575	0.0315997	0.189534
treml2	38	Septicemia	1368	1368	0.229107	0.027148	3.1957e-17	0.0418642	0.0311618	0.179127	115	51546	0.20659	0.0949066	0.0294974	-0.0179479	0.0199811	0.369058
txndc5	38	Septicemia	1379	1379	0.199281	0.0274701	4.03228e-13	0.0596677	0.0299523	0.0463612	115	51985	0.21828	0.0958597	0.0227814	0.0254982	0.0522622	0.625628
ulbp2	38	Septicemia	1356	1356	0.390553	0.02818	1.11839e-43	0.124037	0.035465	0.000469717	115	51133	0.790026	0.0974004	5.01574e-16	0.020932	0.0140326	0.135786
umod	38	Septicemia	1370	1370	-0.363471	0.0283885	1.56789e-37	-0.150082	0.0332724	6.46144e-06	115	52006	-0.688408	0.0970549	1.3126e-12	-0.0181788	0.0105131	0.0837793
vamp5	38	Septicemia	1323	1323	0.175001	0.0282484	5.82623e-10	0.0776862	0.0306415	0.0112342	115	50589	0.291331	0.0973335	0.00276138	-0.0620607	0.0957872	0.517049
vcam1	38	Septicemia	1372	1372	0.345455	0.028235	2.02116e-34	0.198738	0.0318251	4.24685e-10	115	51656	0.634253	0.0971419	6.61475e-11	0.120384	0.0738716	0.103178
vegfa	38	Septicemia	1383	1383	0.303737	0.0276888	5.3475e-28	0.133935	0.0313519	1.93741e-05	115	51927	0.359127	0.0967006	0.000204171	0.0210051	0.0109875	0.0559125
vsig4	38	Septicemia	1365	1365	0.57376	0.0297134	4.44021e-83	0.329617	0.0424855	8.60416e-15	115	51475	1.01884	0.100154	2.62406e-24
vstm1	38	Septicemia	1333	1333	0.209806	0.0273876	1.85063e-14	0.0878353	0.0292579	0.00268121	115	50326	0.326962	0.0957226	0.00063612	0.00348659	0.00904514	0.699893
vwc2	38	Septicemia	1352	1352	0.298725	0.0285905	1.49024e-25	-0.0290743	0.0348501	0.40413	115	50963	0.616401	0.0992597	5.29907e-10	-0.00591971	0.0128348	0.644637
vwf	38	Septicemia	1376	1376	0.195247	0.0273948	1.02473e-12	0.103223	0.0294035	0.000447156	115	52169	0.238735	0.0953891	0.0123232	-0.0293648	0.0540636	0.587024
wfdc2	38	Septicemia	1300	1300	0.683492	0.0319134	9.25701e-102	0.490585	0.0471312	2.25724e-25	115	48915	0.978907	0.10527	1.41804e-20	-0.0847155	0.0822602	0.303081
wnt9a	38	Septicemia	1345	1345	0.235133	0.0311658	4.53719e-14	0.0105212	0.036094	0.770672	115	50562	0.460596	0.105221	1.20087e-05	0.0472964	0.0437078	0.279206
xcl1	38	Septicemia	1385	1385	0.297087	0.0274091	2.24967e-27	0.100186	0.0312719	0.00135673	115	51972	0.502459	0.0949324	1.20453e-07	-0.010156	0.0129506	0.432916
xg	38	Septicemia	1368	1368	0.286091	0.0340841	4.71108e-17	-0.199938	0.0439398	5.35762e-06	115	51917	0.869571	0.0979834	7.01382e-19
zbtb17	38	Septicemia	1323	1323	0.302954	0.0285511	2.64974e-26	0.117384	0.032316	0.000280815	115	50589	0.676571	0.098629	6.89796e-12	-0.137025	0.172966	0.42824
ace2	38.1	Gram negative septicemia	328	328	0.363493	0.0625517	6.20688e-09	0.281876	0.0678767	3.28477e-05	42	50589	0.517185	0.167018	0.00195767
acvrl1	38.1	Gram negative septicemia	333	333	0.520477	0.0599296	3.79385e-18	0.206383	0.0850975	0.0152976	42	51048	0.749974	0.165809	6.09372e-06	0.0500305	0.0622364	0.421467
adam8	38.1	Gram negative septicemia	333	333	0.335104	0.0554342	1.4933e-09	0.109512	0.0641897	0.0879961	42	51901	0.529109	0.154961	0.00063906	0.0517446	0.044378	0.243616
adamts15	38.1	Gram negative septicemia	335	335	0.417533	0.0565521	1.54566e-13	0.0827899	0.0733407	0.258965	42	51296	0.4697	0.158599	0.00306085	-0.0194575	0.15714	0.901455
adgrg1	38.1	Gram negative septicemia	335	335	0.364947	0.0576398	2.42759e-10	0.189263	0.0648525	0.00351876	42	51296	0.534438	0.168334	0.00149906
adm	38.1	Gram negative septicemia	338	338	0.651271	0.0610881	1.54638e-26	0.352161	0.0915523	0.000119789	42	51972	0.900509	0.164159	4.12124e-08	-0.00386174	0.124954	0.975345
ambp	38.1	Gram negative septicemia	338	338	0.447144	0.0588514	3.01114e-14	0.0588862	0.0727422	0.418216	42	51898	0.806609	0.163559	8.15582e-07	0.0300436	0.101228	0.766625
angpt2	38.1	Gram negative septicemia	338	338	0.406519	0.0569609	9.55247e-13	0.231024	0.0654455	0.000415523	42	51972	0.732165	0.15882	4.0263e-06	-0.10469	0.137001	0.444775
angptl4	38.1	Gram negative septicemia	331	331	0.375571	0.0583955	1.26343e-10	0.0931701	0.069726	0.181473	42	51671	0.554726	0.162151	0.00062379	-0.0723595	0.084344	0.390942
areg	38.1	Gram negative septicemia	335	335	0.525727	0.0605917	4.07948e-18	0.365495	0.0678451	7.1566e-08	42	51296	0.568701	0.162368	0.000460857
asgr1	38.1	Gram negative septicemia	334	334	0.615676	0.0571943	5.05534e-27	0.378979	0.0753506	4.91675e-07	42	51133	0.693252	0.162492	1.98668e-05	0.101637	0.137374	0.459387
b4galt1	38.1	Gram negative septicemia	334	334	0.421385	0.0572176	1.77671e-13	0.172636	0.068043	0.0111753	42	51755	0.907885	0.160385	1.50778e-08	0.136376	0.124429	0.27307
bcam	38.1	Gram negative septicemia	334	334	0.302804	0.0565954	8.77988e-08	0.197571	0.0607582	0.00114695	42	51546	0.52906	0.159618	0.000917922	-0.0484303	0.0797606	0.543722
bcan	38.1	Gram negative septicemia	334	334	-0.332179	0.0577568	8.85391e-09	-0.285965	0.0649295	1.0616e-05	42	51133	-0.194832	0.164932	0.237487	-0.0743504	0.109395	0.496725
bst2	38.1	Gram negative septicemia	333	333	0.332296	0.0579189	9.62181e-09	0.199715	0.0640547	0.00182156	42	51985	0.757236	0.156137	1.23578e-06	-0.264209	0.160586	0.0999131
ca12	38.1	Gram negative septicemia	335	335	0.349436	0.0560192	4.43804e-10	0.156023	0.0633202	0.0137384	42	51296	0.493338	0.158864	0.00190015	0.0131748	0.069672	0.850016
calca	38.1	Gram negative septicemia	334	334	0.482857	0.067049	5.95301e-13	0.25237	0.0785821	0.00132023	42	51048	0.721862	0.178463	5.23503e-05	-0.0544466	0.243145	0.822815
cant1	38.1	Gram negative septicemia	329	329	0.338746	0.0563402	1.82677e-09	0.091396	0.0660764	0.166607	42	51377	0.699883	0.157264	8.57246e-06	-0.0547072	0.134863	0.684999
ccl14	38.1	Gram negative septicemia	326	326	0.347076	0.0566582	9.02412e-10	0.0513497	0.0676743	0.447986	42	51402	0.641668	0.158809	5.33341e-05	0.0526578	0.0470195	0.26275
ccl15	38.1	Gram negative septicemia	334	334	0.46107	0.057683	1.31508e-15	0.266176	0.0704402	0.000157614	42	52169	0.483467	0.158156	0.00223633	0.0257978	0.0367874	0.483136
ccl16	38.1	Gram negative septicemia	334	334	0.341428	0.0588531	6.57807e-09	0.0283576	0.0669683	0.671969	42	52169	0.380378	0.162897	0.0195395	-0.0272478	0.0315027	0.387074
ccl20	38.1	Gram negative septicemia	336	336	0.412769	0.0558595	1.47484e-13	0.274577	0.0631004	1.3525e-05	42	52096	0.571301	0.159865	0.000352046	0.0547456	0.30311	0.856671
ccl21	38.1	Gram negative septicemia	334	334	0.345942	0.0566272	1.00183e-09	0.111924	0.0639232	0.0799611	42	51755	0.578786	0.158136	0.000252159	-0.19502	0.20356	0.338041
ccl3	38.1	Gram negative septicemia	336	336	0.480671	0.0587246	2.71937e-16	0.260791	0.073342	0.000376795	42	51458	0.63354	0.166346	0.000139778	-0.125749	0.0729908	0.0849227
ccl7	38.1	Gram negative septicemia	336	336	0.314591	0.0573239	4.06625e-08	0.134449	0.0668709	0.044371	42	51458	0.580717	0.164485	0.000414766	-0.284493	0.154415	0.065418
ccn3	38.1	Gram negative septicemia	333	333	0.449609	0.0612035	2.04022e-13	0.112643	0.0765429	0.141119	42	52084	0.906857	0.161101	1.81145e-08
ccn4	38.1	Gram negative septicemia	338	338	0.407164	0.0566189	6.41716e-13	0.182047	0.0664831	0.00617684	42	51972	0.732507	0.159658	4.4758e-06
cd27	38.1	Gram negative septicemia	337	337	0.423805	0.0572123	1.28619e-13	0.0803478	0.0735492	0.274641	42	51692	0.861505	0.159948	7.19764e-08	0.0553529	0.0705508	0.432698
cd274	38.1	Gram negative septicemia	334	334	0.333769	0.0574833	6.38425e-09	0.077568	0.0681442	0.254999	42	51133	0.623901	0.161454	0.000111427	0.00837892	0.0633992	0.894857
cd300c	38.1	Gram negative septicemia	333	333	0.432112	0.0561787	1.45144e-14	0.132641	0.0711156	0.0621599	42	51985	0.84948	0.15706	6.3509e-08	0.0158003	0.0550416	0.774065
cd300lf	38.1	Gram negative septicemia	338	338	0.374774	0.0557382	1.76998e-11	0.0759373	0.0651139	0.243524	42	51972	0.685518	0.159817	1.79172e-05	0.0176611	0.0291486	0.544582
cd302	38.1	Gram negative septicemia	335	335	0.597847	0.0595787	1.0743e-23	0.319387	0.0792488	5.5734e-05	42	51296	0.72219	0.165366	1.2584e-05	-0.0483609	0.0904988	0.593078
cd4	38.1	Gram negative septicemia	336	336	0.367697	0.0571394	1.23398e-10	0.0890368	0.0705443	0.206898	42	51374	0.923616	0.161188	1.00408e-08	0.0290746	0.0706799	0.680812
cd5	38.1	Gram negative septicemia	338	338	0.3028	0.0547038	3.10759e-08	-0.0224804	0.0656918	0.732193	42	51898	0.272841	0.157271	0.0827682	0.0163014	0.129052	0.899482
cd59	38.1	Gram negative septicemia	311	311	0.479548	0.0633313	3.67373e-14	-0.0453532	0.0980499	0.643685	42	49674	0.724299	0.164794	1.10684e-05	0.0767763	0.0951444	0.419698
cd74	38.1	Gram negative septicemia	333	333	0.513237	0.0591118	3.8724e-18	0.226224	0.0790398	0.00420782	42	51985	1.10355	0.158723	3.58413e-12	0.239674	0.418899	0.567219
cd79b	38.1	Gram negative septicemia	336	336	0.465147	0.0565508	1.94715e-16	0.18327	0.0729476	0.0119929	42	52096	0.742068	0.161223	4.16942e-06	0.213178	0.148902	0.15224
cd83	38.1	Gram negative septicemia	336	336	0.458499	0.0567166	6.26606e-16	0.150509	0.0720632	0.0367467	42	51458	0.952283	0.16374	6.03325e-09	0.0918958	0.105662	0.384456
cdh1	38.1	Gram negative septicemia	313	313	0.328721	0.0586564	2.09241e-08	0.121408	0.0684351	0.0760539	42	49821	0.553565	0.16455	0.000767901	-0.32989	0.482147	0.493842
cdh2	38.1	Gram negative septicemia	330	330	0.439783	0.0606576	4.16002e-13	0.252697	0.0705232	0.00033944	42	51533	0.857064	0.162507	1.33477e-07	0.0256708	0.208047	0.901799
cdh3	38.1	Gram negative septicemia	333	333	0.349332	0.0559802	4.36808e-10	0.0932328	0.069513	0.179846	42	51985	0.569004	0.155161	0.00024525	-0.133618	0.186007	0.472542
chi3l1	38.1	Gram negative septicemia	318	318	0.393087	0.0606661	9.20126e-11	0.225037	0.0698014	0.00126429	42	50401	0.809981	0.166838	1.20452e-06	-0.0248986	0.0404083	0.537778
ckap4	38.1	Gram negative septicemia	331	331	0.588824	0.0580991	3.87066e-24	0.344089	0.079086	1.35627e-05	42	51844	1.00667	0.16322	6.93438e-10	0.193805	0.100477	0.0537491
clec14a	38.1	Gram negative septicemia	334	334	0.401059	0.0579063	4.32923e-12	0.168321	0.0724013	0.0200805	42	51546	0.823643	0.16174	3.53601e-07	-0.102812	0.360757	0.775653
clec4d	38.1	Gram negative septicemia	336	336	0.370204	0.0562752	4.75358e-11	0.0808494	0.0672461	0.22925	42	51458	0.417966	0.162444	0.0100826	-0.00401856	0.0360151	0.911157
clec6a	38.1	Gram negative septicemia	325	325	0.346623	0.0569751	1.17394e-09	0.134243	0.065148	0.0393434	42	50320	0.680799	0.162456	2.78129e-05	0.00898043	0.0378755	0.812576
clmp	38.1	Gram negative septicemia	338	338	0.493913	0.0581886	2.09971e-17	0.0406388	0.0864488	0.63829	42	51972	0.63425	0.165378	0.000125485	0.0351997	0.0902178	0.696416
col18a1	38.1	Gram negative septicemia	329	329	0.508559	0.0600733	2.54755e-17	0.13067	0.0803722	0.103991	42	51749	0.775708	0.162538	1.8199e-06	-0.0112782	0.103335	0.91309
col4a1	38.1	Gram negative septicemia	330	330	0.296947	0.0576032	2.53572e-07	0.325337	0.0607078	8.36533e-08	42	51533	0.50278	0.155435	0.00121782	-0.0739643	0.124058	0.551036
colec12	38.1	Gram negative septicemia	330	330	0.518363	0.0604734	1.0192e-17	0.0745223	0.0956574	0.435948	42	51501	0.714032	0.16744	2.00428e-05	-0.152346	0.0888002	0.0862352
cpm	38.1	Gram negative septicemia	333	333	0.351622	0.0578469	1.2132e-09	0.155707	0.0693401	0.0247326	42	51732	0.222436	0.160738	0.166406	-0.0303076	0.106449	0.775864
crhbp	38.1	Gram negative septicemia	330	330	0.365098	0.0579086	2.88678e-10	0.0785481	0.0679727	0.247852	42	51501	0.31717	0.162222	0.0505638	-0.0657651	0.0536625	0.220376
crim1	38.1	Gram negative septicemia	334	334	0.387629	0.0584115	3.2191e-11	0.212488	0.0665586	0.0014105	42	51755	0.848942	0.162314	1.69294e-07	-0.227894	0.133967	0.0889204
csf1	38.1	Gram negative septicemia	334	334	0.584288	0.0576297	3.72145e-24	0.29663	0.0752122	8.01615e-05	42	51755	0.723002	0.159409	5.74672e-06	-0.0144563	0.117711	0.902256
cst3	38.1	Gram negative septicemia	330	330	0.479804	0.0612669	4.82558e-15	-0.246493	0.123866	0.0465905	42	51654	0.82452	0.164203	5.13104e-07	-0.0206873	0.0824004	0.801769
cstb	38.1	Gram negative septicemia	321	321	0.38268	0.058083	4.4429e-11	0.0790071	0.0703076	0.261125	42	50832	0.578859	0.159832	0.000292699	-0.0475386	0.0423482	0.261623
ctsl	38.1	Gram negative septicemia	330	330	0.387138	0.0581299	2.74061e-11	0.204959	0.0647376	0.00154555	42	51533	0.746005	0.159867	3.06508e-06
ctso	38.1	Gram negative septicemia	336	336	0.373267	0.0560969	2.85309e-11	0.175294	0.0639025	0.00608528	42	52096	0.346315	0.160351	0.0307939	-0.0320742	0.102882	0.755224
ctss	38.1	Gram negative septicemia	254	254	0.357323	0.0649074	3.68901e-08	0.166938	0.0741748	0.0244108	42	40493	0.609068	0.182887	0.000867509	0.0374518	0.0438315	0.392856
ctsz	38.1	Gram negative septicemia	326	326	0.396876	0.0577684	6.41427e-12	0.107196	0.0693636	0.122243	42	51572	0.442049	0.162558	0.0065413	-0.0173315	0.0658318	0.792343
cxcl13	38.1	Gram negative septicemia	333	333	0.431305	0.0571741	4.56803e-14	0.264292	0.0643623	4.02026e-05	42	51985	0.62892	0.156668	5.96119e-05	0.376152	0.365821	0.303838
cxcl8	38.1	Gram negative septicemia	332	332	0.331026	0.0564827	4.61052e-09	0.262275	0.0609957	1.70873e-05	42	51140	0.519116	0.158237	0.00103577
cxcl9	38.1	Gram negative septicemia	334	334	0.372296	0.0609975	1.03799e-09	0.184533	0.070778	0.00912847	42	51755	0.869108	0.161143	6.91348e-08	0.318378	0.161436	0.0485908
dcbld2	38.1	Gram negative septicemia	337	337	0.31597	0.0574757	3.85295e-08	0.223702	0.0614992	0.000275321	42	51692	0.438876	0.161486	0.00657299	0.0737073	0.0774949	0.341541
dll1	38.1	Gram negative septicemia	337	337	0.446659	0.0577128	9.99279e-15	0.0952235	0.0770013	0.216218	42	51692	0.96078	0.159102	1.55282e-09	-0.106844	0.192966	0.57979
dsc2	38.1	Gram negative septicemia	330	330	0.484569	0.0582973	9.40812e-17	0.201772	0.0748411	0.00701775	42	50969	0.86967	0.164213	1.18376e-07	-0.0107566	0.0844942	0.898699
eda2r	38.1	Gram negative septicemia	338	338	0.729183	0.0689425	3.82234e-26	0.470611	0.0990694	2.03097e-06	42	51972	1.18105	0.167194	1.61837e-12
efemp1	38.1	Gram negative septicemia	326	326	0.424795	0.0619464	7.01008e-12	0.0695588	0.0767981	0.365076	42	51655	0.802501	0.16724	1.59847e-06	-0.158704	0.133206	0.233488
efna4	38.1	Gram negative septicemia	333	333	0.541002	0.0583662	1.87717e-20	0.208962	0.0866905	0.0159335	42	51048	0.722361	0.165729	1.30844e-05	0.0920752	0.182647	0.61418
egfr	38.1	Gram negative septicemia	334	334	-0.334891	0.0579361	7.4548e-09	-0.2159	0.0631392	0.000627547	42	52169	-0.57282	0.160829	0.00036849	0.0210279	0.121752	0.862878
epha2	38.1	Gram negative septicemia	327	327	0.623051	0.0602724	4.78056e-25	0.398855	0.0806935	7.69939e-07	42	49672	0.83253	0.168692	8.00621e-07	0.00394779	0.183936	0.982876
ephb4	38.1	Gram negative septicemia	334	334	0.467258	0.0569384	2.27969e-16	0.19156	0.0736687	0.00931437	42	52169	0.787179	0.15812	6.41194e-07	0.00645053	0.185457	0.972254
ephb6	38.1	Gram negative septicemia	334	334	0.296362	0.054989	7.06597e-08	0.0151315	0.0680907	0.824138	42	51048	0.492363	0.158954	0.00195147	-0.0542014	0.125519	0.665874
epo	38.1	Gram negative septicemia	336	336	0.305867	0.0569455	7.82087e-08	0.219199	0.0621403	0.000419534	42	51458	0.335604	0.162559	0.03897	-0.227013	0.194258	0.242558
fabp4	38.1	Gram negative septicemia	334	334	0.505069	0.0586593	7.29187e-18	0.0968474	0.090029	0.282046	42	52169	0.461113	0.164766	0.00513255	-0.0221827	0.252273	0.929931
fam3c	38.1	Gram negative septicemia	330	330	0.491871	0.0596082	1.56129e-16	0.185646	0.0796588	0.0197791	42	51457	0.668371	0.161972	3.68372e-05	-0.0137698	0.206759	0.946901
fas	38.1	Gram negative septicemia	330	330	0.47397	0.0605901	5.17579e-15	0.223675	0.0767162	0.00354987	42	51999	0.498771	0.165535	0.00258603	-0.0255233	0.0959114	0.790152
fcer2	38.1	Gram negative septicemia	334	334	0.368166	0.0551353	2.43046e-11	0.169772	0.065089	0.00909908	42	51546	0.422402	0.156517	0.00695981	-0.134634	0.0688105	0.0503948
fgf21	38.1	Gram negative septicemia	338	338	0.390368	0.0568047	6.32616e-12	0.203446	0.0659264	0.00202895	42	51895	0.391258	0.160652	0.0148736	-0.0719772	0.186029	0.69882
fgf23	38.1	Gram negative septicemia	338	338	0.39387	0.0577098	8.79234e-12	0.1258	0.0685238	0.0663795	42	51887	0.638285	0.16105	7.39286e-05	0.511713	0.208755	0.0142359
fgfr2	38.1	Gram negative septicemia	337	337	0.495354	0.0589663	4.4413e-17	0.264464	0.0704131	0.000172724	42	51692	0.920017	0.159372	7.79796e-09	-0.0513575	0.163997	0.754158
fstl3	38.1	Gram negative septicemia	327	327	0.605085	0.0608117	2.518e-23	0.280921	0.091915	0.00224081	42	51420	0.839758	0.165088	3.64317e-07	-0.290699	0.172535	0.0920138
fut3_fut5	38.1	Gram negative septicemia	333	333	0.32271	0.0583256	3.14977e-08	0.200233	0.0635469	0.00162744	42	51985	0.288964	0.161976	0.0744258
galnt10	38.1	Gram negative septicemia	335	335	0.332644	0.0568475	4.87126e-09	0.247593	0.0613593	5.4572e-05	42	51296	0.40528	0.160996	0.0118246	-0.00571221	0.0583399	0.922002
gdf15	38.1	Gram negative septicemia	334	334	0.806267	0.0637985	1.30804e-36	0.615883	0.0827185	9.65598e-14	42	52169	0.948016	0.160503	3.49404e-09	0.0749522	0.0705924	0.288344
gfra1	38.1	Gram negative septicemia	338	338	0.504132	0.0582436	4.9046e-18	0.122272	0.0787638	0.12057	42	51895	0.883809	0.161575	4.50151e-08	0.0209853	0.0842535	0.803304
ggt5	38.1	Gram negative septicemia	334	334	0.34667	0.0564361	8.11288e-10	0.203707	0.0611908	0.00087142	42	51133	0.763465	0.160389	1.9351e-06	-0.0284298	0.0584938	0.626946
grn	38.1	Gram negative septicemia	333	333	0.386505	0.0560925	5.5599e-12	0.220303	0.0634113	0.000512401	42	51292	0.502598	0.157854	0.00145281	-0.158892	0.151422	0.294028
havcr1	38.1	Gram negative septicemia	338	338	0.543032	0.0612038	7.15078e-19	0.364065	0.0684613	1.05014e-07	42	51898	0.789596	0.167216	2.33526e-06	-0.0211532	0.0356081	0.552475
havcr2	38.1	Gram negative septicemia	334	334	0.527789	0.0577797	6.57016e-20	0.218331	0.0778598	0.00504484	42	51546	0.852908	0.161231	1.2233e-07	-0.0776386	0.0579679	0.180461
hgf	38.1	Gram negative septicemia	336	336	0.520526	0.0585119	5.78579e-19	0.322658	0.0710845	5.65e-06	42	52096	0.505388	0.162933	0.00192341	-0.255739	0.172361	0.137877
hnmt	38.1	Gram negative septicemia	332	332	0.35768	0.0583023	8.52014e-10	0.0599062	0.0690107	0.385355	42	50890	0.557703	0.165181	0.000734659	-0.0161246	0.0322828	0.617442
hspg2	38.1	Gram negative septicemia	324	324	0.46803	0.0600633	6.58058e-15	-0.0184968	0.0902251	0.837566	42	51151	0.679583	0.165076	3.8418e-05	-0.0877048	0.118751	0.460173
icam1	38.1	Gram negative septicemia	326	326	0.3438	0.0577904	2.69631e-09	0.137385	0.065029	0.0346294	42	51317	0.470056	0.159198	0.00315068	-0.0162915	0.0416041	0.695366
ifngr1	38.1	Gram negative septicemia	334	334	0.318346	0.0562711	1.53721e-08	0.0461798	0.0694047	0.505814	42	51755	0.776336	0.159465	1.12525e-06	-0.0279781	0.163602	0.864213
igfbp6	38.1	Gram negative septicemia	326	326	0.373722	0.0654492	1.12907e-08	-0.200434	0.0938874	0.0327749	42	51317	0.685171	0.172089	6.84873e-05	0.0344754	0.283604	0.903246
igfbp7	38.1	Gram negative septicemia	334	334	0.502491	0.0599234	5.04858e-17	0.295303	0.0697154	2.27696e-05	42	52169	0.842817	0.160001	1.38234e-07	0.0650809	0.0571803	0.25505
igfbpl1	38.1	Gram negative septicemia	330	330	0.431521	0.0600623	6.74277e-13	0.174496	0.0702725	0.0130233	42	51533	0.885261	0.161299	4.05746e-08	-0.0240681	0.0461052	0.601653
igsf3	38.1	Gram negative septicemia	335	335	0.458597	0.056692	6.00262e-16	0.318678	0.0656534	1.2103e-06	42	51296	0.313637	0.159351	0.0490429	0.333018	0.185663	0.0728655
il10rb	38.1	Gram negative septicemia	334	334	0.495764	0.057537	6.90621e-18	0.196948	0.0731158	0.00706741	42	51755	0.794809	0.160686	7.56157e-07	-0.0442132	0.0421033	0.293666
il12a_il12b	38.1	Gram negative septicemia	335	335	0.360168	0.0561299	1.39274e-10	0.137962	0.0667545	0.0387621	42	51296	0.774888	0.159481	1.18094e-06
il12b	38.1	Gram negative septicemia	336	336	0.351091	0.0559997	3.62158e-10	0.137156	0.0666442	0.0395864	42	52096	0.647094	0.16134	6.05275e-05	-0.00163703	0.0463538	0.971828
il15	38.1	Gram negative septicemia	336	336	0.33659	0.0554822	1.30624e-09	0.258942	0.0599707	1.57586e-05	42	51458	0.504055	0.161608	0.00181464	-0.295897	0.954112	0.756464
il15ra	38.1	Gram negative septicemia	328	328	0.345333	0.0570786	1.44727e-09	0.11622	0.0651846	0.0745975	42	50562	0.851286	0.161622	1.3856e-07	0.0679916	0.0519807	0.190868
il17c	38.1	Gram negative septicemia	328	328	0.304316	0.0568621	8.70737e-08	0.142154	0.062714	0.0234081	42	50562	0.468857	0.160763	0.00354031	0.02071	0.136313	0.879243
il18bp	38.1	Gram negative septicemia	330	330	0.459687	0.0590993	7.35584e-15	0.152301	0.0752127	0.0428737	42	51739	1.00146	0.160764	4.683e-10	0.0712865	0.231839	0.758475
il18r1	38.1	Gram negative septicemia	336	336	0.384186	0.0563996	9.63413e-12	0.224247	0.0646826	0.000526527	42	52096	0.488258	0.159383	0.00218816	0.00709723	0.0264312	0.788301
il1r1	38.1	Gram negative septicemia	333	333	0.317514	0.0560555	1.47636e-08	0.189523	0.0594664	0.00143726	42	51461	0.594508	0.158817	0.000181577	0.0241165	0.100123	0.809657
il1rn	38.1	Gram negative septicemia	330	330	0.430469	0.0574368	6.64707e-14	0.164705	0.0739433	0.0259173	42	51417	0.372455	0.15935	0.0194212	-0.197189	0.093123	0.0342167
il2ra	38.1	Gram negative septicemia	322	322	0.434963	0.0576881	4.70291e-14	0.154838	0.0696778	0.0262703	42	51167	0.638876	0.16108	7.30259e-05	0.00941901	0.0401472	0.81451
il4r	38.1	Gram negative septicemia	336	336	0.369095	0.057043	9.77021e-11	0.181658	0.0638585	0.00444528	42	51458	0.900784	0.164773	4.58162e-08	0.0921712	0.0659446	0.162202
il6	38.1	Gram negative septicemia	335	335	0.455049	0.0577682	3.34907e-15	0.291216	0.0691245	2.52085e-05	42	51296	0.614579	0.161403	0.000140241
inhbc	38.1	Gram negative septicemia	334	334	0.329694	0.0568778	6.77014e-09	0.0959478	0.0673531	0.154288	42	51546	0.117846	0.158676	0.457672	0.0336607	0.0447759	0.452196
itga11	38.1	Gram negative septicemia	336	336	-0.385752	0.0561234	6.27416e-12	-0.272253	0.061161	8.53025e-06	42	51458	-0.503309	0.162261	0.00192315	-0.00344021	0.0779586	0.964802
itgav	38.1	Gram negative septicemia	338	338	-0.331861	0.0572775	6.87658e-09	-0.199762	0.0622905	0.00134158	42	51972	-0.36747	0.160979	0.0224464	0.0689992	0.119168	0.562585
jam2	38.1	Gram negative septicemia	333	333	0.323993	0.0584785	3.01831e-08	-0.0283298	0.0755759	0.70777	42	51985	0.579475	0.161291	0.000327241	0.138017	0.261959	0.598286
lag3	38.1	Gram negative septicemia	335	335	0.266082	0.0580555	4.57832e-06	0.128658	0.0642338	0.0451804	42	51296	0.899367	0.160618	2.15075e-08	0.166435	0.127106	0.190392
lair1	38.1	Gram negative septicemia	330	330	0.539819	0.0592278	7.91893e-20	0.210938	0.0855709	0.0136987	42	51501	0.733965	0.1633	6.9709e-06	-0.0303635	0.0367576	0.408777
lamp3	38.1	Gram negative septicemia	335	335	0.353905	0.0601713	4.06239e-09	0.109977	0.0729849	0.13185	42	52011	0.674079	0.163359	3.68532e-05	0.0169681	0.11297	0.880607
layn	38.1	Gram negative septicemia	334	334	0.458021	0.0593596	1.20012e-14	0.195376	0.0800185	0.0146207	42	51048	0.819171	0.167231	9.66009e-07	-0.0391046	0.0669663	0.559258
lep	38.1	Gram negative septicemia	330	330	0.454974	0.0663981	7.27172e-12	0.0354263	0.108549	0.744149	42	51533	0.273767	0.181996	0.132519	-0.830662	0.690714	0.229126
lgals1	38.1	Gram negative septicemia	330	330	0.360472	0.0573415	3.24911e-10	0.00163119	0.0737018	0.982342	42	51533	0.634347	0.157901	5.88488e-05	-0.00414318	0.0664796	0.950306
lgals4	38.1	Gram negative septicemia	330	330	0.440096	0.057679	2.34587e-14	0.243279	0.0664384	0.000250522	42	51501	0.970844	0.162276	2.19525e-09	0.29542	0.188883	0.11781
lgals9	38.1	Gram negative septicemia	327	327	0.565464	0.0606192	1.07745e-20	0.218235	0.0836717	0.0091013	42	51503	1.08159	0.159852	1.32197e-11	-0.061097	0.0531447	0.250294
lilrb2	38.1	Gram negative septicemia	329	329	0.308897	0.0564531	4.45625e-08	0.140782	0.0610546	0.0211193	42	51917	0.324629	0.156228	0.0377166	0.00342601	0.0347541	0.921473
lilrb4	38.1	Gram negative septicemia	328	328	0.398809	0.0586999	1.09047e-11	0.0638267	0.0733935	0.384492	42	50562	1.03219	0.163083	2.46411e-10	0.0552218	0.0814918	0.498002
lrig1	38.1	Gram negative septicemia	338	338	0.31244	0.0553579	1.66152e-08	0.199973	0.0605232	0.000952902	42	51821	0.368394	0.157782	0.0195522	0.0594383	0.0348825	0.0883886
lrp11	38.1	Gram negative septicemia	330	330	0.431089	0.0570061	3.96456e-14	0.160101	0.0704754	0.0231027	42	51533	0.838195	0.156955	9.27613e-08	0.0388265	0.0474946	0.413647
ltbp2	38.1	Gram negative septicemia	334	334	0.409146	0.0663813	7.11241e-10	0.342917	0.0730561	2.68071e-06	42	52169	1.07327	0.164418	6.67961e-11	0.17602	0.161631	0.276145
ltbp3	38.1	Gram negative septicemia	325	325	0.31816	0.0591977	7.67828e-08	0.0832538	0.0689635	0.227349	42	50320	0.445593	0.165465	0.00708183	-0.0790801	0.043924	0.0717999
ltbr	38.1	Gram negative septicemia	326	326	0.511431	0.0584085	2.02108e-18	0.209869	0.0769839	0.00640804	42	51248	0.693622	0.161282	1.70284e-05	-0.155079	0.0673737	0.0213482
mad1l1	38.1	Gram negative septicemia	333	333	0.427452	0.0578851	1.53028e-13	0.197821	0.0695246	0.00443641	42	50964	0.714413	0.161042	9.15582e-06	0.00940692	0.179321	0.958163
mdk	38.1	Gram negative septicemia	335	335	0.316859	0.0563024	1.82513e-08	0.133295	0.0632491	0.0350782	42	51535	0.67266	0.157528	1.95384e-05	0.0106047	0.247725	0.965854
mfap5	38.1	Gram negative septicemia	334	334	0.348265	0.0580854	2.02556e-09	-0.0443391	0.0729132	0.543115	42	52169	0.172431	0.159256	0.278928	-0.00629308	0.0698979	0.928261
mmp12	38.1	Gram negative septicemia	337	337	0.422517	0.0607391	3.49416e-12	0.245704	0.0699678	0.000445306	42	51574	0.703307	0.169367	3.28782e-05	0.00012458	0.0412256	0.997589
mmp7	38.1	Gram negative septicemia	328	328	0.441276	0.0583078	3.78858e-14	0.263133	0.0656429	6.10916e-05	42	50510	1.02554	0.164345	4.37166e-10	-0.00823667	0.071972	0.908887
msr1	38.1	Gram negative septicemia	333	333	0.337054	0.0595647	1.52591e-08	0.0981461	0.0674195	0.145461	42	51985	0.915265	0.16051	1.18254e-08	-0.0231893	0.0610723	0.704166
nbl1	38.1	Gram negative septicemia	337	337	0.457856	0.0581902	3.59551e-15	0.123327	0.0791263	0.119089	42	51692	0.7343	0.160724	4.90778e-06	0.334905	0.24564	0.172757
nectin2	38.1	Gram negative septicemia	330	330	0.522397	0.0574727	9.95081e-20	0.242781	0.0754011	0.00128255	42	51457	0.956988	0.15865	1.61866e-09
nectin4	38.1	Gram negative septicemia	337	337	0.376599	0.056472	2.57938e-11	0.122658	0.0723702	0.0901004	42	51692	0.776091	0.159067	1.06606e-06
nefl	38.1	Gram negative septicemia	324	324	0.325101	0.0664303	9.88766e-07	0.146802	0.0757806	0.0527211	42	50167	1.01238	0.166657	1.24279e-09
nomo1	38.1	Gram negative septicemia	334	334	0.308148	0.0570046	6.45687e-08	0.142084	0.0644653	0.027522	42	51546	0.745518	0.158571	2.58293e-06	-0.0481718	0.360325	0.893648
nos3	38.1	Gram negative septicemia	328	328	0.472755	0.0578572	3.05679e-16	0.315099	0.0658107	1.68486e-06	42	50326	0.649033	0.159163	4.54679e-05	-0.151933	0.483423	0.753304
npdc1	38.1	Gram negative septicemia	330	330	0.388593	0.0595691	6.87323e-11	-0.070477	0.086588	0.415682	42	51533	0.918142	0.161896	1.41822e-08	-0.576237	0.465744	0.215999
ntprobnp	38.1	Gram negative septicemia	330	330	0.367138	0.0592525	5.78574e-10	0.233588	0.0639343	0.000258621	42	51533	0.925336	0.16481	1.97051e-08
nucb2	38.1	Gram negative septicemia	337	337	0.33301	0.0559814	2.70477e-09	0.0833558	0.0665573	0.210427	42	51887	0.522575	0.159399	0.00104394	-0.0413113	0.0589114	0.48315
oscar	38.1	Gram negative septicemia	330	330	0.301101	0.0558065	6.83503e-08	0.0157761	0.0643451	0.806318	42	51586	0.732397	0.15783	3.47693e-06	-0.00470497	0.0353203	0.894028
pdcd1	38.1	Gram negative septicemia	338	338	0.373987	0.0557164	1.91535e-11	0.1894	0.0646632	0.00340035	42	51887	0.451162	0.158238	0.00435595	0.149209	0.103465	0.149269
pgf	38.1	Gram negative septicemia	336	336	0.64915	0.0634491	1.43971e-24	0.366423	0.08768	2.92673e-05	42	52096	0.950272	0.162991	5.53567e-09	0.168807	0.330362	0.609368
phospho1	38.1	Gram negative septicemia	334	334	0.401574	0.0590022	1.00295e-11	0.17024	0.0703232	0.0154856	42	51133	0.395803	0.167572	0.0181774
pi3	38.1	Gram negative septicemia	322	322	0.325974	0.0602862	6.40512e-08	0.0781803	0.0712844	0.272756	42	50853	0.550032	0.165954	0.0009185	0.0618564	0.0704268	0.379777
pigr	38.1	Gram negative septicemia	332	332	0.510237	0.0577488	9.96878e-19	0.327291	0.0681989	1.59407e-06	42	50877	0.668843	0.159768	2.83473e-05	-0.0275941	0.221797	0.900989
pilra	38.1	Gram negative septicemia	334	334	0.392034	0.0574377	8.76928e-12	0.108342	0.0672341	0.107088	42	51546	0.787075	0.162054	1.19253e-06	0.0153517	0.0247214	0.534607
pilrb	38.1	Gram negative septicemia	330	330	0.329637	0.0567579	6.33092e-09	0.0546601	0.0628787	0.384686	42	51533	0.775197	0.159451	1.16403e-06	0.0153963	0.0233236	0.50918
plaur	38.1	Gram negative septicemia	326	326	0.533644	0.0590606	1.63207e-19	0.254106	0.079214	0.00133737	42	51165	0.90428	0.162348	2.5473e-08	0.109617	0.138106	0.427361
plxnb2	38.1	Gram negative septicemia	330	330	0.375521	0.0571239	4.90492e-11	0.238435	0.0625316	0.000137267	42	51916	0.504699	0.1585	0.00145143	-0.0584185	0.0324655	0.0719546
pon3	38.1	Gram negative septicemia	334	334	-0.371149	0.0578802	1.43286e-10	-0.234861	0.0704025	0.000850011	42	51755	-0.487873	0.160363	0.00234776	0.014045	0.0526995	0.789845
prcp	38.1	Gram negative septicemia	332	332	0.353137	0.0576612	9.10611e-10	0.184803	0.0644783	0.00415526	42	51844	0.0235099	0.161365	0.884163	0.141506	0.15114	0.349142
prss8	38.1	Gram negative septicemia	330	330	0.500499	0.0621715	8.25875e-16	0.253754	0.0743573	0.000643401	42	51332	0.849388	0.166707	3.48557e-07	-0.0283696	0.195482	0.884611
ptk7	38.1	Gram negative septicemia	328	328	0.306649	0.0559702	4.28232e-08	0.182171	0.0613357	0.0029774	42	50326	0.586288	0.159501	0.000237137	-0.0655216	0.234931	0.780323
qpct	38.1	Gram negative septicemia	328	328	0.309211	0.0561945	3.74414e-08	0.0281279	0.0661348	0.67061	42	51589	0.529424	0.155874	0.000682566	0.141448	0.0639472	0.02697
rarres2	38.1	Gram negative septicemia	330	330	0.403454	0.0568383	1.26313e-12	0.0695567	0.0715547	0.331013	42	51824	0.530311	0.159674	0.000896298	0.0596812	0.11886	0.615587
reg1a	38.1	Gram negative septicemia	330	330	0.409392	0.0576043	1.18618e-12	0.260535	0.0676732	0.000118165	42	51233	0.599221	0.160151	0.00018285	0.044446	0.0720245	0.537172
reg3a	38.1	Gram negative septicemia	334	334	0.406192	0.0572795	1.32758e-12	0.254297	0.0671267	0.000151672	42	52169	0.574192	0.159782	0.000326149	0.0298875	0.0825808	0.717413
reg4	38.1	Gram negative septicemia	330	330	0.341145	0.0581102	4.34103e-09	0.167397	0.0659623	0.0111563	42	51586	0.443858	0.163806	0.00673536	-0.00489631	0.104635	0.962677
relt	38.1	Gram negative septicemia	334	334	0.50354	0.0621574	5.44852e-16	0.0893234	0.0957405	0.350833	42	51546	0.927903	0.164365	1.64804e-08	0.215332	0.0906254	0.0174982
ren	38.1	Gram negative septicemia	330	330	0.386672	0.0587082	4.5081e-11	0.215324	0.0631689	0.000652723	42	51533	0.770736	0.161716	1.87935e-06	-0.254759	0.148315	0.085853
retn	38.1	Gram negative septicemia	326	326	0.357162	0.0566048	2.79491e-10	0.0665886	0.0687489	0.332756	42	51418	0.542897	0.160199	0.000701743	0.0565864	0.0682752	0.407218
rtn4r	38.1	Gram negative septicemia	338	338	0.460623	0.0568174	5.18546e-16	0.202147	0.0706506	0.00422006	42	51972	0.191266	0.160266	0.232701	-0.0223426	0.0560442	0.690143
scara5	38.1	Gram negative septicemia	333	333	0.384307	0.0593819	9.68474e-11	0.0337995	0.072025	0.638873	42	51985	0.61712	0.163328	0.000157837	0.159758	0.0633326	0.0116516
scarb2	38.1	Gram negative septicemia	328	328	0.536352	0.061654	3.33702e-18	0.113566	0.0891879	0.202899	42	50157	0.974602	0.173718	2.02027e-08	0.0403539	0.0742295	0.586691
sdc1	38.1	Gram negative septicemia	330	330	0.44244	0.0585802	4.26253e-14	0.255879	0.0661899	0.000110713	42	51533	0.742242	0.158231	2.72018e-06	-0.116416	0.147055	0.428566
sema3f	38.1	Gram negative septicemia	330	330	0.424524	0.0584941	3.94146e-13	0.024012	0.0772456	0.755913	42	51533	0.627167	0.159273	8.22722e-05	0.0762221	0.129748	0.556893
siglec1	38.1	Gram negative septicemia	334	334	0.430433	0.0574012	6.4467e-14	0.213868	0.0670562	0.00142574	42	51755	0.626949	0.159895	8.81784e-05	-0.0298226	0.0501979	0.552445
siglec10	38.1	Gram negative septicemia	336	336	0.360156	0.0558509	1.1294e-10	0.106023	0.0653962	0.104966	42	51458	0.793311	0.16309	1.1489e-06	-0.0593814	0.0443975	0.181061
sirpb1	38.1	Gram negative septicemia	330	330	0.388901	0.0569571	8.61296e-12	0.108165	0.0679503	0.111424	42	51416	0.897363	0.161023	2.50543e-08	0.0141715	0.029597	0.632071
slamf8	38.1	Gram negative septicemia	325	325	0.393779	0.0577628	9.28494e-12	0.205093	0.0630867	0.00115009	42	50320	0.633767	0.164707	0.000119161	0.0646093	0.0233686	0.00569596
smoc1	38.1	Gram negative septicemia	338	338	0.475648	0.0598559	1.91774e-15	0.221686	0.0712555	0.0018637	42	51972	0.64635	0.164972	8.93111e-05	0.0653473	0.0658937	0.321339
sncg	38.1	Gram negative septicemia	334	334	0.339919	0.0589983	8.33717e-09	0.0367841	0.0682749	0.590049	42	51133	0.443719	0.167211	0.00796254	-0.0272266	0.025513	0.285896
sorcs2	38.1	Gram negative septicemia	325	325	0.349365	0.0604103	7.32903e-09	0.0401237	0.0759227	0.597166	42	50320	0.73276	0.16925	1.49474e-05	-0.027464	0.0495491	0.579389
spink1	38.1	Gram negative septicemia	334	334	0.409566	0.0579024	1.51202e-12	0.211839	0.070181	0.00254054	42	51546	0.790815	0.161011	9.03579e-07	-0.0161066	0.0504875	0.74971
spint1	38.1	Gram negative septicemia	333	333	0.304407	0.0559426	5.28588e-08	0.199096	0.0616785	0.00124676	42	51376	0.711525	0.157511	6.26289e-06	-0.0652878	0.0704113	0.353805
spon1	38.1	Gram negative septicemia	330	330	0.404182	0.0592278	8.84267e-12	0.208468	0.0677724	0.00209801	42	51586	0.780602	0.162231	1.49679e-06	0.137046	0.0831969	0.0995062
spon2	38.1	Gram negative septicemia	329	329	0.617879	0.0600634	8.05571e-25	0.361481	0.0795049	5.45049e-06	42	51287	0.968345	0.161142	1.86352e-09	0.150709	0.120535	0.211178
spp1	38.1	Gram negative septicemia	333	333	0.407167	0.0587231	4.1007e-12	0.244154	0.0664903	0.000240634	42	52087	0.825909	0.159266	2.1518e-07	-0.149801	0.143069	0.295074
stc1	38.1	Gram negative septicemia	333	333	0.427504	0.057547	1.09603e-13	0.258661	0.0684627	0.00015801	42	51985	0.587917	0.15934	0.000224521	-0.0162743	0.327116	0.960321
tff2	38.1	Gram negative septicemia	331	331	0.363996	0.0584406	4.70967e-10	0.19638	0.0690878	0.00447656	42	51671	0.640678	0.160802	6.76917e-05	-0.370067	0.131574	0.00491412
tff3	38.1	Gram negative septicemia	326	326	0.436954	0.0615576	1.26303e-12	0.192065	0.0777718	0.0135264	42	51486	0.796352	0.166494	1.72647e-06	0.0615938	0.106392	0.562635
tfpi2	38.1	Gram negative septicemia	332	332	0.455946	0.0570988	1.40289e-15	0.268512	0.0648664	3.48117e-05	42	51535	0.585949	0.159879	0.000247386	0.191992	0.122848	0.11809
tgfa	38.1	Gram negative septicemia	336	336	0.337381	0.0572464	3.78149e-09	0.0598432	0.0675394	0.375591	42	51458	0.390278	0.163024	0.0166663	0.137335	0.189743	0.469193
tgfbr2	38.1	Gram negative septicemia	337	337	0.510941	0.0586046	2.82018e-18	0.140322	0.0846098	0.0972238	42	51692	0.85906	0.16172	1.08408e-07	-0.215778	0.267948	0.420648
thbs2	38.1	Gram negative septicemia	334	334	0.396147	0.0546171	4.07124e-13	0.247736	0.0601067	3.76246e-05	42	51546	0.862284	0.155576	2.98147e-08	-0.0395497	0.0504381	0.432967
thy1	38.1	Gram negative septicemia	333	333	0.464032	0.0565222	2.21698e-16	0.122155	0.0769058	0.112203	42	51985	0.776199	0.157771	8.66342e-07	0.0615199	0.0661683	0.352501
timp1	38.1	Gram negative septicemia	320	320	0.470443	0.0594534	2.51679e-15	0.172626	0.072003	0.0165083	42	50979	0.972108	0.165872	4.61259e-09
tnf	38.1	Gram negative septicemia	328	328	0.401422	0.0579723	4.37906e-12	0.193392	0.0701337	0.0058251	42	50511	0.792996	0.163648	1.26144e-06
tnfrsf10a	38.1	Gram negative septicemia	334	334	0.532433	0.0580601	4.71334e-20	0.251323	0.0720828	0.000489236	42	51133	0.902235	0.163861	3.66882e-08	0.136674	0.0764242	0.0737187
tnfrsf10b	38.1	Gram negative septicemia	334	334	0.667963	0.0613779	1.39211e-27	0.385001	0.0884981	1.35898e-05	42	51133	0.885184	0.168025	1.37784e-07	0.0028407	0.0553206	0.959047
tnfrsf11a	38.1	Gram negative septicemia	336	336	0.528529	0.0575598	4.22136e-20	0.179799	0.0778105	0.0208477	42	52096	0.676263	0.163372	3.48189e-05	-0.00229036	0.0361744	0.949516
tnfrsf11b	38.1	Gram negative septicemia	330	330	0.365773	0.0616793	3.02508e-09	0.240497	0.0670991	0.000338101	42	51501	0.568414	0.16867	0.000751743	0.026803	0.100893	0.790503
tnfrsf12a	38.1	Gram negative septicemia	337	337	0.529377	0.0602042	1.45572e-18	0.237611	0.0798247	0.00291412	42	51692	0.817569	0.162274	4.69962e-07	0.485126	0.254693	0.056813
tnfrsf14	38.1	Gram negative septicemia	330	330	0.43194	0.0575594	6.17798e-14	0.0795334	0.0763249	0.297394	42	51586	0.864821	0.159911	6.36835e-08	-0.195804	0.23536	0.405447
tnfrsf19	38.1	Gram negative septicemia	338	338	0.440631	0.0594398	1.23409e-13	0.101806	0.0819781	0.214287	42	51972	0.854284	0.164129	1.94033e-07	-0.0030228	0.063684	0.962142
tnfrsf1a	38.1	Gram negative septicemia	334	334	0.591803	0.0593704	2.1048e-23	0.279441	0.0925824	0.00254198	42	51546	0.91216	0.163736	2.5337e-08	-0.455178	0.453266	0.315273
tnfrsf1b	38.1	Gram negative septicemia	334	334	0.527737	0.0583992	1.6145e-19	0.198865	0.0820873	0.0154099	42	51546	0.981416	0.161689	1.28094e-09	-0.195061	0.108521	0.0722645
tnfrsf21	38.1	Gram negative septicemia	333	333	0.350145	0.0563767	5.27156e-10	0.0599671	0.069071	0.385288	42	51985	0.866869	0.156531	3.05918e-08	0.035796	0.0922322	0.697937
tnfrsf4	38.1	Gram negative septicemia	335	335	0.555214	0.0577478	6.94701e-22	0.284808	0.0772593	0.000227457	42	52011	0.624255	0.162957	0.000127726	0.195118	0.170065	0.251251
tnfrsf6b	38.1	Gram negative septicemia	334	334	0.443585	0.0576481	1.41819e-14	0.21716	0.0696767	0.00182903	42	51133	0.815368	0.162601	5.3165e-07	-0.00860818	0.0633621	0.891934
tnfrsf9	38.1	Gram negative septicemia	334	334	0.479677	0.0583967	2.13743e-16	0.16098	0.0777591	0.0384305	42	51133	0.723783	0.165581	1.2358e-05	0.00665497	0.162508	0.967334
tnfsf13	38.1	Gram negative septicemia	334	334	0.386415	0.0587086	4.64411e-11	0.198647	0.0661412	0.00267007	42	51755	0.512005	0.164586	0.0018654	-0.0342516	0.0614562	0.5773
tnfsf13b	38.1	Gram negative septicemia	330	330	0.43717	0.056981	1.69048e-14	0.258379	0.0636858	4.96869e-05	42	52084	0.386025	0.158443	0.0148354	-0.00394215	0.0847869	0.962916
tpp1	38.1	Gram negative septicemia	329	329	0.304502	0.0569629	9.01042e-08	0.153333	0.0636465	0.0159904	42	51163	0.292719	0.159715	0.066838	-0.017658	0.0880636	0.841078
ulbp2	38.1	Gram negative septicemia	334	334	0.509313	0.0567803	2.96799e-19	0.23932	0.0732439	0.00108523	42	51133	0.709127	0.162346	1.25397e-05	0.0410933	0.0468295	0.38021
umod	38.1	Gram negative septicemia	334	334	-0.348664	0.057921	1.74793e-09	-0.115198	0.0684494	0.0923813	42	52006	-0.809548	0.157639	2.81438e-07	0.0135794	0.0330724	0.681369
vcam1	38.1	Gram negative septicemia	330	330	0.377165	0.0576053	5.85506e-11	0.182492	0.0657839	0.00553526	42	51656	0.847365	0.159202	1.02314e-07	0.174384	0.22954	0.447428
vegfa	38.1	Gram negative septicemia	335	335	0.304409	0.0565688	7.39822e-08	0.118742	0.0649164	0.0673771	42	51927	0.542383	0.160556	0.000729714	0.0556857	0.0340452	0.101915
vsig4	38.1	Gram negative septicemia	334	334	0.560674	0.0602107	1.25619e-20	0.236675	0.0861467	0.00600799	42	51475	0.923958	0.164069	1.78648e-08
vwc2	38.1	Gram negative septicemia	333	333	0.328599	0.0574494	1.0665e-08	-0.0552872	0.0708798	0.435383	42	50963	0.525055	0.164773	0.00143986	0.0396474	0.0390587	0.310071
wfdc2	38.1	Gram negative septicemia	316	316	0.549864	0.0653656	4.02619e-17	0.323256	0.0959589	0.000755262	42	48915	1.07667	0.170634	2.79327e-10	-0.432462	0.266312	0.104398
xcl1	38.1	Gram negative septicemia	338	338	0.33052	0.055616	2.80026e-09	0.161457	0.0641337	0.0118188	42	51972	0.654798	0.157788	3.32699e-05	-0.0302316	0.0449039	0.500788
xg	38.1	Gram negative septicemia	330	330	0.412981	0.0667952	6.29742e-10	-0.145886	0.0916457	0.111419	42	51917	0.647445	0.175374	0.00022268
zbtb17	38.1	Gram negative septicemia	328	328	0.318567	0.0573129	2.72302e-08	0.101624	0.0658249	0.122622	42	50589	0.466934	0.159957	0.00351024	0.175212	0.530129	0.741016
acvrl1	38.2	Gram positive septicemia	129	129	0.60657	0.0952878	1.94446e-10	0.491053	0.134629	0.000264852	39	51048	0.840583	0.173521	1.2708e-06	-0.0256814	0.0793217	0.746118
adm	38.2	Gram positive septicemia	133	133	0.516135	0.0967092	9.45089e-08	0.144304	0.139514	0.300978	39	51972	1.02338	0.172051	2.71232e-09	-0.153937	0.156472	0.325215
ambp	38.2	Gram positive septicemia	132	132	0.348369	0.0938057	0.000204227	0.129655	0.115425	0.261317	39	51898	0.977714	0.170005	8.86634e-09	-0.0307996	0.128723	0.810896
angpt2	38.2	Gram positive septicemia	133	133	0.544458	0.0905489	1.82276e-09	0.405281	0.101111	6.11635e-05	39	51972	0.827373	0.16348	4.17026e-07	-0.0627205	0.171561	0.714674
bst2	38.2	Gram positive septicemia	135	135	0.488676	0.090379	6.41006e-08	0.344351	0.0987426	0.000487818	39	51985	0.817119	0.168671	1.26956e-06	0.0336312	0.195527	0.863435
cd274	38.2	Gram positive septicemia	130	130	0.494274	0.0916309	6.88367e-08	0.330222	0.106351	0.00190271	39	51133	0.759712	0.170818	8.68779e-06	0.0815314	0.0803611	0.310314
cd28	38.2	Gram positive septicemia	130	130	0.493025	0.0887008	2.7243e-08	0.391577	0.0978459	6.28162e-05	39	50320	0.605845	0.16162	0.000177841	-0.117814	0.124657	0.344609
cd300c	38.2	Gram positive septicemia	135	135	0.519334	0.0879505	3.52971e-09	0.396762	0.10994	0.000307524	39	51985	1.12163	0.166242	1.50977e-11	0.0324555	0.0667586	0.626853
cd302	38.2	Gram positive septicemia	133	133	0.45322	0.0936651	1.3067e-06	0.125539	0.120963	0.299351	39	51296	0.921074	0.170697	6.81558e-08	0.0788658	0.11085	0.476795
cd74	38.2	Gram positive septicemia	135	135	0.689444	0.0918865	6.22733e-14	0.607947	0.116939	2.00542e-07	39	51985	1.17997	0.170151	4.06679e-12	-0.313909	0.533433	0.556217
cd79b	38.2	Gram positive septicemia	134	134	0.444603	0.0891013	6.04215e-07	0.34052	0.112003	0.00236352	39	52096	1.01648	0.166053	9.27412e-10	0.0379629	0.187952	0.839931
cd83	38.2	Gram positive septicemia	132	132	0.507475	0.0897608	1.5709e-08	0.387644	0.113083	0.000608124	39	51458	0.845187	0.162681	2.04329e-07	-0.104379	0.134433	0.437493
cdcp1	38.2	Gram positive septicemia	130	130	0.652954	0.0956785	8.82583e-12	0.597575	0.103957	9.01539e-09	39	51133	0.671923	0.175869	0.000133131	-0.0705111	0.092368	0.445242
cdh3	38.2	Gram positive septicemia	135	135	0.293646	0.0879217	0.0008382	0.098431	0.107138	0.358238	39	51985	0.89653	0.165907	6.52419e-08	-0.269773	0.237188	0.25538
ckap4	38.2	Gram positive septicemia	132	132	0.517914	0.0909291	1.22797e-08	0.37577	0.120195	0.00176991	39	51844	1.0583	0.166758	2.20513e-10	0.269183	0.130319	0.0388686
clec14a	38.2	Gram positive septicemia	134	134	0.45924	0.0912381	4.81785e-07	0.3055	0.113433	0.00707677	39	51546	1.16702	0.170158	6.96173e-12	-0.898806	0.452549	0.0470227
clec1a	38.2	Gram positive septicemia	129	129	0.302056	0.0903531	0.000828594	0.148311	0.106129	0.162274	39	50589	0.930628	0.166204	2.15224e-08	-0.0574894	0.0793239	0.46861
clmp	38.2	Gram positive septicemia	133	133	0.316818	0.0935006	0.000702992	-0.0387117	0.133021	0.771036	39	51972	0.92675	0.16257	1.19378e-08	-0.0115865	0.109818	0.915974
col4a1	38.2	Gram positive septicemia	134	134	0.572283	0.0898566	1.90458e-10	0.581826	0.092954	3.86725e-10	39	51533	0.649704	0.16126	5.60314e-05	0.0475256	0.157898	0.763423
colec12	38.2	Gram positive septicemia	133	133	0.484124	0.0947645	3.24366e-07	0.161067	0.147803	0.275825	39	51501	1.00326	0.169351	3.1393e-09	-0.0264302	0.113195	0.815379
crim1	38.2	Gram positive septicemia	133	133	0.556204	0.0923125	1.6887e-09	0.4167	0.10343	5.60545e-05	39	51755	0.949278	0.166018	1.07842e-08	-0.0434338	0.16922	0.797433
csf1	38.2	Gram positive septicemia	133	133	0.553081	0.0903054	9.09364e-10	0.404623	0.114626	0.000415653	39	51755	0.900742	0.165189	4.95887e-08	0.0212143	0.136182	0.876207
cst3	38.2	Gram positive septicemia	134	134	0.286936	0.0955334	0.00266875	-0.443979	0.186357	0.0171995	39	51654	0.98918	0.170936	7.172e-09	0.107526	0.105168	0.306578
cstb	38.2	Gram positive septicemia	132	132	0.521221	0.0902807	7.77142e-09	0.399176	0.105566	0.000156024	39	50832	0.662252	0.172768	0.00012649	0.00898421	0.0513742	0.861176
ctsl	38.2	Gram positive septicemia	134	134	0.5258	0.090725	6.8106e-09	0.402412	0.0995189	5.2643e-05	39	51533	0.889755	0.166842	9.66368e-08
dll1	38.2	Gram positive septicemia	132	132	0.471983	0.0918131	2.73733e-07	0.299637	0.121285	0.0134919	39	51692	1.05984	0.168308	3.03495e-10	-0.149581	0.233761	0.522245
dsc2	38.2	Gram positive septicemia	134	134	0.524533	0.0908859	7.86473e-09	0.439398	0.11484	0.000130144	39	50969	1.25617	0.168813	9.97907e-14	-0.0306147	0.107837	0.776488
eda2r	38.2	Gram positive septicemia	133	133	0.628882	0.108793	7.44498e-09	0.450625	0.151378	0.00291265	39	51972	1.05655	0.17974	4.14719e-09
efemp1	38.2	Gram positive septicemia	133	133	0.43782	0.0963597	5.53004e-06	0.301974	0.11769	0.0102922	39	51655	0.967253	0.165289	4.85983e-09	-0.317308	0.165164	0.0547111
efna4	38.2	Gram positive septicemia	129	129	0.475998	0.0930021	3.08561e-07	0.304647	0.135542	0.0246006	39	51048	1.04428	0.171536	1.14477e-09	-0.0798661	0.232913	0.731673
epha2	38.2	Gram positive septicemia	127	127	0.563613	0.0958271	4.06425e-09	0.451256	0.125906	0.000338274	39	49672	1.2179	0.170269	8.50124e-13	0.190432	0.228486	0.40459
ephb4	38.2	Gram positive septicemia	136	136	0.409938	0.0886846	3.79278e-06	0.288191	0.113736	0.0112811	39	52169	1.13905	0.165644	6.13399e-12	0.148257	0.228428	0.516319
fabp4	38.2	Gram positive septicemia	136	136	0.498681	0.0916614	5.31422e-08	0.325275	0.137653	0.0181275	39	52169	0.635226	0.164431	0.000111926	-0.561905	0.313654	0.073216
fam3b	38.2	Gram positive septicemia	133	133	0.264151	0.0907495	0.00360545	0.133574	0.101648	0.188817	39	51296	0.90694	0.166514	5.13302e-08	0.0334914	0.0524979	0.523501
fstl3	38.2	Gram positive septicemia	133	133	0.572117	0.0941473	1.2258e-09	0.354366	0.138914	0.010742	39	51420	1.14654	0.168399	9.86497e-12	-0.0797596	0.218392	0.714953
gdf15	38.2	Gram positive septicemia	136	136	0.893311	0.0959331	1.25668e-20	0.84767	0.119776	1.47157e-12	39	52169	1.05368	0.170886	7.00493e-10	-0.00759397	0.0900056	0.932761
gfra1	38.2	Gram positive septicemia	133	133	0.518325	0.0927725	2.30957e-08	0.317883	0.123735	0.0101972	39	51895	0.930911	0.165764	1.95566e-08	-0.0560473	0.106928	0.600168
havcr1	38.2	Gram positive septicemia	132	132	0.689838	0.0960765	6.96636e-13	0.568872	0.108074	1.41145e-07	39	51898	0.753262	0.171611	1.13693e-05	0.0418663	0.0446589	0.348517
havcr2	38.2	Gram positive septicemia	134	134	0.702006	0.0902086	7.13697e-15	0.673318	0.118886	1.48256e-08	39	51546	1.16995	0.165194	1.41807e-12	-0.0610028	0.0753157	0.417963
hnmt	38.2	Gram positive septicemia	129	129	0.502607	0.092711	5.91922e-08	0.369204	0.112281	0.00100828	39	50890	0.491159	0.174261	0.0048246	-0.00421041	0.0411068	0.918418
hspg2	38.2	Gram positive septicemia	132	132	0.288807	0.0930636	0.00191358	-0.0841166	0.135038	0.533345	39	51151	1.04243	0.168843	6.66032e-10	-0.157597	0.153111	0.30334
ifngr1	38.2	Gram positive septicemia	133	133	0.3257	0.089074	0.000255668	0.152233	0.107965	0.158533	39	51755	1.04032	0.163904	2.19369e-10	-0.0624923	0.201086	0.755972
igfbp7	38.2	Gram positive septicemia	136	136	0.553873	0.0929302	2.52092e-09	0.414995	0.106847	0.000102742	39	52169	0.927672	0.168004	3.35656e-08	0.0232307	0.0728311	0.749752
igfbpl1	38.2	Gram positive septicemia	134	134	0.585803	0.0920381	1.95552e-10	0.460453	0.106414	1.51165e-05	39	51533	0.758525	0.166224	5.03629e-06	-0.0550407	0.0584098	0.346029
il10rb	38.2	Gram positive septicemia	133	133	0.468096	0.0905652	2.35842e-07	0.350504	0.114051	0.00211762	39	51755	0.945617	0.16688	1.45781e-08	-0.0293644	0.0535627	0.583537
il18bp	38.2	Gram positive septicemia	134	134	0.516576	0.0921283	2.05696e-08	0.417883	0.115521	0.000297604	39	51739	0.938194	0.166913	1.90011e-08	-0.108401	0.297001	0.715123
il4r	38.2	Gram positive septicemia	132	132	0.427088	0.0907213	2.50538e-06	0.272974	0.100405	0.00655344	39	51458	0.913781	0.16649	4.05359e-08	-0.0829884	0.0837777	0.321892
il6	38.2	Gram positive septicemia	133	133	0.498474	0.0901998	3.26997e-08	0.396395	0.103685	0.000131794	39	51296	0.539539	0.168306	0.00134737
jam2	38.2	Gram positive septicemia	135	135	0.402839	0.0913895	1.04361e-05	0.180449	0.118153	0.1267	39	51985	1.0401	0.170566	1.0746e-09	-0.095645	0.333879	0.774521
lair1	38.2	Gram positive septicemia	133	133	0.550052	0.0922854	2.51726e-09	0.396279	0.131341	0.00255142	39	51501	0.952419	0.166652	1.09695e-08	0.0496683	0.0471899	0.292561
layn	38.2	Gram positive septicemia	130	130	0.522991	0.0943446	2.96633e-08	0.413394	0.126967	0.00113025	39	51048	1.06573	0.16644	1.52223e-10	0.148164	0.0824996	0.0725053
lgals9	38.2	Gram positive septicemia	131	131	0.599947	0.0948752	2.55633e-10	0.370182	0.12754	0.0037023	39	51503	0.935018	0.169758	3.63034e-08	-0.0265723	0.0678855	0.69548
lrp11	38.2	Gram positive septicemia	134	134	0.301931	0.0889317	0.000686072	0.145074	0.107942	0.178949	39	51533	0.950714	0.163104	5.58045e-09	-0.0546583	0.0577724	0.344099
ltbp2	38.2	Gram positive septicemia	136	136	0.653933	0.101622	1.23512e-10	0.622411	0.110188	1.61715e-08	39	52169	1.16563	0.163385	9.73068e-13	-0.393728	0.204892	0.054651
ltbr	38.2	Gram positive septicemia	131	131	0.459101	0.0912081	4.81465e-07	0.313911	0.11858	0.00811494	39	51248	1.06409	0.166425	1.61795e-10	0.0633126	0.0864302	0.463846
msr1	38.2	Gram positive septicemia	135	135	0.545142	0.0920756	3.20777e-09	0.424489	0.103018	3.78027e-05	39	51985	0.882745	0.170354	2.1971e-07	-0.0347458	0.0775706	0.654208
nbl1	38.2	Gram positive septicemia	132	132	0.35096	0.0916216	0.000127862	0.111542	0.122273	0.361645	39	51692	0.991901	0.1688	4.19857e-09	-0.0686486	0.313531	0.826687
nectin2	38.2	Gram positive septicemia	134	134	0.494886	0.0894023	3.10347e-08	0.352924	0.115612	0.00226821	39	51457	1.07492	0.16211	3.33876e-11
nos3	38.2	Gram positive septicemia	129	129	0.515686	0.0917502	1.90356e-08	0.401841	0.102004	8.16594e-05	39	50326	0.398434	0.176639	0.024093	0.220993	0.615624	0.719614
ntprobnp	38.2	Gram positive septicemia	134	134	0.446063	0.0933813	1.78113e-06	0.304373	0.0992729	0.0021693	39	51533	0.969432	0.164638	3.90293e-09
pgf	38.2	Gram positive septicemia	134	134	0.553713	0.100452	3.54346e-08	0.338729	0.13536	0.0123348	39	52096	1.13679	0.173922	6.31041e-11	0.0403835	0.427824	0.924797
pigr	38.2	Gram positive septicemia	132	132	0.562352	0.0906767	5.58462e-10	0.409154	0.105988	0.000113214	39	50877	0.849948	0.165637	2.87597e-07	0.0207637	0.26934	0.938551
pilra	38.2	Gram positive septicemia	134	134	0.492557	0.0904181	5.1071e-08	0.351951	0.107967	0.00111484	39	51546	0.789847	0.168086	2.61371e-06	0.0500312	0.0314901	0.112108
plaur	38.2	Gram positive septicemia	131	131	0.745466	0.090835	2.27139e-16	0.702639	0.120048	4.8281e-09	39	51165	0.80999	0.163122	6.85073e-07	-0.0202651	0.178039	0.909378
relt	38.2	Gram positive septicemia	134	134	0.52882	0.0968514	4.75821e-08	0.31537	0.147712	0.0327578	39	51546	1.22093	0.173309	1.85687e-12	-0.000258192	0.11283	0.998174
ren	38.2	Gram positive septicemia	134	134	0.467335	0.0921772	3.97904e-07	0.346571	0.0999518	0.000525564	39	51533	0.989367	0.170253	6.20465e-09	-0.0687444	0.190123	0.717667
robo1	38.2	Gram positive septicemia	133	133	0.510308	0.0882468	7.34968e-09	0.428066	0.0959776	8.19355e-06	39	51586	0.596131	0.161195	0.000217135	-0.0139953	0.126491	0.9119
scarb2	38.2	Gram positive septicemia	127	127	0.572927	0.0981256	5.2606e-09	0.420067	0.143342	0.00338381	39	50157	1.08106	0.172279	3.49463e-10	0.192826	0.0929572	0.0380464
scarf2	38.2	Gram positive septicemia	135	135	0.554666	0.0995274	2.50395e-08	0.475102	0.114759	3.47322e-05	39	51985	1.07937	0.173283	4.6951e-10	-0.00069507	0.0843783	0.993427
sdc1	38.2	Gram positive septicemia	134	134	0.435011	0.0917546	2.12645e-06	0.354729	0.102088	0.000511353	39	51533	0.892123	0.166752	8.79511e-08	0.0937407	0.187923	0.617903
sema7a	38.2	Gram positive septicemia	134	134	0.477819	0.0883591	6.38393e-08	0.397263	0.0952881	3.05847e-05	39	51999	0.472277	0.161311	0.00341427	-0.387832	0.20365	0.0568567
siglec1	38.2	Gram positive septicemia	133	133	0.528683	0.0901574	4.51855e-09	0.365763	0.103602	0.000414844	39	51755	0.928976	0.166742	2.52767e-08	-0.0943274	0.0640818	0.141025
siglec10	38.2	Gram positive septicemia	132	132	0.506866	0.0890721	1.2666e-08	0.415894	0.103572	5.93183e-05	39	51458	0.683588	0.163686	2.96406e-05	-0.0814147	0.0570576	0.153613
spink1	38.2	Gram positive septicemia	134	134	0.377505	0.0909536	3.31713e-05	0.181861	0.109171	0.0957471	39	51546	0.974121	0.168613	7.59311e-09	0.0251924	0.0649745	0.698218
spint1	38.2	Gram positive septicemia	134	134	0.50115	0.0885408	1.51285e-08	0.459726	0.0964196	1.86088e-06	39	51376	0.64188	0.161356	6.94845e-05	-0.113092	0.0890916	0.204301
spon1	38.2	Gram positive septicemia	133	133	0.430025	0.0932125	3.96172e-06	0.310775	0.104589	0.00296452	39	51586	1.04281	0.164772	2.47091e-10	0.0392607	0.105932	0.710919
spon2	38.2	Gram positive septicemia	133	133	0.572626	0.0935585	9.32727e-10	0.415162	0.120994	0.000600815	39	51287	1.06642	0.162362	5.09352e-11	-0.189962	0.14934	0.20337
spp1	38.2	Gram positive septicemia	136	136	0.422904	0.0915814	3.8785e-06	0.324311	0.102672	0.00158466	39	52087	0.930056	0.165383	1.8697e-08	0.0835098	0.182717	0.647639
tff2	38.2	Gram positive septicemia	133	133	0.514619	0.0913003	1.73488e-08	0.343666	0.106846	0.00129783	39	51671	0.641492	0.166355	0.000115179	0.27488	0.167613	0.101012
tfpi2	38.2	Gram positive septicemia	131	131	0.540505	0.0902107	2.07808e-09	0.406303	0.0997433	4.63146e-05	39	51535	0.413453	0.164876	0.0121532	0.400661	0.158169	0.0113054
tgfbr2	38.2	Gram positive septicemia	132	132	0.506464	0.0928683	4.93682e-08	0.380206	0.133767	0.00447903	39	51692	1.00376	0.168748	2.70943e-09	0.200274	0.34393	0.560357
thbs2	38.2	Gram positive septicemia	134	134	0.530188	0.0859994	7.0473e-10	0.419282	0.0939204	8.03591e-06	39	51546	0.771187	0.155359	6.90882e-07	0.0604358	0.0643871	0.347919
timp1	38.2	Gram positive septicemia	130	130	0.497942	0.0926632	7.71478e-08	0.36375	0.109404	0.000884702	39	50979	0.726574	0.163482	8.81477e-06
timp4	38.2	Gram positive septicemia	134	134	0.311481	0.0928429	0.000793867	0.189464	0.101892	0.0629617	39	51546	0.960723	0.164912	5.68886e-09	0.134549	0.0771267	0.0810684
tnfrsf10a	38.2	Gram positive septicemia	130	130	0.564839	0.0920564	8.47365e-10	0.440209	0.111711	8.1279e-05	39	51133	1.08616	0.165985	6.00212e-11	0.146869	0.0936831	0.116947
tnfrsf10b	38.2	Gram positive septicemia	130	130	0.718069	0.0959471	7.20865e-14	0.592449	0.131121	6.23286e-06	39	51133	0.835125	0.175774	2.02279e-06	-0.104659	0.0707109	0.138848
tnfrsf11a	38.2	Gram positive septicemia	134	134	0.496863	0.090621	4.18482e-08	0.329156	0.12103	0.00653552	39	52096	0.990587	0.167965	3.68868e-09	0.111539	0.0461267	0.0156019
tnfrsf12a	38.2	Gram positive septicemia	132	132	0.448604	0.0952934	2.50637e-06	0.158621	0.122472	0.195265	39	51692	0.969572	0.170342	1.25621e-08	-0.167415	0.324014	0.605372
tnfrsf14	38.2	Gram positive septicemia	133	133	0.528284	0.0902204	4.75639e-09	0.342577	0.116365	0.00324001	39	51586	0.79043	0.166053	1.93488e-06	-0.140425	0.300628	0.640425
tnfrsf1a	38.2	Gram positive septicemia	134	134	0.635536	0.092864	7.71614e-12	0.579579	0.143456	5.3426e-05	39	51546	1.22393	0.170228	6.48195e-13	-0.317477	0.577579	0.582547
tnfrsf1b	38.2	Gram positive septicemia	134	134	0.689641	0.091399	4.50942e-14	0.631002	0.123846	3.48684e-07	39	51546	1.13829	0.16876	1.53034e-11	-0.424113	0.129202	0.00102869
tnfrsf21	38.2	Gram positive septicemia	135	135	0.406338	0.0886171	4.53291e-06	0.260285	0.107989	0.0159397	39	51985	0.948768	0.164403	7.88104e-09	0.0321859	0.116931	0.78312
tnfrsf4	38.2	Gram positive septicemia	134	134	0.51974	0.090771	1.02925e-08	0.371007	0.118995	0.00182176	39	52011	0.753657	0.167197	6.55668e-06	0.0789122	0.212299	0.710114
tnfrsf9	38.2	Gram positive septicemia	130	130	0.586399	0.0932508	3.20749e-10	0.446991	0.120161	0.000199279	39	51133	0.727118	0.171127	2.14729e-05	-0.207055	0.196792	0.292731
ulbp2	38.2	Gram positive septicemia	130	130	0.531593	0.090511	4.27358e-09	0.428789	0.11495	0.000191323	39	51133	0.871347	0.165862	1.49279e-07	0.0603917	0.0578525	0.296535
umod	38.2	Gram positive septicemia	136	136	-0.20952	0.0905139	0.0206247	0.0155828	0.105455	0.882527	39	52006	-0.992724	0.165753	2.10911e-09	-0.0480754	0.0420523	0.252943
vsig4	38.2	Gram positive septicemia	134	134	0.598086	0.09381	1.8236e-10	0.479664	0.134876	0.000376056	39	51475	1.14661	0.171506	2.30049e-11
wfdc2	38.2	Gram positive septicemia	121	121	0.675978	0.101179	2.37317e-11	0.62932	0.14895	2.38892e-05	39	48915	0.996596	0.171307	5.97024e-09	-0.216316	0.344076	0.529555
xcl1	38.2	Gram positive septicemia	133	133	0.51675	0.0883416	4.93213e-09	0.386691	0.099082	9.51096e-05	39	51972	0.462662	0.164525	0.00492179	0.0930352	0.0547146	0.0890609
ace2	41	Bacterial infection NOS	903	903	0.215858	0.0374866	8.49854e-09	0.148108	0.0403863	0.000245134	803	50589	0.0708699	0.0405395	0.0804347
acvrl1	41	Bacterial infection NOS	911	911	0.444542	0.035897	3.19729e-35	0.115451	0.0498659	0.0206001	803	51048	0.218406	0.0383814	1.26737e-08	-0.0207655	0.0167614	0.215388
adam8	41	Bacterial infection NOS	930	930	0.329336	0.0331443	2.88958e-23	0.151021	0.0378993	6.75351e-05	803	51901	0.136712	0.0360938	0.000152051	0.0129201	0.0123934	0.29718
adamts15	41	Bacterial infection NOS	912	912	0.187022	0.034258	4.78212e-08	-0.168524	0.0422167	6.55499e-05	803	51296	0.185016	0.0369764	5.62604e-07	-0.0877596	0.0433842	0.0430889
adgrg1	41	Bacterial infection NOS	912	912	0.290777	0.0352171	1.49737e-16	0.18736	0.039063	1.61584e-06	803	51296	0.107861	0.0385164	0.00510398
adgrg2	41	Bacterial infection NOS	926	926	-0.315544	0.0359477	1.66595e-18	-0.208699	0.0390274	8.91831e-08	803	51533	-0.173124	0.0388725	8.44278e-06
adm	41	Bacterial infection NOS	927	927	0.501971	0.0365338	5.85538e-43	0.221625	0.0532482	3.15316e-05	803	51972	0.228542	0.0387575	3.70807e-09	0.0710606	0.0365739	0.0520241
ager	41	Bacterial infection NOS	909	909	-0.0649009	0.033838	0.0551123	-0.24115	0.0386491	4.39012e-10	803	51416	0.0372108	0.0363087	0.305435
agr2	41	Bacterial infection NOS	891	891	0.272664	0.0344542	2.49603e-15	0.14918	0.0374844	6.89745e-05	803	49915	0.140039	0.0370351	0.000156037	0.104656	0.0629874	0.0966054
ambp	41	Bacterial infection NOS	925	925	0.413998	0.0353542	1.13275e-31	0.122583	0.0435238	0.00485572	803	51898	0.199467	0.0379298	1.4495e-07	-0.00317645	0.0299561	0.915553
ang	41	Bacterial infection NOS	926	926	0.342009	0.0346118	5.01782e-23	0.149311	0.0394507	0.000153857	803	51402	0.109097	0.0376438	0.00375374	0.00392236	0.0104589	0.707641
angpt2	41	Bacterial infection NOS	927	927	0.370701	0.0343225	3.42293e-27	0.210802	0.0386885	5.0739e-08	803	51972	0.268706	0.036694	2.42668e-13	-0.0297424	0.0414187	0.472701
angptl3	41	Bacterial infection NOS	927	927	0.206087	0.0366178	1.82244e-08	0.0635267	0.0392199	0.105284	803	51571	0.150465	0.0395996	0.000144887	0.0391991	0.0226931	0.0841041
angptl4	41	Bacterial infection NOS	918	918	0.333239	0.0348958	1.30297e-21	0.132306	0.0407738	0.00117502	803	51671	0.102855	0.0373332	0.00586816	0.0238283	0.022773	0.295404
anxa10	41	Bacterial infection NOS	904	904	0.296091	0.0344176	7.772e-18	0.185545	0.03728	6.45516e-07	803	50326	0.144241	0.0373438	0.000112226	-0.0642987	0.154793	0.67786
apbb1ip	41	Bacterial infection NOS	912	912	0.202026	0.0341984	3.47399e-09	0.0634964	0.038321	0.0975272	803	51296	0.0856231	0.0372285	0.0214521	0.0214412	0.0243426	0.378421
aplp1	41	Bacterial infection NOS	926	926	-0.182101	0.0337215	6.65913e-08	-0.144599	0.0367597	8.36729e-05	803	51533	-0.021691	0.0366638	0.554105
apom	41	Bacterial infection NOS	927	927	-0.183161	0.0333968	4.14888e-08	-0.0494333	0.0371183	0.182932	803	51656	-0.0474448	0.0364002	0.192431
areg	41	Bacterial infection NOS	912	912	0.475188	0.0359471	6.8093e-40	0.319984	0.0399035	1.06647e-15	803	51296	0.10585	0.037344	0.00459018
asgr1	41	Bacterial infection NOS	912	912	0.403838	0.0344747	1.07983e-31	0.139475	0.0444766	0.00171322	803	51133	0.24705	0.0371608	2.96859e-11	-0.00925468	0.0368279	0.801586
axl	41	Bacterial infection NOS	928	928	0.183692	0.0334398	3.94716e-08	0.0291584	0.0374758	0.436533	803	51739	0.0752578	0.0363982	0.0386752	0.00651231	0.0259819	0.802087
b4galt1	41	Bacterial infection NOS	920	920	0.403474	0.0342063	4.12737e-32	0.219023	0.0402477	5.27227e-08	803	51755	0.145243	0.036633	7.34516e-05	0.00827325	0.0322824	0.797737
bambi	41	Bacterial infection NOS	891	891	0.238816	0.0347721	6.50872e-12	0.030304	0.0399491	0.448112	803	50320	0.137968	0.0373505	0.00022086	0.21772	0.18761	0.245848
bcan	41	Bacterial infection NOS	912	912	-0.260884	0.0348071	6.6228e-14	-0.243752	0.0385664	2.6101e-10	803	51133	-0.078103	0.0376128	0.0378475	-0.0198142	0.0279536	0.478432
bst2	41	Bacterial infection NOS	932	932	0.236682	0.0341976	4.4842e-12	0.0944354	0.037573	0.0119578	803	51985	0.211551	0.0365499	7.12324e-09	0.00978372	0.0464828	0.833293
btn3a2	41	Bacterial infection NOS	923	923	0.31596	0.0337408	7.65399e-21	0.0851813	0.0390068	0.0289802	803	51458	0.0541402	0.0365822	0.138884
c2	41	Bacterial infection NOS	927	927	0.201521	0.0339467	2.91362e-09	0.0840703	0.0367047	0.0219953	803	51656	0.166871	0.0366386	5.25033e-06
ca12	41	Bacterial infection NOS	912	912	0.269513	0.033818	1.59296e-15	0.0977175	0.037415	0.00900876	803	51296	0.109874	0.0367502	0.00279195	0.0316654	0.0191505	0.0982285
ca14	41	Bacterial infection NOS	927	927	-0.175402	0.0346288	4.07954e-07	-0.282082	0.0388025	3.60313e-13	803	51972	-0.0741348	0.0376182	0.0487563	-0.0198876	0.022999	0.387193
ca5a	41	Bacterial infection NOS	903	903	0.206133	0.0351394	4.46036e-09	0.0452939	0.0396124	0.252861	803	50589	0.100951	0.0378906	0.00771511	-0.00435888	0.00871567	0.616991
ca6	41	Bacterial infection NOS	917	917	-0.253403	0.0354483	8.77155e-13	-0.141507	0.0384047	0.000229034	803	51386	-0.152693	0.0383125	6.73468e-05	-0.0108641	0.00857168	0.204997
calca	41	Bacterial infection NOS	911	911	0.365313	0.0407506	3.11414e-19	0.137499	0.0470186	0.00345167	803	51048	0.215211	0.0442623	1.16099e-06	0.0695424	0.0632096	0.271251
cant1	41	Bacterial infection NOS	922	922	0.199626	0.0334708	2.45873e-09	0.0009797	0.0387209	0.979814	803	51377	0.111314	0.0364035	0.00222988	0.0113581	0.0368214	0.757729
capg	41	Bacterial infection NOS	910	910	0.255499	0.0343917	1.09341e-13	0.0696332	0.0388674	0.0732034	803	51152	0.0968156	0.0369665	0.00881855	0.000952951	0.00683532	0.889122
ccdc80	41	Bacterial infection NOS	926	926	0.309377	0.0369668	5.8082e-17	0.0696855	0.0419828	0.0969433	803	51533	0.193171	0.0399294	1.31271e-06	0.00193589	0.0786155	0.980354
ccl14	41	Bacterial infection NOS	926	926	0.337853	0.03376	1.41277e-23	0.117403	0.0397677	0.00315501	803	51402	0.085013	0.0365619	0.0200624	0.0312185	0.0127602	0.0144229
ccl15	41	Bacterial infection NOS	929	929	0.367092	0.0342899	9.58677e-27	0.142508	0.0410805	0.000522395	803	52169	0.126303	0.0368005	0.000598925	0.0160597	0.00778816	0.0392018
ccl16	41	Bacterial infection NOS	929	929	0.254616	0.0350145	3.54939e-13	0.0107276	0.0386143	0.781155	803	52169	0.152358	0.037713	5.34651e-05	0.00137129	0.00879716	0.876129
ccl17	41	Bacterial infection NOS	912	912	0.223377	0.0334843	2.53907e-11	0.105407	0.0357272	0.00317436	803	51418	0.101552	0.0362971	0.00514529	0.0166787	0.0345874	0.62965
ccl18	41	Bacterial infection NOS	911	911	0.266598	0.0349614	2.4311e-14	0.0981306	0.0392301	0.0123699	803	50831	0.0416783	0.0377438	0.269487	-0.0203979	0.0115558	0.0775371
ccl20	41	Bacterial infection NOS	929	929	0.318957	0.0335228	1.8233e-21	0.195891	0.0373505	1.56575e-07	803	52096	0.170187	0.0363614	2.86293e-06	-0.0476355	0.083597	0.568797
ccl21	41	Bacterial infection NOS	920	920	0.265136	0.0338143	4.47204e-15	0.0712012	0.0378721	0.0601021	803	51755	0.147352	0.0362776	4.87006e-05	0.00498293	0.0544085	0.927029
ccl23	41	Bacterial infection NOS	920	920	0.23873	0.0342254	3.05371e-12	0.0565096	0.0398359	0.156027	803	51755	0.093306	0.0368853	0.0114185	-0.0352126	0.0144631	0.0149063
ccl25	41	Bacterial infection NOS	929	929	0.239652	0.0342615	2.65628e-12	0.121523	0.0371816	0.00108176	803	52096	0.100532	0.0372191	0.00691136	-0.00137029	0.00825661	0.868186
ccl3	41	Bacterial infection NOS	923	923	0.398077	0.0352098	1.22747e-29	0.168411	0.0424306	7.21473e-05	803	51458	0.205967	0.0380379	6.1363e-08	0.0141552	0.0187184	0.449518
ccl4	41	Bacterial infection NOS	919	919	0.236208	0.0338754	3.10623e-12	0.138212	0.0368628	0.000177291	803	51587	0.0528042	0.0367397	0.150647	-0.0275719	0.0172677	0.110326
ccl7	41	Bacterial infection NOS	923	923	0.319883	0.0343839	1.36184e-20	0.133994	0.039641	0.000724351	803	51458	0.155252	0.0371549	2.93421e-05	-0.00822619	0.0412393	0.841892
ccl8	41	Bacterial infection NOS	925	925	0.182586	0.0334004	4.58772e-08	0.0934397	0.035494	0.00847472	803	51898	0.0453522	0.0361939	0.210193	-0.00641881	0.00738458	0.384728
ccn3	41	Bacterial infection NOS	926	926	0.277151	0.036633	3.86082e-14	-0.0573593	0.044229	0.194675	803	52084	0.19222	0.0391646	9.20053e-07
ccn4	41	Bacterial infection NOS	927	927	0.236694	0.0340601	3.67085e-12	0.0282284	0.0390111	0.469312	803	51972	0.17599	0.0366566	1.57843e-06
cd160	41	Bacterial infection NOS	929	929	0.192231	0.0330255	5.86052e-09	-0.0647756	0.0395054	0.101075	803	52096	0.103768	0.0359317	0.00387799	0.0024135	0.0285261	0.932574
cd163	41	Bacterial infection NOS	928	928	0.289241	0.0338385	1.25587e-17	0.151885	0.0376778	5.55049e-05	803	51739	0.141289	0.0366377	0.00011508	-0.0690351	0.0440371	0.116961
cd27	41	Bacterial infection NOS	919	919	0.464586	0.034561	3.40708e-41	0.20369	0.044107	3.87318e-06	803	51692	0.154298	0.0368087	2.76636e-05	0.00732176	0.0196703	0.709725
cd274	41	Bacterial infection NOS	912	912	0.362141	0.0344091	6.65455e-26	0.191055	0.040109	1.90366e-06	803	51133	0.164795	0.0370525	8.68364e-06	-0.0331195	0.017303	0.0556087
cd28	41	Bacterial infection NOS	891	891	0.229994	0.0340009	1.33921e-11	0.0834473	0.0378844	0.0276173	803	50320	0.080748	0.0369154	0.0287147	0.0584009	0.0288121	0.0426663
cd300c	41	Bacterial infection NOS	932	932	0.35867	0.0333957	6.60562e-27	0.148288	0.0410536	0.000303785	803	51985	0.166607	0.0362791	4.3827e-06	0.0021554	0.0139872	0.877532
cd300lf	41	Bacterial infection NOS	927	927	0.312017	0.0334697	1.13769e-20	0.0977471	0.0389136	0.0120082	803	51972	0.138455	0.0361592	0.00012865	-0.00695502	0.00742389	0.34884
cd300lg	41	Bacterial infection NOS	920	920	0.191781	0.0346026	2.98388e-08	0.00769193	0.0388299	0.842972	803	51546	0.102189	0.0375971	0.0065677	-0.0102562	0.0157472	0.514852
cd302	41	Bacterial infection NOS	912	912	0.430956	0.0358707	2.99517e-33	0.154892	0.0463847	0.000839944	803	51296	0.286219	0.0385725	1.16874e-13	-0.0338464	0.0249636	0.175153
cd38	41	Bacterial infection NOS	912	912	0.259343	0.0405236	1.55565e-10	-0.137106	0.0512322	0.00744672	803	51296	0.161692	0.0442123	0.000255006	-0.0318979	0.0154072	0.0384213
cd4	41	Bacterial infection NOS	921	921	0.297255	0.0343478	4.96114e-18	0.0408538	0.0413288	0.322904	803	51374	0.143253	0.0372713	0.00012128	0.00768628	0.0187121	0.681244
cd40	41	Bacterial infection NOS	917	917	0.231704	0.0338685	7.84876e-12	0.0775012	0.0372331	0.0373872	803	51503	0.0726766	0.0366325	0.0472625	-0.0142379	0.0132731	0.283411
cd46	41	Bacterial infection NOS	924	924	0.305419	0.0338843	1.99408e-19	0.0509599	0.040261	0.205607	803	51234	0.110901	0.0369169	0.00266385	-0.0373468	0.0834078	0.654326
cd48	41	Bacterial infection NOS	918	918	0.269429	0.0333351	6.34819e-16	0.0927552	0.0375368	0.0134718	803	51671	0.110131	0.0361227	0.0022975	-0.0141614	0.0118645	0.232636
cd5	41	Bacterial infection NOS	925	925	0.299834	0.0332045	1.71791e-19	0.0297825	0.0392589	0.448082	803	51898	0.158135	0.0362563	1.29132e-05	0.0327998	0.0375539	0.382441
cd59	41	Bacterial infection NOS	887	887	0.347577	0.0370799	7.00232e-21	-0.133439	0.0556824	0.0165557	803	49674	0.184813	0.0397667	3.36111e-06	0.00779599	0.025591	0.760642
cd74	41	Bacterial infection NOS	932	932	0.473532	0.03507	1.51157e-41	0.237359	0.0460662	2.56942e-07	803	51985	0.240554	0.0376668	1.69878e-10	-0.0487831	0.119837	0.683949
cd79b	41	Bacterial infection NOS	929	929	0.380884	0.0338367	2.15067e-29	0.129812	0.0430252	0.00255181	803	52096	0.134853	0.0363375	0.000206347	-0.00762235	0.0410235	0.852598
cd83	41	Bacterial infection NOS	923	923	0.352247	0.034188	6.81365e-25	0.0753276	0.0424182	0.0757608	803	51458	0.205863	0.0370573	2.772e-08	-0.023443	0.0285524	0.411618
cd99l2	41	Bacterial infection NOS	920	920	0.299934	0.0337558	6.36957e-19	0.097655	0.0401446	0.0149916	803	51546	0.133485	0.0363735	0.000242698
cdcp1	41	Bacterial infection NOS	912	912	0.347102	0.0374221	1.77078e-20	0.2274	0.0406186	2.16293e-08	803	51133	0.206122	0.0407808	4.31776e-07	-0.0128943	0.0198913	0.516831
cdh1	41	Bacterial infection NOS	901	901	0.325969	0.0344744	3.2183e-21	0.145539	0.0391788	0.000203406	803	49821	0.106938	0.037624	0.00447903	0.154209	0.130785	0.238357
cdh2	41	Bacterial infection NOS	926	926	0.256671	0.0361848	1.30904e-12	0.0945458	0.0411111	0.0214617	803	51533	0.155116	0.0390067	6.98918e-05	-0.0236176	0.0569214	0.678204
cdh3	41	Bacterial infection NOS	932	932	0.211836	0.0333151	2.0367e-10	-0.0359336	0.0403538	0.373217	803	51985	0.0828194	0.0362743	0.0224219	0.0417834	0.0531083	0.431424
ceacam5	41	Bacterial infection NOS	876	876	0.293299	0.0350525	5.88973e-17	0.248542	0.0387185	1.36982e-10	803	49671	0.134486	0.0371911	0.000299103	-0.0260449	0.0139943	0.0627286
ceacam8	41	Bacterial infection NOS	903	903	0.291327	0.0345653	3.50664e-17	0.132219	0.0390425	0.000707796	803	50589	0.0731851	0.037286	0.0496692	-0.083058	0.171002	0.62717
chi3l1	41	Bacterial infection NOS	898	898	0.381326	0.0357969	1.69783e-26	0.264153	0.0403667	5.99618e-11	803	50401	0.178113	0.0385112	3.74665e-06	0.0031509	0.0107653	0.769758
ckap4	41	Bacterial infection NOS	925	925	0.456717	0.0345268	6.0553e-40	0.194578	0.045776	2.13143e-05	803	51844	0.192288	0.037022	2.0596e-07	0.0391562	0.0292936	0.181327
clec14a	41	Bacterial infection NOS	920	920	0.260994	0.0346623	5.08813e-14	-0.0115277	0.0421756	0.784603	803	51546	0.205243	0.0373557	3.92273e-08	-0.00616439	0.0964341	0.949031
clec1a	41	Bacterial infection NOS	903	903	0.221809	0.0340729	7.52328e-11	-0.0143344	0.0396813	0.71792	803	50589	0.121346	0.036955	0.00102484	0.00679729	0.0161198	0.673264
clec4d	41	Bacterial infection NOS	923	923	0.343718	0.033848	3.15664e-24	0.178436	0.0398269	7.45397e-06	803	51458	0.124472	0.0366056	0.000672986	0.0103653	0.00990188	0.295193
clec5a	41	Bacterial infection NOS	925	925	0.322531	0.0342792	5.01271e-21	0.165894	0.0387617	1.87027e-05	803	51365	0.128727	0.0373769	0.000573114	-0.00925709	0.0235516	0.694279
clec6a	41	Bacterial infection NOS	891	891	0.31481	0.0342827	4.20175e-20	0.161612	0.0383615	2.52147e-05	803	50320	0.100516	0.0369772	0.0065613	-0.0116035	0.0101087	0.251022
clec7a	41	Bacterial infection NOS	929	929	0.31148	0.0336847	2.31051e-20	0.0442446	0.0389577	0.256078	803	52096	0.145218	0.0364037	6.6326e-05	-0.0138619	0.00600393	0.0209541
clmp	41	Bacterial infection NOS	927	927	0.342019	0.035483	5.47475e-22	-0.0857885	0.0505851	0.0899005	803	51972	0.215672	0.0387032	2.51166e-08	0.0266445	0.0233096	0.25301
cntn1	41	Bacterial infection NOS	929	929	-0.220573	0.0353934	4.60394e-10	-0.179227	0.0378414	2.17687e-06	803	52169	-0.0548439	0.0383966	0.153191	-0.00461468	0.0186523	0.804594
cntn5	41	Bacterial infection NOS	926	926	-0.257802	0.0350534	1.91601e-13	-0.168154	0.0376212	7.83397e-06	803	51658	-0.106802	0.038205	0.0051822	0.00624202	0.00943479	0.50823
col18a1	41	Bacterial infection NOS	925	925	0.403428	0.0355234	6.87011e-30	0.103848	0.0467601	0.0263602	803	51749	0.24848	0.0379833	6.07725e-11	-0.0128331	0.0301243	0.670105
colec12	41	Bacterial infection NOS	911	911	0.457836	0.0364258	3.1268e-36	0.0120828	0.0560236	0.829242	803	51501	0.228564	0.0390403	4.78211e-09	-0.0299499	0.0233903	0.200389
cpm	41	Bacterial infection NOS	930	930	0.19168	0.0345765	2.96238e-08	0.0671686	0.0408834	0.100397	803	51732	0.132125	0.0373869	0.000409337	-0.0361555	0.0303534	0.233593
creld2	41	Bacterial infection NOS	918	918	0.249209	0.0335424	1.08869e-13	0.0734522	0.0373898	0.0494724	803	51671	0.122046	0.0362726	0.000766286	-0.0143574	0.015437	0.352336
crhbp	41	Bacterial infection NOS	911	911	0.250242	0.0346752	5.32548e-13	0.022863	0.0401491	0.56905	803	51501	0.15822	0.0372496	2.16117e-05	0.0187544	0.01376	0.172895
crim1	41	Bacterial infection NOS	920	920	0.286445	0.0349218	2.3552e-16	0.106252	0.0391772	0.00668601	803	51755	0.111737	0.0374646	0.00285932	-0.177343	0.0361939	9.59364e-07	0.128435
csf1	41	Bacterial infection NOS	920	920	0.478402	0.0344159	6.27918e-44	0.237421	0.0441272	7.43317e-08	803	51755	0.198754	0.0364723	5.05244e-08	0.00821622	0.0295237	0.780788
cst3	41	Bacterial infection NOS	927	927	0.489466	0.0361523	9.20509e-42	-0.0246931	0.0730472	0.735331	803	51654	0.225976	0.0388098	5.79193e-09	0.0028022	0.0228308	0.902314
cstb	41	Bacterial infection NOS	900	900	0.333685	0.0346638	6.18983e-22	0.110722	0.0411685	0.00715616	803	50832	0.136931	0.0372548	0.000237367	0.02637	0.0113809	0.0205019
ctsd	41	Bacterial infection NOS	872	872	0.244922	0.0358298	8.16029e-12	0.120738	0.0408409	0.00311348	803	48174	0.129513	0.0389375	0.000880504	-0.00130757	0.0142403	0.92684
ctsl	41	Bacterial infection NOS	926	926	0.325398	0.0345086	4.12182e-21	0.169034	0.0377656	7.61017e-06	803	51533	0.193632	0.0372423	2.00113e-07
ctso	41	Bacterial infection NOS	929	929	0.212526	0.0337401	2.99755e-10	0.0566707	0.0378896	0.134737	803	52096	0.146641	0.0366298	6.24613e-05	0.00896608	0.0287871	0.75545
ctss	41	Bacterial infection NOS	725	725	0.309509	0.0382978	6.39e-16	0.160645	0.0428545	0.000177816	803	40493	0.136123	0.041659	0.00108478	0.0215996	0.0119508	0.0707021
ctsv	41	Bacterial infection NOS	924	924	-0.232091	0.0358446	9.48609e-11	-0.06973	0.0386222	0.0710059	803	51803	-0.030662	0.0383178	0.423594	-0.0280231	0.0204842	0.1713
ctsz	41	Bacterial infection NOS	925	925	0.355857	0.0341062	1.73801e-25	0.109888	0.0405358	0.00671019	803	51572	0.165505	0.0369406	7.45357e-06	0.0165757	0.0187321	0.376219
cx3cl1	41	Bacterial infection NOS	912	912	0.232169	0.0339217	7.68648e-12	0.0597444	0.0386956	0.122598	803	51133	0.142082	0.0367704	0.000111528	-0.0205072	0.0390138	0.599138
cxadr	41	Bacterial infection NOS	923	923	0.227188	0.0340085	2.3843e-11	0.0434249	0.0390985	0.266718	803	51458	0.141405	0.0365681	0.000110228	-0.0528623	0.059575	0.374905
cxcl10	41	Bacterial infection NOS	920	920	0.236126	0.0354072	2.5777e-11	0.0860688	0.0394694	0.0292097	803	51755	0.103907	0.0380705	0.00634608	-0.0356756	0.0321299	0.266846
cxcl11	41	Bacterial infection NOS	932	932	0.206751	0.0334893	6.67363e-10	0.134478	0.035739	0.000168039	803	51985	0.0667858	0.0366158	0.0681582	0.00215276	0.0237132	0.927665
cxcl13	41	Bacterial infection NOS	932	932	0.3629	0.0339671	1.21151e-26	0.2381	0.0374537	2.05498e-10	803	51985	0.152028	0.0364037	2.96481e-05	0.086835	0.117134	0.458492
cxcl16	41	Bacterial infection NOS	929	929	0.325735	0.0340101	9.93177e-22	0.105733	0.0382929	0.00575946	803	52084	0.173128	0.0366171	2.26666e-06	0.0105855	0.0271472	0.696588
cxcl17	41	Bacterial infection NOS	929	929	0.303993	0.0380449	1.34532e-15	0.176489	0.0477	0.000215614	803	52096	0.162891	0.0406327	6.10126e-05	0.126053	0.0944928	0.182205
cxcl8	41	Bacterial infection NOS	907	907	0.185512	0.0341644	5.63582e-08	0.128452	0.036234	0.000392525	803	51140	0.108395	0.0370752	0.00345968
cxcl9	41	Bacterial infection NOS	920	920	0.343193	0.0365372	5.83289e-21	0.190649	0.0415503	4.46651e-06	803	51755	0.113159	0.0394276	0.00410409	0.000363464	0.0454832	0.993624
dcbld2	41	Bacterial infection NOS	919	919	0.240987	0.0346905	3.73769e-12	0.170223	0.0368117	3.76118e-06	803	51692	0.115426	0.0376002	0.00214181	-0.019968	0.0217776	0.359191
ddah1	41	Bacterial infection NOS	912	912	0.221766	0.0341516	8.38212e-11	0.077441	0.0381025	0.0421094	803	51296	0.134882	0.0371559	0.000283228	0.0565544	0.0285172	0.0473489
defa1_defa1b	41	Bacterial infection NOS	908	908	0.335782	0.0338448	3.36604e-23	0.138961	0.0393112	0.000407935	803	50489	0.0835533	0.0365933	0.0224129
defb4a_defb4b	41	Bacterial infection NOS	903	903	0.192124	0.0354518	5.98292e-08	0.0725641	0.0380703	0.056643	803	50806	0.117656	0.0387089	0.00236966
dkk4	41	Bacterial infection NOS	911	911	0.241421	0.0346562	3.25681e-12	0.0941017	0.0385465	0.0146363	803	51049	0.0974478	0.0373167	0.00901799	0.0322928	0.0328251	0.325222
dlk1	41	Bacterial infection NOS	929	929	-0.0393683	0.0342188	0.249943	-0.273275	0.0375549	3.42142e-13	803	52169	0.0801248	0.0372039	0.0312662	-0.0112966	0.0115163	0.32663
dll1	41	Bacterial infection NOS	919	919	0.451441	0.0347078	1.11805e-38	0.175124	0.0460502	0.000143021	803	51692	0.19604	0.0371139	1.27701e-07	-0.00323769	0.050508	0.948889
dner	41	Bacterial infection NOS	911	911	-0.245254	0.0341879	7.2988e-13	-0.148581	0.037966	9.09585e-05	803	51419	-0.0479886	0.036962	0.194176	-0.01914	0.0170977	0.26295
dpp4	41	Bacterial infection NOS	908	908	-0.261861	0.0352521	1.10064e-13	-0.232465	0.0367241	2.45081e-10	803	50573	-0.0462654	0.0381516	0.225254	-0.0203752	0.0289613	0.481725
dpp7	41	Bacterial infection NOS	919	919	0.188115	0.0333841	1.75208e-08	0.144143	0.0355031	4.90699e-05	803	51118	0.10078	0.0364531	0.00569823	0.025826	0.0185797	0.164524
draxin	41	Bacterial infection NOS	912	912	0.208465	0.0341213	9.99276e-10	0.0385753	0.0380414	0.310566	803	51133	0.0375869	0.0369969	0.309655	0.0206241	0.0131588	0.117038
dsc2	41	Bacterial infection NOS	909	909	0.429366	0.0349444	1.06203e-34	0.17473	0.0443058	8.02222e-05	803	50969	0.160026	0.037582	2.06209e-05	0.000249884	0.022819	0.991263
ebi3_il27	41	Bacterial infection NOS	926	926	0.283748	0.0345057	1.98091e-16	0.196305	0.0377174	1.94388e-07	803	51895	0.0420512	0.0371617	0.257814
eda2r	41	Bacterial infection NOS	927	927	0.6429	0.0417735	1.90704e-53	0.352282	0.058388	1.60467e-09	803	51972	0.261812	0.0455675	9.16011e-09
efemp1	41	Bacterial infection NOS	928	928	0.399274	0.0366137	1.09074e-27	0.0975555	0.0447131	0.0291236	803	51655	0.209673	0.0395362	1.13726e-07	-0.113798	0.035648	0.00141164
efna4	41	Bacterial infection NOS	911	911	0.488549	0.0350319	3.33583e-44	0.195042	0.0510581	0.000133449	803	51048	0.221078	0.0375874	4.06077e-09	0.0364647	0.0537476	0.497491
egfl7	41	Bacterial infection NOS	891	891	0.209512	0.0352695	2.84467e-09	0.0694508	0.0391428	0.0760144	803	50320	0.0813279	0.0378591	0.0316999	0.0258723	0.0259421	0.318615
egfr	41	Bacterial infection NOS	929	929	-0.322893	0.0345407	8.91526e-21	-0.194621	0.0371959	1.67392e-07	803	52169	-0.107001	0.0371454	0.00396911	-0.0102735	0.0366751	0.779383
egln1	41	Bacterial infection NOS	923	923	0.228685	0.0342468	2.42993e-11	0.0654048	0.0383467	0.0880794	803	51458	0.102108	0.0374892	0.00645603	0.10021	0.0400495	0.0123439
epha2	41	Bacterial infection NOS	872	872	0.473971	0.0367693	5.09816e-38	0.202912	0.0478521	2.23128e-05	803	49672	0.245801	0.039232	3.72041e-10	0.0293346	0.0468365	0.531105
ephb4	41	Bacterial infection NOS	929	929	0.397676	0.0339177	9.52195e-32	0.168176	0.0431905	9.86764e-05	803	52169	0.189441	0.0363585	1.88469e-07	-0.0106903	0.0491513	0.82782
ephb6	41	Bacterial infection NOS	911	911	0.284651	0.0333318	1.34317e-17	0.0425603	0.0408642	0.297641	803	51048	0.121806	0.03651	0.000849172	-0.0166717	0.0273859	0.542679
epo	41	Bacterial infection NOS	923	923	0.185094	0.0340699	5.54795e-08	0.0797059	0.036737	0.0300346	803	51458	0.148509	0.0366684	5.12069e-05	0.0742633	0.0582597	0.202418
esam	41	Bacterial infection NOS	929	929	0.223016	0.0339652	5.16767e-11	-0.0102869	0.0399107	0.796601	803	52169	0.14044	0.0366834	0.00012896	0.0129499	0.0427308	0.761846
f2r	41	Bacterial infection NOS	918	918	0.203825	0.0335081	1.18062e-09	0.0720967	0.0366976	0.049459	803	51671	0.0866494	0.0363396	0.0171053	-0.0358294	0.0324906	0.270131
fabp4	41	Bacterial infection NOS	929	929	0.379868	0.035637	1.5765e-26	0.0406495	0.0531231	0.444156	803	52169	0.220579	0.038729	1.23052e-08	-0.0904167	0.0630754	0.151723
fam3c	41	Bacterial infection NOS	925	925	0.311541	0.0352544	9.83628e-19	-0.0417564	0.0459074	0.363045	803	51457	0.142751	0.0379919	0.000171679	-0.0856443	0.0546568	0.117127
fap	41	Bacterial infection NOS	929	929	-0.236997	0.0335805	1.69424e-12	-0.216648	0.0349846	5.91581e-10	803	52169	-0.0524289	0.0363398	0.149093	-0.00932941	0.0309842	0.763336
fas	41	Bacterial infection NOS	928	928	0.283446	0.036409	6.96954e-15	-0.0103111	0.0449724	0.818655	803	51999	0.145483	0.0394911	0.000229643	0.00606405	0.0260864	0.81618
fcar	41	Bacterial infection NOS	923	923	0.225481	0.0331565	1.04244e-11	0.12567	0.0356097	0.000416966	803	51458	0.109318	0.0361884	0.00252118	0.00724522	0.00903652	0.422685
fcer2	41	Bacterial infection NOS	920	920	0.191564	0.0331169	7.27437e-09	-0.00832058	0.038326	0.82813	803	51546	0.0712103	0.035992	0.047872	-0.00362128	0.0190708	0.849398
fcgr2a	41	Bacterial infection NOS	926	926	0.18484	0.0331771	2.52799e-08	0.0665708	0.03564	0.0617803	803	51318	0.130217	0.0360962	0.000309178	0.00520771	0.00631844	0.409821
fcrlb	41	Bacterial infection NOS	891	891	0.221814	0.0347505	1.73613e-10	0.14858	0.0371938	6.47653e-05	803	50320	0.0236787	0.037384	0.526477	0.0125782	0.00720306	0.0807704
fetub	41	Bacterial infection NOS	927	927	0.205847	0.034801	3.31918e-09	0.0865369	0.0380253	0.0228595	803	51656	0.102661	0.0373687	0.00600988	-0.00204544	0.01266	0.871647
fgf21	41	Bacterial infection NOS	926	926	0.22057	0.0342235	1.15624e-10	0.0663134	0.0389415	0.0885873	803	51895	0.131695	0.0367487	0.000338808	0.0175694	0.0540234	0.745016
fgf23	41	Bacterial infection NOS	927	927	0.309862	0.0345371	2.91579e-19	0.0560745	0.0398934	0.15984	803	51887	0.14693	0.0367496	6.38447e-05	0.0967183	0.0562657	0.0856224
fgfbp1	41	Bacterial infection NOS	919	919	-0.23863	0.0342575	3.26646e-12	-0.188317	0.0362322	2.01987e-07	803	51692	-0.0765687	0.0370983	0.0390235	-0.0239198	0.0324588	0.461166
fgfr2	41	Bacterial infection NOS	919	919	0.273258	0.0355713	1.56625e-14	0.00948266	0.0417076	0.820143	803	51692	0.253083	0.038127	3.18164e-11	0.024855	0.0444345	0.575913
flrt2	41	Bacterial infection NOS	912	912	0.210631	0.0336439	3.83523e-10	0.0505911	0.0369847	0.171346	803	51133	0.104639	0.0365329	0.00417999	0.0176449	0.0117758	0.134029
folr1	41	Bacterial infection NOS	914	914	0.281804	0.0351213	1.02576e-15	0.0739538	0.0411712	0.0724548	803	51455	0.188562	0.0380366	7.1454e-07	0.0356273	0.0499514	0.475698
folr3	41	Bacterial infection NOS	918	918	0.186589	0.0336343	2.89618e-08	0.0523772	0.0386277	0.175115	803	51528	0.0812656	0.0366691	0.0266787	-0.00714362	0.00735099	0.331155
fstl3	41	Bacterial infection NOS	907	907	0.470845	0.0362309	1.29464e-38	0.142099	0.0532582	0.00762788	803	51420	0.234614	0.0383553	9.54369e-10	-0.0300017	0.0444569	0.499772
furin	41	Bacterial infection NOS	919	919	0.232329	0.0353337	4.85549e-11	0.0926831	0.040996	0.0237726	803	51692	0.126236	0.0375034	0.000762711	-0.0686019	0.0364024	0.0594915
fut3_fut5	41	Bacterial infection NOS	932	932	0.234087	0.0345254	1.20064e-11	0.173901	0.0369658	2.54632e-06	803	51985	0.10385	0.0374225	0.00551883
galnt10	41	Bacterial infection NOS	912	912	0.185261	0.0342755	6.47902e-08	0.135318	0.0364359	0.000204106	803	51296	0.141588	0.0373064	0.000147486	0.0331023	0.0158416	0.036655
galnt2	41	Bacterial infection NOS	927	927	-0.151075	0.0334287	6.20428e-06	-0.201543	0.0353663	1.20707e-08	803	51972	-0.0142906	0.0365028	0.695433	0.0204365	0.0151187	0.176458
gas6	41	Bacterial infection NOS	925	925	0.196734	0.0341729	8.56195e-09	0.0545315	0.0367558	0.137911	803	51833	0.109655	0.0367161	0.00282123	0.00391341	0.021183	0.853431
gcnt1	41	Bacterial infection NOS	912	912	0.21855	0.0345834	2.62431e-10	0.0977911	0.0379032	0.00987943	803	51296	0.113154	0.0375684	0.00259569	0.00366216	0.0123795	0.767364
gdf15	41	Bacterial infection NOS	929	929	0.743001	0.0377267	2.41269e-86	0.558799	0.0482455	5.06023e-31	803	52169	0.299495	0.0423031	1.44429e-12	0.026534	0.0194328	0.172121
gdnf	41	Bacterial infection NOS	904	904	0.23419	0.0348383	1.78983e-11	0.101465	0.0381556	0.00783135	803	50326	0.131516	0.0375996	0.000469131	-0.0282752	0.0198037	0.153356
gfra1	41	Bacterial infection NOS	926	926	0.419246	0.0352183	1.12539e-32	0.105571	0.0465066	0.0232059	803	51895	0.291654	0.0377575	1.1237e-14	-0.00363274	0.0228333	0.873591
ggt5	41	Bacterial infection NOS	912	912	0.207016	0.0339499	1.07609e-09	0.0845733	0.0363268	0.0199054	803	51133	0.135688	0.0366636	0.000214844	-0.0113696	0.0152065	0.454652
grn	41	Bacterial infection NOS	917	917	0.322981	0.0337968	1.2172e-21	0.142644	0.0375706	0.000146645	803	51292	0.0981534	0.0365646	0.00726645	0.0442577	0.0338896	0.191574
havcr1	41	Bacterial infection NOS	925	925	0.489571	0.0368613	2.96632e-40	0.332188	0.0405098	2.39997e-16	803	51898	0.229676	0.0396616	7.00169e-09	0.02913	0.00939125	0.0019233
havcr2	41	Bacterial infection NOS	920	920	0.49962	0.0347744	8.28124e-47	0.253753	0.046375	4.45575e-08	803	51546	0.214937	0.0372962	8.26466e-09	-0.0198275	0.0126165	0.116055
hgf	41	Bacterial infection NOS	929	929	0.400482	0.0348483	1.44464e-30	0.243	0.0417355	5.80173e-09	803	52096	0.1641	0.0372012	1.0282e-05	-0.0476721	0.0489737	0.330344
hnmt	41	Bacterial infection NOS	907	907	0.227611	0.0350314	8.17473e-11	0.000884537	0.0412531	0.982893	803	50890	0.145746	0.0377984	0.000115318	0.00293567	0.00847536	0.729059
hpgds	41	Bacterial infection NOS	891	891	-0.284755	0.0337266	3.09189e-17	-0.235894	0.0358065	4.45769e-11	803	50320	-0.0945745	0.0365249	0.0096167	-0.00965554	0.00788869	0.220962
hspg2	41	Bacterial infection NOS	924	924	0.316809	0.0351468	1.98869e-19	-0.146798	0.0505463	0.00368154	803	51151	0.213809	0.0377556	1.48778e-08	-0.00436959	0.0319088	0.891078
icam1	41	Bacterial infection NOS	923	923	0.311955	0.0342482	8.34187e-20	0.149447	0.0382257	9.24523e-05	803	51317	0.213228	0.0367629	6.62841e-09	0.0143558	0.0113952	0.207739
ifngr1	41	Bacterial infection NOS	920	920	0.224386	0.0337804	3.08433e-11	-0.0329631	0.0409523	0.420869	803	51755	0.114812	0.0365736	0.00169402	-0.13127	0.0427662	0.00214431
ifnl1	41	Bacterial infection NOS	904	904	0.18111	0.033554	6.75532e-08	0.0611516	0.0355078	0.0850336	803	50326	0.102903	0.0364598	0.00476688	0.125935	0.13406	0.347529
ifnlr1	41	Bacterial infection NOS	923	923	0.185379	0.0340211	5.06718e-08	0.0266474	0.0385576	0.489499	803	51458	0.102804	0.0368502	0.00527442	0.0365174	0.0200857	0.0690516
igf2r	41	Bacterial infection NOS	920	920	0.22395	0.0340894	5.04815e-11	0.142858	0.0369319	0.00010966	803	51546	0.118866	0.0368315	0.00124972	0.0017498	0.0125073	0.888737
igfbp2	41	Bacterial infection NOS	927	927	0.255378	0.0345437	1.43684e-13	0.252591	0.0420759	1.9344e-09	803	52087	0.102008	0.0370453	0.00589449	-0.0613459	0.117973	0.603064
igfbp6	41	Bacterial infection NOS	925	925	0.266748	0.0383641	3.57462e-12	-0.263285	0.0534277	8.31249e-07	803	51317	0.145697	0.0414325	0.00043728	0.000496319	0.0763271	0.994812
igfbp7	41	Bacterial infection NOS	929	929	0.346428	0.035662	2.62281e-22	0.12266	0.041057	0.00281218	803	52169	0.246618	0.038113	9.75446e-11	0.00605025	0.0157843	0.701491
igfbpl1	41	Bacterial infection NOS	926	926	0.3206	0.0356456	2.38165e-19	0.112641	0.0411819	0.00623402	803	51533	0.10563	0.0383798	0.00591917	-0.00811569	0.0123698	0.511766
igsf3	41	Bacterial infection NOS	912	912	0.240568	0.0343828	2.61957e-12	0.101798	0.0389092	0.00888913	803	51296	0.143491	0.0371675	0.000113082	0.00509697	0.0507886	0.920061
il10	41	Bacterial infection NOS	904	904	0.225561	0.0334213	1.48858e-11	0.184995	0.0354069	1.74308e-07	803	50562	0.0392389	0.036573	0.283319	-0.00157298	0.0692113	0.981868
il10rb	41	Bacterial infection NOS	920	920	0.375522	0.0344151	1.01523e-27	0.105721	0.0429505	0.0138377	803	51755	0.174506	0.0368838	2.23157e-06	0.0105808	0.0116031	0.361827
il12a_il12b	41	Bacterial infection NOS	912	912	0.219454	0.0339447	1.01265e-10	0.0348289	0.0396344	0.379534	803	51296	0.116184	0.0369733	0.00167577
il12b	41	Bacterial infection NOS	929	929	0.207111	0.0336533	7.54325e-10	0.0287844	0.0393082	0.464	803	52096	0.113813	0.0365718	0.00185795	0.0139124	0.0127713	0.276001
il12rb1	41	Bacterial infection NOS	904	904	0.263111	0.033848	7.64511e-15	0.0860366	0.037647	0.0222922	803	50562	0.151882	0.0368041	3.67898e-05	-0.0208931	0.013275	0.115517
il15	41	Bacterial infection NOS	923	923	0.300272	0.0332949	1.9061e-19	0.200033	0.0358049	2.31359e-08	803	51458	0.155521	0.0362888	1.82205e-05	-0.347032	0.283704	0.221247
il15ra	41	Bacterial infection NOS	904	904	0.246905	0.0342474	5.61843e-13	0.0296021	0.0387623	0.445057	803	50562	0.16123	0.0372358	1.49123e-05	-0.00476895	0.0138338	0.730296
il16	41	Bacterial infection NOS	929	929	0.19629	0.0339646	7.50271e-09	-0.0225286	0.0392736	0.566217	803	52096	0.103917	0.0368981	0.00485757	0.0121701	0.0114621	0.288341
il17c	41	Bacterial infection NOS	904	904	0.335882	0.0340723	6.33465e-23	0.214257	0.0373908	1.00307e-08	803	50562	0.130484	0.0371418	0.000442845	-0.0991494	0.0369172	0.00723721
il18	41	Bacterial infection NOS	911	911	0.318042	0.0345097	3.08328e-20	0.193186	0.0381641	4.14911e-07	803	51332	0.0784137	0.0370671	0.0343911	-0.0011928	0.0302176	0.968513
il18bp	41	Bacterial infection NOS	928	928	0.415654	0.034997	1.562e-32	0.169324	0.0438451	0.000112525	803	51739	0.208202	0.0376128	3.10503e-08	-0.00372524	0.05802	0.948806
il18r1	41	Bacterial infection NOS	929	929	0.313739	0.0337625	1.50664e-20	0.189768	0.0383407	7.44002e-07	803	52096	0.166866	0.0363204	4.34246e-06	-0.0028392	0.00734272	0.699001
il1r1	41	Bacterial infection NOS	919	919	0.282863	0.0336534	4.2712e-17	0.163006	0.0357883	5.24537e-06	803	51461	0.0613022	0.0362588	0.0908969	-0.0200952	0.0267412	0.45237
il1rl1	41	Bacterial infection NOS	928	928	0.241302	0.0363406	3.13618e-11	0.249686	0.0385792	9.66951e-11	803	51999	0.0912973	0.03911	0.0195761	0.00088101	0.00789172	0.911111
il1rn	41	Bacterial infection NOS	918	918	0.354006	0.0341844	3.9399e-25	0.187007	0.0428667	1.28576e-05	803	51417	0.191414	0.03667	1.79011e-07	-0.00387189	0.0254333	0.879
il2ra	41	Bacterial infection NOS	913	913	0.382534	0.0342448	5.68097e-29	0.168581	0.0407449	3.5113e-05	803	51167	0.16752	0.0369394	5.76076e-06	-0.0143161	0.0110717	0.196001
il4r	41	Bacterial infection NOS	923	923	0.290968	0.0342486	1.96668e-17	0.137356	0.0380411	0.000305337	803	51458	0.179957	0.037011	1.16063e-06	0.0299787	0.017792	0.0919968
il6	41	Bacterial infection NOS	912	912	0.431598	0.0348613	3.33502e-35	0.2828	0.0404911	2.86385e-12	803	51296	0.227001	0.0378249	1.95656e-09
inhbc	41	Bacterial infection NOS	920	920	0.184827	0.0339818	5.3579e-08	-0.0191494	0.0398697	0.631013	803	51546	0.108799	0.0364665	0.00284944	-0.0277791	0.0116856	0.0174442
itga11	41	Bacterial infection NOS	923	923	-0.318543	0.0337587	3.87788e-21	-0.220975	0.0361695	9.99952e-10	803	51458	-0.137937	0.0367306	0.00017309	-0.00632243	0.0217158	0.770941
itga5	41	Bacterial infection NOS	920	920	0.24256	0.0344159	1.81606e-12	0.0914777	0.0385631	0.0176847	803	51546	0.162902	0.0370361	1.09015e-05	-0.0312499	0.121767	0.797459
itgav	41	Bacterial infection NOS	927	927	-0.344785	0.0346199	2.30034e-23	-0.235465	0.03717	2.37599e-10	803	51972	-0.127453	0.0374229	0.00065986	-0.0349365	0.0336595	0.299299
jam2	41	Bacterial infection NOS	932	932	0.235426	0.03475	1.24547e-11	-0.134132	0.0437162	0.00215313	803	51985	0.135097	0.0377878	0.000350024	-0.0168455	0.0674258	0.802713
klk11	41	Bacterial infection NOS	912	912	0.201223	0.0339904	3.21937e-09	-0.0481985	0.0390249	0.216804	803	51200	0.124268	0.0367682	0.000725501	-0.00467238	0.0175663	0.790251
klrd1	41	Bacterial infection NOS	929	929	0.200002	0.0339466	3.82333e-09	0.0924412	0.036958	0.0123757	803	52096	0.169599	0.036985	4.52646e-06	-0.00243883	0.0160963	0.879569
krt19	41	Bacterial infection NOS	921	921	0.36419	0.0347168	9.57332e-26	0.189764	0.0388438	1.03269e-06	803	51373	0.0429332	0.0373316	0.250124	-0.0655869	0.0453023	0.147684
lag3	41	Bacterial infection NOS	912	912	0.250821	0.034961	7.26834e-13	0.119842	0.0381114	0.00166362	803	51296	0.104727	0.0377998	0.0055961	-0.0101231	0.0340588	0.766295
lair1	41	Bacterial infection NOS	911	911	0.508924	0.0354167	8.02944e-47	0.231054	0.0482507	1.6793e-06	803	51501	0.169502	0.0377949	7.29819e-06	0.0138786	0.010181	0.172823
lair2	41	Bacterial infection NOS	912	912	0.184851	0.0333819	3.06915e-08	0.0497878	0.0359339	0.165888	803	51133	0.0728094	0.0363742	0.0453194	-0.0106065	0.00818125	0.194822
lamp3	41	Bacterial infection NOS	926	926	0.376986	0.0356523	3.93516e-26	0.205174	0.0433032	2.15748e-06	803	52011	0.173572	0.0378447	4.50898e-06	0.00175313	0.0303461	0.953931
layn	41	Bacterial infection NOS	911	911	0.380587	0.0358364	2.40243e-26	0.113714	0.0471315	0.0158351	803	51048	0.190914	0.0386323	7.7398e-07	0.0295236	0.0178762	0.0986236
lcn2	41	Bacterial infection NOS	902	902	0.364207	0.0346994	9.00504e-26	0.147129	0.0426394	0.000559475	803	49984	0.10051	0.0376777	0.00763887	-0.130313	0.112591	0.24711
lep	41	Bacterial infection NOS	926	926	0.302085	0.0393845	1.71771e-14	-0.0502835	0.0634385	0.427992	803	51533	0.171245	0.042374	5.31583e-05	-0.108347	0.189608	0.567709
lgals1	41	Bacterial infection NOS	926	926	0.320552	0.0343383	1.00881e-20	0.0309706	0.0433205	0.47466	803	51533	0.128882	0.0373953	0.000567959	-0.00383487	0.0186058	0.836704
lgals3	41	Bacterial infection NOS	922	922	0.225541	0.0350957	1.30608e-10	0.0285756	0.0381563	0.453912	803	51667	0.180728	0.0380301	2.01164e-06	0.00331141	0.00966083	0.731774
lgals4	41	Bacterial infection NOS	911	911	0.440449	0.034717	6.99388e-37	0.248536	0.0394434	2.95555e-10	803	51501	0.194476	0.0375215	2.18298e-07	-0.0529754	0.0570456	0.353071
lgals9	41	Bacterial infection NOS	917	917	0.486759	0.0357829	3.83877e-42	0.226486	0.0481644	2.57186e-06	803	51503	0.208995	0.0380797	4.05679e-08	0.00213354	0.0147409	0.884919
lgmn	41	Bacterial infection NOS	920	920	0.22895	0.0334437	7.60243e-12	0.132964	0.0361541	0.000235341	803	51755	0.0811802	0.0361332	0.0246594	-0.0263059	0.0187571	0.160781
lilra5	41	Bacterial infection NOS	925	925	0.391578	0.0338901	7.01667e-31	0.216374	0.0389331	2.73523e-08	803	51457	0.131656	0.036435	0.000302169	-0.0130684	0.0308909	0.672259
lilrb1	41	Bacterial infection NOS	929	929	0.186225	0.0336843	3.22868e-08	0.066266	0.0366968	0.0709543	803	52169	0.115589	0.0364093	0.00149985	-0.00408836	0.0152879	0.789143
lilrb2	41	Bacterial infection NOS	926	926	0.197201	0.0334808	3.86292e-09	0.0702858	0.0359781	0.0507518	803	51917	0.0536282	0.0361894	0.138373	-0.00981602	0.0101671	0.334309
lilrb4	41	Bacterial infection NOS	904	904	0.41463	0.035194	4.87423e-32	0.168439	0.0435364	0.000109317	803	50562	0.197718	0.0379394	1.87401e-07	0.0225092	0.0246965	0.362068
lrig1	41	Bacterial infection NOS	924	924	0.277418	0.0334917	1.19923e-16	0.137599	0.0362003	0.000144092	803	51821	0.146895	0.0362516	5.07583e-05	-0.00354218	0.00915539	0.698833
lrp11	41	Bacterial infection NOS	926	926	0.275759	0.0337831	3.27863e-16	-0.0113432	0.0405199	0.779522	803	51533	0.159456	0.0366263	1.33915e-05	0.0143389	0.0128474	0.264384
lrrn1	41	Bacterial infection NOS	904	904	-0.333381	0.0339635	9.62291e-23	-0.285976	0.0360275	2.05948e-15	803	50562	-0.104416	0.0369718	0.00473954	0.00279077	0.00835834	0.738462
lta4h	41	Bacterial infection NOS	927	927	0.185708	0.0346289	8.19373e-08	0.100861	0.0370462	0.00647764	803	51972	0.115541	0.0371425	0.00186619	0.0693045	0.067828	0.30689
ltbp2	41	Bacterial infection NOS	929	929	0.365534	0.0394865	2.09884e-20	0.265712	0.043114	7.13717e-10	803	52169	0.192141	0.0422063	5.30314e-06	0.0766081	0.0444682	0.0849316
ltbp3	41	Bacterial infection NOS	891	891	0.219715	0.0355034	6.07142e-10	0.00979792	0.0407777	0.810116	803	50320	0.206481	0.0377801	4.62002e-08	-0.0105941	0.0120713	0.380144
ltbr	41	Bacterial infection NOS	910	910	0.39384	0.0346506	6.17245e-30	0.125433	0.0446374	0.00495336	803	51248	0.186397	0.0370117	4.7497e-07	-0.0567595	0.0188918	0.00266065
ly9	41	Bacterial infection NOS	905	905	0.187892	0.0335227	2.08349e-08	0.102533	0.0360545	0.00445753	803	50931	0.0795231	0.0362647	0.0283183	0.0104911	0.00984522	0.286603
mad1l1	41	Bacterial infection NOS	910	910	0.364588	0.0347415	9.1725e-26	0.190019	0.0407198	3.0637e-06	803	50964	0.183617	0.0376791	1.09819e-06	-0.0901621	0.0508096	0.0759788
marco	41	Bacterial infection NOS	926	926	0.194474	0.0339343	9.99093e-09	0.078033	0.0363868	0.0319896	803	51533	0.0974141	0.0368249	0.00816105	0.00389076	0.0230049	0.865696
matn2	41	Bacterial infection NOS	913	913	0.226787	0.0344702	4.72895e-11	0.0817387	0.0372748	0.0283171	803	51586	0.151936	0.0370599	4.13592e-05	-0.0526195	0.0149687	0.000439272
mb	41	Bacterial infection NOS	929	929	0.264029	0.0383455	5.75672e-12	0.0626303	0.0446424	0.160637	803	52169	0.0257259	0.0417969	0.538225
mcfd2	41	Bacterial infection NOS	921	921	0.185645	0.0332439	2.34589e-08	0.0793524	0.0360439	0.0276971	803	51293	0.0620669	0.0363993	0.0881633	-0.060511	0.0335752	0.0715055
mdk	41	Bacterial infection NOS	915	915	0.319118	0.034043	6.98683e-21	0.181379	0.0374494	1.27698e-06	803	51535	0.0844504	0.0368907	0.0220672	-0.0117153	0.0779831	0.880584
mepe	41	Bacterial infection NOS	911	911	-0.0467572	0.0351166	0.183029	-0.275983	0.0394825	2.7487e-12	803	51501	-0.00301651	0.0378676	0.936508	0.0110893	0.037336	0.766456
mertk	41	Bacterial infection NOS	929	929	0.187264	0.0350711	9.31717e-08	0.0789862	0.0377796	0.0365539	803	52096	0.0822062	0.0376838	0.0291483	0.0113032	0.01959	0.563948
mfap5	41	Bacterial infection NOS	929	929	0.195278	0.0344138	1.39155e-08	-0.158882	0.0421366	0.000162821	803	52169	0.128352	0.0369088	0.00050605	0.0182819	0.0196716	0.352704
milr1	41	Bacterial infection NOS	904	904	0.201402	0.0337493	2.40788e-09	0.0988174	0.0363628	0.00657688	803	50562	0.0723952	0.0369293	0.0499523	-0.00254783	0.0120975	0.833193
mmp10	41	Bacterial infection NOS	910	910	0.215687	0.0339944	2.22746e-10	0.112216	0.0370866	0.00247994	803	51417	0.0645708	0.0363888	0.0759855	-0.00710437	0.0126116	0.573216
mmp12	41	Bacterial infection NOS	918	918	0.387701	0.0365311	2.59604e-26	0.174141	0.0413959	2.59098e-05	803	51574	0.153396	0.0391982	9.10288e-05	-0.00254246	0.0108047	0.813967
mmp3	41	Bacterial infection NOS	920	920	0.295316	0.0419827	2.00364e-12	0.195765	0.0455361	1.71487e-05	803	51546	0.0528448	0.0458359	0.248946	-0.00616668	0.0135412	0.64882
mmp7	41	Bacterial infection NOS	903	903	0.399369	0.035051	4.48216e-30	0.19477	0.038588	4.47789e-07	803	50510	0.202423	0.0380138	1.00966e-07	0.0117952	0.0190824	0.536498
mmp9	41	Bacterial infection NOS	919	919	0.280928	0.0341134	1.79393e-16	0.20264	0.0369644	4.20498e-08	803	51462	0.0626224	0.0367839	0.0886728	0.0092062	0.0513747	0.857783
mpo	41	Bacterial infection NOS	920	920	0.265106	0.0335535	2.76656e-15	0.165797	0.0369944	7.40642e-06	803	51546	0.0753938	0.0364127	0.038402	0.0216916	0.0174533	0.213928
msln	41	Bacterial infection NOS	911	911	0.291552	0.0347997	5.38385e-17	0.164959	0.0392685	2.6598e-05	803	51212	0.139621	0.0374606	0.000193669	0.0133432	0.0116413	0.251712
msmb	41	Bacterial infection NOS	917	917	0.235139	0.0356285	4.11903e-11	0.0937553	0.0397289	0.0182809	803	51418	0.152755	0.0387375	8.03517e-05	0.0254736	0.0129998	0.0500499
msr1	41	Bacterial infection NOS	932	932	0.38016	0.0353428	5.53175e-27	0.222697	0.0395637	1.8146e-08	803	51985	0.184227	0.0382801	1.48973e-06	-0.0187555	0.0173262	0.279035
mstn	41	Bacterial infection NOS	903	903	-0.164831	0.0365502	6.49151e-06	-0.234639	0.0381529	7.75008e-10	803	50589	-0.073047	0.0400159	0.0679331	-0.113341	0.0627793	0.0710129
nbl1	41	Bacterial infection NOS	919	919	0.385302	0.0349018	2.46155e-28	0.0437349	0.0465899	0.347874	803	51692	0.205315	0.0372328	3.50047e-08	0.000443045	0.0676305	0.994773
ncan	41	Bacterial infection NOS	932	932	-0.205408	0.0350371	4.55672e-09	-0.151831	0.0391035	0.000103256	803	51985	-0.0187518	0.0380288	0.621946	-0.0513933	0.0446381	0.249596
ncr1	41	Bacterial infection NOS	920	920	0.223603	0.0333694	2.07215e-11	-0.0013661	0.0395616	0.972454	803	51384	0.0757373	0.0365077	0.0380277	0.0270799	0.0332433	0.415303
nectin2	41	Bacterial infection NOS	925	925	0.43265	0.0340949	6.75482e-37	0.188296	0.0436318	1.59188e-05	803	51457	0.161965	0.0367185	1.02899e-05
nectin4	41	Bacterial infection NOS	919	919	0.350056	0.034021	7.86402e-25	0.060189	0.0430081	0.161669	803	51692	0.144808	0.036636	7.73017e-05
nefl	41	Bacterial infection NOS	896	896	0.327565	0.0397104	1.59917e-16	0.146618	0.04486	0.0010818	803	50167	0.0843854	0.0427959	0.0486312
nomo1	41	Bacterial infection NOS	920	920	0.200584	0.0341021	4.05624e-09	0.0438195	0.0382723	0.252234	803	51546	0.123052	0.0366592	0.000788917	0.145479	0.0973071	0.134902
nos3	41	Bacterial infection NOS	904	904	0.311962	0.034653	2.20738e-19	0.166175	0.0388798	1.91935e-05	803	50326	0.144186	0.037223	0.000107252	0.242698	0.132201	0.0663842
npdc1	41	Bacterial infection NOS	926	926	0.383689	0.0354283	2.48078e-27	0.0386189	0.0510549	0.449398	803	51533	0.192643	0.037967	3.89621e-07	0.0739736	0.123174	0.548133
ntf4	41	Bacterial infection NOS	891	891	-0.100085	0.0336946	0.00297436	-0.214033	0.0361804	3.30457e-09	803	50320	0.0343961	0.0365833	0.347108
ntprobnp	41	Bacterial infection NOS	926	926	0.273817	0.0355713	1.38529e-14	0.155658	0.0377308	3.69942e-05	803	51533	0.150074	0.0391103	0.000124442
ntrk3	41	Bacterial infection NOS	932	932	-0.219178	0.033825	9.18693e-11	-0.0999934	0.0378705	0.00828064	803	51985	-0.102891	0.036617	0.00495546	-0.00294078	0.0234573	0.900233
nucb2	41	Bacterial infection NOS	927	927	0.291782	0.033735	5.1847e-18	0.0861438	0.0392018	0.0279888	803	51887	0.119544	0.0364797	0.00104918	-0.00122223	0.0161334	0.939612
olr1	41	Bacterial infection NOS	919	919	0.232475	0.0342059	1.07305e-11	0.158371	0.0369367	1.80594e-05	803	51032	0.0295321	0.0371632	0.426812	0.0674947	0.0729806	0.355054
omg	41	Bacterial infection NOS	912	912	-0.23591	0.0344064	7.05252e-12	-0.157453	0.0367507	1.83263e-05	803	51296	-0.0707691	0.0376371	0.0600673	-0.0108123	0.0749138	0.88524
oscar	41	Bacterial infection NOS	913	913	0.386533	0.0335003	8.47032e-31	0.192638	0.0385852	5.95907e-07	803	51586	0.13722	0.0361579	0.000147637	-0.0107336	0.0100473	0.285383
osm	41	Bacterial infection NOS	919	919	0.293261	0.0340821	7.66123e-18	0.188119	0.0376902	6.0004e-07	803	51213	0.0994052	0.0367111	0.00677378	-0.152219	0.129834	0.241031
osmr	41	Bacterial infection NOS	928	928	0.250656	0.0349635	7.54973e-13	0.15121	0.0373312	5.11088e-05	803	51824	0.146598	0.037571	9.54481e-05	-0.0128627	0.00933023	0.168015
p4hb	41	Bacterial infection NOS	914	914	0.211351	0.0337469	3.78101e-10	0.0695675	0.036793	0.0586536	803	51281	0.0929508	0.0368461	0.0116466	-0.0661734	0.0998616	0.507554
pdcd1	41	Bacterial infection NOS	927	927	0.274023	0.0335241	2.98531e-16	0.109826	0.0383502	0.00418649	803	51887	0.0984766	0.0362202	0.00655132	0.0430281	0.0282357	0.127537
pgf	41	Bacterial infection NOS	929	929	0.457929	0.038056	2.38313e-33	0.145376	0.0511542	0.00448439	803	52096	0.223134	0.0410331	5.39125e-08	0.121476	0.0972832	0.211779
pglyrp1	41	Bacterial infection NOS	926	926	0.265581	0.0336829	3.15179e-15	0.0898576	0.0392254	0.021975	803	51917	0.0935186	0.0361619	0.00970667	0.0454812	0.0260416	0.0807278
phospho1	41	Bacterial infection NOS	912	912	0.262654	0.035491	1.35603e-13	0.0288043	0.0413976	0.486556	803	51133	0.100457	0.0382848	0.00869162
pi3	41	Bacterial infection NOS	910	910	0.305632	0.0354643	6.8121e-18	0.0518773	0.0415982	0.212359	803	50853	0.0875091	0.0385585	0.0232369	0.0127247	0.0190204	0.503495
pigr	41	Bacterial infection NOS	906	906	0.372463	0.0346186	5.3732e-27	0.206074	0.0400227	2.61988e-07	803	50877	0.200247	0.0368694	5.59585e-08	-0.144814	0.0639639	0.0235742
pilra	41	Bacterial infection NOS	920	920	0.444312	0.034464	4.99049e-38	0.231662	0.0408665	1.43855e-08	803	51546	0.22583	0.0370268	1.06666e-09	0.000823957	0.00677799	0.903245
pilrb	41	Bacterial infection NOS	926	926	0.375791	0.033846	1.21347e-28	0.176253	0.0382127	3.97989e-06	803	51533	0.205729	0.0366521	1.98822e-08	0.00153755	0.00637393	0.809381
plaur	41	Bacterial infection NOS	907	907	0.586734	0.0352541	3.40043e-62	0.384423	0.0463759	1.13923e-16	803	51165	0.232676	0.0377734	7.28359e-10	-0.00469348	0.0383978	0.902715
plxnb2	41	Bacterial infection NOS	926	926	0.264252	0.0341246	9.65255e-15	0.176642	0.0367441	1.52943e-06	803	51916	0.126634	0.036891	0.000597698	0.00487171	0.00878989	0.579414
pon3	41	Bacterial infection NOS	920	920	-0.243184	0.0344963	1.79482e-12	-0.0716046	0.0413517	0.0833447	803	51755	-0.115199	0.0370081	0.00185316	0.0077949	0.014012	0.578004
prcp	41	Bacterial infection NOS	924	924	0.185302	0.0346996	9.28557e-08	0.0960491	0.0382942	0.0121352	803	51844	0.070059	0.0376497	0.0627709	-0.0600996	0.0476014	0.206747
prss8	41	Bacterial infection NOS	917	917	0.42142	0.0367787	2.13736e-30	0.22132	0.0435208	3.66876e-07	803	51332	0.222062	0.0391695	1.43428e-08	-0.00756933	0.0534033	0.887286
prtn3	41	Bacterial infection NOS	894	894	0.31105	0.0337765	3.29006e-20	0.207377	0.0373683	2.86444e-08	803	50243	0.104689	0.0367222	0.00436049	0.00628079	0.0115612	0.586949
psg1	41	Bacterial infection NOS	912	912	0.200516	0.0345067	6.21283e-09	0.167859	0.0361469	3.42042e-06	803	51133	0.0467452	0.037113	0.207837	0.00620533	0.00961601	0.518724
ptk7	41	Bacterial infection NOS	904	904	0.196336	0.0335981	5.10691e-09	0.0672111	0.0361186	0.0627664	803	50326	0.0815095	0.0364477	0.0253295	0.0159659	0.0708302	0.82166
ptx3	41	Bacterial infection NOS	923	923	0.183865	0.0337073	4.90388e-08	0.164509	0.036022	4.94999e-06	803	51458	0.0730974	0.0363916	0.0445756	-0.100015	0.066548	0.132863
qpct	41	Bacterial infection NOS	923	923	0.237775	0.0333789	1.05205e-12	0.010658	0.0386766	0.78288	803	51589	0.116519	0.0361917	0.00128414	0.0143473	0.00996801	0.150056
rarres2	41	Bacterial infection NOS	928	928	0.393073	0.0339181	4.69041e-31	0.132451	0.0417815	0.00152388	803	51824	0.168069	0.0367661	4.84729e-06	-0.0374953	0.0323887	0.247001
reg1a	41	Bacterial infection NOS	920	920	0.350436	0.0343224	1.78609e-24	0.163719	0.0399725	4.20734e-05	803	51233	0.124079	0.0370816	0.000819588	-0.00514687	0.0200015	0.796929
reg3a	41	Bacterial infection NOS	929	929	0.423037	0.0342638	5.08871e-35	0.242417	0.0397961	1.11869e-09	803	52169	0.203541	0.0372115	4.50431e-08	-0.00301624	0.0225652	0.893665
reg4	41	Bacterial infection NOS	913	913	0.347218	0.0348864	2.45168e-23	0.154499	0.0390929	7.74651e-05	803	51586	0.158591	0.0376801	2.56637e-05	-0.0129679	0.027448	0.636604
relt	41	Bacterial infection NOS	920	920	0.467487	0.0369681	1.18228e-36	0.0659956	0.056896	0.246076	803	51546	0.215774	0.0400017	6.88564e-08	0.0160079	0.0234955	0.49567
ren	41	Bacterial infection NOS	926	926	0.4095	0.0347784	5.27949e-32	0.249147	0.0372074	2.13939e-11	803	51533	0.18754	0.0376105	6.15258e-07	0.0226986	0.030652	0.458981
ret	41	Bacterial infection NOS	912	912	-0.126672	0.0344945	0.000240424	-0.222055	0.0366948	1.43588e-09	803	51296	0.0214561	0.0372069	0.564163	0.0150898	0.0132467	0.254648
retn	41	Bacterial infection NOS	914	914	0.303612	0.0337443	2.31062e-19	0.101205	0.0399055	0.0112087	803	51418	0.112827	0.0362285	0.00184375	0.0130737	0.0185044	0.479866
rgmb	41	Bacterial infection NOS	932	932	0.0823594	0.0337599	0.0147051	-0.22509	0.0404354	2.59674e-08	803	51985	0.0864641	0.0369656	0.0193332	-0.0248768	0.0298525	0.404663
rspo1	41	Bacterial infection NOS	912	912	0.191592	0.0351384	4.96673e-08	0.0582929	0.0389978	0.134973	803	51133	0.0695727	0.0377062	0.0650194	0.00846113	0.0223415	0.704898
rspo3	41	Bacterial infection NOS	927	927	0.301572	0.0364218	1.23192e-16	0.0266678	0.0435051	0.53989	803	51972	0.136877	0.0389794	0.000445541	0.0879551	0.0310804	0.00465594
rtn4r	41	Bacterial infection NOS	927	927	0.221792	0.0340017	6.89269e-11	-0.0438088	0.0416897	0.293336	803	51972	0.0920547	0.0366823	0.0120897	-0.0181419	0.0152365	0.233775
s100a11	41	Bacterial infection NOS	921	921	0.216744	0.0343392	2.75722e-10	0.0788868	0.0382554	0.0391971	803	51129	0.0589269	0.0373649	0.11478	0.0390447	0.0507615	0.441787
s100p	41	Bacterial infection NOS	903	903	0.273632	0.0344469	1.96422e-15	0.174565	0.0378693	4.03274e-06	803	50589	0.0727388	0.037374	0.0516258	-0.0137094	0.0266919	0.607521
scara5	41	Bacterial infection NOS	932	932	0.241775	0.0354707	9.34875e-12	-0.0742347	0.0418848	0.0763358	803	51985	0.172531	0.0385958	7.81424e-06	0.024086	0.0173095	0.164077
scarb2	41	Bacterial infection NOS	892	892	0.489353	0.0371535	1.28678e-39	0.159233	0.0530486	0.00268532	803	50157	0.219944	0.0398724	3.4641e-08	0.000319453	0.0202739	0.987428
scarf1	41	Bacterial infection NOS	929	929	0.25272	0.033369	3.63338e-14	0.107354	0.0368628	0.00358814	803	52169	0.118645	0.0362541	0.00106571	0.0178592	0.0147131	0.224812
sdc1	41	Bacterial infection NOS	926	926	0.332757	0.034713	9.16262e-22	0.178586	0.0386025	3.72297e-06	803	51533	0.110541	0.0374774	0.00318247	0.049578	0.0409338	0.225828
sele	41	Bacterial infection NOS	929	929	0.223127	0.033838	4.28235e-11	0.122871	0.0372656	0.000976629	803	52169	0.121673	0.0365397	0.000868829	-0.0387836	0.0491295	0.42987
sema3f	41	Bacterial infection NOS	926	926	0.320103	0.0346822	2.71626e-20	0.00843708	0.04516	0.851797	803	51533	0.197665	0.0374695	1.325e-07	0.0339426	0.036834	0.356788
serpinb8	41	Bacterial infection NOS	929	929	0.233975	0.0336167	3.40029e-12	0.0442648	0.0385819	0.25126	803	52096	0.104722	0.0365875	0.00420674	0.000544758	0.0079523	0.945385
sfrp1	41	Bacterial infection NOS	910	910	0.239452	0.0355125	1.55413e-11	0.0601739	0.0391927	0.124702	803	50964	0.163859	0.0383	1.88314e-05	-0.0092455	0.0212286	0.663185
siglec1	41	Bacterial infection NOS	920	920	0.385208	0.0343373	3.31423e-29	0.203834	0.0395684	2.58513e-07	803	51755	0.171554	0.0366946	2.93689e-06	-0.0141069	0.01463	0.334925
siglec10	41	Bacterial infection NOS	923	923	0.322429	0.0336387	9.23848e-22	0.117948	0.0387307	0.00232427	803	51458	0.175215	0.0365907	1.68026e-06	-0.00608811	0.0118193	0.606483
sirpb1	41	Bacterial infection NOS	911	911	0.387609	0.034194	8.74578e-30	0.1765	0.0405519	1.34634e-05	803	51416	0.13197	0.0367324	0.000327213	0.00183588	0.00792874	0.81689
slamf1	41	Bacterial infection NOS	904	904	0.227309	0.0336033	1.33795e-11	0.123007	0.0358096	0.000592492	803	50562	0.0522706	0.0366507	0.153816	0.025994	0.0439286	0.55403
slamf8	41	Bacterial infection NOS	891	891	0.318247	0.0346575	4.20652e-20	0.164668	0.0377272	1.273e-05	803	50320	0.132646	0.0373237	0.000379524	-0.00743301	0.00640283	0.245685
smoc1	41	Bacterial infection NOS	927	927	0.291102	0.0359955	6.10567e-16	0.0531544	0.0421992	0.207811	803	51972	0.229072	0.0387574	3.41293e-09	-0.00150939	0.0196248	0.938694
smoc2	41	Bacterial infection NOS	920	920	0.214097	0.0360875	2.97953e-09	-0.0700755	0.0417764	0.0934653	803	51755	0.138267	0.0386623	0.000348513	-0.0342602	0.012928	0.00804734
smpd1	41	Bacterial infection NOS	928	928	0.216606	0.033969	1.81101e-10	0.179131	0.0364325	8.7973e-07	803	51731	0.119202	0.0367504	0.00118043	0.0134933	0.0133668	0.312753
sncg	41	Bacterial infection NOS	912	912	0.260573	0.0353385	1.66032e-13	0.00396005	0.0405088	0.922125	803	51133	0.111989	0.0380014	0.00320896	-0.000901599	0.00706305	0.898426
sorcs2	41	Bacterial infection NOS	891	891	0.256738	0.0362108	1.34006e-12	-0.0811033	0.0448614	0.0706278	803	50320	0.179686	0.0387339	3.5014e-06	0.020319	0.0136128	0.135532
spink1	41	Bacterial infection NOS	920	920	0.450853	0.0346519	1.06061e-38	0.22952	0.0416242	3.50578e-08	803	51546	0.182957	0.0368822	7.02839e-07	0.0139069	0.0140389	0.321882
spint1	41	Bacterial infection NOS	917	917	0.282257	0.0336358	4.79761e-17	0.1539	0.0366938	2.7386e-05	803	51376	0.11299	0.0360801	0.00173832	-0.00601959	0.0208979	0.77331
spint2	41	Bacterial infection NOS	920	920	0.251713	0.033885	1.0988e-13	0.0677143	0.0380047	0.0747923	803	51755	0.0953101	0.0365799	0.00917315	-0.0431523	0.0388335	0.266477
spon1	41	Bacterial infection NOS	913	913	0.386636	0.0355445	1.47523e-27	0.18016	0.0400565	6.87101e-06	803	51586	0.183837	0.0381418	1.43678e-06	-0.0119959	0.0228096	0.598948
spon2	41	Bacterial infection NOS	923	923	0.46149	0.0355937	1.91986e-38	0.166072	0.0457584	0.000284171	803	51287	0.218324	0.038173	1.06941e-08	0.0223893	0.0352329	0.525125
spp1	41	Bacterial infection NOS	927	927	0.235946	0.0349509	1.47038e-11	0.065964	0.0387337	0.0885654	803	52087	0.092475	0.0372806	0.0131194	0.0680701	0.0408699	0.0958062
st6gal1	41	Bacterial infection NOS	929	929	0.312335	0.0336629	1.72179e-20	0.153468	0.0373878	4.04735e-05	803	52169	0.179732	0.036612	9.14996e-07	0.00715448	0.0312311	0.818805
stc1	41	Bacterial infection NOS	932	932	0.308499	0.034233	2.02805e-19	0.112866	0.0402616	0.00505787	803	51985	0.114366	0.0370164	0.00200419	-0.0787363	0.0924821	0.394565
tafa5	41	Bacterial infection NOS	912	912	0.242632	0.0344213	1.80343e-12	-0.203937	0.0466536	1.23505e-05	803	51296	0.210796	0.0374075	1.74947e-08
tcn2	41	Bacterial infection NOS	927	927	0.244488	0.0335446	3.1359e-13	0.114968	0.036093	0.00144594	803	52087	0.0840727	0.0367556	0.0221758	-0.0140862	0.00874941	0.107406
tff2	41	Bacterial infection NOS	918	918	0.488994	0.034789	7.08043e-45	0.30951	0.0407027	2.8671e-14	803	51671	0.14395	0.0376365	0.000130911	-0.0294599	0.0359775	0.412876
tff3	41	Bacterial infection NOS	922	922	0.469118	0.0360101	8.54688e-39	0.237367	0.0447165	1.10677e-07	803	51486	0.155007	0.0379966	4.51348e-05	0.0225255	0.0308269	0.464957
tfpi2	41	Bacterial infection NOS	919	919	0.276589	0.0349776	2.62354e-15	0.086328	0.038587	0.0252715	803	51535	0.138267	0.0381034	0.000284809	0.0373186	0.0328166	0.255461
tfrc	41	Bacterial infection NOS	928	928	0.211889	0.0336869	3.17564e-10	0.101036	0.0368725	0.00614114	803	51740	0.080471	0.0362336	0.0263583	0.0470979	0.0147536	0.0014115
tgfa	41	Bacterial infection NOS	923	923	0.442718	0.0343076	4.25383e-38	0.262257	0.0394897	3.11268e-11	803	51458	0.15805	0.0369335	1.8748e-05	-0.0273071	0.049865	0.583953
tgfb1	41	Bacterial infection NOS	926	926	0.257612	0.0336415	1.89496e-14	0.110785	0.0369322	0.00270252	803	52011	0.150032	0.0364727	3.89642e-05	-0.0168551	0.0216257	0.435744
tgfbr2	41	Bacterial infection NOS	919	919	0.414654	0.035305	7.49803e-32	0.0477144	0.0494416	0.334512	803	51692	0.222006	0.037821	4.36003e-09	-0.0877414	0.0737628	0.23424
tgfbr3	41	Bacterial infection NOS	929	929	0.189436	0.0333173	1.30199e-08	0.0185077	0.0381149	0.627267	803	52169	0.0422928	0.0359953	0.240014	0.0178874	0.0374988	0.633354
thbd	41	Bacterial infection NOS	926	926	0.215461	0.0345359	4.41121e-10	-0.0743938	0.0408888	0.0688479	803	51533	0.130649	0.0375388	0.000500714	0.031886	0.0210822	0.130417
thbs2	41	Bacterial infection NOS	920	920	0.252515	0.0331038	2.38486e-14	0.134174	0.0356821	0.000169735	803	51546	0.168489	0.0361089	3.06924e-06	-0.00388474	0.0134999	0.77353
thy1	41	Bacterial infection NOS	932	932	0.261198	0.0336193	7.89285e-15	-0.138209	0.0435566	0.00150824	803	51985	0.17993	0.0366102	8.88974e-07	-0.00153507	0.0173067	0.929322
timd4	41	Bacterial infection NOS	928	928	0.295042	0.0336714	1.91126e-18	0.161688	0.036706	1.05809e-05	803	51739	0.105813	0.0363363	0.00359057	-0.00129708	0.0265632	0.961055
timp1	41	Bacterial infection NOS	919	919	0.41939	0.0347857	1.7945e-33	0.190972	0.0413746	3.9183e-06	803	50979	0.206957	0.0374411	3.2475e-08
timp4	41	Bacterial infection NOS	920	920	0.300002	0.0356872	4.22709e-17	0.165139	0.0395636	2.99279e-05	803	51546	0.118418	0.0388837	0.00232334	-0.0343532	0.0160363	0.0321761
tinagl1	41	Bacterial infection NOS	921	921	0.186761	0.0346411	6.99445e-08	0.0426298	0.0385105	0.268309	803	51372	0.119886	0.0373709	0.00133656	0.0755333	0.059622	0.205202
tmsb10	41	Bacterial infection NOS	920	920	0.274176	0.0338051	5.04077e-16	0.0844804	0.0384989	0.0282097	803	51546	0.0914947	0.0368307	0.0129844
tnc	41	Bacterial infection NOS	928	928	0.236709	0.0332689	1.11888e-12	0.186287	0.0349966	1.02071e-07	803	51739	0.102093	0.0361592	0.00475129	0.0514802	0.0202373	0.0109646
tnf	41	Bacterial infection NOS	900	900	0.355659	0.0348279	1.7544e-24	0.150751	0.0412697	0.000259355	803	50511	0.151904	0.0375049	5.11641e-05
tnfrsf10a	41	Bacterial infection NOS	912	912	0.480225	0.0348918	4.23994e-43	0.240964	0.0425563	1.4941e-08	803	51133	0.253063	0.037633	1.7622e-11	0.00454748	0.0203601	0.823261
tnfrsf10b	41	Bacterial infection NOS	912	912	0.620565	0.0366636	2.89929e-64	0.421325	0.0515645	3.06241e-16	803	51133	0.264557	0.0395532	2.25259e-11	-0.00645676	0.0153586	0.674193
tnfrsf11a	41	Bacterial infection NOS	929	929	0.467229	0.0344989	8.67816e-42	0.185536	0.0460691	5.64097e-05	803	52096	0.207152	0.0369827	2.12746e-08	0.0260727	0.0099295	0.00864493
tnfrsf11b	41	Bacterial infection NOS	911	911	0.295419	0.0371155	1.72799e-15	0.168063	0.0399319	2.56799e-05	803	51501	0.127602	0.0400298	0.00143418	-0.0610525	0.027152	0.0245413
tnfrsf12a	41	Bacterial infection NOS	919	919	0.448278	0.0363105	5.13937e-35	0.138081	0.0473759	0.00356157	803	51692	0.20824	0.0389948	9.2842e-08	0.0193126	0.0689136	0.779291
tnfrsf13b	41	Bacterial infection NOS	913	913	0.26149	0.0338172	1.05489e-14	-0.0471871	0.0405506	0.244563	803	51586	0.140496	0.0363957	0.000113281	-0.0144653	0.0360291	0.68806
tnfrsf14	41	Bacterial infection NOS	913	913	0.452512	0.0345081	2.7668e-39	0.162468	0.0449018	0.000296542	803	51586	0.181433	0.0369765	9.26103e-07	0.0603234	0.064279	0.348007
tnfrsf19	41	Bacterial infection NOS	927	927	0.28694	0.0354006	5.25228e-16	-0.156228	0.0471916	0.000931279	803	51972	0.218545	0.0379742	8.65934e-09	0.00335971	0.0173915	0.846817
tnfrsf1a	41	Bacterial infection NOS	920	920	0.56553	0.0355314	4.87917e-57	0.345672	0.0545559	2.35647e-10	803	51546	0.237367	0.0377815	3.32898e-10	0.183601	0.124313	0.139696
tnfrsf1b	41	Bacterial infection NOS	920	920	0.531832	0.0349826	3.39036e-52	0.30767	0.0485741	2.38835e-10	803	51546	0.253905	0.0374092	1.14291e-11	-0.00577641	0.0340081	0.865125
tnfrsf21	41	Bacterial infection NOS	932	932	0.272077	0.0337276	7.21175e-16	0.027865	0.0406746	0.493299	803	51985	0.181836	0.036727	7.38235e-07	-0.015637	0.0280421	0.577101
tnfrsf4	41	Bacterial infection NOS	926	926	0.368998	0.0345147	1.12101e-26	0.0894778	0.0449743	0.0466424	803	52011	0.212432	0.0370175	9.54107e-09	-0.0280972	0.0441864	0.524855
tnfrsf6b	41	Bacterial infection NOS	912	912	0.420073	0.0346329	7.38602e-34	0.214119	0.0414736	2.4332e-07	803	51133	0.207253	0.0374243	3.06099e-08	-0.0575138	0.0173895	0.000941679
tnfrsf9	41	Bacterial infection NOS	912	912	0.380158	0.0352038	3.48852e-27	0.0964316	0.0458577	0.0354796	803	51133	0.186839	0.0379914	8.74708e-07	0.00733176	0.0492557	0.881671
tnfsf11	41	Bacterial infection NOS	923	923	-0.142114	0.0340403	2.98148e-05	-0.20338	0.0361237	1.80117e-08	803	51458	-0.0167813	0.0369709	0.649896	-0.0295411	0.0548621	0.590258
tnfsf13	41	Bacterial infection NOS	920	920	0.336059	0.0353288	1.86444e-21	0.142917	0.0391014	0.000257134	803	51755	0.116113	0.0380395	0.00226992	0.00599986	0.0173685	0.72976
tnfsf13b	41	Bacterial infection NOS	929	929	0.256463	0.0341615	6.03262e-14	0.101714	0.0372441	0.00631395	803	52084	0.217709	0.0370184	4.07535e-09	0.0263367	0.0241835	0.276138
tnfsf14	41	Bacterial infection NOS	912	912	0.20386	0.0336893	1.43779e-09	0.126627	0.0366075	0.000542085	803	51133	0.0474598	0.0368163	0.197363	-0.00952376	0.0204191	0.64092
tpp1	41	Bacterial infection NOS	906	906	0.299911	0.0341582	1.63402e-18	0.211566	0.0375643	1.78031e-08	803	51163	0.129564	0.0368653	0.000440519	-0.0362713	0.0248884	0.145017
txndc5	41	Bacterial infection NOS	932	932	0.2283	0.0332682	6.7703e-12	0.0923096	0.0362736	0.0109336	803	51985	0.0936849	0.0364458	0.0101544	0.0723229	0.0447546	0.106097
ulbp2	41	Bacterial infection NOS	912	912	0.30457	0.0341894	5.18119e-19	0.0358677	0.0426807	0.4007	803	51133	0.21914	0.0369416	2.99156e-09	0.0211082	0.0123848	0.0883135
umod	41	Bacterial infection NOS	927	927	-0.325231	0.0344277	3.49455e-21	-0.10613	0.0402529	0.00837496	803	52006	-0.140841	0.0370467	0.0001437	-0.0125938	0.00876089	0.150576
vcam1	41	Bacterial infection NOS	927	927	0.259642	0.0341572	2.92988e-14	0.099889	0.0383187	0.00913938	803	51656	0.115424	0.0367429	0.00168144	0.047526	0.0633659	0.453239
vegfa	41	Bacterial infection NOS	927	927	0.300661	0.0336904	4.48851e-19	0.159581	0.0376855	2.29022e-05	803	51927	0.124131	0.036468	0.000664501	0.0229996	0.009222	0.0126316
vsig4	41	Bacterial infection NOS	918	918	0.575719	0.0359631	1.11272e-57	0.384984	0.0514694	7.43977e-14	803	51475	0.222377	0.0380878	5.26609e-09
vstm1	41	Bacterial infection NOS	904	904	0.212973	0.033232	1.46793e-10	0.128036	0.0355964	0.000322069	803	50326	0.10093	0.0363084	0.00543917	0.00646654	0.00761836	0.395987
vwc2	41	Bacterial infection NOS	910	910	0.287287	0.034741	1.34647e-16	-0.020879	0.0422395	0.621095	803	50963	0.19083	0.0378169	4.50757e-07	-0.0050159	0.0107163	0.639741
wfdc2	41	Bacterial infection NOS	865	865	0.685237	0.038539	1.00316e-70	0.561266	0.0569626	6.63611e-23	803	48915	0.268472	0.0408649	5.04029e-11	-0.0983449	0.0725027	0.174962
wfikkn1	41	Bacterial infection NOS	911	911	-0.204865	0.035187	5.80864e-09	-0.214225	0.0373297	9.53816e-09	803	50965	-0.0761417	0.0381939	0.0462007	0.00439322	0.021115	0.835181
wnt9a	41	Bacterial infection NOS	904	904	0.227021	0.0378874	2.07281e-09	-0.00501102	0.0439854	0.909298	803	50562	0.105457	0.0409994	0.0101064	-0.0558822	0.0379704	0.141094
xg	41	Bacterial infection NOS	927	927	0.224231	0.0418989	8.71295e-08	-0.29817	0.0521142	1.05608e-08	803	51917	0.229135	0.0460149	6.37229e-07
zbtb17	41	Bacterial infection NOS	903	903	0.274217	0.0343544	1.43978e-15	0.106097	0.0387497	0.00618123	803	50589	0.110651	0.0374027	0.00309271	-0.179705	0.14601	0.218409
ace2	41.1	Staphylococcus infections	494	494	0.390925	0.0502376	7.16586e-15	0.2418	0.0552297	1.19728e-05	227	50589	0.297706	0.0752836	7.6706e-05
acvrl1	41.1	Staphylococcus infections	494	494	0.530209	0.0487764	1.59877e-27	0.17365	0.0690873	0.0119545	227	51048	0.657453	0.0713057	2.96552e-20	-0.0248051	0.0332064	0.455065
adam8	41.1	Staphylococcus infections	510	510	0.410113	0.0447002	4.52635e-20	0.154659	0.0521949	0.00304553	227	51901	0.419039	0.0673406	4.88748e-10	0.033448	0.0234664	0.154054
adamts15	41.1	Staphylococcus infections	504	504	0.378652	0.0462403	2.63883e-16	-0.0570957	0.0588023	0.33156	227	51296	0.484559	0.0686897	1.73451e-12	-0.139341	0.0839971	0.09714
adgre2	41.1	Staphylococcus infections	501	501	0.276396	0.0466933	3.23128e-09	0.0870154	0.0521898	0.0954577	227	51755	0.258699	0.0694215	0.000194163
adgrg1	41.1	Staphylococcus infections	504	504	0.41998	0.0473681	7.56064e-19	0.204238	0.0529157	0.000113532	227	51296	0.357063	0.071518	5.95639e-07
adgrg2	41.1	Staphylococcus infections	505	505	-0.318998	0.0488995	6.86648e-11	-0.153627	0.054312	0.00467509	227	51533	-0.334618	0.0738603	5.8868e-06
adm	41.1	Staphylococcus infections	511	511	0.729396	0.0491595	8.40286e-50	0.394403	0.0748536	1.3718e-07	227	51972	0.826344	0.0709576	2.41578e-31	0.0321548	0.0656531	0.624297
agr2	41.1	Staphylococcus infections	481	481	0.285109	0.0469236	1.23196e-09	0.108651	0.0517093	0.035625	227	49915	0.422303	0.0692867	1.09431e-09	0.0348853	0.123068	0.776821
alcam	41.1	Staphylococcus infections	510	510	0.353416	0.0476452	1.19215e-13	0.130602	0.0537932	0.0151886	227	52169	0.318636	0.0714838	8.29373e-06	-0.0922072	0.0891569	0.301037
ambp	41.1	Staphylococcus infections	511	511	0.564698	0.0477474	2.83805e-32	0.240178	0.0605773	7.34509e-05	227	51898	0.618748	0.0704801	1.64879e-18	-0.0949146	0.0543707	0.0808644
ang	41.1	Staphylococcus infections	506	506	0.275523	0.0472218	5.39e-09	0.0465066	0.0545844	0.394207	227	51402	0.403269	0.0705574	1.09402e-08	0.0146413	0.0203672	0.472222
angpt2	41.1	Staphylococcus infections	511	511	0.520647	0.046108	1.43893e-29	0.306939	0.0533801	8.92087e-09	227	51972	0.608751	0.0676724	2.3503e-19	-0.00511366	0.0721851	0.943524
angptl3	41.1	Staphylococcus infections	506	506	0.102125	0.0497828	0.0402276	-0.0571163	0.0540046	0.290229	227	51571	0.45114	0.0749233	1.7296e-09	0.0746465	0.0447273	0.095132
angptl4	41.1	Staphylococcus infections	501	501	0.475966	0.0471718	6.11338e-24	0.203828	0.0565177	0.000310412	227	51671	0.550424	0.0696525	2.73507e-15	0.0626887	0.0453043	0.166443
anxa10	41.1	Staphylococcus infections	489	489	0.297542	0.0466256	1.75335e-10	0.175828	0.051289	0.000607617	227	50326	0.362418	0.0689238	1.45444e-07	-0.0357215	0.304824	0.906711
aplp1	41.1	Staphylococcus infections	505	505	-0.249015	0.0457598	5.27515e-08	-0.179811	0.0509993	0.000422281	227	51533	-0.133787	0.0695471	0.0543931
apom	41.1	Staphylococcus infections	506	506	-0.281805	0.045445	5.61049e-10	-0.0475896	0.0514126	0.354633	227	51656	-0.180255	0.0684276	0.00843256
areg	41.1	Staphylococcus infections	504	504	0.440324	0.0485936	1.28843e-19	0.228707	0.0546792	2.88065e-05	227	51296	0.638816	0.0713081	3.29044e-19
asgr1	41.1	Staphylococcus infections	495	495	0.615552	0.0469524	2.88104e-39	0.324129	0.0616217	1.44072e-07	227	51133	0.629751	0.0692214	9.23263e-20	0.0469186	0.0730366	0.520614
b4galt1	41.1	Staphylococcus infections	501	501	0.456155	0.0464728	9.65303e-23	0.206192	0.0551791	0.000186395	227	51755	0.629205	0.0690655	8.21861e-20	0.0273827	0.0647509	0.672374
bambi	41.1	Staphylococcus infections	487	487	0.32407	0.0471117	6.03715e-12	0.0957725	0.0549189	0.0811783	227	50320	0.552413	0.0690044	1.19009e-15	0.194558	0.361323	0.590258
bcam	41.1	Staphylococcus infections	502	502	0.260312	0.0459537	1.47317e-08	0.141785	0.0493274	0.00404837	227	51546	0.273601	0.068511	6.50972e-05	0.055835	0.0426451	0.190434
bcan	41.1	Staphylococcus infections	495	495	-0.447738	0.0474006	3.52628e-21	-0.385416	0.0537316	7.33755e-13	227	51133	-0.237527	0.0701777	0.0007127	-0.0484509	0.0584412	0.407074
bst2	41.1	Staphylococcus infections	510	510	0.378314	0.0463074	3.09361e-16	0.216533	0.0517462	2.85767e-05	227	51985	0.473958	0.0689326	6.17023e-12	0.0448899	0.0819984	0.584071
btn3a2	41.1	Staphylococcus infections	503	503	0.3954	0.045696	5.02385e-18	0.110879	0.053517	0.0382797	227	51458	0.454964	0.0680947	2.36749e-11
c1qtnf1	41.1	Staphylococcus infections	506	506	0.345464	0.0455583	3.37904e-14	0.188485	0.0498994	0.000158535	227	51739	0.251883	0.06843	0.00023243	-0.00693396	0.05476	0.899238
c2	41.1	Staphylococcus infections	506	506	0.337739	0.0460238	2.16256e-13	0.15083	0.0510696	0.00314279	227	51656	0.30338	0.0689841	1.09344e-05
ca12	41.1	Staphylococcus infections	504	504	0.36437	0.0455307	1.21692e-15	0.137547	0.0513832	0.00743087	227	51296	0.479848	0.0676943	1.35606e-12	-0.0335008	0.0371589	0.367293
ca5a	41.1	Staphylococcus infections	494	494	0.304623	0.0475844	1.53612e-10	0.0592253	0.0549989	0.281549	227	50589	0.41825	0.0707483	3.38363e-09	0.00357309	0.0167551	0.831129
ca6	41.1	Staphylococcus infections	501	501	-0.268194	0.0476955	1.8761e-08	-0.117292	0.0529365	0.0267119	227	51386	-0.218539	0.0715503	0.00225553	-0.00780333	0.0162863	0.631843
calca	41.1	Staphylococcus infections	494	494	0.405414	0.0553145	2.31441e-13	0.106931	0.0647407	0.098601	227	51048	0.412784	0.0816278	4.26104e-07	0.241309	0.124405	0.052415
cant1	41.1	Staphylococcus infections	501	501	0.404269	0.0455533	7.01581e-19	0.162016	0.053804	0.00260199	227	51377	0.423234	0.0689713	8.44208e-10	0.0832756	0.0720656	0.247864
capg	41.1	Staphylococcus infections	505	505	0.332111	0.0457809	4.03611e-13	0.0863016	0.0528735	0.102632	227	51152	0.548538	0.0681078	8.01474e-16	-0.0184137	0.0119865	0.124489
ccdc80	41.1	Staphylococcus infections	505	505	0.47707	0.0502672	2.29498e-21	0.182177	0.0591529	0.00207167	227	51533	0.565498	0.0756676	7.81168e-14	-0.0631284	0.152866	0.679632
ccl14	41.1	Staphylococcus infections	506	506	0.385767	0.0455443	2.45086e-17	0.118118	0.0544837	0.0301627	227	51402	0.527804	0.0681388	9.4826e-15	0.0254483	0.0250814	0.310282
ccl15	41.1	Staphylococcus infections	510	510	0.453977	0.0459102	4.6767e-23	0.216234	0.0562925	0.000122407	227	52169	0.435217	0.0685062	2.112e-10	0.0188322	0.019439	0.332651
ccl16	41.1	Staphylococcus infections	510	510	0.363297	0.0474068	1.8108e-14	0.0402999	0.053685	0.452849	227	52169	0.453499	0.0709261	1.61641e-10	0.0190733	0.0169049	0.259205
ccl18	41.1	Staphylococcus infections	499	499	0.347699	0.0471452	1.64262e-13	0.130954	0.0541439	0.0155794	227	50831	0.370129	0.0702531	1.37536e-07	-0.00621024	0.0239336	0.795266
ccl19	41.1	Staphylococcus infections	510	510	0.308989	0.0453407	9.43731e-12	0.152675	0.0514978	0.00302996	227	51985	0.290597	0.0685544	2.24595e-05	-0.194499	0.161229	0.227683
ccl20	41.1	Staphylococcus infections	512	512	0.376502	0.0451493	7.48994e-17	0.185797	0.0514458	0.000304422	227	52096	0.490358	0.0676654	4.26688e-13	0.214536	0.15407	0.163785
ccl21	41.1	Staphylococcus infections	501	501	0.448929	0.0461051	2.09473e-22	0.240826	0.0523784	4.26951e-06	227	51755	0.525946	0.0686171	1.78923e-14	0.0143718	0.10669	0.892845
ccl23	41.1	Staphylococcus infections	501	501	0.266054	0.0463306	9.32863e-09	0.0340498	0.0544377	0.531654	227	51755	0.39498	0.0689538	1.01511e-08	-0.0315741	0.03162	0.318014
ccl25	41.1	Staphylococcus infections	512	512	0.23135	0.0460845	5.16358e-07	0.113627	0.0507583	0.0251826	227	52096	0.37728	0.0686233	3.84454e-08	-0.0066141	0.0163754	0.686282
ccl3	41.1	Staphylococcus infections	503	503	0.566083	0.0471214	3.0254e-33	0.295411	0.0591162	5.81927e-07	227	51458	0.542484	0.0698673	8.19714e-15	-0.0130716	0.0387898	0.736127
ccl4	41.1	Staphylococcus infections	501	501	0.300417	0.0460153	6.63719e-11	0.173138	0.0512112	0.000722606	227	51587	0.207515	0.0691662	0.00269767	0.0232454	0.0359621	0.518029
ccl7	41.1	Staphylococcus infections	503	503	0.442403	0.0463484	1.35874e-21	0.242023	0.0546198	9.3774e-06	227	51458	0.485618	0.0689514	1.88273e-12	0.0801451	0.0821161	0.329066
ccn3	41.1	Staphylococcus infections	509	509	0.475313	0.0489095	2.52132e-22	0.0967547	0.0611722	0.113723	227	52084	0.713201	0.0715097	1.99107e-23
ccn4	41.1	Staphylococcus infections	511	511	0.375821	0.0455951	1.6854e-16	0.121669	0.0535376	0.0230508	227	51972	0.481552	0.0678752	1.2966e-12
cd160	41.1	Staphylococcus infections	512	512	0.323822	0.0446801	4.24344e-13	0.00713157	0.0545683	0.89602	227	52096	0.297992	0.066703	7.91608e-06	0.0463565	0.0518864	0.37163
cd163	41.1	Staphylococcus infections	506	506	0.387641	0.0456983	2.20177e-17	0.17463	0.0522034	0.000822256	227	51739	0.448866	0.0687162	6.48232e-11	-0.0964941	0.0856698	0.260018
cd164	41.1	Staphylococcus infections	502	502	0.263161	0.0453569	6.5528e-09	0.106171	0.0499696	0.0336107	227	51546	0.28683	0.0680883	2.52435e-05	-0.0748817	0.0940744	0.426042
cd27	41.1	Staphylococcus infections	505	505	0.569214	0.0465839	2.45762e-34	0.306031	0.0609384	5.11435e-07	227	51692	0.577813	0.0690664	5.95854e-17	0.0851587	0.0373862	0.022738
cd274	41.1	Staphylococcus infections	495	495	0.428456	0.0470215	8.09473e-20	0.174761	0.0558206	0.00174352	227	51133	0.515781	0.0694842	1.14506e-13	0.00643774	0.0336386	0.848228
cd28	41.1	Staphylococcus infections	487	487	0.376536	0.0458985	2.33169e-16	0.173662	0.0523846	0.000915988	227	50320	0.339581	0.0682832	6.58813e-07	0.0120829	0.0519041	0.815923
cd300c	41.1	Staphylococcus infections	510	510	0.487938	0.0453043	4.75835e-27	0.196382	0.0571079	0.00058431	227	51985	0.580978	0.0679879	1.2818e-17	-0.0143185	0.0284179	0.614364
cd300lf	41.1	Staphylococcus infections	511	511	0.42501	0.0454891	9.35312e-21	0.110302	0.0537038	0.0399857	227	51972	0.605008	0.0680277	5.91845e-19	-0.0193803	0.0149259	0.19414
cd300lg	41.1	Staphylococcus infections	502	502	0.216803	0.0470088	3.98906e-06	-0.00654255	0.053927	0.903436	227	51546	0.422003	0.0699285	1.59175e-09	-0.0069364	0.0305972	0.820657
cd302	41.1	Staphylococcus infections	504	504	0.560302	0.0480782	2.19043e-31	0.193254	0.0633918	0.00229943	227	51296	0.749389	0.0704535	2.01231e-26	0.0242293	0.0467509	0.604275
cd38	41.1	Staphylococcus infections	504	504	0.366996	0.0547849	2.10064e-11	-0.0813397	0.0705933	0.249227	227	51296	0.344168	0.0813361	2.32218e-05	0.00842412	0.0298511	0.777787
cd4	41.1	Staphylococcus infections	503	503	0.539208	0.046612	5.98668e-31	0.276755	0.0574282	1.4417e-06	227	51374	0.530055	0.0691648	1.80724e-14	-0.00876137	0.0382286	0.818726
cd40	41.1	Staphylococcus infections	501	501	0.263057	0.0455994	7.98005e-09	0.0867514	0.0508662	0.0881046	227	51503	0.339645	0.0681779	6.3013e-07	0.00595958	0.0261326	0.819606
cd46	41.1	Staphylococcus infections	506	506	0.326453	0.0457106	9.216e-13	0.0228484	0.0554392	0.680241	227	51234	0.420928	0.0689966	1.05602e-09	-0.176775	0.165571	0.28567
cd48	41.1	Staphylococcus infections	501	501	0.367822	0.0451774	3.8969e-16	0.167722	0.0517348	0.00118715	227	51671	0.357902	0.0673909	1.09119e-07	0.00170439	0.0223448	0.939199
cd5	41.1	Staphylococcus infections	511	511	0.399626	0.0445325	2.86435e-19	0.0827689	0.0539114	0.124716	227	51898	0.370309	0.066859	3.04791e-08	-0.0250532	0.068082	0.712884
cd59	41.1	Staphylococcus infections	493	493	0.492432	0.0500174	7.18934e-23	-0.016944	0.0769714	0.825767	227	49674	0.627205	0.0737521	1.82812e-17	0.0203818	0.0497833	0.682239
cd70	41.1	Staphylococcus infections	503	503	0.249668	0.0466513	8.70871e-08	0.094279	0.0509939	0.0644824	227	51458	0.283584	0.0697119	4.7429e-05	0.03072	0.0178876	0.0859077
cd74	41.1	Staphylococcus infections	510	510	0.647619	0.0471969	7.53388e-43	0.398856	0.0627968	2.13168e-10	227	51985	0.714855	0.0700187	1.79838e-24	-0.284215	0.223766	0.204034
cd79b	41.1	Staphylococcus infections	512	512	0.471269	0.0456764	5.86951e-25	0.191082	0.0590912	0.0012221	227	52096	0.546733	0.0681159	1.0028e-15	0.080921	0.0789196	0.305194
cd83	41.1	Staphylococcus infections	503	503	0.4855	0.045868	3.50797e-26	0.183009	0.0586245	0.00179801	227	51458	0.630511	0.0678826	1.56825e-20	0.0460063	0.0562624	0.413523
cd99l2	41.1	Staphylococcus infections	502	502	0.420302	0.0457411	3.97615e-20	0.123925	0.0554699	0.0254769	227	51546	0.485959	0.0682342	1.06431e-12
cdcp1	41.1	Staphylococcus infections	495	495	0.461202	0.0495806	1.37733e-20	0.321097	0.0552195	6.06648e-09	227	51133	0.530497	0.072791	3.14711e-13	0.0268862	0.0386344	0.486483
cdh1	41.1	Staphylococcus infections	489	489	0.409483	0.0467633	2.0143e-18	0.212042	0.0543847	9.66173e-05	227	49821	0.367336	0.0701043	1.60708e-07	0.107361	0.257666	0.676922
cdh2	41.1	Staphylococcus infections	505	505	0.483777	0.0485162	2.03215e-23	0.201502	0.0567881	0.000387703	227	51533	0.372252	0.0731855	3.64884e-07	0.072774	0.109819	0.50754
cdh3	41.1	Staphylococcus infections	510	510	0.30259	0.0453066	2.41043e-11	0.0433426	0.0558252	0.437513	227	51985	0.390086	0.0677255	8.42078e-09	0.00671523	0.0982837	0.945527
ceacam5	41.1	Staphylococcus infections	480	480	0.266338	0.0475869	2.18248e-08	0.21627	0.0533135	4.97988e-05	227	49671	0.294	0.069581	2.38626e-05	-0.0281378	0.0259687	0.278574
ceacam8	41.1	Staphylococcus infections	494	494	0.282071	0.0467097	1.5526e-09	0.0192266	0.0539669	0.721641	227	50589	0.4812	0.070255	7.4189e-12	0.116037	0.323682	0.719976
cga	41.1	Staphylococcus infections	502	502	0.313206	0.0675645	3.55794e-06	0.193028	0.0744513	0.00952338	227	51546	0.520038	0.0965518	7.19996e-08	0.447097	0.360776	0.215248
chi3l1	41.1	Staphylococcus infections	496	496	0.414246	0.0477936	4.42116e-18	0.200923	0.0552081	0.000273298	227	50401	0.372152	0.0716317	2.04332e-07	0.00235544	0.0213465	0.912137
ckap4	41.1	Staphylococcus infections	511	511	0.55857	0.0462577	1.42835e-33	0.266372	0.0623834	1.9554e-05	227	51844	0.695412	0.0684478	2.99861e-24	0.0491784	0.053612	0.358984
clec14a	41.1	Staphylococcus infections	502	502	0.37349	0.0472596	2.72395e-15	0.0775441	0.0586732	0.186292	227	51546	0.584397	0.070277	9.12728e-17	-0.281488	0.18978	0.138013
clec1a	41.1	Staphylococcus infections	494	494	0.238883	0.0463261	2.5155e-07	-0.0720078	0.0545591	0.186898	227	50589	0.486232	0.069334	2.33431e-12	-0.061878	0.0331914	0.0622823
clec4d	41.1	Staphylococcus infections	503	503	0.380529	0.0457159	8.52092e-17	0.0974206	0.0546902	0.0748603	227	51458	0.544631	0.0682806	1.507e-15	0.0123427	0.019205	0.520431
clec4g	41.1	Staphylococcus infections	503	503	0.24284	0.0454934	9.40145e-08	0.0225984	0.0505389	0.654768	227	51458	0.447089	0.068046	5.0181e-11	-0.15857	0.0641829	0.0134891
clec5a	41.1	Staphylococcus infections	505	505	0.333389	0.0459171	3.85134e-13	0.142961	0.0531771	0.0071799	227	51365	0.532047	0.0689775	1.22559e-14	-0.110627	0.0460383	0.0162645
clec6a	41.1	Staphylococcus infections	487	487	0.379104	0.0462507	2.4704e-16	0.160149	0.0531475	0.00258421	227	50320	0.360471	0.0684847	1.41317e-07	-0.0289752	0.0202245	0.15195
clec7a	41.1	Staphylococcus infections	512	512	0.357366	0.0456342	4.83591e-15	0.00322984	0.0530748	0.951475	227	52096	0.453165	0.0681433	2.92744e-11	-0.0130028	0.0117156	0.267053
clmp	41.1	Staphylococcus infections	511	511	0.467191	0.0473785	6.15426e-23	-0.0865509	0.0694174	0.212464	227	51972	0.661164	0.0690981	1.08474e-21	-0.0632087	0.0463687	0.172827
cntn5	41.1	Staphylococcus infections	507	507	-0.274811	0.0474675	7.06137e-09	-0.103435	0.0516432	0.0451914	227	51658	-0.403218	0.0711453	1.44872e-08	-0.0116194	0.0186976	0.534311
col18a1	41.1	Staphylococcus infections	507	507	0.565412	0.0482483	1.02129e-31	0.225917	0.0645321	0.000463789	227	51749	0.646567	0.0712744	1.17363e-19	0.0497866	0.0550581	0.36586
colec12	41.1	Staphylococcus infections	498	498	0.591326	0.0488758	1.07511e-33	0.0867565	0.0774459	0.26262	227	51501	0.719907	0.0714083	6.66564e-24	0.012534	0.0473837	0.791378
cpm	41.1	Staphylococcus infections	510	510	0.39792	0.0464405	1.04961e-17	0.2045	0.0557204	0.000242451	227	51732	0.330309	0.0696051	2.08031e-06	-0.038575	0.0564538	0.494416
creld2	41.1	Staphylococcus infections	501	501	0.302848	0.0454057	2.56091e-11	0.0842692	0.0513455	0.100752	227	51671	0.374423	0.0680914	3.82338e-08	-0.00940608	0.0274873	0.732203
crh	41.1	Staphylococcus infections	486	486	-0.251672	0.0461195	4.84347e-08	-0.126427	0.0504034	0.0121315	227	50236	-0.187616	0.0682455	0.00597516	-0.00439243	0.0436145	0.91978
crhbp	41.1	Staphylococcus infections	498	498	0.401946	0.0467877	8.6333e-18	0.106724	0.0553408	0.0537938	227	51501	0.328557	0.0694687	2.24996e-06	0.0432673	0.0277297	0.118684
crim1	41.1	Staphylococcus infections	501	501	0.399687	0.0474684	3.76283e-17	0.147416	0.0540389	0.0063728	227	51755	0.369155	0.0698751	1.27039e-07	-0.177231	0.0709908	0.0125412
crip2	41.1	Staphylococcus infections	495	495	0.36373	0.0486502	7.63588e-14	0.0934239	0.057598	0.104804	227	51133	0.331159	0.0719691	4.19658e-06	0.0739606	0.101684	0.467008
csf1	41.1	Staphylococcus infections	501	501	0.597802	0.0466073	1.16722e-37	0.271083	0.0609474	8.67485e-06	227	51755	0.642043	0.0684954	7.01536e-21	0.00203058	0.0616914	0.973742
cst3	41.1	Staphylococcus infections	505	505	0.551793	0.0490923	2.59654e-29	-0.0374345	0.101077	0.711118	227	51654	0.815028	0.072239	1.6035e-29	-0.0090689	0.0436655	0.835471
cstb	41.1	Staphylococcus infections	497	497	0.445005	0.0464498	9.67169e-22	0.11871	0.0564174	0.0353656	227	50832	0.514796	0.0694225	1.21253e-13	0.0171083	0.0217054	0.430579
ctsd	41.1	Staphylococcus infections	472	472	0.371966	0.0486205	2.00369e-14	0.193989	0.0568025	0.000637454	227	48174	0.361517	0.0733032	8.14716e-07	-0.0346141	0.0272538	0.204062
ctsl	41.1	Staphylococcus infections	505	505	0.441553	0.0467635	3.64788e-21	0.252991	0.0524438	1.40673e-06	227	51533	0.515713	0.0704762	2.5254e-13
ctso	41.1	Staphylococcus infections	512	512	0.414248	0.0453506	6.58039e-20	0.211649	0.0518339	4.44159e-05	227	52096	0.526866	0.0685427	1.50998e-14	0.0558519	0.054997	0.309846
ctss	41.1	Staphylococcus infections	412	412	0.403136	0.0507362	1.9307e-15	0.208258	0.0576701	0.000304795	227	40493	0.321951	0.0753778	1.94457e-05	-0.0155722	0.0229756	0.497915
ctsv	41.1	Staphylococcus infections	509	509	-0.300227	0.0487012	7.06277e-10	-0.115228	0.0532067	0.0303363	227	51803	-0.333752	0.0721162	3.69272e-06	-0.0204164	0.0401493	0.611094
ctsz	41.1	Staphylococcus infections	506	506	0.430853	0.0460091	7.64071e-21	0.144579	0.0558394	0.00961995	227	51572	0.505749	0.0694152	3.19632e-13	0.0326481	0.0351161	0.352517
cxadr	41.1	Staphylococcus infections	503	503	0.347024	0.0463599	7.13138e-14	0.146762	0.0540762	0.00664808	227	51458	0.47989	0.0685844	2.61365e-12	-0.00587359	0.117472	0.960122
cxcl10	41.1	Staphylococcus infections	501	501	0.353536	0.0473533	8.27145e-14	0.145117	0.0544457	0.00769083	227	51755	0.39071	0.0702698	2.69557e-08	-0.0611236	0.0624831	0.327954
cxcl11	41.1	Staphylococcus infections	510	510	0.307388	0.0450868	9.25123e-12	0.208266	0.0496586	2.74142e-05	227	51985	0.292957	0.0682962	1.79067e-05	0.0264824	0.0460243	0.565021
cxcl13	41.1	Staphylococcus infections	510	510	0.480887	0.0458346	9.42242e-26	0.302964	0.0518263	5.04273e-09	227	51985	0.478169	0.0686411	3.25569e-12	0.224914	0.195369	0.249639
cxcl16	41.1	Staphylococcus infections	510	510	0.346596	0.0458976	4.3024e-14	0.107128	0.0528053	0.0424856	227	52084	0.506048	0.0686382	1.67217e-13	-0.00681176	0.0527043	0.897164
cxcl17	41.1	Staphylococcus infections	512	512	0.182299	0.051167	0.000366876	0.0415533	0.063417	0.512314	227	52096	0.389583	0.0728398	8.86909e-08	-0.0188552	0.185532	0.919052
cxcl8	41.1	Staphylococcus infections	505	505	0.279791	0.0456629	8.9376e-10	0.188167	0.0494831	0.000143158	227	51140	0.264825	0.069344	0.000133989
cxcl9	41.1	Staphylococcus infections	501	501	0.415945	0.0485568	1.07006e-17	0.229312	0.0568177	5.43884e-05	227	51755	0.519068	0.0709379	2.53177e-13	0.130648	0.0855986	0.126939
ddah1	41.1	Staphylococcus infections	504	504	0.276371	0.0456867	1.45513e-09	0.0579766	0.0521504	0.266259	227	51296	0.526094	0.0683111	1.34528e-14	-0.0068662	0.0533859	0.897663
ddr1	41.1	Staphylococcus infections	510	510	0.277558	0.0459152	1.49393e-09	0.12996	0.0498048	0.00907068	227	51985	0.277383	0.0685614	5.21522e-05
defa1_defa1b	41.1	Staphylococcus infections	494	494	0.372758	0.0459391	4.89091e-16	0.0936874	0.0544346	0.0852329	227	50489	0.548914	0.0692486	2.25016e-15
dkk4	41.1	Staphylococcus infections	494	494	0.32714	0.0469451	3.20186e-12	0.157042	0.0531407	0.00312456	227	51049	0.319428	0.0693824	4.147e-06	0.0583755	0.0587303	0.320243
dll1	41.1	Staphylococcus infections	505	505	0.522929	0.046989	9.0887e-29	0.161483	0.0630941	0.0104853	227	51692	0.73082	0.0698037	1.19082e-25	-0.0867701	0.0990734	0.38113
dner	41.1	Staphylococcus infections	499	499	-0.301357	0.0461304	6.45876e-11	-0.132749	0.0519087	0.010547	227	51419	-0.28525	0.0688373	3.41557e-05	-0.0628761	0.033666	0.0618121
draxin	41.1	Staphylococcus infections	495	495	0.290048	0.0462498	3.57965e-10	0.115788	0.0524908	0.0273922	227	51133	0.417777	0.0686473	1.15873e-09	0.000527618	0.0262135	0.983941
dsc2	41.1	Staphylococcus infections	498	498	0.52836	0.0470888	3.23356e-29	0.234697	0.0608004	0.000113333	227	50969	0.672357	0.0705928	1.65914e-21	0.0529	0.0450285	0.24007
ebi3_il27	41.1	Staphylococcus infections	511	511	0.317886	0.046415	7.44898e-12	0.184811	0.0516062	0.000342046	227	51895	0.308387	0.0689035	7.61854e-06
eda2r	41.1	Staphylococcus infections	511	511	0.755769	0.0546378	1.62626e-43	0.428081	0.078974	5.94232e-08	227	51972	1.01281	0.074229	2.17957e-42
efemp1	41.1	Staphylococcus infections	506	506	0.474991	0.0492151	4.85283e-22	0.101496	0.0615843	0.0993358	227	51655	0.6087	0.0723877	4.13923e-17	-0.16507	0.0695545	0.0176322
efna4	41.1	Staphylococcus infections	494	494	0.605716	0.0477113	6.26802e-37	0.300003	0.0709726	2.36805e-05	227	51048	0.72236	0.0704306	1.10842e-24	-0.0772976	0.0970232	0.42563
egfl7	41.1	Staphylococcus infections	487	487	0.255554	0.047724	8.56306e-08	0.0439293	0.0539104	0.415154	227	50320	0.423664	0.0703435	1.71437e-09	0.0266228	0.050732	0.599741
egfr	41.1	Staphylococcus infections	510	510	-0.256538	0.0466758	3.88141e-08	-0.136654	0.0512182	0.00762868	227	52169	-0.455458	0.0699589	7.49693e-11	-0.00762897	0.0633866	0.904201
egln1	41.1	Staphylococcus infections	503	503	0.352615	0.0461223	2.08611e-14	0.131395	0.0532273	0.0135653	227	51458	0.349155	0.0696679	5.39513e-07	0.080387	0.0738486	0.276358
enah	41.1	Staphylococcus infections	493	493	0.293967	0.0461215	1.84463e-10	0.135796	0.0513103	0.00813154	227	50562	0.401397	0.06831	4.20019e-09	0.0914086	0.114689	0.425443
epha2	41.1	Staphylococcus infections	483	483	0.510976	0.0491928	2.83508e-25	0.180017	0.0648706	0.00552	227	49672	0.707368	0.0725197	1.77083e-22	0.0496278	0.0962236	0.606026
ephb4	41.1	Staphylococcus infections	510	510	0.473633	0.0460053	7.40751e-25	0.184053	0.0594178	0.00195096	227	52169	0.543417	0.0687502	2.69612e-15	-0.0431634	0.0965615	0.654872
ephb6	41.1	Staphylococcus infections	494	494	0.31316	0.0453649	5.0862e-12	0.0554105	0.0563899	0.325789	227	51048	0.381002	0.0675665	1.71129e-08	-0.00570541	0.0668348	0.931971
esam	41.1	Staphylococcus infections	510	510	0.33304	0.04585	3.76688e-13	0.0549327	0.054558	0.313998	227	52169	0.394408	0.0687972	9.87245e-09	-0.0481866	0.0823431	0.558418
fabp4	41.1	Staphylococcus infections	510	510	0.64486	0.0469447	6.13078e-43	0.216389	0.0723748	0.00279119	227	52169	0.599015	0.0699631	1.11047e-17	-0.0847873	0.135347	0.531024
fam3b	41.1	Staphylococcus infections	504	504	0.194318	0.0466076	3.05641e-05	0.00735604	0.052178	0.887886	227	51296	0.388732	0.0696247	2.36059e-08	0.0305165	0.0220135	0.165667
fam3c	41.1	Staphylococcus infections	505	505	0.419015	0.0478488	2.00402e-18	0.0398036	0.0633543	0.529828	227	51457	0.574056	0.071648	1.12704e-15	-0.115217	0.108134	0.286649
fas	41.1	Staphylococcus infections	510	510	0.427215	0.0484354	1.1414e-18	0.108648	0.0613877	0.0767496	227	51999	0.485507	0.0724746	2.09853e-11	-0.0167654	0.0513789	0.74419
fcar	41.1	Staphylococcus infections	503	503	0.325597	0.0449845	4.55437e-13	0.155933	0.0493201	0.00156879	227	51458	0.399058	0.0670924	2.71619e-09	-0.00400515	0.0179166	0.823112
fcer2	41.1	Staphylococcus infections	502	502	0.307828	0.0450219	8.07046e-12	0.0613452	0.0532086	0.248944	227	51546	0.335832	0.0674954	6.50346e-07	-0.0256292	0.0366825	0.484755
fgf21	41.1	Staphylococcus infections	511	511	0.453691	0.0457833	3.78385e-23	0.216028	0.0535731	5.52116e-05	227	51895	0.408932	0.0679201	1.73575e-09	-0.0645974	0.0959798	0.500927
fgf23	41.1	Staphylococcus infections	511	511	0.480819	0.0468623	1.06409e-24	0.211692	0.0559637	0.000155154	227	51887	0.613907	0.0698314	1.4787e-18	-0.0725134	0.110598	0.51205
fgfbp1	41.1	Staphylococcus infections	505	505	-0.341932	0.0461567	1.2814e-13	-0.233188	0.0498711	2.92798e-06	227	51692	-0.191683	0.0690883	0.00552914	0.0789841	0.0612165	0.196967
fgfr2	41.1	Staphylococcus infections	505	505	0.436872	0.0479671	8.41143e-20	0.0932297	0.0570297	0.1021	227	51692	0.541878	0.0709265	2.17242e-14	0.0217526	0.0849777	0.797966
flrt2	41.1	Staphylococcus infections	495	495	0.359054	0.0457639	4.30294e-15	0.163609	0.0513538	0.00144298	227	51133	0.403465	0.0679105	2.83065e-09	0.00212726	0.0233892	0.927532
folr1	41.1	Staphylococcus infections	503	503	0.282688	0.0472784	2.24211e-09	0.0795027	0.0561499	0.156804	227	51455	0.54163	0.0693379	5.65341e-15	0.157973	0.0989616	0.11042
fstl3	41.1	Staphylococcus infections	498	498	0.602344	0.0486279	3.08062e-35	0.185057	0.0731215	0.0113798	227	51420	0.734953	0.0707173	2.67286e-25	-0.00423847	0.0914824	0.963046
furin	41.1	Staphylococcus infections	505	505	0.319719	0.0474001	1.52892e-11	0.0949339	0.0559776	0.0898997	227	51692	0.345674	0.0703271	8.8678e-07	-0.155016	0.070267	0.0273769
[truncated: 58,388 more rows]
