# Supplementary material for: Multi-cohort proteogenomic analyses reveal genetic effects across the proteome and diseasome
Source: Cell. Author manuscript; Available in PMC 2026 Jul 8. (PMC13343581; doi:10.1016/j.cell.2026.03.049)
Supplement: MMC10 [file NIHMS2173841-supplement-MMC10.xlsx]

## Sheet: Table S10A
Table S10: Phenotypic follow up of the identified pQTLs, related to Figure 5. A) Integration of cis-pQTLs with GWAS results for 835 diseases from the FinnGen study v8 through mendelian randomization and colocalization analyses. B) Results for MR using trans-pQTLs for protein – disease pairs with at least one significant cis-based phenotypic finding from FinnGen study v8 and sufficient number of p…
MA_prot_id	Protein	finn.id	LONGNAME	beta.IVW.cis	se.IVW.cis	cil.IVW.cis	ciu.IVW.cis	pval.IVW.cis	qc.pleio.cis	qc.hetero.cis	directional.concordant.cis	sig.ivw.cis	nsnps.all.cis	nsnps.loo.cis	outlying.snps.cis	Uniprot_ID	PP.H0.abf	PP.H1.abf	PP.H2.abf	PP.H3.abf	PP.H4.abf	MarkerName	rsid.protein	EA	NEA	cis.coloc	beta.mr.single	se.mr.single	pval.mr.single	type.example
OID00131_OID20125	NTproBNP	AntMedNotThaTheAreOthInd1997_Eur_Fin_2021	Antihypertensive medication - note that there are other indications	-0.178463	0.0218332	-0.221255	-0.13567	2.98549e-16	TRUE	TRUE	TRUE	TRUE	2	2		NTproBNP										FALSE				MR
OID00131_OID20125	NTproBNP	Hyp1002_Eur_Fin_2021	Hypertension	-0.178137	0.0232571	-0.22372	-0.132554	1.86691e-14	TRUE	TRUE	TRUE	TRUE	2	2		NTproBNP										FALSE				MR
OID00131_OID20125	NTproBNP	HypEss1004_Eur_Fin_2021	Hypertension, essential	-0.167287	0.0248742	-0.216039	-0.118534	1.75198e-11	TRUE	TRUE	TRUE	TRUE	2	2		NTproBNP										FALSE				MR
OID00132_OID20753	MEPE	Oto934_Eur_Fin_2021	Otosclerosis	-0.784333	0.276934	-1.32711	-0.241552	0.00462288	TRUE	TRUE	TRUE	FALSE	4	4		Q9NQ76	7.53535e-22	1.25631e-07	2.43937e-17	0.00207112	0.997929	4:88803755:A_G	rs181832503	G	A	TRUE	-1.01349	0.147213	5.80011e-12	coloc
OID00294_OID21390	SIGLEC9	DemIncAvo523_Eur_Fin_2021	Dementia, including avohilmo	0.116984	0.0199045	0.0779722	0.155996	4.17065e-09	TRUE	TRUE	TRUE	TRUE	4	4		Q9Y336										FALSE				MR
OID00297_OID20730	SMOC2	AcuApp1144_Eur_Fin_2021	Acute appendicitis	-0.0957227	0.0175247	-0.13007	-0.0613749	4.70379e-08	TRUE	TRUE	TRUE	TRUE	7	7		Q9H3U7										FALSE				MR
OID00302_OID21443	PRTG	PalFasFibDup1493_Eur_Fin_2021	Palmar fascial fibromatosis [Dupuytren]	-0.0619439	0.0517923	-0.163455	0.0395673	0.231695	TRUE	FALSE	FALSE	FALSE	3	3		Q2VWP7	3.24751e-116	0.00400797	3.9983e-115	0.0474485	0.948543	15:56135709:A_G	rs11633313	G	A	TRUE	1.17241	0.25496	4.25697e-06	coloc
OID00314_OID21045	RGMB	CarTunSyn615_Eur_Fin_2021	Carpal tunnel syndrome	0.268215	0.0486313	0.172899	0.36353	3.48237e-08	TRUE	TRUE	TRUE	TRUE	2	2		Q6NW40	8.50129e-135	1.12094e-05	3.97519e-131	0.0505163	0.949473	5:97773634:G_T	rs12152743	T	G	TRUE	0.348668	0.0617735	1.65852e-08	coloc+MR
OID00360_OID21056	CTSS	OthDisOfUppResTra1127_Eur_Fin_2021	Other diseases of upper respiratory tract	-0.0333927	0.0109036	-0.0547634	-0.0120221	0.00219465	TRUE	FALSE	FALSE	FALSE	3	3		P25774	0	1.09709e-07	0	0.000378539	0.999621	1:150958133:C_T	rs11204752	C	T	TRUE	-0.0713944	0.0140422	3.6904e-07	coloc
OID00368_OID20666	IL12B	IbdPatInKelReg1212_Eur_Fin_2021	IBD patients in KELA-register	0.20804	0.0374429	0.134654	0.281427	2.75693e-08	TRUE	TRUE	TRUE	TRUE	2	2		P29460										FALSE				MR
OID00374_OID20707	MANF	AnyMenDis1299_Eur_Fin_2021	Any mental disorder	-0.406847	0.0825093	-0.568563	-0.245132	8.18392e-07	TRUE	TRUE	TRUE	FALSE	2	2		P55145	2.26478e-13	0.000751343	4.23641e-11	0.138823	0.860426	3:51359968:A_G	rs6773260	A	G	TRUE	-0.480267	0.0952554	4.60961e-07	coloc
OID00379_OID20111	BMP6	Dor1490_Eur_Fin_2021	Dorsopathies	0.180683	0.0419138	0.0985333	0.262832	1.6265e-05	TRUE	TRUE	TRUE	FALSE	3	3		P22004	1.72859e-116	0.00371995	1.69075e-115	0.0344615	0.961819	6:7720059:A_G	rs12198986	A	G	TRUE	0.214549	0.0472463	5.59682e-06	coloc
OID00379_OID20111	BMP6	Her1198_Eur_Fin_2021	Hernia	-0.201925	0.054607	-0.308952	-0.0948968	0.000217496	TRUE	TRUE	FALSE	FALSE	3	3		P22004	1.29184e-116	0.00278004	3.59592e-115	0.0755412	0.921679	6:7720059:A_G	rs12198986	A	G	TRUE	-0.297086	0.0615818	1.40535e-06	coloc
OID00379_OID20111	BMP6	OthDorNotElsCla1492_Eur_Fin_2021	Other dorsopathies, not elsewhere classified	0.222995	0.0468271	0.131215	0.314774	1.91602e-06	TRUE	TRUE	TRUE	FALSE	3	3		P22004	2.18984e-116	0.00471257	2.80629e-115	0.0585182	0.936769	6:7720059:A_G	rs12198986	A	G	TRUE	0.238853	0.0527608	5.98016e-06	coloc
OID00379_OID20111	BMP6	OthIntDisDis1524_Eur_Fin_2021	Other intervertebral disc disorders	0.344087	0.0634597	0.219709	0.468466	5.88899e-08	TRUE	TRUE	TRUE	TRUE	3	3		P22004	7.66404e-117	0.00164931	2.89377e-115	0.0603984	0.937952	6:7720059:A_G	rs12198986	A	G	TRUE	0.338741	0.0715036	2.16483e-06	coloc+MR
OID00379_OID20111	BMP6	SpiSte1609_Eur_Fin_2021	Spinal stenosis	0.409459	0.0883433	0.236309	0.582609	3.57175e-06	TRUE	TRUE	TRUE	FALSE	3	3		P22004	1.0225e-117	0.000220044	2.6031e-115	0.0541278	0.945652	6:7720059:A_G	rs12198986	A	G	TRUE	0.509966	0.0997024	3.13934e-07	coloc
OID00381_OID21467	ADM	ColOrUroFis1186_Eur_Fin_2021	Colonic or urogenital fistula	-0.0892016	0.0803069	-0.2466	0.068197	0.266672	FALSE	FALSE	FALSE	FALSE	3	3		P35318	2.42398e-46	0.00190384	6.13487e-45	0.0462808	0.951815	11:10380828:A_C	rs2218793	A	C	TRUE	-0.924132	0.197251	2.79877e-06	coloc
OID00381_OID21467	ADM	DisOfVeiLymVesAndLymNodNotElsCla989_Eur_Fin_2021	Diseases of veins, lymphatic vessels and lymph nodes, not elsewhere classified	0.231225	0.0361334	0.160405	0.302045	1.56184e-10	TRUE	TRUE	TRUE	TRUE	3	3		P35318										FALSE				MR
OID00381_OID21467	ADM	HaeAndPerVenThr1195_Eur_Fin_2021	Haemmorrhoids and perianal venous thrombosis	-0.150109	0.085682	-0.318043	0.0178248	0.0797859	FALSE	TRUE	FALSE	FALSE	3	3		P35318	5.34923e-46	0.00420139	4.8242e-45	0.0359705	0.959828	11:10380828:A_C	rs2218793	A	C	TRUE	-0.951798	0.210786	6.31734e-06	coloc
OID00381_OID21467	ADM	VarVei1056_Eur_Fin_2021	Varicose veins	0.376538	0.0473115	0.283809	0.469267	1.73861e-15	TRUE	TRUE	TRUE	TRUE	3	3		P35318										FALSE				MR
OID00387_OID20576	IL4R	AllAstMod98_Eur_Fin_2021	Allergic asthma (mode)	-0.227105	0.0419079	-0.309243	-0.144967	5.98856e-08	TRUE	TRUE	TRUE	TRUE	4	4		P24394										FALSE				MR
OID00387_OID20576	IL4R	AstCopKelCod2031079_Eur_Fin_2021	Asthma/COPD (KELA code 203)	-0.223145	0.0211927	-0.264682	-0.181608	6.33033e-26	TRUE	TRUE	TRUE	TRUE	4	4		P24394										FALSE				MR
OID00387_OID20576	IL4R	ChrLowResDis1100_Eur_Fin_2021	Chronic lower respiratory diseases	-0.155205	0.0238435	-0.201937	-0.108472	7.54971e-11	TRUE	TRUE	TRUE	TRUE	4	4		P24394										FALSE				MR
OID00389_OID20700	IL1RN	Hyd1709_Eur_Fin_2021	Hydrocele	-0.0366663	0.0816652	-0.196727	0.123395	0.653443	TRUE	FALSE	FALSE	FALSE	3	3		P18510	2.00657e-36	2.23859e-13	3.9015e-25	0.0416094	0.958391	2:113954879:A_C	rs902696	C	A	TRUE	4.39842	0.445601	5.57403e-23	coloc
OID00393_OID21468	IDUA	FraOfFor2020_Eur_Fin_2021	Fracture of forearm	0.0559147	0.0574225	-0.0566313	0.168461	0.330184	TRUE	FALSE	TRUE	FALSE	7	7		P35475	0	2.99651e-08	0	0.0150314	0.984969	4:1004864:C_T	rs78520297	C	T	TRUE	0.345762	0.0489574	1.63537e-12	coloc
OID00414_OID20752	CTRC	ChrPan1162_Eur_Fin_2021	Chronic pancreatitis	-0.308226	0.0986264	-0.50153	-0.114922	0.00177692	TRUE	TRUE	TRUE	FALSE	2	2		Q99895	9.88216e-62	0.000191044	1.89722e-60	0.00167147	0.998137	1:15772212:C_T	rs121909293	T	C	TRUE	-0.648006	0.124316	1.86228e-07	coloc
OID00416_OID20221	SPON2	Dor1488_Eur_Fin_2021	Dorsalgia	-0.0520808	0.0961264	-0.240485	0.136324	0.58796	TRUE	FALSE	TRUE	FALSE	5	5		Q9BUD6	1.90319e-288	4.04409e-05	8.38993e-286	0.0158596	0.9841	4:1122634:A_G	rs6826705	G	A	TRUE	-0.272121	0.0483187	1.78344e-08	coloc
OID00426_OID21422	HAVCR1	MenDisNotOthSpe544_Eur_Fin_2021	Mental disorders, not otherwise specified	0.227353	0.0408208	0.147346	0.30736	2.55404e-08	TRUE	TRUE	TRUE	TRUE	7	7		Q96D42										FALSE				MR
OID00435_OID20213	SORT1	AngPec961_Eur_Fin_2021	Angina pectoris	-0.164826	0.193565	-0.544207	0.214555	0.394477	TRUE	FALSE	FALSE	FALSE	4	4		Q99523	1.2968e-154	1.81048e-11	1.87239e-145	0.024189	0.975811	1:109821307:G_T	rs583104	T	G	TRUE	-0.634839	0.0814603	6.53163e-15	coloc
OID00435_OID20213	SORT1	Ble735_Eur_Fin_2021	Blepharochalasis	0.282086	0.181999	-0.0746256	0.638798	0.121158	TRUE	TRUE	TRUE	FALSE	4	4		Q99523	2.6221e-214	0.000736586	1.05854e-212	0.0277931	0.97147	1:110022896:A_C	rs569670	C	A	TRUE	0.546073	0.1102	7.22296e-07	coloc
OID00435_OID20213	SORT1	CorAng962_Eur_Fin_2021	Coronary angioplasty	-0.099826	0.282355	-0.653231	0.453579	0.723678	TRUE	FALSE	FALSE	FALSE	4	4		Q99523	5.6185e-151	7.84405e-08	2.08891e-145	0.0272179	0.972782	1:109821307:G_T	rs583104	T	G	TRUE	-0.786629	0.117857	2.4817e-11	coloc
OID00435_OID20213	SORT1	DisOfLipMetAndOthLip450_Eur_Fin_2021	Disorders of lipoprotein metabolism and other lipidaemias	-0.248932	0.290352	-0.818011	0.320146	0.391252	TRUE	FALSE	FALSE	FALSE	4	4		Q99523	3.86554e-178	5.39673e-35	9.49287e-145	0.130793	0.869207	1:109821307:G_T	rs583104	T	G	TRUE	-0.969862	0.0733758	6.93183e-40	coloc
OID00435_OID20213	SORT1	FamHyp414_Eur_Fin_2021	Familial hypercholesterolemia	-0.264039	0.391563	-1.03149	0.503411	0.500108	TRUE	FALSE	FALSE	FALSE	4	4		Q99523	2.79878e-151	3.90741e-08	4.10736e-145	0.0554542	0.944546	1:109821307:G_T	rs583104	T	G	TRUE	-1.21322	0.1849	5.3283e-11	coloc
OID00435_OID20213	SORT1	FamHypWitIscHeaDis415_Eur_Fin_2021	Familial hypercholesterolemia, with ischemic heart disease	-0.502972	0.461907	-1.40829	0.402349	0.276197	TRUE	FALSE	FALSE	FALSE	4	4		Q99523	2.63636e-150	3.68065e-07	2.96759e-145	0.0395099	0.96049	1:109821307:G_T	rs583104	T	G	TRUE	-1.61763	0.25698	3.07842e-10	coloc
OID00435_OID20213	SORT1	HarCarDis987_Eur_Fin_2021	Hard cardiovascular diseases	-0.0990212	0.138013	-0.369522	0.17148	0.47308	TRUE	FALSE	FALSE	FALSE	4	4		Q99523	5.98431e-152	8.35475e-09	4.00534e-145	0.054027	0.945973	1:109821307:G_T	rs583104	T	G	TRUE	-0.434532	0.0636237	8.50855e-12	coloc
OID00435_OID20213	SORT1	HeaFaiAndCorHeaDis995_Eur_Fin_2021	Heart failure and coronary heart disease	-0.152133	0.26629	-0.674052	0.369785	0.567792	TRUE	FALSE	TRUE	FALSE	4	4		Q99523	2.20067e-150	3.07238e-07	6.88097e-146	0.00762184	0.992378	1:109821307:G_T	rs583104	T	G	TRUE	-0.769052	0.126407	1.17282e-09	coloc
OID00435_OID20213	SORT1	HypOthUns431_Eur_Fin_2021	Hyperlipidaemia, other/unspecified	-0.244442	0.341738	-0.914236	0.425352	0.47443	TRUE	FALSE	FALSE	FALSE	4	4		Q99523	5.25086e-157	7.33078e-14	1.84281e-145	0.0237752	0.976225	1:109821307:G_T	rs583104	T	G	TRUE	-1.06063	0.12234	4.34003e-18	coloc
OID00435_OID20213	SORT1	IscHeaDisWidDef1009_Eur_Fin_2021	Ischaemic heart disease, wide definition	-0.142311	0.173264	-0.481902	0.19728	0.411445	TRUE	FALSE	FALSE	FALSE	4	4		Q99523	1.10969e-157	1.54925e-14	1.37181e-144	0.1899	0.8101	1:109821307:G_T	rs583104	T	G	TRUE	-0.566813	0.0635481	4.68677e-19	coloc
OID00435_OID20213	SORT1	MetDis454_Eur_Fin_2021	Metabolic disorders	-0.166299	0.197202	-0.552808	0.220211	0.399066	TRUE	FALSE	FALSE	FALSE	4	4		Q99523	1.62682e-164	2.27122e-21	7.11307e-145	0.0975013	0.902499	1:109821307:G_T	rs583104	T	G	TRUE	-0.651967	0.0623263	1.31106e-25	coloc
OID00435_OID20213	SORT1	MixHyp430_Eur_Fin_2021	Mixed hyperlipidaemia	-0.589581	0.794452	-2.14668	0.967516	0.458013	TRUE	FALSE	FALSE	FALSE	4	4		Q99523	2.01295e-148	2.8103e-05	1.99361e-145	0.0258848	0.974087	1:109821307:G_T	rs583104	T	G	TRUE	-2.27505	0.402032	1.52373e-08	coloc
OID00435_OID20213	SORT1	MyoInfStr1016_Eur_Fin_2021	Myocardial infarction, strict	-0.115239	0.174402	-0.457061	0.226582	0.50876	TRUE	FALSE	FALSE	FALSE	4	4		Q99523	1.59297e-148	2.22396e-05	2.48624e-145	0.0327762	0.967202	1:109821307:G_T	rs583104	T	G	TRUE	-0.539617	0.0951715	1.42847e-08	coloc
OID00435_OID20213	SORT1	StaMed2006_Eur_Fin_2021	Statin medication	-0.380844	0.351412	-1.0696	0.307911	0.278474	TRUE	FALSE	FALSE	FALSE	4	4		Q99523	1.45638e-248	2.03327e-105	7.49658e-145	0.102866	0.897134	1:109821307:G_T	rs583104	T	G	TRUE	-1.24046	0.0510727	2.61579e-130	coloc
OID00435_OID20213	SORT1	StaPosAmi1032_Eur_Fin_2021	Status post-ami	-0.329061	0.321087	-0.95838	0.300258	0.305441	TRUE	TRUE	FALSE	FALSE	4	4		Q99523	3.44797e-146	0.00481374	1.31524e-145	0.0164047	0.978782	1:109821307:G_T	rs583104	T	G	TRUE	-1.10769	0.243743	5.50682e-06	coloc
OID00435_OID20213	SORT1	UnsAngPec1055_Eur_Fin_2021	Unstable angina pectoris	-0.159355	0.158828	-0.470651	0.151941	0.315706	TRUE	TRUE	FALSE	FALSE	4	4		Q99523	2.22481e-146	0.00310608	1.115e-145	0.0136001	0.983294	1:109821307:G_T	rs583104	T	G	TRUE	-0.549205	0.12167	6.36526e-06	coloc
OID00455_OID20125	NTproBNP	AntMedNotThaTheAreOthInd1997_Eur_Fin_2021	Antihypertensive medication - note that there are other indications	-0.18327	0.0224021	-0.227178	-0.139363	2.81592e-16	TRUE	TRUE	TRUE	TRUE	2	2		NTproBNP										FALSE				MR
OID00455_OID20125	NTproBNP	Hyp1002_Eur_Fin_2021	Hypertension	-0.183002	0.0238633	-0.229773	-0.13623	1.73694e-14	TRUE	TRUE	TRUE	TRUE	2	2		NTproBNP										FALSE				MR
OID00455_OID20125	NTproBNP	HypEss1004_Eur_Fin_2021	Hypertension, essential	-0.171894	0.0255227	-0.221917	-0.12187	1.63996e-11	TRUE	TRUE	TRUE	TRUE	2	2		NTproBNP										FALSE				MR
OID00456_OID21439	MMP12	AtoDer1312_Eur_Fin_2021	Atopic dermatitis	0.125095	0.0231579	0.0797069	0.170484	6.59557e-08	TRUE	TRUE	TRUE	TRUE	6	6		P39900	0	9.6256e-06	0	0.045949	0.954041	11:102748695:A_G	rs17368814	G	A	TRUE	0.134691	0.023705	1.33173e-08	coloc+MR
OID00461_OID20702	TNFRSF13B	ChrDisOfTonAndAde1089_Eur_Fin_2021	Chronic diseases of tonsils and adenoids	-0.0215912	0.0615649	-0.142256	0.0990738	0.725808	TRUE	TRUE	FALSE	FALSE	3	3		O14836	1.59393e-60	7.74246e-55	4.11738e-09	3.69002e-09	1	17:17063928:A_G	rs113160481	G	A	TRUE	-1.09159	0.121678	2.93394e-19	coloc
OID00461_OID20702	TNFRSF13B	DisOfMidEarAndMas924_Eur_Fin_2021	Diseases of middle ear and mastoid	-0.19278	0.0780038	-0.345665	-0.0398958	0.0134576	TRUE	TRUE	FALSE	FALSE	3	3		O14836	7.24227e-11	3.51791e-05	4.12394e-09	3.26693e-06	0.999962	17:17063928:A_G	rs113160481	G	A	TRUE	-0.855592	0.15512	3.4746e-08	coloc
OID00461_OID20702	TNFRSF13B	NonOtiMed928_Eur_Fin_2021	Nonsuppurative otitis media	-0.190532	0.131153	-0.447587	0.0665235	0.146295	TRUE	TRUE	FALSE	FALSE	3	3		O14836	8.03102e-10	0.000390104	4.18984e-09	3.60519e-05	0.999574	17:17063928:A_G	rs113160481	G	A	TRUE	-1.27334	0.255728	6.38239e-07	coloc
OID00461_OID20702	TNFRSF13B	OthDisOfUppResTra1127_Eur_Fin_2021	Other diseases of upper respiratory tract	-0.0731954	0.0441468	-0.159722	0.0133308	0.0973175	TRUE	TRUE	FALSE	FALSE	3	3		O14836	1.96468e-13	9.54335e-08	4.11743e-09	2.50773e-08	1	17:17063928:A_G	rs113160481	G	A	TRUE	-0.556809	0.089439	4.79779e-10	coloc
OID00461_OID20702	TNFRSF13B	Ton1125_Eur_Fin_2021	Tonsillectomy and adenotomy	-0.0115032	0.0765649	-0.161568	0.138561	0.880574	TRUE	TRUE	FALSE	FALSE	3	3		O14836	2.8333e-31	1.37626e-25	4.11738e-09	3.69002e-09	1	17:17063928:A_G	rs113160481	G	A	TRUE	-1.13262	0.150535	5.31326e-14	coloc
OID00479_OID20735	TNFRSF11B	DisOfTheThyGla487_Eur_Fin_2021	Disorders of the thyroid gland	-0.15109	0.02692	-0.203852	-0.0983279	1.9935e-08	TRUE	TRUE	TRUE	TRUE	4	4		O00300										FALSE				MR
OID00479_OID20735	TNFRSF11B	Typ1DiaStrDefSub12034_Eur_Fin_2021	Type 1 diabetes, strict definition, subgroup 1	-0.552901	0.101495	-0.751828	-0.353973	5.10687e-08	TRUE	TRUE	TRUE	TRUE	4	4		O00300										FALSE				MR
OID00479_OID20735	TNFRSF11B	Typ1DiaWidDef2036_Eur_Fin_2021	Type 1 diabetes, wide definition	-0.382654	0.062482	-0.505117	-0.260192	9.11222e-10	TRUE	TRUE	TRUE	TRUE	4	4		O00300	1.3975e-249	0.00781337	2.35817e-248	0.13012	0.862066	8:120079748:A_G	rs2465383	G	A	TRUE	-0.476744	0.0967847	8.40055e-07	coloc+MR
OID00480_OID20621	TGFB1	ArtIncAvo1441_Eur_Fin_2021	Artrosis, including avohilmo	-0.0674165	0.0191458	-0.104942	-0.0298914	0.000429579	TRUE	FALSE	TRUE	FALSE	3	3		P01137	5.10354e-53	0.000189804	5.58211e-52	7.6559e-05	0.999734	19:41847860:A_G	rs1800472	A	G	TRUE	-0.217117	0.0414461	1.6186e-07	coloc
OID00480_OID20621	TGFB1	CorAth986_Eur_Fin_2021	Coronary atherosclerosis	0.0530555	0.0267406	0.000644946	0.105466	0.0472466	TRUE	FALSE	TRUE	FALSE	3	3		P01137	4.94653e-248	0.0001142	3.56207e-246	0.00623638	0.993649	19:41825191:C_T	rs73045269	T	C	TRUE	0.170179	0.0369246	4.04979e-06	coloc
OID00480_OID20621	TGFB1	MyoInfStr1016_Eur_Fin_2021	Myocardial infarction, strict	0.0734024	0.0354969	0.00382981	0.142975	0.0386536	TRUE	FALSE	FALSE	FALSE	3	3		P01137	2.04146e-246	0.00471307	1.671e-245	0.0366607	0.958626	19:41825191:C_T	rs73045269	T	C	TRUE	0.222127	0.0488461	5.42896e-06	coloc
OID00488_OID20611	TNFSF10	DisOfLiv1214_Eur_Fin_2021	Diseases of liver	-0.308172	0.056592	-0.41909	-0.197254	5.1659e-08	TRUE	TRUE	TRUE	TRUE	3	3		P50591										FALSE				MR
OID00509_OID20490	FGF5	AntMedNotThaTheAreOthInd1997_Eur_Fin_2021	Antihypertensive medication - note that there are other indications	0.130783	0.00917776	0.112794	0.148771	4.48637e-46	TRUE	TRUE	TRUE	TRUE	4	4		P12034	0	2.3847e-40	0	2.55986e-08	1	4:81182554:C_T	rs12509595	C	T	TRUE	0.136152	0.00985297	1.97575e-43	coloc+MR
OID00509_OID20490	FGF5	AtrFibAndFlu958_Eur_Fin_2021	Atrial fibrillation and flutter	0.11383	0.0160415	0.0823889	0.145271	1.28473e-12	TRUE	TRUE	TRUE	TRUE	4	4		P12034	0	2.71665e-07	0	0.000709579	0.99929	4:81182554:C_T	rs12509595	C	T	TRUE	0.115357	0.0180316	1.57941e-10	coloc+MR
OID00509_OID20490	FGF5	AtrFibAndFluWitRei959_Eur_Fin_2021	Atrial fibrillation and flutter with reimbursement	0.152299	0.0205266	0.112067	0.19253	1.17499e-13	TRUE	TRUE	TRUE	TRUE	4	4		P12034	0	1.16272e-08	0	0.000226073	0.999774	4:81182554:C_T	rs12509595	C	T	TRUE	0.158753	0.0230784	6.03341e-12	coloc+MR
OID00509_OID20490	FGF5	CarDisExcRheEtc596_Eur_Fin_2021	Cardiovascular diseases (excluding rheumatic etc)	0.0781623	0.00878063	0.0609526	0.0953721	5.50076e-19	TRUE	TRUE	TRUE	TRUE	4	4		P12034	0	1.66126e-12	0	0.000363657	0.999636	4:81182554:C_T	rs12509595	C	T	TRUE	0.079797	0.00986589	6.05669e-16	coloc+MR
OID00509_OID20490	FGF5	CerDisFin595_Eur_Fin_2021	Cerebrovascular diseases (FINNGEN)	0.123941	0.0175087	0.0896244	0.158257	1.45399e-12	TRUE	TRUE	TRUE	TRUE	4	4		P12034	0	6.23599e-07	0	5.99174e-05	0.999939	4:81182554:C_T	rs12509595	C	T	TRUE	0.123173	0.0196638	3.75417e-10	coloc+MR
OID00509_OID20490	FGF5	GesPreIndHyp1815_Eur_Fin_2021	Gestational [pregnancy-induced] hypertension	0.164288	0.0256033	0.114106	0.21447	1.393e-10	TRUE	TRUE	TRUE	TRUE	4	4		P12034	0	6.67153e-07	0	0.000242457	0.999757	4:81182554:C_T	rs12509595	C	T	TRUE	0.179291	0.0286616	3.9639e-10	coloc+MR
OID00509_OID20490	FGF5	HeaFaiAndAntMed994_Eur_Fin_2021	Heart failure and antihypertensive medication	0.124076	0.0260638	0.0729917	0.17516	1.93152e-06	TRUE	TRUE	TRUE	FALSE	4	4		P12034	0	5.5092e-07	0	0.000269652	0.99973	4:81182554:C_T	rs12509595	C	T	TRUE	0.13476	0.0218903	7.45355e-10	coloc
OID00509_OID20490	FGF5	Hyp1002_Eur_Fin_2021	Hypertension	0.135523	0.016762	0.10267	0.168376	6.20971e-16	TRUE	TRUE	TRUE	TRUE	4	4		P12034	0	1.89876e-44	0	1.2721e-07	1	4:81182554:C_T	rs12509595	C	T	TRUE	0.147594	0.0104767	4.51081e-45	coloc+MR
OID00509_OID20490	FGF5	HypEss1004_Eur_Fin_2021	Hypertension, essential	0.129937	0.0165186	0.097561	0.162313	3.65854e-15	TRUE	TRUE	TRUE	TRUE	4	4		P12034	0	6.82054e-36	0	4.40465e-07	1	4:81182554:C_T	rs12509595	C	T	TRUE	0.140665	0.0112124	4.21022e-36	coloc+MR
OID00509_OID20490	FGF5	HypHeaDis1005_Eur_Fin_2021	Hypertensive Heart Disease	0.159708	0.0268034	0.107175	0.212242	2.54553e-09	TRUE	TRUE	TRUE	TRUE	4	4		P12034	0	5.85116e-06	0	0.0021244	0.99787	4:81182554:C_T	rs12509595	C	T	TRUE	0.177215	0.0301139	3.98453e-09	coloc+MR
OID00509_OID20490	FGF5	OthHeaDis598_Eur_Fin_2021	Other heart diseases	0.0679688	0.0111004	0.0462125	0.0897251	9.1767e-10	TRUE	TRUE	TRUE	TRUE	4	4		P12034	0	8.82215e-06	0	0.00212763	0.997864	4:81182554:C_T	rs12509595	C	T	TRUE	0.0674664	0.0116072	6.15587e-09	coloc+MR
OID00509_OID20490	FGF5	PreEcl1855_Eur_Fin_2021	Pre-eclampsia	0.134778	0.0297839	0.0764027	0.193153	6.03384e-06	TRUE	TRUE	TRUE	FALSE	4	4		P12034	0	0.000899899	0	0.00115985	0.99794	4:81182554:C_T	rs12509595	C	T	TRUE	0.154251	0.0319918	1.42426e-06	coloc
OID00509_OID20490	FGF5	PreEclOrEcl1853_Eur_Fin_2021	Pre-eclampsia or eclampsia	0.146202	0.0296564	0.0880763	0.204327	8.22912e-07	TRUE	TRUE	TRUE	FALSE	4	4		P12034	0	2.14244e-05	0	0.000349638	0.999629	4:81182554:C_T	rs12509595	C	T	TRUE	0.1688	0.0306951	3.81385e-08	coloc
OID00509_OID20490	FGF5	PreEclOrPooFetGro1854_Eur_Fin_2021	Pre-eclampsia or poor fetal growth	0.129247	0.025376	0.0795115	0.178983	3.51874e-07	TRUE	TRUE	TRUE	FALSE	4	4		P12034	0	5.88625e-06	0	0.000107408	0.999887	4:81182554:C_T	rs12509595	C	T	TRUE	0.151138	0.0260665	6.70427e-09	coloc
OID00509_OID20490	FGF5	PreExiHypComPreChiAndThePue1812_Eur_Fin_2021	Pre-existing hypertension complicating pregnancy, childbirth and the puerperium	0.409433	0.070229	0.271787	0.54708	5.54356e-09	TRUE	TRUE	TRUE	TRUE	4	4		P12034	0	2.06151e-14	0	2.13434e-05	0.999979	4:81182554:C_T	rs12509595	C	T	TRUE	0.454424	0.0538542	3.22716e-17	coloc+MR
OID00509_OID20490	FGF5	PreHyp1818_Eur_Fin_2021	Pregnancy hypertension	0.160311	0.0293309	0.102823	0.217798	4.61362e-08	TRUE	TRUE	TRUE	TRUE	4	4		P12034	0	4.67661e-13	0	4.77272e-06	0.999995	4:81182554:C_T	rs12509595	C	T	TRUE	0.178811	0.0220367	4.8881e-16	coloc+MR
OID00517_OID20652	IL18R1	AtoDer1312_Eur_Fin_2021	Atopic dermatitis	0.119094	0.0157123	0.088298	0.149889	3.46548e-14	TRUE	TRUE	TRUE	TRUE	3	3		Q13478	0	3.32378e-21	0	0.0420114	0.957989	2:102992675:C_T	rs2270297	C	T	TRUE	0.153895	0.0189622	4.8229e-16	coloc+MR
OID00517_OID20652	IL18R1	DerAndEcz1325_Eur_Fin_2021	Dermatitis and eczema	0.0637097	0.00943836	0.0452108	0.0822085	1.47767e-11	TRUE	TRUE	TRUE	TRUE	3	3		Q13478	0	2.34824e-14	0	0.117044	0.882956	2:102992675:C_T	rs2270297	C	T	TRUE	0.0809959	0.011462	1.58942e-12	coloc+MR
OID00517_OID20652	IL18R1	LicPla1358_Eur_Fin_2021	Lichen planus	0.12855	0.0296102	0.0705148	0.186585	1.41576e-05	TRUE	TRUE	FALSE	FALSE	3	3		Q13478	0	2.38778e-05	0	0.145652	0.854324	2:102992675:C_T	rs2270297	C	T	TRUE	0.194481	0.0356947	5.08068e-08	coloc
OID00517_OID20652	IL18R1	LicPlaIncAvo1359_Eur_Fin_2021	Lichen planus, including avohilmo	0.123019	0.0253629	0.0733085	0.172729	1.23249e-06	TRUE	TRUE	TRUE	FALSE	3	3		Q13478	0	1.85707e-05	0	0.177565	0.822417	2:102992675:C_T	rs2270297	C	T	TRUE	0.168498	0.0306344	3.7917e-08	coloc
OID00519_OID20920	NGF	SpiSte1609_Eur_Fin_2021	Spinal stenosis	-1.57539	0.24754	-2.06056	-1.09022	1.96318e-10	TRUE	TRUE	TRUE	TRUE	1	1		P01138	3.3946e-24	6.53584e-11	2.49817e-16	0.00281553	0.997184	1:115830631:C_T	rs2747063	C	T	TRUE	-1.57539	0.24754	1.96318e-10	coloc+MR
OID00519_OID20920	NGF	Spo1613_Eur_Fin_2021	Spondylopathies	-0.979837	0.179226	-1.33111	-0.62856	4.57601e-08	TRUE	TRUE	TRUE	TRUE	1	1		P01138	1.90374e-18	3.66539e-05	2.9993e-16	0.00378239	0.996181	1:115830631:C_T	rs2747063	C	T	TRUE	-0.979837	0.179226	4.57601e-08	coloc+MR
OID00519_OID20920	NGF	Spo1615_Eur_Fin_2021	Spondylosis	-1.41545	0.238837	-1.88356	-0.947334	3.09625e-09	TRUE	TRUE	TRUE	TRUE	1	1		P01138	5.29326e-19	1.01915e-05	2.52732e-16	0.00287178	0.997118	1:115830631:C_T	rs2747063	C	T	TRUE	-1.41545	0.238837	3.09625e-09	coloc+MR
OID00521_OID20592	TNFSF11	LicPla1358_Eur_Fin_2021	Lichen planus	-1.18981	0.222733	-1.62636	-0.75326	9.19953e-08	TRUE	TRUE	TRUE	FALSE	1	1		O14788	4.20118e-88	0.00464326	6.0829e-87	0.0653699	0.929987	13:43052880:A_G	rs2062305	A	G	TRUE	-1.18981	0.222733	9.19953e-08	coloc
OID00521_OID20592	TNFSF11	LicPlaIncAvo1359_Eur_Fin_2021	Lichen planus, including avohilmo	-1.17261	0.189755	-1.54453	-0.800703	6.42488e-10	TRUE	TRUE	TRUE	TRUE	1	1		O14788	3.15452e-90	3.48646e-05	7.62851e-87	0.0824774	0.917488	13:43052880:A_G	rs2062305	A	G	TRUE	-1.17261	0.189755	6.42488e-10	coloc+MR
OID00521_OID20592	TNFSF11	NasPol1102_Eur_Fin_2021	Nasal polyp	-0.870991	0.168206	-1.20067	-0.541313	2.24147e-07	TRUE	TRUE	TRUE	FALSE	1	1		O14788	1.00799e-93	1.11406e-08	5.4648e-87	0.0585155	0.941484	13:43052880:A_G	rs2062305	A	G	TRUE	-0.870991	0.168206	2.24147e-07	coloc
OID00523_OID20666	IL12B	IbdPatInKelReg1212_Eur_Fin_2021	IBD patients in KELA-register	0.228479	0.0374879	0.155004	0.301954	1.09614e-09	TRUE	TRUE	TRUE	TRUE	3	3		P29460										FALSE				MR
OID00528_OID20431	IL10	IbdPatInKelReg1212_Eur_Fin_2021	IBD patients in KELA-register	-1.56118	0.174248	-1.9027	-1.21966	3.26176e-19	TRUE	FALSE	TRUE	TRUE	2	2		P22301	1.71363e-90	3.41275e-17	2.15155e-76	0.00228947	0.997711	1:206939904:A_G	rs3024505	A	G	TRUE	-1.85618	0.182869	3.30247e-24	coloc
OID00528_OID20431	IL10	OthUlcCol2055_Eur_Fin_2021	Other ulcerative colitis	-1.68288	0.368738	-2.4056	-0.96017	5.0212e-06	TRUE	TRUE	TRUE	FALSE	2	2		P22301	9.9049e-78	0.00019726	2.07134e-76	0.00212981	0.997673	1:206939904:A_G	rs3024505	A	G	TRUE	-2.02347	0.386549	1.65235e-07	coloc
OID00528_OID20431	IL10	SecLinMedForCroSDis2000_Eur_Fin_2021	Second line medication for Crohn's disease	-0.621549	0.114363	-0.845697	-0.397401	5.48373e-08	TRUE	TRUE	TRUE	TRUE	2	2		P22301	3.99617e-79	7.95854e-06	2.0196e-76	0.00202618	0.997966	1:206939904:A_G	rs3024505	A	G	TRUE	-0.717069	0.120401	2.58974e-09	coloc+MR
OID00528_OID20431	IL10	UlcColNas2054_Eur_Fin_2021	Ulcerative colitis, NAS	-1.30341	0.228902	-1.75205	-0.854767	1.23979e-08	TRUE	TRUE	TRUE	TRUE	2	2		P22301	6.21903e-80	1.23855e-06	2.04115e-76	0.00206917	0.99793	1:206939904:A_G	rs3024505	A	G	TRUE	-1.50965	0.240476	3.43524e-10	coloc+MR
OID00528_OID20431	IL10	UlcColStrDefReqKelMin2Hdr1294_Eur_Fin_2021	Ulcerative colitis (strict definition, require KELA, min 2 HDR)	-1.69911	0.212228	-2.11507	-1.28315	1.18425e-15	TRUE	FALSE	TRUE	TRUE	2	2		P22301	5.68612e-88	1.13241e-14	2.02751e-76	0.00204194	0.997958	1:206939904:A_G	rs3024505	A	G	TRUE	-2.03308	0.2226	6.6435e-20	coloc
OID00528_OID20431	IL10	UlcRec2057_Eur_Fin_2021	Ulcerative rectosigmoiditis	-1.58126	0.304468	-2.178	-0.98451	2.06365e-07	TRUE	TRUE	TRUE	FALSE	2	2		P22301	1.30322e-79	2.59541e-06	2.47988e-76	0.00294466	0.997053	1:206939904:A_G	rs3024505	A	G	TRUE	-1.94558	0.319252	1.09991e-09	coloc
OID00542_OID20724	CD40	AutHyp121_Eur_Fin_2021	Autoimmune hyperthyroidism	0.392298	0.0751036	0.245097	0.539498	1.75648e-07	TRUE	TRUE	TRUE	FALSE	4	4		P25942	0	0.00204994	0	0.0210257	0.976924	20:44746982:C_T	rs1883832	C	T	TRUE	0.430414	0.0908683	2.17243e-06	coloc
OID00542_OID20724	CD40	GraDisStrDef425_Eur_Fin_2021	Graves disease, strict definition	0.342072	0.0594905	0.225473	0.458672	8.92289e-09	TRUE	TRUE	TRUE	TRUE	4	4		P25942	0	5.7785e-05	0	0.0175567	0.982386	20:44746982:C_T	rs1883832	C	T	TRUE	0.393505	0.0720075	4.63469e-08	coloc+MR
OID00542_OID20724	CD40	Thy2045_Eur_Fin_2021	Thyrotoxicosis	0.208204	0.0529155	0.104491	0.311916	8.33203e-05	TRUE	TRUE	TRUE	FALSE	4	4		P25942	0	5.48632e-06	0	0.0673904	0.932604	20:44746982:C_T	rs1883832	C	T	TRUE	0.254787	0.0431879	3.64571e-09	coloc
OID00542_OID20724	CD40	ThyWitDifGoi494_Eur_Fin_2021	Thyrotoxicosis with diffuse goitre	0.292147	0.0541011	0.186111	0.398184	6.66305e-08	TRUE	TRUE	TRUE	FALSE	4	4		P25942	0	3.48888e-06	0	0.0255166	0.97448	20:44746982:C_T	rs1883832	C	T	TRUE	0.348075	0.0582062	2.23107e-09	coloc
OID00547_OID20824	LIF	DiaKet347_Eur_Fin_2021	Diabetic ketoacidosis	3.67118	0.50012	2.69096	4.6514	2.12633e-13	TRUE	TRUE	TRUE	TRUE	1	1		P15018	1.19711e-17	1.16728e-12	3.05473e-07	0.0278418	0.972158	22:30590015:A_G	rs73164755	G	A	TRUE	3.67118	0.50012	2.12633e-13	coloc+MR
OID00547_OID20824	LIF	DiaRet864_Eur_Fin_2021	Diabetic retinopathy	2.57585	0.533807	1.52961	3.6221	1.39693e-06	TRUE	TRUE	TRUE	FALSE	1	1		P15018	6.53929e-14	6.37634e-09	2.88384e-07	0.0261721	0.973828	22:30590015:A_G	rs73164755	G	A	TRUE	2.57585	0.533807	1.39693e-06	coloc
OID00547_OID20824	LIF	DiaSevCom358_Eur_Fin_2021	Diabetes, several complications	1.82476	0.378731	1.08246	2.56706	1.44932e-06	TRUE	TRUE	TRUE	FALSE	1	1		P15018	8.11417e-09	0.000791198	8.11147e-07	0.0772495	0.921959	22:30590015:A_G	rs73164755	G	A	TRUE	1.82476	0.378731	1.44932e-06	coloc
OID00547_OID20824	LIF	GonPriWitKneSur1443_Eur_Fin_2021	Gonarthrosis, primary, with knee surgery	-1.63116	0.33955	-2.29666	-0.965655	1.55611e-06	TRUE	TRUE	TRUE	FALSE	1	1		P15018	2.26391e-08	0.0022075	4.7798e-07	0.0447007	0.953091	22:30590015:A_G	rs73164755	G	A	TRUE	-1.63116	0.33955	1.55611e-06	coloc
OID00547_OID20824	LIF	ProDiaRet868_Eur_Fin_2021	Proliferative diabetic retinopathy	4.05438	0.855638	2.37736	5.7314	2.15379e-06	TRUE	TRUE	TRUE	FALSE	1	1		P15018	8.71015e-13	8.4931e-08	1.03758e-06	0.0993714	0.900628	22:30590015:A_G	rs73164755	G	A	TRUE	4.05438	0.855638	2.15379e-06	coloc
OID00547_OID20824	LIF	Typ1DiaWidDef2036_Eur_Fin_2021	Type 1 diabetes, wide definition	3.57733	0.469871	2.6564	4.49826	2.66926e-14	TRUE	TRUE	TRUE	TRUE	1	1		P15018	2.42391e-39	2.36351e-34	3.56235e-07	0.0328014	0.967198	22:30590015:A_G	rs73164755	G	A	TRUE	3.57733	0.469871	2.66926e-14	coloc+MR
OID00547_OID20824	LIF	Typ1DiaWitKet389_Eur_Fin_2021	Type 1 diabetes with ketoacidosis	5.96033	0.923475	4.15036	7.77031	1.0876e-10	TRUE	TRUE	TRUE	TRUE	1	1		P15018	1.82397e-17	1.77852e-12	3.47725e-07	0.03197	0.96803	22:30590015:A_G	rs73164755	G	A	TRUE	5.96033	0.923475	1.0876e-10	coloc+MR
OID00547_OID20824	LIF	Typ1DiaWitOthSpeMulUnsCom390_Eur_Fin_2021	Type 1 diabetes with other specified/multiple/unspecified complications	3.88242	0.558426	2.78793	4.97692	3.59025e-12	TRUE	TRUE	TRUE	TRUE	1	1		P15018	4.67141e-21	4.555e-16	4.16213e-07	0.0386614	0.961338	22:30590015:A_G	rs73164755	G	A	TRUE	3.88242	0.558426	3.59025e-12	coloc+MR
OID00547_OID20824	LIF	Typ1DiaWitRenCom394_Eur_Fin_2021	Type 1 diabetes with renal complications	5.2517	1.05227	3.18928	7.31411	6.01234e-07	TRUE	TRUE	TRUE	FALSE	1	1		P15018	8.98851e-11	8.76453e-06	4.78671e-07	0.0447639	0.955227	22:30590015:A_G	rs73164755	G	A	TRUE	5.2517	1.05227	6.01234e-07	coloc
OID00553_OID20985	TNFRSF9	IbdPatInKelReg1212_Eur_Fin_2021	IBD patients in KELA-register	0.577933	0.100436	0.381081	0.774784	8.70402e-09	TRUE	TRUE	TRUE	TRUE	3	3		Q07011										FALSE				MR
OID00555_OID20624	TNFSF12	IngHer1197_Eur_Fin_2021	Inguinal hernia	0.13995	0.0311444	0.0789082	0.200992	7.00324e-06	TRUE	TRUE	TRUE	FALSE	6	6		O43508	0	0.00279674	0	0.0340029	0.9632	17:7444945:C_T	rs9905587	T	C	TRUE	0.163906	0.0347919	2.46441e-06	coloc
OID00563_OID20783	TNFRSF14	SugForEosAst112_Eur_Fin_2021	Suggestive for eosinophilic asthma	-1.59307	0.30089	-2.1828	-1.00334	1.19323e-07	TRUE	TRUE	TRUE	FALSE	1	1		Q92956	2.38815e-130	0.000155991	6.56051e-128	0.0409346	0.958909	1:2487663:A_C	rs2227312	A	C	TRUE	-1.59307	0.30089	1.19323e-07	coloc
OID00564_OID20240	LDLR	CorAth986_Eur_Fin_2021	Coronary atherosclerosis	0.0490248	0.180042	-0.30385	0.4019	0.785394	TRUE	TRUE	TRUE	FALSE	1	1		P01130	2.24009e-08	0.000123376	5.75103e-06	0.0297343	0.970137	19:11230881:C_T	rs5925	C	T	TRUE	-1.33522	0.262884	3.79138e-07	coloc
OID00564_OID20240	LDLR	DisOfLipMetAndOthLip450_Eur_Fin_2021	Disorders of lipoprotein metabolism and other lipidaemias	-0.0977037	0.18219	-0.454789	0.259381	0.591769	TRUE	TRUE	TRUE	FALSE	1	1		P01130	7.52167e-16	4.14266e-12	1.2815e-05	0.068718	0.931269	19:11230881:C_T	rs5925	C	T	TRUE	-1.88987	0.265457	1.08464e-12	coloc
OID00564_OID20240	LDLR	MetDis454_Eur_Fin_2021	Metabolic disorders	-0.0301131	0.156046	-0.335957	0.275731	0.846978	TRUE	TRUE	TRUE	FALSE	1	1		P01130	3.36219e-10	1.85177e-06	3.34535e-05	0.182615	0.81735	19:11230881:C_T	rs5925	C	T	TRUE	-1.17541	0.227147	2.28306e-07	coloc
OID00564_OID20240	LDLR	MyoInfStr1016_Eur_Fin_2021	Myocardial infarction, strict	-0.140726	0.239184	-0.609517	0.328066	0.556292	TRUE	TRUE	TRUE	FALSE	1	1		P01130	6.2177e-08	0.000342448	5.27048e-06	0.0270827	0.972569	19:11230881:C_T	rs5925	C	T	TRUE	-1.7189	0.348598	8.18615e-07	coloc
OID00564_OID20240	LDLR	PurHyp427_Eur_Fin_2021	Pure hypercholesterolaemia	-0.0799104	0.214168	-0.499672	0.339852	0.709059	TRUE	TRUE	TRUE	FALSE	1	1		P01130	5.75386e-15	3.16901e-11	2.78234e-05	0.151544	0.848428	19:11230881:C_T	rs5925	C	T	TRUE	-2.12054	0.312284	1.11801e-11	coloc
OID00564_OID20240	LDLR	StaMed2006_Eur_Fin_2021	Statin medication	0.17512	0.128158	-0.0760662	0.426305	0.171804	TRUE	TRUE	TRUE	FALSE	1	1		P01130	1.38289e-43	7.61647e-40	5.96395e-06	0.0309091	0.969085	19:11230881:C_T	rs5925	C	T	TRUE	-2.49798	0.18671	8.03063e-41	coloc
OID00571_OID20735	TNFRSF11B	DisOfTheThyGla487_Eur_Fin_2021	Disorders of the thyroid gland	-0.1549	0.02758	-0.208956	-0.100844	1.94989e-08	TRUE	TRUE	TRUE	TRUE	4	4		O00300										FALSE				MR
OID00571_OID20735	TNFRSF11B	Typ1DiaStrDefSub12034_Eur_Fin_2021	Type 1 diabetes, strict definition, subgroup 1	-0.568879	0.104047	-0.772808	-0.364951	4.56388e-08	TRUE	TRUE	TRUE	TRUE	4	4		O00300										FALSE				MR
OID00571_OID20735	TNFRSF11B	Typ1DiaWidDef2036_Eur_Fin_2021	Type 1 diabetes, wide definition	-0.392786	0.0640171	-0.518257	-0.267315	8.48166e-10	TRUE	TRUE	TRUE	TRUE	4	4		O00300										FALSE				MR
OID00574_OID20379	SELP	OthAndUnsCoaDef296_Eur_Fin_2021	Other and unspecified coagulation defects	-0.41542	0.376317	-1.15299	0.322149	0.269633	FALSE	FALSE	FALSE	FALSE	6	6		P16109	0	7.87564e-10	0	0.00916657	0.990833	1:169563951:G_T	rs6136	G	T	TRUE	-0.827944	0.127564	8.55838e-11	coloc
OID00579_OID21159	GRN	AlzSDisWidDef602_Eur_Fin_2021	Alzheimer’s disease, wide definition	-0.466178	0.0670083	-0.597512	-0.334844	3.47531e-12	TRUE	TRUE	TRUE	TRUE	1	1		P28799	0	1.33791e-08	0	2.13554e-05	0.999979	17:42430244:C_T	rs5848	T	C	TRUE	-0.466178	0.0670083	3.47531e-12	coloc+MR
OID00579_OID21159	GRN	Dem522_Eur_Fin_2021	Dementia	-0.369367	0.0609862	-0.488898	-0.249836	1.39065e-09	TRUE	TRUE	TRUE	TRUE	1	1		P28799	0	9.78677e-05	0	7.46215e-05	0.999828	17:42430244:C_T	rs5848	T	C	TRUE	-0.369367	0.0609862	1.39065e-09	coloc+MR
OID00579_OID21159	GRN	DemIncAvo523_Eur_Fin_2021	Dementia, including avohilmo	-0.391417	0.058276	-0.505636	-0.277198	1.86005e-11	TRUE	TRUE	TRUE	TRUE	1	1		P28799	0	5.24464e-05	0	3.82298e-05	0.999909	17:42430244:C_T	rs5848	T	C	TRUE	-0.391417	0.058276	1.86005e-11	coloc+MR
OID00585_OID21147	TIMP4	AutDis120_Eur_Fin_2021	Autoimmune diseases	-0.099001	0.0129916	-0.124464	-0.073538	2.52881e-14	TRUE	TRUE	TRUE	TRUE	3	3		Q99727										FALSE				MR
OID00585_OID21147	TIMP4	DisOfTheThyGla487_Eur_Fin_2021	Disorders of the thyroid gland	-0.0939312	0.01617	-0.125624	-0.0622385	6.28567e-09	TRUE	TRUE	TRUE	TRUE	3	3		Q99727										FALSE				MR
OID00585_OID21147	TIMP4	Typ2DiaDefCom2038_Eur_Fin_2021	Type 2 diabetes, definitions combined	0.0831123	0.0167212	0.0503394	0.115885	6.6789e-07	TRUE	FALSE	FALSE	FALSE	3	3		Q99727	2.04861e-67	1.45629e-14	1.66291e-55	0.00984079	0.990159	3:12391207:C_T	rs6802898	T	C	TRUE	0.358533	0.0388691	2.85926e-20	coloc
OID00585_OID21147	TIMP4	Typ2DiaWitOthSpeMulUnsCom397_Eur_Fin_2021	Type 2 diabetes with other specified/multiple/unspecified complications	0.0972517	0.018133	0.0617117	0.132792	8.17378e-08	TRUE	FALSE	FALSE	FALSE	3	3		Q99727	1.4303e-69	1.01676e-16	7.58211e-56	0.00339668	0.996603	3:12391207:C_T	rs6802898	T	C	TRUE	0.404765	0.0422335	9.33837e-22	coloc
OID00605_OID20312	CHIT1	AstCopKelCod2031079_Eur_Fin_2021	Asthma/COPD (KELA code 203)	-0.0235018	0.0209359	-0.0645354	0.0175319	0.261626	TRUE	FALSE	FALSE	FALSE	5	5		Q13231	8.6993e-90	0.00015981	1.43771e-87	0.0244606	0.97538	1:203098455:C_T	rs10920569	C	T	TRUE	-0.26699	0.0509639	1.61618e-07	coloc
OID00605_OID20312	CHIT1	Typ2DiaDefCom2038_Eur_Fin_2021	Type 2 diabetes, definitions combined	0.0403011	0.00764875	0.0253098	0.0552924	1.37184e-07	TRUE	TRUE	TRUE	FALSE	5	5		Q13231	0	0.0012275	0	0.00968654	0.989086	1:203184766:C_T	rs872583	C	T	TRUE	0.043404	0.00883138	8.88966e-07	coloc
OID00611_OID20350	ANPEP	Typ2DiaDefCom2038_Eur_Fin_2021	Type 2 diabetes, definitions combined	0.0395088	0.0415332	-0.0418948	0.120912	0.341474	TRUE	FALSE	FALSE	FALSE	8	8		P15144	3.68658e-94	4.47024e-05	4.71705e-91	0.0553082	0.944647	15:90394356:C_T	rs4932148	T	C	TRUE	0.202349	0.0369298	4.27015e-08	coloc
OID00611_OID20350	ANPEP	Typ2DiaWitOthSpeMulUnsCom397_Eur_Fin_2021	Type 2 diabetes with other specified/multiple/unspecified complications	0.0588901	0.0419929	-0.0234144	0.141195	0.160801	TRUE	FALSE	TRUE	FALSE	8	8		P15144	2.2447e-94	2.72186e-05	3.81974e-91	0.0444059	0.955567	15:90394356:C_T	rs4932148	T	C	TRUE	0.222974	0.0400198	2.52419e-08	coloc
OID00612_OID20363	AXL	CorAth986_Eur_Fin_2021	Coronary atherosclerosis	-0.0792103	0.0340117	-0.145872	-0.0125485	0.0198638	TRUE	TRUE	FALSE	FALSE	3	3		P30530	1.09644e-65	0.00212161	6.75942e-65	0.011106	0.986772	19:41732688:G_T	rs73043273	T	G	TRUE	-1.53826	0.326126	2.39644e-06	coloc
OID00612_OID20363	AXL	CorRevAngOrCab1037_Eur_Fin_2021	Coronary revascularization (ANGIO or CABG)	-0.132027	0.0459062	-0.222002	-0.0420527	0.00402722	TRUE	TRUE	FALSE	FALSE	3	3		P30530	1.48828e-67	2.87983e-05	8.83614e-65	0.0151283	0.984843	19:41732688:G_T	rs73043273	T	G	TRUE	-2.56364	0.438672	5.09338e-09	coloc
OID00612_OID20363	AXL	GesPreIndHyp1815_Eur_Fin_2021	Gestational [pregnancy-induced] hypertension	-0.39641	0.0673945	-0.528501	-0.264319	4.05489e-09	TRUE	TRUE	TRUE	TRUE	3	3		P30530										FALSE				MR
OID00612_OID20363	AXL	HarCarDis987_Eur_Fin_2021	Hard cardiovascular diseases	-0.113616	0.0301676	-0.172743	-0.0544887	0.000165774	TRUE	TRUE	FALSE	FALSE	3	3		P30530	2.30067e-67	4.4518e-05	2.99283e-65	0.00379884	0.996157	19:41732688:G_T	rs73043273	T	G	TRUE	-1.5916	0.289605	3.88996e-08	coloc
OID00612_OID20363	AXL	MajCorHeaDisEve984_Eur_Fin_2021	Major coronary heart disease event	-0.128285	0.0343	-0.195512	-0.0610585	0.000183949	TRUE	TRUE	FALSE	FALSE	3	3		P30530	1.87757e-68	3.63312e-06	3.90475e-65	0.00556685	0.99443	19:41732688:G_T	rs73043273	T	G	TRUE	-1.92784	0.328759	4.51898e-09	coloc
OID00612_OID20363	AXL	PreHyp1818_Eur_Fin_2021	Pregnancy hypertension	-0.338305	0.0516512	-0.439539	-0.237071	5.76139e-11	TRUE	TRUE	TRUE	TRUE	3	3		P30530										FALSE				MR
OID00619_OID20235	PCSK9	AngPec961_Eur_Fin_2021	Angina pectoris	0.392902	0.0573586	0.280481	0.505323	7.38892e-12	TRUE	TRUE	TRUE	TRUE	4	4		Q8NBP7	3.58824e-134	2.16871e-10	3.34786e-127	2.34688e-05	0.999977	1:55584844:A_G	rs191448950	A	G	TRUE	0.270671	0.0308235	1.61548e-18	coloc+MR
OID00619_OID20235	PCSK9	CorAng962_Eur_Fin_2021	Coronary angioplasty	0.437011	0.103764	0.233638	0.640384	2.53568e-05	TRUE	TRUE	TRUE	FALSE	4	4		Q8NBP7	7.07147e-129	4.27395e-05	7.03344e-127	0.00225556	0.997702	1:55584844:A_G	rs191448950	A	G	TRUE	0.26511	0.0438636	1.50375e-09	coloc
OID00619_OID20235	PCSK9	CorArtBypGra972_Eur_Fin_2021	Coronary artery bypass grafting	0.594767	0.108252	0.382597	0.806936	3.9227e-08	TRUE	TRUE	TRUE	TRUE	4	4		Q8NBP7	2.14449e-135	1.29612e-11	3.39376e-127	5.12671e-05	0.999949	1:55584844:A_G	rs191448950	A	G	TRUE	0.533318	0.054405	1.09573e-22	coloc+MR
OID00619_OID20235	PCSK9	CorAth986_Eur_Fin_2021	Coronary atherosclerosis	0.366269	0.0743022	0.220639	0.511898	8.24623e-07	TRUE	TRUE	TRUE	FALSE	4	4		Q8NBP7	1.14558e-24	5.13986e-08	4.45874e-20	4.90075e-07	0.999999	1:55448248:A_G	rs12747477	A	G	TRUE	0.327071	0.0398083	2.10131e-16	coloc
OID00619_OID20235	PCSK9	CorRevAngOrCab1037_Eur_Fin_2021	Coronary revascularization (ANGIO or CABG)	0.514333	0.0930396	0.331979	0.696688	3.2369e-08	TRUE	TRUE	TRUE	TRUE	4	4		Q8NBP7	3.7205e-137	2.24864e-13	3.49861e-127	0.000114764	0.999885	1:55584844:A_G	rs191448950	A	G	TRUE	0.363419	0.0374523	2.91323e-22	coloc+MR
OID00619_OID20235	PCSK9	DisOfLipMetAndOthLip450_Eur_Fin_2021	Disorders of lipoprotein metabolism and other lipidaemias	0.636436	0.0623211	0.514289	0.758583	1.74832e-24	TRUE	TRUE	TRUE	TRUE	4	4		Q8NBP7	1.98465e-73	8.90448e-57	4.45765e-20	2.38742e-15	1	1:55448248:A_G	rs12747477	A	G	TRUE	0.567803	0.0423763	6.1221e-41	coloc+MR
OID00619_OID20235	PCSK9	DisOfLipMetUns451_Eur_Fin_2021	Disorder of lipoprotein metabolism, unspecified	0.857427	0.144805	0.573613	1.14124	3.19533e-09	TRUE	TRUE	TRUE	TRUE	4	4		Q8NBP7	1.35673e-48	0.000126362	3.19591e-47	0.000978782	0.998895	1:55505861:A_G	rs2479410	A	G	TRUE	1.35276	0.234125	7.5633e-09	coloc+MR
OID00619_OID20235	PCSK9	FamHyp414_Eur_Fin_2021	Familial hypercholesterolemia	0.836191	0.104932	0.630527	1.04185	1.60151e-15	TRUE	TRUE	TRUE	TRUE	4	4		Q8NBP7										FALSE				MR
OID00619_OID20235	PCSK9	FamHypWitIscHeaDis415_Eur_Fin_2021	Familial hypercholesterolemia, with ischemic heart disease	1.02632	0.142836	0.74637	1.30628	6.70388e-13	TRUE	TRUE	TRUE	TRUE	4	4		Q8NBP7	1.36438e-129	8.24619e-06	3.45223e-127	8.66952e-05	0.999905	1:55584844:A_G	rs191448950	A	G	TRUE	0.695739	0.10721	8.61182e-11	coloc+MR
OID00619_OID20235	PCSK9	HarCarDis987_Eur_Fin_2021	Hard cardiovascular diseases	0.259473	0.0511675	0.159186	0.359759	3.9564e-07	TRUE	TRUE	TRUE	FALSE	4	4		Q8NBP7	2.03511e-22	9.13086e-06	4.56145e-20	4.66859e-05	0.999944	1:55448248:A_G	rs12747477	A	G	TRUE	0.20671	0.0350445	3.66838e-09	coloc
OID00619_OID20235	PCSK9	HeaFaiAndCorHeaDis995_Eur_Fin_2021	Heart failure and coronary heart disease	0.378701	0.103957	0.17495	0.582452	0.000269611	TRUE	TRUE	TRUE	FALSE	4	4		Q8NBP7	1.57504e-128	9.5194e-05	4.95367e-127	0.000996144	0.998909	1:55584844:A_G	rs191448950	A	G	TRUE	0.274326	0.0479747	1.07704e-08	coloc
OID00619_OID20235	PCSK9	HypOthUns431_Eur_Fin_2021	Hyperlipidaemia, other/unspecified	0.672939	0.0692846	0.537143	0.808734	2.66272e-22	TRUE	TRUE	TRUE	TRUE	4	4		Q8NBP7	5.32748e-48	7.97854e-34	1.3359e-17	6.65688e-07	0.999999	1:55489542:C_T	rs34232196	T	C	TRUE	1.27313	0.171819	1.26565e-13	coloc+MR
OID00619_OID20235	PCSK9	IscHeaDisWidDef1009_Eur_Fin_2021	Ischaemic heart disease, wide definition	0.327166	0.0701444	0.189686	0.464646	3.0985e-06	TRUE	TRUE	TRUE	FALSE	4	4		Q8NBP7	7.92326e-25	3.55491e-08	4.48101e-20	1.05051e-05	0.999989	1:55448248:A_G	rs12747477	A	G	TRUE	0.311137	0.0351573	8.76396e-19	coloc
OID00619_OID20235	PCSK9	MajCorHeaDisEve984_Eur_Fin_2021	Major coronary heart disease event	0.36685	0.0588389	0.251528	0.482172	4.52314e-10	TRUE	TRUE	TRUE	TRUE	4	4		Q8NBP7	5.73099e-134	3.46377e-10	3.33707e-127	1.69383e-05	0.999983	1:55584844:A_G	rs191448950	A	G	TRUE	0.235627	0.0274246	8.56068e-18	coloc+MR
OID00619_OID20235	PCSK9	MetDis454_Eur_Fin_2021	Metabolic disorders	0.409073	0.0553552	0.300579	0.517567	1.46867e-13	TRUE	TRUE	TRUE	TRUE	4	4		Q8NBP7	4.12553e-45	1.85099e-28	4.45765e-20	2.38742e-15	1	1:55448248:A_G	rs12747477	A	G	TRUE	0.370139	0.0351709	6.69521e-26	coloc+MR
OID00619_OID20235	PCSK9	MyoInfStr1016_Eur_Fin_2021	Myocardial infarction, strict	0.44839	0.0716886	0.307883	0.588897	3.98323e-10	TRUE	TRUE	TRUE	TRUE	4	4		Q8NBP7	7.39595e-24	3.31832e-07	4.46052e-20	1.2904e-06	0.999998	1:55448248:A_G	rs12747477	A	G	TRUE	0.403318	0.0538831	7.15179e-14	coloc+MR
OID00619_OID20235	PCSK9	PurHyp427_Eur_Fin_2021	Pure hypercholesterolaemia	0.666902	0.0689377	0.531786	0.802017	3.88971e-22	TRUE	TRUE	TRUE	TRUE	4	4		Q8NBP7	1.48134e-63	6.6463e-47	4.45765e-20	2.38742e-15	1	1:55448248:A_G	rs12747477	A	G	TRUE	0.601364	0.0502178	4.79763e-33	coloc+MR
OID00619_OID20235	PCSK9	StaMed2006_Eur_Fin_2021	Statin medication	0.810725	0.0791511	0.655592	0.965859	1.27548e-24	TRUE	FALSE	TRUE	TRUE	4	4		Q8NBP7	1.9221e-267	8.62385e-251	4.45765e-20	2.50111e-15	1	1:55448248:A_G	rs12747477	A	G	TRUE	0.815651	0.0285174	6.37459e-180	coloc
OID00619_OID20235	PCSK9	StaPosAmi1032_Eur_Fin_2021	Status post-ami	0.55955	0.202124	0.163394	0.955707	0.00563417	TRUE	TRUE	FALSE	FALSE	4	4		Q8NBP7	2.11543e-128	0.000127855	4.26328e-127	0.000578111	0.999294	1:55584844:A_G	rs191448950	A	G	TRUE	0.532096	0.096823	3.89477e-08	coloc
OID00634_OID20250	IL1RL1	AstCopKelCod2031079_Eur_Fin_2021	Asthma/COPD (KELA code 203)	-0.130083	0.0611385	-0.249912	-0.0102534	0.0333643	TRUE	FALSE	FALSE	FALSE	4	4		Q01638	0	3.51861e-20	0	0.00352247	0.996478	2:102932562:A_C	rs950880	A	C	TRUE	-0.140673	0.0127234	2.04423e-28	coloc
OID00634_OID20250	IL1RL1	AstRelAcuResInf110_Eur_Fin_2021	Asthma-related acute respiratory infections	-0.108648	0.0708231	-0.247459	0.0301625	0.12501	TRUE	FALSE	FALSE	FALSE	4	4		Q01638	0	6.6489e-05	0	0.0883271	0.911606	2:102932562:A_C	rs950880	A	C	TRUE	-0.125597	0.0197745	2.13284e-10	coloc
OID00634_OID20250	IL1RL1	AstRelInf113_Eur_Fin_2021	Asthma-related infections	-0.110819	0.0614087	-0.231178	0.00953938	0.0711339	TRUE	FALSE	FALSE	FALSE	4	4		Q01638	0	9.11518e-10	0	0.00462564	0.995374	2:102932562:A_C	rs950880	A	C	TRUE	-0.127333	0.0170502	8.13442e-14	coloc
OID00634_OID20250	IL1RL1	Con750_Eur_Fin_2021	Conjunctivitis	-0.0507283	0.0474195	-0.143669	0.0422122	0.284719	FALSE	FALSE	FALSE	FALSE	4	4		Q01638	0	3.65059e-07	0	0.0541439	0.945856	2:102925435:C_T	rs72823621	T	C	TRUE	-0.626166	0.0904811	4.50339e-12	coloc
OID00634_OID20250	IL1RL1	ObeRelAst115_Eur_Fin_2021	Obesity related asthma	-0.118195	0.0211133	-0.159576	-0.0768139	2.16663e-08	TRUE	TRUE	TRUE	TRUE	4	4		Q01638										FALSE				MR
OID00636_OID20723	SCGB3A2	AcuPan1137_Eur_Fin_2021	Acute pancreatitis	-0.329746	0.311003	-0.9393	0.279809	0.289024	TRUE	FALSE	FALSE	FALSE	6	6		Q96PL1	1.51909e-61	3.66366e-22	1.84446e-41	0.0425688	0.957431	5:147229262:G_T	rs142287495	T	G	TRUE	-1.81549	0.174845	2.94932e-25	coloc
OID00636_OID20723	SCGB3A2	AlcIndAcuPan96_Eur_Fin_2021	Alcohol-induced acute pancreatitis	-0.975597	0.493169	-1.94219	-0.00900339	0.0479039	TRUE	FALSE	TRUE	FALSE	6	6		Q96PL1	8.17716e-52	1.97212e-12	1.89066e-41	0.0436851	0.956315	5:147229262:G_T	rs142287495	T	G	TRUE	-3.01301	0.373732	7.50817e-16	coloc
OID00636_OID20723	SCGB3A2	ChrPan1162_Eur_Fin_2021	Chronic pancreatitis	-0.642449	0.386774	-1.40051	0.115613	0.0967042	TRUE	FALSE	TRUE	FALSE	6	6		Q96PL1	9.23202e-64	2.22653e-24	1.41785e-41	0.0322594	0.967741	5:147229262:G_T	rs142287495	T	G	TRUE	-2.41522	0.217606	1.26812e-28	coloc
OID00637_OID20319	EGFR	HypOfBre1711_Eur_Fin_2021	Hypertrophy of breast	0.559452	0.118426	0.327342	0.791563	2.31172e-06	TRUE	TRUE	FALSE	FALSE	3	3		P00533	1.18545e-49	6.93533e-06	1.67124e-46	0.00779298	0.9922	7:55192963:G_T	rs12718945	G	T	TRUE	1.05885	0.182249	6.25095e-09	coloc
OID00637_OID20319	EGFR	HypOfBreInWomAndMen1712_Eur_Fin_2021	Hypertrophy of breast in women and men	0.556401	0.108954	0.342854	0.769948	3.27778e-07	TRUE	TRUE	FALSE	FALSE	3	3		P00533	5.13751e-51	3.00564e-07	1.68347e-46	0.00786467	0.992135	7:55192963:G_T	rs12718945	G	T	TRUE	1.06287	0.167731	2.34677e-10	coloc
OID00644_OID21083	MMP3	AthExcCerCorAndPad970_Eur_Fin_2021	Atherosclerosis, excluding cerebral, coronary and PAD	0.0987812	0.0345797	0.0310063	0.166556	0.00428169	TRUE	TRUE	TRUE	FALSE	5	5		P08254	0	7.14656e-06	0	0.0477857	0.952207	11:102697089:A_G	rs10895366	A	G	TRUE	0.135853	0.0294276	3.90224e-06	coloc
OID00644_OID21083	MMP3	AtoDer1312_Eur_Fin_2021	Atopic dermatitis	-0.0614103	0.0385207	-0.136909	0.0140888	0.110887	TRUE	TRUE	FALSE	FALSE	5	5		P08254	2.26036e-24	5.51339e-06	1.13236e-20	0.0256715	0.974323	11:102721859:A_C	rs72981680	A	C	TRUE	-0.475538	0.0825803	8.487e-09	coloc
OID00652_OID21131	PECAM1	CorRevAngOrCab1037_Eur_Fin_2021	Coronary revascularization (ANGIO or CABG)	1.37983	0.307321	0.777488	1.98217	7.1274e-06	TRUE	TRUE	TRUE	FALSE	1	1		P16284	3.49492e-12	0.00695441	6.47124e-11	0.127037	0.866009	17:62399548:C_T	rs8076821	C	T	TRUE	1.38705	0.304123	5.09502e-06	coloc
OID00652_OID21131	PECAM1	Hyp1002_Eur_Fin_2021	Hypertension	0.866481	0.162423	0.548138	1.18482	9.56855e-08	TRUE	TRUE	TRUE	FALSE	1	1		P16284	2.41994e-13	0.000481534	9.96466e-12	0.017865	0.981653	17:62399548:C_T	rs8076821	C	T	TRUE	0.85614	0.160735	1.00167e-07	coloc
OID00652_OID21131	PECAM1	HypEss1004_Eur_Fin_2021	Hypertension, essential	0.898572	0.173733	0.558061	1.23908	2.3143e-07	TRUE	TRUE	TRUE	FALSE	1	1		P16284	4.49327e-13	0.000894098	9.20834e-12	0.0163578	0.982748	17:62399548:C_T	rs8076821	C	T	TRUE	0.890671	0.17193	2.2139e-07	coloc
OID00656_OID20650	VEGFA	Cox1446_Eur_Fin_2021	Coxarthrosis,	0.0466121	0.015934	0.015382	0.0778423	0.00344106	TRUE	TRUE	TRUE	FALSE	8	8		P15692	5.29558e-12	0.000486426	1.09525e-10	0.00807759	0.991436	6:43742626:C_T	rs833070	C	T	TRUE	-0.992816	0.204936	1.26922e-06	coloc
OID00663_OID20964	TNFRSF6B	NonEntAndCol1180_Eur_Fin_2021	Noninfective enteritis and colitis	-0.190591	0.0308579	-0.251071	-0.130111	6.55763e-10	TRUE	TRUE	TRUE	TRUE	6	6		O95407										FALSE				MR
OID00663_OID20964	TNFRSF6B	OthAndUnsDer1326_Eur_Fin_2021	Other and unspecified dermatitis	-0.153629	0.0277347	-0.207988	-0.0992697	3.03819e-08	TRUE	TRUE	TRUE	TRUE	6	6		O95407										FALSE				MR
OID00663_OID20964	TNFRSF6B	UlcColNas2054_Eur_Fin_2021	Ulcerative colitis, NAS	-0.333579	0.0599506	-0.45108	-0.216078	2.63312e-08	TRUE	TRUE	TRUE	TRUE	6	6		O95407										FALSE				MR
OID00671_OID21416	ITGAV	UlcIle2053_Eur_Fin_2021	Ulcerative ileocolitis	-0.875164	0.254357	-1.37369	-0.376634	0.000580221	TRUE	TRUE	TRUE	FALSE	2	2		P06756	2.6041e-79	0.00179519	2.5816e-78	0.0158321	0.982373	2:187535271:A_G	rs2682857	A	G	TRUE	-2.00774	0.420648	1.81523e-06	coloc
OID00672_OID20611	TNFSF10	DisOfLiv1214_Eur_Fin_2021	Diseases of liver	-0.307484	0.0563608	-0.41795	-0.197019	4.87972e-08	TRUE	TRUE	TRUE	TRUE	3	3		P50591										FALSE				MR
OID00677_OID21497	KDR	MatCarForCerInc1832_Eur_Fin_2021	Maternal care for cervical incompetence	0.216751	0.184244	-0.144361	0.577862	0.239421	TRUE	FALSE	TRUE	FALSE	6	6		P35968	3.36736e-94	0.000157201	1.04227e-91	0.0467511	0.953092	4:55974536:A_G	rs12507807	G	A	TRUE	1.4574	0.282243	2.42204e-07	coloc
OID00688_OID21514	FURIN	AntMedNotThaTheAreOthInd1997_Eur_Fin_2021	Antihypertensive medication - note that there are other indications	0.291595	0.0330217	0.226873	0.356316	1.04311e-18	TRUE	TRUE	TRUE	TRUE	1	1		P09958	1.19322e-222	8.02948e-26	1.4664e-199	0.00788353	0.992116	15:91420973:C_T	rs1573643	C	T	TRUE	0.295319	0.0327341	1.85124e-19	coloc+MR
OID00688_OID21514	FURIN	AtrFibAndFlu958_Eur_Fin_2021	Atrial fibrillation and flutter	0.304443	0.0606928	0.185487	0.423398	5.27224e-07	TRUE	TRUE	TRUE	FALSE	1	1		P09958	5.13141e-200	0.00345304	3.06085e-199	0.0186414	0.977906	15:91420973:C_T	rs1573643	C	T	TRUE	0.294292	0.0601512	9.95407e-07	coloc
OID00688_OID21514	FURIN	CarDisExcRheEtc596_Eur_Fin_2021	Cardiovascular diseases (excluding rheumatic etc)	0.200262	0.0330636	0.135458	0.265066	1.38802e-09	TRUE	TRUE	TRUE	TRUE	1	1		P09958	6.43015e-203	4.327e-06	1.85025e-199	0.0104717	0.989524	15:91420973:C_T	rs1573643	C	T	TRUE	0.195778	0.0327735	2.31998e-09	coloc+MR
OID00688_OID21514	FURIN	DisOfArtArtAndCapFin597_Eur_Fin_2021	Diseases of arteries, arterioles and capillaries (FINNGEN)	0.361608	0.0766856	0.211307	0.511909	2.41157e-06	TRUE	TRUE	TRUE	FALSE	1	1		P09958	1.71851e-200	0.00115643	1.52736e-199	0.0082969	0.990547	15:91420973:C_T	rs1573643	C	T	TRUE	0.368773	0.0759514	1.20161e-06	coloc
OID00688_OID21514	FURIN	Hyp1002_Eur_Fin_2021	Hypertension	0.380932	0.0350625	0.312211	0.449653	1.70374e-27	TRUE	TRUE	TRUE	TRUE	1	1		P09958	7.41509e-223	4.98979e-26	6.09965e-199	0.0391242	0.960876	15:91420973:C_T	rs1573643	C	T	TRUE	0.377371	0.034766	1.89654e-27	coloc+MR
OID00688_OID21514	FURIN	HypEss1004_Eur_Fin_2021	Hypertension, essential	0.386107	0.0375114	0.312586	0.459628	7.57324e-25	TRUE	TRUE	TRUE	TRUE	1	1		P09958	3.36746e-220	2.26604e-23	1.27851e-198	0.0842026	0.915797	15:91420973:C_T	rs1573643	C	T	TRUE	0.378846	0.037199	2.32991e-24	coloc+MR
OID00688_OID21514	FURIN	OthHeaDis598_Eur_Fin_2021	Other heart diseases	0.198804	0.0388928	0.122576	0.275033	3.19457e-07	TRUE	TRUE	TRUE	FALSE	1	1		P09958	1.11911e-200	0.000753078	1.96453e-199	0.0112438	0.988003	15:91420973:C_T	rs1573643	C	T	TRUE	0.193091	0.0385443	5.45471e-07	coloc
OID00714_OID20612	TLR3	HypOthUns445_Eur_Fin_2021	Hypothyroidism, other/unspecified	0.0429613	0.00772451	0.0278215	0.0581011	2.67184e-08	TRUE	FALSE	TRUE	TRUE	2	2		O15455	0	2.26399e-06	0	0.0212043	0.978793	4:187011489:A_G	rs34357460	A	G	TRUE	0.0531129	0.00806783	4.6013e-11	coloc
OID00714_OID20612	TLR3	HypStrAut444_Eur_Fin_2021	Hypothyroidism, strict autoimmune	0.0501236	0.00835108	0.0337557	0.0664914	1.94848e-09	TRUE	FALSE	TRUE	TRUE	2	2		O15455	0	5.03042e-07	0	0.0151032	0.984896	4:187011489:A_G	rs34357460	A	G	TRUE	0.0613233	0.00872265	2.06024e-12	coloc
OID00716_OID21346	RET	IngHer1197_Eur_Fin_2021	Inguinal hernia	-0.0676501	0.0187942	-0.104486	-0.0308142	0.000318799	TRUE	FALSE	FALSE	FALSE	3	3		P07949	0	0.00379155	0	0.0413696	0.954839	10:43571988:C_T	rs2435366	C	T	TRUE	-0.146145	0.0295552	7.62153e-07	coloc
OID00722_OID20653	TNFRSF4	ParTac1027_Eur_Fin_2021	Paroxysmal tachycardia	-0.279031	0.230127	-0.730071	0.17201	0.225318	FALSE	TRUE	FALSE	FALSE	5	5		P43489	1.52193e-30	0.00176571	9.71742e-30	0.00929608	0.988938	1:1151300:C_T	rs3813200	T	C	TRUE	-0.758374	0.1657	4.72182e-06	coloc
OID00737_OID21415	RSPO3	AdeEndOfUte1685_Eur_Fin_2021	Adenomyosis (Endometriosis of uterus)	0.636326	0.115164	0.410609	0.862042	3.28722e-08	TRUE	TRUE	TRUE	TRUE	3	3		Q9BXY4										FALSE				MR
OID00737_OID21415	RSPO3	End1675_Eur_Fin_2021	Endometriosis	0.390158	0.0649508	0.262857	0.517459	1.89014e-09	TRUE	TRUE	TRUE	TRUE	3	3		Q9BXY4	3.23308e-145	0.000269002	1.3796e-142	0.113013	0.886718	6:127436064:C_T	rs1936800	T	C	TRUE	0.465466	0.0892157	1.81538e-07	coloc+MR
OID00737_OID21415	RSPO3	LeiOfUte183_Eur_Fin_2021	Leiomyoma of uterus	0.259629	0.0468771	0.167751	0.351506	3.05074e-08	TRUE	TRUE	TRUE	TRUE	3	3		Q9BXY4	7.90099e-145	0.000657388	2.77348e-143	0.0211198	0.978223	6:127436064:C_T	rs1936800	T	C	TRUE	0.319066	0.0641013	6.44013e-07	coloc+MR
OID00737_OID21415	RSPO3	Men1726_Eur_Fin_2021	Menorrhagia	0.315701	0.0566945	0.204582	0.42682	2.56996e-08	TRUE	TRUE	TRUE	TRUE	3	3		Q9BXY4										FALSE				MR
OID00753_OID20985	TNFRSF9	IbdPatInKelReg1212_Eur_Fin_2021	IBD patients in KELA-register	0.554481	0.0965425	0.365261	0.7437	9.28017e-09	TRUE	TRUE	TRUE	TRUE	3	3		Q07011										FALSE				MR
OID00769_OID20611	TNFSF10	DisOfLiv1214_Eur_Fin_2021	Diseases of liver	-0.309318	0.0567659	-0.420577	-0.198059	5.06521e-08	TRUE	TRUE	TRUE	TRUE	3	3		P50591										FALSE				MR
OID00777_OID20834	NOS3	HypEss1004_Eur_Fin_2021	Hypertension, essential	-0.979527	0.13636	-1.24679	-0.712266	6.80026e-13	TRUE	TRUE	TRUE	TRUE	1	1		P29474	1.3659e-19	4.28324e-09	2.3509e-12	0.0718643	0.928136	7:150684548:A_G	rs6946415	G	A	TRUE	-0.979527	0.13636	6.80026e-13	coloc+MR
OID00780_OID21497	KDR	DeeEnd1678_Eur_Fin_2021	Deep endometriosis	0.0532553	0.124985	-0.191712	0.298222	0.670041	TRUE	FALSE	FALSE	FALSE	6	6		P35968	8.89514e-41	3.65704e-08	7.36762e-35	0.028347	0.971653	4:56003502:A_G	rs9312657	A	G	TRUE	4.53047	0.671581	1.51992e-11	coloc
OID00780_OID21497	KDR	End1675_Eur_Fin_2021	Endometriosis	0.0186402	0.0771519	-0.132575	0.169855	0.809087	TRUE	FALSE	FALSE	FALSE	6	6		P35968	3.33245e-49	1.37006e-16	8.08218e-35	0.0312906	0.968709	4:56003502:A_G	rs9312657	A	G	TRUE	2.87465	0.308939	1.34108e-20	coloc
OID00780_OID21497	KDR	EndAsrSta121676_Eur_Fin_2021	Endometriosis ASRM stages 1,2	-0.00424391	0.0983397	-0.196986	0.188498	0.965578	TRUE	FALSE	FALSE	FALSE	6	6		P35968	8.61328e-46	3.54116e-13	1.50949e-34	0.0601795	0.93982	4:56003502:A_G	rs9312657	A	G	TRUE	3.8373	0.475575	7.10112e-16	coloc
OID00780_OID21497	KDR	EndAsrSta341677_Eur_Fin_2021	Endometriosis ASRM stages 3,4	0.0450969	0.12352	-0.196998	0.287192	0.715038	TRUE	FALSE	FALSE	FALSE	6	6		P35968	4.02849e-54	1.65622e-21	7.09381e-35	0.027219	0.972781	4:56003502:A_G	rs9312657	A	G	TRUE	4.4189	0.417831	3.8586e-26	coloc
OID00780_OID21497	KDR	EndDiaAndInfDiaOccTog1674_Eur_Fin_2021	Endometriosis diagnosis and infertility diagnosis occurring together	-0.00282849	0.113194	-0.224684	0.219027	0.980065	TRUE	FALSE	FALSE	FALSE	6	6		P35968	5.56071e-37	0.000228616	9.67308e-35	0.0378449	0.961927	4:56003502:A_G	rs9312657	A	G	TRUE	3.34832	0.635501	1.3733e-07	coloc
OID00780_OID21497	KDR	EndOfOva1682_Eur_Fin_2021	Endometriosis of ovary	0.0529572	0.142896	-0.227114	0.333029	0.710936	TRUE	FALSE	FALSE	FALSE	6	6		P35968	6.54451e-52	2.69063e-19	6.87878e-35	0.0263332	0.973667	4:56003502:A_G	rs9312657	A	G	TRUE	5.23226	0.481625	1.7155e-27	coloc
OID00780_OID21497	KDR	EndOfPelPer1683_Eur_Fin_2021	Endometriosis of pelvic peritoneum	-0.00124058	0.106431	-0.209841	0.207359	0.9907	TRUE	FALSE	FALSE	FALSE	6	6		P35968	2.77284e-47	1.13999e-14	1.341e-34	0.0532387	0.946761	4:56003502:A_G	rs9312657	A	G	TRUE	4.12952	0.487623	2.48176e-17	coloc
OID00780_OID21497	KDR	EndOfRecSepAndVag1684_Eur_Fin_2021	Endometriosis of rectovaginal septum and vagina	0.0439292	0.132735	-0.216227	0.304086	0.74068	TRUE	FALSE	FALSE	FALSE	6	6		P35968	9.64739e-41	3.96631e-08	7.35923e-35	0.0283124	0.971688	4:56003502:A_G	rs9312657	A	G	TRUE	4.89352	0.727219	1.70735e-11	coloc
OID00780_OID21497	KDR	MatCarForCerInc1832_Eur_Fin_2021	Maternal care for cervical incompetence	0.214344	0.18321	-0.144741	0.573429	0.242027	TRUE	FALSE	TRUE	FALSE	6	6		P35968	1.15569e-88	0.00013824	3.57502e-86	0.0408453	0.959016	4:55970680:A_G	rs13109660	A	G	TRUE	1.50276	0.284034	1.21805e-07	coloc
OID00780_OID21497	KDR	NonDisOfFemGenTra1692_Eur_Fin_2021	Noninflammatory disorders of female genital tract	0.000111385	0.0229712	-0.0449112	0.045134	0.996131	TRUE	TRUE	FALSE	FALSE	6	6		P35968	7.20078e-37	0.000296044	9.12048e-35	0.0355685	0.964135	4:56003502:A_G	rs9312657	A	G	TRUE	0.827709	0.153172	6.52443e-08	coloc
OID00780_OID21497	KDR	UnsOthEnd1681_Eur_Fin_2021	Unspecified/other endometriosis	0.0399508	0.0911004	-0.138603	0.218504	0.660998	TRUE	TRUE	FALSE	FALSE	6	6		P35968	2.10802e-36	0.000866664	1.10001e-34	0.0433128	0.955821	4:56003502:A_G	rs9312657	A	G	TRUE	3.26309	0.66819	1.0423e-06	coloc
OID00781_OID20724	CD40	AutHyp121_Eur_Fin_2021	Autoimmune hyperthyroidism	0.411279	0.0795798	0.255306	0.567253	2.36445e-07	TRUE	TRUE	TRUE	FALSE	3	3		P25942	0	0.000830643	0	0.00734903	0.99182	20:44742064:A_C	rs1569723	A	C	TRUE	0.466583	0.0945344	7.99077e-07	coloc
OID00781_OID20724	CD40	GraDisStrDef425_Eur_Fin_2021	Graves disease, strict definition	0.360343	0.0630362	0.236794	0.483892	1.08775e-08	TRUE	TRUE	TRUE	TRUE	3	3		P25942	0	2.20749e-05	0	0.0054892	0.994489	20:44742064:A_C	rs1569723	A	C	TRUE	0.422994	0.0749027	1.6303e-08	coloc+MR
OID00781_OID20724	CD40	OthUnsSerRheArt1992_Eur_Fin_2021	Other/unspecified seropositive rheumatoid arthritis	0.22517	0.0357805	0.155041	0.295298	3.11231e-10	TRUE	TRUE	TRUE	TRUE	3	3		P25942										FALSE				MR
OID00781_OID20724	CD40	RheArt1589_Eur_Fin_2021	Rheumatoid arthritis	0.191865	0.0312693	0.130578	0.253151	8.4691e-10	TRUE	TRUE	TRUE	TRUE	3	3		P25942										FALSE				MR
OID00781_OID20724	CD40	Thy2045_Eur_Fin_2021	Thyrotoxicosis	0.219973	0.0378902	0.145709	0.294236	6.41663e-09	TRUE	TRUE	TRUE	TRUE	3	3		P25942	0	2.13152e-06	0	0.0234	0.976598	20:44742064:A_C	rs1569723	A	C	TRUE	0.272596	0.04492	1.2912e-09	coloc+MR
OID00781_OID20724	CD40	ThyWitDifGoi494_Eur_Fin_2021	Thyrotoxicosis with diffuse goitre	0.308659	0.0509967	0.208707	0.408611	1.42589e-09	TRUE	TRUE	TRUE	TRUE	3	3		P25942	0	1.19238e-06	0	0.00724514	0.992754	20:44742064:A_C	rs1569723	A	C	TRUE	0.373459	0.060546	6.90779e-10	coloc+MR
OID00785_OID20621	TGFB1	ArtIncAvo1441_Eur_Fin_2021	Artrosis, including avohilmo	-0.0625642	0.0192135	-0.100222	-0.0249065	0.00112886	TRUE	FALSE	TRUE	FALSE	3	3		P01137	4.18193e-22	0.000148869	5.81992e-21	7.22312e-05	0.999779	19:41847860:A_G	rs1800472	A	G	TRUE	-0.248908	0.0475149	1.6186e-07	coloc
OID00785_OID20621	TGFB1	CorAth986_Eur_Fin_2021	Coronary atherosclerosis	0.0535565	0.0268213	0.000987748	0.106125	0.0458479	TRUE	FALSE	TRUE	FALSE	3	3		P01137	6.6047e-188	0.000117085	3.78625e-186	0.00472176	0.995161	19:41825191:C_T	rs73045269	T	C	TRUE	0.165778	0.0359698	4.04979e-06	coloc
OID00785_OID20621	TGFB1	MyoInfStr1016_Eur_Fin_2021	Myocardial infarction, strict	0.0758335	0.0355939	0.00607073	0.145596	0.0331288	TRUE	FALSE	FALSE	FALSE	3	3		P01137	2.34213e-186	0.00415202	1.84719e-185	0.030816	0.965032	19:41825191:C_T	rs73045269	T	C	TRUE	0.216383	0.047583	5.42896e-06	coloc
OID00789_OID20624	TNFSF12	IngHer1197_Eur_Fin_2021	Inguinal hernia	0.128372	0.0268148	0.0758164	0.180929	1.68983e-06	TRUE	TRUE	TRUE	FALSE	5	5		O43508	0	0.00282064	0	0.0369845	0.960195	17:7444945:C_T	rs9905587	T	C	TRUE	0.137447	0.0291753	2.46441e-06	coloc
OID00809_OID20431	IL10	IbdPatInKelReg1212_Eur_Fin_2021	IBD patients in KELA-register	-1.81352	0.178666	-2.16369	-1.46334	3.30247e-24	TRUE	TRUE	TRUE	TRUE	1	1		P22301	2.27781e-71	2.27954e-17	4.29113e-57	0.00229899	0.997701	1:206939904:A_G	rs3024505	A	G	TRUE	-1.81352	0.178666	3.30247e-24	coloc+MR
OID00809_OID20431	IL10	OthUlcCol2055_Eur_Fin_2021	Other ulcerative colitis	-1.97697	0.377664	-2.71717	-1.23676	1.65235e-07	TRUE	TRUE	TRUE	FALSE	1	1		P22301	1.96179e-58	0.000196328	4.10793e-57	0.00211568	0.997688	1:206939904:A_G	rs3024505	A	G	TRUE	-1.97697	0.377664	1.65235e-07	coloc
OID00809_OID20431	IL10	SecLinMedForCroSDis2000_Eur_Fin_2021	Second line medication for Crohn's disease	-0.700587	0.117633	-0.931144	-0.47003	2.58974e-09	TRUE	TRUE	TRUE	TRUE	1	1		P22301	7.21963e-60	7.22511e-06	3.80429e-57	0.00181082	0.998182	1:206939904:A_G	rs3024505	A	G	TRUE	-0.700587	0.117633	2.58974e-09	coloc+MR
OID00809_OID20431	IL10	UlcColNas2054_Eur_Fin_2021	Ulcerative colitis, NAS	-1.47495	0.234949	-1.93544	-1.01446	3.43524e-10	TRUE	TRUE	TRUE	TRUE	1	1		P22301	1.27125e-60	1.27221e-06	4.08591e-57	0.0020932	0.997906	1:206939904:A_G	rs3024505	A	G	TRUE	-1.47495	0.234949	3.43524e-10	coloc+MR
OID00809_OID20431	IL10	UlcColStrDefReqKelMin2Hdr1294_Eur_Fin_2021	Ulcerative colitis (strict definition, require KELA, min 2 HDR)	-1.98635	0.217484	-2.41261	-1.56009	6.6435e-20	TRUE	TRUE	TRUE	TRUE	1	1		P22301	5.22109e-68	5.22505e-14	4.11969e-57	0.00212707	0.997873	1:206939904:A_G	rs3024505	A	G	TRUE	-1.98635	0.217484	6.6435e-20	coloc+MR
OID00809_OID20431	IL10	UlcRec2057_Eur_Fin_2021	Ulcerative rectosigmoiditis	-1.90086	0.311914	-2.5122	-1.28952	1.09991e-09	TRUE	TRUE	TRUE	TRUE	1	1		P22301	2.28147e-60	2.2832e-06	4.84276e-57	0.00285214	0.997146	1:206939904:A_G	rs3024505	A	G	TRUE	-1.90086	0.311914	1.09991e-09	coloc+MR
OID00819_OID20653	TNFRSF4	SecLinMedForCroSDis2000_Eur_Fin_2021	Second line medication for Crohn's disease	-0.442226	0.0812284	-0.60143	-0.283021	5.20313e-08	TRUE	TRUE	TRUE	TRUE	4	4		P43489										FALSE				MR
OID00822_OID21463	ANGPT2	DisOfVeiLymVesAndLymNodNotElsCla989_Eur_Fin_2021	Diseases of veins, lymphatic vessels and lymph nodes, not elsewhere classified	0.000193823	0.12088	-0.236727	0.237115	0.998721	TRUE	FALSE	FALSE	FALSE	5	5		O15123	2.09937e-15	5.84306e-05	1.08942e-12	0.0283781	0.971563	8:6649894:C_T	rs9772836	C	T	TRUE	0.92496	0.166589	2.8186e-08	coloc
OID00822_OID21463	ANGPT2	VarVei1056_Eur_Fin_2021	Varicose veins	-0.0103895	0.141427	-0.287581	0.266802	0.941439	TRUE	FALSE	TRUE	FALSE	5	5		O15123	1.93657e-14	0.000538996	1.47096e-12	0.0390196	0.960441	8:6649894:C_T	rs9772836	C	T	TRUE	1.09366	0.218287	5.43733e-07	coloc
OID00829_OID21439	MMP12	AtoDer1312_Eur_Fin_2021	Atopic dermatitis	0.127223	0.0222292	0.0836545	0.170791	1.04514e-08	TRUE	TRUE	TRUE	TRUE	6	6		P39900	0	2.87196e-05	0	0.138843	0.861128	11:102745791:C_T	rs2276109	C	T	TRUE	0.130677	0.0240365	5.43091e-08	coloc+MR
OID00984_OID20443	FCRL3	Thy2045_Eur_Fin_2021	Thyrotoxicosis	0.0841024	0.016854	0.0510692	0.117136	6.03621e-07	TRUE	TRUE	TRUE	FALSE	3	3		Q96P31	0	0.00106898	0	0.0182958	0.980635	1:157670816:A_G	rs7528684	G	A	TRUE	0.0883603	0.018	9.15808e-07	coloc
OID00984_OID20443	FCRL3	ThyWitDifGoi494_Eur_Fin_2021	Thyrotoxicosis with diffuse goitre	0.105375	0.0225481	0.0611815	0.149568	2.96339e-06	TRUE	TRUE	TRUE	FALSE	3	3		Q96P31	0	0.000856145	0	0.0363269	0.962817	1:157670816:A_G	rs7528684	G	A	TRUE	0.120535	0.0240655	5.48185e-07	coloc
OID00993_OID20431	IL10	IbdPatInKelReg1212_Eur_Fin_2021	IBD patients in KELA-register	-1.7873	0.176083	-2.13242	-1.44218	3.30247e-24	TRUE	TRUE	TRUE	TRUE	1	1		P22301	5.18755e-75	2.12204e-17	1.05043e-60	0.00230155	0.997698	1:206939904:A_G	rs3024505	A	G	TRUE	-1.7873	0.176083	3.30247e-24	coloc+MR
OID00993_OID20431	IL10	OthUlcCol2055_Eur_Fin_2021	Other ulcerative colitis	-1.94839	0.372204	-2.67789	-1.21888	1.65235e-07	TRUE	TRUE	TRUE	FALSE	1	1		P22301	4.81311e-62	0.000196887	1.0079e-60	0.00212763	0.997675	1:206939904:A_G	rs3024505	A	G	TRUE	-1.94839	0.372204	1.65235e-07	coloc
OID00993_OID20431	IL10	SecLinMedForCroSDis2000_Eur_Fin_2021	Second line medication for Crohn's disease	-0.69046	0.115933	-0.917684	-0.463236	2.58974e-09	TRUE	TRUE	TRUE	TRUE	1	1		P22301	1.81945e-63	7.44274e-06	9.61799e-61	0.00193827	0.998054	1:206939904:A_G	rs3024505	A	G	TRUE	-0.69046	0.115933	2.58974e-09	coloc+MR
OID00993_OID20431	IL10	UlcColNas2054_Eur_Fin_2021	Ulcerative colitis, NAS	-1.45363	0.231552	-1.90746	-0.999791	3.43524e-10	TRUE	TRUE	TRUE	TRUE	1	1		P22301	3.00941e-64	1.23104e-06	9.96087e-61	0.0020788	0.99792	1:206939904:A_G	rs3024505	A	G	TRUE	-1.45363	0.231552	3.43524e-10	coloc+MR
OID00993_OID20431	IL10	UlcColStrDefReqKelMin2Hdr1294_Eur_Fin_2021	Ulcerative colitis (strict definition, require KELA, min 2 HDR)	-1.95763	0.21434	-2.37773	-1.53753	6.6435e-20	TRUE	TRUE	TRUE	TRUE	1	1		P22301	1.77094e-72	7.2443e-15	9.95033e-61	0.00207448	0.997926	1:206939904:A_G	rs3024505	A	G	TRUE	-1.95763	0.21434	6.6435e-20	coloc+MR
OID00993_OID20431	IL10	UlcRec2057_Eur_Fin_2021	Ulcerative rectosigmoiditis	-1.87339	0.307405	-2.47589	-1.27088	1.09991e-09	TRUE	TRUE	TRUE	TRUE	1	1		P22301	5.74269e-64	2.34913e-06	1.2025e-60	0.00292487	0.997073	1:206939904:A_G	rs3024505	A	G	TRUE	-1.87339	0.307405	1.09991e-09	coloc+MR
OID01005_OID21474	DCBLD2	HypStrAut444_Eur_Fin_2021	Hypothyroidism, strict autoimmune	0.167765	0.0324113	0.10424	0.231291	2.26525e-07	TRUE	TRUE	TRUE	FALSE	2	2		Q96PD2	0	0.00214891	0	0.127631	0.87022	3:98662972:A_G	rs79795371	A	G	TRUE	0.174152	0.0341531	3.41172e-07	coloc
OID01021_OID20581	ITGA11	LeiOfUte183_Eur_Fin_2021	Leiomyoma of uterus	-0.228948	0.0402748	-0.307886	-0.150011	1.31083e-08	TRUE	TRUE	TRUE	TRUE	7	7		Q9UKX5										FALSE				MR
OID01044_OID21183	PDGFC	Her1198_Eur_Fin_2021	Hernia	0.117554	0.116627	-0.111031	0.34614	0.31348	TRUE	TRUE	TRUE	FALSE	1	1		Q9NRA1	5.3344e-09	0.000499289	1.13506e-06	0.104449	0.895051	4:157692331:A_G	rs10000702	A	G	TRUE	1.20075	0.239239	5.19326e-07	coloc
OID01044_OID21183	PDGFC	HerOfAbdWal88_Eur_Fin_2021	Hernia of abdominal wall	0.148629	0.202436	-0.248138	0.545395	0.462825	TRUE	TRUE	TRUE	FALSE	1	1		Q9NRA1	4.7575e-09	0.000445292	7.54136e-07	0.068724	0.93083	4:157692331:A_G	rs10000702	A	G	TRUE	2.1732	0.411407	1.27521e-07	coloc
OID01046_OID20444	PRKAB1	IbdPatInKelReg1212_Eur_Fin_2021	IBD patients in KELA-register	0.477009	0.0922198	0.296262	0.657757	2.30953e-07	TRUE	TRUE	TRUE	FALSE	1	1		Q9Y478	9.92564e-155	0.000306673	7.46599e-154	0.000307998	0.999385	12:120146925:A_G	rs11064881	A	G	TRUE	0.477009	0.0922198	2.30953e-07	coloc
OID01053_OID20834	NOS3	HypEss1004_Eur_Fin_2021	Hypertension, essential	-1.13081	0.157419	-1.43934	-0.822269	6.80026e-13	TRUE	TRUE	TRUE	TRUE	1	1		P29474	1.32039e-15	6.67174e-10	2.2728e-08	0.00950319	0.990497	7:150684548:A_G	rs6946415	G	A	TRUE	-1.13081	0.157419	6.80026e-13	coloc+MR
OID01075_OID21422	HAVCR1	MenDisNotOthSpe544_Eur_Fin_2021	Mental disorders, not otherwise specified	0.227372	0.0409613	0.147089	0.307654	2.84227e-08	TRUE	TRUE	TRUE	TRUE	6	6		Q96D42										FALSE				MR
OID01105_OID21266	HPGDS	ChrDisOfTonAndAde1089_Eur_Fin_2021	Chronic diseases of tonsils and adenoids	-0.049555	0.00859641	-0.0664036	-0.0327063	8.18445e-09	TRUE	TRUE	TRUE	TRUE	5	5		O60760										FALSE				MR
OID01105_OID21266	HPGDS	OthDisOfUppResTra1127_Eur_Fin_2021	Other diseases of upper respiratory tract	-0.0338216	0.00617469	-0.0459237	-0.0217194	4.31488e-08	TRUE	TRUE	TRUE	TRUE	5	5		O60760										FALSE				MR
OID01105_OID21266	HPGDS	OthDisOfUreAndUriSys1773_Eur_Fin_2021	Other disorders of urethra and urinary system	-0.0532622	0.00971082	-0.0722951	-0.0342293	4.13868e-08	TRUE	TRUE	TRUE	TRUE	5	5		O60760										FALSE				MR
OID01107_OID20618	FKBP1B	StaMed2006_Eur_Fin_2021	Statin medication	-0.108452	0.0248437	-0.157145	-0.0597597	1.26893e-05	TRUE	FALSE	TRUE	FALSE	2	2		P68106	4.76748e-169	3.77389e-06	1.17701e-164	0.0913535	0.908643	2:24263319:G_T	rs72781692	G	T	TRUE	-0.209926	0.0348404	1.68724e-09	coloc
OID01108_OID21426	CNTN2	FibDis1502_Eur_Fin_2021	Fibroblastic disorders	0.0859486	0.0260799	0.0348329	0.137064	0.000982172	TRUE	TRUE	TRUE	FALSE	6	6		Q02246	0	0.00171361	0	0.155935	0.842351	1:205024012:C_T	rs1572995	T	C	TRUE	0.104543	0.0225056	3.39765e-06	coloc
OID01113_OID21420	PVALB	DerAndEcz1325_Eur_Fin_2021	Dermatitis and eczema	-0.0478108	0.0286563	-0.103976	0.00835446	0.0952317	FALSE	FALSE	FALSE	FALSE	4	4		P20472	0	9.51975e-05	0	1.69465e-05	0.999888	22:37258986:C_T	rs760517	T	C	TRUE	-0.0788128	0.0128188	7.83577e-10	coloc
OID01132_OID21463	ANGPT2	DisOfVeiLymVesAndLymNodNotElsCla989_Eur_Fin_2021	Diseases of veins, lymphatic vessels and lymph nodes, not elsewhere classified	0.000751312	0.138015	-0.269754	0.271256	0.995657	TRUE	FALSE	FALSE	FALSE	5	5		O15123	7.85642e-14	6.71484e-05	3.57577e-11	0.0286193	0.971314	8:6648542:C_T	rs9693942	T	C	TRUE	1.03226	0.186422	3.07331e-08	coloc
OID01132_OID21463	ANGPT2	VarVei1056_Eur_Fin_2021	Varicose veins	-0.0110811	0.161484	-0.327583	0.305421	0.945292	TRUE	FALSE	TRUE	FALSE	5	5		O15123	4.78765e-13	0.000409198	3.44424e-11	0.0274935	0.972097	8:6648542:C_T	rs9693942	T	C	TRUE	1.25574	0.244267	2.73463e-07	coloc
OID01134_OID21412	ANGPTL7	Gla785_Eur_Fin_2021	Glaucoma	0.0223471	0.0388665	-0.0538299	0.0985241	0.565312	TRUE	FALSE	FALSE	FALSE	3	3		O43827	3.17216e-37	4.61961e-23	1.59972e-16	0.0213394	0.978661	1:11040511:C_T	rs57292536	T	C	TRUE	1.06228	0.110147	5.2003e-22	coloc
OID01134_OID21412	ANGPTL7	PriOpeAngGlaStr788_Eur_Fin_2021	Primary open-angle glaucoma, strict	0.0353248	0.0598046	-0.0818901	0.15254	0.554741	TRUE	FALSE	FALSE	FALSE	3	3		O43827	2.79369e-24	4.06845e-10	9.53247e-17	0.0119059	0.988094	1:11040511:C_T	rs57292536	T	C	TRUE	1.09094	0.168631	9.83743e-11	coloc
OID01139_OID20178	NADK	Art1440_Eur_Fin_2021	Arthrosis	0.141842	0.0322698	0.0785941	0.205089	1.1052e-05	TRUE	TRUE	TRUE	FALSE	1	1		O95544	0	2.91224e-05	0	0.0718419	0.928129	1:1693726:A_G	rs17162854	G	A	TRUE	0.146644	0.0318274	4.07606e-06	coloc
OID01139_OID20178	NADK	ArtIncAvo1441_Eur_Fin_2021	Artrosis, including avohilmo	0.145883	0.0289114	0.0892175	0.202548	4.51502e-07	TRUE	TRUE	TRUE	FALSE	1	1		O95544	0	3.02694e-05	0	0.0941057	0.905864	1:1693726:A_G	rs17162854	G	A	TRUE	0.138153	0.0285179	1.26974e-06	coloc
OID01170_OID20223	CHRDL2	BenNeoOfColRecAnuAndAnaCan158_Eur_Fin_2021	Benign neoplasm of colon, rectum, anus and anal canal	0.174136	0.0366987	0.102208	0.246064	2.08491e-06	TRUE	TRUE	TRUE	FALSE	3	3		Q6WN34	0	0.00223255	0	0.101688	0.89608	11:74415252:A_G	rs4944940	A	G	TRUE	0.218814	0.0467161	2.81467e-06	coloc
OID01170_OID20223	CHRDL2	HalValAcq1515_Eur_Fin_2021	Hallux valgus (acquired)	0.189035	0.0430293	0.104699	0.273371	1.11708e-05	FALSE	FALSE	FALSE	FALSE	3	3		Q6WN34	1.87612e-72	0.00304748	7.49951e-71	0.120064	0.876888	11:74386800:G_T	rs7104802	T	G	TRUE	0.388182	0.0838936	3.70872e-06	coloc
OID01171_OID20113	CTSH	Type1DiaDefComEarOns2033_Eur_Fin_2021	Type1 diabetes, definitions combined, early onset	0.0926037	0.0265196	0.0406262	0.144581	0.000479607	TRUE	FALSE	TRUE	FALSE	3	3		P09668	0	2.26058e-05	0	0.00475238	0.995225	15:79237293:C_T	rs2289702	T	C	TRUE	0.2549	0.044781	1.25451e-08	coloc
OID01174_OID20204	SOST	FraOfFor2020_Eur_Fin_2021	Fracture of forearm	1.33995	0.150582	1.04481	1.63508	5.66356e-19	TRUE	TRUE	TRUE	TRUE	2	2		Q9BQB4	5.48388e-21	9.8273e-14	1.01015e-09	0.0161345	0.983866	17:41808374:C_T	rs80107551	T	C	TRUE	1.79443	0.203119	1.00674e-18	coloc+MR
OID01174_OID20204	SOST	FraOfLowLegIncAnk2021_Eur_Fin_2021	Fracture of lower leg, including ankle	0.862198	0.147787	0.57254	1.15186	5.40984e-09	TRUE	TRUE	TRUE	TRUE	2	2		Q9BQB4										FALSE				MR
OID01181_OID20689	ENPP7	IntChoOfPreIcpIncIcd81819_Eur_Fin_2021	Intrahepatic Cholestasis of Pregnancy (ICP) , incl. ICD-8	0.181751	0.0275452	0.127763	0.235738	4.16015e-11	TRUE	TRUE	TRUE	TRUE	2	2		Q6UWV6										FALSE				MR
OID01198_OID20222	NECTIN2	AlzDis606_Eur_Fin_2021	Alzheimer disease	0.986257	0.0964486	0.797221	1.17529	1.52082e-24	TRUE	TRUE	TRUE	TRUE	3	3		Q92692										FALSE				MR
OID01198_OID20222	NECTIN2	AlzSDisWidDef602_Eur_Fin_2021	Alzheimer’s disease, wide definition	0.970639	0.0832957	0.807383	1.1339	2.21685e-31	TRUE	TRUE	TRUE	TRUE	3	3		Q92692										FALSE				MR
OID01198_OID20222	NECTIN2	Dem522_Eur_Fin_2021	Dementia	0.775082	0.0756622	0.626787	0.923377	1.25946e-24	TRUE	TRUE	TRUE	TRUE	3	3		Q92692										FALSE				MR
OID01198_OID20222	NECTIN2	DemInAlzDis510_Eur_Fin_2021	Dementia in Alzheimer disease	1.00091	0.126304	0.753358	1.24846	2.28906e-15	TRUE	TRUE	TRUE	TRUE	3	3		Q92692										FALSE				MR
OID01198_OID20222	NECTIN2	DemIncAvo523_Eur_Fin_2021	Dementia, including avohilmo	0.739293	0.0723923	0.597407	0.881179	1.74644e-24	TRUE	TRUE	TRUE	TRUE	3	3		Q92692										FALSE				MR
OID01198_OID20222	NECTIN2	OthDegDisOfTheNerSys1788_Eur_Fin_2021	Other degenerative diseases of the nervous system	0.553921	0.0809623	0.395238	0.712604	7.82493e-12	TRUE	TRUE	TRUE	TRUE	3	3		Q92692										FALSE				MR
OID01214_OID20125	NTproBNP	AntMedNotThaTheAreOthInd1997_Eur_Fin_2021	Antihypertensive medication - note that there are other indications	-0.181374	0.0221116	-0.224712	-0.138036	2.35138e-16	TRUE	TRUE	TRUE	TRUE	2	2		NTproBNP										FALSE				MR
OID01214_OID20125	NTproBNP	HypEss1004_Eur_Fin_2021	Hypertension, essential	-0.170436	0.025193	-0.219813	-0.121058	1.33131e-11	TRUE	TRUE	TRUE	TRUE	2	2		NTproBNP										FALSE				MR
OID01230_OID20411	ICAM1	DisOfTheThyGla487_Eur_Fin_2021	Disorders of the thyroid gland	-0.0545849	0.024814	-0.103219	-0.00595028	0.027824	TRUE	TRUE	TRUE	FALSE	6	6		P05362	0	0.000193961	0	0.000253599	0.999552	19:10391770:C_T	rs7258215	C	T	TRUE	-0.0910071	0.0185785	9.65571e-07	coloc
OID01230_OID20411	ICAM1	HypOthUns445_Eur_Fin_2021	Hypothyroidism, other/unspecified	-0.0526976	0.0297419	-0.110991	0.00559539	0.0764224	TRUE	TRUE	TRUE	FALSE	6	6		P05362	0	0.000197542	0	0.000450745	0.999352	19:10391770:C_T	rs7258215	C	T	TRUE	-0.0944368	0.020035	2.43392e-06	coloc
OID01238_OID20269	MET	Gon1442_Eur_Fin_2021	Gonarthrosis	0.188841	0.0534628	0.0840562	0.293626	0.000412115	TRUE	TRUE	TRUE	FALSE	5	5		P08581	4.45633e-127	0.00051383	3.26692e-125	0.0357412	0.963745	7:116439582:A_G	rs41743	G	A	TRUE	0.316637	0.0647717	1.01603e-06	coloc
OID01238_OID20269	MET	OthJoiDis1563_Eur_Fin_2021	Other joint disorders	0.132914	0.0485958	0.0376679	0.22816	0.00623632	TRUE	TRUE	TRUE	FALSE	5	5		P08581	1.90658e-127	0.000219835	3.28424e-125	0.0359408	0.963839	7:116439582:A_G	rs41743	G	A	TRUE	0.244285	0.0487095	5.29927e-07	coloc
OID01238_OID20269	MET	PaiInJoi1131_Eur_Fin_2021	Pain in joint	0.154046	0.094013	-0.0302156	0.338309	0.101304	TRUE	TRUE	FALSE	FALSE	5	5		P08581	3.93329e-131	4.53521e-08	3.35651e-125	0.0367753	0.963225	7:116439582:A_G	rs41743	G	A	TRUE	0.373187	0.0772029	1.33922e-06	coloc
OID01244_OID20391	FCGR2A	IbdPatInKelReg1212_Eur_Fin_2021	IBD patients in KELA-register	-0.0831448	0.0307533	-0.14342	-0.0228694	0.0068592	TRUE	TRUE	TRUE	FALSE	4	4		P12318	3.93594e-141	8.11677e-11	1.24756e-133	0.000573892	0.999426	1:161478859:C_T	rs4657041	C	T	TRUE	-0.423546	0.056675	7.82392e-14	coloc
OID01244_OID20391	FCGR2A	NonEntAndCol1180_Eur_Fin_2021	Noninfective enteritis and colitis	-0.0596812	0.0170741	-0.0931458	-0.0262166	0.000473312	TRUE	TRUE	TRUE	FALSE	4	4		P12318	4.37277e-138	9.0176e-08	1.06186e-133	0.000190163	0.99981	1:161478859:C_T	rs4657041	C	T	TRUE	-0.253757	0.0382653	3.32257e-11	coloc
OID01244_OID20391	FCGR2A	UlcColStrDefReqKelMin2Hdr1294_Eur_Fin_2021	Ulcerative colitis (strict definition, require KELA, min 2 HDR)	-0.0940877	0.0327479	-0.158272	-0.029903	0.00406477	TRUE	TRUE	TRUE	FALSE	4	4		P12318	4.27817e-140	8.82252e-10	1.65577e-133	0.0014174	0.998583	1:161478859:C_T	rs4657041	C	T	TRUE	-0.49169	0.0694007	1.39249e-12	coloc
OID01244_OID20391	FCGR2A	UlcRec2057_Eur_Fin_2021	Ulcerative rectosigmoiditis	-0.109411	0.0485836	-0.204633	-0.0141886	0.0243217	TRUE	TRUE	TRUE	FALSE	4	4		P12318	7.81098e-137	1.61079e-06	1.44502e-133	0.000981914	0.999016	1:161478859:C_T	rs4657041	C	T	TRUE	-0.579854	0.0994638	5.54923e-09	coloc
OID01247_OID20354	NCAM1	FraOfFor2020_Eur_Fin_2021	Fracture of forearm	-0.0344815	0.0664648	-0.16475	0.0957872	0.603905	TRUE	FALSE	FALSE	FALSE	6	6		P13591	2.09142e-25	0.000382459	1.4347e-23	0.0242857	0.975332	11:112424647:C_T	rs6589302	T	C	TRUE	-0.699476	0.137119	3.37479e-07	coloc
OID01253_OID21136	IL7R	AstCopKelCod2031079_Eur_Fin_2021	Asthma/COPD (KELA code 203)	0.0496629	0.00909969	0.0318278	0.067498	4.82477e-08	TRUE	TRUE	TRUE	TRUE	4	4		P16871										FALSE				MR
OID01253_OID21136	IL7R	AutDisExcThyDis122_Eur_Fin_2021	Autoimmune diseases excluding thyroid diseases	0.0622135	0.00952304	0.0435487	0.0808784	6.44868e-11	TRUE	TRUE	TRUE	TRUE	4	4		P16871	0	2.18075e-07	0	0.0224935	0.977506	5:35879156:G_T	rs6881706	T	G	TRUE	0.0569381	0.00897019	2.18868e-10	coloc+MR
OID01253_OID21136	IL7R	AutDisExcThyDisStrDef123_Eur_Fin_2021	Autoimmune diseases excluding thyroid diseases, strict definition	0.062909	0.00946944	0.0443492	0.0814688	3.06596e-11	TRUE	TRUE	TRUE	TRUE	4	4		P16871	0	1.77681e-07	0	0.019592	0.980408	5:35879156:G_T	rs6881706	T	G	TRUE	0.058402	0.00913419	1.61833e-10	coloc+MR
OID01253_OID21136	IL7R	DerAndEcz1325_Eur_Fin_2021	Dermatitis and eczema	0.0748302	0.0231773	0.0294035	0.120257	0.00124398	FALSE	TRUE	TRUE	FALSE	4	4		P16871	0	5.73365e-07	0	0.0176398	0.98236	5:35881443:A_G	rs11742270	A	G	TRUE	0.062667	0.00998263	3.43825e-10	coloc
OID01253_OID21136	IL7R	FirLinMedForCroSDis1999_Eur_Fin_2021	First line medication for Crohn's disease	0.0597674	0.00741807	0.0452282	0.0743065	7.81941e-16	TRUE	TRUE	TRUE	TRUE	4	4		P16871	0	1.62376e-08	0	0.0243642	0.975636	5:35881443:A_G	rs11742270	A	G	TRUE	0.0546237	0.00779781	2.4698e-12	coloc+MR
OID01253_OID21136	IL7R	OthAndUnsDer1326_Eur_Fin_2021	Other and unspecified dermatitis	0.0860807	0.0281148	0.0309767	0.141185	0.00220044	FALSE	TRUE	TRUE	FALSE	4	4		P16871	0	8.04209e-05	0	0.0189967	0.980923	5:35881443:A_G	rs11742270	A	G	TRUE	0.0725342	0.0133119	5.0698e-08	coloc
OID01256_OID20291	PAM	Typ2DiaDefCom2038_Eur_Fin_2021	Type 2 diabetes, definitions combined	-0.0569832	0.0233417	-0.102732	-0.0112344	0.0146359	TRUE	TRUE	TRUE	FALSE	5	5		P19021	0	2.54086e-08	0	0.0110777	0.988922	5:102338811:A_G	rs35658696	G	A	TRUE	-0.0992855	0.0145852	9.94712e-12	coloc
OID01256_OID20291	PAM	Typ2DiaWidDef2039_Eur_Fin_2021	Type 2 diabetes, wide definition	-0.0617936	0.026875	-0.114468	-0.00911958	0.021488	TRUE	TRUE	TRUE	FALSE	5	5		P19021	0	1.35618e-06	0	0.0226514	0.977347	5:102338811:A_G	rs35658696	G	A	TRUE	-0.105707	0.0172403	8.71036e-10	coloc
OID01256_OID20291	PAM	Typ2DiaWitOthSpeMulUnsCom397_Eur_Fin_2021	Type 2 diabetes with other specified/multiple/unspecified complications	-0.0700134	0.028345	-0.125569	-0.0144582	0.0135097	TRUE	FALSE	TRUE	FALSE	5	5		P19021	0	4.3375e-11	0	0.00732061	0.992679	5:102338811:A_G	rs35658696	G	A	TRUE	-0.120751	0.0157255	1.60743e-14	coloc
OID01265_OID20359	TNC	Cox1446_Eur_Fin_2021	Coxarthrosis,	-0.11666	0.116208	-0.344423	0.111103	0.315431	TRUE	FALSE	TRUE	FALSE	6	6		P24821	0	6.36979e-07	0	0.0697297	0.93027	9:117897993:C_T	rs7021057	C	T	TRUE	-0.238857	0.0519538	4.27606e-06	coloc
OID01279_OID20255	TGFBR3	SciWitLum1595_Eur_Fin_2021	Sciatica+with lumbago	0.0621227	0.15916	-0.249825	0.37407	0.696303	TRUE	FALSE	TRUE	FALSE	6	6		Q03167	4.79786e-09	0.0011818	2.46265e-07	0.0587791	0.940039	1:92013525:A_C	rs2219394	C	A	TRUE	-1.8646	0.394353	2.26467e-06	coloc
OID01281_OID20414	EFEMP1	Art1439_Eur_Fin_2021	Arthropathies	-0.154403	0.0274257	-0.208156	-0.100649	1.8036e-08	TRUE	TRUE	TRUE	TRUE	3	3		Q12805										FALSE				MR
OID01281_OID20414	EFEMP1	CarTunSyn615_Eur_Fin_2021	Carpal tunnel syndrome	0.29867	0.05459	0.191675	0.405664	4.47137e-08	TRUE	TRUE	TRUE	TRUE	3	3		Q12805										FALSE				MR
OID01281_OID20414	EFEMP1	DiaHer1171_Eur_Fin_2021	Diaphragmatic hernia	-0.480938	0.0745922	-0.627137	-0.33474	1.1366e-10	TRUE	TRUE	FALSE	TRUE	3	3		Q12805	4.34644e-56	1.0119e-08	5.24507e-50	0.0102316	0.989768	2:56089108:A_G	rs181661155	A	G	TRUE	-1.06752	0.155377	6.39659e-12	coloc
OID01281_OID20414	EFEMP1	HalValAcq1515_Eur_Fin_2021	Hallux valgus (acquired)	-0.476766	0.0696878	-0.613351	-0.34018	7.83908e-12	TRUE	TRUE	TRUE	TRUE	3	3		Q12805										FALSE				MR
OID01281_OID20414	EFEMP1	Her1198_Eur_Fin_2021	Hernia	-0.721489	0.0376747	-0.79533	-0.647648	9.59155e-82	TRUE	TRUE	TRUE	TRUE	3	3		Q12805	4.75407e-74	1.1068e-26	4.86817e-50	0.00935236	0.990648	2:56089108:A_G	rs181661155	A	G	TRUE	-1.05135	0.0790968	2.57818e-40	coloc+MR
OID01281_OID20414	EFEMP1	HerOfAbdWal88_Eur_Fin_2021	Hernia of abdominal wall	-0.64022	0.0654035	-0.768409	-0.512031	1.2582e-22	TRUE	TRUE	TRUE	TRUE	3	3		Q12805	3.19796e-54	7.4452e-07	3.91665e-50	0.00713266	0.992867	2:56089108:A_G	rs181661155	A	G	TRUE	-0.94162	0.136113	4.58271e-12	coloc+MR
OID01281_OID20414	EFEMP1	IngHer1197_Eur_Fin_2021	Inguinal hernia	-0.890979	0.0481821	-0.985415	-0.796544	2.39902e-76	TRUE	TRUE	TRUE	TRUE	3	3		Q12805	5.78775e-182	1.2002e-21	6.094e-163	0.0106584	0.989342	2:56106928:C_T	rs59985551	T	C	TRUE	-0.825961	0.0577081	1.82207e-46	coloc+MR
OID01281_OID20414	EFEMP1	IngHerBil949_Eur_Fin_2021	Inguinal hernia, bilateral	-0.859665	0.146643	-1.14708	-0.57225	4.56496e-09	TRUE	TRUE	TRUE	TRUE	3	3		Q12805										FALSE				MR
OID01281_OID20414	EFEMP1	OthHamToeSAcq1516_Eur_Fin_2021	Other hammer toe(s) (acquired)	-0.701603	0.108824	-0.914894	-0.488312	1.13989e-10	TRUE	TRUE	TRUE	TRUE	3	3		Q12805	8.29886e-166	1.72093e-05	2.71904e-163	0.00364578	0.996337	2:56106928:C_T	rs59985551	T	C	TRUE	-0.739514	0.130111	1.31807e-08	coloc+MR
OID01281_OID20414	EFEMP1	UmbHer1295_Eur_Fin_2021	Umbilical hernia	-0.681968	0.0872189	-0.852914	-0.511022	5.32294e-15	TRUE	TRUE	TRUE	TRUE	3	3		Q12805	1.80648e-52	4.2057e-05	4.64512e-50	0.00883212	0.991126	2:56089108:A_G	rs181661155	A	G	TRUE	-0.932987	0.183537	3.7081e-07	coloc+MR
OID01281_OID20414	EFEMP1	VenHer1297_Eur_Fin_2021	Ventral hernia	-0.857548	0.0917514	-1.03738	-0.677719	9.06535e-21	TRUE	TRUE	TRUE	TRUE	3	3		Q12805	1.12125e-166	2.32512e-06	2.53864e-163	0.0032709	0.996727	2:56106928:C_T	rs59985551	T	C	TRUE	-0.778311	0.1101	1.55879e-12	coloc+MR
OID01285_OID20239	MFAP5	GasUlc1189_Eur_Fin_2021	Gastroduodenal ulcer	-0.0432384	0.195832	-0.427062	0.340585	0.825253	TRUE	FALSE	TRUE	FALSE	5	5		Q13361	1.5041e-29	0.00028942	1.08837e-28	9.50269e-05	0.999616	12:8800566:A_G	rs14541	G	A	TRUE	1.1332	0.221616	3.16537e-07	coloc
OID01286_OID20318	GAS6	VarVei1056_Eur_Fin_2021	Varicose veins	-0.141017	0.025309	-0.190622	-0.0914123	2.52095e-08	TRUE	TRUE	TRUE	TRUE	3	3		Q14393										FALSE				MR
OID01287_OID20361	SPARCL1	Oto934_Eur_Fin_2021	Otosclerosis	0.2452	0.0384984	0.169745	0.320656	1.90148e-10	TRUE	TRUE	TRUE	TRUE	3	3		Q14515										FALSE				MR
OID01298_OID20375	TIMD4	DisOfLipMetAndOthLip450_Eur_Fin_2021	Disorders of lipoprotein metabolism and other lipidaemias	-0.219899	0.0510445	-0.319944	-0.119854	1.64746e-05	TRUE	TRUE	TRUE	FALSE	6	6		Q96H15	1.24313e-288	3.43406e-05	8.01578e-286	0.0201835	0.979782	5:156392082:A_C	rs4704826	A	C	TRUE	-0.226333	0.0409385	3.22758e-08	coloc
OID01298_OID20375	TIMD4	StaMed2006_Eur_Fin_2021	Statin medication	-0.240563	0.0549666	-0.348295	-0.13283	1.20586e-05	TRUE	FALSE	TRUE	FALSE	6	6		Q96H15	0	1.184e-27	3.61379e-286	0.00799887	0.992001	5:156392082:A_C	rs4704826	A	C	TRUE	-0.264857	0.0287683	3.36711e-20	coloc
OID01351_OID20508	SULT2A1	Cho1158_Eur_Fin_2021	Cholecystectomy	0.36174	0.0322797	0.298473	0.425007	3.79179e-29	TRUE	TRUE	TRUE	TRUE	2	2		Q06520	0	1.91884e-20	0	0.0502192	0.949781	19:48376995:C_T	rs212100	C	T	TRUE	0.384475	0.0383707	1.24496e-23	coloc+MR
OID01351_OID20508	SULT2A1	Cho1159_Eur_Fin_2021	Cholelithiasis	0.357382	0.0282147	0.302082	0.412682	9.0642e-37	TRUE	TRUE	TRUE	TRUE	2	2		Q06520	0	8.92364e-27	0	0.0219816	0.978018	19:48376995:C_T	rs212100	C	T	TRUE	0.396561	0.0335112	2.61447e-32	coloc+MR
OID01351_OID20508	SULT2A1	ChoBroDefWitCho256_Eur_Fin_2021	Cholelithiasis, broad definition with cholecystitis	0.34508	0.0276175	0.29095	0.399209	7.95352e-36	TRUE	TRUE	TRUE	TRUE	2	2		Q06520	0	2.09074e-25	0	0.0229916	0.977008	19:48376995:C_T	rs212100	C	T	TRUE	0.378392	0.0327892	8.27786e-31	coloc+MR
OID01351_OID20508	SULT2A1	IntChoOfPreIcpIncIcd81819_Eur_Fin_2021	Intrahepatic Cholestasis of Pregnancy (ICP) , incl. ICD-8	1.26446	0.106233	1.05625	1.47267	1.14619e-32	TRUE	TRUE	TRUE	TRUE	2	2		Q06520	0	4.87485e-24	0	0.0114817	0.988518	19:48376995:C_T	rs212100	C	T	TRUE	1.40453	0.129837	2.83963e-27	coloc+MR
OID01353_OID21423	GALNT2	StaMed2006_Eur_Fin_2021	Statin medication	-0.110153	0.0235716	-0.156353	-0.0639539	2.96631e-06	TRUE	TRUE	TRUE	FALSE	7	7		Q10471	0	1.10917e-07	0	0.103393	0.896607	1:230295691:A_G	rs4846914	A	G	TRUE	-0.144031	0.0210444	7.69398e-12	coloc
OID01361_OID21289	SEZ6L2	End1675_Eur_Fin_2021	Endometriosis	0.361289	0.0631328	0.237551	0.485027	1.04852e-08	TRUE	TRUE	TRUE	TRUE	2	2		Q6UXD5										FALSE				MR
OID01376_OID21474	DCBLD2	HypStrAut444_Eur_Fin_2021	Hypothyroidism, strict autoimmune	0.16939	0.0327395	0.105222	0.233558	2.29286e-07	TRUE	TRUE	TRUE	FALSE	2	2		Q96PD2	1.85147e-301	0.00215947	1.11535e-299	0.128351	0.86949	3:98662972:A_G	rs79795371	A	G	TRUE	0.176061	0.0345275	3.41172e-07	coloc
OID01385_OID20585	IL17RB	AntMedNotThaTheAreOthInd1997_Eur_Fin_2021	Antihypertensive medication - note that there are other indications	-0.0348234	0.00588607	-0.0463599	-0.023287	3.2937e-09	TRUE	TRUE	TRUE	TRUE	8	8		Q9NRM6										FALSE				MR
OID01405_OID20159	ACAN	FibDis1502_Eur_Fin_2021	Fibroblastic disorders	-0.664666	0.222713	-1.10118	-0.228156	0.00284131	TRUE	TRUE	TRUE	FALSE	4	4		P16112	2.24524e-59	0.00208359	2.78908e-58	0.0239348	0.973982	15:89238184:C_T	rs6496519	T	C	TRUE	-0.96019	0.202949	2.23217e-06	coloc
OID01405_OID20159	ACAN	PalFasFibDup1493_Eur_Fin_2021	Palmar fascial fibromatosis [Dupuytren]	-0.716189	0.35626	-1.41445	-0.017933	0.0443993	TRUE	TRUE	TRUE	FALSE	4	4		P16112	8.88446e-60	0.000824481	1.3001e-57	0.118889	0.880286	15:89238184:C_T	rs6496519	T	C	TRUE	-1.24125	0.252873	9.17273e-07	coloc
OID01405_OID20159	ACAN	Pre915_Eur_Fin_2021	Presbycusis	-0.700301	0.639499	-1.9537	0.553093	0.273482	TRUE	FALSE	FALSE	FALSE	4	4		P16112	3.26446e-61	3.02943e-05	1.25864e-58	0.00969969	0.99027	15:89238184:C_T	rs6496519	T	C	TRUE	-1.62782	0.291293	2.29359e-08	coloc
OID01413_OID20703	ANGPTL4	CorAng962_Eur_Fin_2021	Coronary angioplasty	0.124835	0.0480683	0.0306231	0.219048	0.00940313	TRUE	FALSE	TRUE	FALSE	2	2		Q9BY76	1.50142e-118	4.77864e-17	6.28388e-105	1.02318e-15	1	19:8429323:A_G	rs116843064	A	G	TRUE	0.676922	0.129091	1.57355e-07	coloc
OID01413_OID20703	ANGPTL4	CorRevAngOrCab1037_Eur_Fin_2021	Coronary revascularization (ANGIO or CABG)	0.108233	0.0398342	0.0301593	0.186306	0.00658599	TRUE	FALSE	TRUE	FALSE	2	2		Q9BY76	3.27062e-119	1.04096e-17	6.28388e-105	6.82121e-16	1	19:8429323:A_G	rs116843064	A	G	TRUE	0.589525	0.10601	2.68152e-08	coloc
OID01413_OID20703	ANGPTL4	StaMed2006_Eur_Fin_2021	Statin medication	0.0740045	0.0207779	0.0332806	0.114728	0.000368472	TRUE	FALSE	TRUE	FALSE	2	2		Q9BY76	4.04964e-107	1.2889e-05	6.33068e-105	1.49522e-05	0.999972	19:8429323:A_G	rs116843064	A	G	TRUE	0.299618	0.0534927	2.12989e-08	coloc
OID01414_OID21093	INHBC	Gou1512_Eur_Fin_2021	Gout	0.160623	0.0278998	0.10594	0.215306	8.55517e-09	TRUE	TRUE	TRUE	TRUE	4	4		P55103	0	2.5891e-05	0	0.0150992	0.984875	12:57844049:C_T	rs3741414	T	C	TRUE	0.175947	0.0315694	2.49895e-08	coloc+MR
OID01414_OID21093	INHBC	GouStrDef722_Eur_Fin_2021	Gout, strict definition	0.186657	0.0453505	0.0977715	0.275542	3.85718e-05	TRUE	TRUE	TRUE	FALSE	4	4		P55103	0	0.000445737	0	0.0162293	0.983325	12:57844049:C_T	rs3741414	T	C	TRUE	0.220246	0.0434894	4.09789e-07	coloc
OID01414_OID21093	INHBC	StaMed2006_Eur_Fin_2021	Statin medication	0.0574891	0.0169632	0.0242419	0.0907363	0.000701343	TRUE	TRUE	FALSE	FALSE	4	4		P55103	1.20898e-15	7.87855e-06	5.20761e-12	0.0320002	0.967992	12:57723474:C_T	rs11614077	T	C	TRUE	0.128876	0.0253395	3.65793e-07	coloc
OID01415_OID21097	SPINK1	AcuPan1137_Eur_Fin_2021	Acute pancreatitis	-0.106649	0.0507647	-0.206146	-0.00715203	0.0356541	TRUE	TRUE	TRUE	FALSE	3	3		P00995	1.62096e-71	1.33924e-45	3.00978e-28	0.0229125	0.977087	5:147209230:A_G	rs17107318	G	A	TRUE	-1.4158	0.136028	2.276e-25	coloc
OID01415_OID21097	SPINK1	AlcIndAcuPan96_Eur_Fin_2021	Alcohol-induced acute pancreatitis	-0.177474	0.129736	-0.431753	0.076804	0.171324	TRUE	TRUE	TRUE	FALSE	3	3		P00995	8.41153e-55	6.94958e-29	2.68386e-28	0.0202144	0.979786	5:147209230:A_G	rs17107318	G	A	TRUE	-2.34867	0.290657	6.44764e-16	coloc
OID01415_OID21097	SPINK1	AlcIndChrPan97_Eur_Fin_2021	Alcohol-induced chronic pancreatitis	-0.172259	0.0930714	-0.354676	0.0101573	0.0641941	TRUE	TRUE	TRUE	FALSE	3	3		P00995	3.24677e-62	2.68247e-36	2.66604e-28	0.0200669	0.979933	5:147209230:A_G	rs17107318	G	A	TRUE	-2.13543	0.216568	6.1837e-23	coloc
OID01415_OID21097	SPINK1	ChrPan1162_Eur_Fin_2021	Chronic pancreatitis	-0.127327	0.0685129	-0.26161	0.00695614	0.0631075	TRUE	TRUE	TRUE	FALSE	3	3		P00995	1.02429e-72	8.46267e-47	2.69924e-28	0.0203418	0.979658	5:147209230:A_G	rs17107318	G	A	TRUE	-1.88428	0.169227	8.51027e-29	coloc
OID01444_OID20774	DAG1	Hyp1002_Eur_Fin_2021	Hypertension	-0.473033	0.101425	-0.671823	-0.274244	3.10327e-06	TRUE	TRUE	TRUE	FALSE	1	1		Q14118	6.17367e-31	4.7014e-16	1.25015e-16	0.0933887	0.906611	3:49391240:C_T	rs11711536	T	C	TRUE	-0.450094	0.0965855	3.16115e-06	coloc
OID01444_OID20774	DAG1	HypEss1004_Eur_Fin_2021	Hypertension, essential	-0.569098	0.108559	-0.781871	-0.356326	1.58604e-07	TRUE	TRUE	TRUE	FALSE	1	1		Q14118	3.67963e-27	2.80213e-12	1.47776e-16	0.110756	0.889244	3:49391240:C_T	rs11711536	T	C	TRUE	-0.541549	0.103379	1.61886e-07	coloc
OID01444_OID20774	DAG1	UlcColNas2054_Eur_Fin_2021	Ulcerative colitis, NAS	1.95816	0.375291	1.22261	2.69372	1.81141e-07	TRUE	TRUE	TRUE	FALSE	1	1		Q14118	2.14697e-19	0.000163497	2.39838e-16	0.181005	0.818831	3:49391240:C_T	rs11711536	T	C	TRUE	1.86608	0.357375	1.77349e-07	coloc
OID01444_OID20774	DAG1	UlcRec2057_Eur_Fin_2021	Ulcerative rectosigmoiditis	2.70374	0.505591	1.7128	3.69468	8.90908e-08	TRUE	TRUE	TRUE	FALSE	1	1		Q14118	1.2336e-19	9.39412e-05	2.60518e-16	0.196785	0.803121	3:49391240:C_T	rs11711536	T	C	TRUE	2.576	0.481462	8.77718e-08	coloc
OID01447_OID21108	CD109	Oto934_Eur_Fin_2021	Otosclerosis	0.184212	0.0336142	0.11833	0.250095	4.24859e-08	TRUE	TRUE	TRUE	TRUE	3	3		Q6YHK3										FALSE				MR
OID01475_OID20299	CCN3	ThoAorAne1050_Eur_Fin_2021	Thoracic aortic aneurysm	0.210585	0.0863209	0.0413994	0.379771	0.0147051	TRUE	TRUE	TRUE	FALSE	5	5		P48745	0	0.0048009	0	0.0908068	0.904392	8:120421534:C_T	rs7839760	C	T	TRUE	0.383411	0.0846769	5.95634e-06	coloc
OID05162_OID20109	ADAM15	DisOfVeiLymVesAndLymNodNotElsCla989_Eur_Fin_2021	Diseases of veins, lymphatic vessels and lymph nodes, not elsewhere classified	0.0457072	0.0083394	0.0293622	0.0620521	4.23236e-08	TRUE	TRUE	TRUE	TRUE	2	2		Q13444	0	3.10622e-07	0	3.73086e-05	0.999962	1:155033308:A_G	rs11589479	A	G	TRUE	0.0632558	0.0104421	1.38025e-09	coloc+MR
OID05162_OID20109	ADAM15	OthDisOfVei1062_Eur_Fin_2021	Other disorders of veins	0.0923521	0.0158128	0.0613596	0.123345	5.20937e-09	TRUE	TRUE	TRUE	TRUE	2	2		Q13444	0	3.82949e-07	0	3.11976e-05	0.999968	1:155033308:A_G	rs11589479	A	G	TRUE	0.126932	0.0196803	1.12097e-10	coloc+MR
OID05162_OID20109	ADAM15	VarVei1056_Eur_Fin_2021	Varicose veins	0.0854599	0.0108587	0.0641774	0.106742	3.54029e-15	TRUE	TRUE	TRUE	TRUE	2	2		Q13444	0	1.49369e-13	0	9.56217e-10	1	1:155033308:A_G	rs11589479	A	G	TRUE	0.109841	0.0135542	5.32438e-16	coloc+MR
OID05183_OID20990	ASGR1	StaMed2006_Eur_Fin_2021	Statin medication	0.16337	0.032777	0.0991284	0.227612	6.21897e-07	TRUE	TRUE	TRUE	FALSE	3	3		P07306	2.92338e-187	1.07671e-06	6.21478e-184	0.00028954	0.999709	17:7080316:C_T	rs55714927	T	C	TRUE	0.219357	0.0367596	2.41164e-09	coloc
OID05205_OID20480	TNFRSF13C	ChrDisOfTonAndAde1089_Eur_Fin_2021	Chronic diseases of tonsils and adenoids	0.0720836	0.0161591	0.0404125	0.103755	8.16239e-06	TRUE	TRUE	FALSE	FALSE	3	3		Q96RJ3	0	0.000170542	0	0.0722124	0.927617	22:42313995:C_T	rs73165126	T	C	TRUE	0.0963376	0.0183947	1.62988e-07	coloc
OID05216_OID20889	ISLR2	GlaExf789_Eur_Fin_2021	Glaucoma, exfoliation	0.981046	0.105723	0.773834	1.18826	1.70404e-20	TRUE	TRUE	TRUE	TRUE	2	2		Q6UXK2										FALSE				MR
OID05220_OID20937	FKBP5	CoeDis1163_Eur_Fin_2021	Coeliac disease	1.02112	0.112421	0.800779	1.24146	1.05619e-19	TRUE	TRUE	TRUE	TRUE	3	3		Q13451										FALSE				MR
OID05522_OID21191	LTBP3	CoxPri1448_Eur_Fin_2021	Coxarthrosis, primary	0.129778	0.0549692	0.0220407	0.237516	0.0182292	FALSE	TRUE	FALSE	FALSE	4	4		Q9NS15	0	0.00467198	0	0.180738	0.81459	11:65323725:A_G	rs10896015	A	G	TRUE	0.23827	0.0455842	1.7226e-07	coloc

## Sheet: Table S10B
Table S10: Phenotypic follow up of the identified pQTLs, related to Figure 5. A) Integration of cis-pQTLs with GWAS results for 835 diseases from the FinnGen study v8 through mendelian randomization and colocalization analyses. B) Results for MR using trans-pQTLs for protein – disease pairs with at least one significant cis-based phenotypic finding from FinnGen study v8 and sufficient number of p…
MA_prot_id	finn.id	LONGNAME	NAME	Protein	Uniprot_ID	beta.IVW.trans_spec	beta.IVW.trans_pleio	se.IVW.trans_spec	se.IVW.trans_pleio	cil.IVW.trans_spec	cil.IVW.trans_pleio	ciu.IVW.trans_spec	ciu.IVW.trans_pleio	pval.IVW.trans_spec	pval.IVW.trans_pleio	qc.pleio.trans_spec	qc.pleio.trans_pleio	qc.hetero.trans_spec	qc.hetero.trans_pleio	directional.concordant.trans_spec	directional.concordant.trans_pleio	sig.ivw.trans_spec	sig.ivw.trans_pleio	nsnps.all.trans_spec	nsnps.all.trans_pleio	nsnps.loo.trans_spec	nsnps.loo.trans_pleio	outlying.snps.trans_spec	outlying.snps.trans_pleio	heterogeneity_trans_spec	pval.hetero_trans_spec	heterogeneity_trans_pleio	pval.hetero_trans_pleio
OID00131_OID20125	AntMedNotThaTheAreOthInd1997_Eur_Fin_2021	Antihypertensive medication - note that there are other indications	RX_ANTIHYP	NTproBNP	NTproBNP	-0.204188	-0.165405	0.10523	0.093791	-0.410436	-0.349232	0.00205963	0.0184222	0.0523321	0.0778083	TRUE	TRUE	TRUE	TRUE	TRUE	TRUE	FALSE	FALSE	8	2	8	2			0	0.81082	0	0.892139
OID00131_OID20125	Hyp1002_Eur_Fin_2021	Hypertension	I9_HYPTENS	NTproBNP	NTproBNP	-0.164739	-0.0426195	0.135092	0.0999679	-0.429514	-0.238553	0.100035	0.153314	0.222668	0.669866	TRUE	TRUE	FALSE	TRUE	TRUE	TRUE	FALSE	FALSE	8	2	8	2			0	0.922141	42.6384	0.186718
OID00131_OID20125	HypEss1004_Eur_Fin_2021	Hypertension, essential	I9_HYPTENSESS	NTproBNP	NTproBNP	-0.154962	-0.00282658	0.136121	0.106983	-0.421754	-0.21251	0.11183	0.206857	0.254947	0.978922	TRUE	TRUE	FALSE	TRUE	TRUE	TRUE	FALSE	FALSE	8	2	8	2			0	0.929027	55.3961	0.134311
OID00132_OID20753	Oto934_Eur_Fin_2021	Otosclerosis	H8_OTOSCLE	MEPE	Q9NQ76	0.361862	-0.248725	0.2987	0.222438	-0.223579	-0.684696	0.947302	0.187247	0.225721	0.263493	TRUE	TRUE	FALSE	TRUE	FALSE	TRUE	FALSE	FALSE	17	11	17	10		8:71359664:A_G	94.1375	3.62614e-05	87.8346	0.00414304
OID00294_OID21390	DemIncAvo523_Eur_Fin_2021	Dementia, including avohilmo	F5_DEMENTIA_INCLAVO	SIGLEC9	Q9Y336	-0.242345	-0.777869	0.212985	0.427626	-0.659787	-1.616	0.175097	0.0602617	0.255182	0.068905	TRUE	TRUE	TRUE	TRUE	FALSE	TRUE	FALSE	FALSE	3	1	3	1			64.5605	0.0929973	77.1143	0.0365867
OID00297_OID20730	AcuApp1144_Eur_Fin_2021	Acute appendicitis	K11_APPENDACUT	SMOC2	Q9H3U7	-0.0246628	0.027683	0.0855022	0.102527	-0.192244	-0.173265	0.142918	0.228632	0.773005	0.787154	TRUE	TRUE	TRUE	TRUE	FALSE	TRUE	FALSE	FALSE	4	2	4	2			0	0.415552	28.9589	0.235449
OID00360_OID21056	OthDisOfUppResTra1127_Eur_Fin_2021	Other diseases of upper respiratory tract	J10_UPPERDIS	CTSS	P25774	0.00439929	0.00563443	0.0657142	0.0871561	-0.124398	-0.165188	0.133197	0.176457	0.946625	0.948455	TRUE	TRUE	TRUE	TRUE	FALSE	FALSE	FALSE	FALSE	7	5	7	5			21.3963	0.259353	0	0.382908
OID00368_OID20666	IbdPatInKelReg1212_Eur_Fin_2021	IBD patients in KELA-register	K11_KELAIBD	IL12B	P29460	-0.170088	-0.125152	0.0876607	0.102665	-0.341899	-0.326371	0.00172433	0.0760667	0.052344	0.222829	TRUE	TRUE	TRUE	TRUE	TRUE	FALSE	FALSE	FALSE	16	12	15	11	2:111868691:A_T	1:92939959:C_T	93.645	7.2835e-05	89.2431	0.00229606
OID00379_OID20111	Dor1490_Eur_Fin_2021	Dorsopathies	M13_DORSOPATHY	BMP6	P22004	-0.0503224	-0.0503224	0.154877	0.154877	-0.353875	-0.353875	0.253231	0.253231	0.745242	0.745242	TRUE	TRUE	TRUE	TRUE	TRUE	TRUE	FALSE	FALSE	1	1	1	1			62.628	0.101884	62.628	0.101884
OID00379_OID20111	Her1198_Eur_Fin_2021	Hernia	K11_HERNIA	BMP6	P22004	-0.0393031	-0.0393031	0.120079	0.120079	-0.274654	-0.274654	0.196047	0.196047	0.743433	0.743433	TRUE	TRUE	TRUE	TRUE	FALSE	FALSE	FALSE	FALSE	4	4	4	4			72.5948	0.056105	72.5948	0.056105
OID00379_OID20111	OthDorNotElsCla1492_Eur_Fin_2021	Other dorsopathies, not elsewhere classified	M13_DORSOPATHYOTH	BMP6	P22004	0.0699221	0.0699221	0.0686591	0.0686591	-0.0646473	-0.0646473	0.204491	0.204491	0.30849	0.30849	TRUE	TRUE	TRUE	TRUE	TRUE	TRUE	FALSE	FALSE	4	4	4	4			73.7267	0.0510648	73.7267	0.0510648
OID00379_OID20111	OthIntDisDis1524_Eur_Fin_2021	Other intervertebral disc disorders	M13_INTERVERTEB	BMP6	P22004	0.136981	0.136981	0.0932288	0.0932288	-0.0457438	-0.0457438	0.319707	0.319707	0.141751	0.141751	TRUE	TRUE	TRUE	TRUE	FALSE	FALSE	FALSE	FALSE	4	4	4	4			70.3476	0.0662967	70.3476	0.0662967
OID00379_OID20111	SpiSte1609_Eur_Fin_2021	Spinal stenosis	M13_SPINSTENOSIS	BMP6	P22004	-0.0760576	-0.0760576	0.217657	0.217657	-0.502657	-0.502657	0.350542	0.350542	0.726761	0.726761	TRUE	TRUE	TRUE	TRUE	TRUE	TRUE	FALSE	FALSE	4	4	4	4			83.3107	0.0143721	83.3107	0.0143721
OID00381_OID21467	DisOfVeiLymVesAndLymNodNotElsCla989_Eur_Fin_2021	Diseases of veins, lymphatic vessels and lymph nodes, not elsewhere classified	I9_DISVEINLYMPH	ADM	P35318	0.160232	0.0361498	0.0700794	0.0779802	0.0228786	-0.116689	0.297585	0.188988	0.022229	0.642951	FALSE	TRUE	FALSE	TRUE	FALSE	TRUE	FALSE	FALSE	3	1	3	1			0	0.367906	80.5896	0.0232214
OID00381_OID21467	VarVei1056_Eur_Fin_2021	Varicose veins	I9_VARICVE	ADM	P35318	0.246188	0.0852224	0.0915769	0.101848	0.0667005	-0.114397	0.425675	0.284842	0.00718127	0.402729	FALSE	TRUE	TRUE	TRUE	FALSE	TRUE	FALSE	FALSE	3	1	3	1			37.469	0.206016	85.1393	0.00948492
OID00387_OID20576	AllAstMod98_Eur_Fin_2021	Allergic asthma (mode)	ALLERG_ASTHMA	IL4R	P24394	-0.0678364	-0.0750441	0.122613	0.125321	-0.308153	-0.320669	0.172481	0.170581	0.580088	0.549296	TRUE	TRUE	TRUE	TRUE	FALSE	FALSE	FALSE	FALSE	4	3	4	3			33.8095	0.219019	24.4822	0.249841
OID00387_OID20576	AstCopKelCod2031079_Eur_Fin_2021	Asthma/COPD (KELA code 203)	J10_ASTHMACOPDKELA	IL4R	P24394	-0.0419442	-0.0444757	0.0609073	0.0622825	-0.16132	-0.166547	0.077432	0.0775957	0.491039	0.475167	TRUE	TRUE	TRUE	TRUE	FALSE	FALSE	FALSE	FALSE	4	3	4	3			87.3336	0.00495746	86.4414	0.00661217
OID00387_OID20576	ChrLowResDis1100_Eur_Fin_2021	Chronic lower respiratory diseases	J10_LOWCHRON	IL4R	P24394	-0.00508512	0.00183025	0.0522818	0.0513787	-0.107555	-0.0988702	0.0973852	0.102531	0.922517	0.971583	TRUE	TRUE	TRUE	TRUE	FALSE	FALSE	FALSE	FALSE	4	3	4	3			85.3483	0.00898843	86.9899	0.00556409
OID00414_OID20752	ChrPan1162_Eur_Fin_2021	Chronic pancreatitis	K11_CHRONPANC	CTRC	Q99895	-0.196185	-0.143591	0.0961152	0.108409	-0.384567	-0.356069	-0.00780251	0.0688877	0.0412366	0.185329	TRUE	TRUE	TRUE	TRUE	TRUE	TRUE	FALSE	FALSE	32	25	31	24	7:142462673:C_G	7:142462673:C_G	87.9043	0.00403637	89.3069	0.00222762
OID00426_OID21422	MenDisNotOthSpe544_Eur_Fin_2021	Mental disorders, not otherwise specified	F5_MENTALUNSPE	HAVCR1	Q96D42	0.36896	0.302717	0.380575	0.527416	-0.376953	-0.731	1.11487	1.33643	0.332305	0.565994	TRUE	TRUE	TRUE	TRUE	TRUE	TRUE	FALSE	FALSE	12	6	12	6			0	0.711409	0	0.886712
OID00455_OID20125	AntMedNotThaTheAreOthInd1997_Eur_Fin_2021	Antihypertensive medication - note that there are other indications	RX_ANTIHYP	NTproBNP	NTproBNP	-0.183106	-0.133606	0.108593	0.180463	-0.395945	-0.487307	0.0297326	0.220095	0.0917638	0.459087	TRUE	TRUE	FALSE	TRUE	TRUE	TRUE	FALSE	FALSE	10	4	10	4			0	0.998818	0	0.784769
OID00455_OID20125	Hyp1002_Eur_Fin_2021	Hypertension	I9_HYPTENS	NTproBNP	NTproBNP	-0.161809	-0.0672259	0.115141	0.102381	-0.387481	-0.267889	0.0638621	0.133437	0.159926	0.511423	TRUE	TRUE	FALSE	TRUE	TRUE	FALSE	FALSE	FALSE	10	4	10	4			0	0.856976	17.552	0.270761
OID00455_OID20125	HypEss1004_Eur_Fin_2021	Hypertension, essential	I9_HYPTENSESS	NTproBNP	NTproBNP	-0.14757	-0.0193754	0.117037	0.0958986	-0.376958	-0.207333	0.0818187	0.168582	0.207352	0.839885	TRUE	TRUE	FALSE	TRUE	TRUE	FALSE	FALSE	FALSE	10	4	10	4			0	0.839089	57.6648	0.124315
OID00456_OID21439	AtoDer1312_Eur_Fin_2021	Atopic dermatitis	L12_ATOPIC	MMP12	P39900	0.0644314	-0.0893336	0.34576	0.265606	-0.613245	-0.609912	0.742108	0.431245	0.852172	0.736616	TRUE	TRUE	TRUE	TRUE	TRUE	FALSE	FALSE	FALSE	4	3	4	3			0	0.861033	0	0.421242
OID00461_OID20702	DisOfMidEarAndMas924_Eur_Fin_2021	Diseases of middle ear and mastoid	H8_MIDDLEMASTOID	TNFRSF13B	O14836	0.155603	0.10033	0.0826807	0.123088	-0.00644826	-0.140919	0.317654	0.341578	0.0598395	0.415012	TRUE	TRUE	TRUE	TRUE	TRUE	FALSE	FALSE	FALSE	14	8	14	8			96.9782	8.78632e-09	95.7087	1.38373e-06
OID00479_OID20735	DisOfTheThyGla487_Eur_Fin_2021	Disorders of the thyroid gland	E4_THYROID	TNFRSF11B	O00300	-0.104322	-0.129167	0.111225	0.111301	-0.322319	-0.347312	0.113676	0.0889781	0.34828	0.245835	TRUE	TRUE	TRUE	TRUE	FALSE	FALSE	FALSE	FALSE	7	4	7	4			0	0.682771	0	0.848172
OID00479_OID20735	Typ1DiaStrDefSub12034_Eur_Fin_2021	Type 1 diabetes, strict definition, subgroup 1	T1D_STRICT1	TNFRSF11B	O00300	0.123498	0.63101	0.446118	0.398429	-0.750876	-0.149896	0.997873	1.41192	0.781911	0.113252	TRUE	TRUE	TRUE	TRUE	TRUE	TRUE	FALSE	FALSE	7	4	7	4			54.248	0.139298	87.9394	0.00398321
OID00479_OID20735	Typ1DiaWidDef2036_Eur_Fin_2021	Type 1 diabetes, wide definition	T1D_WIDE	TNFRSF11B	O00300	0.0437986	0.126758	0.254351	0.286041	-0.45472	-0.433872	0.542317	0.687387	0.863282	0.65766	TRUE	TRUE	TRUE	TRUE	FALSE	TRUE	FALSE	FALSE	7	4	7	4			62.28	0.103478	66.966	0.0818798
OID00488_OID20611	DisOfLiv1214_Eur_Fin_2021	Diseases of liver	K11_LIVER	TNFSF10	P50591	0.204847	0.0559875	0.0921456	0.170469	0.024245	-0.278125	0.385449	0.3901	0.0262104	0.742584	TRUE	TRUE	TRUE	TRUE	TRUE	TRUE	FALSE	FALSE	9	7	8	7	12:58115271:C_T		95.557	2.09345e-06	75.6718	0.0426191
OID00517_OID20652	AtoDer1312_Eur_Fin_2021	Atopic dermatitis	L12_ATOPIC	IL18R1	Q13478	-0.128318	-0.0218873	0.162263	0.16184	-0.446347	-0.339088	0.189712	0.295313	0.429061	0.892422	TRUE	TRUE	TRUE	TRUE	TRUE	FALSE	FALSE	FALSE	6	5	6	5			56.5836	0.129101	0	0.385922
OID00517_OID20652	DerAndEcz1325_Eur_Fin_2021	Dermatitis and eczema	L12_DERMATITISECZEMA	IL18R1	Q13478	-0.0252497	0.0255589	0.0857193	0.095446	-0.193256	-0.161512	0.142757	0.21263	0.768328	0.788866	TRUE	TRUE	TRUE	TRUE	FALSE	TRUE	FALSE	FALSE	6	5	6	5			6.0261	0.302276	0	0.690799
OID00517_OID20652	LicPla1358_Eur_Fin_2021	Lichen planus	L12_LICHENPLANUS	IL18R1	Q13478	-0.139675	-0.385431	0.334988	0.30937	-0.79624	-0.991785	0.51689	0.220923	0.676712	0.212817	TRUE	TRUE	TRUE	TRUE	FALSE	FALSE	FALSE	FALSE	6	5	6	5			0	0.321247	71.1613	0.0625834
OID00517_OID20652	LicPlaIncAvo1359_Eur_Fin_2021	Lichen planus, including avohilmo	L12_LICHENPLANUS_INCLAVO	IL18R1	Q13478	0.10596	-0.0607911	0.257515	0.260264	-0.398761	-0.570898	0.61068	0.449316	0.680729	0.815315	TRUE	TRUE	TRUE	TRUE	TRUE	FALSE	FALSE	FALSE	6	5	6	5			0	0.809437	0	0.381602
OID00521_OID20592	LicPla1358_Eur_Fin_2021	Lichen planus	L12_LICHENPLANUS	TNFSF11	O14788	0.0843217	-0.0141691	0.248785	0.260743	-0.403287	-0.525216	0.571931	0.496877	0.734659	0.956663	TRUE	TRUE	TRUE	TRUE	FALSE	TRUE	FALSE	FALSE	4	3	4	3			93.1315	0.000135823	91.4916	0.000607416
OID00521_OID20592	LicPlaIncAvo1359_Eur_Fin_2021	Lichen planus, including avohilmo	L12_LICHENPLANUS_INCLAVO	TNFSF11	O14788	0.0138428	-0.0224857	0.212016	0.222176	-0.401701	-0.457943	0.429386	0.412971	0.947942	0.919387	TRUE	TRUE	TRUE	TRUE	FALSE	TRUE	FALSE	FALSE	4	3	4	3			94.2489	3.04761e-05	93.5463	8.27212e-05
OID00521_OID20592	NasPol1102_Eur_Fin_2021	Nasal polyp	J10_NASALPOLYP	TNFSF11	O14788	-0.189087	-0.0886241	0.253877	0.197197	-0.686676	-0.475123	0.308502	0.297875	0.456393	0.653129	TRUE	TRUE	TRUE	TRUE	FALSE	FALSE	FALSE	FALSE	4	3	4	3			80.0542	0.0251493	89.0246	0.00254035
OID00523_OID20666	IbdPatInKelReg1212_Eur_Fin_2021	IBD patients in KELA-register	K11_KELAIBD	IL12B	P29460	0.0392262	0.0176581	0.107267	0.110738	-0.171014	-0.199385	0.249466	0.234702	0.714599	0.873309	TRUE	TRUE	TRUE	TRUE	TRUE	TRUE	FALSE	FALSE	27	23	26	22	2:111868691:A_T	10:94512653:C_T	63.951	0.0958065	69.247	0.0713487
OID00555_OID20624	IngHer1197_Eur_Fin_2021	Inguinal hernia	K11_HERING	TNFSF12	O43508	0.135229	0.14178	0.0731884	0.0813037	-0.00821752	-0.0175721	0.278676	0.301133	0.0646479	0.0811878	TRUE	TRUE	TRUE	TRUE	TRUE	TRUE	FALSE	FALSE	6	5	6	5			0	0.723431	0	0.802436
OID00571_OID20735	DisOfTheThyGla487_Eur_Fin_2021	Disorders of the thyroid gland	E4_THYROID	TNFRSF11B	O00300	-0.184171	-0.167309	0.0704746	0.0763305	-0.322298	-0.316914	-0.0460429	-0.0177044	0.0089675	0.0283861	TRUE	TRUE	TRUE	TRUE	TRUE	FALSE	FALSE	FALSE	9	8	9	8			0	0.698927	0	0.87848
OID00571_OID20735	Typ1DiaStrDefSub12034_Eur_Fin_2021	Type 1 diabetes, strict definition, subgroup 1	T1D_STRICT1	TNFRSF11B	O00300	0.250016	0.640773	0.38382	0.285634	-0.502257	0.0809396	1.00229	1.20061	0.514796	0.0248754	TRUE	TRUE	TRUE	TRUE	FALSE	TRUE	FALSE	FALSE	9	8	9	8			76.4172	0.0394732	93.6844	6.91514e-05
OID00571_OID20735	Typ1DiaWidDef2036_Eur_Fin_2021	Type 1 diabetes, wide definition	T1D_WIDE	TNFRSF11B	O00300	-0.0183736	0.147227	0.214172	0.187102	-0.438143	-0.219485	0.401396	0.51394	0.931634	0.43135	TRUE	TRUE	TRUE	TRUE	TRUE	FALSE	FALSE	FALSE	9	8	9	8			64.3557	0.0939419	86.5901	0.00631844
OID00579_OID21159	AlzSDisWidDef602_Eur_Fin_2021	Alzheimerâ€™s disease, wide definition	G6_AD_WIDE	GRN	P28799	0.0626212	0.0100276	0.0834654	0.069874	-0.100968	-0.126923	0.22621	0.146978	0.453094	0.885888	TRUE	TRUE	TRUE	TRUE	FALSE	FALSE	FALSE	FALSE	6	3	6	3			95.9029	7.79556e-07	95.867	8.70354e-07
OID00579_OID21159	Dem522_Eur_Fin_2021	Dementia	F5_DEMENTIA	GRN	P28799	0.114666	0.0803358	0.0670134	0.0634427	-0.016678	-0.0440096	0.24601	0.204681	0.0870649	0.205415	TRUE	TRUE	TRUE	TRUE	FALSE	TRUE	FALSE	FALSE	6	3	6	3			96.4957	9.19514e-08	96.1706	3.21887e-07
OID00579_OID21159	DemIncAvo523_Eur_Fin_2021	Dementia, including avohilmo	F5_DEMENTIA_INCLAVO	GRN	P28799	0.0834579	0.0450534	0.0833163	0.0606816	-0.0798391	-0.0738803	0.246755	0.163987	0.316489	0.457811	TRUE	TRUE	TRUE	TRUE	FALSE	FALSE	FALSE	FALSE	6	3	6	3			95.4158	3.00407e-06	96.2845	2.12716e-07
OID00585_OID21147	AutDis120_Eur_Fin_2021	Autoimmune diseases	AUTOIMMUNE	TIMP4	Q99727	0.0953341	0.0204681	0.0546766	0.109025	-0.01183	-0.193216	0.202498	0.234152	0.0812287	0.851082	TRUE	TRUE	TRUE	TRUE	TRUE	TRUE	FALSE	FALSE	10	2	9	2	14:69280158:C_T		91.6372	0.000544216	15.5382	0.27655
OID00585_OID21147	DisOfTheThyGla487_Eur_Fin_2021	Disorders of the thyroid gland	E4_THYROID	TIMP4	Q99727	0.119823	0.0638378	0.0969825	0.13585	-0.0702589	-0.202423	0.309906	0.330099	0.216639	0.638416	TRUE	TRUE	TRUE	TRUE	TRUE	TRUE	FALSE	FALSE	10	2	10	2			78.8425	0.0297021	24.8055	0.248826
OID00585_OID21147	Typ2DiaDefCom2038_Eur_Fin_2021	Type 2 diabetes, definitions combined	T2D	TIMP4	Q99727	-0.778409	-0.389927	0.141622	0.139654	-1.05598	-0.663643	-0.500834	-0.116211	3.87676e-08	0.00523675	TRUE	TRUE	FALSE	TRUE	TRUE	TRUE	TRUE	FALSE	10	2	10	2			98.3315	9.80885e-15	96.2488	2.4283e-07
OID00585_OID21147	Typ2DiaWitOthSpeMulUnsCom397_Eur_Fin_2021	Type 2 diabetes with other specified/multiple/unspecified complications	E4_DM2NASCOMP	TIMP4	Q99727	-0.850362	-0.302203	0.156928	0.152211	-1.15793	-0.600532	-0.542789	-0.0038753	5.99951e-08	0.0470973	TRUE	TRUE	FALSE	TRUE	TRUE	TRUE	TRUE	FALSE	10	2	10	2			98.3235	1.13341e-14	95.0077	7.62072e-06
OID00605_OID20312	Typ2DiaDefCom2038_Eur_Fin_2021	Type 2 diabetes, definitions combined	T2D	CHIT1	Q13231	-0.0903875	-0.0899249	0.107497	0.177794	-0.301079	-0.438394	0.120304	0.258545	0.400441	0.61301	TRUE	TRUE	TRUE	TRUE	TRUE	FALSE	FALSE	FALSE	6	5	6	5			35.008	0.214819	0	0.453867
OID00612_OID20363	CorAth986_Eur_Fin_2021	Coronary atherosclerosis	I9_CORATHER	AXL	P30530	-0.0412175	-0.0729239	0.0781554	0.127857	-0.194399	-0.323519	0.111964	0.177671	0.597931	0.568437	TRUE	TRUE	TRUE	TRUE	FALSE	TRUE	FALSE	FALSE	5	2	5	2			94.9817	8.04557e-06	94.2853	2.87497e-05
OID00612_OID20363	CorRevAngOrCab1037_Eur_Fin_2021	Coronary revascularization (ANGIO or CABG)	I9_REVASC	AXL	P30530	-0.0697716	-0.0550872	0.139548	0.173244	-0.34328	-0.39464	0.203737	0.284465	0.617087	0.750504	TRUE	TRUE	TRUE	TRUE	FALSE	TRUE	FALSE	FALSE	5	2	5	2			96.5928	6.0429e-08	96.4651	1.04478e-07
OID00612_OID20363	GesPreIndHyp1815_Eur_Fin_2021	Gestational [pregnancy-induced] hypertension	O15_GESTAT_HYPERT	AXL	P30530	-0.0186804	0.0531153	0.156193	0.254624	-0.324813	-0.445938	0.287452	0.552169	0.904801	0.834758	TRUE	TRUE	TRUE	TRUE	FALSE	TRUE	FALSE	FALSE	5	2	5	2			79.7181	0.0263866	65.6683	0.0878815
OID00612_OID20363	HarCarDis987_Eur_Fin_2021	Hard cardiovascular diseases	I9_CVD_HARD	AXL	P30530	0.0230595	0.0403376	0.077322	0.113525	-0.128489	-0.182167	0.174608	0.262842	0.76553	0.72235	TRUE	TRUE	TRUE	TRUE	TRUE	TRUE	FALSE	FALSE	5	2	5	2			96.5537	7.17588e-08	96.3669	1.55123e-07
OID00612_OID20363	MajCorHeaDisEve984_Eur_Fin_2021	Major coronary heart disease event	I9_CHD	AXL	P30530	-0.0479444	-0.112333	0.11395	0.129152	-0.271282	-0.365466	0.175393	0.1408	0.673937	0.384423	TRUE	TRUE	TRUE	TRUE	FALSE	TRUE	FALSE	FALSE	5	2	5	2			96.5742	6.56031e-08	96.2148	2.7488e-07
OID00612_OID20363	PreHyp1818_Eur_Fin_2021	Pregnancy hypertension	O15_HYPTENSPREG	AXL	P30530	-0.00733551	-0.00886975	0.0994125	0.195512	-0.20218	-0.392066	0.187509	0.374327	0.941179	0.963815	TRUE	TRUE	TRUE	TRUE	FALSE	TRUE	FALSE	FALSE	5	2	5	2			88.5424	0.00313383	62.3203	0.103293
OID00619_OID20235	AngPec961_Eur_Fin_2021	Angina pectoris	I9_ANGINA	PCSK9	Q8NBP7	-0.209721	-0.266421	0.119481	0.174338	-0.443899	-0.608116	0.0244571	0.0752748	0.0792133	0.126466	TRUE	TRUE	TRUE	TRUE	TRUE	TRUE	FALSE	FALSE	3	1	3	1			95.163	5.44471e-06	92.2514	0.000327605
OID00619_OID20235	CorAng962_Eur_Fin_2021	Coronary angioplasty	I9_ANGIO	PCSK9	Q8NBP7	-0.148599	0.0862152	0.172043	0.251922	-0.485798	-0.407544	0.1886	0.579974	0.387738	0.732178	TRUE	TRUE	TRUE	TRUE	FALSE	TRUE	FALSE	FALSE	3	1	3	1			81.5822	0.019799	0	0.484181
OID00619_OID20235	CorArtBypGra972_Eur_Fin_2021	Coronary artery bypass grafting	I9_CABG	PCSK9	Q8NBP7	-0.216305	-0.191646	0.199707	0.291369	-0.607724	-0.762718	0.175114	0.379427	0.278759	0.510704	TRUE	TRUE	TRUE	TRUE	TRUE	TRUE	FALSE	FALSE	3	1	3	1			92.1559	0.000356305	84.3779	0.0114045
OID00619_OID20235	CorAth986_Eur_Fin_2021	Coronary atherosclerosis	I9_CORATHER	PCSK9	Q8NBP7	-0.106438	0.00652252	0.105645	0.154264	-0.313499	-0.295829	0.100622	0.308874	0.313689	0.966274	TRUE	TRUE	TRUE	TRUE	FALSE	TRUE	FALSE	FALSE	3	1	3	1			93.2179	0.000123087	75.2977	0.0442183
OID00619_OID20235	CorRevAngOrCab1037_Eur_Fin_2021	Coronary revascularization (ANGIO or CABG)	I9_REVASC	PCSK9	Q8NBP7	-0.101158	0.0689087	0.142865	0.208944	-0.381167	-0.340614	0.178851	0.478431	0.478902	0.741555	TRUE	TRUE	TRUE	TRUE	FALSE	TRUE	FALSE	FALSE	3	1	3	1			92.3273	0.000306026	73.6325	0.0514813
OID00619_OID20235	DisOfLipMetAndOthLip450_Eur_Fin_2021	Disorders of lipoprotein metabolism and other lipidaemias	E4_LIPOPROT	PCSK9	Q8NBP7	-0.388417	-0.889472	0.106594	0.155568	-0.597337	-1.19438	-0.179496	-0.584564	0.000268545	1.0806e-08	TRUE	TRUE	FALSE	TRUE	TRUE	TRUE	FALSE	TRUE	3	1	3	1			98.5484	1.04061e-16	98.7938	8.61311e-20
OID00619_OID20235	DisOfLipMetUns451_Eur_Fin_2021	Disorder of lipoprotein metabolism, unspecified	E4_LIPOPROTNAS	PCSK9	Q8NBP7	-0.1944	-1.1115	0.297957	0.435204	-0.778386	-1.96448	0.389586	-0.258514	0.514115	0.0106502	TRUE	TRUE	TRUE	TRUE	TRUE	TRUE	FALSE	FALSE	3	1	3	1			90.0802	0.00149822	94.5734	1.7647e-05
OID00619_OID20235	FamHyp414_Eur_Fin_2021	Familial hypercholesterolemia	E4_FH	PCSK9	Q8NBP7	-0.426629	-0.812499	0.26798	0.391618	-0.951859	-1.58006	0.0986017	-0.0449427	0.11138	0.038012	TRUE	TRUE	TRUE	TRUE	TRUE	TRUE	FALSE	FALSE	3	1	3	1			94.8063	1.14414e-05	93.9527	4.77244e-05
OID00619_OID20235	FamHypWitIscHeaDis415_Eur_Fin_2021	Familial hypercholesterolemia, with ischemic heart disease	E4_FH_IHD	PCSK9	Q8NBP7	-0.56721	-0.55146	0.371865	0.542726	-1.29605	-1.61518	0.161632	0.512264	0.127181	0.309586	TRUE	TRUE	TRUE	TRUE	TRUE	TRUE	FALSE	FALSE	3	1	3	1			93.7509	6.32628e-05	87.3482	0.00493253
OID00619_OID20235	HarCarDis987_Eur_Fin_2021	Hard cardiovascular diseases	I9_CVD_HARD	PCSK9	Q8NBP7	-0.0971948	-0.0224886	0.0936314	0.136747	-0.280709	-0.290507	0.0863192	0.24553	0.299243	0.869373	TRUE	TRUE	TRUE	TRUE	TRUE	TRUE	FALSE	FALSE	3	1	3	1			89.178	0.00236726	62.0654	0.104459
OID00619_OID20235	HeaFaiAndCorHeaDis995_Eur_Fin_2021	Heart failure and coronary heart disease	I9_HEARTFAIL_AND_CHD	PCSK9	Q8NBP7	-0.288706	-0.2701	0.185264	0.270552	-0.651817	-0.800371	0.0744059	0.260172	0.119152	0.31812	TRUE	TRUE	TRUE	TRUE	FALSE	TRUE	FALSE	FALSE	3	1	3	1			88.4467	0.0032607	74.5277	0.0475498
OID00619_OID20235	HypOthUns431_Eur_Fin_2021	Hyperlipidaemia, other/unspecified	E4_HYPERLIPNAS	PCSK9	Q8NBP7	-0.558459	-0.964831	0.177392	0.258737	-0.906141	-1.47195	-0.210777	-0.457717	0.001643	0.000192233	TRUE	TRUE	TRUE	TRUE	TRUE	TRUE	FALSE	FALSE	3	1	3	1			97.6082	1.0064e-10	97.3252	9.68922e-10
OID00619_OID20235	IscHeaDisWidDef1009_Eur_Fin_2021	Ischaemic heart disease, wide definition	I9_IHD	PCSK9	Q8NBP7	-0.101071	-0.0913225	0.0933903	0.136387	-0.284113	-0.358635	0.0819705	0.17599	0.279144	0.503122	TRUE	TRUE	TRUE	TRUE	TRUE	TRUE	FALSE	FALSE	3	1	3	1			94.1396	3.61488e-05	87.7527	0.00427043
OID00619_OID20235	MajCorHeaDisEve984_Eur_Fin_2021	Major coronary heart disease event	I9_CHD	PCSK9	Q8NBP7	-0.138882	-0.0938183	0.106578	0.155644	-0.347772	-0.398875	0.0700068	0.211238	0.192539	0.546658	TRUE	TRUE	TRUE	TRUE	TRUE	TRUE	FALSE	FALSE	3	1	3	1			94.2053	3.26485e-05	86.9533	0.00563091
OID00619_OID20235	MetDis454_Eur_Fin_2021	Metabolic disorders	E4_METABOLIA	PCSK9	Q8NBP7	-0.298315	-0.623019	0.0911756	0.133087	-0.477015	-0.883865	-0.119614	-0.362172	0.00106839	2.85101e-06	TRUE	TRUE	TRUE	TRUE	TRUE	TRUE	FALSE	FALSE	3	1	3	1			97.7264	3.31329e-11	98.0495	8.04906e-13
OID00619_OID20235	MyoInfStr1016_Eur_Fin_2021	Myocardial infarction, strict	I9_MI_STRICT	PCSK9	Q8NBP7	-0.273038	-0.132599	0.140051	0.204914	-0.547534	-0.534222	0.00145821	0.269024	0.0512295	0.517569	TRUE	TRUE	TRUE	TRUE	TRUE	TRUE	FALSE	FALSE	3	1	3	1			95.2439	4.53221e-06	86.0379	0.00744543
OID00619_OID20235	PurHyp427_Eur_Fin_2021	Pure hypercholesterolaemia	E4_HYPERCHOL	PCSK9	Q8NBP7	-0.350743	-0.848082	0.125458	0.183135	-0.596636	-1.20702	-0.10485	-0.489145	0.00517864	3.64043e-06	TRUE	TRUE	TRUE	TRUE	FALSE	TRUE	FALSE	FALSE	3	1	3	1			98.0212	1.16957e-12	98.3317	9.77546e-15
OID00619_OID20235	StaMed2006_Eur_Fin_2021	Statin medication	RX_STATIN	PCSK9	Q8NBP7	-0.669646	-1.18731	0.0750538	0.109554	-0.816748	-1.40203	-0.522543	-0.972586	4.57066e-19	2.28204e-27	TRUE	TRUE	FALSE	TRUE	TRUE	TRUE	TRUE	TRUE	3	1	3	1			99.7078	2.08823e-76	99.6806	4.72507e-70
OID00619_OID20235	StaPosAmi1032_Eur_Fin_2021	Status post-ami	I9_POSTAMI	PCSK9	Q8NBP7	-0.843922	-1.21169	0.357064	0.521665	-1.54376	-2.23414	-0.144089	-0.189249	0.0181032	0.020193	TRUE	TRUE	TRUE	TRUE	TRUE	TRUE	FALSE	FALSE	3	1	3	1			92.7713	0.000199712	90.7423	0.00101402
OID00634_OID20250	AstCopKelCod2031079_Eur_Fin_2021	Asthma/COPD (KELA code 203)	J10_ASTHMACOPDKELA	IL1RL1	Q01638	-0.029463	-0.0402189	0.0567007	0.0658589	-0.140594	-0.1693	0.0816682	0.0888621	0.603326	0.541409	TRUE	TRUE	TRUE	TRUE	FALSE	FALSE	FALSE	FALSE	13	9	12	9	11:10699696:C_T		72.6962	0.0556502	55.4132	0.134236
OID00634_OID20250	ObeRelAst115_Eur_Fin_2021	Obesity related asthma	ASTHMA_OBESITY	IL1RL1	Q01638	-0.21379	-0.212262	0.155573	0.20034	-0.518707	-0.604921	0.0911266	0.180397	0.169375	0.289367	TRUE	TRUE	TRUE	TRUE	FALSE	TRUE	FALSE	FALSE	13	9	13	9			0	0.542598	0	0.640535
OID00636_OID20723	AlcIndAcuPan96_Eur_Fin_2021	Alcohol-induced acute pancreatitis	ALCOPANCACU	SCGB3A2	Q96PL1	-0.0973806	-0.179349	0.153522	0.158245	-0.398278	-0.489505	0.203517	0.130806	0.525878	0.257063	TRUE	TRUE	TRUE	TRUE	TRUE	TRUE	FALSE	FALSE	32	28	30	27	16:72950306:A_G|6:19843767:A_C	16:72950306:A_G	98.0797	5.34297e-13	97.9486	2.91048e-12
OID00644_OID21083	AthExcCerCorAndPad970_Eur_Fin_2021	Atherosclerosis, excluding cerebral, coronary and PAD	I9_ATHSCLE	MMP3	P08254	-0.0197976	-0.351886	0.270047	0.263418	-0.54908	-0.868176	0.509485	0.164404	0.941558	0.181599	TRUE	TRUE	TRUE	TRUE	FALSE	TRUE	FALSE	FALSE	8	6	8	6			0	0.566651	70.4674	0.0657489
OID00656_OID20650	Cox1446_Eur_Fin_2021	Coxarthrosis,	M13_ARTHTROSIS_COX	VEGFA	P15692	-0.106589	-0.106589	0.0611119	0.0611119	-0.226366	-0.226366	0.013188	0.013188	0.0811307	0.0811307	TRUE	TRUE	TRUE	TRUE	FALSE	FALSE	FALSE	FALSE	3	3	3	3			94.177	3.41186e-05	94.177	3.41186e-05
OID00672_OID20611	DisOfLiv1214_Eur_Fin_2021	Diseases of liver	K11_LIVER	TNFSF10	P50591	-0.0270054	-0.0310094	0.137371	0.149841	-0.296249	-0.324693	0.242238	0.262674	0.844151	0.83605	TRUE	TRUE	TRUE	TRUE	FALSE	FALSE	FALSE	FALSE	9	8	9	8			71.9742	0.0588983	66.471	0.0841694
OID00714_OID20612	HypOthUns445_Eur_Fin_2021	Hypothyroidism, other/unspecified	E4_HYTHYNAS	TLR3	O15455	-0.0424015	-0.0424015	0.198651	0.198651	-0.43175	-0.43175	0.346947	0.346947	0.830978	0.830978	TRUE	TRUE	TRUE	TRUE	TRUE	TRUE	FALSE	FALSE	3	3	3	3			0	0.630929	0	0.630929
OID00714_OID20612	HypStrAut444_Eur_Fin_2021	Hypothyroidism, strict autoimmune	E4_HYTHY_AI_STRICT	TLR3	O15455	-0.0117166	-0.0117166	0.214481	0.214481	-0.432092	-0.432092	0.408659	0.408659	0.956435	0.956435	TRUE	TRUE	TRUE	TRUE	TRUE	TRUE	FALSE	FALSE	3	3	3	3			0	0.73366	0	0.73366
OID00716_OID21346	IngHer1197_Eur_Fin_2021	Inguinal hernia	K11_HERING	RET	P07949	0.106144	0.043596	0.125256	0.0672662	-0.139354	-0.0882433	0.351641	0.175435	0.396765	0.516913	TRUE	TRUE	TRUE	TRUE	FALSE	FALSE	FALSE	FALSE	6	4	6	4			73.9785	0.0499547	85.0056	0.00980965
OID00769_OID20611	DisOfLiv1214_Eur_Fin_2021	Diseases of liver	K11_LIVER	TNFSF10	P50591	-0.0769179	-0.0769179	0.16205	0.16205	-0.39453	-0.39453	0.240694	0.240694	0.635033	0.635033	TRUE	TRUE	TRUE	TRUE	FALSE	FALSE	FALSE	FALSE	6	6	6	6			45.4124	0.175901	45.4124	0.175901
OID00789_OID20624	IngHer1197_Eur_Fin_2021	Inguinal hernia	K11_HERING	TNFSF12	O43508	0.177128	0.20131	0.0881565	0.10273	0.00434486	-3.59722e-05	0.349912	0.402657	0.0445107	0.0500409	TRUE	TRUE	TRUE	TRUE	TRUE	TRUE	FALSE	FALSE	4	3	4	3			0	0.669135	0	0.549827
OID00819_OID20653	SecLinMedForCroSDis2000_Eur_Fin_2021	Second line medication for Crohn's disease	RX_CROHN_2NDLINE	TNFRSF4	P43489	-0.0127067	-0.522264	0.261866	0.203034	-0.525955	-0.920204	0.500542	-0.124324	0.961299	0.0101027	TRUE	TRUE	TRUE	TRUE	FALSE	TRUE	FALSE	FALSE	4	2	4	2			59.2534	0.117211	0	0.714359
OID00993_OID20431	IbdPatInKelReg1212_Eur_Fin_2021	IBD patients in KELA-register	K11_KELAIBD	IL10	P22301	0.2884	0.261405	0.0816749	0.0850763	0.12832	0.0946588	0.44848	0.428152	0.000413876	0.00212204	TRUE	TRUE	TRUE	TRUE	TRUE	TRUE	FALSE	FALSE	3	2	3	2	NA	NA	99.1255	1.08814e-26	99.0888	1.11157e-25
OID00993_OID20431	OthUlcCol2055_Eur_Fin_2021	Other ulcerative colitis	ULCEROTH	IL10	P22301	0.362581	0.319682	0.176618	0.184122	0.0164157	-0.041191	0.708747	0.680556	0.0400815	0.0825198	TRUE	TRUE	TRUE	TRUE	TRUE	TRUE	FALSE	FALSE	3	2	3	2	NA	NA	96.8219	2.03061e-08	96.6479	4.71167e-08
OID00993_OID20431	SecLinMedForCroSDis2000_Eur_Fin_2021	Second line medication for Crohn's disease	RX_CROHN_2NDLINE	IL10	P22301	0.139191	0.124803	0.052708	0.0549645	0.0358853	0.0170746	0.242497	0.232531	0.00827115	0.0231704	TRUE	TRUE	TRUE	TRUE	TRUE	TRUE	FALSE	FALSE	3	2	3	2	NA	NA	97.6438	7.28706e-11	97.5233	2.09473e-10
OID00993_OID20431	UlcColNas2054_Eur_Fin_2021	Ulcerative colitis, NAS	ULCERNAS	IL10	P22301	0.256359	0.184368	0.107626	0.112184	0.0454162	-0.0355074	0.467301	0.404244	0.0172213	0.100289	TRUE	TRUE	TRUE	TRUE	TRUE	TRUE	FALSE	FALSE	3	2	3	2	NA	NA	97.7702	2.12991e-11	97.5326	1.93811e-10
OID00993_OID20431	UlcColStrDefReqKelMin2Hdr1294_Eur_Fin_2021	Ulcerative colitis (strict definition, require KELA, min 2 HDR)	K11_UC_STRICT2	IL10	P22301	0.328532	0.313214	0.0998503	0.10398	0.132829	0.109417	0.524235	0.51701	0.00100102	0.00259308	TRUE	TRUE	TRUE	TRUE	TRUE	TRUE	FALSE	FALSE	3	2	3	2	NA	NA	98.9302	4.10601e-22	98.8994	1.54017e-21
OID00993_OID20431	UlcRec2057_Eur_Fin_2021	Ulcerative rectosigmoiditis	ULCERRECT	IL10	P22301	0.30161	0.29528	0.145819	0.152061	0.0158088	-0.00275514	0.587411	0.593314	0.0386045	0.0521558	TRUE	TRUE	TRUE	TRUE	TRUE	TRUE	FALSE	FALSE	3	2	3	2	NA	NA	97.5529	1.63099e-10	97.4991	2.55861e-10
OID01005_OID21474	HypStrAut444_Eur_Fin_2021	Hypothyroidism, strict autoimmune	E4_HYTHY_AI_STRICT	DCBLD2	Q96PD2	-0.102516	-0.0504886	0.0913871	0.112298	-0.281632	-0.270589	0.0765991	0.169612	0.261956	0.653003	TRUE	TRUE	TRUE	TRUE	TRUE	TRUE	FALSE	FALSE	7	3	7	3			87.5655	0.00457015	72.6984	0.0556406
OID01075_OID21422	MenDisNotOthSpe544_Eur_Fin_2021	Mental disorders, not otherwise specified	F5_MENTALUNSPE	HAVCR1	Q96D42	0.78908	0.539117	0.342446	0.376161	0.117898	-0.198146	1.46026	1.27638	0.0212089	0.151799	TRUE	TRUE	TRUE	TRUE	FALSE	FALSE	FALSE	FALSE	6	3	6	3			62.3007	0.103383	0	0.410006
OID01105_OID21266	ChrDisOfTonAndAde1089_Eur_Fin_2021	Chronic diseases of tonsils and adenoids	J10_CHRONTONSADEN	HPGDS	O60760	-0.0386921	0.0114682	0.0785004	0.0896827	-0.19255	-0.164307	0.115166	0.187243	0.62209	0.898248	TRUE	TRUE	TRUE	TRUE	FALSE	FALSE	FALSE	FALSE	4	3	4	3			0	0.89059	0	0.498197
OID01105_OID21266	OthDisOfUppResTra1127_Eur_Fin_2021	Other diseases of upper respiratory tract	J10_UPPERDIS	HPGDS	O60760	-0.143877	-0.134056	0.0570912	0.0644198	-0.255773	-0.260317	-0.0319799	-0.00779594	0.0117315	0.0374356	TRUE	TRUE	TRUE	TRUE	FALSE	FALSE	FALSE	FALSE	4	3	4	3			72.7749	0.0552978	58.3156	0.121414
OID01105_OID21266	OthDisOfUreAndUriSys1773_Eur_Fin_2021	Other disorders of urethra and urinary system	N14_URETHRAOTH	HPGDS	O60760	0.00123338	-0.0629326	0.0888116	0.101476	-0.172834	-0.261823	0.175301	0.135957	0.98892	0.535145	TRUE	TRUE	TRUE	TRUE	FALSE	TRUE	FALSE	FALSE	4	3	4	3			0	0.541879	0	0.924423
OID01108_OID21426	FibDis1502_Eur_Fin_2021	Fibroblastic disorders	M13_FIBROBLASTIC	CNTN2	Q02246	-0.110477	-0.362058	0.217776	0.323522	-0.537311	-0.996149	0.316357	0.272033	0.611949	0.263092	TRUE	TRUE	TRUE	TRUE	FALSE	TRUE	FALSE	FALSE	5	4	5	4			0	0.326045	51.6927	0.150214
OID01139_OID20178	Art1440_Eur_Fin_2021	Arthrosis	M13_ARTHROSIS	NADK	O95544	-0.0129003	-0.0815955	0.117333	0.0984518	-0.242868	-0.274557	0.217068	0.111366	0.912452	0.407225	TRUE	TRUE	TRUE	TRUE	FALSE	TRUE	FALSE	FALSE	4	3	4	3			41.9351	0.189409	79.4488	0.0273924
OID01139_OID20178	ArtIncAvo1441_Eur_Fin_2021	Artrosis, including avohilmo	M13_ARTHROSIS_INCLAVO	NADK	O95544	-0.0402133	-0.0849232	0.0748747	0.0882551	-0.186965	-0.2579	0.106538	0.0880536	0.591216	0.335926	TRUE	TRUE	TRUE	TRUE	FALSE	TRUE	FALSE	FALSE	4	3	4	3			79.8222	0.0260013	82.7136	0.0161644
OID01170_OID20223	BenNeoOfColRecAnuAndAnaCan158_Eur_Fin_2021	Benign neoplasm of colon, rectum, anus and anal canal	CD2_BENIGN_COLORECANI	CHRDL2	Q6WN34	0.0742471	0.0742471	0.114533	0.114533	-0.150234	-0.150234	0.298728	0.298728	0.516818	0.516818	TRUE	TRUE	TRUE	TRUE	TRUE	TRUE	FALSE	FALSE	4	4	4	4	NA	NA	26.7914	0.242507	26.7914	0.242507
OID01170_OID20223	HalValAcq1515_Eur_Fin_2021	Hallux valgus (acquired)	M13_HALLUXVALGUS	CHRDL2	Q6WN34	-0.0319065	-0.0319065	0.137017	0.137017	-0.300454	-0.300454	0.236641	0.236641	0.815866	0.815866	TRUE	TRUE	TRUE	TRUE	TRUE	TRUE	FALSE	FALSE	4	4	4	4	NA	NA	85.3737	0.00892896	85.3737	0.00892896
OID01174_OID20204	FraOfFor2020_Eur_Fin_2021	Fracture of forearm	ST19_FRACT_FOREA	SOST	Q9BQB4	0.00548326	0.0179485	0.0859603	0.0932237	-0.162996	-0.164767	0.173962	0.200664	0.949139	0.847326	TRUE	TRUE	FALSE	TRUE	FALSE	TRUE	FALSE	FALSE	24	17	22	16	11:86886650:A_G|6:82463376:C_T	11:86886650:A_G	98.3118	1.4006e-14	98.2053	8.35845e-14
OID01174_OID20204	FraOfLowLegIncAnk2021_Eur_Fin_2021	Fracture of lower leg, including ankle	ST19_FRACT_LOWER_LEG_INCLU_ANKLE	SOST	Q9BQB4	-0.0978113	-0.0952354	0.0662723	0.0807098	-0.227703	-0.253424	0.03208	0.0629529	0.139971	0.238011	TRUE	TRUE	TRUE	TRUE	FALSE	TRUE	FALSE	FALSE	24	17	23	16	11:86886650:A_G	11:86886650:A_G	97.1536	3.08114e-09	96.9068	1.30191e-08
OID01214_OID20125	AntMedNotThaTheAreOthInd1997_Eur_Fin_2021	Antihypertensive medication - note that there are other indications	RX_ANTIHYP	NTproBNP	NTproBNP	-0.158366	-0.0425842	0.110364	0.0848123	-0.374676	-0.208813	0.0579439	0.123645	0.151304	0.615597	TRUE	TRUE	FALSE	TRUE	TRUE	TRUE	FALSE	FALSE	9	3	9	3			0	0.838033	60.1192	0.113307
OID01214_OID20125	HypEss1004_Eur_Fin_2021	Hypertension, essential	I9_HYPTENSESS	NTproBNP	NTproBNP	-0.132582	0.0327756	0.127857	0.0967834	-0.383177	-0.156916	0.118013	0.222468	0.299756	0.734874	TRUE	TRUE	FALSE	TRUE	TRUE	TRUE	FALSE	FALSE	9	3	9	3			0	0.771451	75.7798	0.0421598
OID01238_OID20269	Gon1442_Eur_Fin_2021	Gonarthrosis	M13_ARTHROSIS_KNEE	MET	P08581	-0.0970022	-0.0259832	0.0945402	0.109	-0.282298	-0.23962	0.0882931	0.187653	0.304872	0.811589	TRUE	TRUE	FALSE	TRUE	TRUE	FALSE	FALSE	FALSE	12	7	12	7			92.3241	0.000306896	86.3049	0.00688816
OID01238_OID20269	OthJoiDis1563_Eur_Fin_2021	Other joint disorders	M13_OTHERJOINT	MET	P08581	-0.0581405	0.00387365	0.0734654	0.0554143	-0.20213	-0.104736	0.0858491	0.112484	0.428711	0.94427	TRUE	TRUE	FALSE	TRUE	FALSE	FALSE	FALSE	FALSE	12	7	12	7			91.5049	0.000601469	90.5821	0.0011199
OID01253_OID21136	AstCopKelCod2031079_Eur_Fin_2021	Asthma/COPD (KELA code 203)	J10_ASTHMACOPDKELA	IL7R	P16871	0.000558225	0.0118688	0.0469848	0.0356951	-0.0915303	-0.0580924	0.0926467	0.08183	0.990521	0.739507	TRUE	TRUE	TRUE	TRUE	FALSE	FALSE	FALSE	FALSE	6	5	6	5			5.01372	0.304867	5.00168	0.304898
OID01253_OID21136	AutDisExcThyDis122_Eur_Fin_2021	Autoimmune diseases excluding thyroid diseases	AUTOIMMUNE_NONTHYROID	IL7R	P16871	-0.0215414	-0.0189369	0.0249616	0.0252167	-0.0704652	-0.0683607	0.0273824	0.0304869	0.388147	0.452672	TRUE	TRUE	TRUE	TRUE	TRUE	TRUE	FALSE	FALSE	6	5	6	5			89.825	0.00171878	88.967	0.00260737
OID01253_OID21136	AutDisExcThyDisStrDef123_Eur_Fin_2021	Autoimmune diseases excluding thyroid diseases, strict definition	AUTOIMMUNE_NONTHYROID_STRICT	IL7R	P16871	-0.0184242	-0.0165318	0.0253983	0.0256576	-0.0682041	-0.0668198	0.0313556	0.0337562	0.4682	0.519366	TRUE	TRUE	TRUE	TRUE	TRUE	TRUE	FALSE	FALSE	6	5	6	5			88.8929	0.00269503	88.1476	0.00367636
OID01253_OID21136	DerAndEcz1325_Eur_Fin_2021	Dermatitis and eczema	L12_DERMATITISECZEMA	IL7R	P16871	-0.0153151	-0.0109822	0.0382945	0.0405081	-0.090371	-0.0903767	0.0597408	0.0684123	0.689208	0.786305	TRUE	TRUE	TRUE	TRUE	TRUE	TRUE	FALSE	FALSE	6	5	6	5			74.2465	0.0487781	67.9112	0.0775099
OID01253_OID21136	FirLinMedForCroSDis1999_Eur_Fin_2021	First line medication for Crohn's disease	RX_CROHN_1STLINE	IL7R	P16871	-0.0378045	-0.0290077	0.0323589	0.0219471	-0.101227	-0.0720232	0.0256176	0.0140078	0.24269	0.186265	TRUE	TRUE	TRUE	TRUE	TRUE	TRUE	FALSE	FALSE	6	5	6	5			88.4234	0.003292	93.1899	0.000127112
OID01253_OID21136	OthAndUnsDer1326_Eur_Fin_2021	Other and unspecified dermatitis	L12_DERMATITISNAS	IL7R	P16871	-0.0333738	-0.0308221	0.0521776	0.0582574	-0.13564	-0.145005	0.0688924	0.0833603	0.52242	0.596759	TRUE	TRUE	TRUE	TRUE	TRUE	TRUE	FALSE	FALSE	6	5	6	5			74.1479	0.0492106	66.5704	0.08371
OID01286_OID20318	VarVei1056_Eur_Fin_2021	Varicose veins	I9_VARICVE	GAS6	Q14393	0.0785696	0.0800958	0.0803239	0.0858149	-0.0788623	-0.0880983	0.236001	0.24829	0.327995	0.350636	TRUE	TRUE	TRUE	TRUE	TRUE	TRUE	FALSE	FALSE	3	2	3	2			85.2909	0.00912338	83.6273	0.0134592
OID01287_OID20361	Oto934_Eur_Fin_2021	Otosclerosis	H8_OTOSCLE	SPARCL1	Q14515	0.836384	-0.179168	0.574268	0.778316	-0.289161	-1.70464	1.96193	1.3463	0.145273	0.817937	TRUE	TRUE	TRUE	TRUE	TRUE	TRUE	FALSE	FALSE	3	2	3	2			5.21661	0.30435	0	0.586047
OID01298_OID20375	DisOfLipMetAndOthLip450_Eur_Fin_2021	Disorders of lipoprotein metabolism and other lipidaemias	E4_LIPOPROT	TIMD4	Q96H15	0.0154095	0.00194035	0.0402947	0.0419559	-0.0635666	-0.0802917	0.0943857	0.0841724	0.702149	0.963113	TRUE	TRUE	TRUE	TRUE	TRUE	TRUE	FALSE	FALSE	20	18	19	17	20:34132256:C_T	20:34132256:C_T	94.3538	2.57136e-05	93.4056	9.85425e-05
OID01298_OID20375	StaMed2006_Eur_Fin_2021	Statin medication	RX_STATIN	TIMD4	Q96H15	-0.194775	-0.205876	0.040939	0.0418665	-0.275014	-0.287933	-0.114536	-0.123819	1.95829e-06	8.76824e-07	TRUE	TRUE	TRUE	TRUE	TRUE	TRUE	FALSE	FALSE	20	18	19	17	21:42690424:C_T	21:42690424:C_T	49.0266	0.16132	25.8243	0.245602
OID01351_OID20508	Cho1158_Eur_Fin_2021	Cholecystectomy	K11_CHOLECYSTECTOMY	SULT2A1	Q06520	0.0994823	0.10778	0.120735	0.143749	-0.137154	-0.173964	0.336119	0.389523	0.409956	0.453389	TRUE	TRUE	TRUE	TRUE	FALSE	TRUE	FALSE	FALSE	3	2	3	2	NA	NA	77.2912	0.0358637	66.3453	0.0847508
OID01351_OID20508	Cho1159_Eur_Fin_2021	Cholelithiasis	K11_CHOLELITH	SULT2A1	Q06520	0.117851	0.154012	0.105579	0.125703	-0.0890801	-0.0923612	0.324782	0.400386	0.264322	0.220497	TRUE	TRUE	TRUE	TRUE	TRUE	TRUE	FALSE	FALSE	3	2	3	2	NA	NA	79.1843	0.0283925	59.8702	0.114432
OID01351_OID20508	ChoBroDefWitCho256_Eur_Fin_2021	Cholelithiasis, broad definition with cholecystitis	CHOLELITH_BROAD	SULT2A1	Q06520	0.153484	0.18371	0.103443	0.123165	-0.0492609	-0.0576886	0.356229	0.425108	0.137875	0.13581	TRUE	TRUE	TRUE	TRUE	TRUE	TRUE	FALSE	FALSE	3	2	3	2	NA	NA	68.7726	0.0735343	38.8167	0.201091
OID01351_OID20508	IntChoOfPreIcpIncIcd81819_Eur_Fin_2021	Intrahepatic Cholestasis of Pregnancy (ICP)Â , incl. ICD-8	O15_ICP_WIDE	SULT2A1	Q06520	0.969462	1.67478	0.381043	0.45403	0.222631	0.784893	1.71629	2.56466	0.0109519	0.000225414	TRUE	TRUE	TRUE	TRUE	TRUE	TRUE	FALSE	FALSE	3	2	3	2	NA	NA	0	0.455821	0	0.378885
OID01361_OID21289	End1675_Eur_Fin_2021	Endometriosis	N14_ENDOMETRIOSIS	SEZ6L2	Q6UXD5	0.234601	0.10494	0.104244	0.130271	0.0302861	-0.150386	0.438915	0.360266	0.0244175	0.4205	TRUE	TRUE	TRUE	TRUE	TRUE	TRUE	FALSE	FALSE	3	2	3	2			7.46065	0.298559	68.1104	0.0765898
OID01376_OID21474	HypStrAut444_Eur_Fin_2021	Hypothyroidism, strict autoimmune	E4_HYTHY_AI_STRICT	DCBLD2	Q96PD2	-0.0957746	-0.0484365	0.107231	0.114596	-0.305944	-0.273041	0.114394	0.176168	0.371771	0.672535	TRUE	TRUE	TRUE	TRUE	TRUE	TRUE	FALSE	FALSE	6	3	6	3			82.826	0.0158201	71.5781	0.0606905
OID01385_OID20585	AntMedNotThaTheAreOthInd1997_Eur_Fin_2021	Antihypertensive medication - note that there are other indications	RX_ANTIHYP	IL17RB	Q9NRM6	0.0687946	0.145624	0.112844	0.119337	-0.152376	-0.088272	0.289965	0.37952	0.542098	0.22236	TRUE	TRUE	TRUE	TRUE	FALSE	TRUE	FALSE	FALSE	5	2	5	2			0	0.359146	56.1567	0.13098
OID01405_OID20159	FibDis1502_Eur_Fin_2021	Fibroblastic disorders	M13_FIBROBLASTIC	ACAN	P16112	0.00508527	-0.00743876	0.0863934	0.0722692	-0.164243	-0.149084	0.174413	0.134206	0.953062	0.918017	TRUE	TRUE	TRUE	TRUE	FALSE	TRUE	FALSE	FALSE	7	5	7	5			94.7784	1.20752e-05	94.8871	9.75653e-06
OID01405_OID20159	PalFasFibDup1493_Eur_Fin_2021	Palmar fascial fibromatosis [Dupuytren]	M13_DUPUTRYEN	ACAN	P16112	0.0423291	0.015388	0.0871346	0.0889938	-0.128452	-0.159037	0.21311	0.189813	0.627117	0.862722	TRUE	TRUE	TRUE	TRUE	FALSE	FALSE	FALSE	FALSE	7	5	7	5			95.6581	1.59398e-06	95.4491	2.76383e-06
OID01415_OID21097	AcuPan1137_Eur_Fin_2021	Acute pancreatitis	K11_ACUTPANC	SPINK1	P00995	0.0397834	0.123712	0.479927	0.595932	-0.900856	-1.04429	0.980422	1.29172	0.933935	0.835546	TRUE	TRUE	TRUE	TRUE	FALSE	FALSE	FALSE	FALSE	5	4	5	4			88.2554	0.00352313	84.2352	0.0117828
OID05205_OID20480	ChrDisOfTonAndAde1089_Eur_Fin_2021	Chronic diseases of tonsils and adenoids	J10_CHRONTONSADEN	TNFRSF13C	Q96RJ3	0.00721676	-0.0381407	0.127537	0.166371	-0.242751	-0.364222	0.257185	0.28794	0.954875	0.818674	FALSE	FALSE	TRUE	TRUE	FALSE	FALSE	FALSE	FALSE	6	4	6	4			0	0.489172	0	0.421739

## Sheet: Table S10C
Table S10: Phenotypic follow up of the identified pQTLs, related to Figure 5. A) Integration of cis-pQTLs with GWAS results for 835 diseases from the FinnGen study v8 through mendelian randomization and colocalization analyses. B) Results for MR using trans-pQTLs for protein – disease pairs with at least one significant cis-based phenotypic finding from FinnGen study v8 and sufficient number of p…
MA_prot_id	finn.id	LONGNAME	nsnps.loo.cis	beta.IVW.cis_fused	se.IVW.cis_fused	pval.IVW.cis	qc.pleio.cis	qc.hetero.cis	directional.concordant.cis	PP.H3.abf	PP.H4.abf	nsnps.loo.cis_trans	beta.IVW.cis_trans	se.IVW.cis_trans	pval.IVW.cis_trans	qc.pleio.cis_trans	qc.hetero.cis_trans	directional.concordant.cis_trans	nsnps.loo.trans	beta.IVW.trans	se.IVW.trans	pval.IVW.trans	qc.pleio.trans	qc.hetero.trans	directional.concordant.trans
OID00985_OID20617	DisOfPlaProMetNotElsCla475_Eur_Fin_2021	Disorders of plasma-protein metabolism, not elsewhere classified	4	0.373709	0.803013	0.641657	TRUE	TRUE	FALSE	NA	NA	14	2.41957	0.125872	2.401e-82	TRUE	TRUE	TRUE	10	2.45165	0.111662	7.58312e-107	TRUE	TRUE	TRUE
OID00652_OID21131	PhlAndThrNotIncDvt1030_Eur_Fin_2021	Phlebitis and thrombophlebitis (not including DVT)	1	-0.023969	0.492401	0.961176	TRUE	TRUE	TRUE	NA	NA	10	0.416978	0.0483916	6.88857e-18	TRUE	TRUE	TRUE	9	0.421278	0.048627	4.57636e-18	TRUE	TRUE	TRUE
OID00794_OID21030	Iri806_Eur_Fin_2021	Iridocyclitis	1	-0.0589016	0.238701	0.805094	TRUE	TRUE	TRUE	NA	NA	7	0.600535	0.0707659	2.13455e-17	TRUE	FALSE	TRUE	6	0.613041	0.0666538	3.66775e-20	TRUE	TRUE	TRUE
OID00651_OID20256	VonWilDis339_Eur_Fin_2021	Von Willebrand disease	5	-3.47193	0.564419	7.68311e-10	TRUE	TRUE	TRUE	0.148806	0.839467	13	-3.41189	0.417326	2.94399e-16	TRUE	TRUE	TRUE	9	-2.9567	0.581102	3.61693e-07	TRUE	TRUE	TRUE
OID00794_OID21030	ReaArt1587_Eur_Fin_2021	Reactive arthropathies	1	-0.0580158	0.375084	0.877078	TRUE	TRUE	TRUE	NA	NA	7	0.421826	0.0531647	2.11624e-15	TRUE	TRUE	TRUE	6	0.431664	0.0537069	9.17596e-16	TRUE	TRUE	TRUE
OID01283_OID21105	PurHyp427_Eur_Fin_2021	Pure hypercholesterolaemia	3	-0.0626851	0.098642	0.525115	TRUE	TRUE	FALSE	NA	NA	18	1.0548	0.133152	2.34071e-15	TRUE	FALSE	TRUE	15	1.17824	0.117407	1.06382e-23	TRUE	FALSE	TRUE
OID01283_OID21105	DisOfLipMetAndOthLip450_Eur_Fin_2021	Disorders of lipoprotein metabolism and other lipidaemias	3	-0.0751245	0.0837342	0.369624	TRUE	TRUE	FALSE	NA	NA	18	1.01969	0.129109	2.83735e-15	TRUE	FALSE	TRUE	15	1.14122	0.11203	2.27139e-24	TRUE	FALSE	TRUE
OID00387_OID20576	AstCopKelCod2031079_Eur_Fin_2021	Asthma/COPD (KELA code 203)	4	-0.223145	0.0211927	6.33033e-26	TRUE	TRUE	TRUE	NA	NA	13	-0.198845	0.0254851	6.07477e-15	TRUE	TRUE	TRUE	9	-0.0658737	0.0526272	0.210678	TRUE	TRUE	FALSE
OID00794_OID21030	AntIri805_Eur_Fin_2021	Anterior Iridocyclitis	1	-0.0970625	0.25113	0.699124	TRUE	TRUE	TRUE	NA	NA	7	0.616505	0.0794624	8.59766e-15	TRUE	FALSE	TRUE	6	0.629868	0.076001	1.15527e-16	TRUE	TRUE	TRUE
OID00663_OID20964	DerAndEcz1325_Eur_Fin_2021	Dermatitis and eczema	6	-0.192004	0.0240061	1.26313e-15	TRUE	TRUE	TRUE	0.395209	0.604791	11	-0.179753	0.0231801	8.86268e-15	TRUE	TRUE	TRUE	5	-0.0765111	0.0604893	0.205918	TRUE	TRUE	TRUE
OID00794_OID21030	AcuAndSubIri803_Eur_Fin_2021	Acute and subacute iridocyclitis	1	-0.0911961	0.258338	0.72408	TRUE	TRUE	TRUE	NA	NA	7	0.630163	0.0814913	1.05141e-14	TRUE	FALSE	TRUE	6	0.643583	0.0783903	2.21211e-16	TRUE	TRUE	TRUE
OID00753_OID20985	MucPro1648_Eur_Fin_2021	Mucosal proctocolitis	3	0.564675	0.132153	1.92958e-05	TRUE	TRUE	TRUE	NA	NA	9	0.785663	0.105026	7.39535e-14	TRUE	TRUE	TRUE	7	0.89473	0.168049	1.01383e-07	TRUE	TRUE	TRUE
OID01283_OID21105	HypOthUns431_Eur_Fin_2021	Hyperlipidaemia, other/unspecified	3	-0.134162	0.139378	0.33576	TRUE	TRUE	FALSE	NA	NA	18	1.02493	0.139258	1.84009e-13	TRUE	FALSE	TRUE	16	1.06756	0.14095	3.61909e-14	TRUE	FALSE	TRUE
OID05149_OID21196	MsDisMulScl673_Eur_Fin_2021	MS-disease / Multiple Sclerosis	1	0.118043	0.21893	0.589762	TRUE	TRUE	TRUE	NA	NA	7	0.828874	0.113398	2.68299e-13	TRUE	TRUE	TRUE	6	0.879427	0.0939692	8.07427e-21	TRUE	TRUE	TRUE
OID00794_OID21030	Spo2016_Eur_Fin_2021	Spondyloarthritis	1	-0.181114	0.254104	0.475997	TRUE	TRUE	TRUE	NA	NA	7	0.614856	0.0862873	1.03559e-12	FALSE	FALSE	FALSE	6	0.629747	0.0817735	1.34883e-14	FALSE	FALSE	FALSE
OID00634_OID20250	AstCopKelCod2031079_Eur_Fin_2021	Asthma/COPD (KELA code 203)	4	-0.140673	0.0127234	0.0333643	TRUE	FALSE	FALSE	0.00352247	0.996478	24	-0.1116	0.0158008	1.63071e-12	TRUE	TRUE	TRUE	20	-0.0509927	0.0377201	0.176416	TRUE	TRUE	TRUE
OID01283_OID21105	StaMed2006_Eur_Fin_2021	Statin medication	3	0.0471479	0.0589155	0.423559	TRUE	TRUE	FALSE	NA	NA	18	1.22735	0.174173	1.83124e-12	TRUE	FALSE	TRUE	14	1.48953	0.132294	2.08617e-29	TRUE	FALSE	TRUE
OID00794_OID21030	ChrIri804_Eur_Fin_2021	Chronic iridocyclitis	1	-0.0104195	0.542152	0.984667	TRUE	TRUE	TRUE	NA	NA	7	0.726265	0.103607	2.38626e-12	TRUE	TRUE	FALSE	6	0.739314	0.105606	2.54752e-12	TRUE	TRUE	TRUE
OID00646_OID20248	VenThr1064_Eur_Fin_2021	Venous thromboembolism	2	-0.20089	0.146553	0.170446	TRUE	TRUE	TRUE	NA	NA	18	0.363191	0.0520033	2.86878e-12	TRUE	TRUE	TRUE	16	0.39112	0.0457102	1.16324e-17	TRUE	TRUE	TRUE
OID00794_OID21030	OthAndUnsIri808_Eur_Fin_2021	Other and unspecified iridocyclitis	1	-0.37314	0.631976	0.5549	TRUE	TRUE	TRUE	NA	NA	7	0.59047	0.0852997	4.44362e-12	TRUE	TRUE	TRUE	6	0.608351	0.0860875	1.58707e-12	TRUE	TRUE	TRUE
OID00794_OID21030	SpoFg2017_Eur_Fin_2021	Spondylopathies (FG)	1	-0.386091	0.296295	0.192553	TRUE	TRUE	TRUE	NA	NA	7	0.770187	0.113994	1.41503e-11	FALSE	FALSE	FALSE	6	0.789925	0.105912	8.76521e-14	FALSE	FALSE	TRUE
OID00646_OID20248	DvtOfLowExtAndPulEmb990_Eur_Fin_2021	DVT of lower extremities and pulmonary embolism	2	-0.234207	0.156581	0.134718	TRUE	TRUE	TRUE	NA	NA	18	0.360998	0.0536327	1.68573e-11	TRUE	TRUE	TRUE	16	0.390444	0.0468154	7.42372e-17	TRUE	TRUE	TRUE
OID00794_OID21030	DisOfSclCorIriAndCilBod872_Eur_Fin_2021	Disorders of sclera, cornea, iris and ciliary body	1	-0.187136	0.147902	0.205775	TRUE	TRUE	TRUE	NA	NA	7	0.255881	0.0381327	1.94275e-11	TRUE	TRUE	TRUE	6	0.265788	0.0297736	4.37763e-19	TRUE	TRUE	TRUE
OID00794_OID21030	ReaArtFin1987_Eur_Fin_2021	Reactive arthropathies, FINNGEN	1	-0.011981	0.42893	0.977716	TRUE	TRUE	TRUE	NA	NA	7	0.417618	0.0627735	2.87598e-11	TRUE	TRUE	TRUE	6	0.426503	0.0636179	2.02601e-11	TRUE	TRUE	TRUE
OID00794_OID21030	AnkSpo1436_Eur_Fin_2021	Ankylosing spondylitis	1	-0.282598	0.374756	0.450798	TRUE	TRUE	TRUE	NA	NA	7	0.914435	0.139066	4.84754e-11	FALSE	FALSE	FALSE	6	0.933327	0.137766	1.24638e-11	FALSE	FALSE	FALSE
OID00564_OID20240	MajCorHeaDisEve984_Eur_Fin_2021	Major coronary heart disease event	1	-0.0374752	0.18205	0.836907	TRUE	TRUE	TRUE	NA	NA	21	0.356703	0.0543276	5.176e-11	TRUE	FALSE	TRUE	20	0.368163	0.0543369	1.23919e-11	TRUE	FALSE	TRUE
OID00652_OID21131	VenThr1064_Eur_Fin_2021	Venous thromboembolism	1	-0.652308	0.300221	0.0297983	TRUE	TRUE	TRUE	NA	NA	10	0.352638	0.0542285	7.88306e-11	TRUE	TRUE	TRUE	9	0.362556	0.0456372	1.95277e-15	TRUE	TRUE	TRUE
OID00634_OID20250	NasPol1102_Eur_Fin_2021	Nasal polyp	4	-0.213674	0.0801637	0.00768807	TRUE	FALSE	FALSE	0.988225	0.0117746	24	-0.247143	0.0380777	8.55587e-11	TRUE	TRUE	TRUE	20	-0.247097	0.0912029	0.00674243	TRUE	TRUE	TRUE
OID01283_OID21105	FamHyp414_Eur_Fin_2021	Familial hypercholesterolemia	3	0.144826	0.210598	0.49165	TRUE	TRUE	TRUE	NA	NA	18	0.998727	0.154096	9.09992e-11	TRUE	FALSE	TRUE	16	1.21035	0.167332	4.71615e-13	TRUE	FALSE	TRUE
OID00564_OID20240	CorArtBypGra972_Eur_Fin_2021	Coronary artery bypass grafting	1	-0.183043	0.33984	0.590153	TRUE	TRUE	TRUE	NA	NA	21	0.585004	0.0909698	1.26972e-10	TRUE	TRUE	TRUE	20	0.60744	0.0896219	1.22008e-11	TRUE	TRUE	TRUE
OID00646_OID20248	DvtOfLowExt1031_Eur_Fin_2021	DVT of lower extremities	2	-0.235004	0.209742	0.262524	TRUE	TRUE	TRUE	NA	NA	18	0.459799	0.0716621	1.39705e-10	TRUE	TRUE	TRUE	16	0.493488	0.0632967	6.36906e-15	TRUE	TRUE	TRUE
OID00542_OID20724	RheArt1589_Eur_Fin_2021	Rheumatoid arthritis	4	0.184085	0.0362764	3.88487e-07	TRUE	TRUE	TRUE	NA	NA	12	0.180293	0.0282657	1.78837e-10	TRUE	TRUE	TRUE	9	0.336992	0.224614	0.133532	TRUE	FALSE	FALSE
OID00634_OID20250	ChrLowResDis1100_Eur_Fin_2021	Chronic lower respiratory diseases	4	-0.0961039	0.0447787	0.0318572	TRUE	FALSE	FALSE	0.0798138	0.920178	24	-0.0799696	0.0125891	2.12127e-10	TRUE	TRUE	TRUE	20	-0.0134892	0.0316643	0.670104	TRUE	TRUE	FALSE
OID00533_OID20661	EssHaeThr2043_Eur_Fin_2021	Essential (haemorrhagic) thrombocythaemia	1	1.3409	0.820965	0.1024	TRUE	TRUE	TRUE	NA	NA	44	-1.44841	0.229904	2.97567e-10	TRUE	FALSE	TRUE	43	-1.52229	0.224746	1.25806e-11	TRUE	FALSE	TRUE
OID00652_OID21131	DvtOfLowExt1031_Eur_Fin_2021	DVT of lower extremities	1	-0.716699	0.429233	0.0949744	TRUE	TRUE	TRUE	NA	NA	10	0.430045	0.0687179	3.89635e-10	TRUE	TRUE	TRUE	9	0.441106	0.0613423	6.43659e-13	TRUE	TRUE	TRUE
OID00794_OID21030	IriInDisClaEls807_Eur_Fin_2021	Iridocyclitis in diseases classified elsewhere	1	-0.540216	0.986984	0.584145	TRUE	TRUE	TRUE	NA	NA	7	0.857569	0.137269	4.17492e-10	TRUE	TRUE	FALSE	6	0.879601	0.129273	1.01586e-11	TRUE	TRUE	FALSE
OID00535_OID20697	CoeDis1163_Eur_Fin_2021	Coeliac disease	1	0.571777	0.424425	0.177923	TRUE	TRUE	TRUE	NA	NA	12	1.25961	0.201722	4.25764e-10	TRUE	TRUE	TRUE	10	1.47313	0.168269	2.04804e-18	TRUE	TRUE	TRUE
OID00652_OID21131	DvtOfLowExtAndPulEmb990_Eur_Fin_2021	DVT of lower extremities and pulmonary embolism	1	-0.779897	0.320715	0.0150264	TRUE	TRUE	TRUE	NA	NA	10	0.351985	0.0565536	4.84921e-10	TRUE	TRUE	TRUE	9	0.363147	0.0451526	8.79149e-16	TRUE	TRUE	TRUE
OID00564_OID20240	DisOfLipMetAndOthLip450_Eur_Fin_2021	Disorders of lipoprotein metabolism and other lipidaemias	1	-1.88987	0.265457	0.591769	TRUE	TRUE	TRUE	0.068718	0.931269	21	0.571338	0.0919096	5.09017e-10	TRUE	FALSE	TRUE	20	0.590734	0.0919074	1.29728e-10	TRUE	FALSE	TRUE
OID01283_OID21105	MetDis454_Eur_Fin_2021	Metabolic disorders	3	-0.0465501	0.0715957	0.515576	TRUE	TRUE	FALSE	NA	NA	19	0.618924	0.0997315	5.43824e-10	TRUE	FALSE	TRUE	15	0.760516	0.0833774	7.41793e-20	TRUE	FALSE	TRUE
OID00564_OID20240	MixHyp430_Eur_Fin_2021	Mixed hyperlipidaemia	1	0.0686953	0.978934	0.944056	TRUE	TRUE	TRUE	NA	NA	21	1.89566	0.306388	6.12768e-10	TRUE	FALSE	TRUE	20	1.94689	0.310678	3.69063e-10	TRUE	FALSE	TRUE
OID01043_OID20522	OthAndUnsAna291_Eur_Fin_2021	Other and unspecified anaemias	1	0.810285	0.193978	2.95107e-05	TRUE	TRUE	TRUE	NA	NA	12	0.463627	0.0752526	7.23133e-10	TRUE	TRUE	TRUE	12	0.409795	0.0899834	5.26064e-06	TRUE	TRUE	TRUE
OID01283_OID21105	DisOfLipMetUns451_Eur_Fin_2021	Disorder of lipoprotein metabolism, unspecified	3	-0.258428	0.234126	0.26968	TRUE	TRUE	FALSE	NA	NA	18	1.05383	0.173395	1.21991e-09	TRUE	FALSE	TRUE	15	1.15337	0.158761	3.73573e-13	TRUE	FALSE	TRUE
OID00812_OID21449	OthUnsRheArt1988_Eur_Fin_2021	Other/unspecified rheumatoid arthritis	4	0.276915	0.18689	0.13842	TRUE	TRUE	TRUE	NA	NA	12	0.704873	0.116111	1.27363e-09	TRUE	TRUE	TRUE	8	0.887509	0.12209	3.61347e-13	TRUE	TRUE	TRUE
OID00533_OID20661	MyeDisCmlExc1650_Eur_Fin_2021	Myeloproliferative diseases (CML excluded)	1	0.945901	0.586289	0.106664	TRUE	TRUE	TRUE	NA	NA	44	-1.40333	0.231395	1.32225e-09	TRUE	FALSE	TRUE	43	-1.46384	0.229693	1.85291e-10	TRUE	FALSE	TRUE
OID00564_OID20240	MetDis454_Eur_Fin_2021	Metabolic disorders	1	-1.17541	0.227147	0.846978	TRUE	TRUE	TRUE	0.182615	0.81735	21	0.400047	0.0660007	1.35062e-09	TRUE	FALSE	TRUE	20	0.412501	0.0665432	5.68254e-10	TRUE	FALSE	TRUE
OID05220_OID20937	CoeDis1163_Eur_Fin_2021	Coeliac disease	3	1.02112	0.112421	1.05619e-19	TRUE	TRUE	TRUE	NA	NA	9	0.849339	0.140455	1.47519e-09	TRUE	TRUE	TRUE	6	0.145896	0.227496	0.52132	TRUE	TRUE	FALSE
OID01023_OID21315	CorAng962_Eur_Fin_2021	Coronary angioplasty	4	0.10076	0.136241	0.459559	TRUE	TRUE	FALSE	NA	NA	18	0.443449	0.0733999	1.52637e-09	TRUE	TRUE	TRUE	15	0.470944	0.0777189	1.36476e-09	TRUE	TRUE	TRUE
OID00651_OID20256	ChrCoaDef294_Eur_Fin_2021	Chronic Coagulation defects	5	-1.91108	0.413527	3.81129e-06	TRUE	TRUE	TRUE	NA	NA	13	-1.81822	0.30406	2.23416e-09	TRUE	TRUE	TRUE	9	-1.42486	0.420171	0.000696023	TRUE	TRUE	TRUE
OID00819_OID20653	ThyWitDifGoi494_Eur_Fin_2021	Thyrotoxicosis with diffuse goitre	4	0.727576	0.183155	7.11327e-05	TRUE	TRUE	TRUE	NA	NA	10	0.664408	0.111124	2.24563e-09	TRUE	TRUE	TRUE	7	1.24451	0.370237	0.00077552	TRUE	FALSE	TRUE
OID00564_OID20240	AngPec961_Eur_Fin_2021	Angina pectoris	1	-0.0576945	0.20422	0.777551	TRUE	TRUE	TRUE	NA	NA	21	0.375187	0.0630981	2.74627e-09	TRUE	FALSE	TRUE	20	0.387738	0.0633891	9.54789e-10	TRUE	FALSE	TRUE
OID00564_OID20240	PurHyp427_Eur_Fin_2021	Pure hypercholesterolaemia	1	-2.12054	0.312284	0.709059	TRUE	TRUE	TRUE	0.151544	0.848428	21	0.562574	0.0948061	2.95744e-09	TRUE	FALSE	TRUE	20	0.581261	0.0953215	1.07472e-09	TRUE	FALSE	TRUE
OID00663_OID20964	OthAndUnsDer1326_Eur_Fin_2021	Other and unspecified dermatitis	6	-0.153629	0.0277347	3.03819e-08	TRUE	TRUE	TRUE	NA	NA	10	-0.156809	0.0265732	3.61263e-09	TRUE	TRUE	TRUE	5	-0.0756404	0.131159	0.564136	TRUE	TRUE	FALSE
OID00663_OID20964	ChrLowResDis1100_Eur_Fin_2021	Chronic lower respiratory diseases	6	-0.0907603	0.0170066	9.46187e-08	TRUE	TRUE	TRUE	0.999388	0.000364747	11	-0.094514	0.0160774	4.13526e-09	TRUE	TRUE	TRUE	5	-0.126076	0.0533218	0.0180578	TRUE	TRUE	TRUE
OID00437_OID20570	Dor1488_Eur_Fin_2021	Dorsalgia	3	-0.201348	0.068069	0.00309641	TRUE	TRUE	TRUE	NA	NA	12	-0.164299	0.0279517	4.1533e-09	TRUE	TRUE	TRUE	10	-0.0591701	0.0282235	0.036039	TRUE	TRUE	TRUE
OID00387_OID20576	ChrLowResDis1100_Eur_Fin_2021	Chronic lower respiratory diseases	4	-0.155205	0.0238435	7.54971e-11	TRUE	TRUE	TRUE	NA	NA	13	-0.136779	0.023313	4.43568e-09	TRUE	TRUE	TRUE	10	0.0704856	0.0583961	0.227422	TRUE	TRUE	FALSE
OID00555_OID20624	IngHer1197_Eur_Fin_2021	Inguinal hernia	6	0.163906	0.0347919	7.00324e-06	TRUE	TRUE	TRUE	0.0340029	0.9632	24	0.130669	0.0222749	4.45868e-09	TRUE	TRUE	TRUE	18	0.10458	0.0434854	0.0161749	TRUE	TRUE	TRUE
OID00426_OID21422	MenDisNotOthSpe544_Eur_Fin_2021	Mental disorders, not otherwise specified	7	0.227353	0.0408208	2.55404e-08	TRUE	TRUE	TRUE	NA	NA	26	0.229843	0.0392624	4.79852e-09	TRUE	TRUE	TRUE	21	0.159004	0.172905	0.35778	TRUE	TRUE	TRUE
OID00663_OID20964	AtoDer1312_Eur_Fin_2021	Atopic dermatitis	6	-0.355053	0.0539213	4.55947e-11	TRUE	TRUE	TRUE	0.0801007	0.919899	11	-0.336922	0.0576314	5.03089e-09	TRUE	TRUE	TRUE	5	-0.185469	0.202196	0.359	TRUE	TRUE	FALSE
OID00564_OID20240	CorRevAngOrCab1037_Eur_Fin_2021	Coronary revascularization (ANGIO or CABG)	1	-0.133851	0.244118	0.583482	TRUE	TRUE	TRUE	NA	NA	21	0.459549	0.0786458	5.11849e-09	TRUE	FALSE	TRUE	20	0.476817	0.0783911	1.18292e-09	TRUE	FALSE	TRUE
OID01303_OID20285	HypOfPro1757_Eur_Fin_2021	Hyperplasia of prostate	3	-0.150441	0.0329473	4.96861e-06	TRUE	TRUE	TRUE	NA	NA	18	-0.162076	0.0278154	5.64847e-09	TRUE	TRUE	TRUE	15	-0.190946	0.0518979	0.000233913	TRUE	TRUE	TRUE
OID00564_OID20240	CorAth986_Eur_Fin_2021	Coronary atherosclerosis	1	-1.33522	0.262884	0.785394	TRUE	TRUE	TRUE	0.0297343	0.970137	21	0.353999	0.0607666	5.69234e-09	TRUE	FALSE	TRUE	20	0.362911	0.0620748	5.02467e-09	TRUE	FALSE	TRUE
OID00395_OID20691	OthEmbAndThr1053_Eur_Fin_2021	Other embolism and thrombosis	5	0.507777	0.120823	2.63818e-05	TRUE	TRUE	TRUE	NA	NA	17	0.634233	0.110296	8.90943e-09	TRUE	TRUE	TRUE	12	0.890488	0.205087	1.41193e-05	TRUE	TRUE	TRUE
OID00564_OID20240	StaMed2006_Eur_Fin_2021	Statin medication	1	-2.49798	0.18671	0.171804	TRUE	TRUE	TRUE	0.0309091	0.969085	21	0.674021	0.117282	9.08208e-09	TRUE	FALSE	TRUE	20	0.688567	0.120449	1.08633e-08	TRUE	FALSE	TRUE
OID00352_OID20639	ThyWitDifGoi494_Eur_Fin_2021	Thyrotoxicosis with diffuse goitre	4	0.148094	0.0454138	0.00111022	TRUE	TRUE	TRUE	NA	NA	26	0.154752	0.0269482	9.32455e-09	TRUE	TRUE	TRUE	23	0.2282	0.0735625	0.00192142	TRUE	TRUE	TRUE
OID00564_OID20240	IscHeaDisWidDef1009_Eur_Fin_2021	Ischaemic heart disease, wide definition	1	0.00310429	0.159776	0.984499	TRUE	TRUE	TRUE	0.998916	0.000578276	21	0.301805	0.0525942	9.55925e-09	TRUE	FALSE	TRUE	20	0.310466	0.053442	6.26949e-09	TRUE	FALSE	TRUE
OID01075_OID21422	MenDisNotOthSpe544_Eur_Fin_2021	Mental disorders, not otherwise specified	6	0.227372	0.0409613	2.84227e-08	TRUE	TRUE	TRUE	NA	NA	18	0.226171	0.0395539	1.07764e-08	TRUE	TRUE	TRUE	12	0.20959	0.152201	0.168493	TRUE	TRUE	FALSE
OID00781_OID20724	RheArt1589_Eur_Fin_2021	Rheumatoid arthritis	3	0.191865	0.0312693	8.4691e-10	TRUE	TRUE	TRUE	NA	NA	9	0.184267	0.0322559	1.11211e-08	TRUE	TRUE	TRUE	7	0.359863	0.286078	0.208421	TRUE	FALSE	FALSE
OID00794_OID21030	CrEStSyn275_Eur_Fin_2021	CR(E)ST syndrome	1	-0.444491	1.05668	0.674013	TRUE	TRUE	TRUE	NA	NA	7	0.957647	0.167825	1.1551e-08	TRUE	TRUE	FALSE	6	0.977529	0.169183	7.56254e-09	TRUE	TRUE	FALSE
OID00804_OID20663	Agr281_Eur_Fin_2021	Agranulocytosis	1	-1.15412	0.516276	0.0253869	TRUE	TRUE	TRUE	NA	NA	16	-0.488229	0.0857367	1.23726e-08	TRUE	TRUE	TRUE	15	-0.469344	0.086944	6.7301e-08	TRUE	TRUE	TRUE
OID01234_OID20381	OthDisOfBloAndBloForOrg326_Eur_Fin_2021	Other diseases of blood and blood-forming organs	2	0.052476	0.258838	0.839341	TRUE	TRUE	TRUE	NA	NA	29	0.59911	0.10537	1.3022e-08	TRUE	TRUE	TRUE	26	0.774511	0.119094	7.85358e-11	TRUE	TRUE	TRUE
OID05149_OID21196	AnkSpoStrDef1437_Eur_Fin_2021	Ankylosing spondylitis, strict definition	1	-0.15345	0.290432	0.597255	TRUE	TRUE	TRUE	NA	NA	6	-0.925028	0.16309	1.41243e-08	TRUE	TRUE	FALSE	5	-1.00828	0.137997	2.74106e-13	TRUE	TRUE	FALSE
OID01234_OID20381	PulEmb1034_Eur_Fin_2021	Pulmonary embolism	2	0.294157	0.119043	0.0134734	TRUE	TRUE	TRUE	NA	NA	29	0.281493	0.0497084	1.48849e-08	TRUE	TRUE	TRUE	27	0.279023	0.05637	7.42691e-07	TRUE	TRUE	TRUE
OID00533_OID20661	PolVer1899_Eur_Fin_2021	Polycythaemia vera	1	1.1848	0.826254	0.15159	TRUE	TRUE	TRUE	NA	NA	42	-1.39184	0.246475	1.63299e-08	TRUE	FALSE	TRUE	42	-1.64667	0.243474	1.34982e-11	TRUE	FALSE	TRUE
OID00490_OID20675	DisOfLipMetAndOthLip450_Eur_Fin_2021	Disorders of lipoprotein metabolism and other lipidaemias	2	0.190645	0.0575623	0.000926373	TRUE	TRUE	TRUE	NA	NA	11	0.217442	0.0385302	1.66726e-08	TRUE	TRUE	TRUE	10	0.213935	0.0630115	0.000685836	TRUE	TRUE	TRUE
OID00437_OID20570	LowBacPaiOrAndSci1535_Eur_Fin_2021	Lower back pain or/and sciatica	3	-0.190772	0.077774	0.0141711	TRUE	TRUE	TRUE	NA	NA	12	-0.180552	0.0319961	1.67181e-08	TRUE	TRUE	TRUE	10	-0.0666159	0.035152	0.058082	TRUE	TRUE	TRUE
OID01021_OID20581	LeiOfUte183_Eur_Fin_2021	Leiomyoma of uterus	7	-0.228948	0.0402748	1.31083e-08	TRUE	TRUE	TRUE	NA	NA	15	-0.199919	0.035493	1.77485e-08	TRUE	TRUE	TRUE	9	-0.0754542	0.074827	0.313271	TRUE	TRUE	FALSE
OID00570_OID20267	MsDisMulScl673_Eur_Fin_2021	MS-disease / Multiple Sclerosis	6	0.316803	0.0637882	6.81788e-07	TRUE	TRUE	TRUE	NA	NA	22	0.314259	0.0558276	1.81147e-08	TRUE	TRUE	TRUE	17	0.443134	0.185229	0.0167407	TRUE	TRUE	FALSE
OID00634_OID20250	SugForEosAst112_Eur_Fin_2021	Suggestive for eosinophilic asthma	4	-0.217437	0.102649	0.0341526	TRUE	TRUE	FALSE	0.552547	0.447403	24	-0.249899	0.044644	2.17351e-08	TRUE	TRUE	TRUE	20	-0.00705758	0.128923	0.956344	TRUE	TRUE	FALSE
OID00598_OID20295	OthSecGon2008_Eur_Fin_2021	Other secondary gonarthrosis	7	-0.363498	0.0929911	9.26967e-05	TRUE	TRUE	TRUE	NA	NA	23	-0.3621	0.0650844	2.64342e-08	TRUE	TRUE	TRUE	16	-0.156697	0.223163	0.482577	TRUE	TRUE	FALSE
OID00807_OID20697	CoeDis1163_Eur_Fin_2021	Coeliac disease	1	0.580815	0.431134	0.177923	TRUE	TRUE	TRUE	NA	NA	7	1.3446	0.241768	2.67435e-08	TRUE	TRUE	TRUE	6	1.48569	0.239927	5.93019e-10	TRUE	TRUE	TRUE
OID00327_OID21307	OthDisOfLiv1172_Eur_Fin_2021	Other diseases of liver	2	0.197815	0.288525	0.492961	TRUE	TRUE	TRUE	NA	NA	21	0.703333	0.126772	2.88962e-08	TRUE	TRUE	TRUE	19	0.754998	0.134383	1.92913e-08	TRUE	TRUE	TRUE
OID00744_OID21193	SleStrDef2012_Eur_Fin_2021	SLE, strict definition	8	-0.239157	0.081323	0.0032733	FALSE	TRUE	FALSE	NA	NA	13	-0.40181	0.0724387	2.90799e-08	TRUE	TRUE	TRUE	6	-0.341777	0.414292	0.40939	TRUE	TRUE	FALSE
OID01455_OID21139	DisOfVeiLymVesAndLymNodNotElsCla989_Eur_Fin_2021	Diseases of veins, lymphatic vessels and lymph nodes, not elsewhere classified	1	0.268544	0.119083	0.024127	TRUE	TRUE	TRUE	NA	NA	15	0.19204	0.0346556	3.00078e-08	TRUE	TRUE	TRUE	14	0.187841	0.036583	2.82678e-07	TRUE	TRUE	TRUE
OID05186_OID20916	Dem522_Eur_Fin_2021	Dementia	7	0.0547155	0.024923	0.0281365	TRUE	TRUE	TRUE	NA	NA	11	0.0864604	0.0156037	3.0071e-08	TRUE	TRUE	TRUE	5	0.124523	0.134053	0.352936	TRUE	TRUE	FALSE
OID00819_OID20653	HalValAcq1515_Eur_Fin_2021	Hallux valgus (acquired)	4	-0.462955	0.114912	5.60692e-05	TRUE	TRUE	TRUE	NA	NA	11	-0.333189	0.0603002	3.2853e-08	TRUE	TRUE	TRUE	7	-0.265131	0.070393	0.000165598	TRUE	TRUE	TRUE
OID00794_OID21030	JuvRhe1525_Eur_Fin_2021	Juvenile rheuma	1	-0.589275	0.74289	0.42765	TRUE	TRUE	TRUE	NA	NA	7	1.01123	0.183497	3.57111e-08	TRUE	TRUE	TRUE	6	1.0357	0.181849	1.23073e-08	TRUE	TRUE	TRUE
OID05188_OID20873	GlaSus793_Eur_Fin_2021	Glaucoma suspect	4	0.155192	0.065232	0.0173558	TRUE	TRUE	TRUE	NA	NA	14	0.166593	0.0302541	3.66135e-08	TRUE	TRUE	TRUE	11	0.156252	0.0509675	0.00217143	TRUE	TRUE	TRUE
OID00590_OID20388	OthDisOfEye777_Eur_Fin_2021	Other disorders of eyelid	5	-0.157562	0.0401609	8.73523e-05	TRUE	TRUE	TRUE	0.553133	0.442567	15	-0.152829	0.0277653	3.70596e-08	TRUE	TRUE	TRUE	10	-0.11526	0.0830046	0.164957	TRUE	TRUE	TRUE
OID00744_OID21193	SleFin2010_Eur_Fin_2021	SLE (Finngen)	8	-0.203965	0.082218	0.0131096	FALSE	TRUE	FALSE	NA	NA	13	-0.38824	0.070534	3.70626e-08	TRUE	TRUE	TRUE	6	-0.468937	0.404663	0.246524	TRUE	TRUE	FALSE
OID00646_OID20248	PulEmb1034_Eur_Fin_2021	Pulmonary embolism	2	-0.22397	0.20813	0.281881	TRUE	TRUE	TRUE	NA	NA	18	0.295776	0.0539173	4.11762e-08	TRUE	TRUE	TRUE	16	0.321642	0.047175	9.2283e-12	TRUE	TRUE	TRUE
OID00794_OID21030	OthUnsReaArt1983_Eur_Fin_2021	Other/unspecified reactive arthropathies	1	0.250077	0.462313	0.588559	TRUE	TRUE	TRUE	NA	NA	7	0.364401	0.0664817	4.22408e-08	TRUE	TRUE	TRUE	6	0.366815	0.0731184	5.25603e-07	TRUE	TRUE	TRUE
OID05175_OID20564	NasPol1102_Eur_Fin_2021	Nasal polyp	1	-0.0546167	0.0279019	0.0502941	TRUE	TRUE	TRUE	NA	NA	13	0.649089	0.118446	4.25261e-08	TRUE	TRUE	TRUE	13	0.649089	0.118446	4.25261e-08	TRUE	TRUE	TRUE
OID00794_OID21030	AnkSpoStrDef1437_Eur_Fin_2021	Ankylosing spondylitis, strict definition	1	-0.760505	0.575935	0.186678	TRUE	TRUE	TRUE	NA	NA	7	0.999544	0.182419	4.26794e-08	FALSE	FALSE	FALSE	6	1.02518	0.177081	7.06664e-09	FALSE	FALSE	FALSE
OID00131_OID20125	AntMedNotThaTheAreOthInd1997_Eur_Fin_2021	Antihypertensive medication - note that there are other indications	2	-0.178463	0.0218332	2.98549e-16	TRUE	TRUE	TRUE	NA	NA	12	-0.189549	0.0346162	4.3571e-08	TRUE	TRUE	TRUE	10	-0.233699	0.0808238	0.00383455	TRUE	TRUE	TRUE
OID05149_OID21196	OthDemDisOfTheCenNerSys687_Eur_Fin_2021	Other demyelinating diseases of the central nervous system	1	0.0965286	0.315625	0.759732	TRUE	TRUE	TRUE	NA	NA	7	0.624733	0.11431	4.62288e-08	TRUE	TRUE	TRUE	6	0.665316	0.110763	1.89357e-09	TRUE	TRUE	TRUE
OID05186_OID20916	DemIncAvo523_Eur_Fin_2021	Dementia, including avohilmo	7	0.0504454	0.0227213	0.0264066	TRUE	TRUE	TRUE	NA	NA	11	0.0813336	0.0149319	5.12385e-08	TRUE	TRUE	TRUE	5	0.0987079	0.12817	0.441222	TRUE	TRUE	FALSE
OID05127_OID20795	GraDisStrDef425_Eur_Fin_2021	Graves disease, strict definition	1	0.251763	0.564633	0.655679	TRUE	TRUE	TRUE	NA	NA	6	1.03764	0.191838	6.34084e-08	TRUE	TRUE	TRUE	5	1.13597	0.199726	1.28821e-08	TRUE	TRUE	TRUE
OID00804_OID20663	JuvRhe1525_Eur_Fin_2021	Juvenile rheuma	1	0.172615	1.09996	0.875302	TRUE	TRUE	TRUE	NA	NA	17	1.2446	0.230205	6.42829e-08	TRUE	TRUE	TRUE	16	1.27605	0.236373	6.72215e-08	TRUE	TRUE	TRUE
OID05149_OID21196	DisOfOptNerAndVisPat829_Eur_Fin_2021	Disorders of optic nerve and visual pathways	1	0.0200374	0.197315	0.919114	TRUE	TRUE	TRUE	NA	NA	7	0.313273	0.0583735	8.01922e-08	TRUE	TRUE	TRUE	6	0.337671	0.0569157	2.97757e-09	TRUE	TRUE	FALSE
OID00794_OID21030	JuvArtFin1132_Eur_Fin_2021	Juvenile arthritis (FINNGEN)	1	-0.717673	0.513616	0.162325	TRUE	TRUE	TRUE	NA	NA	7	0.94016	0.175745	8.81712e-08	TRUE	FALSE	TRUE	6	0.967337	0.168856	1.0117e-08	TRUE	FALSE	TRUE
OID00564_OID20240	HarCarDis987_Eur_Fin_2021	Hard cardiovascular diseases	1	-0.00831864	0.160164	0.958578	TRUE	TRUE	TRUE	NA	NA	21	0.236656	0.0442552	8.91605e-08	TRUE	FALSE	TRUE	20	0.243761	0.0450237	6.16085e-08	TRUE	FALSE	TRUE
OID05149_OID21196	OptNeu831_Eur_Fin_2021	Optic neuritis	1	-0.129989	0.291811	0.655991	TRUE	TRUE	TRUE	NA	NA	7	0.560813	0.104914	9.01955e-08	TRUE	TRUE	FALSE	6	0.613344	0.0804699	2.49719e-14	TRUE	TRUE	FALSE
OID00650_OID20325	OthDisOfInt1209_Eur_Fin_2021	Other diseases of intestines	1	-0.0156676	0.104724	0.881074	TRUE	TRUE	TRUE	NA	NA	16	-0.218831	0.0414595	1.30464e-07	TRUE	TRUE	TRUE	15	-0.250146	0.0411151	1.1719e-09	TRUE	TRUE	TRUE
OID00533_OID20661	OthDisOfBloAndBloForOrg326_Eur_Fin_2021	Other diseases of blood and blood-forming organs	1	0.829343	0.588634	0.158856	TRUE	TRUE	TRUE	NA	NA	44	-0.758882	0.144625	1.54398e-07	TRUE	FALSE	TRUE	43	-0.800933	0.142651	1.96958e-08	TRUE	FALSE	TRUE
OID01283_OID21105	FamHypWitIscHeaDis415_Eur_Fin_2021	Familial hypercholesterolemia, with ischemic heart disease	3	-0.203862	0.292065	0.485176	TRUE	TRUE	FALSE	NA	NA	19	1.12311	0.216388	2.10037e-07	TRUE	FALSE	TRUE	16	1.29509	0.214695	1.61679e-09	TRUE	FALSE	TRUE
OID00327_OID21307	DisOfLiv1214_Eur_Fin_2021	Diseases of liver	2	-0.000993552	0.196954	0.995975	TRUE	TRUE	TRUE	NA	NA	21	0.489489	0.0948625	2.46974e-07	TRUE	TRUE	TRUE	19	0.539681	0.0975231	3.13234e-08	TRUE	TRUE	TRUE
OID05140_OID21029	KelRei2021281_Eur_Fin_2021	KELA_REIMBURSEMENT_202	3	-0.00629687	0.0493788	0.898527	TRUE	TRUE	FALSE	NA	NA	19	0.279398	0.0541596	2.48559e-07	TRUE	TRUE	TRUE	17	0.341467	0.0542984	3.20102e-10	TRUE	TRUE	TRUE
OID00610_OID20743	IngHer1197_Eur_Fin_2021	Inguinal hernia	1	-0.513258	0.239328	0.0319868	TRUE	TRUE	TRUE	NA	NA	43	0.126947	0.0248929	3.40145e-07	TRUE	TRUE	TRUE	42	0.13272	0.0234421	1.49958e-08	TRUE	TRUE	TRUE
OID00794_OID21030	OthSpeUnsInfSpo1610_Eur_Fin_2021	Other specified/unspecified inflammatory spondylopathies	1	-1.11906	0.534181	0.0361795	TRUE	TRUE	TRUE	NA	NA	7	0.596787	0.117116	3.47501e-07	TRUE	TRUE	TRUE	6	0.627987	0.0765341	2.29986e-16	TRUE	TRUE	TRUE
OID00652_OID21131	PulEmb1034_Eur_Fin_2021	Pulmonary embolism	1	-0.762094	0.426399	0.0738926	TRUE	TRUE	TRUE	NA	NA	10	0.30434	0.0618845	8.74874e-07	TRUE	TRUE	TRUE	9	0.31493	0.0540887	5.79869e-09	TRUE	TRUE	TRUE
OID05216_OID20889	DvtOfLowExtAndPulEmb990_Eur_Fin_2021	DVT of lower extremities and pulmonary embolism	2	-0.0378318	0.0472037	0.422867	TRUE	TRUE	TRUE	NA	NA	10	-0.326707	0.0671597	1.14673e-06	FALSE	FALSE	FALSE	8	-0.383489	0.0629164	1.0929e-09	FALSE	FALSE	FALSE
OID01283_OID21105	UnsAngPec1055_Eur_Fin_2021	Unstable angina pectoris	3	-0.100525	0.140761	0.475132	TRUE	TRUE	FALSE	NA	NA	18	0.449103	0.0926826	1.26228e-06	TRUE	FALSE	TRUE	15	0.517504	0.0869785	2.68474e-09	TRUE	FALSE	TRUE
OID05216_OID20889	PulEmb1034_Eur_Fin_2021	Pulmonary embolism	2	-0.0545994	0.0627216	0.384025	TRUE	TRUE	TRUE	NA	NA	10	-0.290269	0.0607705	1.78394e-06	FALSE	FALSE	FALSE	8	-0.336893	0.0603936	2.4288e-08	TRUE	FALSE	FALSE
OID00302_OID21443	PriOpeAngGlaStr788_Eur_Fin_2021	Primary open-angle glaucoma, strict	3	-0.0450259	0.0434704	0.300304	TRUE	TRUE	TRUE	NA	NA	16	0.393899	0.0826671	1.8897e-06	TRUE	TRUE	TRUE	13	0.398328	0.0719112	3.03917e-08	TRUE	TRUE	TRUE
OID05216_OID20889	End1675_Eur_Fin_2021	Endometriosis	2	0.00476427	0.0518483	0.926787	TRUE	TRUE	TRUE	NA	NA	10	-0.120452	0.0257068	2.79131e-06	TRUE	TRUE	TRUE	8	-0.146929	0.023842	7.15445e-10	TRUE	TRUE	TRUE
OID05127_OID20795	LicPla1358_Eur_Fin_2021	Lichen planus	1	0.219522	0.508598	0.666017	TRUE	TRUE	TRUE	NA	NA	6	1.2201	0.261862	3.17238e-06	TRUE	TRUE	TRUE	5	1.34822	0.246046	4.26424e-08	TRUE	TRUE	TRUE
OID01283_OID21105	MajCorHeaDisEve984_Eur_Fin_2021	Major coronary heart disease event	3	-0.185228	0.0835811	0.0266814	TRUE	TRUE	FALSE	NA	NA	18	0.397252	0.0865758	4.46463e-06	TRUE	FALSE	TRUE	15	0.470007	0.0819624	9.7849e-09	TRUE	FALSE	TRUE
OID05138_OID20134	PerAbs1104_Eur_Fin_2021	Peritonsillar abscess	4	-0.0865412	0.0450972	0.0549851	TRUE	TRUE	TRUE	NA	NA	17	-0.137113	0.0300567	5.07168e-06	TRUE	TRUE	TRUE	12	-0.169871	0.0301785	1.81396e-08	TRUE	TRUE	TRUE
OID01283_OID21105	CorAth986_Eur_Fin_2021	Coronary atherosclerosis	3	-0.157576	0.0829269	0.05741	TRUE	TRUE	FALSE	NA	NA	18	0.438764	0.0967566	5.76813e-06	TRUE	FALSE	TRUE	15	0.513004	0.0943549	5.41955e-08	TRUE	FALSE	TRUE
OID01283_OID21105	AngPec961_Eur_Fin_2021	Angina pectoris	3	-0.175687	0.0937911	0.0610443	TRUE	TRUE	FALSE	NA	NA	18	0.395474	0.0876626	6.44232e-06	TRUE	FALSE	TRUE	15	0.466143	0.0838907	2.75154e-08	TRUE	FALSE	TRUE
OID05216_OID20889	VonWilDis339_Eur_Fin_2021	Von Willebrand disease	2	-0.00850901	0.329654	0.979407	TRUE	TRUE	TRUE	NA	NA	10	0.799619	0.177673	6.77901e-06	TRUE	TRUE	TRUE	8	0.999202	0.163825	1.06591e-09	TRUE	TRUE	TRUE
OID05127_OID20795	HypDruRei956_Eur_Fin_2021	Hypothyroidism, drug reimbursement	1	0.155914	0.333273	0.639908	TRUE	TRUE	TRUE	NA	NA	5	0.901742	0.200703	7.02559e-06	TRUE	TRUE	TRUE	4	1.00757	0.176881	1.22421e-08	TRUE	TRUE	TRUE
OID01283_OID21105	IscHeaDisWidDef1009_Eur_Fin_2021	Ischaemic heart disease, wide definition	3	-0.131418	0.0732865	0.0729397	TRUE	TRUE	FALSE	NA	NA	18	0.364738	0.0812606	7.17296e-06	TRUE	FALSE	TRUE	15	0.426224	0.0790166	6.88657e-08	TRUE	FALSE	TRUE
OID01283_OID21105	CalAorValSteOpe981_Eur_Fin_2021	Calcific aortic valvular stenosis, operated	3	-0.0872318	0.160115	0.585885	TRUE	TRUE	TRUE	NA	NA	17	0.425117	0.0949241	7.5171e-06	TRUE	TRUE	TRUE	14	0.553251	0.085463	9.57129e-11	TRUE	TRUE	TRUE
OID01283_OID21105	MyoInfStr1016_Eur_Fin_2021	Myocardial infarction, strict	3	-0.199248	0.109992	0.0700667	TRUE	TRUE	FALSE	NA	NA	18	0.434391	0.0972661	7.96939e-06	TRUE	FALSE	TRUE	15	0.513681	0.092076	2.42076e-08	TRUE	FALSE	TRUE
OID00812_OID21449	PapDis1383_Eur_Fin_2021	Papulosquamous disorders	4	0.0728161	0.103568	0.482008	TRUE	TRUE	FALSE	NA	NA	13	0.361222	0.0810183	8.25256e-06	TRUE	TRUE	TRUE	9	0.471686	0.085488	3.4372e-08	TRUE	TRUE	TRUE
OID05216_OID20889	PurHyp427_Eur_Fin_2021	Pure hypercholesterolaemia	2	-0.0129064	0.0397225	0.745247	TRUE	TRUE	TRUE	NA	NA	10	-0.123326	0.0277597	8.88673e-06	TRUE	TRUE	TRUE	8	-0.146579	0.0254794	8.77564e-09	TRUE	TRUE	TRUE
OID00794_OID21030	PriBilChoPbc254_Eur_Fin_2021	Primary biliary cholangitis (PBC)	1	-3.17877	0.878607	0.00029693	TRUE	TRUE	TRUE	NA	NA	7	1.08826	0.249193	1.2588e-05	TRUE	FALSE	TRUE	6	1.14684	0.157678	3.50766e-13	TRUE	TRUE	TRUE
OID00446_OID20188	CorAth986_Eur_Fin_2021	Coronary atherosclerosis	3	-0.0329426	0.0358373	0.357976	TRUE	FALSE	FALSE	0.999926	7.34391e-05	16	-0.315257	0.072334	1.31048e-05	TRUE	FALSE	TRUE	14	-0.576423	0.0815087	1.52804e-12	TRUE	TRUE	TRUE
OID01283_OID21105	CorRevAngOrCab1037_Eur_Fin_2021	Coronary revascularization (ANGIO or CABG)	3	-0.283015	0.112172	0.0116347	TRUE	TRUE	FALSE	NA	NA	18	0.525822	0.120964	1.38047e-05	TRUE	FALSE	TRUE	15	0.627506	0.114926	4.75855e-08	TRUE	FALSE	TRUE
OID00794_OID21030	OthDisOfEar930_Eur_Fin_2021	Other disorders of ear	1	-0.303229	0.103769	0.00347608	TRUE	TRUE	TRUE	NA	NA	7	0.172626	0.039798	1.44086e-05	TRUE	FALSE	FALSE	6	0.183819	0.0292408	3.2493e-10	FALSE	TRUE	TRUE
OID00513_OID21030	SleFin2010_Eur_Fin_2021	SLE (Finngen)	1	0.851174	0.551244	0.122565	TRUE	TRUE	TRUE	NA	NA	6	1.75321	0.40449	1.46178e-05	TRUE	TRUE	TRUE	5	2.22455	0.398475	2.36859e-08	TRUE	TRUE	TRUE
OID01283_OID21105	AbdAorAneAaa957_Eur_Fin_2021	Abdominal aortic aneurysm (AAA)	3	-0.0714263	0.251114	0.776075	TRUE	TRUE	TRUE	NA	NA	19	0.633263	0.146183	1.47764e-05	TRUE	FALSE	TRUE	15	1.11117	0.167316	3.11187e-11	TRUE	TRUE	TRUE
OID00985_OID20617	Bro1081_Eur_Fin_2021	Bronchiectasis	4	-0.114889	0.264481	0.664003	TRUE	TRUE	FALSE	NA	NA	13	0.371711	0.0860062	1.54682e-05	TRUE	TRUE	TRUE	9	0.447511	0.0767587	5.53955e-09	TRUE	TRUE	TRUE
OID00446_OID20188	Str129_Eur_Fin_2021	STROKE	3	-0.135564	0.0377531	0.000329649	TRUE	TRUE	FALSE	NA	NA	17	-0.190125	0.0439937	1.54876e-05	TRUE	TRUE	TRUE	13	-0.36986	0.0622911	2.89207e-09	TRUE	TRUE	TRUE
OID05127_OID20795	HypStrAut444_Eur_Fin_2021	Hypothyroidism, strict autoimmune	1	0.0581801	0.165349	0.724942	TRUE	TRUE	TRUE	NA	NA	5	0.646793	0.150247	1.67093e-05	TRUE	FALSE	TRUE	4	0.727642	0.127245	1.07519e-08	TRUE	TRUE	TRUE
OID05216_OID20889	StaMed2006_Eur_Fin_2021	Statin medication	2	-0.000433028	0.023765	0.985462	TRUE	TRUE	TRUE	NA	NA	10	-0.154318	0.0358508	1.6741e-05	TRUE	FALSE	FALSE	8	-0.187348	0.0334787	2.19312e-08	TRUE	FALSE	FALSE
OID00574_OID20379	DvtOfLowExtAndPulEmb990_Eur_Fin_2021	DVT of lower extremities and pulmonary embolism	6	0.0427402	0.0814453	0.599742	FALSE	FALSE	FALSE	NA	NA	20	0.397738	0.0925309	1.72007e-05	TRUE	FALSE	TRUE	14	0.617017	0.112112	3.7215e-08	TRUE	TRUE	TRUE
OID01023_OID21315	CorRevAngOrCab1037_Eur_Fin_2021	Coronary revascularization (ANGIO or CABG)	4	0.0841377	0.0902263	0.351068	TRUE	TRUE	FALSE	NA	NA	17	0.350247	0.0824652	2.16454e-05	TRUE	TRUE	TRUE	15	0.511315	0.090268	1.47534e-08	TRUE	FALSE	TRUE
OID00819_OID20653	AthExcCerCorAndPad970_Eur_Fin_2021	Atherosclerosis, excluding cerebral, coronary and PAD	4	0.0286405	0.0967698	0.767257	TRUE	TRUE	FALSE	NA	NA	11	0.317224	0.0762594	3.18522e-05	TRUE	TRUE	TRUE	7	0.461122	0.0683331	1.49737e-11	TRUE	TRUE	TRUE
OID05216_OID20889	OthEmbAndThr1053_Eur_Fin_2021	Other embolism and thrombosis	2	0.0829345	0.09626	0.388925	TRUE	TRUE	TRUE	NA	NA	10	-0.335402	0.0811007	3.53986e-05	TRUE	FALSE	FALSE	8	-0.416397	0.0631299	4.22771e-11	TRUE	TRUE	FALSE
OID00446_OID20188	MajCorHeaDisEve984_Eur_Fin_2021	Major coronary heart disease event	3	-0.00851383	0.0362018	0.814071	TRUE	FALSE	FALSE	NA	NA	16	-0.286194	0.0719919	7.0273e-05	FALSE	FALSE	TRUE	14	-0.580932	0.0633681	4.83742e-20	TRUE	TRUE	TRUE
OID00446_OID20188	HarCarDis987_Eur_Fin_2021	Hard cardiovascular diseases	3	-0.0410555	0.0316958	0.195218	TRUE	TRUE	FALSE	NA	NA	16	-0.240585	0.0606015	7.18897e-05	FALSE	FALSE	TRUE	14	-0.471724	0.0611448	1.2111e-14	TRUE	TRUE	TRUE
OID00604_OID20246	MixHyp430_Eur_Fin_2021	Mixed hyperlipidaemia	2	0.970051	0.764739	0.204629	TRUE	TRUE	TRUE	NA	NA	5	2.84969	0.724688	8.41345e-05	FALSE	TRUE	TRUE	3	3.37063	0.402596	5.65278e-17	TRUE	TRUE	TRUE
OID00446_OID20188	IscHeaDisWidDef1009_Eur_Fin_2021	Ischaemic heart disease, wide definition	3	-0.0172086	0.0316892	0.587099	TRUE	FALSE	FALSE	NA	NA	16	-0.261941	0.067231	9.77399e-05	FALSE	FALSE	TRUE	14	-0.504164	0.0752371	2.06997e-11	TRUE	TRUE	TRUE
OID00446_OID20188	CorRevAngOrCab1037_Eur_Fin_2021	Coronary revascularization (ANGIO or CABG)	3	-0.0132433	0.0486409	0.785417	TRUE	FALSE	FALSE	NA	NA	16	-0.42023	0.108488	0.000107277	FALSE	FALSE	TRUE	14	-0.863687	0.112176	1.36723e-14	TRUE	TRUE	TRUE
OID00446_OID20188	CorAng962_Eur_Fin_2021	Coronary angioplasty	3	-0.00501529	0.058337	0.93149	TRUE	TRUE	FALSE	NA	NA	16	-0.392902	0.104287	0.000164884	TRUE	FALSE	TRUE	14	-0.829764	0.105016	2.75988e-15	TRUE	TRUE	TRUE
OID00446_OID20188	CorArtBypGra972_Eur_Fin_2021	Coronary artery bypass grafting	3	-0.00742819	0.0673359	0.912159	TRUE	FALSE	TRUE	NA	NA	16	-0.474132	0.128496	0.000224371	TRUE	FALSE	TRUE	14	-0.975597	0.153328	1.98108e-10	TRUE	TRUE	TRUE
OID01116_OID21364	OthDisOfUppResTra1127_Eur_Fin_2021	Other diseases of upper respiratory tract	3	0.036528	0.0446018	0.412797	TRUE	TRUE	TRUE	NA	NA	13	-0.088654	0.024108	0.000235646	TRUE	TRUE	TRUE	10	-0.118481	0.0217715	5.2676e-08	TRUE	TRUE	TRUE
OID00446_OID20188	AngPec961_Eur_Fin_2021	Angina pectoris	3	0.00130783	0.040475	0.974223	TRUE	FALSE	FALSE	NA	NA	16	-0.309644	0.0861196	0.000323758	FALSE	FALSE	TRUE	13	-0.726982	0.0725241	1.19564e-23	TRUE	TRUE	TRUE
OID00722_OID20653	AthExcCerCorAndPad970_Eur_Fin_2021	Atherosclerosis, excluding cerebral, coronary and PAD	5	-0.0126185	0.0849907	0.881973	TRUE	TRUE	FALSE	NA	NA	12	0.285479	0.0816848	0.000474257	TRUE	TRUE	TRUE	7	0.485388	0.0695998	3.08087e-12	TRUE	TRUE	TRUE
OID00812_OID21449	SerRheArt1990_Eur_Fin_2021	Seronegative rheumatoid arthritis	4	0.0290112	0.32373	0.928593	TRUE	TRUE	FALSE	NA	NA	13	0.528332	0.154281	0.000615966	TRUE	TRUE	TRUE	9	0.722699	0.132098	4.47736e-08	TRUE	TRUE	TRUE
OID00446_OID20188	UnsAngPec1055_Eur_Fin_2021	Unstable angina pectoris	3	-0.0412347	0.0603139	0.494185	TRUE	TRUE	FALSE	NA	NA	16	-0.329476	0.0964503	0.000635437	FALSE	TRUE	TRUE	13	-0.775551	0.0990933	5.01719e-15	TRUE	TRUE	TRUE
OID00651_OID20256	PulEmb1034_Eur_Fin_2021	Pulmonary embolism	5	0.108758	0.129671	0.401627	TRUE	TRUE	FALSE	NA	NA	14	0.413394	0.121104	0.000641251	TRUE	TRUE	FALSE	9	0.730281	0.123528	3.38261e-09	TRUE	TRUE	TRUE
OID00513_OID21030	MixConTisDis1536_Eur_Fin_2021	Mixed connective tissue disease	1	0.157855	0.415114	0.703745	TRUE	TRUE	TRUE	NA	NA	6	1.14339	0.337656	0.000708495	TRUE	TRUE	TRUE	5	1.65195	0.298194	3.02742e-08	TRUE	TRUE	TRUE
OID01427_OID20686	Art1440_Eur_Fin_2021	Arthrosis	3	0.042009	0.0523699	0.422461	TRUE	TRUE	FALSE	NA	NA	18	-0.120292	0.0357787	0.000773505	TRUE	TRUE	TRUE	15	-0.169805	0.0289257	4.34723e-09	TRUE	TRUE	TRUE
OID00446_OID20188	StaMed2006_Eur_Fin_2021	Statin medication	3	0.00749153	0.0254515	0.768494	TRUE	FALSE	FALSE	0.981796	0.00236187	16	-0.394461	0.118352	0.000859333	FALSE	FALSE	TRUE	13	-0.740585	0.123261	1.87512e-09	TRUE	FALSE	TRUE
OID00513_OID21030	UnsDia402_Eur_Fin_2021	Unspecified diabetes	1	0.244785	0.212167	0.248608	TRUE	TRUE	TRUE	NA	NA	6	1.34758	0.41001	0.00101368	TRUE	FALSE	TRUE	5	1.92297	0.279951	6.46827e-12	TRUE	TRUE	TRUE
OID00985_OID20617	CarTunSyn615_Eur_Fin_2021	Carpal tunnel syndrome	4	0.0433816	0.0638334	0.496754	TRUE	TRUE	FALSE	NA	NA	14	-0.120566	0.0370823	0.00114879	TRUE	TRUE	TRUE	9	-0.169031	0.0309103	4.54053e-08	TRUE	TRUE	TRUE
OID00729_OID20758	OthDisOfVei1062_Eur_Fin_2021	Other disorders of veins	4	-0.0781362	0.0686552	0.255081	TRUE	TRUE	TRUE	NA	NA	24	0.190467	0.0591373	0.00127851	TRUE	TRUE	TRUE	20	0.357356	0.0650391	3.91875e-08	TRUE	TRUE	TRUE
OID00406_OID20781	VarVei1056_Eur_Fin_2021	Varicose veins	1	-0.0378268	0.0227277	0.0960429	TRUE	TRUE	TRUE	NA	NA	15	0.252252	0.0785347	0.00131825	TRUE	TRUE	FALSE	14	0.355571	0.0637373	2.42318e-08	TRUE	TRUE	TRUE
OID00446_OID20188	MyoInfStr1016_Eur_Fin_2021	Myocardial infarction, strict	3	0.0226653	0.0473711	0.63232	TRUE	FALSE	TRUE	NA	NA	16	-0.283554	0.0888352	0.00141333	TRUE	FALSE	TRUE	14	-0.619812	0.0960528	1.09783e-10	TRUE	TRUE	TRUE
OID05127_OID20795	OraLicRubPlaIncAvo1245_Eur_Fin_2021	Oral lichen ruber planus, including avohilmo	1	-1.58025	0.866461	0.0681832	TRUE	TRUE	TRUE	NA	NA	6	2.14194	0.692739	0.00198822	TRUE	TRUE	TRUE	5	2.67139	0.34989	2.25927e-14	TRUE	TRUE	TRUE
OID00535_OID20697	OthRetDis859_Eur_Fin_2021	Other retinal disorders	1	-0.446844	0.177847	0.0119874	TRUE	TRUE	TRUE	NA	NA	12	0.368495	0.121066	0.00233653	TRUE	FALSE	TRUE	11	0.487962	0.0855414	1.16754e-08	TRUE	TRUE	TRUE
OID01031_OID20099	OthEmbAndThr1053_Eur_Fin_2021	Other embolism and thrombosis	3	0.00913057	0.0534469	0.864354	TRUE	TRUE	FALSE	NA	NA	11	0.148188	0.0491266	0.0025575	TRUE	TRUE	TRUE	8	0.247197	0.0450985	4.2229e-08	TRUE	TRUE	TRUE
OID00446_OID20188	DisOfArtArtAndCapFin597_Eur_Fin_2021	Diseases of arteries, arterioles and capillaries (FINNGEN)	3	0.0320966	0.0555058	0.563091	TRUE	TRUE	FALSE	NA	NA	16	-0.286409	0.0954883	0.00270503	TRUE	FALSE	TRUE	13	-0.593743	0.0921692	1.18007e-10	TRUE	TRUE	TRUE
OID05140_OID21029	DivDisOfInt1176_Eur_Fin_2021	Diverticular disease of intestine	3	-0.0443054	0.0437274	0.310956	TRUE	TRUE	FALSE	NA	NA	19	-0.117792	0.0399535	0.00319588	TRUE	TRUE	TRUE	17	-0.278549	0.050473	3.41382e-08	TRUE	TRUE	TRUE
OID00513_OID21030	SevDiaBacRet866_Eur_Fin_2021	Severe diabetic background retinopathy	1	0.127898	0.608759	0.833592	TRUE	TRUE	TRUE	NA	NA	6	1.9292	0.678497	0.00446439	TRUE	TRUE	TRUE	5	2.81925	0.510811	3.40632e-08	TRUE	TRUE	TRUE
OID01344_OID21406	OthHeaDis598_Eur_Fin_2021	Other heart diseases	6	0.0073123	0.0377912	0.846574	TRUE	TRUE	FALSE	NA	NA	14	0.0653952	0.0230764	0.00459906	TRUE	TRUE	TRUE	8	0.11308	0.0209039	6.31908e-08	TRUE	TRUE	TRUE
OID00513_OID21030	ArtInOthDisClaEls1438_Eur_Fin_2021	Arthropathies in other diseases classified elsewhere	1	-0.0195506	0.547471	0.971513	TRUE	TRUE	TRUE	NA	NA	6	1.48652	0.52636	0.00474048	TRUE	TRUE	FALSE	5	2.2617	0.392769	8.49446e-09	TRUE	TRUE	TRUE
OID00780_OID21497	Typ2DiaWitOthSpeMulUnsCom397_Eur_Fin_2021	Type 2 diabetes with other specified/multiple/unspecified complications	6	-0.0108201	0.017654	0.539944	TRUE	TRUE	FALSE	NA	NA	18	-0.0473995	0.0168546	0.00491949	TRUE	TRUE	TRUE	12	-0.110045	0.0195756	1.89275e-08	TRUE	TRUE	TRUE
OID00829_OID21439	AutDis120_Eur_Fin_2021	Autoimmune diseases	6	0.02424	0.00907445	0.00755733	TRUE	TRUE	TRUE	NA	NA	8	0.0251357	0.00896193	0.0050361	TRUE	TRUE	TRUE	3	0.471497	0.0527987	4.25623e-19	TRUE	FALSE	FALSE
OID00513_OID21030	Typ1DiaWitPerCirCom393_Eur_Fin_2021	Type 1 diabetes with peripheral circulatory complications	1	-0.268792	0.684768	0.694667	TRUE	TRUE	TRUE	NA	NA	6	2.16958	0.792111	0.00616288	TRUE	TRUE	FALSE	5	3.39414	0.485269	2.66498e-12	TRUE	TRUE	TRUE
OID00513_OID21030	PerAng351_Eur_Fin_2021	Peripheral angiopathy	1	-0.114906	0.367006	0.754212	TRUE	TRUE	TRUE	NA	NA	6	1.07243	0.394566	0.00656793	TRUE	TRUE	FALSE	5	1.70152	0.267142	1.89857e-10	TRUE	TRUE	TRUE
OID00513_OID21030	HypOthUns445_Eur_Fin_2021	Hypothyroidism, other/unspecified	1	-0.0514605	0.0906082	0.570072	TRUE	TRUE	TRUE	NA	NA	6	1.36081	0.525262	0.00957735	TRUE	FALSE	FALSE	5	2.10241	0.355872	3.46765e-09	TRUE	FALSE	TRUE
OID00829_OID21439	AutDisExcThyDis122_Eur_Fin_2021	Autoimmune diseases excluding thyroid diseases	6	0.0273987	0.0113577	0.01585	TRUE	TRUE	TRUE	NA	NA	8	0.0286792	0.0112168	0.010564	TRUE	TRUE	TRUE	3	0.403805	0.066091	9.97314e-10	TRUE	FALSE	FALSE
OID00513_OID21030	Typ1DiaWitCom388_Eur_Fin_2021	Type 1 diabetes with coma	1	0.168042	0.391496	0.667756	TRUE	TRUE	TRUE	NA	NA	5	1.50887	0.600889	0.0120371	TRUE	TRUE	FALSE	4	2.56219	0.346995	1.53658e-13	TRUE	TRUE	TRUE
OID01344_OID21406	DisOfVeiLymVesAndLymNodNotElsCla989_Eur_Fin_2021	Diseases of veins, lymphatic vessels and lymph nodes, not elsewhere classified	6	0.0849036	0.0358628	0.0179109	TRUE	TRUE	FALSE	NA	NA	13	0.095446	0.0382296	0.0125371	TRUE	TRUE	TRUE	8	0.333822	0.0429615	7.83171e-15	TRUE	TRUE	TRUE
OID00746_OID21529	StaMed2006_Eur_Fin_2021	Statin medication	2	-0.108604	0.0525887	0.0389084	TRUE	TRUE	TRUE	NA	NA	12	0.132093	0.0546816	0.0157062	TRUE	FALSE	TRUE	10	0.236094	0.0353466	2.39896e-11	TRUE	TRUE	TRUE
OID00604_OID20246	StaMed2006_Eur_Fin_2021	Statin medication	2	-0.00253037	0.100259	0.979865	TRUE	TRUE	TRUE	NA	NA	5	0.980264	0.408157	0.0163198	TRUE	FALSE	TRUE	3	1.25844	0.0533395	4.54841e-123	TRUE	FALSE	TRUE
OID01203_OID20108	Ton1125_Eur_Fin_2021	Tonsillectomy and adenotomy	2	-0.131215	0.141437	0.353549	TRUE	TRUE	TRUE	NA	NA	7	0.412023	0.171975	0.0165825	TRUE	FALSE	TRUE	5	0.655946	0.121676	7.01045e-08	TRUE	TRUE	TRUE
OID00513_OID21030	DiaKet347_Eur_Fin_2021	Diabetic ketoacidosis	1	0.144191	0.207469	0.487057	TRUE	TRUE	TRUE	NA	NA	5	1.14408	0.481427	0.0174811	FALSE	FALSE	FALSE	4	1.92688	0.292923	4.76494e-11	TRUE	TRUE	FALSE
OID00604_OID20246	FamHypWitIscHeaDis415_Eur_Fin_2021	Familial hypercholesterolemia, with ischemic heart disease	2	0.651642	0.492592	0.185874	TRUE	TRUE	TRUE	NA	NA	5	1.27298	0.535769	0.0175019	TRUE	TRUE	TRUE	3	1.45387	0.265785	4.49779e-08	TRUE	TRUE	TRUE
OID00829_OID21439	DisOfTheThyGla487_Eur_Fin_2021	Disorders of the thyroid gland	6	0.026339	0.0113003	0.0197632	TRUE	TRUE	TRUE	NA	NA	8	0.0264067	0.0111603	0.0179749	TRUE	TRUE	TRUE	3	0.375831	0.0657563	1.09377e-08	TRUE	FALSE	FALSE
OID00513_OID21030	Typ1DiaWitOthSpeMulUnsCom390_Eur_Fin_2021	Type 1 diabetes with other specified/multiple/unspecified complications	1	0.117958	0.231494	0.610366	TRUE	TRUE	TRUE	NA	NA	5	1.52361	0.663811	0.0217192	FALSE	FALSE	FALSE	4	2.62965	0.351866	7.81249e-14	TRUE	TRUE	TRUE
OID05553_OID21315	CorRevAngOrCab1037_Eur_Fin_2021	Coronary revascularization (ANGIO or CABG)	4	0.0827273	0.0899401	0.357675	TRUE	TRUE	FALSE	NA	NA	18	0.185642	0.0813881	0.0225513	TRUE	FALSE	TRUE	14	0.517532	0.090056	9.09603e-09	TRUE	FALSE	TRUE
OID00446_OID20188	CarDisExcRheEtc596_Eur_Fin_2021	Cardiovascular diseases (excluding rheumatic etc)	3	-0.0182062	0.0239763	0.447649	TRUE	TRUE	TRUE	NA	NA	16	-0.0750439	0.0329025	0.0225606	TRUE	TRUE	FALSE	14	-0.259978	0.0473003	3.87771e-08	TRUE	TRUE	TRUE
OID01344_OID21406	StaMed2006_Eur_Fin_2021	Statin medication	6	-0.0198299	0.0571708	0.728701	TRUE	FALSE	TRUE	NA	NA	14	0.0778385	0.035568	0.0286372	TRUE	FALSE	TRUE	8	0.158361	0.0187974	3.62044e-17	TRUE	TRUE	TRUE
OID00477_OID20628	PreHyp1818_Eur_Fin_2021	Pregnancy hypertension	4	0.00843146	0.0469962	0.857618	TRUE	TRUE	TRUE	NA	NA	26	0.0945084	0.045211	0.0365832	TRUE	TRUE	TRUE	22	0.310619	0.0545885	1.26888e-08	TRUE	TRUE	TRUE
OID00523_OID20666	DisOfTheThyGla487_Eur_Fin_2021	Disorders of the thyroid gland	3	0.0122434	0.0150449	0.415766	TRUE	TRUE	TRUE	NA	NA	36	0.0617388	0.0296615	0.0373927	TRUE	FALSE	TRUE	34	0.325825	0.0598786	5.2856e-08	TRUE	FALSE	TRUE
OID00829_OID21439	HypOthUns445_Eur_Fin_2021	Hypothyroidism, other/unspecified	6	0.0248955	0.0121795	0.0409481	TRUE	TRUE	TRUE	NA	NA	8	0.024949	0.0120287	0.0380687	TRUE	TRUE	TRUE	3	0.460026	0.0709068	8.71285e-11	TRUE	FALSE	FALSE
OID00513_OID21030	Typ1DiaWitKet389_Eur_Fin_2021	Type 1 diabetes with ketoacidosis	1	0.397954	0.389989	0.307528	TRUE	TRUE	TRUE	NA	NA	4	1.66298	0.810515	0.0401935	FALSE	FALSE	FALSE	3	2.95243	0.393737	6.45587e-14	TRUE	TRUE	FALSE
OID00569_OID20242	OthDisOfUreAndUriSys1773_Eur_Fin_2021	Other disorders of urethra and urinary system	2	0.0338197	0.0617951	0.584181	TRUE	TRUE	TRUE	NA	NA	14	-0.127099	0.066754	0.0569124	TRUE	TRUE	FALSE	11	-0.316073	0.055849	1.51889e-08	TRUE	TRUE	TRUE
OID00513_OID21030	HypStrAut444_Eur_Fin_2021	Hypothyroidism, strict autoimmune	1	-0.0883476	0.0976545	0.365627	TRUE	TRUE	TRUE	NA	NA	5	1.07444	0.569518	0.0592177	TRUE	FALSE	FALSE	4	1.99311	0.369802	7.05872e-08	TRUE	FALSE	TRUE
OID00513_OID21030	Typ1DiaWitOphCom392_Eur_Fin_2021	Type 1 diabetes with ophthalmic complications	1	0.172851	0.253342	0.495059	TRUE	TRUE	TRUE	NA	NA	4	1.30336	0.702214	0.0634432	TRUE	FALSE	FALSE	3	2.41165	0.25084	6.9581e-22	TRUE	TRUE	TRUE
OID00446_OID20188	HypEss1004_Eur_Fin_2021	Hypertension, essential	3	0.00379488	0.0272643	0.889301	TRUE	TRUE	TRUE	NA	NA	17	-0.111493	0.0612682	0.0687959	FALSE	FALSE	FALSE	13	-0.454963	0.0703374	9.91221e-11	TRUE	TRUE	TRUE
OID01456_OID20257	DvtOfLowExt1031_Eur_Fin_2021	DVT of lower extremities	4	0.0807697	0.0613258	0.187819	TRUE	TRUE	FALSE	NA	NA	12	0.147337	0.0813302	0.0700498	TRUE	TRUE	TRUE	9	0.471778	0.076917	8.59109e-10	TRUE	TRUE	TRUE
OID00708_OID21498	NonFatLivDis1785_Eur_Fin_2021	Nonalcoholic fatty liver disease	5	0.0472351	0.0406594	0.245346	TRUE	TRUE	TRUE	NA	NA	21	0.0931445	0.0516895	0.0715455	FALSE	TRUE	FALSE	16	0.9057	0.154576	4.64912e-09	TRUE	TRUE	TRUE
OID00513_OID21030	GraOph723_Eur_Fin_2021	Graves ophthalmopathy	1	-1.15007	0.700081	0.100432	TRUE	TRUE	TRUE	NA	NA	6	1.7274	0.974951	0.0764304	TRUE	FALSE	FALSE	5	3.16773	0.495306	1.60016e-10	TRUE	TRUE	TRUE
OID00446_OID20188	Hyp1002_Eur_Fin_2021	Hypertension	3	0.00873566	0.0255092	0.732011	TRUE	TRUE	TRUE	NA	NA	17	-0.115063	0.0654813	0.0788846	FALSE	FALSE	FALSE	13	-0.481046	0.0763061	2.89769e-10	TRUE	TRUE	TRUE
OID01344_OID21406	PhlAndThrNotIncDvt1030_Eur_Fin_2021	Phlebitis and thrombophlebitis (not including DVT)	6	0.111447	0.0974428	0.252743	TRUE	TRUE	FALSE	NA	NA	13	0.123521	0.0709713	0.081782	TRUE	TRUE	FALSE	8	0.815685	0.0892123	6.06411e-20	FALSE	TRUE	TRUE
OID00513_OID21030	SysConTisDis1621_Eur_Fin_2021	Systemic connective tissue disorders	1	-0.3335	0.16758	0.0465806	TRUE	TRUE	TRUE	NA	NA	6	0.497582	0.292878	0.0893301	TRUE	FALSE	FALSE	5	0.938547	0.154534	1.2523e-09	TRUE	TRUE	TRUE
OID00513_OID21030	Typ1DiaWidDef2036_Eur_Fin_2021	Type 1 diabetes, wide definition	1	0.0214394	0.19443	0.912197	TRUE	TRUE	TRUE	NA	NA	4	1.11392	0.664538	0.0936937	FALSE	FALSE	FALSE	3	2.1926	0.193199	7.50808e-30	TRUE	TRUE	TRUE
OID00780_OID21497	EndDiaAndInfDiaOccTog1674_Eur_Fin_2021	Endometriosis diagnosis and infertility diagnosis occurring together	6	3.34832	0.635501	0.980065	TRUE	FALSE	FALSE	0.0378449	0.961927	19	-0.119021	0.0710982	0.0941238	TRUE	FALSE	TRUE	12	-0.325321	0.0591749	3.8496e-08	TRUE	TRUE	TRUE
OID01193_OID21424	AstCopKelCod2031079_Eur_Fin_2021	Asthma/COPD (KELA code 203)	9	-0.0192962	0.0241249	0.4238	TRUE	TRUE	FALSE	NA	NA	23	0.0416636	0.0250172	0.0958334	TRUE	TRUE	FALSE	15	0.263255	0.0464706	1.47035e-08	TRUE	TRUE	TRUE
OID00464_OID20075	DisOfLiv1214_Eur_Fin_2021	Diseases of liver	3	0.0714017	0.0210723	0.000702993	TRUE	TRUE	TRUE	NA	NA	12	0.0998843	0.0610215	0.101658	FALSE	FALSE	TRUE	9	1.17548	0.211642	2.79068e-08	TRUE	TRUE	TRUE
OID00513_OID21030	GraOphStr424_Eur_Fin_2021	Graves ophthalmopathy, strict	1	-1.37552	0.743194	0.0641947	TRUE	TRUE	TRUE	NA	NA	6	1.66694	1.03643	0.10776	TRUE	FALSE	FALSE	5	3.18147	0.534526	2.64987e-09	TRUE	TRUE	TRUE
OID00780_OID21497	DisOfMidEarAndMas924_Eur_Fin_2021	Diseases of middle ear and mastoid	6	0.0536409	0.0173882	0.00203612	TRUE	TRUE	TRUE	NA	NA	18	0.0373095	0.0232937	0.109223	TRUE	TRUE	TRUE	12	-0.129028	0.0225398	1.03751e-08	TRUE	TRUE	TRUE
OID00368_OID20666	HypDruRei956_Eur_Fin_2021	Hypothyroidism, drug reimbursement	2	0.00115472	0.0352961	0.973902	TRUE	TRUE	TRUE	NA	NA	24	0.0969929	0.0608023	0.110664	FALSE	FALSE	FALSE	23	0.725034	0.131573	3.57757e-08	TRUE	FALSE	TRUE
OID01344_OID21406	GasUlc1189_Eur_Fin_2021	Gastroduodenal ulcer	6	-0.0760315	0.0647718	0.24046	TRUE	TRUE	TRUE	NA	NA	13	-0.0794085	0.0526099	0.131201	TRUE	TRUE	FALSE	8	-0.27829	0.049936	2.50503e-08	TRUE	TRUE	TRUE
OID00513_OID21030	OthSysInvOfConTisFg1878_Eur_Fin_2021	Other systemic involvement of connective tissue (FG)	1	-0.449218	0.194987	0.021232	TRUE	TRUE	TRUE	NA	NA	6	0.484405	0.325425	0.136611	TRUE	FALSE	FALSE	5	0.985629	0.153785	1.46336e-10	TRUE	TRUE	TRUE
OID00513_OID21030	HypDruRei956_Eur_Fin_2021	Hypothyroidism, drug reimbursement	1	-0.0967383	0.198954	0.626801	TRUE	TRUE	TRUE	NA	NA	4	1.13806	0.797977	0.153817	TRUE	FALSE	FALSE	3	2.34322	0.196552	9.13169e-33	TRUE	FALSE	TRUE
OID00829_OID21439	KelRei2021281_Eur_Fin_2021	KELA_REIMBURSEMENT_202	6	0.0268139	0.0169023	0.112648	TRUE	TRUE	TRUE	NA	NA	8	0.0323647	0.023381	0.166288	TRUE	TRUE	TRUE	3	0.615966	0.0982055	3.55934e-10	TRUE	FALSE	FALSE
OID01451_OID21090	VarVei1056_Eur_Fin_2021	Varicose veins	3	0.077507	0.0934289	0.406775	TRUE	TRUE	FALSE	NA	NA	13	-0.0638195	0.0461578	0.166776	TRUE	TRUE	TRUE	11	-0.240564	0.0437999	3.96646e-08	TRUE	TRUE	TRUE
OID00399_OID21440	VarVei1056_Eur_Fin_2021	Varicose veins	4	0.120644	0.064187	0.0601665	TRUE	TRUE	TRUE	NA	NA	16	0.0659022	0.0495832	0.183807	TRUE	FALSE	FALSE	13	-0.336303	0.0572299	4.19398e-09	TRUE	TRUE	TRUE
OID00528_OID20431	HypStrAut444_Eur_Fin_2021	Hypothyroidism, strict autoimmune	2	-0.0496366	0.0869694	0.568179	TRUE	TRUE	TRUE	NA	NA	5	-0.263187	0.210843	0.211937	TRUE	FALSE	FALSE	3	-0.409844	0.0720723	1.29622e-08	TRUE	FALSE	FALSE
OID00341_OID20917	HypOthUns445_Eur_Fin_2021	Hypothyroidism, other/unspecified	9	-0.000489288	0.0150679	0.974095	TRUE	TRUE	FALSE	NA	NA	32	0.0284041	0.0229052	0.214947	TRUE	FALSE	FALSE	22	0.217501	0.0403469	7.01554e-08	TRUE	TRUE	TRUE
OID00608_OID20214	PsoVul1406_Eur_Fin_2021	Psoriasis vulgaris	3	-0.0284818	0.0240311	0.235936	TRUE	TRUE	TRUE	NA	NA	23	-0.0268019	0.0234816	0.253703	TRUE	TRUE	TRUE	20	-0.327012	0.0562449	6.09695e-09	TRUE	TRUE	TRUE
OID01344_OID21406	DvtOfLowExt1031_Eur_Fin_2021	DVT of lower extremities	6	0.0746454	0.0898407	0.406051	TRUE	TRUE	FALSE	NA	NA	13	0.0945731	0.0829234	0.254084	TRUE	TRUE	FALSE	8	0.913965	0.112112	3.57141e-16	FALSE	FALSE	TRUE
OID00787_OID20953	VenThr1064_Eur_Fin_2021	Venous thromboembolism	6	0.0271718	0.064218	0.672209	TRUE	TRUE	FALSE	NA	NA	11	0.102076	0.089777	0.255542	TRUE	FALSE	FALSE	5	0.839871	0.133963	3.62334e-10	TRUE	TRUE	TRUE
OID00446_OID20188	CalAorValSteOpe981_Eur_Fin_2021	Calcific aortic valvular stenosis, operated	3	0.0775214	0.0687788	0.259695	TRUE	TRUE	TRUE	NA	NA	17	-0.132098	0.118048	0.263132	TRUE	FALSE	FALSE	13	-0.78902	0.141182	2.28821e-08	TRUE	TRUE	TRUE
OID01080_OID21371	PhlAndThrNotIncDvt1030_Eur_Fin_2021	Phlebitis and thrombophlebitis (not including DVT)	5	0.0146294	0.0415374	0.724689	TRUE	TRUE	TRUE	NA	NA	13	0.0497316	0.0464378	0.284202	TRUE	TRUE	FALSE	9	0.951409	0.144424	4.47017e-11	FALSE	FALSE	TRUE
OID01403_OID21134	MixHyp430_Eur_Fin_2021	Mixed hyperlipidaemia	6	-0.107706	0.125334	0.390144	TRUE	TRUE	TRUE	NA	NA	23	0.241122	0.234062	0.302933	FALSE	FALSE	FALSE	17	2.20923	0.388298	1.27389e-08	TRUE	FALSE	TRUE
OID00787_OID20953	DvtOfLowExtAndPulEmb990_Eur_Fin_2021	DVT of lower extremities and pulmonary embolism	6	0.0196219	0.0782254	0.801939	TRUE	TRUE	FALSE	NA	NA	11	0.097156	0.0972947	0.318001	TRUE	FALSE	FALSE	5	0.859564	0.14514	3.17486e-09	TRUE	TRUE	TRUE
OID00528_OID20431	Typ1DiaWidDef2036_Eur_Fin_2021	Type 1 diabetes, wide definition	2	0.813048	0.176837	4.27138e-06	TRUE	TRUE	TRUE	NA	NA	5	-1.26553	1.35417	0.350026	TRUE	FALSE	FALSE	3	-2.75091	0.149489	1.26437e-75	TRUE	FALSE	TRUE
OID00528_OID20431	Typ1DiaWitOphCom392_Eur_Fin_2021	Type 1 diabetes with ophthalmic complications	2	0.777088	0.229856	0.00072285	TRUE	TRUE	TRUE	NA	NA	5	-1.39947	1.5102	0.354093	TRUE	FALSE	TRUE	3	-2.98346	0.196086	2.8096e-52	TRUE	FALSE	TRUE
OID00446_OID20188	GesDiaForExc718_Eur_Fin_2021	Gestational diabetes (for exclusion)	3	0.0989656	0.0593658	0.0955052	TRUE	TRUE	TRUE	NA	NA	16	-0.104039	0.113165	0.357906	FALSE	FALSE	FALSE	13	-0.660856	0.121361	5.16917e-08	TRUE	TRUE	TRUE
OID00787_OID20953	DvtOfLowExt1031_Eur_Fin_2021	DVT of lower extremities	6	0.0144036	0.114882	0.900225	TRUE	TRUE	FALSE	NA	NA	11	0.123188	0.135186	0.362164	FALSE	FALSE	FALSE	5	1.18451	0.160275	1.463e-13	TRUE	TRUE	TRUE
OID00528_OID20431	Typ1DiaWitOthSpeMulUnsCom390_Eur_Fin_2021	Type 1 diabetes with other specified/multiple/unspecified complications	2	0.794758	0.210254	0.000156836	TRUE	TRUE	TRUE	NA	NA	5	-1.33005	1.46487	0.363895	TRUE	FALSE	FALSE	3	-2.87343	0.179193	7.23225e-58	TRUE	FALSE	TRUE
OID01080_OID21371	OthDisOfVei1062_Eur_Fin_2021	Other disorders of veins	5	0.00484493	0.0313896	0.877335	TRUE	TRUE	TRUE	NA	NA	13	0.0275991	0.030841	0.37085	TRUE	TRUE	FALSE	9	0.391866	0.0565477	4.21351e-12	TRUE	TRUE	TRUE
OID05216_OID20889	PhlAndThrNotIncDvt1030_Eur_Fin_2021	Phlebitis and thrombophlebitis (not including DVT)	2	0.00138159	0.0724903	0.984794	TRUE	TRUE	TRUE	NA	NA	9	0.0566908	0.0639901	0.375655	TRUE	TRUE	FALSE	8	-0.412314	0.0743501	2.92986e-08	FALSE	FALSE	FALSE
OID00528_OID20431	Typ1DiaWitKet389_Eur_Fin_2021	Type 1 diabetes with ketoacidosis	2	1.20028	0.356086	0.000749618	TRUE	TRUE	TRUE	NA	NA	5	-1.3092	1.52598	0.390926	TRUE	FALSE	FALSE	3	-3.09439	0.300335	6.81937e-25	TRUE	FALSE	TRUE
OID01080_OID21371	DisOfVeiLymVesAndLymNodNotElsCla989_Eur_Fin_2021	Diseases of veins, lymphatic vessels and lymph nodes, not elsewhere classified	5	0.00211089	0.0163419	0.897223	TRUE	TRUE	FALSE	NA	NA	13	0.0255028	0.0301159	0.397094	TRUE	FALSE	FALSE	9	0.453504	0.0672931	1.59232e-11	TRUE	FALSE	TRUE
OID00528_OID20431	Typ1DiaWitRenCom394_Eur_Fin_2021	Type 1 diabetes with renal complications	2	1.07002	0.405064	0.00825142	TRUE	TRUE	TRUE	NA	NA	5	-1.0632	1.43299	0.458121	TRUE	FALSE	TRUE	3	-2.57308	0.340783	4.33608e-14	TRUE	FALSE	TRUE
OID00829_OID21439	AutDisExcThyDisStrDef123_Eur_Fin_2021	Autoimmune diseases excluding thyroid diseases, strict definition	6	0.0251172	0.0119182	0.035077	TRUE	TRUE	TRUE	NA	NA	9	0.0355717	0.0522793	0.49624	TRUE	FALSE	FALSE	3	0.389839	0.0672825	6.87042e-09	TRUE	FALSE	FALSE
OID01344_OID21406	PulEmb1034_Eur_Fin_2021	Pulmonary embolism	6	-0.0674494	0.10704	0.528607	TRUE	TRUE	TRUE	NA	NA	13	-0.0539569	0.0851264	0.526182	TRUE	TRUE	FALSE	8	0.614215	0.0983077	4.16056e-10	TRUE	TRUE	TRUE
OID01080_OID21371	Cho1159_Eur_Fin_2021	Cholelithiasis	5	-0.00741845	0.0190484	0.696941	TRUE	TRUE	TRUE	NA	NA	13	0.0247994	0.0400575	0.535854	FALSE	FALSE	FALSE	9	0.330161	0.0606894	5.32298e-08	TRUE	TRUE	TRUE
OID00744_OID21193	ChrDisOfTonAndAde1089_Eur_Fin_2021	Chronic diseases of tonsils and adenoids	8	-0.00477187	0.0156115	0.759861	TRUE	TRUE	FALSE	NA	NA	14	-0.0105769	0.0174216	0.543776	FALSE	FALSE	FALSE	6	-0.374291	0.0686781	5.03884e-08	TRUE	TRUE	TRUE
OID00608_OID20214	Pso1407_Eur_Fin_2021	Psoriasis	3	-0.00961024	0.0190493	0.613915	TRUE	TRUE	TRUE	NA	NA	23	-0.0110354	0.0191391	0.564216	TRUE	TRUE	FALSE	20	-0.291548	0.046139	2.63414e-10	TRUE	TRUE	TRUE
OID00532_OID20610	AngPec961_Eur_Fin_2021	Angina pectoris	3	-0.042324	0.0283364	0.135273	TRUE	TRUE	FALSE	NA	NA	12	0.031329	0.0605556	0.604906	TRUE	FALSE	FALSE	9	0.442509	0.0816692	6.01644e-08	TRUE	TRUE	TRUE
OID01031_OID20099	DvtOfLowExtAndPulEmb990_Eur_Fin_2021	DVT of lower extremities and pulmonary embolism	3	0.0143039	0.026276	0.586186	TRUE	TRUE	TRUE	NA	NA	10	0.01465	0.0293631	0.617832	TRUE	TRUE	FALSE	8	0.217183	0.0334691	8.63705e-11	TRUE	TRUE	TRUE
OID01344_OID21406	VenThr1064_Eur_Fin_2021	Venous thromboembolism	6	0.0067288	0.0834659	0.935746	TRUE	TRUE	FALSE	NA	NA	13	0.0309207	0.0666031	0.642466	TRUE	FALSE	FALSE	8	0.735327	0.0813558	1.58966e-19	TRUE	FALSE	TRUE
OID01165_OID20104	AppBroDef107_Eur_Fin_2021	Appendicitis, broad definition	4	-0.0192107	0.0189829	0.311537	TRUE	TRUE	TRUE	NA	NA	18	0.0110534	0.0242488	0.648508	TRUE	TRUE	FALSE	14	0.233415	0.0425141	4.01267e-08	TRUE	TRUE	TRUE
OID01484_OID21153	Typ2DiaWitKet396_Eur_Fin_2021	Type 2 diabetes with ketoacidosis	7	0.0106903	0.180624	0.952805	TRUE	TRUE	FALSE	NA	NA	15	-0.0679094	0.153868	0.658961	FALSE	TRUE	FALSE	9	-1.7725	0.325827	5.32796e-08	TRUE	TRUE	TRUE
OID01193_OID21424	ChrLowResDis1100_Eur_Fin_2021	Chronic lower respiratory diseases	9	-0.0381625	0.0178633	0.0326494	TRUE	TRUE	TRUE	NA	NA	24	-0.00962637	0.0236306	0.683737	TRUE	FALSE	FALSE	15	0.263006	0.0427759	7.82378e-10	TRUE	TRUE	TRUE
OID00532_OID20610	IscHeaDisWidDef1009_Eur_Fin_2021	Ischaemic heart disease, wide definition	3	-0.0239963	0.0221669	0.279017	TRUE	TRUE	FALSE	NA	NA	11	0.0163377	0.0406534	0.687775	TRUE	FALSE	FALSE	9	0.417699	0.0744427	2.0115e-08	TRUE	TRUE	TRUE
OID00532_OID20610	CorArtBypGra972_Eur_Fin_2021	Coronary artery bypass grafting	3	-0.074742	0.0473237	0.11425	TRUE	TRUE	TRUE	NA	NA	12	0.0350535	0.0880554	0.690568	FALSE	FALSE	FALSE	9	0.646788	0.114005	1.4005e-08	TRUE	TRUE	TRUE
OID05216_OID20889	VenThr1064_Eur_Fin_2021	Venous thromboembolism	2	-0.0393005	0.0441787	0.373691	TRUE	TRUE	TRUE	NA	NA	9	0.0158051	0.0464665	0.733752	TRUE	TRUE	FALSE	8	-0.386302	0.0627473	7.43834e-10	FALSE	FALSE	FALSE
OID00829_OID21439	SecLinMedForCroSDis2000_Eur_Fin_2021	Second line medication for Crohn's disease	6	0.000604216	0.0191505	0.97483	TRUE	TRUE	FALSE	NA	NA	9	0.0174088	0.0625235	0.780678	TRUE	FALSE	FALSE	3	0.590727	0.102685	8.77819e-09	TRUE	FALSE	FALSE
OID00961_OID20471	Typ2DiaWidDef2039_Eur_Fin_2021	Type 2 diabetes, wide definition	2	-0.089496	0.0184632	1.2517e-06	TRUE	TRUE	TRUE	0.026943	0.972322	12	0.0130903	0.0506048	0.795884	TRUE	FALSE	FALSE	9	0.1715	0.0301261	1.2501e-08	TRUE	TRUE	TRUE
OID01349_OID21379	OthNonGasAndCol1256_Eur_Fin_2021	Other noninfective gastroenteritis and colitis	7	-0.056498	0.0387551	0.144889	TRUE	TRUE	TRUE	NA	NA	17	-0.0136392	0.0531084	0.797319	TRUE	TRUE	FALSE	10	0.567431	0.0909606	4.42623e-10	TRUE	TRUE	TRUE
OID00366_OID21469	AngPec961_Eur_Fin_2021	Angina pectoris	1	0.00154502	0.00888695	0.861981	TRUE	TRUE	TRUE	NA	NA	6	0.00613316	0.0241034	0.799146	FALSE	FALSE	FALSE	5	0.565806	0.101792	2.72204e-08	TRUE	TRUE	TRUE
OID00985_OID20617	IntChoOfPreIcpIncIcd81819_Eur_Fin_2021	Intrahepatic Cholestasis of Pregnancy (ICP)Â , incl. ICD-8	4	-0.0444081	0.218315	0.838812	TRUE	TRUE	TRUE	NA	NA	12	-0.0422976	0.172832	0.806664	TRUE	TRUE	FALSE	9	0.683645	0.100144	8.69301e-12	TRUE	TRUE	TRUE
OID05216_OID20889	DvtOfLowExt1031_Eur_Fin_2021	DVT of lower extremities	2	-0.0460861	0.0631949	0.465837	TRUE	TRUE	TRUE	NA	NA	9	0.013401	0.0552388	0.808314	TRUE	TRUE	FALSE	8	-0.450742	0.0719711	3.78075e-10	FALSE	FALSE	FALSE
OID00985_OID20617	Emp1092_Eur_Fin_2021	Emphysema	4	-0.150653	0.231823	0.51578	TRUE	TRUE	FALSE	NA	NA	13	-0.0470429	0.2086	0.821576	TRUE	TRUE	TRUE	10	0.677115	0.110053	7.62023e-10	TRUE	TRUE	TRUE
OID01031_OID20099	PhlAndThrNotIncDvt1030_Eur_Fin_2021	Phlebitis and thrombophlebitis (not including DVT)	3	-0.0157901	0.0404585	0.69633	TRUE	TRUE	TRUE	NA	NA	10	-0.00817981	0.039188	0.834657	TRUE	TRUE	FALSE	8	0.263073	0.0343288	1.81176e-14	TRUE	TRUE	TRUE
OID01344_OID21406	OthEmbAndThr1053_Eur_Fin_2021	Other embolism and thrombosis	6	-0.0131709	0.0915141	0.885562	TRUE	TRUE	FALSE	NA	NA	13	-0.0157559	0.0861786	0.854933	TRUE	TRUE	FALSE	8	0.78193	0.131479	2.72785e-09	TRUE	TRUE	FALSE
OID01344_OID21406	DvtOfLowExtAndPulEmb990_Eur_Fin_2021	DVT of lower extremities and pulmonary embolism	6	-0.0093872	0.084614	0.911663	TRUE	TRUE	TRUE	NA	NA	13	0.0132132	0.0738172	0.857939	TRUE	FALSE	FALSE	8	0.736833	0.0933047	2.85554e-15	TRUE	FALSE	TRUE
OID01031_OID20099	DvtOfLowExt1031_Eur_Fin_2021	DVT of lower extremities	3	-0.0209167	0.0352529	0.552959	TRUE	TRUE	TRUE	NA	NA	10	-0.00768057	0.0442803	0.862295	TRUE	TRUE	TRUE	8	0.279472	0.040121	3.26726e-12	TRUE	TRUE	TRUE
OID05162_OID20109	PhlAndThrNotIncDvt1030_Eur_Fin_2021	Phlebitis and thrombophlebitis (not including DVT)	2	-0.00131277	0.0213954	0.951074	TRUE	TRUE	TRUE	NA	NA	9	0.00438218	0.0325566	0.892926	TRUE	TRUE	FALSE	8	0.399835	0.0702911	1.28333e-08	TRUE	TRUE	TRUE
OID01031_OID20099	VenThr1064_Eur_Fin_2021	Venous thromboembolism	3	-0.00622036	0.0245941	0.800329	TRUE	TRUE	TRUE	NA	NA	10	-0.00291829	0.0255953	0.909225	TRUE	TRUE	FALSE	8	0.22095	0.0282063	4.74979e-15	TRUE	TRUE	TRUE
OID01080_OID21371	VarVei1056_Eur_Fin_2021	Varicose veins	5	-0.0216067	0.0214026	0.312717	TRUE	TRUE	TRUE	NA	NA	13	0.00374323	0.0329107	0.909445	TRUE	TRUE	FALSE	9	0.36018	0.0590267	1.04763e-09	TRUE	TRUE	TRUE
OID00974_OID20580	Dor1490_Eur_Fin_2021	Dorsopathies	6	8.53093e-05	0.00508349	0.986611	TRUE	TRUE	FALSE	NA	NA	7	-0.00171923	0.0175174	0.921818	FALSE	FALSE	FALSE	1	-0.959848	0.117136	2.52067e-16	TRUE	TRUE	TRUE
OID01344_OID21406	DisOfMidEarAndMas924_Eur_Fin_2021	Diseases of middle ear and mastoid	6	-0.00202341	0.0546383	0.970459	TRUE	TRUE	FALSE	NA	NA	13	0.00364068	0.0400951	0.927651	TRUE	TRUE	FALSE	8	0.173825	0.0320669	5.93661e-08	TRUE	TRUE	TRUE
OID01309_OID20967	Cho1159_Eur_Fin_2021	Cholelithiasis	4	-0.0225081	0.0160349	0.160409	TRUE	TRUE	FALSE	NA	NA	10	-0.00204544	0.0327818	0.950248	TRUE	FALSE	FALSE	6	0.394166	0.0705582	2.31836e-08	TRUE	TRUE	TRUE
OID00776_OID20584	AorAne963_Eur_Fin_2021	Aortic aneurysm	4	-0.0801662	0.0642264	0.211965	TRUE	TRUE	TRUE	NA	NA	13	-0.00481762	0.0826748	0.953532	FALSE	FALSE	FALSE	8	0.64379	0.117754	4.57047e-08	TRUE	TRUE	TRUE
OID00961_OID20471	Typ2DiaDefCom2038_Eur_Fin_2021	Type 2 diabetes, definitions combined	2	-0.0936864	0.0155567	1.71993e-09	TRUE	TRUE	TRUE	0.905949	0.0922431	12	0.00199885	0.0403565	0.960497	TRUE	FALSE	FALSE	9	0.169196	0.0203357	8.78373e-17	TRUE	TRUE	TRUE
OID01344_OID21406	OthSofTisDisNotElsCla1605_Eur_Fin_2021	Other soft tissue disorders, not elsewhere classified	6	-0.0100648	0.0370794	0.786053	TRUE	TRUE	TRUE	NA	NA	13	-0.00113729	0.0276768	0.967223	TRUE	TRUE	FALSE	8	0.133444	0.0247676	7.1305e-08	TRUE	TRUE	TRUE
OID00551_OID20674	ChrDisOfTonAndAde1089_Eur_Fin_2021	Chronic diseases of tonsils and adenoids	4	0.004427	0.0097591	0.650097	TRUE	TRUE	FALSE	NA	NA	15	0.000521585	0.0132025	0.968486	TRUE	TRUE	FALSE	11	-0.188506	0.0300249	3.42199e-10	TRUE	TRUE	TRUE
OID00961_OID20471	Typ2DiaWitOthSpeMulUnsCom397_Eur_Fin_2021	Type 2 diabetes with other specified/multiple/unspecified complications	2	-0.103956	0.0168519	6.88254e-10	TRUE	TRUE	TRUE	0.652462	0.340546	12	0.00079591	0.0439263	0.985544	TRUE	FALSE	FALSE	9	0.183641	0.02203	7.68783e-17	TRUE	TRUE	TRUE
OID01344_OID21406	CarDisExcRheEtc596_Eur_Fin_2021	Cardiovascular diseases (excluding rheumatic etc)	6	-0.013075	0.0328575	0.690681	TRUE	TRUE	TRUE	NA	NA	13	0.00045852	0.0268363	0.986368	TRUE	TRUE	FALSE	8	0.128197	0.0181094	1.4515e-12	TRUE	TRUE	TRUE
OID00337_OID20603	OthEmbAndThr1053_Eur_Fin_2021	Other embolism and thrombosis	5	-0.125708	0.0889238	0.157461	TRUE	TRUE	FALSE	NA	NA	15	0.000573249	0.087284	0.99476	FALSE	TRUE	FALSE	11	0.561101	0.100212	2.15389e-08	TRUE	TRUE	TRUE
OID00613_OID21116	Gon1442_Eur_Fin_2021	Gonarthrosis	7	0.0740779	0.0315429	0.01885	TRUE	TRUE	TRUE	NA	NA	25	-0.000208676	0.0328677	0.994934	TRUE	TRUE	FALSE	18	-0.210855	0.0374953	1.87128e-08	TRUE	TRUE	TRUE
