# Supplementary material for: Multi-cohort proteogenomic analyses reveal genetic effects across the proteome and diseasome
Source: Cell. Author manuscript; Available in PMC 2026 Jul 8. (PMC13343581; doi:10.1016/j.cell.2026.03.049)
Supplement: MMC8 [file NIHMS2173841-supplement-MMC8.xlsx]

## Sheet: S8A
Table S8: Pathway, tissue and cell-type enrichment among top prioritised trans effector genes, related to Figure 3. A) Pathway enrichment among top prioritised trans effector genes. B) Tissue enrichment among top prioritised trans effector genes. C) Cell-type enrichment among top prioritised trans effector genes.
pheno	Protein	p_value	term_size	query_size	intersection_size	precision	recall	term_id	source	term_name	intersection	fc
OID00132_OID20753	MEPE	0.0307304	86	14	3	0.214286	0.0348837	KEGG:04610	KEGG	Complement and coagulation cascades	SERPINA1,KNG1,F11	21.1395
OID00132_OID20753	MEPE	0.0415823	162	14	3	0.214286	0.0185185	KEGG:05161	KEGG	Hepatitis B	SMAD3,TGFB2,CREB5	11.2222
OID00132_OID20753	MEPE	0.0415823	166	14	3	0.214286	0.0180723	KEGG:05225	KEGG	Hepatocellular carcinoma	SMAD3,TGFB2,SMARCD3	10.9518
OID00132_OID20753	MEPE	0.0415823	148	14	3	0.214286	0.0202703	KEGG:05226	KEGG	Gastric cancer	FGF9,SMAD3,TGFB2	12.2838
OID00132_OID20753	MEPE	0.0102162	125	20	4	0.2	0.032	REAC:R-HSA-114608	REAC	Platelet degranulation	SERPINA1,TGFB2,KNG1,FAM3C	17.3472
OID00132_OID20753	MEPE	0.0102162	130	20	4	0.2	0.0307692	REAC:R-HSA-76005	REAC	Response to elevated platelet cytosolic Ca2+	SERPINA1,TGFB2,KNG1,FAM3C	16.68
OID00132_OID20753	MEPE	0.0464457	258	20	4	0.2	0.0155039	REAC:R-HSA-76002	REAC	Platelet activation, signaling and aggregation	SERPINA1,TGFB2,KNG1,FAM3C	8.40465
OID00294_OID21390	SIGLEC9	1.00091e-10	28	15	6	0.4	0.214286	KEGG:00601	KEGG	Glycosphingolipid biosynthesis - lacto and neolacto series	ST3GAL4,FUT2,ST3GAL3,B3GNT2,ST3GAL6,B4GALT1	121.2
OID00294_OID21390	SIGLEC9	1.6435e-05	53	15	4	0.266667	0.0754717	KEGG:00510	KEGG	N-Glycan biosynthesis	MGAT5,ST6GAL1,MAN1B1,B4GALT1	42.6868
OID00294_OID21390	SIGLEC9	1.6435e-05	14	15	3	0.2	0.214286	KEGG:00533	KEGG	Glycosaminoglycan biosynthesis - keratan sulfate	ST3GAL3,B3GNT2,B4GALT1	121.2
OID00294_OID21390	SIGLEC9	0.000275837	42	15	3	0.2	0.0714286	KEGG:00513	KEGG	Various types of N-glycan biosynthesis	ST3GAL3,MAN1B1,B4GALT1	40.4
OID00294_OID21390	SIGLEC9	0.000322953	47	15	3	0.2	0.0638298	KEGG:00514	KEGG	Other types of O-glycan biosynthesis	ST3GAL3,ST6GAL1,B4GALT1	36.1021
OID00294_OID21390	SIGLEC9	1.89895e-08	305	17	9	0.529412	0.0295082	REAC:R-HSA-446203	REAC	Asparagine N-linked glycosylation	ST3GAL4,ASGR1,ST3GAL3,MGAT5,ST6GAL1,ST3GAL6,COPG2,MAN1B1,B4GALT1	18.8193
OID00294_OID21390	SIGLEC9	2.31508e-08	28	17	5	0.294118	0.178571	REAC:R-HSA-2022854	REAC	Keratan sulfate biosynthesis	ST3GAL4,ST3GAL3,B3GNT2,ST3GAL6,B4GALT1	113.887
OID00294_OID21390	SIGLEC9	4.34555e-08	34	17	5	0.294118	0.147059	REAC:R-HSA-1638074	REAC	Keratan sulfate/keratin metabolism	ST3GAL4,ST3GAL3,B3GNT2,ST3GAL6,B4GALT1	93.7889
OID00294_OID21390	SIGLEC9	5.09144e-08	37	17	5	0.294118	0.135135	REAC:R-HSA-9694548	REAC	Maturation of spike protein	ST3GAL4,ST3GAL3,MGAT5,ST6GAL1,MAN1B1	86.1844
OID00294_OID21390	SIGLEC9	1.08377e-07	15	17	4	0.235294	0.266667	REAC:R-HSA-975577	REAC	N-Glycan antennae elongation	ST3GAL4,MGAT5,ST6GAL1,B4GALT1	170.071
OID00294_OID21390	SIGLEC9	1.7304e-07	18	17	4	0.235294	0.222222	REAC:R-HSA-9037629	REAC	Lewis blood group biosynthesis	ST3GAL4,FUT2,ST3GAL3,ST3GAL6	141.725
OID00294_OID21390	SIGLEC9	1.7304e-07	18	17	4	0.235294	0.222222	REAC:R-HSA-1912420	REAC	Pre-NOTCH Processing in Golgi	ST3GAL4,ST3GAL3,ST3GAL6,B4GALT1	141.725
OID00294_OID21390	SIGLEC9	2.40051e-07	57	17	5	0.294118	0.0877193	REAC:R-HSA-9694635	REAC	Translation of Structural Proteins	ST3GAL4,ST3GAL3,MGAT5,ST6GAL1,MAN1B1	55.9443
OID00294_OID21390	SIGLEC9	2.62479e-07	21	17	4	0.235294	0.190476	REAC:R-HSA-9033658	REAC	Blood group systems biosynthesis	ST3GAL4,FUT2,ST3GAL3,ST3GAL6	121.479
OID00294_OID21390	SIGLEC9	5.33869e-07	26	17	4	0.235294	0.153846	REAC:R-HSA-975576	REAC	N-glycan antennae elongation in the medial/trans-Golgi	ST3GAL4,MGAT5,ST6GAL1,B4GALT1	98.1176
OID00294_OID21390	SIGLEC9	5.33869e-07	70	17	5	0.294118	0.0714286	REAC:R-HSA-9772573	REAC	Late SARS-CoV-2 Infection Events	ST3GAL4,ST3GAL3,MGAT5,ST6GAL1,MAN1B1	45.5546
OID00294_OID21390	SIGLEC9	1.33051e-06	33	17	4	0.235294	0.121212	REAC:R-HSA-4085001	REAC	Sialic acid metabolism	ST3GAL4,ST3GAL3,ST6GAL1,ST3GAL6	77.3048
OID00294_OID21390	SIGLEC9	1.85289e-06	9	17	3	0.176471	0.333333	REAC:R-HSA-9694719	REAC	Maturation of protein 3a	ST3GAL4,ST3GAL3,ST6GAL1	212.588
OID00294_OID21390	SIGLEC9	1.85289e-06	9	17	3	0.176471	0.333333	REAC:R-HSA-9683673	REAC	Maturation of protein 3a	ST3GAL4,ST3GAL3,ST6GAL1	212.588
OID00294_OID21390	SIGLEC9	6.21451e-06	123	17	5	0.294118	0.0406504	REAC:R-HSA-1630316	REAC	Glycosaminoglycan metabolism	ST3GAL4,ST3GAL3,B3GNT2,ST3GAL6,B4GALT1	25.9254
OID00294_OID21390	SIGLEC9	1.32296e-05	62	17	4	0.235294	0.0645161	REAC:R-HSA-913709	REAC	O-linked glycosylation of mucins	ST3GAL4,ST3GAL3,B3GNT2,ST6GAL1	41.1461
OID00294_OID21390	SIGLEC9	1.32828e-05	63	17	4	0.235294	0.0634921	REAC:R-HSA-446219	REAC	Synthesis of substrates in N-glycan biosythesis	ST3GAL4,ST3GAL3,ST6GAL1,ST3GAL6	40.493
OID00294_OID21390	SIGLEC9	1.66922e-05	286	17	6	0.352941	0.020979	REAC:R-HSA-71387	REAC	Metabolism of carbohydrates	ST3GAL4,FUT2,ST3GAL3,B3GNT2,ST3GAL6,B4GALT1	13.3797
OID00294_OID21390	SIGLEC9	2.6977e-05	78	17	4	0.235294	0.0512821	REAC:R-HSA-446193	REAC	Biosynthesis of the N-glycan precursor (dolichol lipid-linked oligosaccharide, LLO) and transfer to a nascent protein	ST3GAL4,ST3GAL3,ST6GAL1,ST3GAL6	32.7059
OID00294_OID21390	SIGLEC9	2.6977e-05	23	17	3	0.176471	0.130435	REAC:R-HSA-977068	REAC	Termination of O-glycan biosynthesis	ST3GAL4,ST3GAL3,ST6GAL1	83.1867
OID00294_OID21390	SIGLEC9	3.40462e-05	186	17	5	0.294118	0.0268817	REAC:R-HSA-948021	REAC	Transport to the Golgi and subsequent modification	ST3GAL4,MGAT5,ST6GAL1,COPG2,B4GALT1	17.1442
OID00294_OID21390	SIGLEC9	4.89065e-05	29	17	3	0.176471	0.103448	REAC:R-HSA-9683701	REAC	Translation of Structural Proteins	ST3GAL4,ST3GAL3,ST6GAL1	65.9757
OID00294_OID21390	SIGLEC9	7.78163e-05	108	17	4	0.235294	0.037037	REAC:R-HSA-5173105	REAC	O-linked glycosylation	ST3GAL4,ST3GAL3,B3GNT2,ST6GAL1	23.6209
OID00294_OID21390	SIGLEC9	7.78163e-05	108	17	4	0.235294	0.037037	REAC:R-HSA-1912422	REAC	Pre-NOTCH Expression and Processing	ST3GAL4,ST3GAL3,ST3GAL6,B4GALT1	23.6209
OID00294_OID21390	SIGLEC9	0.000242234	292	17	5	0.294118	0.0171233	REAC:R-HSA-9694516	REAC	SARS-CoV-2 Infection	ST3GAL4,ST3GAL3,MGAT5,ST6GAL1,MAN1B1	10.9206
OID00294_OID21390	SIGLEC9	0.00135271	232	17	4	0.235294	0.0172414	REAC:R-HSA-157118	REAC	Signaling by NOTCH	ST3GAL4,ST3GAL3,ST3GAL6,B4GALT1	10.9959
OID00294_OID21390	SIGLEC9	0.00380407	140	17	3	0.176471	0.0214286	REAC:R-HSA-9678108	REAC	SARS-CoV-1 Infection	ST3GAL4,ST3GAL3,ST6GAL1	13.6664
OID00294_OID21390	SIGLEC9	0.00380407	140	17	3	0.176471	0.0214286	REAC:R-HSA-3781865	REAC	Diseases of glycosylation	ST3GAL3,MAN1B1,B4GALT1	13.6664
OID00294_OID21390	SIGLEC9	0.0144531	245	17	3	0.176471	0.0122449	REAC:R-HSA-5668914	REAC	Diseases of metabolism	ST3GAL3,MAN1B1,B4GALT1	7.80936
OID00295_OID21010	CD300C	5.85755e-07	28	11	4	0.363636	0.142857	KEGG:00601	KEGG	Glycosphingolipid biosynthesis - lacto and neolacto series	ST3GAL4,B3GNT2,ST3GAL6,GCNT2	110.182
OID00295_OID21010	CD300C	4.08051e-05	62	12	4	0.333333	0.0645161	REAC:R-HSA-913709	REAC	O-linked glycosylation of mucins	ST3GAL4,GALNT4,B3GNT2,C1GALT1	58.2903
OID00295_OID21010	CD300C	0.000127151	108	12	4	0.333333	0.037037	REAC:R-HSA-5173105	REAC	O-linked glycosylation	ST3GAL4,GALNT4,B3GNT2,C1GALT1	33.463
OID00295_OID21010	CD300C	0.000127151	28	12	3	0.25	0.107143	REAC:R-HSA-2022854	REAC	Keratan sulfate biosynthesis	ST3GAL4,B3GNT2,ST3GAL6	96.8036
OID00295_OID21010	CD300C	0.000133779	34	12	3	0.25	0.0882353	REAC:R-HSA-1638074	REAC	Keratan sulfate/keratin metabolism	ST3GAL4,B3GNT2,ST3GAL6	79.7206
OID00295_OID21010	CD300C	0.00232717	305	12	4	0.333333	0.0131148	REAC:R-HSA-446203	REAC	Asparagine N-linked glycosylation	ST3GAL4,ASGR1,ST3GAL6,MANEA	11.8492
OID00295_OID21010	CD300C	0.00232717	123	12	3	0.25	0.0243902	REAC:R-HSA-1630316	REAC	Glycosaminoglycan metabolism	ST3GAL4,B3GNT2,ST3GAL6	22.0366
OID00295_OID21010	CD300C	0.0196442	286	12	3	0.25	0.0104895	REAC:R-HSA-71387	REAC	Metabolism of carbohydrates	ST3GAL4,B3GNT2,ST3GAL6	9.47727
OID00297_OID20730	SMOC2	0.00752364	312	6	3	0.5	0.00961538	REAC:R-HSA-418594	REAC	G alpha (i) signalling events	FPR3,FPR1,RGS14	17.375
OID00301_OID21055	NCAN	0.000332613	21	15	3	0.2	0.142857	KEGG:00532	KEGG	Glycosaminoglycan biosynthesis - chondroitin sulfate / dermatan sulfate	CHST3,CHSY1,XYLT1	80.8
OID00301_OID21055	NCAN	0.0015618	123	14	4	0.285714	0.0325203	REAC:R-HSA-1630316	REAC	Glycosaminoglycan metabolism	CHST3,STAB2,CHSY1,XYLT1	25.1847
OID00301_OID21055	NCAN	0.00164666	49	14	3	0.214286	0.0612245	REAC:R-HSA-1793185	REAC	Chondroitin sulfate/dermatan sulfate metabolism	CHST3,CHSY1,XYLT1	47.414
OID00301_OID21055	NCAN	0.0103969	286	14	4	0.285714	0.013986	REAC:R-HSA-71387	REAC	Metabolism of carbohydrates	CHST3,STAB2,CHSY1,XYLT1	10.8312
OID00304_OID20914	CRTAM	4.59657e-05	42	17	4	0.235294	0.0952381	KEGG:00513	KEGG	Various types of N-glycan biosynthesis	B4GALNT3,FUT8,ST3GAL3,B4GALT1	47.5294
OID00304_OID20914	CRTAM	4.67982e-05	14	17	3	0.176471	0.214286	KEGG:00533	KEGG	Glycosaminoglycan biosynthesis - keratan sulfate	FUT8,ST3GAL3,B4GALT1	106.941
OID00304_OID20914	CRTAM	0.0217557	305	17	4	0.235294	0.0131148	REAC:R-HSA-446203	REAC	Asparagine N-linked glycosylation	FUT8,ASGR1,ST3GAL3,B4GALT1	8.36413
OID00306_OID20160	PLXNB3	0.000921176	36	12	3	0.25	0.0833333	REAC:R-HSA-9607240	REAC	FLT3 Signaling	CBL,SH2B3,PTPN11	75.2917
OID00306_OID20160	PLXNB3	0.000921176	39	12	3	0.25	0.0769231	REAC:R-HSA-1433557	REAC	Signaling by SCF-KIT	CBL,SH2B3,PTPN11	69.5
OID00306_OID20160	PLXNB3	0.00169688	169	12	4	0.333333	0.0236686	REAC:R-HSA-983231	REAC	Factors involved in megakaryocyte development and platelet production	SH2B3,MYB,ZFPM2,AK3	21.3846
OID00309_OID21028	SMPD1	0.00136756	68	26	4	0.153846	0.0588235	REAC:R-HSA-204005	REAC	COPII-mediated vesicle transport	SERPINA1,SEC16B,SEC24D,USO1	24.5294
OID00309_OID21028	SMPD1	0.00136756	155	26	5	0.192308	0.0322581	REAC:R-HSA-199977	REAC	ER to Golgi Anterograde Transport	MIA2,SERPINA1,SEC16B,SEC24D,USO1	13.4516
OID00309_OID21028	SMPD1	0.00144497	305	26	6	0.230769	0.0196721	REAC:R-HSA-446203	REAC	Asparagine N-linked glycosylation	MIA2,SERPINA1,SEC16B,EDEM3,SEC24D,USO1	8.20328
OID00309_OID21028	SMPD1	0.00144497	33	26	3	0.115385	0.0909091	REAC:R-HSA-5694530	REAC	Cargo concentration in the ER	MIA2,SERPINA1,SEC24D	37.9091
OID00309_OID21028	SMPD1	0.00144497	186	26	5	0.192308	0.0268817	REAC:R-HSA-948021	REAC	Transport to the Golgi and subsequent modification	MIA2,SERPINA1,SEC16B,SEC24D,USO1	11.2097
OID00309_OID21028	SMPD1	0.00402136	128	26	4	0.153846	0.03125	REAC:R-HSA-1483206	REAC	Glycerophospholipid biosynthesis	GPAM,CHPT1,PNPLA3,PLA2G12A	13.0312
OID00309_OID21028	SMPD1	0.0207795	210	26	4	0.153846	0.0190476	REAC:R-HSA-1483257	REAC	Phospholipid metabolism	GPAM,CHPT1,PNPLA3,PLA2G12A	7.94286
OID00310_OID21063	MSR1	0.000354601	28	14	3	0.214286	0.107143	KEGG:00601	KEGG	Glycosphingolipid biosynthesis - lacto and neolacto series	ST3GAL4,ST3GAL6,GCNT2	64.9286
OID00310_OID21063	MSR1	0.000512442	305	17	6	0.352941	0.0196721	REAC:R-HSA-446203	REAC	Asparagine N-linked glycosylation	ST3GAL4,ASGR1,MGAT5,ST3GAL6,MANEA,COPG2	12.5462
OID00310_OID21063	MSR1	0.00795436	186	17	4	0.235294	0.0215054	REAC:R-HSA-948021	REAC	Transport to the Golgi and subsequent modification	ST3GAL4,MGAT5,MANEA,COPG2	13.7154
OID00313_OID20982	EPHB6	0.00078698	127	5	3	0.6	0.023622	REAC:R-HSA-1500931	REAC	Cell-Cell communication	TYROBP,NPHS1,NPHS2	51.222
OID00315_OID20690	SIGLEC1	0.000182799	15	16	3	0.1875	0.2	REAC:R-HSA-975577	REAC	N-Glycan antennae elongation	ST3GAL4,MGAT5,ST6GAL1	135.525
OID00315_OID20690	SIGLEC1	0.000517136	26	16	3	0.1875	0.115385	REAC:R-HSA-975576	REAC	N-glycan antennae elongation in the medial/trans-Golgi	ST3GAL4,MGAT5,ST6GAL1	78.1875
OID00315_OID20690	SIGLEC1	0.00102014	37	16	3	0.1875	0.0810811	REAC:R-HSA-9694548	REAC	Maturation of spike protein	ST3GAL4,MGAT5,ST6GAL1	54.9426
OID00315_OID20690	SIGLEC1	0.00161702	57	16	3	0.1875	0.0526316	REAC:R-HSA-9694635	REAC	Translation of Structural Proteins	ST3GAL4,MGAT5,ST6GAL1	35.6645
OID00315_OID20690	SIGLEC1	0.00161702	292	16	5	0.3125	0.0171233	REAC:R-HSA-9694516	REAC	SARS-CoV-2 Infection	ST3GAL4,MGAT5,IFIH1,ST6GAL1,HLA-B	11.6032
OID00315_OID20690	SIGLEC1	0.00261619	70	16	3	0.1875	0.0428571	REAC:R-HSA-9772573	REAC	Late SARS-CoV-2 Infection Events	ST3GAL4,MGAT5,ST6GAL1	29.0411
OID00315_OID20690	SIGLEC1	0.00877825	305	16	4	0.25	0.0131148	REAC:R-HSA-446203	REAC	Asparagine N-linked glycosylation	ST3GAL4,ASGR1,MGAT5,ST6GAL1	8.88689
OID00315_OID20690	SIGLEC1	0.00950929	140	16	3	0.1875	0.0214286	REAC:R-HSA-9678108	REAC	SARS-CoV-1 Infection	ST3GAL4,IFIH1,ST6GAL1	14.5205
OID00315_OID20690	SIGLEC1	0.019127	186	16	3	0.1875	0.016129	REAC:R-HSA-948021	REAC	Transport to the Golgi and subsequent modification	ST3GAL4,MGAT5,ST6GAL1	10.9294
OID00316_OID21006	CNTN5	0.00231951	305	8	4	0.5	0.0131148	REAC:R-HSA-446203	REAC	Asparagine N-linked glycosylation	ASGR2,ASGR1,PPP6C,B4GALT1	17.7738
OID00318_OID21061	CLEC1B	0.0010872	169	12	4	0.333333	0.0236686	REAC:R-HSA-983231	REAC	Factors involved in megakaryocyte development and platelet production	JMJD1C,SH2B3,ZFPM2,AK3	21.3846
OID00320_OID20979	MATN3	0.000138765	86	5	3	0.6	0.0348837	KEGG:04610	KEGG	Complement and coagulation cascades	KNG1,F11,F12	59.1907
OID00320_OID20979	MATN3	1.88685e-05	23	7	3	0.428571	0.130435	REAC:R-HSA-140837	REAC	Intrinsic Pathway of Fibrin Clot Formation	KNG1,F11,F12	202.025
OID00320_OID20979	MATN3	4.84687e-05	39	7	3	0.428571	0.0769231	REAC:R-HSA-140877	REAC	Formation of Fibrin Clot (Clotting Cascade)	KNG1,F11,F12	119.143
OID00321_OID20938	RSPO1	0.0363588	258	10	3	0.3	0.0116279	REAC:R-HSA-76002	REAC	Platelet activation, signaling and aggregation	PLCG2,GP6,PLG	12.607
OID00327_OID21307	MME	0.0393059	113	16	3	0.1875	0.0265487	REAC:R-HSA-1989781	REAC	PPARA activates gene expression	FADS1,NCOR2,RORA	17.99
OID00327_OID21307	MME	0.0393059	114	16	3	0.1875	0.0263158	REAC:R-HSA-400206	REAC	Regulation of lipid metabolism by PPARalpha	FADS1,NCOR2,RORA	17.8322
OID00328_OID20115	MSTN	0.0133139	164	8	3	0.375	0.0182927	KEGG:04022	KEGG	cGMP-PKG signaling pathway	NFATC1,IRS1,ADRB2	19.3994
OID00328_OID20115	MSTN	0.0133139	155	8	3	0.375	0.0193548	KEGG:04218	KEGG	Cellular senescence	NFATC1,CCNB1,HLA-B	20.5258
OID00328_OID20115	MSTN	0.0183297	210	8	3	0.375	0.0142857	KEGG:05170	KEGG	Human immunodeficiency virus 1 infection	NFATC1,CCNB1,HLA-B	15.15
OID00330_OID20939	WFIKKN1	9.46243e-05	44	14	4	0.285714	0.0909091	KEGG:04672	KEGG	Intestinal immune network for IgA production	LTBR,TNFSF13B,TNFRSF13B,HLA-DRB1	55.0909
OID00330_OID20939	WFIKKN1	0.00138283	218	14	5	0.357143	0.0229358	KEGG:05166	KEGG	Human T-cell leukemia virus 1 infection	ETS1,LTBR,ADCY5,HLA-DRB1,CDKN2A	13.8991
OID00330_OID20939	WFIKKN1	0.0187926	88	14	3	0.214286	0.0340909	KEGG:04540	KEGG	Gap junction	PLCB1,ADCY5,EGF	20.6591
OID00330_OID20939	WFIKKN1	0.0349618	120	14	3	0.214286	0.025	KEGG:04935	KEGG	Growth hormone synthesis, secretion and action	PLCB1,IRS1,ADCY5	15.15
OID00330_OID20939	WFIKKN1	0.0382542	153	14	3	0.214286	0.0196078	KEGG:04934	KEGG	Cushing syndrome	PLCB1,ADCY5,CDKN2A	11.8824
OID00330_OID20939	WFIKKN1	0.0382542	164	14	3	0.214286	0.0182927	KEGG:04022	KEGG	cGMP-PKG signaling pathway	PLCB1,IRS1,ADCY5	11.0854
OID00330_OID20939	WFIKKN1	0.0382542	147	14	3	0.214286	0.0204082	KEGG:04072	KEGG	Phospholipase D signaling pathway	PLCB1,ADCY5,EGF	12.3673
OID00330_OID20939	WFIKKN1	0.0499321	223	14	3	0.214286	0.0134529	KEGG:05163	KEGG	Human cytomegalovirus infection	PLCB1,ADCY5,CDKN2A	8.15247
OID00330_OID20939	WFIKKN1	0.0499321	210	14	3	0.214286	0.0142857	KEGG:04015	KEGG	Rap1 signaling pathway	PLCB1,ADCY5,EGF	8.65714
OID00331_OID20947	TMPRSS5	0.00117452	28	19	3	0.157895	0.107143	KEGG:00601	KEGG	Glycosphingolipid biosynthesis - lacto and neolacto series	ST3GAL4,FUT9,B4GALT1	47.8421
OID00337_OID20603	CD200	0.029976	181	10	3	0.3	0.0165746	REAC:R-HSA-198933	REAC	Immunoregulatory interactions between a Lymphoid and a non-Lymphoid cell	FCGR2B,CD200R1,CD96	17.9702
OID00337_OID20603	CD200	0.0494818	305	10	3	0.3	0.00983607	REAC:R-HSA-446203	REAC	Asparagine N-linked glycosylation	UMOD,ST3GAL3,MGAT3	10.6643
OID00342_OID21048	SCARF2	0.00102387	305	9	4	0.444444	0.0131148	REAC:R-HSA-446203	REAC	Asparagine N-linked glycosylation	ST3GAL4,UMOD,ASGR1,ST3GAL3	15.7989
OID00343_OID20933	GFRA3	0.011448	37	24	3	0.125	0.0810811	REAC:R-HSA-9694548	REAC	Maturation of spike protein	ST3GAL4,ST6GALNAC2,MAN2A1	36.6284
OID00343_OID20933	GFRA3	0.011448	57	24	3	0.125	0.0526316	REAC:R-HSA-9694635	REAC	Translation of Structural Proteins	ST3GAL4,ST6GALNAC2,MAN2A1	23.7763
OID00343_OID20933	GFRA3	0.0121153	62	24	3	0.125	0.0483871	REAC:R-HSA-913709	REAC	O-linked glycosylation of mucins	GALNT18,ST3GAL4,ST6GALNAC2	21.8589
OID00343_OID20933	GFRA3	0.0121153	292	24	5	0.208333	0.0171233	REAC:R-HSA-9694516	REAC	SARS-CoV-2 Infection	ST3GAL4,ST6GALNAC2,MAN2A1,HLA-B,HSP90AB1	7.73545
OID00343_OID20933	GFRA3	0.0131354	70	24	3	0.125	0.0428571	REAC:R-HSA-9772573	REAC	Late SARS-CoV-2 Infection Events	ST3GAL4,ST6GALNAC2,MAN2A1	19.3607
OID00343_OID20933	GFRA3	0.0337173	108	24	3	0.125	0.0277778	REAC:R-HSA-5173105	REAC	O-linked glycosylation	GALNT18,ST3GAL4,ST6GALNAC2	12.5486
OID00348_OID21054	CPM	0.00752221	51	18	3	0.166667	0.0588235	KEGG:04979	KEGG	Cholesterol metabolism	LIPC,APOC1,APOE	27.7255
OID00348_OID21054	CPM	0.00257505	36	21	3	0.142857	0.0833333	REAC:R-HSA-8964043	REAC	Plasma lipoprotein clearance	LIPC,APOC1,APOE	43.0238
OID00348_OID21054	CPM	0.00756984	290	21	5	0.238095	0.0172414	REAC:R-HSA-9006931	REAC	Signaling by Nuclear Receptors	GPAM,ALDH1A2,APOC1,APOE,DHRS9	8.90148
OID00348_OID21054	CPM	0.00986684	71	21	3	0.142857	0.0422535	REAC:R-HSA-174824	REAC	Plasma lipoprotein assembly, remodeling, and clearance	LIPC,APOC1,APOE	21.8149
OID00348_OID21054	CPM	0.0136376	91	21	3	0.142857	0.032967	REAC:R-HSA-163125	REAC	Post-translational modification: synthesis of GPI-anchored proteins	TECTB,PGAP1,GPLD1	17.0204
OID00352_OID20639	FCRL2	0.00137252	28	18	3	0.166667	0.107143	KEGG:00601	KEGG	Glycosphingolipid biosynthesis - lacto and neolacto series	FUT2,ST3GAL3,GCNT2	50.5
OID00352_OID20639	FCRL2	0.00271605	44	18	3	0.166667	0.0681818	KEGG:04672	KEGG	Intestinal immune network for IgA production	TNFSF13B,TNFRSF13B,TNFRSF13C	32.1364
OID00352_OID20639	FCRL2	0.0173869	100	19	3	0.157895	0.03	REAC:R-HSA-5668541	REAC	TNFR2 non-canonical NF-kB pathway	TNFSF13B,TNFRSF13B,TNFRSF13C	17.1189
OID00353_OID20951	MDGA1	0.0141872	305	7	3	0.428571	0.00983607	REAC:R-HSA-446203	REAC	Asparagine N-linked glycosylation	ST3GAL4,ASGR1,MGAT3	15.2347
OID00354_OID20601	IL5RA	0.000125748	198	24	7	0.291667	0.0353535	KEGG:05169	KEGG	Epstein-Barr virus infection	TRAF3,TP53,RUNX3,BCL2L11,NFKB1,HLA-B,CCND3	12.4975
OID00354_OID20601	IL5RA	0.00116012	201	24	6	0.25	0.0298507	KEGG:05203	KEGG	Viral carcinogenesis	TRAF3,TP53,RASA2,NFKB1,HLA-B,CCND3	10.5522
OID00354_OID20601	IL5RA	0.0276494	138	24	4	0.166667	0.0289855	KEGG:05162	KEGG	Measles	TRAF3,TP53,NFKB1,CCND3	10.2464
OID00354_OID20601	IL5RA	0.0303035	155	24	4	0.166667	0.0258065	KEGG:04218	KEGG	Cellular senescence	TP53,NFKB1,HLA-B,CCND3	9.12258
OID00354_OID20601	IL5RA	0.0303035	162	24	4	0.166667	0.0246914	KEGG:05161	KEGG	Hepatitis B	STAT6,TRAF3,TP53,NFKB1	8.7284
OID00354_OID20601	IL5RA	0.0317673	92	24	3	0.125	0.0326087	KEGG:05222	KEGG	Small cell lung cancer	TRAF3,TP53,NFKB1	11.5272
OID00354_OID20601	IL5RA	0.0317673	192	24	4	0.166667	0.0208333	KEGG:05202	KEGG	Transcriptional misregulation in cancer	HHEX,ITGAM,TP53,NFKB1	7.36458
OID00354_OID20601	IL5RA	0.0317673	194	24	4	0.166667	0.0206186	KEGG:05167	KEGG	Kaposi sarcoma-associated herpesvirus infection	TRAF3,TP53,NFKB1,HLA-B	7.28866
OID00354_OID20601	IL5RA	0.0317673	330	24	5	0.208333	0.0151515	KEGG:05165	KEGG	Human papillomavirus infection	TRAF3,TP53,NFKB1,HLA-B,CCND3	5.35606
OID00354_OID20601	IL5RA	0.0317673	89	24	3	0.125	0.0337079	KEGG:04658	KEGG	Th1 and Th2 cell differentiation	STAT6,RUNX3,NFKB1	11.9157
OID00354_OID20601	IL5RA	0.0375992	218	24	4	0.166667	0.0183486	KEGG:05166	KEGG	Human T-cell leukemia virus 1 infection	TP53,NFKB1,HLA-B,CCND3	6.48624
OID00354_OID20601	IL5RA	0.0176315	100	32	4	0.125	0.04	REAC:R-HSA-5668541	REAC	TNFR2 non-canonical NF-kB pathway	TRAF3,TNFRSF13B,TNFSF13,TNFSF12	13.5525
OID00354_OID20601	IL5RA	0.0494888	143	32	4	0.125	0.027972	REAC:R-HSA-166016	REAC	Toll Like Receptor 4 (TLR4) Cascade	TRAF3,ITGAM,TP53,NFKB1	9.47727
OID00357_OID20157	CDH6	2.21422e-05	26	7	3	0.428571	0.115385	REAC:R-HSA-975576	REAC	N-glycan antennae elongation in the medial/trans-Golgi	ST3GAL4,MGAT3,ST6GAL1	178.714
OID00357_OID20157	CDH6	0.00026133	305	7	4	0.571429	0.0131148	REAC:R-HSA-446203	REAC	Asparagine N-linked glycosylation	ST3GAL4,ASGR1,MGAT3,ST6GAL1	20.3129
OID00357_OID20157	CDH6	0.0010744	186	7	3	0.428571	0.016129	REAC:R-HSA-948021	REAC	Transport to the Golgi and subsequent modification	ST3GAL4,MGAT3,ST6GAL1	24.9816
OID00358_OID21009	DDR1	1.65545e-07	28	9	4	0.444444	0.142857	KEGG:00601	KEGG	Glycosphingolipid biosynthesis - lacto and neolacto series	ST3GAL4,B4GALNT2,FUT6,FUT2	134.667
OID00358_OID21009	DDR1	9.52648e-08	21	11	4	0.363636	0.190476	REAC:R-HSA-9033658	REAC	Blood group systems biosynthesis	ST3GAL4,B4GALNT2,FUT6,FUT2	187.74
OID00358_OID21009	DDR1	9.52648e-08	18	11	4	0.363636	0.222222	REAC:R-HSA-9037629	REAC	Lewis blood group biosynthesis	ST3GAL4,B4GALNT2,FUT6,FUT2	219.03
OID00358_OID21009	DDR1	0.000459006	70	11	3	0.272727	0.0428571	REAC:R-HSA-9772573	REAC	Late SARS-CoV-2 Infection Events	ST3GAL4,TMPRSS2,ST6GAL1	42.2416
OID00358_OID21009	DDR1	0.00108126	286	11	4	0.363636	0.013986	REAC:R-HSA-71387	REAC	Metabolism of carbohydrates	ST3GAL4,B4GALNT2,FUT6,FUT2	13.7851
OID00358_OID21009	DDR1	0.00121315	305	11	4	0.363636	0.0131148	REAC:R-HSA-446203	REAC	Asparagine N-linked glycosylation	ST3GAL4,B4GALNT2,ASGR1,ST6GAL1	12.9264
OID00358_OID21009	DDR1	0.00164084	140	11	3	0.272727	0.0214286	REAC:R-HSA-9678108	REAC	SARS-CoV-1 Infection	ST3GAL4,TMPRSS2,ST6GAL1	21.1208
OID00358_OID21009	DDR1	0.00760762	292	11	3	0.272727	0.010274	REAC:R-HSA-9694516	REAC	SARS-CoV-2 Infection	ST3GAL4,TMPRSS2,ST6GAL1	10.1264
OID00360_OID21056	CTSS	0.00960064	131	9	3	0.333333	0.0229008	KEGG:04142	KEGG	Lysosome	LIPA,M6PR,IGF2R	21.5878
OID00360_OID21056	CTSS	0.0162367	202	9	3	0.333333	0.0148515	REAC:R-HSA-6811442	REAC	Intra-Golgi and retrograde Golgi-to-ER traffic	M6PR,IGF2R,SURF4	17.8911
OID00362_OID20931	NAAA	0.000863087	99	15	4	0.266667	0.040404	KEGG:00564	KEGG	Glycerophospholipid metabolism	GPAM,PLA2G12B,CHPT1,PLA2G12A	22.8525
OID00362_OID20931	NAAA	0.00166769	50	15	3	0.2	0.06	KEGG:00565	KEGG	Ether lipid metabolism	PLA2G12B,CHPT1,PLA2G12A	33.936
OID00362_OID20931	NAAA	0.00301036	33	19	3	0.157895	0.0909091	REAC:R-HSA-5694530	REAC	Cargo concentration in the ER	MIA2,SERPINA1,SEC24D	51.8756
OID00362_OID20931	NAAA	0.00391373	128	19	4	0.210526	0.03125	REAC:R-HSA-1483206	REAC	Glycerophospholipid biosynthesis	GPAM,CHPT1,PNPLA3,PLA2G12A	17.8322
OID00362_OID20931	NAAA	0.0175778	210	19	4	0.210526	0.0190476	REAC:R-HSA-1483257	REAC	Phospholipid metabolism	GPAM,CHPT1,PNPLA3,PLA2G12A	10.8692
OID00362_OID20931	NAAA	0.0252241	107	19	3	0.157895	0.0280374	REAC:R-HSA-8957275	REAC	Post-translational protein phosphorylation	SERPINA1,APOE,NUCB1	15.999
OID00362_OID20931	NAAA	0.0257843	124	19	3	0.157895	0.0241935	REAC:R-HSA-381426	REAC	Regulation of Insulin-like Growth Factor (IGF) transport and uptake by Insulin-like Growth Factor Binding Proteins (IGFBPs)	SERPINA1,APOE,NUCB1	13.8056
OID00362_OID20931	NAAA	0.0325997	155	19	3	0.157895	0.0193548	REAC:R-HSA-199977	REAC	ER to Golgi Anterograde Transport	MIA2,SERPINA1,SEC24D	11.0445
OID00362_OID20931	NAAA	0.0446803	186	19	3	0.157895	0.016129	REAC:R-HSA-948021	REAC	Transport to the Golgi and subsequent modification	MIA2,SERPINA1,SEC24D	9.20374
OID00368_OID20666	IL12B	0.000334084	36	24	4	0.166667	0.111111	REAC:R-HSA-9607240	REAC	FLT3 Signaling	SH2B3,FLT3,BCL2L11,SYK	50.1944
OID00370_OID21451	EDA2R	0.000141825	74	4	3	0.75	0.0405405	KEGG:04115	KEGG	p53 signaling pathway	ATM,TP53,MDM4	85.9865
OID00370_OID21451	EDA2R	0.00183909	218	4	3	0.75	0.0137615	KEGG:05166	KEGG	Human T-cell leukemia virus 1 infection	ATM,TP53,TERT	29.1881
OID00370_OID21451	EDA2R	0.00317234	310	4	3	0.75	0.00967742	KEGG:05206	KEGG	MicroRNAs in cancer	ATM,TP53,MDM4	20.5258
OID00370_OID21451	EDA2R	0.00317234	330	4	3	0.75	0.00909091	KEGG:05165	KEGG	Human papillomavirus infection	ATM,TP53,TERT	19.2818
OID00370_OID21451	EDA2R	1.40989e-05	19	6	3	0.5	0.157895	REAC:R-HSA-6804760	REAC	Regulation of TP53 Activity through Methylation	ATM,TP53,MDM4	285.316
OID00370_OID21451	EDA2R	3.75436e-05	36	6	3	0.5	0.0833333	REAC:R-HSA-6804757	REAC	Regulation of TP53 Degradation	ATM,TP53,MDM4	150.583
OID00370_OID21451	EDA2R	3.75436e-05	37	6	3	0.5	0.0810811	REAC:R-HSA-6806003	REAC	Regulation of TP53 Expression and Degradation	ATM,TP53,MDM4	146.514
OID00370_OID21451	EDA2R	0.000103113	66	6	3	0.5	0.0454545	REAC:R-HSA-69563	REAC	p53-Dependent G1 DNA Damage Response	ATM,TP53,MDM4	82.1364
OID00370_OID21451	EDA2R	0.000103113	57	6	3	0.5	0.0526316	REAC:R-HSA-69541	REAC	Stabilization of p53	ATM,TP53,MDM4	95.1053
OID00370_OID21451	EDA2R	0.000103113	66	6	3	0.5	0.0454545	REAC:R-HSA-69580	REAC	p53-Dependent G1/S DNA damage checkpoint	ATM,TP53,MDM4	82.1364
OID00370_OID21451	EDA2R	0.000103113	68	6	3	0.5	0.0441176	REAC:R-HSA-69615	REAC	G1/S DNA Damage Checkpoints	ATM,TP53,MDM4	79.7206
OID00370_OID21451	EDA2R	0.000199957	92	6	3	0.5	0.0326087	REAC:R-HSA-6804756	REAC	Regulation of TP53 Activity through Phosphorylation	ATM,TP53,MDM4	58.9239
OID00370_OID21451	EDA2R	0.000788723	160	6	3	0.5	0.01875	REAC:R-HSA-5633007	REAC	Regulation of TP53 Activity	ATM,TP53,MDM4	33.8813
OID00370_OID21451	EDA2R	0.00129286	194	6	3	0.5	0.0154639	REAC:R-HSA-2559583	REAC	Cellular Senescence	ATM,TP53,MDM4	27.9433
OID00370_OID21451	EDA2R	0.00322009	289	6	3	0.5	0.0103806	REAC:R-HSA-69620	REAC	Cell Cycle Checkpoints	ATM,TP53,MDM4	18.7578
OID00370_OID21451	EDA2R	0.00493329	359	6	3	0.5	0.00835655	REAC:R-HSA-3700989	REAC	Transcriptional Regulation by TP53	ATM,TP53,MDM4	15.1003
OID00372_OID21057	NTRK3	0.0147574	305	6	3	0.5	0.00983607	REAC:R-HSA-446203	REAC	Asparagine N-linked glycosylation	ST3GAL4,ASGR1,MGAT3	17.7738
OID00375_OID20957	TNR	0.000775638	15	24	3	0.125	0.2	REAC:R-HSA-975577	REAC	N-Glycan antennae elongation	ST3GAL4,MGAT5,ST6GAL1	90.35
OID00375_OID20957	TNR	0.00218096	26	24	3	0.125	0.115385	REAC:R-HSA-975576	REAC	N-glycan antennae elongation in the medial/trans-Golgi	ST3GAL4,MGAT5,ST6GAL1	52.125
OID00375_OID20957	TNR	0.00427623	37	24	3	0.125	0.0810811	REAC:R-HSA-9694548	REAC	Maturation of spike protein	ST3GAL4,MGAT5,ST6GAL1	36.6284
OID00375_OID20957	TNR	0.00508005	123	24	4	0.166667	0.0325203	REAC:R-HSA-1630316	REAC	Glycosaminoglycan metabolism	ST3GAL4,STAB2,ACAN,XYLT1	14.6911
OID00375_OID20957	TNR	0.0067038	57	24	3	0.125	0.0526316	REAC:R-HSA-9694635	REAC	Translation of Structural Proteins	ST3GAL4,MGAT5,ST6GAL1	23.7763
OID00375_OID20957	TNR	0.00979804	70	24	3	0.125	0.0428571	REAC:R-HSA-9772573	REAC	Late SARS-CoV-2 Infection Events	ST3GAL4,MGAT5,ST6GAL1	19.3607
OID00375_OID20957	TNR	0.0302193	286	24	4	0.166667	0.013986	REAC:R-HSA-71387	REAC	Metabolism of carbohydrates	ST3GAL4,STAB2,ACAN,XYLT1	6.31818
OID00375_OID20957	TNR	0.0310092	292	24	4	0.166667	0.0136986	REAC:R-HSA-9694516	REAC	SARS-CoV-2 Infection	ST3GAL4,MGAT5,ST6GAL1,HLA-B	6.18836
OID00375_OID20957	TNR	0.0345917	305	24	4	0.166667	0.0131148	REAC:R-HSA-446203	REAC	Asparagine N-linked glycosylation	ST3GAL4,ASGR1,MGAT5,ST6GAL1	5.92459
OID00376_OID20595	CD200R1	2.79261e-05	28	7	3	0.428571	0.107143	KEGG:00601	KEGG	Glycosphingolipid biosynthesis - lacto and neolacto series	ST3GAL4,ST3GAL6,B4GALT1	129.857
OID00376_OID20595	CD200R1	1.7126e-05	18	8	3	0.375	0.166667	REAC:R-HSA-1912420	REAC	Pre-NOTCH Processing in Golgi	ST3GAL4,ST3GAL6,B4GALT1	225.875
OID00376_OID20595	CD200R1	3.42591e-05	28	8	3	0.375	0.107143	REAC:R-HSA-2022854	REAC	Keratan sulfate biosynthesis	ST3GAL4,ST3GAL6,B4GALT1	145.205
OID00376_OID20595	CD200R1	4.16322e-05	34	8	3	0.375	0.0882353	REAC:R-HSA-1638074	REAC	Keratan sulfate/keratin metabolism	ST3GAL4,ST3GAL6,B4GALT1	119.581
OID00376_OID20595	CD200R1	0.000692167	305	8	4	0.5	0.0131148	REAC:R-HSA-446203	REAC	Asparagine N-linked glycosylation	ST3GAL4,ASGR1,ST3GAL6,B4GALT1	17.7738
OID00376_OID20595	CD200R1	0.000692167	108	8	3	0.375	0.0277778	REAC:R-HSA-1912422	REAC	Pre-NOTCH Expression and Processing	ST3GAL4,ST3GAL6,B4GALT1	37.6458
OID00376_OID20595	CD200R1	0.000765495	123	8	3	0.375	0.0243902	REAC:R-HSA-1630316	REAC	Glycosaminoglycan metabolism	ST3GAL4,ST3GAL6,B4GALT1	33.0549
OID00376_OID20595	CD200R1	0.00333506	232	8	3	0.375	0.012931	REAC:R-HSA-157118	REAC	Signaling by NOTCH	ST3GAL4,ST3GAL6,B4GALT1	17.5248
OID00376_OID20595	CD200R1	0.0049167	286	8	3	0.375	0.0104895	REAC:R-HSA-71387	REAC	Metabolism of carbohydrates	ST3GAL4,ST3GAL6,B4GALT1	14.2159
OID00377_OID20229	NRCAM	0.0123562	153	8	3	0.375	0.0196078	KEGG:04514	KEGG	Cell adhesion molecules	CLDN7,HLA-DRB5,CLDN23	20.7941
OID00379_OID20111	BMP6	0.00988962	86	13	3	0.230769	0.0348837	KEGG:04610	KEGG	Complement and coagulation cascades	SERPINE2,KNG1,F11	22.7657
OID00379_OID20111	BMP6	0.000894472	23	16	3	0.1875	0.130435	REAC:R-HSA-140837	REAC	Intrinsic Pathway of Fibrin Clot Formation	SERPINE2,KNG1,F11	88.3859
OID00379_OID20111	BMP6	0.00227489	39	16	3	0.1875	0.0769231	REAC:R-HSA-140877	REAC	Formation of Fibrin Clot (Clotting Cascade)	SERPINE2,KNG1,F11	52.125
OID00380_OID20740	ANGPT1	0.0494243	124	25	4	0.16	0.0322581	KEGG:04650	KEGG	Natural killer cell mediated cytotoxicity	PLCG2,FCER1G,MICA,SHC3	10.9471
OID00380_OID20740	ANGPT1	0.0169928	35	31	3	0.0967742	0.0857143	REAC:R-HSA-114604	REAC	GPVI-mediated activation cascade	PLCG2,GP6,FCER1G	29.9779
OID00380_OID20740	ANGPT1	0.0264835	258	31	5	0.16129	0.0193798	REAC:R-HSA-76002	REAC	Platelet activation, signaling and aggregation	PLCG2,GP6,FCER1G,CD36,SYTL4	6.77794
OID00380_OID20740	ANGPT1	0.0264835	245	31	5	0.16129	0.0204082	REAC:R-HSA-425407	REAC	SLC-mediated transmembrane transport	SLC8A3,SLC24A3,RUNX1,SLC22A5,SLC35D2	7.13759
OID00380_OID20740	ANGPT1	0.0374286	169	31	4	0.129032	0.0236686	REAC:R-HSA-983231	REAC	Factors involved in megakaryocyte development and platelet production	JMJD1C,EHD3,ZFPM2,AK3	8.27792
OID00382_OID20616	CD40LG	0.0102717	258	12	4	0.333333	0.0155039	REAC:R-HSA-76002	REAC	Platelet activation, signaling and aggregation	SERPING1,PLCG2,GP6,CD36	14.0078
OID00383_OID20602	SLAMF7	0.00144349	28	17	3	0.176471	0.107143	KEGG:00601	KEGG	Glycosphingolipid biosynthesis - lacto and neolacto series	ST3GAL4,ST3GAL6,B4GALT1	53.4706
OID00383_OID20602	SLAMF7	0.00500358	53	17	3	0.176471	0.0566038	KEGG:00510	KEGG	N-Glycan biosynthesis	MGAT5,ST6GAL1,B4GALT1	28.2486
OID00383_OID20602	SLAMF7	0.0175821	218	17	4	0.235294	0.0183486	KEGG:05166	KEGG	Human T-cell leukemia virus 1 infection	IL2RA,ETS1,ANAPC1,HLA-B	9.15704
OID00383_OID20602	SLAMF7	3.02679e-06	15	22	4	0.181818	0.266667	REAC:R-HSA-975577	REAC	N-Glycan antennae elongation	ST3GAL4,MGAT5,ST6GAL1,B4GALT1	131.418
OID00383_OID20602	SLAMF7	1.63345e-05	26	22	4	0.181818	0.153846	REAC:R-HSA-975576	REAC	N-glycan antennae elongation in the medial/trans-Golgi	ST3GAL4,MGAT5,ST6GAL1,B4GALT1	75.8182
OID00383_OID20602	SLAMF7	0.000342324	18	22	3	0.136364	0.166667	REAC:R-HSA-1912420	REAC	Pre-NOTCH Processing in Golgi	ST3GAL4,ST3GAL6,B4GALT1	82.1364
OID00383_OID20602	SLAMF7	0.000851731	305	22	6	0.272727	0.0196721	REAC:R-HSA-446203	REAC	Asparagine N-linked glycosylation	ST3GAL4,ASGR1,MGAT5,ST6GAL1,ST3GAL6,B4GALT1	9.69478
OID00383_OID20602	SLAMF7	0.000851731	28	22	3	0.136364	0.107143	REAC:R-HSA-2022854	REAC	Keratan sulfate biosynthesis	ST3GAL4,ST3GAL6,B4GALT1	52.8019
OID00383_OID20602	SLAMF7	0.00105347	33	22	3	0.136364	0.0909091	REAC:R-HSA-4085001	REAC	Sialic acid metabolism	ST3GAL4,ST6GAL1,ST3GAL6	44.8017
OID00383_OID20602	SLAMF7	0.00105347	34	22	3	0.136364	0.0882353	REAC:R-HSA-1638074	REAC	Keratan sulfate/keratin metabolism	ST3GAL4,ST3GAL6,B4GALT1	43.484
OID00383_OID20602	SLAMF7	0.00119219	37	22	3	0.136364	0.0810811	REAC:R-HSA-9694548	REAC	Maturation of spike protein	ST3GAL4,MGAT5,ST6GAL1	39.9582
OID00383_OID20602	SLAMF7	0.00269109	57	22	3	0.136364	0.0526316	REAC:R-HSA-9694635	REAC	Translation of Structural Proteins	ST3GAL4,MGAT5,ST6GAL1	25.9378
OID00383_OID20602	SLAMF7	0.00336476	63	22	3	0.136364	0.047619	REAC:R-HSA-446219	REAC	Synthesis of substrates in N-glycan biosythesis	ST3GAL4,ST6GAL1,ST3GAL6	23.4675
OID00383_OID20602	SLAMF7	0.00428933	70	22	3	0.136364	0.0428571	REAC:R-HSA-9772573	REAC	Late SARS-CoV-2 Infection Events	ST3GAL4,MGAT5,ST6GAL1	21.1208
OID00383_OID20602	SLAMF7	0.00520486	78	22	3	0.136364	0.0384615	REAC:R-HSA-446193	REAC	Biosynthesis of the N-glycan precursor (dolichol lipid-linked oligosaccharide, LLO) and transfer to a nascent protein	ST3GAL4,ST6GAL1,ST3GAL6	18.9545
OID00383_OID20602	SLAMF7	0.00520486	186	22	4	0.181818	0.0215054	REAC:R-HSA-948021	REAC	Transport to the Golgi and subsequent modification	ST3GAL4,MGAT5,ST6GAL1,B4GALT1	10.5982
OID00383_OID20602	SLAMF7	0.0108702	108	22	3	0.136364	0.0277778	REAC:R-HSA-1912422	REAC	Pre-NOTCH Expression and Processing	ST3GAL4,ST3GAL6,B4GALT1	13.6894
OID00383_OID20602	SLAMF7	0.0144249	123	22	3	0.136364	0.0243902	REAC:R-HSA-1630316	REAC	Glycosaminoglycan metabolism	ST3GAL4,ST3GAL6,B4GALT1	12.02
OID00383_OID20602	SLAMF7	0.0181918	292	22	4	0.181818	0.0136986	REAC:R-HSA-9694516	REAC	SARS-CoV-2 Infection	ST3GAL4,MGAT5,ST6GAL1,HLA-B	6.75093
OID00385_OID20249	ADAMTS13	0.0136699	86	12	3	0.25	0.0348837	KEGG:04610	KEGG	Complement and coagulation cascades	VWF,SERPINA1,F11	24.6628
OID00385_OID20249	ADAMTS13	0.0384691	155	12	3	0.25	0.0193548	KEGG:04218	KEGG	Cellular senescence	ZFP36L1,TGFB1,HLA-B	13.6839
OID00386_OID20116	BOC	0.0178028	305	9	3	0.333333	0.00983607	REAC:R-HSA-446203	REAC	Asparagine N-linked glycosylation	ST3GAL4,ASGR1,ST3GAL6	11.8492
OID00387_OID20576	IL4R	6.59284e-05	305	8	5	0.625	0.0163934	REAC:R-HSA-446203	REAC	Asparagine N-linked glycosylation	ST3GAL4,SERPINA1,ASGR1,GMPPB,ST3GAL6	22.2172
OID00387_OID20576	IL4R	0.000379501	63	8	3	0.375	0.047619	REAC:R-HSA-446219	REAC	Synthesis of substrates in N-glycan biosythesis	ST3GAL4,GMPPB,ST3GAL6	64.5357
OID00387_OID20576	IL4R	0.000482167	78	8	3	0.375	0.0384615	REAC:R-HSA-446193	REAC	Biosynthesis of the N-glycan precursor (dolichol lipid-linked oligosaccharide, LLO) and transfer to a nascent protein	ST3GAL4,GMPPB,ST3GAL6	52.125
OID00393_OID21468	IDUA	1.1179e-05	68	19	5	0.263158	0.0735294	REAC:R-HSA-204005	REAC	COPII-mediated vesicle transport	TRAPPC6B,SERPINA1,SEC16B,SEC24D,SEC16A	41.9582
OID00393_OID21468	IDUA	1.1179e-05	155	19	6	0.315789	0.0387097	REAC:R-HSA-199977	REAC	ER to Golgi Anterograde Transport	TRAPPC6B,SERPINA1,SEC16B,ARF4,SEC24D,SEC16A	22.089
OID00393_OID21468	IDUA	2.19066e-05	186	19	6	0.315789	0.0322581	REAC:R-HSA-948021	REAC	Transport to the Golgi and subsequent modification	TRAPPC6B,SERPINA1,SEC16B,ARF4,SEC24D,SEC16A	18.4075
OID00393_OID21468	IDUA	0.000291285	305	19	6	0.315789	0.0196721	REAC:R-HSA-446203	REAC	Asparagine N-linked glycosylation	TRAPPC6B,SERPINA1,SEC16B,ARF4,SEC24D,SEC16A	11.2255
OID00395_OID20691	F2R	0.018114	248	14	4	0.285714	0.016129	KEGG:04144	KEGG	Endocytosis	GRK5,CBL,RABEP1,SNX2	9.77419
OID00395_OID20691	F2R	0.000259386	169	15	5	0.333333	0.0295858	REAC:R-HSA-983231	REAC	Factors involved in megakaryocyte development and platelet production	JMJD1C,SH2B3,ZFPM1,ZFPM2,AK3	21.3846
OID00397_OID20212	PRSS27	5.3999e-10	28	18	6	0.333333	0.214286	KEGG:00601	KEGG	Glycosphingolipid biosynthesis - lacto and neolacto series	ST3GAL4,FUT6,B3GNT3,FUT2,B3GALT5,B4GALT1	101
OID00397_OID20212	PRSS27	4.23502e-06	18	21	4	0.190476	0.222222	REAC:R-HSA-9037629	REAC	Lewis blood group biosynthesis	ST3GAL4,FUT6,FUT2,B3GALT5	114.73
OID00397_OID20212	PRSS27	4.23502e-06	21	21	4	0.190476	0.190476	REAC:R-HSA-9033658	REAC	Blood group systems biosynthesis	ST3GAL4,FUT6,FUT2,B3GALT5	98.3401
OID00397_OID20212	PRSS27	0.000575611	286	21	6	0.285714	0.020979	REAC:R-HSA-71387	REAC	Metabolism of carbohydrates	ST3GAL4,FUT6,B3GNT3,FUT2,B3GALT5,B4GALT1	10.8312
OID00397_OID20212	PRSS27	0.000691137	28	21	3	0.142857	0.107143	REAC:R-HSA-2022854	REAC	Keratan sulfate biosynthesis	ST3GAL4,B3GNT3,B4GALT1	55.3163
OID00397_OID20212	PRSS27	0.00100243	34	21	3	0.142857	0.0882353	REAC:R-HSA-1638074	REAC	Keratan sulfate/keratin metabolism	ST3GAL4,B3GNT3,B4GALT1	45.5546
OID00397_OID20212	PRSS27	0.00534692	63	21	3	0.142857	0.047619	REAC:R-HSA-446219	REAC	Synthesis of substrates in N-glycan biosythesis	ST3GAL4,GMDS,GNE	24.585
OID00397_OID20212	PRSS27	0.00754031	78	21	3	0.142857	0.0384615	REAC:R-HSA-446193	REAC	Biosynthesis of the N-glycan precursor (dolichol lipid-linked oligosaccharide, LLO) and transfer to a nascent protein	ST3GAL4,GMDS,GNE	19.8571
OID00397_OID20212	PRSS27	0.0179487	123	21	3	0.142857	0.0243902	REAC:R-HSA-1630316	REAC	Glycosaminoglycan metabolism	ST3GAL4,B3GNT3,B4GALT1	12.5923
OID00397_OID20212	PRSS27	0.0218625	305	21	4	0.190476	0.0131148	REAC:R-HSA-446203	REAC	Asparagine N-linked glycosylation	ST3GAL4,GMDS,GNE,B4GALT1	6.77096
OID00397_OID20212	PRSS27	0.0279756	169	21	3	0.142857	0.0177515	REAC:R-HSA-983231	REAC	Factors involved in megakaryocyte development and platelet production	CBX5,ZFPM1,ZFPM2	9.16484
OID00398_OID21496	TEK	0.000727608	28	15	3	0.2	0.107143	KEGG:00601	KEGG	Glycosphingolipid biosynthesis - lacto and neolacto series	ST3GAL4,FUT1,ST3GAL6	60.6
OID00398_OID21496	TEK	0.000126378	305	17	6	0.352941	0.0196721	REAC:R-HSA-446203	REAC	Asparagine N-linked glycosylation	ST3GAL4,ASGR1,UAP1,MGAT3,ST6GAL1,ST3GAL6	12.5462
OID00398_OID21496	TEK	0.000126378	78	17	4	0.235294	0.0512821	REAC:R-HSA-446193	REAC	Biosynthesis of the N-glycan precursor (dolichol lipid-linked oligosaccharide, LLO) and transfer to a nascent protein	ST3GAL4,UAP1,ST6GAL1,ST3GAL6	32.7059
OID00398_OID21496	TEK	0.000126378	21	17	3	0.176471	0.142857	REAC:R-HSA-9033658	REAC	Blood group systems biosynthesis	ST3GAL4,FUT1,ST3GAL6	91.1092
OID00398_OID21496	TEK	0.000126378	63	17	4	0.235294	0.0634921	REAC:R-HSA-446219	REAC	Synthesis of substrates in N-glycan biosythesis	ST3GAL4,UAP1,ST6GAL1,ST3GAL6	40.493
OID00398_OID21496	TEK	0.000149817	26	17	3	0.176471	0.115385	REAC:R-HSA-975576	REAC	N-glycan antennae elongation in the medial/trans-Golgi	ST3GAL4,MGAT3,ST6GAL1	73.5882
OID00398_OID21496	TEK	0.000260216	33	17	3	0.176471	0.0909091	REAC:R-HSA-4085001	REAC	Sialic acid metabolism	ST3GAL4,ST6GAL1,ST3GAL6	57.9786
OID00398_OID21496	TEK	0.00682142	140	17	3	0.176471	0.0214286	REAC:R-HSA-1474228	REAC	Degradation of the extracellular matrix	MMP14,ADAM15,MMP16	13.6664
OID00398_OID21496	TEK	0.0130161	186	17	3	0.176471	0.016129	REAC:R-HSA-948021	REAC	Transport to the Golgi and subsequent modification	ST3GAL4,MGAT3,ST6GAL1	10.2865
OID00398_OID21496	TEK	0.0308482	286	17	3	0.176471	0.0104895	REAC:R-HSA-71387	REAC	Metabolism of carbohydrates	ST3GAL4,FUT1,ST3GAL6	6.68984
OID00398_OID21496	TEK	0.0315214	292	17	3	0.176471	0.010274	REAC:R-HSA-9694516	REAC	SARS-CoV-2 Infection	ST3GAL4,ST6GAL1,HLA-B	6.55238
OID00398_OID21496	TEK	0.0319133	297	17	3	0.176471	0.010101	REAC:R-HSA-1474244	REAC	Extracellular matrix organization	MMP14,ADAM15,MMP16	6.44207
OID00399_OID21440	F3	0.0430528	305	11	3	0.272727	0.00983607	REAC:R-HSA-446203	REAC	Asparagine N-linked glycosylation	UMOD,ASGR1,FUT3	9.69478
OID00400_OID20487	IL1RL2	3.9852e-05	5	31	3	0.0967742	0.6	REAC:R-HSA-964739	REAC	N-glycan trimming and elongation in the cis-Golgi	MAN1C1,MAN1A1,MANEA	209.845
OID00401_OID20741	PDGFB	0.049822	89	16	3	0.1875	0.0337079	KEGG:04512	KEGG	ECM-receptor interaction	VWF,GP6,CD36	17.8736
OID00401_OID20741	PDGFB	0.00167253	258	24	6	0.25	0.0232558	REAC:R-HSA-76002	REAC	Platelet activation, signaling and aggregation	VWF,PLCG2,GP6,CD36,CDC37L1,SYTL4	10.5058
OID00401_OID20741	PDGFB	0.00905333	125	24	4	0.166667	0.032	REAC:R-HSA-114608	REAC	Platelet degranulation	VWF,CD36,CDC37L1,SYTL4	14.456
OID00401_OID20741	PDGFB	0.00905333	130	24	4	0.166667	0.0307692	REAC:R-HSA-76005	REAC	Response to elevated platelet cytosolic Ca2+	VWF,CD36,CDC37L1,SYTL4	13.9
OID00401_OID20741	PDGFB	0.0492333	245	24	4	0.166667	0.0163265	REAC:R-HSA-425407	REAC	SLC-mediated transmembrane transport	SLC8A3,SLC24A3,SLC22A5,SLC35D2	7.37551
OID00402_OID21389	EBI3_IL27	0.000328766	175	22	6	0.272727	0.0342857	KEGG:05152	KEGG	Tuberculosis	LSP1,CTSS,FCGR3A,TLR1,HLA-DQB1,TLR4	13.2218
OID00402_OID21389	EBI3_IL27	0.0192955	147	22	4	0.181818	0.0272109	KEGG:04145	KEGG	Phagosome	CTSS,FCGR3A,HLA-DQB1,TLR4	10.4935
OID00402_OID21389	EBI3_IL27	0.0192955	76	22	3	0.136364	0.0394737	KEGG:05133	KEGG	Pertussis	NOD1,LY96,TLR4	15.2225
OID00402_OID21389	EBI3_IL27	0.0192955	72	22	3	0.136364	0.0416667	KEGG:05140	KEGG	Leishmaniasis	FCGR3A,HLA-DQB1,TLR4	16.0682
OID00402_OID21389	EBI3_IL27	0.0354035	106	22	3	0.136364	0.0283019	KEGG:04620	KEGG	Toll-like receptor signaling pathway	TLR1,LY96,TLR4	10.9142
OID00402_OID21389	EBI3_IL27	0.0354035	108	22	3	0.136364	0.0277778	KEGG:05145	KEGG	Toxoplasmosis	HLA-DQB1,LY96,TLR4	10.7121
OID00402_OID21389	EBI3_IL27	0.000760189	17	25	3	0.12	0.176471	REAC:R-HSA-5602498	REAC	MyD88 deficiency (TLR2/4)	TLR1,LY96,TLR4	76.5318
OID00402_OID21389	EBI3_IL27	0.000760189	18	25	3	0.12	0.166667	REAC:R-HSA-5603041	REAC	IRAK4 deficiency (TLR2/4)	TLR1,LY96,TLR4	72.28
OID00402_OID21389	EBI3_IL27	0.000822257	21	25	3	0.12	0.142857	REAC:R-HSA-5686938	REAC	Regulation of TLR by endogenous ligand	TLR1,LY96,TLR4	61.9543
OID00402_OID21389	EBI3_IL27	0.0013685	165	25	5	0.2	0.030303	REAC:R-HSA-168898	REAC	Toll-like Receptor Cascades	CTSS,TLR1,NOD1,LY96,TLR4	13.1418
OID00402_OID21389	EBI3_IL27	0.0013685	31	25	3	0.12	0.0967742	REAC:R-HSA-5260271	REAC	Diseases of Immune System	TLR1,LY96,TLR4	41.969
OID00402_OID21389	EBI3_IL27	0.0013685	31	25	3	0.12	0.0967742	REAC:R-HSA-5602358	REAC	Diseases associated with the TLR signaling cascade	TLR1,LY96,TLR4	41.969
OID00402_OID21389	EBI3_IL27	0.00187627	112	25	4	0.16	0.0357143	REAC:R-HSA-166058	REAC	MyD88:MAL(TIRAP) cascade initiated on plasma membrane	TLR1,NOD1,LY96,TLR4	15.4886
OID00402_OID21389	EBI3_IL27	0.00187627	115	25	4	0.16	0.0347826	REAC:R-HSA-181438	REAC	Toll Like Receptor 2 (TLR2) Cascade	TLR1,NOD1,LY96,TLR4	15.0845
OID00402_OID21389	EBI3_IL27	0.00187627	112	25	4	0.16	0.0357143	REAC:R-HSA-168188	REAC	Toll Like Receptor TLR6:TLR2 Cascade	TLR1,NOD1,LY96,TLR4	15.4886
OID00402_OID21389	EBI3_IL27	0.00187627	105	25	4	0.16	0.0380952	REAC:R-HSA-1236975	REAC	Antigen processing-Cross presentation	CTSS,TLR1,LY96,TLR4	16.5211
OID00402_OID21389	EBI3_IL27	0.00187627	115	25	4	0.16	0.0347826	REAC:R-HSA-168179	REAC	Toll Like Receptor TLR1:TLR2 Cascade	TLR1,NOD1,LY96,TLR4	15.0845
OID00402_OID21389	EBI3_IL27	0.00371992	143	25	4	0.16	0.027972	REAC:R-HSA-166016	REAC	Toll Like Receptor 4 (TLR4) Cascade	TLR1,NOD1,LY96,TLR4	12.1309
OID00402_OID21389	EBI3_IL27	0.00527984	305	25	5	0.2	0.0163934	REAC:R-HSA-446203	REAC	Asparagine N-linked glycosylation	SERPINA1,ASGR1,MGAT5,ST6GAL1,ST3GAL6	7.10951
OID00402_OID21389	EBI3_IL27	0.00917048	90	25	3	0.12	0.0333333	REAC:R-HSA-1236974	REAC	ER-Phagosome pathway	TLR1,LY96,TLR4	14.456
OID00402_OID21389	EBI3_IL27	0.0104195	107	25	3	0.12	0.0280374	REAC:R-HSA-166166	REAC	MyD88-independent TLR4 cascade	NOD1,LY96,TLR4	12.1593
OID00402_OID21389	EBI3_IL27	0.0104195	101	25	3	0.12	0.029703	REAC:R-HSA-975138	REAC	TRAF6 mediated induction of NFkB and MAP kinases upon TLR7/8 or 9 activation	NOD1,LY96,TLR4	12.8816
OID00402_OID21389	EBI3_IL27	0.0104195	107	25	3	0.12	0.0280374	REAC:R-HSA-8957275	REAC	Post-translational protein phosphorylation	SERPINA1,AHSG,CALU	12.1593
OID00402_OID21389	EBI3_IL27	0.0104195	102	25	3	0.12	0.0294118	REAC:R-HSA-975155	REAC	MyD88 dependent cascade initiated on endosome	NOD1,LY96,TLR4	12.7553
OID00402_OID21389	EBI3_IL27	0.0104195	107	25	3	0.12	0.0280374	REAC:R-HSA-937061	REAC	TRIF(TICAM1)-mediated TLR4 signaling	NOD1,LY96,TLR4	12.1593
OID00402_OID21389	EBI3_IL27	0.0104195	103	25	3	0.12	0.0291262	REAC:R-HSA-168181	REAC	Toll Like Receptor 7/8 (TLR7/8) Cascade	NOD1,LY96,TLR4	12.6315
OID00402_OID21389	EBI3_IL27	0.0104195	106	25	3	0.12	0.0283019	REAC:R-HSA-168138	REAC	Toll Like Receptor 9 (TLR9) Cascade	NOD1,LY96,TLR4	12.274
OID00402_OID21389	EBI3_IL27	0.0147986	125	25	3	0.12	0.024	REAC:R-HSA-114608	REAC	Platelet degranulation	SERPINA1,AHSG,CALU	10.4083
OID00402_OID21389	EBI3_IL27	0.0147986	124	25	3	0.12	0.0241935	REAC:R-HSA-381426	REAC	Regulation of Insulin-like Growth Factor (IGF) transport and uptake by Insulin-like Growth Factor Binding Proteins (IGFBPs)	SERPINA1,AHSG,CALU	10.4923
OID00402_OID21389	EBI3_IL27	0.0158191	130	25	3	0.12	0.0230769	REAC:R-HSA-76005	REAC	Response to elevated platelet cytosolic Ca2+	SERPINA1,AHSG,CALU	10.008
OID00402_OID21389	EBI3_IL27	0.0193161	292	25	4	0.16	0.0136986	REAC:R-HSA-9694516	REAC	SARS-CoV-2 Infection	MGAT5,ST6GAL1,TLR1,NOD1	5.94082
OID00402_OID21389	EBI3_IL27	0.0323611	176	25	3	0.12	0.0170455	REAC:R-HSA-109581	REAC	Apoptosis	OCLN,LY96,TLR4	7.39227
OID00402_OID21389	EBI3_IL27	0.0362708	186	25	3	0.12	0.016129	REAC:R-HSA-948021	REAC	Transport to the Golgi and subsequent modification	SERPINA1,MGAT5,ST6GAL1	6.99484
OID00402_OID21389	EBI3_IL27	0.0419307	380	25	4	0.16	0.0105263	REAC:R-HSA-983169	REAC	Class I MHC mediated antigen processing & presentation	CTSS,TLR1,LY96,TLR4	4.56505
OID00402_OID21389	EBI3_IL27	0.0430035	208	25	3	0.12	0.0144231	REAC:R-HSA-5357801	REAC	Programmed Cell Death	OCLN,LY96,TLR4	6.255
OID00407_OID20179	CBLIF	0.000397999	53	21	4	0.190476	0.0754717	KEGG:00510	KEGG	N-Glycan biosynthesis	MAN1A2,ST6GAL1,MGAT1,MAN1A1	30.4906
OID00407_OID20179	CBLIF	0.00373737	42	21	3	0.142857	0.0714286	KEGG:00513	KEGG	Various types of N-glycan biosynthesis	MAN1A2,MGAT1,MAN1A1	28.8571
OID00407_OID20179	CBLIF	1.11193e-05	5	24	3	0.125	0.6	REAC:R-HSA-964739	REAC	N-glycan trimming and elongation in the cis-Golgi	MAN1A2,MGAT1,MAN1A1	271.05
OID00407_OID20179	CBLIF	0.0137115	76	24	3	0.125	0.0394737	REAC:R-HSA-6806834	REAC	Signaling by MET	STAM,LAMC1,LRIG1	17.8322
OID00407_OID20179	CBLIF	0.0137115	305	24	5	0.208333	0.0163934	REAC:R-HSA-446203	REAC	Asparagine N-linked glycosylation	ST6GALNAC1,MAN1A2,ST6GAL1,MGAT1,MAN1A1	7.40574
OID00407_OID20179	CBLIF	0.0137115	186	24	4	0.166667	0.0215054	REAC:R-HSA-948021	REAC	Transport to the Golgi and subsequent modification	MAN1A2,ST6GAL1,MGAT1,MAN1A1	9.71505
OID00408_OID20196	KITLG	4.49057e-07	51	23	6	0.26087	0.117647	KEGG:04979	KEGG	Cholesterol metabolism	LIPC,CETP,LCAT,APOE,PLTP,ABCA1	43.3964
OID00408_OID20196	KITLG	0.0138097	43	23	3	0.130435	0.0697674	KEGG:04975	KEGG	Fat digestion and absorption	MOGAT2,PLA2G12A,ABCA1	25.7351
OID00408_OID20196	KITLG	6.03195e-05	9	24	3	0.125	0.333333	REAC:R-HSA-8964058	REAC	HDL remodeling	CETP,LCAT,APOE	150.583
OID00408_OID20196	KITLG	6.03195e-05	71	24	5	0.208333	0.0704225	REAC:R-HSA-174824	REAC	Plasma lipoprotein assembly, remodeling, and clearance	LIPC,CETP,LCAT,APOE,ABCA1	31.8134
OID00408_OID20196	KITLG	6.03195e-05	32	24	4	0.166667	0.125	REAC:R-HSA-8963899	REAC	Plasma lipoprotein remodeling	LIPC,CETP,LCAT,APOE	56.4688
OID00408_OID20196	KITLG	0.00295791	36	24	3	0.125	0.0833333	REAC:R-HSA-9029569	REAC	NR1H3 & NR1H2 regulate gene expression linked to cholesterol transport and efflux	CETP,APOE,ABCA1	37.6458
OID00408_OID20196	KITLG	0.00483514	45	24	3	0.125	0.0666667	REAC:R-HSA-9024446	REAC	NR1H2 and NR1H3-mediated signaling	CETP,APOE,ABCA1	30.1167
OID00408_OID20196	KITLG	0.0120551	290	24	5	0.208333	0.0172414	REAC:R-HSA-9006931	REAC	Signaling by Nuclear Receptors	AKT1,ALDH1A2,CETP,APOE,ABCA1	7.78879
OID00409_OID20694	IL18	1.39842e-09	182	18	9	0.5	0.0494505	KEGG:04621	KEGG	NOD-like receptor signaling pathway	NLRP6,CARD18,CASP1,OAS1,NLRP12,CARD8,NLRC4,NAIP,GSDMD	23.3077
OID00409_OID20694	IL18	0.00445521	56	18	3	0.166667	0.0535714	KEGG:05134	KEGG	Legionellosis	CASP1,NLRC4,NAIP	25.25
OID00409_OID20694	IL18	0.0229576	249	18	4	0.222222	0.0160643	KEGG:05132	KEGG	Salmonella infection	CASP1,NLRC4,NAIP,GSDMD	7.57162
OID00409_OID20694	IL18	0.00481455	208	14	4	0.285714	0.0192308	REAC:R-HSA-5357801	REAC	Programmed Cell Death	CASP1,CARD8,OCLN,GSDMD	14.8929
OID00409_OID20694	IL18	0.0205098	176	14	3	0.214286	0.0170455	REAC:R-HSA-109581	REAC	Apoptosis	CARD8,OCLN,GSDMD	13.2005
OID00412_OID20756	AGER	0.0108595	42	21	3	0.142857	0.0714286	KEGG:00513	KEGG	Various types of N-glycan biosynthesis	B4GALNT3,MAN1A2,MAN2A1	28.8571
OID00415_OID21411	FGF23	0.00491083	89	9	3	0.333333	0.0337079	KEGG:04211	KEGG	Longevity regulating pathway	KL,CAMK4,CREB5	31.7753
OID00415_OID21411	FGF23	0.00491083	105	9	3	0.333333	0.0285714	KEGG:04928	KEGG	Parathyroid hormone synthesis, secretion and action	KL,CYP24A1,CREB5	26.9333
OID00420_OID20607	CD84	0.00140266	169	19	5	0.263158	0.0295858	REAC:R-HSA-983231	REAC	Factors involved in megakaryocyte development and platelet production	JMJD1C,SH2B3,MYB,ZFPM2,AK3	16.8826
OID00421_OID20421	PAPPA	0.000408579	21	17	3	0.176471	0.142857	KEGG:00532	KEGG	Glycosaminoglycan biosynthesis - chondroitin sulfate / dermatan sulfate	CHSY1,CHST13,CHST12	71.2941
OID00421_OID20421	PAPPA	0.000703734	19	19	3	0.157895	0.157895	REAC:R-HSA-2022870	REAC	Chondroitin sulfate biosynthesis	CHSY1,CHST13,CHST12	90.0997
OID00421_OID20421	PAPPA	0.00647152	49	19	3	0.157895	0.0612245	REAC:R-HSA-1793185	REAC	Chondroitin sulfate/dermatan sulfate metabolism	CHSY1,CHST13,CHST12	34.9366
OID00422_OID20219	SERPINA12	0.000378495	41	10	3	0.3	0.0731707	REAC:R-HSA-383280	REAC	Nuclear Receptor transcription pathway	RORA,RORC,HNF4A	79.3317
OID00425_OID20657	MERTK	0.0279735	89	17	3	0.176471	0.0337079	KEGG:04976	KEGG	Bile secretion	SLCO1B1,SLCO1A2,SLCO1B3	16.8222
OID00425_OID20657	MERTK	3.38995e-07	10	22	4	0.181818	0.4	REAC:R-HSA-879518	REAC	Transport of organic anions	SLCO1B1,SLCO1C1,SLCO1A2,SLCO1B3	197.127
OID00425_OID20657	MERTK	8.65774e-05	42	22	4	0.181818	0.0952381	REAC:R-HSA-425397	REAC	Transport of vitamins, nucleosides, and related molecules	SLCO1B1,SLCO1C1,SLCO1A2,SLCO1B3	46.9351
OID00425_OID20657	MERTK	0.000220709	18	22	3	0.136364	0.166667	REAC:R-HSA-159418	REAC	Recycling of bile acids and salts	SLCO1B1,SLCO1A2,SLCO1B3	82.1364
OID00425_OID20657	MERTK	0.000220709	245	22	6	0.272727	0.0244898	REAC:R-HSA-425407	REAC	SLC-mediated transmembrane transport	SLCO1B1,SLCO1C1,SLCO1A2,SLCO1B3,SLC7A11,SLC2A6	12.069
OID00425_OID20657	MERTK	0.00232973	44	22	3	0.136364	0.0681818	REAC:R-HSA-194068	REAC	Bile acid and bile salt metabolism	SLCO1B1,SLCO1A2,SLCO1B3	33.6012
OID00425_OID20657	MERTK	0.0160705	107	22	3	0.136364	0.0280374	REAC:R-HSA-9748784	REAC	Drug ADME	SLCO1B1,SLCO1A2,SLCO1B3	13.8173
OID00425_OID20657	MERTK	0.0312809	152	22	3	0.136364	0.0197368	REAC:R-HSA-8957322	REAC	Metabolism of steroids	SLCO1B1,SLCO1A2,SLCO1B3	9.72667
OID00428_OID20231	THBD	0.0265853	305	18	4	0.222222	0.0131148	REAC:R-HSA-446203	REAC	Asparagine N-linked glycosylation	ST3GAL4,UMOD,ASGR1,ST6GAL1	7.89945
OID00430_OID21413	AMBP	0.0380911	305	9	3	0.333333	0.00983607	REAC:R-HSA-446203	REAC	Asparagine N-linked glycosylation	SERPINA1,UMOD,LMAN2	11.8492
OID00432_OID20217	HMOX1	0.000907798	51	25	4	0.16	0.0784314	KEGG:04979	KEGG	Cholesterol metabolism	SCARB1,LIPC,CETP,APOE	26.6165
OID00432_OID20217	HMOX1	0.00562496	32	26	3	0.115385	0.09375	REAC:R-HSA-8963899	REAC	Plasma lipoprotein remodeling	LIPC,CETP,APOE	39.0938
OID00432_OID20217	HMOX1	0.0304599	71	26	3	0.115385	0.0422535	REAC:R-HSA-174824	REAC	Plasma lipoprotein assembly, remodeling, and clearance	LIPC,CETP,APOE	17.6197
OID00433_OID21398	XCL1	0.016544	198	14	4	0.285714	0.020202	KEGG:05169	KEGG	Epstein-Barr virus infection	FAS,RUNX3,BCL2L11,HLA-B	12.2424
OID00433_OID21398	XCL1	0.0262622	291	14	4	0.285714	0.0137457	KEGG:04060	KEGG	Cytokine-cytokine receptor interaction	IL15RA,FAS,XCR1,IL15	8.3299
OID00433_OID21398	XCL1	0.042603	218	14	3	0.214286	0.0137615	KEGG:05166	KEGG	Human T-cell leukemia virus 1 infection	IL15RA,IL15,HLA-B	8.33945
OID00435_OID20213	SORT1	0.00217472	169	24	5	0.208333	0.0295858	REAC:R-HSA-983231	REAC	Factors involved in megakaryocyte development and platelet production	JMJD1C,SH2B3,ZFPM1,ZFPM2,AK3	13.3654
OID00438_OID20560	SELPLG	0.00441971	62	18	3	0.166667	0.0483871	REAC:R-HSA-913709	REAC	O-linked glycosylation of mucins	ST3GAL4,ST3GAL1,GCNT1	29.1452
OID00438_OID20560	SELPLG	0.0136469	108	18	3	0.166667	0.0277778	REAC:R-HSA-5173105	REAC	O-linked glycosylation	ST3GAL4,ST3GAL1,GCNT1	16.7315
OID00440_OID20610	CCL3	0.0300424	108	12	3	0.25	0.0277778	KEGG:05145	KEGG	Toxoplasmosis	HSPA6,CCR5,HLA-DRA	19.6389
OID00445_OID21066	DKK1	0.00386385	258	27	6	0.222222	0.0232558	REAC:R-HSA-76002	REAC	Platelet activation, signaling and aggregation	CD9,PLCG2,GP6,CD36,CDC37L1,SYTL4	9.3385
OID00445_OID21066	DKK1	0.0107374	125	27	4	0.148148	0.032	REAC:R-HSA-114608	REAC	Platelet degranulation	CD9,CD36,CDC37L1,SYTL4	12.8498
OID00445_OID21066	DKK1	0.0107374	130	27	4	0.148148	0.0307692	REAC:R-HSA-76005	REAC	Response to elevated platelet cytosolic Ca2+	CD9,CD36,CDC37L1,SYTL4	12.3556
OID00445_OID21066	DKK1	0.0107374	245	27	5	0.185185	0.0204082	REAC:R-HSA-425407	REAC	SLC-mediated transmembrane transport	SLC8A3,SLC24A3,RUNX1,SLC22A5,SLC35D2	8.19501
OID00445_OID21066	DKK1	0.0194782	169	27	4	0.148148	0.0236686	REAC:R-HSA-983231	REAC	Factors involved in megakaryocyte development and platelet production	JMJD1C,ZFPM1,ZFPM2,AK3	9.50427
OID00448_OID20658	AGRP	1.59903e-08	51	17	6	0.352941	0.117647	KEGG:04979	KEGG	Cholesterol metabolism	ANGPTL4,APOC1,APOE,SOAT1,LPA,LPL	58.7128
OID00448_OID20658	AGRP	1.27581e-07	71	18	6	0.333333	0.084507	REAC:R-HSA-174824	REAC	Plasma lipoprotein assembly, remodeling, and clearance	ANGPTL4,APOC1,APOE,SOAT1,LPA,LPL	50.9014
OID00448_OID20658	AGRP	1.06818e-05	32	18	4	0.222222	0.125	REAC:R-HSA-8963899	REAC	Plasma lipoprotein remodeling	ANGPTL4,APOE,LPA,LPL	75.2917
OID00448_OID20658	AGRP	0.000762229	36	18	3	0.166667	0.0833333	REAC:R-HSA-8964043	REAC	Plasma lipoprotein clearance	APOC1,APOE,SOAT1	50.1944
OID00450_OID20202	GDF2	0.00205384	86	18	4	0.222222	0.0465116	KEGG:04610	KEGG	Complement and coagulation cascades	SERPINE2,KNG1,F11,F12	21.9225
OID00450_OID20202	GDF2	0.0134109	67	18	3	0.166667	0.0447761	KEGG:00010	KEGG	Glycolysis / Gluconeogenesis	HK1,PDHB,ADH4	21.1045
OID00450_OID20202	GDF2	7.65092e-06	23	19	4	0.210526	0.173913	REAC:R-HSA-140837	REAC	Intrinsic Pathway of Fibrin Clot Formation	SERPINE2,KNG1,F11,F12	99.2403
OID00450_OID20202	GDF2	3.49086e-05	39	19	4	0.210526	0.102564	REAC:R-HSA-140877	REAC	Formation of Fibrin Clot (Clotting Cascade)	SERPINE2,KNG1,F11,F12	58.5263
OID00450_OID20202	GDF2	0.0265424	125	19	3	0.157895	0.024	REAC:R-HSA-114608	REAC	Platelet degranulation	SRGN,APOH,KNG1	13.6952
OID00450_OID20202	GDF2	0.0265424	130	19	3	0.157895	0.0230769	REAC:R-HSA-76005	REAC	Response to elevated platelet cytosolic Ca2+	SRGN,APOH,KNG1	13.1684
OID00452_OID20098	THPO	0.000957425	51	24	4	0.166667	0.0784314	KEGG:04979	KEGG	Cholesterol metabolism	CETP,APOH,PLTP,CD36	27.7255
OID00452_OID20098	THPO	1.17671e-05	258	27	8	0.296296	0.0310078	REAC:R-HSA-76002	REAC	Platelet activation, signaling and aggregation	PSAP,CD9,SERPINA1,PLCG2,APOH,GP6,CD36,SYTL4	12.4513
OID00452_OID20098	THPO	2.70823e-05	125	27	6	0.222222	0.048	REAC:R-HSA-114608	REAC	Platelet degranulation	PSAP,CD9,SERPINA1,APOH,CD36,SYTL4	19.2747
OID00452_OID20098	THPO	2.70823e-05	130	27	6	0.222222	0.0461538	REAC:R-HSA-76005	REAC	Response to elevated platelet cytosolic Ca2+	PSAP,CD9,SERPINA1,APOH,CD36,SYTL4	18.5333
OID00453_OID20210	MARCO	4.93175e-09	28	22	6	0.272727	0.214286	KEGG:00601	KEGG	Glycosphingolipid biosynthesis - lacto and neolacto series	ST3GAL4,FUT2,ST3GAL3,B3GNT2,ST3GAL6,B4GALT1	82.6364
OID00453_OID20210	MARCO	0.000254208	14	22	3	0.136364	0.214286	KEGG:00533	KEGG	Glycosaminoglycan biosynthesis - keratan sulfate	ST3GAL3,B3GNT2,B4GALT1	82.6364
OID00453_OID20210	MARCO	2.83899e-07	28	22	5	0.227273	0.178571	REAC:R-HSA-2022854	REAC	Keratan sulfate biosynthesis	ST3GAL4,ST3GAL3,B3GNT2,ST3GAL6,B4GALT1	88.0032
OID00453_OID20210	MARCO	3.9875e-07	34	22	5	0.227273	0.147059	REAC:R-HSA-1638074	REAC	Keratan sulfate/keratin metabolism	ST3GAL4,ST3GAL3,B3GNT2,ST3GAL6,B4GALT1	72.4733
OID00453_OID20210	MARCO	1.34593e-06	18	22	4	0.181818	0.222222	REAC:R-HSA-9037629	REAC	Lewis blood group biosynthesis	ST3GAL4,FUT2,ST3GAL3,ST3GAL6	109.515
OID00453_OID20210	MARCO	1.34593e-06	18	22	4	0.181818	0.222222	REAC:R-HSA-1912420	REAC	Pre-NOTCH Processing in Golgi	ST3GAL4,ST3GAL3,ST3GAL6,B4GALT1	109.515
OID00453_OID20210	MARCO	2.09761e-06	21	22	4	0.181818	0.190476	REAC:R-HSA-9033658	REAC	Blood group systems biosynthesis	ST3GAL4,FUT2,ST3GAL3,ST3GAL6	93.8701
OID00453_OID20210	MARCO	3.62768e-05	305	22	7	0.318182	0.0229508	REAC:R-HSA-446203	REAC	Asparagine N-linked glycosylation	ST3GAL4,ASGR1,ST3GAL3,MGAT5,ST3GAL6,COPG2,B4GALT1	11.3106
OID00453_OID20210	MARCO	6.54246e-05	15	22	3	0.136364	0.2	REAC:R-HSA-975577	REAC	N-Glycan antennae elongation	ST3GAL4,MGAT5,B4GALT1	98.5636
OID00453_OID20210	MARCO	6.8878e-05	123	22	5	0.227273	0.0406504	REAC:R-HSA-1630316	REAC	Glycosaminoglycan metabolism	ST3GAL4,ST3GAL3,B3GNT2,ST3GAL6,B4GALT1	20.0333
OID00453_OID20210	MARCO	0.000257939	286	22	6	0.272727	0.020979	REAC:R-HSA-71387	REAC	Metabolism of carbohydrates	ST3GAL4,FUT2,ST3GAL3,B3GNT2,ST3GAL6,B4GALT1	10.3388
OID00453_OID20210	MARCO	0.000257939	26	22	3	0.136364	0.115385	REAC:R-HSA-975576	REAC	N-glycan antennae elongation in the medial/trans-Golgi	ST3GAL4,MGAT5,B4GALT1	56.8636
OID00453_OID20210	MARCO	0.00048756	33	22	3	0.136364	0.0909091	REAC:R-HSA-4085001	REAC	Sialic acid metabolism	ST3GAL4,ST3GAL3,ST3GAL6	44.8017
OID00453_OID20210	MARCO	0.000633143	37	22	3	0.136364	0.0810811	REAC:R-HSA-9694548	REAC	Maturation of spike protein	ST3GAL4,ST3GAL3,MGAT5	39.9582
OID00453_OID20210	MARCO	0.0006434	108	22	4	0.181818	0.037037	REAC:R-HSA-1912422	REAC	Pre-NOTCH Expression and Processing	ST3GAL4,ST3GAL3,ST3GAL6,B4GALT1	18.2525
OID00453_OID20210	MARCO	0.0017418	57	22	3	0.136364	0.0526316	REAC:R-HSA-9694635	REAC	Translation of Structural Proteins	ST3GAL4,ST3GAL3,MGAT5	25.9378
OID00453_OID20210	MARCO	0.00208476	62	22	3	0.136364	0.0483871	REAC:R-HSA-913709	REAC	O-linked glycosylation of mucins	ST3GAL4,ST3GAL3,B3GNT2	23.846
OID00453_OID20210	MARCO	0.00208476	63	22	3	0.136364	0.047619	REAC:R-HSA-446219	REAC	Synthesis of substrates in N-glycan biosythesis	ST3GAL4,ST3GAL3,ST3GAL6	23.4675
OID00453_OID20210	MARCO	0.00269757	70	22	3	0.136364	0.0428571	REAC:R-HSA-9772573	REAC	Late SARS-CoV-2 Infection Events	ST3GAL4,ST3GAL3,MGAT5	21.1208
OID00453_OID20210	MARCO	0.00335649	186	22	4	0.181818	0.0215054	REAC:R-HSA-948021	REAC	Transport to the Golgi and subsequent modification	ST3GAL4,MGAT5,COPG2,B4GALT1	10.5982
OID00453_OID20210	MARCO	0.00335649	78	22	3	0.136364	0.0384615	REAC:R-HSA-446193	REAC	Biosynthesis of the N-glycan precursor (dolichol lipid-linked oligosaccharide, LLO) and transfer to a nascent protein	ST3GAL4,ST3GAL3,ST3GAL6	18.9545
OID00453_OID20210	MARCO	0.00622327	232	22	4	0.181818	0.0172414	REAC:R-HSA-157118	REAC	Signaling by NOTCH	ST3GAL4,ST3GAL3,ST3GAL6,B4GALT1	8.49687
OID00453_OID20210	MARCO	0.00699407	108	22	3	0.136364	0.0277778	REAC:R-HSA-5173105	REAC	O-linked glycosylation	ST3GAL4,ST3GAL3,B3GNT2	13.6894
OID00457_OID20105	ACE2	0.00227948	41	15	3	0.2	0.0731707	REAC:R-HSA-383280	REAC	Nuclear Receptor transcription pathway	RORA,RORC,HNF4A	52.8878
OID00458_OID21273	PDCD1LG2	4.80432e-05	28	9	3	0.333333	0.107143	KEGG:00601	KEGG	Glycosphingolipid biosynthesis - lacto and neolacto series	ST3GAL4,ST3GAL3,ST3GAL6	101
OID00458_OID21273	PDCD1LG2	5.78003e-06	18	8	3	0.375	0.166667	REAC:R-HSA-1912420	REAC	Pre-NOTCH Processing in Golgi	ST3GAL4,ST3GAL3,ST3GAL6	225.875
OID00458_OID21273	PDCD1LG2	5.78003e-06	18	8	3	0.375	0.166667	REAC:R-HSA-9037629	REAC	Lewis blood group biosynthesis	ST3GAL4,ST3GAL3,ST3GAL6	225.875
OID00458_OID21273	PDCD1LG2	6.27407e-06	21	8	3	0.375	0.142857	REAC:R-HSA-9033658	REAC	Blood group systems biosynthesis	ST3GAL4,ST3GAL3,ST3GAL6	193.607
OID00458_OID21273	PDCD1LG2	9.62199e-06	305	8	5	0.625	0.0163934	REAC:R-HSA-446203	REAC	Asparagine N-linked glycosylation	ST3GAL4,ASGR1,ST3GAL3,MGAT5,ST3GAL6	22.2172
OID00458_OID21273	PDCD1LG2	9.62199e-06	28	8	3	0.375	0.107143	REAC:R-HSA-2022854	REAC	Keratan sulfate biosynthesis	ST3GAL4,ST3GAL3,ST3GAL6	145.205
OID00458_OID21273	PDCD1LG2	1.20436e-05	34	8	3	0.375	0.0882353	REAC:R-HSA-1638074	REAC	Keratan sulfate/keratin metabolism	ST3GAL4,ST3GAL3,ST3GAL6	119.581
OID00458_OID21273	PDCD1LG2	1.20436e-05	33	8	3	0.375	0.0909091	REAC:R-HSA-4085001	REAC	Sialic acid metabolism	ST3GAL4,ST3GAL3,ST3GAL6	123.205
OID00458_OID21273	PDCD1LG2	1.36692e-05	37	8	3	0.375	0.0810811	REAC:R-HSA-9694548	REAC	Maturation of spike protein	ST3GAL4,ST3GAL3,MGAT5	109.885
OID00458_OID21273	PDCD1LG2	4.54392e-05	57	8	3	0.375	0.0526316	REAC:R-HSA-9694635	REAC	Translation of Structural Proteins	ST3GAL4,ST3GAL3,MGAT5	71.3289
OID00458_OID21273	PDCD1LG2	5.53867e-05	63	8	3	0.375	0.047619	REAC:R-HSA-446219	REAC	Synthesis of substrates in N-glycan biosythesis	ST3GAL4,ST3GAL3,ST3GAL6	64.5357
OID00458_OID21273	PDCD1LG2	6.92391e-05	70	8	3	0.375	0.0428571	REAC:R-HSA-9772573	REAC	Late SARS-CoV-2 Infection Events	ST3GAL4,ST3GAL3,MGAT5	58.0821
OID00458_OID21273	PDCD1LG2	7.53967e-05	78	8	3	0.375	0.0384615	REAC:R-HSA-446193	REAC	Biosynthesis of the N-glycan precursor (dolichol lipid-linked oligosaccharide, LLO) and transfer to a nascent protein	ST3GAL4,ST3GAL3,ST3GAL6	52.125
OID00458_OID21273	PDCD1LG2	0.000175205	108	8	3	0.375	0.0277778	REAC:R-HSA-1912422	REAC	Pre-NOTCH Expression and Processing	ST3GAL4,ST3GAL3,ST3GAL6	37.6458
OID00458_OID21273	PDCD1LG2	0.000243157	123	8	3	0.375	0.0243902	REAC:R-HSA-1630316	REAC	Glycosaminoglycan metabolism	ST3GAL4,ST3GAL3,ST3GAL6	33.0549
OID00458_OID21273	PDCD1LG2	0.00122791	232	8	3	0.375	0.012931	REAC:R-HSA-157118	REAC	Signaling by NOTCH	ST3GAL4,ST3GAL3,ST3GAL6	17.5248
OID00458_OID21273	PDCD1LG2	0.00199126	286	8	3	0.375	0.0104895	REAC:R-HSA-71387	REAC	Metabolism of carbohydrates	ST3GAL4,ST3GAL3,ST3GAL6	14.2159
OID00458_OID21273	PDCD1LG2	0.00203388	292	8	3	0.375	0.010274	REAC:R-HSA-9694516	REAC	SARS-CoV-2 Infection	ST3GAL4,ST3GAL3,MGAT5	13.9238
OID00459_OID20228	CTSL	0.000199429	131	17	5	0.294118	0.0381679	KEGG:04142	KEGG	Lysosome	LAMP1,CTSH,CD68,NPC1,MAN2B1	19.048
OID00459_OID20228	CTSL	0.00301643	51	17	3	0.176471	0.0588235	KEGG:04979	KEGG	Cholesterol metabolism	SCARB1,NPC1,APOE	29.3564
OID00459_OID20228	CTSL	0.0223921	107	20	3	0.15	0.0280374	REAC:R-HSA-8957275	REAC	Post-translational protein phosphorylation	APOE,CST3,KNG1	15.1991
OID00459_OID20228	CTSL	0.0223921	88	20	3	0.15	0.0340909	REAC:R-HSA-8876198	REAC	RAB GEFs exchange GTP for GDP on RABs	HPS4,RAB32,DENND3	18.4807
OID00459_OID20228	CTSL	0.0228627	120	20	3	0.15	0.025	REAC:R-HSA-9007101	REAC	Rab regulation of trafficking	HPS4,RAB32,DENND3	13.5525
OID00459_OID20228	CTSL	0.0228627	124	20	3	0.15	0.0241935	REAC:R-HSA-381426	REAC	Regulation of Insulin-like Growth Factor (IGF) transport and uptake by Insulin-like Growth Factor Binding Proteins (IGFBPs)	APOE,CST3,KNG1	13.1153
OID00460_OID20776	OSCAR	0.00785372	305	13	4	0.307692	0.0131148	REAC:R-HSA-446203	REAC	Asparagine N-linked glycosylation	ST3GAL4,ASGR1,RPN1,KDELR2	10.9377
OID00460_OID20776	OSCAR	0.0257732	292	13	3	0.230769	0.010274	REAC:R-HSA-9694516	REAC	SARS-CoV-2 Infection	ST3GAL4,RPN1,HLA-A	8.56849
OID00461_OID20702	TNFRSF13B	0.00502969	102	18	4	0.222222	0.0392157	KEGG:04064	KEGG	NF-kappa B signaling pathway	TNFSF13B,TRAF3,BCL2,TNFRSF13C	18.4837
OID00461_OID20702	TNFRSF13B	0.000538843	16	20	3	0.15	0.1875	REAC:R-HSA-5676594	REAC	TNF receptor superfamily (TNFSF) members mediating non-canonical NF-kB pathway	TNFSF13B,TRAF3,TNFRSF13C	101.644
OID00461_OID20702	TNFRSF13B	0.0160738	100	20	3	0.15	0.03	REAC:R-HSA-5668541	REAC	TNFR2 non-canonical NF-kB pathway	TNFSF13B,TRAF3,TNFRSF13C	16.263
OID00466_OID20584	CD4	0.00124876	86	8	3	0.375	0.0348837	KEGG:04610	KEGG	Complement and coagulation cascades	SERPINA1,KNG1,F11	36.9942
OID00468_OID20662	VEGFD	0.00435656	86	10	3	0.3	0.0348837	KEGG:04610	KEGG	Complement and coagulation cascades	KNG1,F11,F12	29.5953
OID00468_OID20662	VEGFD	0.000263471	23	13	3	0.230769	0.130435	REAC:R-HSA-140837	REAC	Intrinsic Pathway of Fibrin Clot Formation	KNG1,F11,F12	108.783
OID00468_OID20662	VEGFD	0.000672309	39	13	3	0.230769	0.0769231	REAC:R-HSA-140877	REAC	Formation of Fibrin Clot (Clotting Cascade)	KNG1,F11,F12	64.1538
OID00468_OID20662	VEGFD	0.0140195	186	13	3	0.230769	0.016129	REAC:R-HSA-948021	REAC	Transport to the Golgi and subsequent modification	ST3GAL4,MAN2A1,MAN1A1	13.4516
OID00468_OID20662	VEGFD	0.0161652	202	13	3	0.230769	0.0148515	REAC:R-HSA-6811442	REAC	Intra-Golgi and retrograde Golgi-to-ER traffic	PLA2G6,MAN2A1,MAN1A1	12.3861
OID00468_OID20662	VEGFD	0.0286298	305	13	3	0.230769	0.00983607	REAC:R-HSA-446203	REAC	Asparagine N-linked glycosylation	ST3GAL4,MAN2A1,MAN1A1	8.20328
OID00472_OID20650	VEGFA	0.00869781	53	19	3	0.157895	0.0566038	REAC:R-HSA-2151201	REAC	Transcriptional activation of mitochondrial biogenesis	MEF2D,MEF2C,NRF1	32.2999
OID00472_OID20650	VEGFA	0.0105447	169	19	4	0.210526	0.0236686	REAC:R-HSA-983231	REAC	Factors involved in megakaryocyte development and platelet production	JMJD1C,SH2B3,ZFPM1,ZFPM2	13.5061
OID00472_OID20650	VEGFA	0.0223276	92	19	3	0.157895	0.0326087	REAC:R-HSA-1592230	REAC	Mitochondrial biogenesis	MEF2D,MEF2C,NRF1	18.6076
OID00472_OID20650	VEGFA	0.0263007	113	19	3	0.157895	0.0265487	REAC:R-HSA-1989781	REAC	PPARA activates gene expression	FADS1,NRF1,CD36	15.1495
OID00472_OID20650	VEGFA	0.0263007	114	19	3	0.157895	0.0263158	REAC:R-HSA-400206	REAC	Regulation of lipid metabolism by PPARalpha	FADS1,NRF1,CD36	15.0166
OID00472_OID20650	VEGFA	0.0320734	143	19	3	0.157895	0.020979	REAC:R-HSA-166016	REAC	Toll Like Receptor 4 (TLR4) Cascade	PLCG2,MEF2C,CD36	11.9713
OID00472_OID20650	VEGFA	0.0397048	165	19	3	0.157895	0.0181818	REAC:R-HSA-168898	REAC	Toll-like Receptor Cascades	PLCG2,MEF2C,CD36	10.3751
OID00477_OID20628	CD244	0.00110384	28	17	3	0.176471	0.107143	KEGG:00601	KEGG	Glycosphingolipid biosynthesis - lacto and neolacto series	ST3GAL4,ST3GAL3,B3GNT2	53.4706
OID00477_OID20628	CD244	0.00198858	169	22	5	0.227273	0.0295858	REAC:R-HSA-983231	REAC	Factors involved in megakaryocyte development and platelet production	JMJD1C,SH2B3,CBX5,ZFPM2,AK3	14.5804
OID00477_OID20628	CD244	0.00198858	28	22	3	0.136364	0.107143	REAC:R-HSA-2022854	REAC	Keratan sulfate biosynthesis	ST3GAL4,ST3GAL3,B3GNT2	52.8019
OID00477_OID20628	CD244	0.00233051	37	22	3	0.136364	0.0810811	REAC:R-HSA-9694548	REAC	Maturation of spike protein	ST3GAL4,ST3GAL3,MGAT5	39.9582
OID00477_OID20628	CD244	0.00233051	34	22	3	0.136364	0.0882353	REAC:R-HSA-1638074	REAC	Keratan sulfate/keratin metabolism	ST3GAL4,ST3GAL3,B3GNT2	43.484
OID00477_OID20628	CD244	0.00488479	57	22	3	0.136364	0.0526316	REAC:R-HSA-9694635	REAC	Translation of Structural Proteins	ST3GAL4,ST3GAL3,MGAT5	25.9378
OID00477_OID20628	CD244	0.00523777	305	22	5	0.227273	0.0163934	REAC:R-HSA-446203	REAC	Asparagine N-linked glycosylation	ST3GAL4,ASGR1,ST3GAL3,MGAT5,MANEA	8.07899
OID00477_OID20628	CD244	0.00523777	62	22	3	0.136364	0.0483871	REAC:R-HSA-913709	REAC	O-linked glycosylation of mucins	ST3GAL4,ST3GAL3,B3GNT2	23.846
OID00477_OID20628	CD244	0.00540518	70	22	3	0.136364	0.0428571	REAC:R-HSA-9772573	REAC	Late SARS-CoV-2 Infection Events	ST3GAL4,ST3GAL3,MGAT5	21.1208
OID00477_OID20628	CD244	0.0111558	108	22	3	0.136364	0.0277778	REAC:R-HSA-5173105	REAC	O-linked glycosylation	ST3GAL4,ST3GAL3,B3GNT2	13.6894
OID00477_OID20628	CD244	0.0147398	123	22	3	0.136364	0.0243902	REAC:R-HSA-1630316	REAC	Glycosaminoglycan metabolism	ST3GAL4,ST3GAL3,B3GNT2	12.02
OID00477_OID20628	CD244	0.0385569	186	22	3	0.136364	0.016129	REAC:R-HSA-948021	REAC	Transport to the Golgi and subsequent modification	ST3GAL4,MGAT5,MANEA	7.94868
OID00479_OID20735	TNFRSF11B	0.031126	153	20	3	0.15	0.0196078	REAC:R-HSA-73887	REAC	Death Receptor Signaling	KALRN,TNFSF10,TNFRSF10A	10.6294
OID00481_OID21124	PLAU	0.000434672	28	14	3	0.214286	0.107143	KEGG:00601	KEGG	Glycosphingolipid biosynthesis - lacto and neolacto series	ST3GAL4,B3GNT2,ST3GAL6	64.9286
OID00481_OID21124	PLAU	5.20194e-05	62	13	4	0.307692	0.0645161	REAC:R-HSA-913709	REAC	O-linked glycosylation of mucins	ST3GAL4,GALNT14,B3GNT2,ST6GAL1	53.8065
OID00481_OID21124	PLAU	0.000123056	33	13	3	0.230769	0.0909091	REAC:R-HSA-4085001	REAC	Sialic acid metabolism	ST3GAL4,ST6GAL1,ST3GAL6	75.8182
OID00481_OID21124	PLAU	0.000123056	108	13	4	0.307692	0.037037	REAC:R-HSA-5173105	REAC	O-linked glycosylation	ST3GAL4,GALNT14,B3GNT2,ST6GAL1	30.8889
OID00481_OID21124	PLAU	0.000123056	34	13	3	0.230769	0.0882353	REAC:R-HSA-1638074	REAC	Keratan sulfate/keratin metabolism	ST3GAL4,B3GNT2,ST3GAL6	73.5882
OID00481_OID21124	PLAU	0.000123056	28	13	3	0.230769	0.107143	REAC:R-HSA-2022854	REAC	Keratan sulfate biosynthesis	ST3GAL4,B3GNT2,ST3GAL6	89.3571
OID00481_OID21124	PLAU	0.000500234	63	13	3	0.230769	0.047619	REAC:R-HSA-446219	REAC	Synthesis of substrates in N-glycan biosythesis	ST3GAL4,ST6GAL1,ST3GAL6	39.7143
OID00481_OID21124	PLAU	0.000843025	78	13	3	0.230769	0.0384615	REAC:R-HSA-446193	REAC	Biosynthesis of the N-glycan precursor (dolichol lipid-linked oligosaccharide, LLO) and transfer to a nascent protein	ST3GAL4,ST6GAL1,ST3GAL6	32.0769
OID00481_OID21124	PLAU	0.00182832	123	13	3	0.230769	0.0243902	REAC:R-HSA-1630316	REAC	Glycosaminoglycan metabolism	ST3GAL4,B3GNT2,ST3GAL6	20.3415
OID00481_OID21124	PLAU	0.00182832	305	13	4	0.307692	0.0131148	REAC:R-HSA-446203	REAC	Asparagine N-linked glycosylation	ST3GAL4,ASGR1,ST6GAL1,ST3GAL6	10.9377
OID00481_OID21124	PLAU	0.0138733	286	13	3	0.230769	0.0104895	REAC:R-HSA-71387	REAC	Metabolism of carbohydrates	ST3GAL4,B3GNT2,ST3GAL6	8.74825
OID00484_OID21004	CCL2	0.0102166	57	16	3	0.1875	0.0526316	REAC:R-HSA-380108	REAC	Chemokine receptors bind chemokines	CCR2,ACKR2,CCR3	35.6645
OID00484_OID21004	CCL2	0.0197472	195	16	3	0.1875	0.0153846	REAC:R-HSA-375276	REAC	Peptide ligand-binding receptors	CCR2,ACKR2,CCR3	10.425
OID00488_OID20611	TNFSF10	0.00227508	86	20	4	0.2	0.0465116	KEGG:04610	KEGG	Complement and coagulation cascades	SERPINA1,PLAUR,CFHR3,KNG1	19.7302
OID00488_OID20611	TNFSF10	0.0398878	98	20	3	0.15	0.0306122	KEGG:04061	KEGG	Viral protein interaction with cytokine and cytokine receptor	TNFRSF10C,TNFRSF10B,TNFRSF10A	12.9857
OID00488_OID20611	TNFSF10	0.042799	124	20	3	0.15	0.0241935	KEGG:04650	KEGG	Natural killer cell mediated cytotoxicity	HLA-C,TNFRSF10B,TNFRSF10A	10.2629
OID00488_OID20611	TNFSF10	0.000275433	12	23	3	0.130435	0.25	REAC:R-HSA-6803211	REAC	TP53 Regulates Transcription of Death Receptors and Ligands	TNFRSF10C,TNFRSF10B,TNFRSF10A	117.848
OID00488_OID20611	TNFSF10	0.00264939	125	23	4	0.173913	0.032	REAC:R-HSA-114608	REAC	Platelet degranulation	SERPINA1,APOH,KNG1,AHSG	15.0845
OID00488_OID20611	TNFSF10	0.00264939	124	23	4	0.173913	0.0322581	REAC:R-HSA-381426	REAC	Regulation of Insulin-like Growth Factor (IGF) transport and uptake by Insulin-like Growth Factor Binding Proteins (IGFBPs)	SERPINA1,APOE,KNG1,AHSG	15.2062
OID00488_OID20611	TNFSF10	0.00264939	107	23	4	0.173913	0.0373832	REAC:R-HSA-8957275	REAC	Post-translational protein phosphorylation	SERPINA1,APOE,KNG1,AHSG	17.6221
OID00488_OID20611	TNFSF10	0.00264939	130	23	4	0.173913	0.0307692	REAC:R-HSA-76005	REAC	Response to elevated platelet cytosolic Ca2+	SERPINA1,APOH,KNG1,AHSG	14.5043
OID00488_OID20611	TNFSF10	0.00264939	44	23	3	0.130435	0.0681818	REAC:R-HSA-5633008	REAC	TP53 Regulates Transcription of Cell Death Genes	TNFRSF10C,TNFRSF10B,TNFRSF10A	32.1403
OID00488_OID20611	TNFSF10	0.0117223	97	23	3	0.130435	0.0309278	REAC:R-HSA-2173782	REAC	Binding and Uptake of Ligands by Scavenger Receptors	STAB2,HPR,APOE	14.5791
OID00488_OID20611	TNFSF10	0.0147574	258	23	4	0.173913	0.0155039	REAC:R-HSA-76002	REAC	Platelet activation, signaling and aggregation	SERPINA1,APOH,KNG1,AHSG	7.30839
OID00490_OID20675	CXCL9	0.000430887	162	8	4	0.5	0.0246914	KEGG:04630	KEGG	JAK-STAT signaling pathway	IL26,TYK2,STAT4,IL12A	26.1852
OID00490_OID20675	CXCL9	0.00153429	89	8	3	0.375	0.0337079	KEGG:04658	KEGG	Th1 and Th2 cell differentiation	TYK2,STAT4,IL12A	35.7472
OID00490_OID20675	CXCL9	0.00663179	167	8	3	0.375	0.0179641	KEGG:05164	KEGG	Influenza A	TYK2,IL12A,PLG	19.0509
OID00490_OID20675	CXCL9	3.99071e-06	12	8	3	0.375	0.25	REAC:R-HSA-8984722	REAC	Interleukin-35 Signalling	TYK2,STAT4,IL12A	338.812
OID00490_OID20675	CXCL9	2.07668e-05	25	8	3	0.375	0.12	REAC:R-HSA-8854691	REAC	Interleukin-20 family signaling	IL26,TYK2,STAT4	162.63
OID00490_OID20675	CXCL9	9.68627e-05	47	8	3	0.375	0.0638298	REAC:R-HSA-9020591	REAC	Interleukin-12 signaling	TYK2,STAT4,IL12A	86.5053
OID00490_OID20675	CXCL9	0.000130638	57	8	3	0.375	0.0526316	REAC:R-HSA-447115	REAC	Interleukin-12 family signaling	TYK2,STAT4,IL12A	71.3289
OID00491_OID20995	CST5	0.00143001	91	16	4	0.25	0.043956	KEGG:04970	KEGG	Salivary secretion	PRH2,AMY2B,MUC7,GNAQ	23.3077
OID00494_OID20574	OSM	0.0427188	328	10	3	0.3	0.00914634	REAC:R-HSA-373076	REAC	Class A/1 (Rhodopsin-like receptors)	P2RY2,P2RY6,ADRB2	9.91646
OID00496_OID20762	CXCL1	0.008691	164	8	3	0.375	0.0182927	KEGG:04022	KEGG	cGMP-PKG signaling pathway	MEF2D,MEF2C,PIK3CG	19.3994
OID00496_OID20762	CXCL1	0.008691	138	8	3	0.375	0.0217391	KEGG:04371	KEGG	Apelin signaling pathway	MEF2D,MEF2C,PIK3CG	23.0543
OID00498_OID20695	CCL4	0.00100753	190	9	4	0.444444	0.0210526	KEGG:04062	KEGG	Chemokine signaling pathway	PLCG2,CCL4L2,CCR3,CCR5	19.8456
OID00498_OID20695	CCL4	0.00100753	194	9	4	0.444444	0.0206186	KEGG:05167	KEGG	Kaposi sarcoma-associated herpesvirus infection	PLCG2,CCR3,CCR5,HLA-B	19.4364
OID00498_OID20695	CCL4	0.00116121	223	9	4	0.444444	0.0179372	KEGG:05163	KEGG	Human cytomegalovirus infection	CCL4L2,CCR3,CCR5,HLA-B	16.9088
OID00498_OID20695	CCL4	0.00196982	98	9	3	0.333333	0.0306122	KEGG:04061	KEGG	Viral protein interaction with cytokine and cytokine receptor	CCL4L2,CCR3,CCR5	28.8571
OID00498_OID20695	CCL4	0.0123723	210	9	3	0.333333	0.0142857	KEGG:05170	KEGG	Human immunodeficiency virus 1 infection	PLCG2,CCR5,HLA-B	13.4667
OID00498_OID20695	CCL4	0.0123723	201	9	3	0.333333	0.0149254	KEGG:05203	KEGG	Viral carcinogenesis	CCR3,CCR5,HLA-B	14.0697
OID00498_OID20695	CCL4	0.0271221	291	9	3	0.333333	0.0103093	KEGG:04060	KEGG	Cytokine-cytokine receptor interaction	CCL4L2,CCR3,CCR5	9.71821
OID00498_OID20695	CCL4	0.0286155	312	9	3	0.333333	0.00961538	REAC:R-HSA-418594	REAC	G alpha (i) signalling events	CCL4L2,CCR3,CCR5	11.5833
OID00499_OID20649	CD6	0.00180696	28	19	3	0.157895	0.107143	KEGG:00601	KEGG	Glycosphingolipid biosynthesis - lacto and neolacto series	ST3GAL4,B3GNT2,B4GALT1	47.8421
OID00499_OID20649	CD6	0.00129143	34	18	3	0.166667	0.0882353	REAC:R-HSA-1638074	REAC	Keratan sulfate/keratin metabolism	ST3GAL4,B3GNT2,B4GALT1	53.1471
OID00499_OID20649	CD6	0.00129143	28	18	3	0.166667	0.107143	REAC:R-HSA-2022854	REAC	Keratan sulfate biosynthesis	ST3GAL4,B3GNT2,B4GALT1	64.5357
OID00499_OID20649	CD6	0.0148857	123	18	3	0.166667	0.0243902	REAC:R-HSA-1630316	REAC	Glycosaminoglycan metabolism	ST3GAL4,B3GNT2,B4GALT1	14.6911
OID00499_OID20649	CD6	0.0175077	305	18	4	0.222222	0.0131148	REAC:R-HSA-446203	REAC	Asparagine N-linked glycosylation	ST3GAL4,ASGR1,KDELR2,B4GALT1	7.89945
OID00499_OID20649	CD6	0.029919	186	18	3	0.166667	0.016129	REAC:R-HSA-948021	REAC	Transport to the Golgi and subsequent modification	ST3GAL4,KDELR2,B4GALT1	9.71505
OID00500_OID20196	KITLG	4.62838e-06	51	17	5	0.294118	0.0980392	KEGG:04979	KEGG	Cholesterol metabolism	LIPC,CETP,LCAT,PLTP,ABCA1	48.9273
OID00500_OID20196	KITLG	0.000674494	71	17	4	0.235294	0.056338	REAC:R-HSA-174824	REAC	Plasma lipoprotein assembly, remodeling, and clearance	LIPC,CETP,LCAT,ABCA1	35.9304
OID00500_OID20196	KITLG	0.00138213	32	17	3	0.176471	0.09375	REAC:R-HSA-8963899	REAC	Plasma lipoprotein remodeling	LIPC,CETP,LCAT	59.7904
OID00500_OID20196	KITLG	0.0405407	290	17	4	0.235294	0.0137931	REAC:R-HSA-9006931	REAC	Signaling by Nuclear Receptors	AKT1,ALDH1A2,CETP,ABCA1	8.79675
OID00501_OID20694	IL18	1.56103e-09	182	18	9	0.5	0.0494505	KEGG:04621	KEGG	NOD-like receptor signaling pathway	NLRP6,CARD18,CASP1,OAS1,NLRP12,CARD8,NLRC4,NAIP,GSDMD	23.3077
OID00501_OID20694	IL18	0.00497325	56	18	3	0.166667	0.0535714	KEGG:05134	KEGG	Legionellosis	CASP1,NLRC4,NAIP	25.25
OID00501_OID20694	IL18	0.0256271	249	18	4	0.222222	0.0160643	KEGG:05132	KEGG	Salmonella infection	CASP1,NLRC4,NAIP,GSDMD	7.57162
OID00501_OID20694	IL18	0.048935	158	18	3	0.166667	0.0189873	KEGG:05160	KEGG	Hepatitis C	OAS1,SCARB1,OCLN	8.94937
OID00501_OID20694	IL18	0.00365427	208	13	4	0.307692	0.0192308	REAC:R-HSA-5357801	REAC	Programmed Cell Death	CASP1,CARD8,OCLN,GSDMD	16.0385
OID00501_OID20694	IL18	0.0162948	176	13	3	0.230769	0.0170455	REAC:R-HSA-109581	REAC	Apoptosis	CARD8,OCLN,GSDMD	14.2159
OID00502_OID20496	SLAMF1	0.000155986	28	10	3	0.3	0.107143	KEGG:00601	KEGG	Glycosphingolipid biosynthesis - lacto and neolacto series	ST3GAL4,ST3GAL3,B3GNT2	90.9
OID00502_OID20496	SLAMF1	2.30936e-06	9	11	3	0.272727	0.333333	REAC:R-HSA-9683673	REAC	Maturation of protein 3a	ST3GAL4,ST3GAL3,ST6GAL1	328.545
OID00502_OID20496	SLAMF1	2.30936e-06	9	11	3	0.272727	0.333333	REAC:R-HSA-9694719	REAC	Maturation of protein 3a	ST3GAL4,ST3GAL3,ST6GAL1	328.545
OID00502_OID20496	SLAMF1	7.3475e-06	62	11	4	0.363636	0.0645161	REAC:R-HSA-913709	REAC	O-linked glycosylation of mucins	ST3GAL4,ST3GAL3,B3GNT2,ST6GAL1	63.5894
OID00502_OID20496	SLAMF1	2.41564e-05	23	11	3	0.272727	0.130435	REAC:R-HSA-977068	REAC	Termination of O-glycan biosynthesis	ST3GAL4,ST3GAL3,ST6GAL1	128.561
OID00502_OID20496	SLAMF1	2.95372e-05	29	11	3	0.272727	0.103448	REAC:R-HSA-9683701	REAC	Translation of Structural Proteins	ST3GAL4,ST3GAL3,ST6GAL1	101.962
OID00502_OID20496	SLAMF1	2.95372e-05	108	11	4	0.363636	0.037037	REAC:R-HSA-5173105	REAC	O-linked glycosylation	ST3GAL4,ST3GAL3,B3GNT2,ST6GAL1	36.5051
OID00502_OID20496	SLAMF1	2.95372e-05	28	11	3	0.272727	0.107143	REAC:R-HSA-2022854	REAC	Keratan sulfate biosynthesis	ST3GAL4,ST3GAL3,B3GNT2	105.604
OID00502_OID20496	SLAMF1	3.60559e-05	34	11	3	0.272727	0.0882353	REAC:R-HSA-1638074	REAC	Keratan sulfate/keratin metabolism	ST3GAL4,ST3GAL3,B3GNT2	86.9679
OID00502_OID20496	SLAMF1	3.60559e-05	33	11	3	0.272727	0.0909091	REAC:R-HSA-4085001	REAC	Sialic acid metabolism	ST3GAL4,ST3GAL3,ST6GAL1	89.6033
OID00502_OID20496	SLAMF1	4.20654e-05	37	11	3	0.272727	0.0810811	REAC:R-HSA-9694548	REAC	Maturation of spike protein	ST3GAL4,ST3GAL3,ST6GAL1	79.9165
OID00502_OID20496	SLAMF1	0.000142419	57	11	3	0.272727	0.0526316	REAC:R-HSA-9694635	REAC	Translation of Structural Proteins	ST3GAL4,ST3GAL3,ST6GAL1	51.8756
OID00502_OID20496	SLAMF1	0.000176592	63	11	3	0.272727	0.047619	REAC:R-HSA-446219	REAC	Synthesis of substrates in N-glycan biosythesis	ST3GAL4,ST3GAL3,ST6GAL1	46.9351
OID00502_OID20496	SLAMF1	0.000223829	70	11	3	0.272727	0.0428571	REAC:R-HSA-9772573	REAC	Late SARS-CoV-2 Infection Events	ST3GAL4,ST3GAL3,ST6GAL1	42.2416
OID00502_OID20496	SLAMF1	0.000287571	78	11	3	0.272727	0.0384615	REAC:R-HSA-446193	REAC	Biosynthesis of the N-glycan precursor (dolichol lipid-linked oligosaccharide, LLO) and transfer to a nascent protein	ST3GAL4,ST3GAL3,ST6GAL1	37.9091
OID00502_OID20496	SLAMF1	0.000577718	292	11	4	0.363636	0.0136986	REAC:R-HSA-9694516	REAC	SARS-CoV-2 Infection	ST3GAL4,ST3GAL3,ST6GAL1,HLA-C	13.5019
OID00502_OID20496	SLAMF1	0.00064762	305	11	4	0.363636	0.0131148	REAC:R-HSA-446203	REAC	Asparagine N-linked glycosylation	ST3GAL4,ASGR1,ST3GAL3,ST6GAL1	12.9264
OID00502_OID20496	SLAMF1	0.000743782	123	11	3	0.272727	0.0243902	REAC:R-HSA-1630316	REAC	Glycosaminoglycan metabolism	ST3GAL4,ST3GAL3,B3GNT2	24.0399
OID00502_OID20496	SLAMF1	0.000994951	140	11	3	0.272727	0.0214286	REAC:R-HSA-9678108	REAC	SARS-CoV-1 Infection	ST3GAL4,ST3GAL3,ST6GAL1	21.1208
OID00502_OID20496	SLAMF1	0.00699341	286	11	3	0.272727	0.0104895	REAC:R-HSA-71387	REAC	Metabolism of carbohydrates	ST3GAL4,ST3GAL3,B3GNT2	10.3388
OID00504_OID20655	CCL13	0.0283723	190	16	4	0.25	0.0210526	KEGG:04062	KEGG	Chemokine signaling pathway	PLCG2,CCR2,CCR3,CCL24	11.1632
OID00504_OID20655	CCL13	0.0296422	98	16	3	0.1875	0.0306122	KEGG:04061	KEGG	Viral protein interaction with cytokine and cytokine receptor	CCR2,CCR3,CCL24	16.2321
OID00504_OID20655	CCL13	0.00938344	57	21	3	0.142857	0.0526316	REAC:R-HSA-380108	REAC	Chemokine receptors bind chemokines	ACKR2,CCR2,CCR3	27.1729
OID00504_OID20655	CCL13	0.00938344	258	21	5	0.238095	0.0193798	REAC:R-HSA-76002	REAC	Platelet activation, signaling and aggregation	CD9,PLCG2,GP6,CD36,SYTL4	10.0055
OID00504_OID20655	CCL13	0.0434164	245	21	4	0.190476	0.0163265	REAC:R-HSA-425407	REAC	SLC-mediated transmembrane transport	SLC8A3,SLC24A3,SLC22A5,SLC35D2	8.42915
OID00504_OID20655	CCL13	0.0438699	125	21	3	0.142857	0.024	REAC:R-HSA-114608	REAC	Platelet degranulation	CD9,CD36,SYTL4	12.3909
OID00504_OID20655	CCL13	0.0438699	130	21	3	0.142857	0.0230769	REAC:R-HSA-76005	REAC	Response to elevated platelet cytosolic Ca2+	CD9,CD36,SYTL4	11.9143
OID00510_OID20672	MMP1	0.0246247	35	34	3	0.0882353	0.0857143	REAC:R-HSA-114604	REAC	GPVI-mediated activation cascade	PLCG2,GP6,FCER1G	27.3328
OID00511_OID20606	LIFR	0.0227818	147	11	3	0.272727	0.0204082	KEGG:04145	KEGG	Phagosome	TCIRG1,FCGR2B,HLA-DQB1	15.7403
OID00511_OID20606	LIFR	0.0252013	175	11	3	0.272727	0.0171429	KEGG:05152	KEGG	Tuberculosis	TCIRG1,FCGR2B,HLA-DQB1	13.2218
OID00511_OID20606	LIFR	0.000546204	33	11	3	0.272727	0.0909091	REAC:R-HSA-4085001	REAC	Sialic acid metabolism	ST3GAL4,ST6GAL1,ST3GAL6	89.6033
OID00511_OID20606	LIFR	0.00109912	63	11	3	0.272727	0.047619	REAC:R-HSA-446219	REAC	Synthesis of substrates in N-glycan biosythesis	ST3GAL4,ST6GAL1,ST3GAL6	46.9351
OID00511_OID20606	LIFR	0.00148565	78	11	3	0.272727	0.0384615	REAC:R-HSA-446193	REAC	Biosynthesis of the N-glycan precursor (dolichol lipid-linked oligosaccharide, LLO) and transfer to a nascent protein	ST3GAL4,ST6GAL1,ST3GAL6	37.9091
OID00511_OID20606	LIFR	0.00252258	305	11	4	0.363636	0.0131148	REAC:R-HSA-446203	REAC	Asparagine N-linked glycosylation	ST3GAL4,ASGR1,ST6GAL1,ST3GAL6	12.9264
OID00515_OID20696	IL10RB	0.0123327	170	8	3	0.375	0.0176471	KEGG:04530	KEGG	Tight junction	MYH9,PRKAG2,AMOT	18.7147
OID00517_OID20652	IL18R1	0.00325393	51	16	3	0.1875	0.0588235	KEGG:04979	KEGG	Cholesterol metabolism	APOH,APOE,APOB	31.1912
OID00517_OID20652	IL18R1	0.00760613	107	15	3	0.2	0.0280374	REAC:R-HSA-8957275	REAC	Post-translational protein phosphorylation	SERPINA1,APOE,APOB	20.2654
OID00517_OID20652	IL18R1	0.0100434	124	15	3	0.2	0.0241935	REAC:R-HSA-381426	REAC	Regulation of Insulin-like Growth Factor (IGF) transport and uptake by Insulin-like Growth Factor Binding Proteins (IGFBPs)	SERPINA1,APOE,APOB	17.4871
OID00520_OID20207	CXCL5	0.00313493	169	13	4	0.307692	0.0236686	REAC:R-HSA-983231	REAC	Factors involved in megakaryocyte development and platelet production	JMJD1C,ZFPM1,ZFPM2,AK3	19.7396
OID00521_OID20592	TNFSF11	0.000130896	167	11	5	0.454545	0.0299401	KEGG:05164	KEGG	Influenza A	PRKCA,TNFSF10,HLA-DPA1,TNFRSF10A,TNFRSF10B	23.092
OID00521_OID20592	TNFSF11	0.000742175	124	11	4	0.363636	0.0322581	KEGG:04650	KEGG	Natural killer cell mediated cytotoxicity	PRKCA,TNFSF10,TNFRSF10A,TNFRSF10B	24.8798
OID00521_OID20592	TNFSF11	0.00421923	214	11	4	0.363636	0.0186916	KEGG:05417	KEGG	Lipid and atherosclerosis	PRKCA,TNFSF10,TNFRSF10A,TNFRSF10B	14.4163
OID00521_OID20592	TNFSF11	0.00645654	98	11	3	0.272727	0.0306122	KEGG:04061	KEGG	Viral protein interaction with cytokine and cytokine receptor	TNFSF10,TNFRSF10A,TNFRSF10B	23.6104
OID00521_OID20592	TNFSF11	0.00828084	291	11	4	0.363636	0.0137457	KEGG:04060	KEGG	Cytokine-cytokine receptor interaction	TNFSF10,TNFRSF11B,TNFRSF10A,TNFRSF10B	10.6017
OID00521_OID20592	TNFSF11	0.0110534	135	11	3	0.272727	0.0222222	KEGG:04210	KEGG	Apoptosis	TNFSF10,TNFRSF10A,TNFRSF10B	17.1394
OID00521_OID20592	TNFSF11	0.0149908	158	11	3	0.272727	0.0189873	KEGG:04217	KEGG	Necroptosis	TNFSF10,TNFRSF10A,TNFRSF10B	14.6444
OID00521_OID20592	TNFSF11	0.0248214	197	11	3	0.272727	0.0152284	KEGG:05130	KEGG	Pathogenic Escherichia coli infection	TNFSF10,TNFRSF10A,TNFRSF10B	11.7453
OID00521_OID20592	TNFSF11	0.0430647	249	11	3	0.272727	0.0120482	KEGG:05132	KEGG	Salmonella infection	TNFSF10,TNFRSF10A,TNFRSF10B	9.29244
OID00521_OID20592	TNFSF11	5.06637e-06	8	13	3	0.230769	0.375	REAC:R-HSA-75158	REAC	TRAIL signaling	TNFSF10,TNFRSF10A,TNFRSF10B	312.75
OID00521_OID20592	TNFSF11	5.06637e-06	10	13	3	0.230769	0.3	REAC:R-HSA-3371378	REAC	Regulation by c-FLIP	TNFSF10,TNFRSF10A,TNFRSF10B	250.2
OID00521_OID20592	TNFSF11	5.06637e-06	10	13	3	0.230769	0.3	REAC:R-HSA-69416	REAC	Dimerization of procaspase-8	TNFSF10,TNFRSF10A,TNFRSF10B	250.2
OID00521_OID20592	TNFSF11	5.06637e-06	10	13	3	0.230769	0.3	REAC:R-HSA-5218900	REAC	CASP8 activity is inhibited	TNFSF10,TNFRSF10A,TNFRSF10B	250.2
OID00521_OID20592	TNFSF11	1.53149e-05	15	13	3	0.230769	0.2	REAC:R-HSA-140534	REAC	Caspase activation via Death Receptors in the presence of ligand	TNFSF10,TNFRSF10A,TNFRSF10B	166.8
OID00521_OID20592	TNFSF11	6.4068e-05	25	13	3	0.230769	0.12	REAC:R-HSA-5357769	REAC	Caspase activation via extrinsic apoptotic signalling pathway	TNFSF10,TNFRSF10A,TNFRSF10B	100.08
OID00521_OID20592	TNFSF11	9.35189e-05	31	13	3	0.230769	0.0967742	REAC:R-HSA-5675482	REAC	Regulation of necroptotic cell death	TNFSF10,TNFRSF10A,TNFRSF10B	80.7097
OID00521_OID20592	TNFSF11	9.35189e-05	31	13	3	0.230769	0.0967742	REAC:R-HSA-5213460	REAC	RIPK1-mediated regulated necrosis	TNFSF10,TNFRSF10A,TNFRSF10B	80.7097
OID00521_OID20592	TNFSF11	0.000560055	58	13	3	0.230769	0.0517241	REAC:R-HSA-5218859	REAC	Regulated Necrosis	TNFSF10,TNFRSF10A,TNFRSF10B	43.1379
OID00521_OID20592	TNFSF11	0.00813702	153	13	3	0.230769	0.0196078	REAC:R-HSA-73887	REAC	Death Receptor Signaling	TNFSF10,TNFRSF10A,TNFRSF10B	16.3529
OID00521_OID20592	TNFSF11	0.0109835	176	13	3	0.230769	0.0170455	REAC:R-HSA-109581	REAC	Apoptosis	TNFSF10,TNFRSF10A,TNFRSF10B	14.2159
OID00521_OID20592	TNFSF11	0.0145059	208	13	3	0.230769	0.0144231	REAC:R-HSA-5357801	REAC	Programmed Cell Death	TNFSF10,TNFRSF10A,TNFRSF10B	12.0288
OID00523_OID20666	IL12B	0.0275823	102	31	4	0.129032	0.0392157	KEGG:04064	KEGG	NF-kappa B signaling pathway	TRAF3,BCL2A1,CARD10,SYK	10.7324
OID00523_OID20666	IL12B	0.0275823	192	31	5	0.16129	0.0260417	KEGG:05202	KEGG	Transcriptional misregulation in cancer	HHEX,SPI1,FLT3,BCL2A1,BCL6	7.12702
OID00523_OID20666	IL12B	0.000907525	36	30	4	0.133333	0.111111	REAC:R-HSA-9607240	REAC	FLT3 Signaling	SH2B3,FLT3,BCL2L11,SYK	40.1556
OID00523_OID20666	IL12B	0.0352538	95	30	3	0.1	0.0315789	REAC:R-HSA-5619102	REAC	SLC transporter disorders	SLC29A3,NUP160,SLC22A5	11.4126
OID00523_OID20666	IL12B	0.0352538	213	30	4	0.133333	0.0187793	REAC:R-HSA-416476	REAC	G alpha (q) signalling events	P2RY6,GNA15,XCL2,DGKQ	6.78685
OID00531_OID21449	CD5	0.00630706	92	10	3	0.3	0.0326087	KEGG:04640	KEGG	Hematopoietic cell lineage	IL7R,HLA-DRB1,IL7	27.6652
OID00531_OID21449	CD5	0.0359124	310	10	3	0.3	0.00967742	KEGG:05206	KEGG	MicroRNAs in cancer	DNMT3B,DNMT3A,SOX4	8.21032
OID00533_OID20661	FLT3LG	1.76151e-07	192	33	10	0.30303	0.0520833	KEGG:05202	KEGG	Transcriptional misregulation in cancer	ATM,ZBTB16,FLI1,FLT3,FOXO1,TP53,CEBPA,BCL2L1,RUNX1,ERG	13.3902
OID00533_OID20661	FLT3LG	1.15997e-05	74	33	6	0.181818	0.0810811	KEGG:04115	KEGG	p53 signaling pathway	ATM,TP53,BCL2,BCL2L1,CHEK2,CDK6	20.8452
OID00533_OID20661	FLT3LG	1.15997e-05	76	33	6	0.181818	0.0789474	KEGG:05220	KEGG	Chronic myeloid leukemia	GAB2,TP53,BCL2L1,RUNX1,MECOM,CDK6	20.2967
OID00533_OID20661	FLT3LG	0.000126733	67	33	5	0.151515	0.0746269	KEGG:05221	KEGG	Acute myeloid leukemia	ZBTB16,FLT3,CEBPA,RUNX1,KIT	19.1859
OID00533_OID20661	FLT3LG	0.000980982	356	33	8	0.242424	0.0224719	KEGG:04151	KEGG	PI3K-Akt signaling pathway	KITLG,FLT3,TP53,BCL2,GYS1,BCL2L1,KIT,CDK6	5.77732
OID00533_OID20661	FLT3LG	0.00243004	72	33	4	0.121212	0.0555556	KEGG:01524	KEGG	Platinum drug resistance	ATM,TP53,BCL2,BCL2L1	14.2828
OID00533_OID20661	FLT3LG	0.00243004	135	33	5	0.151515	0.037037	KEGG:04210	KEGG	Apoptosis	ATM,TP53,BCL2,PARP1,BCL2L1	9.52189
OID00533_OID20661	FLT3LG	0.00399398	155	33	5	0.151515	0.0322581	KEGG:04218	KEGG	Cellular senescence	ATM,FOXO1,TP53,CHEK2,CDK6	8.29326
OID00533_OID20661	FLT3LG	0.00499884	92	33	4	0.121212	0.0434783	KEGG:05222	KEGG	Small cell lung cancer	TP53,BCL2,BCL2L1,CDK6	11.1779
OID00533_OID20661	FLT3LG	0.00555867	97	33	4	0.121212	0.0412371	KEGG:05215	KEGG	Prostate cancer	FOXO1,TP53,BCL2,ERG	10.6017
OID00533_OID20661	FLT3LG	0.00616464	102	33	4	0.121212	0.0392157	KEGG:04064	KEGG	NF-kappa B signaling pathway	ATM,BCL2,PARP1,BCL2L1	10.082
OID00533_OID20661	FLT3LG	0.0129005	218	33	5	0.151515	0.0229358	KEGG:05166	KEGG	Human T-cell leukemia virus 1 infection	ATM,TP53,BCL2L1,CHEK2,TERT	5.89658
OID00533_OID20661	FLT3LG	0.0129005	330	33	6	0.181818	0.0181818	KEGG:05165	KEGG	Human papillomavirus infection	ATM,FOXO1,TP53,TERT,NOTCH4,CDK6	4.67438
OID00533_OID20661	FLT3LG	0.0147529	138	33	4	0.121212	0.0289855	KEGG:05162	KEGG	Measles	TP53,BCL2,BCL2L1,CDK6	7.45191
OID00533_OID20661	FLT3LG	0.0147529	235	33	5	0.151515	0.0212766	KEGG:04014	KEGG	Ras signaling pathway	GAB2,KITLG,FLT3,BCL2L1,KIT	5.47002
OID00533_OID20661	FLT3LG	0.015525	70	33	3	0.0909091	0.0428571	KEGG:05230	KEGG	Central carbon metabolism in cancer	FLT3,TP53,KIT	11.0182
OID00533_OID20661	FLT3LG	0.015525	147	33	4	0.121212	0.0272109	KEGG:05224	KEGG	Breast cancer	TP53,KIT,NOTCH4,CDK6	6.99567
OID00533_OID20661	FLT3LG	0.015525	246	33	5	0.151515	0.0203252	KEGG:05131	KEGG	Shigellosis	ATM,FOXO1,TP53,BCL2,BCL2L1	5.22542
OID00533_OID20661	FLT3LG	0.0177557	157	33	4	0.121212	0.0254777	KEGG:04110	KEGG	Cell cycle	ATM,TP53,CHEK2,CDK6	6.55009
OID00533_OID20661	FLT3LG	0.0177557	76	33	3	0.0909091	0.0394737	KEGG:05212	KEGG	Pancreatic cancer	TP53,BCL2L1,CDK6	10.1483
OID00533_OID20661	FLT3LG	0.0202683	166	33	4	0.121212	0.0240964	KEGG:05225	KEGG	Hepatocellular carcinoma	TP53,BCL2L1,TERT,CDK6	6.19496
OID00533_OID20661	FLT3LG	0.0277632	92	33	3	0.0909091	0.0326087	KEGG:04640	KEGG	Hematopoietic cell lineage	KITLG,FLT3,KIT	8.3834
OID00533_OID20661	FLT3LG	0.027931	301	33	5	0.151515	0.0166113	KEGG:04010	KEGG	MAPK signaling pathway	KITLG,FLT3,TP53,MECOM,KIT	4.27061
OID00533_OID20661	FLT3LG	0.027931	95	33	3	0.0909091	0.0315789	KEGG:01522	KEGG	Endocrine resistance	TP53,BCL2,NOTCH4	8.11866
OID00533_OID20661	FLT3LG	0.0297821	310	33	5	0.151515	0.016129	KEGG:05206	KEGG	MicroRNAs in cancer	ATM,TP53,BCL2,NOTCH4,CDK6	4.14663
OID00533_OID20661	FLT3LG	0.0467844	121	33	3	0.0909091	0.0247934	KEGG:04919	KEGG	Thyroid hormone signaling pathway	FOXO1,TP53,NOTCH4	6.37415
OID00533_OID20661	FLT3LG	0.0467844	120	33	3	0.0909091	0.025	KEGG:04071	KEGG	Sphingolipid signaling pathway	GAB2,TP53,BCL2	6.42727
OID00533_OID20661	FLT3LG	0.0493123	363	33	5	0.151515	0.0137741	KEGG:05014	KEGG	Amyotrophic lateral sclerosis	ATXN2,TP53,BCL2,BCL2L1,NUP205	3.5412
OID00533_OID20661	FLT3LG	0.000685219	10	33	3	0.0909091	0.3	REAC:R-HSA-9702518	REAC	STAT5 activation downstream of FLT3 ITD mutants	GAB2,FLT3,BCL2L1	98.5636
OID00533_OID20661	FLT3LG	0.00128564	252	33	7	0.212121	0.0277778	REAC:R-HSA-1257604	REAC	PIP3 activates AKT signaling	GAB2,FLT3,FOXO1,TP53,GATAD2A,MECOM,KIT	9.12626
OID00533_OID20661	FLT3LG	0.00128564	15	33	3	0.0909091	0.2	REAC:R-HSA-9703648	REAC	Signaling by FLT3 ITD and TKD mutants	GAB2,FLT3,BCL2L1	65.7091
OID00533_OID20661	FLT3LG	0.00173323	292	33	7	0.212121	0.0239726	REAC:R-HSA-9006925	REAC	Intracellular signaling by second messengers	GAB2,FLT3,FOXO1,TP53,GATAD2A,MECOM,KIT	7.87609
OID00533_OID20661	FLT3LG	0.00173323	19	33	3	0.0909091	0.157895	REAC:R-HSA-6804760	REAC	Regulation of TP53 Activity through Methylation	ATM,TP53,CHEK2	51.8756
OID00533_OID20661	FLT3LG	0.00403076	27	33	3	0.0909091	0.111111	REAC:R-HSA-9682385	REAC	FLT3 signaling in disease	GAB2,FLT3,BCL2L1	36.5051
OID00533_OID20661	FLT3LG	0.00643815	36	33	3	0.0909091	0.0833333	REAC:R-HSA-6804757	REAC	Regulation of TP53 Degradation	ATM,TP53,CHEK2	27.3788
OID00533_OID20661	FLT3LG	0.00643815	92	33	4	0.121212	0.0434783	REAC:R-HSA-2219528	REAC	PI3K/AKT Signaling in Cancer	GAB2,FLT3,FOXO1,KIT	14.2846
OID00533_OID20661	FLT3LG	0.00645389	37	33	3	0.0909091	0.0810811	REAC:R-HSA-6806003	REAC	Regulation of TP53 Expression and Degradation	ATM,TP53,CHEK2	26.6388
OID00533_OID20661	FLT3LG	0.00817642	308	33	6	0.181818	0.0194805	REAC:R-HSA-5683057	REAC	MAPK family signaling cascades	FLT3,FOXO1,SPRED1,BCL2L1,SPRED2,KIT	6.40024
OID00533_OID20661	FLT3LG	0.00819778	110	33	4	0.121212	0.0363636	REAC:R-HSA-6785807	REAC	Interleukin-4 and Interleukin-13 signaling	FOXO1,TP53,BCL2,BCL2L1	11.9471
OID00533_OID20661	FLT3LG	0.0119262	54	33	3	0.0909091	0.0555556	REAC:R-HSA-109606	REAC	Intrinsic Pathway for Apoptosis	TP53,BCL2,BCL2L1	18.2525
OID00533_OID20661	FLT3LG	0.0131793	57	33	3	0.0909091	0.0526316	REAC:R-HSA-69541	REAC	Stabilization of p53	ATM,TP53,CHEK2	17.2919
OID00533_OID20661	FLT3LG	0.0139747	59	33	3	0.0909091	0.0508475	REAC:R-HSA-8943724	REAC	Regulation of PTEN gene transcription	TP53,GATAD2A,MECOM	16.7057
OID00533_OID20661	FLT3LG	0.0169901	264	33	5	0.151515	0.0189394	REAC:R-HSA-5673001	REAC	RAF/MAP kinase cascade	FLT3,SPRED1,BCL2L1,SPRED2,KIT	6.22245
OID00533_OID20661	FLT3LG	0.0169901	65	33	3	0.0909091	0.0461538	REAC:R-HSA-2219530	REAC	Constitutive Signaling by Aberrant PI3K in Cancer	GAB2,FLT3,KIT	15.1636
OID00533_OID20661	FLT3LG	0.0169901	66	33	3	0.0909091	0.0454545	REAC:R-HSA-69563	REAC	p53-Dependent G1 DNA Damage Response	ATM,TP53,CHEK2	14.9339
OID00533_OID20661	FLT3LG	0.0169901	68	33	3	0.0909091	0.0441176	REAC:R-HSA-69615	REAC	G1/S DNA Damage Checkpoints	ATM,TP53,CHEK2	14.4947
OID00533_OID20661	FLT3LG	0.0169901	66	33	3	0.0909091	0.0454545	REAC:R-HSA-69580	REAC	p53-Dependent G1/S DNA damage checkpoint	ATM,TP53,CHEK2	14.9339
OID00533_OID20661	FLT3LG	0.0171472	269	33	5	0.151515	0.0185874	REAC:R-HSA-5684996	REAC	MAPK1/MAPK3 signaling	FLT3,SPRED1,BCL2L1,SPRED2,KIT	6.10679
OID00533_OID20661	FLT3LG	0.0180621	77	33	3	0.0909091	0.038961	REAC:R-HSA-5693565	REAC	Recruitment and ATM-mediated phosphorylation of repair and signaling proteins at DNA double strand breaks	ATM,TP53,CHEK2	12.8005
OID00533_OID20661	FLT3LG	0.0180621	92	33	3	0.0909091	0.0326087	REAC:R-HSA-1912408	REAC	Pre-NOTCH Transcription and Translation	TP53,RUNX1,NOTCH4	10.7134
OID00533_OID20661	FLT3LG	0.0180621	160	33	4	0.121212	0.025	REAC:R-HSA-5633007	REAC	Regulation of TP53 Activity	ATM,TP53,GATAD2A,CHEK2	8.21364
OID00533_OID20661	FLT3LG	0.0180621	92	33	3	0.0909091	0.0326087	REAC:R-HSA-6811558	REAC	PI5P, PP2A and IER3 Regulate PI3K/AKT Signaling	GAB2,FLT3,KIT	10.7134
OID00533_OID20661	FLT3LG	0.0180621	88	33	3	0.0909091	0.0340909	REAC:R-HSA-9616222	REAC	Transcriptional regulation of granulopoiesis	FLI1,CEBPA,RUNX1	11.2004
OID00533_OID20661	FLT3LG	0.0180621	92	33	3	0.0909091	0.0326087	REAC:R-HSA-6804756	REAC	Regulation of TP53 Activity through Phosphorylation	ATM,TP53,CHEK2	10.7134
OID00533_OID20661	FLT3LG	0.0180621	168	33	4	0.121212	0.0238095	REAC:R-HSA-5693532	REAC	DNA Double-Strand Break Repair	ATM,TP53,PARP1,CHEK2	7.82251
OID00533_OID20661	FLT3LG	0.0180621	94	33	3	0.0909091	0.0319149	REAC:R-HSA-69473	REAC	G2/M DNA damage checkpoint	ATM,TP53,CHEK2	10.4855
OID00533_OID20661	FLT3LG	0.0180621	78	33	3	0.0909091	0.0384615	REAC:R-HSA-5693606	REAC	DNA Double Strand Break Response	ATM,TP53,CHEK2	12.6364
OID00533_OID20661	FLT3LG	0.0193477	99	33	3	0.0909091	0.030303	REAC:R-HSA-199418	REAC	Negative regulation of the PI3K/AKT network	GAB2,FLT3,KIT	9.95592
OID00533_OID20661	FLT3LG	0.0237928	108	33	3	0.0909091	0.0277778	REAC:R-HSA-1912422	REAC	Pre-NOTCH Expression and Processing	TP53,RUNX1,NOTCH4	9.12626
OID00533_OID20661	FLT3LG	0.0282487	232	33	4	0.121212	0.0172414	REAC:R-HSA-157118	REAC	Signaling by NOTCH	DLK1,TP53,RUNX1,NOTCH4	5.66458
OID00533_OID20661	FLT3LG	0.038721	138	33	3	0.0909091	0.0217391	REAC:R-HSA-6807070	REAC	PTEN Regulation	TP53,GATAD2A,MECOM	7.14229
OID00533_OID20661	FLT3LG	0.045204	286	33	4	0.121212	0.013986	REAC:R-HSA-71387	REAC	Metabolism of carbohydrates	GYS1,ENO1,ABCC5,NUP205	4.59504
OID00534_OID20613	CXCL6	0.017573	70	16	3	0.1875	0.0428571	KEGG:05120	KEGG	Epithelial cell signaling in Helicobacter pylori infection	PLCG2,CXCR2,CXCR1	22.725
OID00534_OID20613	CXCL6	0.00260688	169	15	4	0.266667	0.0236686	REAC:R-HSA-983231	REAC	Factors involved in megakaryocyte development and platelet production	JMJD1C,SH2B3,CBX5,AK3	17.1077
OID00534_OID20613	CXCL6	0.00999589	258	15	4	0.266667	0.0155039	REAC:R-HSA-76002	REAC	Platelet activation, signaling and aggregation	CD9,PLCG2,GP6,SYTL4	11.2062
OID00535_OID20697	CXCL10	0.00685708	89	10	3	0.3	0.0337079	KEGG:04658	KEGG	Th1 and Th2 cell differentiation	TYK2,STAT4,HLA-DRB1	28.5978
OID00535_OID20697	CXCL10	0.00876945	162	10	3	0.3	0.0185185	KEGG:04630	KEGG	JAK-STAT signaling pathway	IL26,TYK2,STAT4	15.7111
OID00535_OID20697	CXCL10	0.00876945	162	10	3	0.3	0.0185185	KEGG:05161	KEGG	Hepatitis B	TYK2,IFIH1,STAT4	15.7111
OID00535_OID20697	CXCL10	0.00876945	138	10	3	0.3	0.0217391	KEGG:05162	KEGG	Measles	TYK2,IFIH1,RCHY1	18.4435
OID00535_OID20697	CXCL10	0.00876945	167	10	3	0.3	0.0179641	KEGG:05164	KEGG	Influenza A	TYK2,IFIH1,HLA-DRB1	15.2407
OID00535_OID20697	CXCL10	0.0119799	198	10	3	0.3	0.0151515	KEGG:05169	KEGG	Epstein-Barr virus infection	TYK2,RELB,HLA-DRB1	12.8545
OID00535_OID20697	CXCL10	0.0135536	218	10	3	0.3	0.0137615	KEGG:05166	KEGG	Human T-cell leukemia virus 1 infection	ETS1,RELB,HLA-DRB1	11.6752
OID00535_OID20697	CXCL10	7.75317e-05	25	9	3	0.333333	0.12	REAC:R-HSA-8854691	REAC	Interleukin-20 family signaling	IL26,TYK2,STAT4	144.56
OID00539_OID20569	CCL28	0.0117157	192	14	4	0.285714	0.0208333	KEGG:05202	KEGG	Transcriptional misregulation in cancer	JMJD1C,ZBTB16,RUNX1,MEF2C	12.625
OID00549_OID21466	CCL8	0.00453655	98	9	3	0.333333	0.0306122	KEGG:04061	KEGG	Viral protein interaction with cytokine and cytokine receptor	CCR2,CCR5,CCR3	28.8571
OID00549_OID21466	CCL8	0.00940873	190	9	3	0.333333	0.0157895	KEGG:04062	KEGG	Chemokine signaling pathway	CCR2,CCR5,CCR3	14.8842
OID00549_OID21466	CCL8	0.00940873	194	9	3	0.333333	0.0154639	KEGG:05167	KEGG	Kaposi sarcoma-associated herpesvirus infection	CCR5,CCR3,HLA-B	14.5773
OID00549_OID21466	CCL8	0.00940873	201	9	3	0.333333	0.0149254	KEGG:05203	KEGG	Viral carcinogenesis	CCR5,CCR3,HLA-B	14.0697
OID00549_OID21466	CCL8	0.0101732	223	9	3	0.333333	0.0134529	KEGG:05163	KEGG	Human cytomegalovirus infection	CCR5,CCR3,HLA-B	12.6816
OID00549_OID21466	CCL8	0.0182184	291	9	3	0.333333	0.0103093	KEGG:04060	KEGG	Cytokine-cytokine receptor interaction	CCR2,CCR5,CCR3	9.71821
OID00549_OID21466	CCL8	7.53259e-05	57	14	4	0.285714	0.0701754	REAC:R-HSA-380108	REAC	Chemokine receptors bind chemokines	ACKR2,CCR2,CCR5,CCR3	54.3459
OID00549_OID21466	CCL8	0.00502676	195	14	4	0.285714	0.0205128	REAC:R-HSA-375276	REAC	Peptide ligand-binding receptors	ACKR2,CCR2,CCR5,CCR3	15.8857
OID00549_OID21466	CCL8	0.0245966	328	14	4	0.285714	0.0121951	REAC:R-HSA-373076	REAC	Class A/1 (Rhodopsin-like receptors)	ACKR2,CCR2,CCR5,CCR3	9.44425
OID00553_OID20985	TNFRSF9	9.9797e-07	44	8	4	0.5	0.0909091	KEGG:04672	KEGG	Intestinal immune network for IgA production	LTBR,TNFSF13B,TNFRSF13B,TNFRSF13C	96.4091
OID00553_OID20985	TNFRSF9	2.7148e-05	291	8	5	0.625	0.0171821	KEGG:04060	KEGG	Cytokine-cytokine receptor interaction	LTBR,TNFSF13B,TNFRSF13B,TNFSF9,TNFRSF13C	18.2216
OID00553_OID20985	TNFRSF9	0.000693413	102	8	3	0.375	0.0294118	KEGG:04064	KEGG	NF-kappa B signaling pathway	LTBR,TNFSF13B,TNFRSF13C	31.1912
OID00553_OID20985	TNFRSF9	7.19043e-09	100	6	5	0.833333	0.05	REAC:R-HSA-5668541	REAC	TNFR2 non-canonical NF-kB pathway	LTBR,TNFSF13B,TNFRSF13B,TNFSF9,TNFRSF13C	90.35
OID00553_OID20985	TNFRSF9	5.26004e-07	16	6	3	0.5	0.1875	REAC:R-HSA-5676594	REAC	TNF receptor superfamily (TNFSF) members mediating non-canonical NF-kB pathway	LTBR,TNFSF13B,TNFRSF13C	338.812
OID00553_OID20985	TNFRSF9	2.28194e-06	29	6	3	0.5	0.103448	REAC:R-HSA-5669034	REAC	TNFs bind their physiological receptors	TNFSF13B,TNFRSF13B,TNFSF9	186.931
OID00555_OID20624	TNFSF12	0.00747475	42	21	3	0.142857	0.0714286	KEGG:00513	KEGG	Various types of N-glycan biosynthesis	B4GALNT3,FUT8,B4GALT1	28.8571
OID00555_OID20624	TNFSF12	0.0066252	28	26	3	0.115385	0.107143	REAC:R-HSA-2022854	REAC	Keratan sulfate biosynthesis	ST3GAL6,B4GALT1,SLC35D2	44.6786
OID00555_OID20624	TNFSF12	0.0066252	34	26	3	0.115385	0.0882353	REAC:R-HSA-1638074	REAC	Keratan sulfate/keratin metabolism	ST3GAL6,B4GALT1,SLC35D2	36.7941
OID00555_OID20624	TNFSF12	0.0123105	123	26	4	0.153846	0.0325203	REAC:R-HSA-1630316	REAC	Glycosaminoglycan metabolism	ST3GAL6,B4GALT1,SLC35D2,CHST7	13.561
OID00561_OID20586	LTA	4.47949e-05	44	13	4	0.307692	0.0909091	KEGG:04672	KEGG	Intestinal immune network for IgA production	IL15RA,LTBR,TNFSF13B,TNFRSF13B	59.3287
OID00561_OID20586	LTA	0.00242414	291	13	5	0.384615	0.0171821	KEGG:04060	KEGG	Cytokine-cytokine receptor interaction	IL15RA,LTBR,TNFSF13B,TNFRSF13B,TNFSF14	11.2133
OID00561_OID20586	LTA	0.0151793	102	13	3	0.230769	0.0294118	KEGG:04064	KEGG	NF-kappa B signaling pathway	LTBR,TNFSF13B,TNFSF14	19.1946
OID00561_OID20586	LTA	5.46714e-05	16	12	3	0.25	0.1875	REAC:R-HSA-5676594	REAC	TNF receptor superfamily (TNFSF) members mediating non-canonical NF-kB pathway	LTBR,TNFSF13B,TNFSF14	169.406
OID00561_OID20586	LTA	0.000117951	100	12	4	0.333333	0.04	REAC:R-HSA-5668541	REAC	TNFR2 non-canonical NF-kB pathway	LTBR,TNFSF13B,TNFRSF13B,TNFSF14	36.14
OID00561_OID20586	LTA	0.000117951	29	12	3	0.25	0.103448	REAC:R-HSA-5669034	REAC	TNFs bind their physiological receptors	TNFSF13B,TNFRSF13B,TNFSF14	93.4655
OID00564_OID20240	LDLR	9.77712e-15	51	18	9	0.5	0.176471	KEGG:04979	KEGG	Cholesterol metabolism	APOA4,APOC3,LIPC,CETP,ANGPTL4,APOE,APOC2,ANGPTL3,LPL	83.1765
OID00564_OID20240	LDLR	0.000337442	75	18	4	0.222222	0.0533333	KEGG:03320	KEGG	PPAR signaling pathway	APOA5,APOC3,ANGPTL4,LPL	25.1378
OID00564_OID20240	LDLR	3.76479e-19	32	21	10	0.47619	0.3125	REAC:R-HSA-8963899	REAC	Plasma lipoprotein remodeling	APOA4,APOA5,APOC3,LIPC,CETP,ANGPTL4,APOE,APOC2,ANGPTL3,LPL	161.339
OID00564_OID20240	LDLR	1.29948e-15	71	21	10	0.47619	0.140845	REAC:R-HSA-174824	REAC	Plasma lipoprotein assembly, remodeling, and clearance	APOA4,APOA5,APOC3,LIPC,CETP,ANGPTL4,APOE,APOC2,ANGPTL3,LPL	72.7163
OID00564_OID20240	LDLR	3.63306e-14	18	21	7	0.333333	0.388889	REAC:R-HSA-8963889	REAC	Assembly of active LPL and LIPC lipase complexes	APOA4,APOA5,LIPC,ANGPTL4,APOC2,ANGPTL3,LPL	200.778
OID00564_OID20240	LDLR	1.30894e-13	10	21	6	0.285714	0.6	REAC:R-HSA-8963901	REAC	Chylomicron remodeling	APOA4,APOA5,APOC3,APOE,APOC2,LPL	309.771
OID00564_OID20240	LDLR	2.25738e-08	9	21	4	0.190476	0.444444	REAC:R-HSA-8964058	REAC	HDL remodeling	APOC3,CETP,APOE,APOC2	229.46
OID00564_OID20240	LDLR	3.22078e-08	10	21	4	0.190476	0.4	REAC:R-HSA-8963888	REAC	Chylomicron assembly	APOA4,APOC3,APOE,APOC2	206.514
OID00564_OID20240	LDLR	2.19526e-07	44	21	5	0.238095	0.113636	REAC:R-HSA-975634	REAC	Retinoid metabolism and transport	APOA4,APOC3,APOE,APOC2,LPL	58.6688
OID00564_OID20240	LDLR	3.06153e-07	48	21	5	0.238095	0.104167	REAC:R-HSA-6806667	REAC	Metabolism of fat-soluble vitamins	APOA4,APOC3,APOE,APOC2,LPL	53.7798
OID00564_OID20240	LDLR	3.25235e-07	18	21	4	0.190476	0.222222	REAC:R-HSA-8963898	REAC	Plasma lipoprotein assembly	APOA4,APOC3,APOE,APOC2	114.73
OID00564_OID20240	LDLR	8.87418e-06	97	21	5	0.238095	0.0515464	REAC:R-HSA-2187338	REAC	Visual phototransduction	APOA4,APOC3,APOE,APOC2,LPL	26.6127
OID00564_OID20240	LDLR	1.27565e-05	45	21	4	0.190476	0.0888889	REAC:R-HSA-9024446	REAC	NR1H2 and NR1H3-mediated signaling	CETP,APOE,APOC2,ANGPTL3	45.8921
OID00564_OID20240	LDLR	0.000183384	186	21	5	0.238095	0.0268817	REAC:R-HSA-196854	REAC	Metabolism of vitamins and cofactors	APOA4,APOC3,APOE,APOC2,LPL	13.8786
OID00564_OID20240	LDLR	0.000297561	36	21	3	0.142857	0.0833333	REAC:R-HSA-9029569	REAC	NR1H3 & NR1H2 regulate gene expression linked to cholesterol transport and efflux	CETP,APOE,APOC2	43.0238
OID00564_OID20240	LDLR	0.0012301	290	21	5	0.238095	0.0172414	REAC:R-HSA-9006931	REAC	Signaling by Nuclear Receptors	CYP26A1,CETP,APOE,APOC2,ANGPTL3	8.90148
OID00564_OID20240	LDLR	0.00717929	113	21	3	0.142857	0.0265487	REAC:R-HSA-1989781	REAC	PPARA activates gene expression	APOA5,FADS1,ANGPTL4	13.7067
OID00564_OID20240	LDLR	0.00717929	114	21	3	0.142857	0.0263158	REAC:R-HSA-400206	REAC	Regulation of lipid metabolism by PPARalpha	APOA5,FADS1,ANGPTL4	13.5865
OID00564_OID20240	LDLR	0.00717929	110	21	3	0.142857	0.0272727	REAC:R-HSA-977225	REAC	Amyloid fiber formation	TSPAN14,APOA4,APOE	14.0805
OID00565_OID20315	ITGB2	0.0264063	53	22	3	0.136364	0.0566038	KEGG:00510	KEGG	N-Glycan biosynthesis	MGAT5,MAN1A1,B4GALT1	21.8285
OID00565_OID20315	ITGB2	0.0363802	175	22	4	0.181818	0.0228571	KEGG:05152	KEGG	Tuberculosis	TIRAP,ITGAM,CLEC4M,FCGR3A	8.81455
OID00565_OID20315	ITGB2	0.0363802	86	22	3	0.136364	0.0348837	KEGG:05150	KEGG	Staphylococcus aureus infection	ITGAM,ITGAL,FCGR3A	13.4524
OID00565_OID20315	ITGB2	0.000280689	15	19	3	0.157895	0.2	REAC:R-HSA-975577	REAC	N-Glycan antennae elongation	ST3GAL4,MGAT5,B4GALT1	114.126
OID00565_OID20315	ITGB2	0.000792257	26	19	3	0.157895	0.115385	REAC:R-HSA-975576	REAC	N-glycan antennae elongation in the medial/trans-Golgi	ST3GAL4,MGAT5,B4GALT1	65.8421
OID00565_OID20315	ITGB2	0.0065435	305	19	5	0.263158	0.0163934	REAC:R-HSA-446203	REAC	Asparagine N-linked glycosylation	ST3GAL4,ASGR1,MGAT5,MAN1A1,B4GALT1	9.35462
OID00565_OID20315	ITGB2	0.00909916	186	19	4	0.210526	0.0215054	REAC:R-HSA-948021	REAC	Transport to the Golgi and subsequent modification	ST3GAL4,MGAT5,MAN1A1,B4GALT1	12.2716
OID00565_OID20315	ITGB2	0.0474858	190	19	3	0.157895	0.0157895	REAC:R-HSA-202733	REAC	Cell surface interactions at the vascular wall	ITGAM,ITGAL,DOK2	9.00997
OID00570_OID20267	IL2RA	0.0115737	62	15	3	0.2	0.0483871	REAC:R-HSA-9707564	REAC	Cytoprotection by HMOX1	ABCC1,NCOA2,SURF1	34.9742
OID00571_OID20735	TNFRSF11B	0.0419678	153	21	3	0.142857	0.0196078	REAC:R-HSA-73887	REAC	Death Receptor Signaling	KALRN,TNFSF10,TNFRSF10A	10.1232
OID00572_OID20273	ALCAM	0.00134936	305	9	4	0.444444	0.0131148	REAC:R-HSA-446203	REAC	Asparagine N-linked glycosylation	ST3GAL4,SERPINA1,ASGR1,ST6GAL1	15.7989
OID00572_OID20273	ALCAM	0.00261213	186	9	3	0.333333	0.016129	REAC:R-HSA-948021	REAC	Transport to the Golgi and subsequent modification	ST3GAL4,SERPINA1,ST6GAL1	19.4301
OID00574_OID20379	SELP	0.00158476	35	16	3	0.1875	0.0857143	REAC:R-HSA-114604	REAC	GPVI-mediated activation cascade	PLCG2,GP6,FCER1G	58.0821
OID00574_OID20379	SELP	0.00162938	258	16	5	0.3125	0.0193798	REAC:R-HSA-76002	REAC	Platelet activation, signaling and aggregation	PLCG2,GP6,FCER1G,CD36,CDC37L1	13.1323
OID00574_OID20379	SELP	0.0423954	169	16	3	0.1875	0.0177515	REAC:R-HSA-983231	REAC	Factors involved in megakaryocyte development and platelet production	JMJD1C,EHD3,ZFPM2	12.0288
OID00576_OID21004	CCL2	0.0103636	57	16	3	0.1875	0.0526316	REAC:R-HSA-380108	REAC	Chemokine receptors bind chemokines	CCR2,ACKR2,CCR3	35.6645
OID00576_OID21004	CCL2	0.014057	169	16	3	0.1875	0.0177515	REAC:R-HSA-983231	REAC	Factors involved in megakaryocyte development and platelet production	GATA3,JMJD1C,ZFPM2	12.0288
OID00576_OID21004	CCL2	0.0200314	195	16	3	0.1875	0.0153846	REAC:R-HSA-375276	REAC	Peptide ligand-binding receptors	CCR2,ACKR2,CCR3	10.425
OID00577_OID20360	CD163	0.00922961	28	26	3	0.115385	0.107143	KEGG:00601	KEGG	Glycosphingolipid biosynthesis - lacto and neolacto series	ST3GAL4,FUT2,GCNT2	34.9615
OID00577_OID20360	CD163	0.0313644	53	26	3	0.115385	0.0566038	KEGG:00510	KEGG	N-Glycan biosynthesis	MGAT5,ST6GAL1,MAN1B1	18.4702
OID00577_OID20360	CD163	0.000425768	37	29	4	0.137931	0.108108	REAC:R-HSA-9694548	REAC	Maturation of spike protein	ST3GAL4,MGAT5,ST6GAL1,MAN1B1	40.4175
OID00577_OID20360	CD163	0.000613533	15	29	3	0.103448	0.2	REAC:R-HSA-975577	REAC	N-Glycan antennae elongation	ST3GAL4,MGAT5,ST6GAL1	74.7724
OID00577_OID20360	CD163	0.000613533	305	29	7	0.241379	0.0229508	REAC:R-HSA-446203	REAC	Asparagine N-linked glycosylation	ST3GAL4,ASGR1,MGAT5,ST6GAL1,MANEA,COPG2,MAN1B1	8.58044
OID00577_OID20360	CD163	0.000613533	57	29	4	0.137931	0.0701754	REAC:R-HSA-9694635	REAC	Translation of Structural Proteins	ST3GAL4,MGAT5,ST6GAL1,MAN1B1	26.2359
OID00577_OID20360	CD163	0.00111228	70	29	4	0.137931	0.0571429	REAC:R-HSA-9772573	REAC	Late SARS-CoV-2 Infection Events	ST3GAL4,MGAT5,ST6GAL1,MAN1B1	21.3635
OID00577_OID20360	CD163	0.00118758	26	29	3	0.103448	0.115385	REAC:R-HSA-975576	REAC	N-glycan antennae elongation in the medial/trans-Golgi	ST3GAL4,MGAT5,ST6GAL1	43.1379
OID00577_OID20360	CD163	0.00283801	186	29	5	0.172414	0.0268817	REAC:R-HSA-948021	REAC	Transport to the Golgi and subsequent modification	ST3GAL4,MGAT5,ST6GAL1,MANEA,COPG2	10.0501
OID00578_OID20284	LGALS3	5.60504e-05	28	9	3	0.333333	0.107143	KEGG:00601	KEGG	Glycosphingolipid biosynthesis - lacto and neolacto series	ST3GAL4,FUT6,FUT2	101
OID00578_OID20284	LGALS3	9.72997e-05	21	13	3	0.230769	0.142857	REAC:R-HSA-9033658	REAC	Blood group systems biosynthesis	ST3GAL4,FUT6,FUT2	119.143
OID00578_OID20284	LGALS3	9.72997e-05	18	13	3	0.230769	0.166667	REAC:R-HSA-9037629	REAC	Lewis blood group biosynthesis	ST3GAL4,FUT6,FUT2	139
OID00578_OID20284	LGALS3	0.00037478	37	13	3	0.230769	0.0810811	REAC:R-HSA-9694548	REAC	Maturation of spike protein	ST3GAL4,MGAT5,CANX	67.6216
OID00578_OID20284	LGALS3	0.00104393	57	13	3	0.230769	0.0526316	REAC:R-HSA-9694635	REAC	Translation of Structural Proteins	ST3GAL4,MGAT5,CANX	43.8947
OID00578_OID20284	LGALS3	0.00154838	70	13	3	0.230769	0.0428571	REAC:R-HSA-9772573	REAC	Late SARS-CoV-2 Infection Events	ST3GAL4,MGAT5,CANX	35.7429
OID00578_OID20284	LGALS3	0.0355541	286	13	3	0.230769	0.0104895	REAC:R-HSA-71387	REAC	Metabolism of carbohydrates	ST3GAL4,FUT6,FUT2	8.74825
OID00578_OID20284	LGALS3	0.0355541	292	13	3	0.230769	0.010274	REAC:R-HSA-9694516	REAC	SARS-CoV-2 Infection	ST3GAL4,MGAT5,CANX	8.56849
OID00578_OID20284	LGALS3	0.0374914	305	13	3	0.230769	0.00983607	REAC:R-HSA-446203	REAC	Asparagine N-linked glycosylation	ST3GAL4,MGAT5,CANX	8.20328
OID00579_OID21159	GRN	0.00225372	51	12	3	0.25	0.0588235	KEGG:04979	KEGG	Cholesterol metabolism	APOH,APOE,PLTP	41.5882
OID00583_OID20768	LTBR	0.0267935	72	17	3	0.176471	0.0416667	REAC:R-HSA-1445148	REAC	Translocation of SLC2A4 (GLUT4) to the plasma membrane	MYH9,LNPEP,PRKAG2	26.5735
OID00583_OID20768	LTBR	0.0391994	305	17	4	0.235294	0.0131148	REAC:R-HSA-446203	REAC	Asparagine N-linked glycosylation	SEL1L,SERPINA1,UMOD,EDEM3	8.36413
OID00585_OID21147	TIMP4	0.00874822	100	9	3	0.333333	0.03	KEGG:04933	KEGG	AGE-RAGE signaling pathway in diabetic complications	VEGFB,SMAD3,VEGFA	28.28
OID00586_OID20307	CNTN1	0.0102251	305	11	4	0.363636	0.0131148	REAC:R-HSA-446203	REAC	Asparagine N-linked glycosylation	ALG10,ALG10B,SERPINA1,ASGR1	12.9264
OID00588_OID21120	TREML2	0.000676756	15	20	3	0.15	0.2	REAC:R-HSA-9706369	REAC	Negative regulation of FLT3	CBL,SH2B3,FLT3	108.42
OID00588_OID21120	TREML2	0.00440485	39	20	3	0.15	0.0769231	REAC:R-HSA-1433557	REAC	Signaling by SCF-KIT	CBL,SH2B3,JAK2	41.7
OID00588_OID21120	TREML2	0.00440485	36	20	3	0.15	0.0833333	REAC:R-HSA-9607240	REAC	FLT3 Signaling	CBL,SH2B3,FLT3	45.175
OID00588_OID21120	TREML2	0.0363201	169	20	3	0.15	0.0177515	REAC:R-HSA-983231	REAC	Factors involved in megakaryocyte development and platelet production	JMJD1C,SH2B3,JAK2	9.62308
OID00590_OID20388	TFPI	0.000341843	86	7	3	0.428571	0.0348837	KEGG:04610	KEGG	Complement and coagulation cascades	SERPINA1,F5,PROS1	42.2791
OID00590_OID20388	TFPI	5.10365e-05	130	9	4	0.444444	0.0307692	REAC:R-HSA-76005	REAC	Response to elevated platelet cytosolic Ca2+	SERPINA1,F5,PROS1,ORM1	37.0667
OID00590_OID20388	TFPI	5.10365e-05	125	9	4	0.444444	0.032	REAC:R-HSA-114608	REAC	Platelet degranulation	SERPINA1,F5,PROS1,ORM1	38.5493
OID00590_OID20388	TFPI	5.10365e-05	124	9	4	0.444444	0.0322581	REAC:R-HSA-381426	REAC	Regulation of Insulin-like Growth Factor (IGF) transport and uptake by Insulin-like Growth Factor Binding Proteins (IGFBPs)	SERPINA1,APOE,F5,APOB	38.8602
OID00590_OID20388	TFPI	5.10365e-05	107	9	4	0.444444	0.0373832	REAC:R-HSA-8957275	REAC	Post-translational protein phosphorylation	SERPINA1,APOE,F5,APOB	45.0343
OID00590_OID20388	TFPI	0.000386256	258	9	4	0.444444	0.0155039	REAC:R-HSA-76002	REAC	Platelet activation, signaling and aggregation	SERPINA1,F5,PROS1,ORM1	18.677
OID00591_OID20342	SERPINE1	0.0257803	258	25	5	0.2	0.0193798	REAC:R-HSA-76002	REAC	Platelet activation, signaling and aggregation	VWF,PLCG2,GP6,CD36,SYTL4	8.40465
OID00592_OID20772	CCL24	0.00804136	36	19	3	0.157895	0.0833333	REAC:R-HSA-9607240	REAC	FLT3 Signaling	PTPRJ,SH2B3,NRAS	47.5526
OID00594_OID20265	TNFRSF10C	0.00771832	124	30	5	0.166667	0.0403226	KEGG:04650	KEGG	Natural killer cell mediated cytotoxicity	PTPN11,CD48,ITGB2,TNFSF10,HLA-C	11.4032
OID00594_OID20265	TNFRSF10C	0.0296751	90	39	4	0.102564	0.0444444	REAC:R-HSA-1236974	REAC	ER-Phagosome pathway	TIRAP,PSMD3,S100A9,HLA-C	12.3556
OID00594_OID20265	TNFRSF10C	0.0296751	91	39	4	0.102564	0.043956	REAC:R-HSA-163125	REAC	Post-translational modification: synthesis of GPI-anchored proteins	PLAUR,LYPD3,PIGG,PIGA	12.2198
OID00594_OID20265	TNFRSF10C	0.0325436	105	39	4	0.102564	0.0380952	REAC:R-HSA-1236975	REAC	Antigen processing-Cross presentation	TIRAP,PSMD3,S100A9,HLA-C	10.5905
OID00594_OID20265	TNFRSF10C	0.0325436	190	39	5	0.128205	0.0263158	REAC:R-HSA-202733	REAC	Cell surface interactions at the vascular wall	PTPN11,PSG11,PSG9,CD48,ITGB2	7.31579
OID00594_OID20265	TNFRSF10C	0.0325436	108	39	4	0.102564	0.037037	REAC:R-HSA-5173105	REAC	O-linked glycosylation	B3GNT2,C1GALT1,ST3GAL1,ADAMTS13	10.2963
OID00596_OID20290	SELE	0.000900747	28	13	3	0.230769	0.107143	KEGG:00601	KEGG	Glycosphingolipid biosynthesis - lacto and neolacto series	ST3GAL4,FUT6,ST3GAL6	69.9231
OID00596_OID20290	SELE	0.00328564	154	13	4	0.307692	0.025974	KEGG:04932	KEGG	Non-alcoholic fatty liver disease	COX6A1,NFKB1,NDUFA8,TRAF2	16.951
OID00596_OID20290	SELE	0.00573015	382	13	5	0.384615	0.013089	KEGG:05010	KEGG	Alzheimer disease	COX6A1,SLC39A8,NFKB1,NDUFA8,TRAF2	8.54209
OID00596_OID20290	SELE	0.0110529	102	13	3	0.230769	0.0294118	KEGG:04064	KEGG	NF-kappa B signaling pathway	TIRAP,NFKB1,TRAF2	19.1946
OID00596_OID20290	SELE	0.0445759	221	13	3	0.230769	0.0135747	KEGG:05208	KEGG	Chemical carcinogenesis - reactive oxygen species	COX6A1,NFKB1,NDUFA8	8.85903
OID00596_OID20290	SELE	0.0445759	249	13	3	0.230769	0.0120482	KEGG:05132	KEGG	Salmonella infection	TIRAP,NFKB1,TRAF2	7.86284
OID00596_OID20290	SELE	0.0445759	197	13	3	0.230769	0.0152284	KEGG:05130	KEGG	Pathogenic Escherichia coli infection	TIRAP,NFKB1,TRAF2	9.93831
OID00596_OID20290	SELE	0.0445759	202	13	3	0.230769	0.0148515	KEGG:05415	KEGG	Diabetic cardiomyopathy	COX6A1,NFKB1,NDUFA8	9.69231
OID00596_OID20290	SELE	0.0445759	214	13	3	0.230769	0.0140187	KEGG:05417	KEGG	Lipid and atherosclerosis	TIRAP,NFKB1,TRAF2	9.14881
OID00596_OID20290	SELE	0.0487852	265	13	3	0.230769	0.0113208	KEGG:05012	KEGG	Parkinson disease	COX6A1,SLC39A8,NDUFA8	7.3881
OID00596_OID20290	SELE	0.000389233	21	17	3	0.176471	0.142857	REAC:R-HSA-9033658	REAC	Blood group systems biosynthesis	ST3GAL4,FUT6,ST3GAL6	91.1092
OID00596_OID20290	SELE	0.000389233	18	17	3	0.176471	0.166667	REAC:R-HSA-9037629	REAC	Lewis blood group biosynthesis	ST3GAL4,FUT6,ST3GAL6	106.294
OID00596_OID20290	SELE	0.0164908	115	17	3	0.176471	0.026087	REAC:R-HSA-168179	REAC	Toll Like Receptor TLR1:TLR2 Cascade	TIRAP,NFKB1,TRAF2	16.6373
OID00596_OID20290	SELE	0.0164908	112	17	3	0.176471	0.0267857	REAC:R-HSA-168188	REAC	Toll Like Receptor TLR6:TLR2 Cascade	TIRAP,NFKB1,TRAF2	17.083
OID00596_OID20290	SELE	0.0164908	115	17	3	0.176471	0.026087	REAC:R-HSA-181438	REAC	Toll Like Receptor 2 (TLR2) Cascade	TIRAP,NFKB1,TRAF2	16.6373
OID00596_OID20290	SELE	0.0164908	112	17	3	0.176471	0.0267857	REAC:R-HSA-166058	REAC	MyD88:MAL(TIRAP) cascade initiated on plasma membrane	TIRAP,NFKB1,TRAF2	17.083
OID00596_OID20290	SELE	0.0177243	143	17	3	0.176471	0.020979	REAC:R-HSA-166016	REAC	Toll Like Receptor 4 (TLR4) Cascade	TIRAP,NFKB1,TRAF2	13.3797
OID00596_OID20290	SELE	0.0244825	165	17	3	0.176471	0.0181818	REAC:R-HSA-168898	REAC	Toll-like Receptor Cascades	TIRAP,NFKB1,TRAF2	11.5957
OID00600_OID21100	MPO	0.00902436	103	11	3	0.272727	0.0291262	REAC:R-HSA-72306	REAC	tRNA processing	NUP133,THADA,ADAT2	28.7079
OID00600_OID21100	MPO	0.0208716	292	11	3	0.272727	0.010274	REAC:R-HSA-9694516	REAC	SARS-CoV-2 Infection	NUP133,ST6GALNAC3,RPN1	10.1264
OID00600_OID21100	MPO	0.0225961	305	11	3	0.272727	0.00983607	REAC:R-HSA-446203	REAC	Asparagine N-linked glycosylation	ST6GALNAC3,RPN1,KDELR2	9.69478
OID00603_OID20327	RETN	0.0133095	67	17	3	0.176471	0.0447761	KEGG:05221	KEGG	Acute myeloid leukemia	ZBTB16,FLT3,KIT	22.3459
OID00603_OID20327	RETN	0.0154594	356	17	5	0.294118	0.0140449	KEGG:04151	KEGG	PI3K-Akt signaling pathway	FLT3,CSF3R,KIT,MYB,CDK6	7.00925
OID00603_OID20327	RETN	0.0169126	92	17	3	0.176471	0.0326087	KEGG:04640	KEGG	Hematopoietic cell lineage	FLT3,CSF3R,KIT	16.2737
OID00603_OID20327	RETN	0.0142681	88	23	3	0.130435	0.0340909	REAC:R-HSA-9616222	REAC	Transcriptional regulation of granulopoiesis	FLI1,CSF3R,MYB	16.0702
OID00603_OID20327	RETN	0.0224113	147	23	3	0.130435	0.0204082	REAC:R-HSA-9018519	REAC	Estrogen-dependent gene expression	FOS,KDM4B,MYB	9.62023
OID00603_OID20327	RETN	0.039583	194	23	3	0.130435	0.0154639	REAC:R-HSA-2559583	REAC	Cellular Senescence	ETS1,FOS,CDK6	7.28956
OID00605_OID20312	CHIT1	0.00145086	64	8	3	0.375	0.046875	KEGG:04927	KEGG	Cortisol synthesis and secretion	SCARB1,ITPR2,PDE8A	49.7109
OID00605_OID20312	CHIT1	0.00260849	98	8	3	0.375	0.0306122	KEGG:04925	KEGG	Aldosterone synthesis and secretion	SCARB1,ITPR2,PRKD2	32.4643
OID00605_OID20312	CHIT1	0.0065297	153	8	3	0.375	0.0196078	KEGG:04934	KEGG	Cushing syndrome	SCARB1,ITPR2,PDE8A	20.7941
OID00606_OID20314	ACP5	0.0482344	147	15	3	0.2	0.0204082	KEGG:04145	KEGG	Phagosome	M6PR,FCGR2B,HLA-DQB1	11.5429
OID00606_OID20314	ACP5	0.0434606	305	19	4	0.210526	0.0131148	REAC:R-HSA-446203	REAC	Asparagine N-linked glycosylation	FUT8,SERPINA1,ASGR1,B4GALT1	7.48369
OID00606_OID20314	ACP5	0.0434606	125	19	3	0.157895	0.024	REAC:R-HSA-114608	REAC	Platelet degranulation	SRGN,SERPINA1,ACTN4	13.6952
OID00606_OID20314	ACP5	0.0434606	130	19	3	0.157895	0.0230769	REAC:R-HSA-76005	REAC	Response to elevated platelet cytosolic Ca2+	SRGN,SERPINA1,ACTN4	13.1684
OID00610_OID20743	EPCAM	0.0231899	99	16	3	0.1875	0.030303	KEGG:00564	KEGG	Glycerophospholipid metabolism	DGKH,PCYT1A,DGKB	16.0682
OID00610_OID20743	EPCAM	0.0231899	98	16	3	0.1875	0.0306122	KEGG:05231	KEGG	Choline metabolism in cancer	DGKH,PCYT1A,DGKB	16.2321
OID00610_OID20743	EPCAM	0.0483715	147	16	3	0.1875	0.0204082	KEGG:04072	KEGG	Phospholipase D signaling pathway	DGKH,RAPGEF4,DGKB	10.8214
OID00612_OID20363	AXL	0.00142761	37	14	3	0.214286	0.0810811	REAC:R-HSA-9694548	REAC	Maturation of spike protein	ST3GAL4,MGAT5,MAN1B1	62.7915
OID00612_OID20363	AXL	0.00152359	305	14	5	0.357143	0.0163934	REAC:R-HSA-446203	REAC	Asparagine N-linked glycosylation	ST3GAL4,ASGR1,MGAT5,ST3GAL6,MAN1B1	12.6956
OID00612_OID20363	AXL	0.00176491	57	14	3	0.214286	0.0526316	REAC:R-HSA-9694635	REAC	Translation of Structural Proteins	ST3GAL4,MGAT5,MAN1B1	40.7594
OID00612_OID20363	AXL	0.00245194	70	14	3	0.214286	0.0428571	REAC:R-HSA-9772573	REAC	Late SARS-CoV-2 Infection Events	ST3GAL4,MGAT5,MAN1B1	33.1898
OID00612_OID20363	AXL	0.0365299	292	14	3	0.214286	0.010274	REAC:R-HSA-9694516	REAC	SARS-CoV-2 Infection	ST3GAL4,MGAT5,MAN1B1	7.95646
OID00613_OID21116	IL1R1	0.00167232	305	18	6	0.333333	0.0196721	REAC:R-HSA-446203	REAC	Asparagine N-linked glycosylation	ST3GAL4,SERPINA1,ASGR1,DHDDS,ST3GAL6,COPG2	11.8492
OID00613_OID21116	IL1R1	0.018209	63	18	3	0.166667	0.047619	REAC:R-HSA-446219	REAC	Synthesis of substrates in N-glycan biosythesis	ST3GAL4,DHDDS,ST3GAL6	28.6825
OID00613_OID21116	IL1R1	0.0199186	78	18	3	0.166667	0.0384615	REAC:R-HSA-446193	REAC	Biosynthesis of the N-glycan precursor (dolichol lipid-linked oligosaccharide, LLO) and transfer to a nascent protein	ST3GAL4,DHDDS,ST3GAL6	23.1667
OID00617_OID20272	TNFSF13B	0.000281733	44	10	3	0.3	0.0681818	KEGG:04672	KEGG	Intestinal immune network for IgA production	TNFRSF13B,CD40,TNFRSF13C	57.8455
OID00617_OID20272	TNFSF13B	0.000281733	37	10	3	0.3	0.0810811	KEGG:05340	KEGG	Primary immunodeficiency	TNFRSF13B,CD40,TNFRSF13C	68.7892
OID00617_OID20272	TNFSF13B	0.009712	168	10	3	0.3	0.0178571	KEGG:04141	KEGG	Protein processing in endoplasmic reticulum	EDEM3,EIF2AK3,STT3B	15.15
OID00617_OID20272	TNFSF13B	0.0211735	291	10	3	0.3	0.0103093	KEGG:04060	KEGG	Cytokine-cytokine receptor interaction	TNFRSF13B,CD40,TNFRSF13C	8.74639
OID00618_OID20329	PRTN3	0.0110229	67	16	3	0.1875	0.0447761	KEGG:05221	KEGG	Acute myeloid leukemia	ZBTB16,FLT3,MPO	23.7425
OID00618_OID20329	PRTN3	0.0164128	57	21	3	0.142857	0.0526316	REAC:R-HSA-9694635	REAC	Translation of Structural Proteins	ST6GALNAC3,RPN1,PARP10	27.1729
OID00618_OID20329	PRTN3	0.0164128	70	21	3	0.142857	0.0428571	REAC:R-HSA-9772573	REAC	Late SARS-CoV-2 Infection Events	ST6GALNAC3,RPN1,PARP10	22.1265
OID00619_OID20235	PCSK9	1.91264e-07	51	13	5	0.384615	0.0980392	KEGG:04979	KEGG	Cholesterol metabolism	LIPC,LDLR,APOE,APOC1,APOB	63.9819
OID00619_OID20235	PCSK9	1.26808e-09	5	15	4	0.266667	0.8	REAC:R-HSA-8964026	REAC	Chylomicron clearance	LIPC,LDLR,APOE,APOB	578.24
OID00619_OID20235	PCSK9	4.74144e-08	36	15	5	0.333333	0.138889	REAC:R-HSA-8964043	REAC	Plasma lipoprotein clearance	LIPC,LDLR,APOE,APOC1,APOB	100.389
OID00619_OID20235	PCSK9	1.0626e-06	71	15	5	0.333333	0.0704225	REAC:R-HSA-174824	REAC	Plasma lipoprotein assembly, remodeling, and clearance	LIPC,LDLR,APOE,APOC1,APOB	50.9014
OID00619_OID20235	PCSK9	4.61909e-05	18	15	3	0.2	0.166667	REAC:R-HSA-8963898	REAC	Plasma lipoprotein assembly	APOE,APOC1,APOB	120.467
OID00619_OID20235	PCSK9	0.000222017	32	15	3	0.2	0.09375	REAC:R-HSA-8963899	REAC	Plasma lipoprotein remodeling	LIPC,APOE,APOB	67.7625
OID00619_OID20235	PCSK9	0.000366835	44	15	3	0.2	0.0681818	REAC:R-HSA-975634	REAC	Retinoid metabolism and transport	LDLR,APOE,APOB	49.2818
OID00619_OID20235	PCSK9	0.000424425	48	15	3	0.2	0.0625	REAC:R-HSA-6806667	REAC	Metabolism of fat-soluble vitamins	LDLR,APOE,APOB	45.175
OID00619_OID20235	PCSK9	0.00214994	97	15	3	0.2	0.0309278	REAC:R-HSA-2187338	REAC	Visual phototransduction	LDLR,APOE,APOB	22.3546
OID00619_OID20235	PCSK9	0.0109349	186	15	3	0.2	0.016129	REAC:R-HSA-196854	REAC	Metabolism of vitamins and cofactors	LDLR,APOE,APOB	11.6581
OID00619_OID20235	PCSK9	0.0320986	290	15	3	0.2	0.0103448	REAC:R-HSA-9006931	REAC	Signaling by Nuclear Receptors	ALDH1A2,APOE,APOC1	7.47724
OID00620_OID20764	PLAUR	0.00119141	305	9	4	0.444444	0.0131148	REAC:R-HSA-446203	REAC	Asparagine N-linked glycosylation	ST3GAL4,UMOD,ASGR1,ST3GAL6	15.7989
OID00621_OID20322	SPP1	0.0261032	132	10	3	0.3	0.0227273	KEGG:04380	KEGG	Osteoclast differentiation	TNFSF11,FOS,FCGR3A	19.2818
OID00622_OID20358	CTSD	0.00564744	131	9	3	0.333333	0.0229008	KEGG:04142	KEGG	Lysosome	PSAP,GNPTAB,CTSB	21.5878
OID00623_OID20338	PGLYRP1	0.0178981	105	22	3	0.136364	0.0285714	REAC:R-HSA-1236975	REAC	Antigen processing-Cross presentation	PSMD3,S100A9,HLA-B	14.0805
OID00623_OID20338	PGLYRP1	0.0178981	88	22	3	0.136364	0.0340909	REAC:R-HSA-9616222	REAC	Transcriptional regulation of granulopoiesis	CSF3R,GATA2,MYB	16.8006
OID00623_OID20338	PGLYRP1	0.0178981	74	22	3	0.136364	0.0405405	REAC:R-HSA-190236	REAC	Signaling by FGFR	SPRED2,FGFRL1,POLR2J	19.9791
OID00623_OID20338	PGLYRP1	0.0178981	90	22	3	0.136364	0.0333333	REAC:R-HSA-1236974	REAC	ER-Phagosome pathway	PSMD3,S100A9,HLA-B	16.4273
OID00623_OID20338	PGLYRP1	0.0178981	264	22	4	0.181818	0.0151515	REAC:R-HSA-5673001	REAC	RAF/MAP kinase cascade	FLT3,PSMD3,SPRED2,KIT	7.46694
OID00623_OID20338	PGLYRP1	0.0178981	269	22	4	0.181818	0.0148699	REAC:R-HSA-5684996	REAC	MAPK1/MAPK3 signaling	FLT3,PSMD3,SPRED2,KIT	7.32815
OID00623_OID20338	PGLYRP1	0.0184713	129	22	3	0.136364	0.0232558	REAC:R-HSA-8939236	REAC	RUNX1 regulates transcription of genes involved in differentiation of HSCs	PSMD3,GATA2,MYB	11.4609
OID00623_OID20338	PGLYRP1	0.0238255	308	22	4	0.181818	0.012987	REAC:R-HSA-5683057	REAC	MAPK family signaling cascades	FLT3,PSMD3,SPRED2,KIT	6.40024
OID00623_OID20338	PGLYRP1	0.0238255	147	22	3	0.136364	0.0204082	REAC:R-HSA-9018519	REAC	Estrogen-dependent gene expression	KDM4B,MYB,POLR2J	10.0575
OID00624_OID20280	CPA1	0.000451432	102	23	5	0.217391	0.0490196	KEGG:04972	KEGG	Pancreatic secretion	CTRB2,CTRB1,CELA3B,CFTR,PRSS1	18.0818
OID00624_OID20280	CPA1	0.00531742	103	23	4	0.173913	0.038835	KEGG:04974	KEGG	Protein digestion and absorption	CTRB2,CTRB1,CELA3B,PRSS1	14.325
OID00624_OID20280	CPA1	0.00026493	10	24	3	0.125	0.3	REAC:R-HSA-9758881	REAC	Uptake of dietary cobalamins into enterocytes	CTRB2,CTRB1,PRSS1	135.525
OID00624_OID20280	CPA1	0.00167057	22	24	3	0.125	0.136364	REAC:R-HSA-196741	REAC	Cobalamin (Cbl, vitamin B12) transport and metabolism	CTRB2,CTRB1,PRSS1	61.6023
OID00624_OID20280	CPA1	0.00388314	33	24	3	0.125	0.0909091	REAC:R-HSA-1592389	REAC	Activation of Matrix Metalloproteinases	CTRB2,CTRB1,PRSS1	41.0682
OID00625_OID21151	F11R	0.00150293	169	12	4	0.333333	0.0236686	REAC:R-HSA-983231	REAC	Factors involved in megakaryocyte development and platelet production	JMJD1C,SH2B3,ZFPM2,AK3	21.3846
OID00627_OID20757	IL1R2	0.0308081	113	19	3	0.157895	0.0265487	REAC:R-HSA-1989781	REAC	PPARA activates gene expression	FADS1,FABP1,MED22	15.1495
OID00627_OID20757	IL1R2	0.0308081	114	19	3	0.157895	0.0263158	REAC:R-HSA-400206	REAC	Regulation of lipid metabolism by PPARalpha	FADS1,FABP1,MED22	15.0166
OID00628_OID20304	SIRPA	0.00875215	305	8	3	0.375	0.00983607	REAC:R-HSA-446203	REAC	Asparagine N-linked glycosylation	ST3GAL4,ASGR1,ST3GAL6	13.3303
OID00631_OID21124	PLAU	8.06936e-06	28	16	4	0.25	0.142857	KEGG:00601	KEGG	Glycosphingolipid biosynthesis - lacto and neolacto series	ST3GAL4,B3GNT2,ST3GAL6,GCNT2	75.75
OID00631_OID21124	PLAU	7.71641e-05	62	14	4	0.285714	0.0645161	REAC:R-HSA-913709	REAC	O-linked glycosylation of mucins	ST3GAL4,GALNT14,B3GNT2,ST6GAL1	49.9631
OID00631_OID21124	PLAU	0.000166299	108	14	4	0.285714	0.037037	REAC:R-HSA-5173105	REAC	O-linked glycosylation	ST3GAL4,GALNT14,B3GNT2,ST6GAL1	28.6825
OID00631_OID21124	PLAU	0.000166299	33	14	3	0.214286	0.0909091	REAC:R-HSA-4085001	REAC	Sialic acid metabolism	ST3GAL4,ST6GAL1,ST3GAL6	70.4026
OID00631_OID21124	PLAU	0.000166299	34	14	3	0.214286	0.0882353	REAC:R-HSA-1638074	REAC	Keratan sulfate/keratin metabolism	ST3GAL4,B3GNT2,ST3GAL6	68.3319
OID00631_OID21124	PLAU	0.000166299	28	14	3	0.214286	0.107143	REAC:R-HSA-2022854	REAC	Keratan sulfate biosynthesis	ST3GAL4,B3GNT2,ST3GAL6	82.9745
OID00631_OID21124	PLAU	0.000674666	63	14	3	0.214286	0.047619	REAC:R-HSA-446219	REAC	Synthesis of substrates in N-glycan biosythesis	ST3GAL4,ST6GAL1,ST3GAL6	36.8776
OID00631_OID21124	PLAU	0.00102223	78	14	3	0.214286	0.0384615	REAC:R-HSA-446193	REAC	Biosynthesis of the N-glycan precursor (dolichol lipid-linked oligosaccharide, LLO) and transfer to a nascent protein	ST3GAL4,ST6GAL1,ST3GAL6	29.7857
OID00631_OID21124	PLAU	0.00227976	305	14	4	0.285714	0.0131148	REAC:R-HSA-446203	REAC	Asparagine N-linked glycosylation	ST3GAL4,ASGR1,ST6GAL1,ST3GAL6	10.1564
OID00631_OID21124	PLAU	0.00227976	123	14	3	0.214286	0.0243902	REAC:R-HSA-1630316	REAC	Glycosaminoglycan metabolism	ST3GAL4,B3GNT2,ST3GAL6	18.8885
OID00631_OID21124	PLAU	0.0184256	286	14	3	0.214286	0.0104895	REAC:R-HSA-71387	REAC	Metabolism of carbohydrates	ST3GAL4,B3GNT2,ST3GAL6	8.12338
OID00632_OID20289	CPB1	0.0196954	102	25	4	0.16	0.0392157	KEGG:04972	KEGG	Pancreatic secretion	PNLIPRP1,CTRB2,CTRB1,CFTR	13.3082
OID00634_OID20250	IL1RL1	0.000497502	28	14	3	0.214286	0.107143	REAC:R-HSA-2022854	REAC	Keratan sulfate biosynthesis	ST3GAL4,ST3GAL3,CHST2	82.9745
OID00634_OID20250	IL1RL1	0.000497502	37	14	3	0.214286	0.0810811	REAC:R-HSA-9694548	REAC	Maturation of spike protein	ST3GAL4,ST3GAL3,MGAT5	62.7915
OID00634_OID20250	IL1RL1	0.000497502	34	14	3	0.214286	0.0882353	REAC:R-HSA-1638074	REAC	Keratan sulfate/keratin metabolism	ST3GAL4,ST3GAL3,CHST2	68.3319
OID00634_OID20250	IL1RL1	0.00106291	57	14	3	0.214286	0.0526316	REAC:R-HSA-9694635	REAC	Translation of Structural Proteins	ST3GAL4,ST3GAL3,MGAT5	40.7594
OID00634_OID20250	IL1RL1	0.00146479	70	14	3	0.214286	0.0428571	REAC:R-HSA-9772573	REAC	Late SARS-CoV-2 Infection Events	ST3GAL4,ST3GAL3,MGAT5	33.1898
OID00634_OID20250	IL1RL1	0.00379044	305	14	4	0.285714	0.0131148	REAC:R-HSA-446203	REAC	Asparagine N-linked glycosylation	ST3GAL4,ASGR1,ST3GAL3,MGAT5	10.1564
OID00634_OID20250	IL1RL1	0.00379044	123	14	3	0.214286	0.0243902	REAC:R-HSA-1630316	REAC	Glycosaminoglycan metabolism	ST3GAL4,ST3GAL3,CHST2	18.8885
OID00634_OID20250	IL1RL1	0.0188929	245	14	3	0.214286	0.0122449	REAC:R-HSA-425407	REAC	SLC-mediated transmembrane transport	SLC8A1,SLC9A9,SLC39A8	9.4828
OID00634_OID20250	IL1RL1	0.0266395	286	14	3	0.214286	0.0104895	REAC:R-HSA-71387	REAC	Metabolism of carbohydrates	ST3GAL4,ST3GAL3,CHST2	8.12338
OID00634_OID20250	IL1RL1	0.0270515	292	14	3	0.214286	0.010274	REAC:R-HSA-9694516	REAC	SARS-CoV-2 Infection	ST3GAL4,ST3GAL3,MGAT5	7.95646
OID00636_OID20723	SCGB3A2	0.00149518	143	21	5	0.238095	0.034965	KEGG:04550	KEGG	Signaling pathways regulating pluripotency of stem cells	ACVR1B,ZFHX3,JAK1,OTX1,ID4	14.1259
OID00637_OID20319	EGFR	0.0226094	305	10	3	0.3	0.00983607	REAC:R-HSA-446203	REAC	Asparagine N-linked glycosylation	ST3GAL4,ASGR1,ST3GAL6	10.6643
OID00641_OID20335	COL1A1	0.0216233	132	11	3	0.272727	0.0227273	KEGG:04380	KEGG	Osteoclast differentiation	TNFSF11,TNFRSF11A,TNFRSF11B	17.5289
OID00641_OID20335	COL1A1	0.035394	100	18	3	0.166667	0.03	REAC:R-HSA-5668541	REAC	TNFR2 non-canonical NF-kB pathway	TNFSF11,TNFRSF11A,TNFRSF11B	18.07
OID00642_OID20777	PON3	3.13265e-07	51	15	5	0.333333	0.0980392	KEGG:04979	KEGG	Cholesterol metabolism	LIPC,CETP,APOH,PLTP,LPL	55.451
OID00642_OID20777	PON3	0.00141631	63	15	3	0.2	0.047619	KEGG:00561	KEGG	Glycerolipid metabolism	GPAM,LIPC,LPL	26.9333
OID00642_OID20777	PON3	0.00158518	75	15	3	0.2	0.04	KEGG:03320	KEGG	PPAR signaling pathway	SLC27A5,PLTP,LPL	22.624
OID00642_OID20777	PON3	0.00073184	32	14	3	0.214286	0.09375	REAC:R-HSA-8963899	REAC	Plasma lipoprotein remodeling	LIPC,CETP,LPL	72.6027
OID00642_OID20777	PON3	0.00351416	71	14	3	0.214286	0.0422535	REAC:R-HSA-174824	REAC	Plasma lipoprotein assembly, remodeling, and clearance	LIPC,CETP,LPL	32.7223
OID00642_OID20777	PON3	0.0495088	290	14	3	0.214286	0.0103448	REAC:R-HSA-9006931	REAC	Signaling by Nuclear Receptors	GPAM,ALDH1A2,CETP	8.01133
OID00643_OID20365	CTSZ	0.00266301	131	15	4	0.266667	0.0305344	KEGG:04142	KEGG	Lysosome	GNPTAB,M6PR,CTSS,IGF2R	17.2702
OID00643_OID20365	CTSZ	0.0296334	155	19	3	0.157895	0.0193548	REAC:R-HSA-199977	REAC	ER to Golgi Anterograde Transport	MIA2,SERPINA1,SEC16B	11.0445
OID00643_OID20365	CTSZ	0.0387944	186	19	3	0.157895	0.016129	REAC:R-HSA-948021	REAC	Transport to the Golgi and subsequent modification	MIA2,SERPINA1,SEC16B	9.20374
OID00646_OID20248	ICAM2	1.09942e-05	28	15	4	0.266667	0.142857	KEGG:00601	KEGG	Glycosphingolipid biosynthesis - lacto and neolacto series	ST3GAL4,FUT2,ST3GAL3,ST3GAL6	80.8
OID00646_OID20248	ICAM2	1.0292e-06	21	15	4	0.266667	0.190476	REAC:R-HSA-9033658	REAC	Blood group systems biosynthesis	ST3GAL4,FUT2,ST3GAL3,ST3GAL6	137.676
OID00646_OID20248	ICAM2	1.0292e-06	18	15	4	0.266667	0.222222	REAC:R-HSA-9037629	REAC	Lewis blood group biosynthesis	ST3GAL4,FUT2,ST3GAL3,ST3GAL6	160.622
OID00646_OID20248	ICAM2	8.46114e-05	18	15	3	0.2	0.166667	REAC:R-HSA-1912420	REAC	Pre-NOTCH Processing in Golgi	ST3GAL4,ST3GAL3,ST3GAL6	120.467
OID00646_OID20248	ICAM2	0.000252659	28	15	3	0.2	0.107143	REAC:R-HSA-2022854	REAC	Keratan sulfate biosynthesis	ST3GAL4,ST3GAL3,ST3GAL6	77.4429
OID00646_OID20248	ICAM2	0.000306144	33	15	3	0.2	0.0909091	REAC:R-HSA-4085001	REAC	Sialic acid metabolism	ST3GAL4,ST3GAL3,ST3GAL6	65.7091
OID00646_OID20248	ICAM2	0.000306144	34	15	3	0.2	0.0882353	REAC:R-HSA-1638074	REAC	Keratan sulfate/keratin metabolism	ST3GAL4,ST3GAL3,ST3GAL6	63.7765
OID00646_OID20248	ICAM2	0.00033988	37	15	3	0.2	0.0810811	REAC:R-HSA-9694548	REAC	Maturation of spike protein	ST3GAL4,ST3GAL3,MGAT5	58.6054
OID00646_OID20248	ICAM2	0.000746008	305	15	5	0.333333	0.0163934	REAC:R-HSA-446203	REAC	Asparagine N-linked glycosylation	ST3GAL4,ASGR1,ST3GAL3,MGAT5,ST3GAL6	11.8492
OID00646_OID20248	ICAM2	0.000854745	57	15	3	0.2	0.0526316	REAC:R-HSA-9694635	REAC	Translation of Structural Proteins	ST3GAL4,ST3GAL3,MGAT5	38.0421
OID00646_OID20248	ICAM2	0.000991618	63	15	3	0.2	0.047619	REAC:R-HSA-446219	REAC	Synthesis of substrates in N-glycan biosythesis	ST3GAL4,ST3GAL3,ST3GAL6	34.419
OID00646_OID20248	ICAM2	0.00125443	70	15	3	0.2	0.0428571	REAC:R-HSA-9772573	REAC	Late SARS-CoV-2 Infection Events	ST3GAL4,ST3GAL3,MGAT5	30.9771
OID00646_OID20248	ICAM2	0.00160811	78	15	3	0.2	0.0384615	REAC:R-HSA-446193	REAC	Biosynthesis of the N-glycan precursor (dolichol lipid-linked oligosaccharide, LLO) and transfer to a nascent protein	ST3GAL4,ST3GAL3,ST3GAL6	27.8
OID00646_OID20248	ICAM2	0.00368298	108	15	3	0.2	0.0277778	REAC:R-HSA-1912422	REAC	Pre-NOTCH Expression and Processing	ST3GAL4,ST3GAL3,ST3GAL6	20.0778
OID00646_OID20248	ICAM2	0.00410786	292	15	4	0.266667	0.0136986	REAC:R-HSA-9694516	REAC	SARS-CoV-2 Infection	ST3GAL4,ST3GAL3,MGAT5,HLA-C	9.90137
OID00646_OID20248	ICAM2	0.00410786	286	15	4	0.266667	0.013986	REAC:R-HSA-71387	REAC	Metabolism of carbohydrates	ST3GAL4,FUT2,ST3GAL3,ST3GAL6	10.1091
OID00646_OID20248	ICAM2	0.00410786	123	15	3	0.2	0.0243902	REAC:R-HSA-1630316	REAC	Glycosaminoglycan metabolism	ST3GAL4,ST3GAL3,ST3GAL6	17.6293
OID00646_OID20248	ICAM2	0.0205685	232	15	3	0.2	0.012931	REAC:R-HSA-157118	REAC	Signaling by NOTCH	ST3GAL4,ST3GAL3,ST3GAL6	9.34655
OID00648_OID20313	PDGFA	0.0345617	138	24	4	0.166667	0.0289855	KEGG:04371	KEGG	Apelin signaling pathway	SLC8A3,MEF2D,MEF2C,PIK3CG	10.2464
OID00648_OID20313	PDGFA	0.0345617	124	24	4	0.166667	0.0322581	KEGG:04611	KEGG	Platelet activation	VWF,PLCG2,GP6,PIK3CG	11.4032
OID00648_OID20313	PDGFA	0.0381641	164	24	4	0.166667	0.0243902	KEGG:04022	KEGG	cGMP-PKG signaling pathway	SLC8A3,MEF2D,MEF2C,PIK3CG	8.62195
OID00648_OID20313	PDGFA	0.0381641	76	24	3	0.125	0.0394737	KEGG:05220	KEGG	Chronic myeloid leukemia	CBL,RUNX1,SHC3	13.9539
OID00648_OID20313	PDGFA	0.040122	84	24	3	0.125	0.0357143	KEGG:04012	KEGG	ErbB signaling pathway	CBL,PLCG2,SHC3	12.625
OID00648_OID20313	PDGFA	0.040122	89	24	3	0.125	0.0337079	KEGG:04512	KEGG	ECM-receptor interaction	VWF,GP6,CD36	11.9157
OID00648_OID20313	PDGFA	0.00823752	258	31	6	0.193548	0.0232558	REAC:R-HSA-76002	REAC	Platelet activation, signaling and aggregation	VWF,PLCG2,GP6,PIK3CG,CD36,SYTL4	8.13353
OID00648_OID20313	PDGFA	0.00823752	30	31	3	0.0967742	0.1	REAC:R-HSA-9680350	REAC	Signaling by CSF1 (M-CSF) in myeloid cells	CBL,PLCG2,PIK3CG	34.9742
OID00648_OID20313	PDGFA	0.00986364	35	31	3	0.0967742	0.0857143	REAC:R-HSA-114604	REAC	GPVI-mediated activation cascade	PLCG2,GP6,PIK3CG	29.9779
OID00648_OID20313	PDGFA	0.0434516	169	31	4	0.129032	0.0236686	REAC:R-HSA-983231	REAC	Factors involved in megakaryocyte development and platelet production	JMJD1C,EHD3,ZFPM2,AK3	8.27792
OID00650_OID20325	IGFBP2	0.00142619	61	9	3	0.333333	0.0491803	KEGG:04213	KEGG	Longevity regulating pathway - multiple species	INSR,IRS1,ADCY5	46.3607
OID00650_OID20325	IGFBP2	0.00142619	58	9	3	0.333333	0.0517241	KEGG:04923	KEGG	Regulation of lipolysis in adipocytes	INSR,IRS1,ADCY5	48.7586
OID00650_OID20325	IGFBP2	0.00295573	89	9	3	0.333333	0.0337079	KEGG:04211	KEGG	Longevity regulating pathway	INSR,IRS1,ADCY5	31.7753
OID00650_OID20325	IGFBP2	0.00394497	108	9	3	0.333333	0.0277778	KEGG:04931	KEGG	Insulin resistance	INSR,IRS1,MLXIPL	26.1852
OID00650_OID20325	IGFBP2	0.00431366	120	9	3	0.333333	0.025	KEGG:04152	KEGG	AMPK signaling pathway	INSR,IRS1,PPP2R3A	23.5667
OID00650_OID20325	IGFBP2	0.00535898	356	9	4	0.444444	0.011236	KEGG:04151	KEGG	PI3K-Akt signaling pathway	IGF2,INSR,IRS1,PPP2R3A	10.5918
OID00650_OID20325	IGFBP2	0.0064308	154	9	3	0.333333	0.0194805	KEGG:04932	KEGG	Non-alcoholic fatty liver disease	INSR,IRS1,MLXIPL	18.3636
OID00650_OID20325	IGFBP2	0.00676765	164	9	3	0.333333	0.0182927	KEGG:04022	KEGG	cGMP-PKG signaling pathway	INSR,IRS1,ADCY5	17.2439
OID00650_OID20325	IGFBP2	0.0264089	292	10	3	0.3	0.010274	REAC:R-HSA-9006925	REAC	Intracellular signaling by second messengers	INSR,IRS1,ADCY5	11.139
OID00656_OID20650	VEGFA	0.00528849	53	17	3	0.176471	0.0566038	REAC:R-HSA-2151201	REAC	Transcriptional activation of mitochondrial biogenesis	MEF2D,MEF2C,NRF1	36.0999
OID00656_OID20650	VEGFA	0.00570875	169	17	4	0.235294	0.0236686	REAC:R-HSA-983231	REAC	Factors involved in megakaryocyte development and platelet production	JMJD1C,SH2B3,ZFPM1,ZFPM2	15.095
OID00656_OID20650	VEGFA	0.0136489	92	17	3	0.176471	0.0326087	REAC:R-HSA-1592230	REAC	Mitochondrial biogenesis	MEF2D,MEF2C,NRF1	20.7967
OID00656_OID20650	VEGFA	0.0282393	143	17	3	0.176471	0.020979	REAC:R-HSA-166016	REAC	Toll Like Receptor 4 (TLR4) Cascade	PLCG2,MEF2C,CD36	13.3797
OID00656_OID20650	VEGFA	0.0372184	165	17	3	0.176471	0.0181818	REAC:R-HSA-168898	REAC	Toll-like Receptor Cascades	PLCG2,MEF2C,CD36	11.5957
OID00658_OID21291	KLK13	0.00594643	86	11	3	0.272727	0.0348837	KEGG:04610	KEGG	Complement and coagulation cascades	A2M,SERPINA5,SERPINA1	26.9049
OID00658_OID21291	KLK13	0.00127822	305	10	4	0.4	0.0131148	REAC:R-HSA-446203	REAC	Asparagine N-linked glycosylation	SERPINA1,ASGR1,ST6GAL2,GMDS	14.219
OID00658_OID21291	KLK13	0.00127822	130	10	3	0.3	0.0230769	REAC:R-HSA-76005	REAC	Response to elevated platelet cytosolic Ca2+	A2M,SERPINA1,SERPINA3	25.02
OID00658_OID21291	KLK13	0.00127822	125	10	3	0.3	0.024	REAC:R-HSA-114608	REAC	Platelet degranulation	A2M,SERPINA1,SERPINA3	26.0208
OID00658_OID21291	KLK13	0.00644976	258	10	3	0.3	0.0116279	REAC:R-HSA-76002	REAC	Platelet activation, signaling and aggregation	A2M,SERPINA1,SERPINA3	12.607
OID00662_OID20698	EGF	0.00618016	89	9	3	0.333333	0.0337079	KEGG:04512	KEGG	ECM-receptor interaction	VWF,GP6,CD36	31.7753
OID00662_OID20698	EGF	0.00828224	124	9	3	0.333333	0.0241935	KEGG:04611	KEGG	Platelet activation	VWF,PLCG2,GP6	22.8065
OID00662_OID20698	EGF	0.00330198	258	10	4	0.4	0.0155039	REAC:R-HSA-76002	REAC	Platelet activation, signaling and aggregation	VWF,PLCG2,GP6,CD36	16.8093
OID00662_OID20698	EGF	0.0251325	245	10	3	0.3	0.0122449	REAC:R-HSA-425407	REAC	SLC-mediated transmembrane transport	SLC24A3,SLC22A5,SLC35D2	13.2759
OID00664_OID20169	SDC1	0.000717374	36	14	3	0.214286	0.0833333	KEGG:00512	KEGG	Mucin type O-glycan biosynthesis	ST6GALNAC2,ST6GALNAC1,ST3GAL1	50.5
OID00664_OID20169	SDC1	0.00149852	33	16	3	0.1875	0.0909091	REAC:R-HSA-4085001	REAC	Sialic acid metabolism	ST6GALNAC2,ST6GALNAC1,ST3GAL1	61.6023
OID00664_OID20169	SDC1	0.00156362	286	16	5	0.3125	0.0174825	REAC:R-HSA-71387	REAC	Metabolism of carbohydrates	B4GALNT2,FUT2,CHSY3,NDST1,ST3GAL1	11.8466
OID00664_OID20169	SDC1	0.00156362	305	16	5	0.3125	0.0163934	REAC:R-HSA-446203	REAC	Asparagine N-linked glycosylation	B4GALNT2,ASGR1,ST6GALNAC2,ST6GALNAC1,ST3GAL1	11.1086
OID00664_OID20169	SDC1	0.00176936	63	16	3	0.1875	0.047619	REAC:R-HSA-446219	REAC	Synthesis of substrates in N-glycan biosythesis	ST6GALNAC2,ST6GALNAC1,ST3GAL1	32.2679
OID00664_OID20169	SDC1	0.00286641	78	16	3	0.1875	0.0384615	REAC:R-HSA-446193	REAC	Biosynthesis of the N-glycan precursor (dolichol lipid-linked oligosaccharide, LLO) and transfer to a nascent protein	ST6GALNAC2,ST6GALNAC1,ST3GAL1	26.0625
OID00664_OID20169	SDC1	0.00696763	123	16	3	0.1875	0.0243902	REAC:R-HSA-1630316	REAC	Glycosaminoglycan metabolism	CHSY3,NDST1,ST3GAL1	16.5274
OID00667_OID20692	CD48	0.000756141	28	15	3	0.2	0.107143	KEGG:00601	KEGG	Glycosphingolipid biosynthesis - lacto and neolacto series	ST3GAL4,ST3GAL3,B3GNT2	60.6
OID00667_OID20692	CD48	0.00902629	92	15	3	0.2	0.0326087	KEGG:04640	KEGG	Hematopoietic cell lineage	FLT3,IL7R,IL7	18.4435
OID00667_OID20692	CD48	1.47086e-05	9	18	3	0.166667	0.333333	REAC:R-HSA-9683673	REAC	Maturation of protein 3a	ST3GAL4,ST3GAL3,ST6GAL1	200.778
OID00667_OID20692	CD48	1.47086e-05	9	18	3	0.166667	0.333333	REAC:R-HSA-9694719	REAC	Maturation of protein 3a	ST3GAL4,ST3GAL3,ST6GAL1	200.778
OID00667_OID20692	CD48	1.47086e-05	37	18	4	0.222222	0.108108	REAC:R-HSA-9694548	REAC	Maturation of spike protein	ST3GAL4,ST3GAL3,MGAT5,ST6GAL1	65.1171
OID00667_OID20692	CD48	5.17008e-05	15	18	3	0.166667	0.2	REAC:R-HSA-975577	REAC	N-Glycan antennae elongation	ST3GAL4,MGAT5,ST6GAL1	120.467
OID00667_OID20692	CD48	5.17008e-05	57	18	4	0.222222	0.0701754	REAC:R-HSA-9694635	REAC	Translation of Structural Proteins	ST3GAL4,ST3GAL3,MGAT5,ST6GAL1	42.269
OID00667_OID20692	CD48	6.05302e-05	62	18	4	0.222222	0.0645161	REAC:R-HSA-913709	REAC	O-linked glycosylation of mucins	ST3GAL4,ST3GAL3,B3GNT2,ST6GAL1	38.8602
OID00667_OID20692	CD48	8.4573e-05	70	18	4	0.222222	0.0571429	REAC:R-HSA-9772573	REAC	Late SARS-CoV-2 Infection Events	ST3GAL4,ST3GAL3,MGAT5,ST6GAL1	34.419
OID00667_OID20692	CD48	9.62792e-05	23	18	3	0.166667	0.130435	REAC:R-HSA-977068	REAC	Termination of O-glycan biosynthesis	ST3GAL4,ST3GAL3,ST6GAL1	78.5652
OID00667_OID20692	CD48	9.62792e-05	305	18	6	0.333333	0.0196721	REAC:R-HSA-446203	REAC	Asparagine N-linked glycosylation	ST3GAL4,ASGR1,ST3GAL3,MGAT5,ST6GAL1,MANEA	11.8492
OID00667_OID20692	CD48	0.000126817	26	18	3	0.166667	0.115385	REAC:R-HSA-975576	REAC	N-glycan antennae elongation in the medial/trans-Golgi	ST3GAL4,MGAT5,ST6GAL1	69.5
OID00667_OID20692	CD48	0.000144961	28	18	3	0.166667	0.107143	REAC:R-HSA-2022854	REAC	Keratan sulfate biosynthesis	ST3GAL4,ST3GAL3,B3GNT2	64.5357
OID00667_OID20692	CD48	0.00014806	29	18	3	0.166667	0.103448	REAC:R-HSA-9683701	REAC	Translation of Structural Proteins	ST3GAL4,ST3GAL3,ST6GAL1	62.3103
OID00667_OID20692	CD48	0.000203225	33	18	3	0.166667	0.0909091	REAC:R-HSA-4085001	REAC	Sialic acid metabolism	ST3GAL4,ST3GAL3,ST6GAL1	54.7576
OID00667_OID20692	CD48	0.000206756	34	18	3	0.166667	0.0882353	REAC:R-HSA-1638074	REAC	Keratan sulfate/keratin metabolism	ST3GAL4,ST3GAL3,B3GNT2	53.1471
OID00667_OID20692	CD48	0.000221768	108	18	4	0.222222	0.037037	REAC:R-HSA-5173105	REAC	O-linked glycosylation	ST3GAL4,ST3GAL3,B3GNT2,ST6GAL1	22.3086
OID00667_OID20692	CD48	0.000714441	292	18	5	0.277778	0.0171233	REAC:R-HSA-9694516	REAC	SARS-CoV-2 Infection	ST3GAL4,ST3GAL3,MGAT5,ST6GAL1,HLA-C	10.3139
OID00667_OID20692	CD48	0.00109642	63	18	3	0.166667	0.047619	REAC:R-HSA-446219	REAC	Synthesis of substrates in N-glycan biosythesis	ST3GAL4,ST3GAL3,ST6GAL1	28.6825
OID00667_OID20692	CD48	0.00153526	186	18	4	0.222222	0.0215054	REAC:R-HSA-948021	REAC	Transport to the Golgi and subsequent modification	ST3GAL4,MGAT5,ST6GAL1,MANEA	12.9534
OID00667_OID20692	CD48	0.00175778	78	18	3	0.166667	0.0384615	REAC:R-HSA-446193	REAC	Biosynthesis of the N-glycan precursor (dolichol lipid-linked oligosaccharide, LLO) and transfer to a nascent protein	ST3GAL4,ST3GAL3,ST6GAL1	23.1667
OID00667_OID20692	CD48	0.00479616	140	18	3	0.166667	0.0214286	REAC:R-HSA-9678108	REAC	SARS-CoV-1 Infection	ST3GAL4,ST3GAL3,ST6GAL1	12.9071
OID00667_OID20692	CD48	0.00479616	123	18	3	0.166667	0.0243902	REAC:R-HSA-1630316	REAC	Glycosaminoglycan metabolism	ST3GAL4,ST3GAL3,B3GNT2	14.6911
OID00667_OID20692	CD48	0.0276243	286	18	3	0.166667	0.0104895	REAC:R-HSA-71387	REAC	Metabolism of carbohydrates	ST3GAL4,ST3GAL3,B3GNT2	6.31818
OID00669_OID20670	LY9	0.0148307	92	14	3	0.214286	0.0326087	KEGG:04640	KEGG	Hematopoietic cell lineage	FLT3,IL7R,IL7	19.7609
OID00669_OID20670	LY9	1.03198e-05	9	14	3	0.214286	0.333333	REAC:R-HSA-9683673	REAC	Maturation of protein 3a	ST3GAL4,ST3GAL3,ST6GAL1	258.143
OID00669_OID20670	LY9	1.03198e-05	9	14	3	0.214286	0.333333	REAC:R-HSA-9694719	REAC	Maturation of protein 3a	ST3GAL4,ST3GAL3,ST6GAL1	258.143
OID00669_OID20670	LY9	0.000143512	23	14	3	0.214286	0.130435	REAC:R-HSA-977068	REAC	Termination of O-glycan biosynthesis	ST3GAL4,ST3GAL3,ST6GAL1	101.012
OID00669_OID20670	LY9	0.000221063	29	14	3	0.214286	0.103448	REAC:R-HSA-9683701	REAC	Translation of Structural Proteins	ST3GAL4,ST3GAL3,ST6GAL1	80.1133
OID00669_OID20670	LY9	0.000263262	33	14	3	0.214286	0.0909091	REAC:R-HSA-4085001	REAC	Sialic acid metabolism	ST3GAL4,ST3GAL3,ST6GAL1	70.4026
OID00669_OID20670	LY9	0.000311479	37	14	3	0.214286	0.0810811	REAC:R-HSA-9694548	REAC	Maturation of spike protein	ST3GAL4,ST3GAL3,ST6GAL1	62.7915
OID00669_OID20670	LY9	0.000990183	57	14	3	0.214286	0.0526316	REAC:R-HSA-9694635	REAC	Translation of Structural Proteins	ST3GAL4,ST3GAL3,ST6GAL1	40.7594
OID00669_OID20670	LY9	0.00104045	63	14	3	0.214286	0.047619	REAC:R-HSA-446219	REAC	Synthesis of substrates in N-glycan biosythesis	ST3GAL4,ST3GAL3,ST6GAL1	36.8776
OID00669_OID20670	LY9	0.00104045	62	14	3	0.214286	0.0483871	REAC:R-HSA-913709	REAC	O-linked glycosylation of mucins	ST3GAL4,ST3GAL3,ST6GAL1	37.4724
OID00669_OID20670	LY9	0.00128392	70	14	3	0.214286	0.0428571	REAC:R-HSA-9772573	REAC	Late SARS-CoV-2 Infection Events	ST3GAL4,ST3GAL3,ST6GAL1	33.1898
OID00669_OID20670	LY9	0.00161228	78	14	3	0.214286	0.0384615	REAC:R-HSA-446193	REAC	Biosynthesis of the N-glycan precursor (dolichol lipid-linked oligosaccharide, LLO) and transfer to a nascent protein	ST3GAL4,ST3GAL3,ST6GAL1	29.7857
OID00669_OID20670	LY9	0.00290728	108	14	3	0.214286	0.0277778	REAC:R-HSA-5173105	REAC	O-linked glycosylation	ST3GAL4,ST3GAL3,ST6GAL1	21.5119
OID00669_OID20670	LY9	0.00395524	305	14	4	0.285714	0.0131148	REAC:R-HSA-446203	REAC	Asparagine N-linked glycosylation	ST3GAL4,ASGR1,ST3GAL3,ST6GAL1	10.1564
OID00669_OID20670	LY9	0.00489325	140	14	3	0.214286	0.0214286	REAC:R-HSA-9678108	REAC	SARS-CoV-1 Infection	ST3GAL4,ST3GAL3,ST6GAL1	16.5949
OID00669_OID20670	LY9	0.0198282	292	14	3	0.214286	0.010274	REAC:R-HSA-9694516	REAC	SARS-CoV-2 Infection	ST3GAL4,ST3GAL3,ST6GAL1	7.95646
OID00671_OID21416	ITGAV	0.00176277	51	11	3	0.272727	0.0588235	KEGG:04979	KEGG	Cholesterol metabolism	APOA4,APOC1,PLTP	45.369
OID00671_OID21416	ITGAV	0.0136691	147	11	3	0.272727	0.0204082	KEGG:04145	KEGG	Phagosome	ITGB3,FCGR2B,HLA-B	15.7403
OID00671_OID21416	ITGAV	0.00363233	305	10	4	0.4	0.0131148	REAC:R-HSA-446203	REAC	Asparagine N-linked glycosylation	ST3GAL4,SERPINA1,ASGR1,ST3GAL6	14.219
OID00672_OID20611	TNFSF10	0.00223295	86	20	4	0.2	0.0465116	KEGG:04610	KEGG	Complement and coagulation cascades	SERPINA1,PLAUR,CFHR3,KNG1	19.7302
OID00672_OID20611	TNFSF10	0.0391492	98	20	3	0.15	0.0306122	KEGG:04061	KEGG	Viral protein interaction with cytokine and cytokine receptor	TNFRSF10C,TNFRSF10B,TNFRSF10A	12.9857
OID00672_OID20611	TNFSF10	0.0420064	124	20	3	0.15	0.0241935	KEGG:04650	KEGG	Natural killer cell mediated cytotoxicity	HLA-C,TNFRSF10B,TNFRSF10A	10.2629
OID00672_OID20611	TNFSF10	0.000196204	12	21	3	0.142857	0.25	REAC:R-HSA-6803211	REAC	TP53 Regulates Transcription of Death Receptors and Ligands	TNFRSF10C,TNFRSF10B,TNFRSF10A	129.071
OID00672_OID20611	TNFSF10	0.00207428	125	21	4	0.190476	0.032	REAC:R-HSA-114608	REAC	Platelet degranulation	SERPINA1,APOH,KNG1,AHSG	16.5211
OID00672_OID20611	TNFSF10	0.00207428	124	21	4	0.190476	0.0322581	REAC:R-HSA-381426	REAC	Regulation of Insulin-like Growth Factor (IGF) transport and uptake by Insulin-like Growth Factor Binding Proteins (IGFBPs)	SERPINA1,APOE,KNG1,AHSG	16.6544
OID00672_OID20611	TNFSF10	0.00207428	107	21	4	0.190476	0.0373832	REAC:R-HSA-8957275	REAC	Post-translational protein phosphorylation	SERPINA1,APOE,KNG1,AHSG	19.3004
OID00672_OID20611	TNFSF10	0.00207428	44	21	3	0.142857	0.0681818	REAC:R-HSA-5633008	REAC	TP53 Regulates Transcription of Cell Death Genes	TNFRSF10C,TNFRSF10B,TNFRSF10A	35.2013
OID00672_OID20611	TNFSF10	0.00207428	130	21	4	0.190476	0.0307692	REAC:R-HSA-76005	REAC	Response to elevated platelet cytosolic Ca2+	SERPINA1,APOH,KNG1,AHSG	15.8857
OID00672_OID20611	TNFSF10	0.0078855	97	21	3	0.142857	0.0309278	REAC:R-HSA-2173782	REAC	Binding and Uptake of Ligands by Scavenger Receptors	STAB2,HPR,APOE	15.9676
OID00672_OID20611	TNFSF10	0.010899	258	21	4	0.190476	0.0155039	REAC:R-HSA-76002	REAC	Platelet activation, signaling and aggregation	SERPINA1,APOH,KNG1,AHSG	8.00443
OID00673_OID21518	KLK11	0.00026432	305	6	4	0.666667	0.0131148	REAC:R-HSA-446203	REAC	Asparagine N-linked glycosylation	UMOD,ASGR1,NEU4,MAN2A1	23.6984
OID00675_OID21512	TFPI2	0.00732892	147	15	4	0.266667	0.0272109	KEGG:04145	KEGG	Phagosome	TCIRG1,FCGR2B,FCGR3A,HLA-B	15.3905
OID00675_OID21512	TFPI2	0.0209693	181	17	4	0.235294	0.0220994	REAC:R-HSA-198933	REAC	Immunoregulatory interactions between a Lymphoid and a non-Lymphoid cell	FCGR2B,FCGR3A,HLA-B,COL1A2	14.0942
OID00676_OID21517	KLK8	0.00884499	128	9	3	0.333333	0.0234375	REAC:R-HSA-6809371	REAC	Formation of the cornified envelope	FLG,SPRR2B,LCE1E	28.2344
OID00676_OID21517	KLK8	0.0204035	215	9	3	0.333333	0.0139535	REAC:R-HSA-6805567	REAC	Keratinization	FLG,SPRR2B,LCE1E	16.8093
OID00677_OID21497	KDR	0.000154879	18	14	3	0.214286	0.166667	REAC:R-HSA-1912420	REAC	Pre-NOTCH Processing in Golgi	ST3GAL4,ST3GAL6,NOTCH4	129.071
OID00677_OID21497	KDR	0.00904487	108	14	3	0.214286	0.0277778	REAC:R-HSA-1912422	REAC	Pre-NOTCH Expression and Processing	ST3GAL4,ST3GAL6,NOTCH4	21.5119
OID00677_OID21497	KDR	0.0301045	232	14	3	0.214286	0.012931	REAC:R-HSA-157118	REAC	Signaling by NOTCH	ST3GAL4,ST3GAL6,NOTCH4	10.0142
OID00677_OID21497	KDR	0.0480921	305	14	3	0.214286	0.00983607	REAC:R-HSA-446203	REAC	Asparagine N-linked glycosylation	ST3GAL4,ASGR1,ST3GAL6	7.61733
OID00678_OID21530	LYPD3	4.04384e-06	28	15	4	0.266667	0.142857	KEGG:00601	KEGG	Glycosphingolipid biosynthesis - lacto and neolacto series	ST3GAL4,FUT3,FUT6,FUT2	80.8
OID00678_OID21530	LYPD3	3.2901e-07	18	14	4	0.285714	0.222222	REAC:R-HSA-9037629	REAC	Lewis blood group biosynthesis	ST3GAL4,FUT3,FUT6,FUT2	172.095
OID00678_OID21530	LYPD3	3.2901e-07	21	14	4	0.285714	0.190476	REAC:R-HSA-9033658	REAC	Blood group systems biosynthesis	ST3GAL4,FUT3,FUT6,FUT2	147.51
OID00678_OID21530	LYPD3	1.87455e-05	305	14	6	0.428571	0.0196721	REAC:R-HSA-446203	REAC	Asparagine N-linked glycosylation	ST3GAL4,ASGR1,FUT3,GMDS,ST3GAL1,GNE	15.2347
OID00678_OID21530	LYPD3	1.87455e-05	63	14	4	0.285714	0.0634921	REAC:R-HSA-446219	REAC	Synthesis of substrates in N-glycan biosythesis	ST3GAL4,GMDS,ST3GAL1,GNE	49.1701
OID00678_OID21530	LYPD3	3.00702e-05	78	14	4	0.285714	0.0512821	REAC:R-HSA-446193	REAC	Biosynthesis of the N-glycan precursor (dolichol lipid-linked oligosaccharide, LLO) and transfer to a nascent protein	ST3GAL4,GMDS,ST3GAL1,GNE	39.7143
OID00678_OID21530	LYPD3	9.75043e-05	33	14	3	0.214286	0.0909091	REAC:R-HSA-4085001	REAC	Sialic acid metabolism	ST3GAL4,ST3GAL1,GNE	70.4026
OID00678_OID21530	LYPD3	0.000185683	286	14	5	0.357143	0.0174825	REAC:R-HSA-71387	REAC	Metabolism of carbohydrates	ST3GAL4,FUT3,FUT6,FUT2,ST3GAL1	13.539
OID00678_OID21530	LYPD3	0.000570633	70	14	3	0.214286	0.0428571	REAC:R-HSA-9772573	REAC	Late SARS-CoV-2 Infection Events	ST3GAL4,TMPRSS2,ST3GAL1	33.1898
OID00678_OID21530	LYPD3	0.00294871	140	14	3	0.214286	0.0214286	REAC:R-HSA-9678108	REAC	SARS-CoV-1 Infection	ST3GAL4,TMPRSS2,ST3GAL1	16.5949
OID00678_OID21530	LYPD3	0.0155972	292	14	3	0.214286	0.010274	REAC:R-HSA-9694516	REAC	SARS-CoV-2 Infection	ST3GAL4,TMPRSS2,ST3GAL1	7.95646
OID00679_OID21358	PODXL	9.89236e-05	62	5	3	0.6	0.0483871	REAC:R-HSA-913709	REAC	O-linked glycosylation of mucins	ST3GAL4,C1GALT1,GCNT1	104.923
OID00679_OID21358	PODXL	0.000265296	108	5	3	0.6	0.0277778	REAC:R-HSA-5173105	REAC	O-linked glycosylation	ST3GAL4,C1GALT1,GCNT1	60.2333
OID00681_OID21274	IGF1R	0.00100821	86	8	3	0.375	0.0348837	KEGG:05150	KEGG	Staphylococcus aureus infection	ITGAL,ITGB2,HLA-DQB1	36.9942
OID00681_OID21274	IGF1R	0.00100821	63	8	3	0.375	0.047619	KEGG:05416	KEGG	Viral myocarditis	ITGAL,ITGB2,HLA-DQB1	50.5
OID00681_OID21274	IGF1R	0.00100821	88	8	3	0.375	0.0340909	KEGG:05323	KEGG	Rheumatoid arthritis	ITGAL,ITGB2,HLA-DQB1	36.1534
OID00681_OID21274	IGF1R	0.00391782	153	8	3	0.375	0.0196078	KEGG:04514	KEGG	Cell adhesion molecules	ITGAL,ITGB2,HLA-DQB1	20.7941
OID00681_OID21274	IGF1R	0.00664838	210	8	3	0.375	0.0142857	KEGG:04015	KEGG	Rap1 signaling pathway	ITGAL,ITGB2,RALGDS	15.15
OID00681_OID21274	IGF1R	0.00664838	218	8	3	0.375	0.0137615	KEGG:05166	KEGG	Human T-cell leukemia virus 1 infection	ITGAL,ITGB2,HLA-DQB1	14.594
OID00682_OID21520	ERBB2	0.0326241	141	9	3	0.333333	0.0212766	KEGG:05017	KEGG	Spinocerebellar ataxia	NRBF2,RORA,PRKCA	20.0567
OID00684_OID20196	KITLG	0.000186731	51	15	4	0.266667	0.0784314	KEGG:04979	KEGG	Cholesterol metabolism	CETP,LCAT,PLTP,ABCA1	44.3608
OID00684_OID20196	KITLG	0.0142932	71	15	3	0.2	0.0422535	REAC:R-HSA-174824	REAC	Plasma lipoprotein assembly, remodeling, and clearance	CETP,LCAT,ABCA1	30.5408
OID00684_OID20196	KITLG	0.0446252	290	15	4	0.266667	0.0137931	REAC:R-HSA-9006931	REAC	Signaling by Nuclear Receptors	AKT1,CETP,H4C3,ABCA1	9.96966
OID00685_OID21511	SPARC	0.00947545	245	15	4	0.266667	0.0163265	REAC:R-HSA-425407	REAC	SLC-mediated transmembrane transport	SLC8A3,SLC24A3,RUNX1,SLC22A5	11.8008
OID00686_OID20096	GZMH	0.000887959	124	11	4	0.363636	0.0322581	KEGG:04650	KEGG	Natural killer cell mediated cytotoxicity	PRF1,KLRC2,KLRK1,HLA-C	24.8798
OID00686_OID20096	GZMH	0.000291247	35	9	3	0.333333	0.0857143	REAC:R-HSA-2172127	REAC	DAP12 interactions	KLRC2,KLRK1,HLA-C	103.257
OID00689_OID21368	CCN1	5.5588e-06	51	11	4	0.363636	0.0784314	KEGG:04979	KEGG	Cholesterol metabolism	APOC1,APOE,LPA,LPL	60.492
OID00689_OID21368	CCN1	0.000135095	71	13	4	0.307692	0.056338	REAC:R-HSA-174824	REAC	Plasma lipoprotein assembly, remodeling, and clearance	APOC1,APOE,LPA,LPL	46.9859
OID00689_OID21368	CCN1	0.000383024	32	13	3	0.230769	0.09375	REAC:R-HSA-8963899	REAC	Plasma lipoprotein remodeling	APOE,LPA,LPL	78.1875
OID00689_OID21368	CCN1	0.00840309	305	13	4	0.307692	0.0131148	REAC:R-HSA-446203	REAC	Asparagine N-linked glycosylation	ST3GAL4,SERPINA1,ASGR2,ASGR1	10.9377
OID00694_OID20665	FASLG	0.00281309	218	25	6	0.24	0.0275229	KEGG:05166	KEGG	Human T-cell leukemia virus 1 infection	IL15RA,ETS1,CHEK2,IL15,TERT,HLA-A	9.34018
OID00694_OID20665	FASLG	0.007316	37	25	3	0.12	0.0810811	KEGG:05332	KEGG	Graft-versus-host disease	FAS,KLRC1,HLA-A	27.5157
OID00694_OID20665	FASLG	0.0365498	305	26	5	0.192308	0.0163934	REAC:R-HSA-446203	REAC	Asparagine N-linked glycosylation	ASGR1,ST3GAL3,ST6GAL1,MANEA,KDELR2	6.83607
OID00696_OID21522	ITGB5	0.0319729	305	10	3	0.3	0.00983607	REAC:R-HSA-446203	REAC	Asparagine N-linked glycosylation	ST3GAL4,ASGR1,ST3GAL6	10.6643
OID00702_OID21405	CTSV	0.0260844	62	18	3	0.166667	0.0483871	KEGG:05321	KEGG	Inflammatory bowel disease	RORA,MAF,HLA-DQB1	22.8065
OID00703_OID21527	CD27	0.000342365	44	9	3	0.333333	0.0681818	KEGG:04672	KEGG	Intestinal immune network for IgA production	TNFSF13B,TNFRSF13B,TNFSF13	64.2727
OID00703_OID21527	CD27	0.00138551	88	9	3	0.333333	0.0340909	KEGG:05323	KEGG	Rheumatoid arthritis	TNFSF13B,TNFSF13,CTLA4	32.1364
OID00703_OID21527	CD27	0.0306836	291	9	3	0.333333	0.0103093	KEGG:04060	KEGG	Cytokine-cytokine receptor interaction	TNFSF13B,TNFRSF13B,TNFSF13	9.71821
OID00703_OID21527	CD27	2.69311e-05	100	9	4	0.444444	0.04	REAC:R-HSA-5668541	REAC	TNFR2 non-canonical NF-kB pathway	TNFSF13B,TRAF3,TNFRSF13B,TNFSF13	48.1867
OID00703_OID21527	CD27	3.09807e-05	29	9	3	0.333333	0.103448	REAC:R-HSA-5669034	REAC	TNFs bind their physiological receptors	TNFSF13B,TNFRSF13B,TNFSF13	124.621
OID00705_OID21510	ERBB4	7.60338e-08	28	17	5	0.294118	0.178571	KEGG:00601	KEGG	Glycosphingolipid biosynthesis - lacto and neolacto series	ST3GAL4,B4GALNT2,FUT2,ST3GAL3,ST3GAL6	89.1176
OID00705_OID21510	ERBB4	0.00171804	42	17	3	0.176471	0.0714286	KEGG:00513	KEGG	Various types of N-glycan biosynthesis	B4GALNT3,CHST9,ST3GAL3	35.6471
OID00705_OID21510	ERBB4	7.51803e-09	18	17	5	0.294118	0.277778	REAC:R-HSA-9037629	REAC	Lewis blood group biosynthesis	ST3GAL4,B4GALNT2,FUT2,ST3GAL3,ST3GAL6	177.157
OID00705_OID21510	ERBB4	8.90295e-09	21	17	5	0.294118	0.238095	REAC:R-HSA-9033658	REAC	Blood group systems biosynthesis	ST3GAL4,B4GALNT2,FUT2,ST3GAL3,ST3GAL6	151.849
OID00705_OID21510	ERBB4	7.97825e-06	33	17	4	0.235294	0.121212	REAC:R-HSA-4085001	REAC	Sialic acid metabolism	ST3GAL4,ST3GAL3,ST6GAL1,ST3GAL6	77.3048
OID00705_OID21510	ERBB4	7.97825e-06	305	17	7	0.411765	0.0229508	REAC:R-HSA-446203	REAC	Asparagine N-linked glycosylation	ST3GAL4,UMOD,B4GALNT2,ASGR1,ST3GAL3,ST6GAL1,ST3GAL6	14.6372
OID00705_OID21510	ERBB4	7.97825e-06	9	17	3	0.176471	0.333333	REAC:R-HSA-9683673	REAC	Maturation of protein 3a	ST3GAL4,ST3GAL3,ST6GAL1	212.588
OID00705_OID21510	ERBB4	7.97825e-06	9	17	3	0.176471	0.333333	REAC:R-HSA-9694719	REAC	Maturation of protein 3a	ST3GAL4,ST3GAL3,ST6GAL1	212.588
OID00705_OID21510	ERBB4	5.76224e-05	63	17	4	0.235294	0.0634921	REAC:R-HSA-446219	REAC	Synthesis of substrates in N-glycan biosythesis	ST3GAL4,ST3GAL3,ST6GAL1,ST3GAL6	40.493
OID00705_OID21510	ERBB4	5.76224e-05	18	17	3	0.176471	0.166667	REAC:R-HSA-1912420	REAC	Pre-NOTCH Processing in Golgi	ST3GAL4,ST3GAL3,ST3GAL6	106.294
OID00705_OID21510	ERBB4	9.95645e-05	78	17	4	0.235294	0.0512821	REAC:R-HSA-446193	REAC	Biosynthesis of the N-glycan precursor (dolichol lipid-linked oligosaccharide, LLO) and transfer to a nascent protein	ST3GAL4,ST3GAL3,ST6GAL1,ST3GAL6	32.7059
OID00705_OID21510	ERBB4	9.95645e-05	23	17	3	0.176471	0.130435	REAC:R-HSA-977068	REAC	Termination of O-glycan biosynthesis	ST3GAL4,ST3GAL3,ST6GAL1	83.1867
OID00705_OID21510	ERBB4	0.000166622	28	17	3	0.176471	0.107143	REAC:R-HSA-2022854	REAC	Keratan sulfate biosynthesis	ST3GAL4,ST3GAL3,ST3GAL6	68.3319
OID00705_OID21510	ERBB4	0.000170195	29	17	3	0.176471	0.103448	REAC:R-HSA-9683701	REAC	Translation of Structural Proteins	ST3GAL4,ST3GAL3,ST6GAL1	65.9757
OID00705_OID21510	ERBB4	0.000256037	34	17	3	0.176471	0.0882353	REAC:R-HSA-1638074	REAC	Keratan sulfate/keratin metabolism	ST3GAL4,ST3GAL3,ST3GAL6	56.2734
OID00705_OID21510	ERBB4	0.000307812	37	17	3	0.176471	0.0810811	REAC:R-HSA-9694548	REAC	Maturation of spike protein	ST3GAL4,ST3GAL3,ST6GAL1	51.7107
OID00705_OID21510	ERBB4	0.000701844	286	17	5	0.294118	0.0174825	REAC:R-HSA-71387	REAC	Metabolism of carbohydrates	ST3GAL4,B4GALNT2,FUT2,ST3GAL3,ST3GAL6	11.1497
OID00705_OID21510	ERBB4	0.000994775	57	17	3	0.176471	0.0526316	REAC:R-HSA-9694635	REAC	Translation of Structural Proteins	ST3GAL4,ST3GAL3,ST6GAL1	33.5666
OID00705_OID21510	ERBB4	0.00120431	62	17	3	0.176471	0.0483871	REAC:R-HSA-913709	REAC	O-linked glycosylation of mucins	ST3GAL4,ST3GAL3,ST6GAL1	30.8596
OID00705_OID21510	ERBB4	0.00163353	70	17	3	0.176471	0.0428571	REAC:R-HSA-9772573	REAC	Late SARS-CoV-2 Infection Events	ST3GAL4,ST3GAL3,ST6GAL1	27.3328
OID00705_OID21510	ERBB4	0.00332833	232	17	4	0.235294	0.0172414	REAC:R-HSA-157118	REAC	Signaling by NOTCH	ST3GAL4,ST3GAL3,ADAM17,ST3GAL6	10.9959
OID00705_OID21510	ERBB4	0.00459541	108	17	3	0.176471	0.0277778	REAC:R-HSA-1912422	REAC	Pre-NOTCH Expression and Processing	ST3GAL4,ST3GAL3,ST3GAL6	17.7157
OID00705_OID21510	ERBB4	0.00459541	108	17	3	0.176471	0.0277778	REAC:R-HSA-5173105	REAC	O-linked glycosylation	ST3GAL4,ST3GAL3,ST6GAL1	17.7157
OID00705_OID21510	ERBB4	0.00593877	123	17	3	0.176471	0.0243902	REAC:R-HSA-1630316	REAC	Glycosaminoglycan metabolism	ST3GAL4,ST3GAL3,ST3GAL6	15.5552
OID00705_OID21510	ERBB4	0.00831985	140	17	3	0.176471	0.0214286	REAC:R-HSA-9678108	REAC	SARS-CoV-1 Infection	ST3GAL4,ST3GAL3,ST6GAL1	13.6664
OID00709_OID21319	CDKN1A	0.000533623	169	9	4	0.444444	0.0236686	REAC:R-HSA-983231	REAC	Factors involved in megakaryocyte development and platelet production	JMJD1C,RAD51B,ZFPM2,GATA4	28.5128
OID00710_OID21525	DLL1	0.00121985	105	8	3	0.375	0.0285714	REAC:R-HSA-1236975	REAC	Antigen processing-Cross presentation	FGG,FGB,HLA-C	38.7214
OID00710_OID21525	DLL1	0.00121985	90	8	3	0.375	0.0333333	REAC:R-HSA-1236974	REAC	ER-Phagosome pathway	FGG,FGB,HLA-C	45.175
OID00710_OID21525	DLL1	0.00882689	380	8	3	0.375	0.00789474	REAC:R-HSA-983169	REAC	Class I MHC mediated antigen processing & presentation	FGG,FGB,HLA-C	10.6993
OID00713_OID21507	FGFBP1	9.23782e-08	51	11	5	0.454545	0.0980392	KEGG:04979	KEGG	Cholesterol metabolism	LIPC,LDLR,APOE,APOB,LPA	75.615
OID00713_OID21507	FGFBP1	1.47739e-10	5	10	4	0.4	0.8	REAC:R-HSA-8964026	REAC	Chylomicron clearance	LIPC,LDLR,APOE,APOB	867.36
OID00713_OID21507	FGFBP1	1.03861e-07	71	10	5	0.5	0.0704225	REAC:R-HSA-174824	REAC	Plasma lipoprotein assembly, remodeling, and clearance	LIPC,LDLR,APOE,APOB,LPA	76.3521
OID00713_OID21507	FGFBP1	3.49966e-07	32	10	4	0.4	0.125	REAC:R-HSA-8963899	REAC	Plasma lipoprotein remodeling	LIPC,APOE,APOB,LPA	135.525
OID00713_OID21507	FGFBP1	4.29189e-07	36	10	4	0.4	0.111111	REAC:R-HSA-8964043	REAC	Plasma lipoprotein clearance	LIPC,LDLR,APOE,APOB	120.467
OID00713_OID21507	FGFBP1	0.000118857	44	10	3	0.3	0.0681818	REAC:R-HSA-975634	REAC	Retinoid metabolism and transport	LDLR,APOE,APOB	73.9227
OID00713_OID21507	FGFBP1	0.0001291	48	10	3	0.3	0.0625	REAC:R-HSA-6806667	REAC	Metabolism of fat-soluble vitamins	LDLR,APOE,APOB	67.7625
OID00713_OID21507	FGFBP1	0.00058616	97	10	3	0.3	0.0309278	REAC:R-HSA-2187338	REAC	Visual phototransduction	LDLR,APOE,APOB	33.532
OID00713_OID21507	FGFBP1	0.00294592	186	10	3	0.3	0.016129	REAC:R-HSA-196854	REAC	Metabolism of vitamins and cofactors	LDLR,APOE,APOB	17.4871
OID00716_OID21346	RET	0.0317227	305	12	3	0.25	0.00983607	REAC:R-HSA-446203	REAC	Asparagine N-linked glycosylation	ST3GAL4,ASGR1,ST3GAL6	8.88689
OID00720_OID20987	TCL1A	0.00910825	37	22	3	0.136364	0.0810811	KEGG:05340	KEGG	Primary immunodeficiency	DCLRE1C,BLNK,CD40	31.2678
OID00725_OID20622	CXCL17	2.38857e-08	7	5	3	0.6	0.428571	REAC:R-HSA-5688890	REAC	Defective CSF2RA causes SMDP4	SFTPA1,SFTPA2,SFTPC	929.314
OID00725_OID20622	CXCL17	2.38857e-08	7	5	3	0.6	0.428571	REAC:R-HSA-5688849	REAC	Defective CSF2RB causes SMDP5	SFTPA1,SFTPA2,SFTPC	929.314
OID00725_OID20622	CXCL17	3.82066e-08	9	5	3	0.6	0.333333	REAC:R-HSA-5687613	REAC	Diseases associated with surfactant metabolism	SFTPA1,SFTPA2,SFTPC	722.8
OID00725_OID20622	CXCL17	1.24304e-06	29	5	3	0.6	0.103448	REAC:R-HSA-5683826	REAC	Surfactant metabolism	SFTPA1,SFTPA2,SFTPC	224.317
OID00725_OID20622	CXCL17	0.000456661	245	5	3	0.6	0.0122449	REAC:R-HSA-5668914	REAC	Diseases of metabolism	SFTPA1,SFTPA2,SFTPC	26.5518
OID00726_OID21516	PPY	0.00040849	26	15	3	0.2	0.115385	KEGG:04950	KEGG	Maturity onset diabetes of the young	HHEX,HNF1A,MNX1	65.2615
OID00733_OID21024	CXCL13	6.73554e-05	44	7	3	0.428571	0.0681818	KEGG:04672	KEGG	Intestinal immune network for IgA production	LTBR,TNFSF13B,TNFRSF13B	82.6364
OID00733_OID21024	CXCL13	0.00630775	291	7	3	0.428571	0.0103093	KEGG:04060	KEGG	Cytokine-cytokine receptor interaction	LTBR,TNFSF13B,TNFRSF13B	12.4948
OID00733_OID21024	CXCL13	0.000373123	100	6	3	0.5	0.03	REAC:R-HSA-5668541	REAC	TNFR2 non-canonical NF-kB pathway	LTBR,TNFSF13B,TNFRSF13B	54.21
OID00735_OID21275	ADAMTS15	0.000295172	86	6	3	0.5	0.0348837	KEGG:04610	KEGG	Complement and coagulation cascades	KNG1,F11,F12	49.3256
OID00735_OID21275	ADAMTS15	1.71268e-05	23	7	3	0.428571	0.130435	REAC:R-HSA-140837	REAC	Intrinsic Pathway of Fibrin Clot Formation	KNG1,F11,F12	202.025
OID00735_OID21275	ADAMTS15	4.39946e-05	39	7	3	0.428571	0.0769231	REAC:R-HSA-140877	REAC	Formation of Fibrin Clot (Clotting Cascade)	KNG1,F11,F12	119.143
OID00738_OID21485	FOLR3	0.00030796	28	11	3	0.272727	0.107143	KEGG:00601	KEGG	Glycosphingolipid biosynthesis - lacto and neolacto series	ST3GAL6,GCNT2,B4GALT1	82.6364
OID00739_OID21171	CEACAM5	1.21199e-08	28	14	5	0.357143	0.178571	KEGG:00601	KEGG	Glycosphingolipid biosynthesis - lacto and neolacto series	ST3GAL4,B4GALNT2,FUT6,FUT2,B3GALT5	108.214
OID00739_OID21171	CEACAM5	1.96063e-09	18	15	5	0.333333	0.277778	REAC:R-HSA-9037629	REAC	Lewis blood group biosynthesis	ST3GAL4,B4GALNT2,FUT6,FUT2,B3GALT5	200.778
OID00739_OID21171	CEACAM5	2.32288e-09	21	15	5	0.333333	0.238095	REAC:R-HSA-9033658	REAC	Blood group systems biosynthesis	ST3GAL4,B4GALNT2,FUT6,FUT2,B3GALT5	172.095
OID00739_OID21171	CEACAM5	0.000953881	286	15	5	0.333333	0.0174825	REAC:R-HSA-71387	REAC	Metabolism of carbohydrates	ST3GAL4,B4GALNT2,FUT6,FUT2,B3GALT5	12.6364
OID00739_OID21171	CEACAM5	0.000974378	305	15	5	0.333333	0.0163934	REAC:R-HSA-446203	REAC	Asparagine N-linked glycosylation	ST3GAL4,B4GALNT2,ASGR1,GMDS,GNE	11.8492
OID00739_OID21171	CEACAM5	0.00155421	63	15	3	0.2	0.047619	REAC:R-HSA-446219	REAC	Synthesis of substrates in N-glycan biosythesis	ST3GAL4,GMDS,GNE	34.419
OID00739_OID21171	CEACAM5	0.00245046	78	15	3	0.2	0.0384615	REAC:R-HSA-446193	REAC	Biosynthesis of the N-glycan precursor (dolichol lipid-linked oligosaccharide, LLO) and transfer to a nascent protein	ST3GAL4,GMDS,GNE	27.8
OID00740_OID21491	FLT4	0.000354601	28	14	3	0.214286	0.107143	KEGG:00601	KEGG	Glycosphingolipid biosynthesis - lacto and neolacto series	ST3GAL4,ST3GAL6,B4GALT1	64.9286
OID00740_OID21491	FLT4	0.00011094	18	13	3	0.230769	0.166667	REAC:R-HSA-1912420	REAC	Pre-NOTCH Processing in Golgi	ST3GAL4,ST3GAL6,B4GALT1	139
OID00740_OID21491	FLT4	0.000221159	28	13	3	0.230769	0.107143	REAC:R-HSA-2022854	REAC	Keratan sulfate biosynthesis	ST3GAL4,ST3GAL6,B4GALT1	89.3571
OID00740_OID21491	FLT4	0.000265727	123	13	4	0.307692	0.0325203	REAC:R-HSA-1630316	REAC	Glycosaminoglycan metabolism	ST3GAL4,STAB2,ST3GAL6,B4GALT1	27.122
OID00740_OID21491	FLT4	0.000265727	34	13	3	0.230769	0.0882353	REAC:R-HSA-1638074	REAC	Keratan sulfate/keratin metabolism	ST3GAL4,ST3GAL6,B4GALT1	73.5882
OID00740_OID21491	FLT4	0.00318299	108	13	3	0.230769	0.0277778	REAC:R-HSA-1912422	REAC	Pre-NOTCH Expression and Processing	ST3GAL4,ST3GAL6,B4GALT1	23.1667
OID00740_OID21491	FLT4	0.00318299	286	13	4	0.307692	0.013986	REAC:R-HSA-71387	REAC	Metabolism of carbohydrates	ST3GAL4,STAB2,ST3GAL6,B4GALT1	11.6643
OID00740_OID21491	FLT4	0.00366288	305	13	4	0.307692	0.0131148	REAC:R-HSA-446203	REAC	Asparagine N-linked glycosylation	ST3GAL4,ASGR1,ST3GAL6,B4GALT1	10.9377
OID00740_OID21491	FLT4	0.0169137	232	13	3	0.230769	0.012931	REAC:R-HSA-157118	REAC	Signaling by NOTCH	ST3GAL4,ST3GAL6,B4GALT1	10.7845
OID00743_OID20604	GZMB	0.0316251	218	10	3	0.3	0.0137615	KEGG:05166	KEGG	Human T-cell leukemia virus 1 infection	IL15RA,ETS1,HLA-B	11.6752
OID00744_OID21193	FCRLB	0.000615317	86	7	3	0.428571	0.0348837	KEGG:04610	KEGG	Complement and coagulation cascades	KNG1,F11,F12	42.2791
OID00744_OID21193	FCRLB	3.94241e-05	23	8	3	0.375	0.130435	REAC:R-HSA-140837	REAC	Intrinsic Pathway of Fibrin Clot Formation	KNG1,F11,F12	176.772
OID00744_OID21193	FCRLB	0.000101159	39	8	3	0.375	0.0769231	REAC:R-HSA-140877	REAC	Formation of Fibrin Clot (Clotting Cascade)	KNG1,F11,F12	104.25
OID00746_OID21529	FOLR1	5.07123e-05	28	9	3	0.333333	0.107143	KEGG:00601	KEGG	Glycosphingolipid biosynthesis - lacto and neolacto series	FUT6,FUT3,FUT2	101
OID00746_OID21529	FOLR1	2.86488e-05	21	11	3	0.272727	0.142857	REAC:R-HSA-9033658	REAC	Blood group systems biosynthesis	FUT6,FUT3,FUT2	140.805
OID00746_OID21529	FOLR1	2.86488e-05	18	11	3	0.272727	0.166667	REAC:R-HSA-9037629	REAC	Lewis blood group biosynthesis	FUT6,FUT3,FUT2	164.273
OID00746_OID21529	FOLR1	0.0024263	305	11	4	0.363636	0.0131148	REAC:R-HSA-446203	REAC	Asparagine N-linked glycosylation	UMOD,ASGR1,FUT3,MAN2A1	12.9264
OID00746_OID21529	FOLR1	0.0204877	286	11	3	0.272727	0.0104895	REAC:R-HSA-71387	REAC	Metabolism of carbohydrates	FUT6,FUT3,FUT2	10.3388
OID00749_OID20173	GPNMB	0.0105582	305	8	3	0.375	0.00983607	REAC:R-HSA-446203	REAC	Asparagine N-linked glycosylation	ST3GAL4,ASGR1,ST3GAL6	13.3303
OID00753_OID20985	TNFRSF9	4.79098e-07	44	7	4	0.571429	0.0909091	KEGG:04672	KEGG	Intestinal immune network for IgA production	LTBR,TNFSF13B,TNFRSF13B,TNFRSF13C	110.182
OID00753_OID20985	TNFRSF9	1.00191e-05	291	7	5	0.714286	0.0171821	KEGG:04060	KEGG	Cytokine-cytokine receptor interaction	LTBR,TNFSF13B,TNFRSF13B,TNFSF9,TNFRSF13C	20.8247
OID00753_OID20985	TNFRSF9	0.000418194	102	7	3	0.428571	0.0294118	KEGG:04064	KEGG	NF-kappa B signaling pathway	LTBR,TNFSF13B,TNFRSF13C	35.6471
OID00753_OID20985	TNFRSF9	2.87301e-08	100	7	5	0.714286	0.05	REAC:R-HSA-5668541	REAC	TNFR2 non-canonical NF-kB pathway	LTBR,TNFSF13B,TNFRSF13B,TNFSF9,TNFRSF13C	77.4429
OID00753_OID20985	TNFRSF9	1.05763e-06	16	7	3	0.428571	0.1875	REAC:R-HSA-5676594	REAC	TNF receptor superfamily (TNFSF) members mediating non-canonical NF-kB pathway	LTBR,TNFSF13B,TNFRSF13C	290.411
OID00753_OID20985	TNFRSF9	4.58415e-06	29	7	3	0.428571	0.103448	REAC:R-HSA-5669034	REAC	TNFs bind their physiological receptors	TNFSF13B,TNFRSF13B,TNFSF9	160.227
OID00754_OID21496	TEK	0.0050844	305	12	4	0.333333	0.0131148	REAC:R-HSA-446203	REAC	Asparagine N-linked glycosylation	ST3GAL4,ASGR1,MGAT3,ST3GAL6	11.8492
OID00756_OID20616	CD40LG	0.00441949	258	9	4	0.444444	0.0155039	REAC:R-HSA-76002	REAC	Platelet activation, signaling and aggregation	PLCG2,GP6,CD36,SYTL4	18.677
OID00758_OID20628	CD244	7.39691e-06	28	16	4	0.25	0.142857	KEGG:00601	KEGG	Glycosphingolipid biosynthesis - lacto and neolacto series	ST3GAL4,FUT2,ST3GAL3,B3GNT2	75.75
OID00758_OID20628	CD244	0.000562023	18	21	3	0.142857	0.166667	REAC:R-HSA-9037629	REAC	Lewis blood group biosynthesis	ST3GAL4,FUT2,ST3GAL3	86.0476
OID00758_OID20628	CD244	0.000562023	21	21	3	0.142857	0.142857	REAC:R-HSA-9033658	REAC	Blood group systems biosynthesis	ST3GAL4,FUT2,ST3GAL3	73.7551
OID00758_OID20628	CD244	0.00066323	169	21	5	0.238095	0.0295858	REAC:R-HSA-983231	REAC	Factors involved in megakaryocyte development and platelet production	JMJD1C,SH2B3,CBX5,ZFPM2,AK3	15.2747
OID00758_OID20628	CD244	0.000686164	28	21	3	0.142857	0.107143	REAC:R-HSA-2022854	REAC	Keratan sulfate biosynthesis	ST3GAL4,ST3GAL3,B3GNT2	55.3163
OID00758_OID20628	CD244	0.00099522	34	21	3	0.142857	0.0882353	REAC:R-HSA-1638074	REAC	Keratan sulfate/keratin metabolism	ST3GAL4,ST3GAL3,B3GNT2	45.5546
OID00758_OID20628	CD244	0.00107286	37	21	3	0.142857	0.0810811	REAC:R-HSA-9694548	REAC	Maturation of spike protein	ST3GAL4,ST3GAL3,MGAT5	41.861
OID00758_OID20628	CD244	0.00262716	57	21	3	0.142857	0.0526316	REAC:R-HSA-9694635	REAC	Translation of Structural Proteins	ST3GAL4,ST3GAL3,MGAT5	27.1729
OID00758_OID20628	CD244	0.00300364	62	21	3	0.142857	0.0483871	REAC:R-HSA-913709	REAC	O-linked glycosylation of mucins	ST3GAL4,ST3GAL3,B3GNT2	24.9816
OID00758_OID20628	CD244	0.00300364	305	21	5	0.238095	0.0163934	REAC:R-HSA-446203	REAC	Asparagine N-linked glycosylation	ST3GAL4,ASGR1,ST3GAL3,MGAT5,MANEA	8.4637
OID00758_OID20628	CD244	0.00334799	70	21	3	0.142857	0.0428571	REAC:R-HSA-9772573	REAC	Late SARS-CoV-2 Infection Events	ST3GAL4,ST3GAL3,MGAT5	22.1265
OID00758_OID20628	CD244	0.0082017	108	21	3	0.142857	0.0277778	REAC:R-HSA-5173105	REAC	O-linked glycosylation	ST3GAL4,ST3GAL3,B3GNT2	14.3413
OID00758_OID20628	CD244	0.0107262	123	21	3	0.142857	0.0243902	REAC:R-HSA-1630316	REAC	Glycosaminoglycan metabolism	ST3GAL4,ST3GAL3,B3GNT2	12.5923
OID00758_OID20628	CD244	0.0119419	286	21	4	0.190476	0.013986	REAC:R-HSA-71387	REAC	Metabolism of carbohydrates	ST3GAL4,FUT2,ST3GAL3,B3GNT2	7.22078
OID00758_OID20628	CD244	0.026898	186	21	3	0.142857	0.016129	REAC:R-HSA-948021	REAC	Transport to the Golgi and subsequent modification	ST3GAL4,MGAT5,MANEA	8.32719
OID00758_OID20628	CD244	0.0423524	232	21	3	0.142857	0.012931	REAC:R-HSA-157118	REAC	Signaling by NOTCH	ST3GAL4,DLK1,ST3GAL3	6.67611
OID00759_OID20698	EGF	0.0217821	89	12	3	0.25	0.0337079	KEGG:04512	KEGG	ECM-receptor interaction	VWF,GP6,CD36	23.8315
OID00759_OID20698	EGF	0.0289209	124	12	3	0.25	0.0241935	KEGG:04611	KEGG	Platelet activation	VWF,PLCG2,GP6	17.1048
OID00759_OID20698	EGF	0.000992296	258	14	5	0.357143	0.0193798	REAC:R-HSA-76002	REAC	Platelet activation, signaling and aggregation	VWF,PLCG2,GP6,CD36,SYTL4	15.0083
OID00759_OID20698	EGF	0.00686057	245	14	4	0.285714	0.0163265	REAC:R-HSA-425407	REAC	SLC-mediated transmembrane transport	SLC8A3,SLC24A3,SLC22A5,SLC35D2	12.6437
OID00759_OID20698	EGF	0.0128029	125	14	3	0.214286	0.024	REAC:R-HSA-114608	REAC	Platelet degranulation	VWF,CD36,SYTL4	18.5863
OID00759_OID20698	EGF	0.0128029	130	14	3	0.214286	0.0230769	REAC:R-HSA-76005	REAC	Response to elevated platelet cytosolic Ca2+	VWF,CD36,SYTL4	17.8714
OID00760_OID20740	ANGPT1	0.0353877	124	23	4	0.173913	0.0322581	KEGG:04650	KEGG	Natural killer cell mediated cytotoxicity	PLCG2,FCER1G,MICA,SHC3	11.899
OID00760_OID20740	ANGPT1	0.0101742	35	28	3	0.107143	0.0857143	REAC:R-HSA-114604	REAC	GPVI-mediated activation cascade	PLCG2,GP6,FCER1G	33.1898
OID00760_OID20740	ANGPT1	0.0245279	258	28	5	0.178571	0.0193798	REAC:R-HSA-76002	REAC	Platelet activation, signaling and aggregation	PLCG2,GP6,FCER1G,CD36,SYTL4	7.50415
OID00764_OID21294	ADGRG1	0.00379227	305	11	4	0.363636	0.0131148	REAC:R-HSA-446203	REAC	Asparagine N-linked glycosylation	SERPINA1,ASGR1,ST3GAL3,ST3GAL6	12.9264
OID00765_OID21004	CCL2	0.00779259	57	15	3	0.2	0.0526316	REAC:R-HSA-380108	REAC	Chemokine receptors bind chemokines	CCR2,ACKR2,CCR3	38.0421
OID00765_OID21004	CCL2	0.0152057	195	15	3	0.2	0.0153846	REAC:R-HSA-375276	REAC	Peptide ligand-binding receptors	CCR2,ACKR2,CCR3	11.12
OID00765_OID21004	CCL2	0.0464491	328	15	3	0.2	0.00914634	REAC:R-HSA-373076	REAC	Class A/1 (Rhodopsin-like receptors)	CCR2,ACKR2,CCR3	6.61098
OID00766_OID20914	CRTAM	0.0474272	158	17	3	0.176471	0.0189873	KEGG:04217	KEGG	Necroptosis	SPATA2L,STAT4,TNFAIP3	9.4758
OID00766_OID20914	CRTAM	0.0494433	305	16	3	0.1875	0.00983607	REAC:R-HSA-446203	REAC	Asparagine N-linked glycosylation	ST3GAL4,ASGR1,ST3GAL3	6.66516
OID00767_OID21042	CXCL11	0.006343	169	7	3	0.428571	0.0177515	REAC:R-HSA-983231	REAC	Factors involved in megakaryocyte development and platelet production	JMJD1C,SH2B3,CBX5	27.4945
OID00768_OID20655	CCL13	0.0142197	98	14	3	0.214286	0.0306122	KEGG:04061	KEGG	Viral protein interaction with cytokine and cytokine receptor	CCR2,CCR3,CCL24	18.551
OID00768_OID20655	CCL13	0.0142197	190	14	4	0.285714	0.0210526	KEGG:04062	KEGG	Chemokine signaling pathway	PLCG2,CCR2,CCR3,CCL24	12.7579
OID00768_OID20655	CCL13	0.0142197	92	14	3	0.214286	0.0326087	KEGG:04640	KEGG	Hematopoietic cell lineage	CD9,HLA-DRA,CD36	19.7609
OID00768_OID20655	CCL13	0.00495376	258	18	5	0.277778	0.0193798	REAC:R-HSA-76002	REAC	Platelet activation, signaling and aggregation	CD9,PLCG2,GP6,CD36,SYTL4	11.6731
OID00768_OID20655	CCL13	0.00591761	57	18	3	0.166667	0.0526316	REAC:R-HSA-380108	REAC	Chemokine receptors bind chemokines	ACKR2,CCR2,CCR3	31.7018
OID00768_OID20655	CCL13	0.0346569	125	18	3	0.166667	0.024	REAC:R-HSA-114608	REAC	Platelet degranulation	CD9,CD36,SYTL4	14.456
OID00768_OID20655	CCL13	0.0346569	130	18	3	0.166667	0.0230769	REAC:R-HSA-76005	REAC	Response to elevated platelet cytosolic Ca2+	CD9,CD36,SYTL4	13.9
OID00769_OID20611	TNFSF10	0.00110148	86	17	4	0.235294	0.0465116	KEGG:04610	KEGG	Complement and coagulation cascades	SERPINA1,PLAUR,CFHR3,KNG1	23.212
OID00769_OID20611	TNFSF10	0.00236171	130	19	4	0.210526	0.0307692	REAC:R-HSA-76005	REAC	Response to elevated platelet cytosolic Ca2+	SERPINA1,APOH,KNG1,AHSG	17.5579
OID00769_OID20611	TNFSF10	0.00236171	124	19	4	0.210526	0.0322581	REAC:R-HSA-381426	REAC	Regulation of Insulin-like Growth Factor (IGF) transport and uptake by Insulin-like Growth Factor Binding Proteins (IGFBPs)	SERPINA1,APOE,KNG1,AHSG	18.4075
OID00769_OID20611	TNFSF10	0.00236171	107	19	4	0.210526	0.0373832	REAC:R-HSA-8957275	REAC	Post-translational protein phosphorylation	SERPINA1,APOE,KNG1,AHSG	21.332
OID00769_OID20611	TNFSF10	0.00236171	125	19	4	0.210526	0.032	REAC:R-HSA-114608	REAC	Platelet degranulation	SERPINA1,APOH,KNG1,AHSG	18.2602
OID00769_OID20611	TNFSF10	0.0107612	97	19	3	0.157895	0.0309278	REAC:R-HSA-2173782	REAC	Binding and Uptake of Ligands by Scavenger Receptors	STAB2,HPR,APOE	17.6484
OID00769_OID20611	TNFSF10	0.011905	258	19	4	0.210526	0.0155039	REAC:R-HSA-76002	REAC	Platelet activation, signaling and aggregation	SERPINA1,APOH,KNG1,AHSG	8.847
OID00771_OID20675	CXCL9	0.00021441	162	7	4	0.571429	0.0246914	KEGG:04630	KEGG	JAK-STAT signaling pathway	IL26,TYK2,STAT4,IL12A	29.9259
OID00771_OID20675	CXCL9	0.000947322	89	7	3	0.428571	0.0337079	KEGG:04658	KEGG	Th1 and Th2 cell differentiation	TYK2,STAT4,IL12A	40.8539
OID00771_OID20675	CXCL9	0.00412318	167	7	3	0.428571	0.0179641	KEGG:05164	KEGG	Influenza A	TYK2,IL12A,PLG	21.7725
OID00771_OID20675	CXCL9	2.38724e-06	12	7	3	0.428571	0.25	REAC:R-HSA-8984722	REAC	Interleukin-35 Signalling	TYK2,STAT4,IL12A	387.214
OID00771_OID20675	CXCL9	1.24339e-05	25	7	3	0.428571	0.12	REAC:R-HSA-8854691	REAC	Interleukin-20 family signaling	IL26,TYK2,STAT4	185.863
OID00771_OID20675	CXCL9	5.80838e-05	47	7	3	0.428571	0.0638298	REAC:R-HSA-9020591	REAC	Interleukin-12 signaling	TYK2,STAT4,IL12A	98.8632
OID00771_OID20675	CXCL9	7.83913e-05	57	7	3	0.428571	0.0526316	REAC:R-HSA-447115	REAC	Interleukin-12 family signaling	TYK2,STAT4,IL12A	81.5188
OID00772_OID21018	CD8A	0.00239205	92	8	3	0.375	0.0326087	KEGG:04640	KEGG	Hematopoietic cell lineage	CD8B,IL7R,IL7	34.5815
OID00772_OID21018	CD8A	0.0177067	291	8	3	0.375	0.0103093	KEGG:04060	KEGG	Cytokine-cytokine receptor interaction	IL7R,IL7,TNFSF8	10.933
OID00776_OID20584	CD4	0.000105648	51	7	3	0.428571	0.0588235	KEGG:04979	KEGG	Cholesterol metabolism	APOC1,LPA,LPL	71.2941
OID00776_OID20584	CD4	0.000286601	71	6	3	0.5	0.0422535	REAC:R-HSA-174824	REAC	Plasma lipoprotein assembly, remodeling, and clearance	APOC1,LPA,LPL	76.3521
OID00780_OID21497	KDR	0.000117466	18	13	3	0.230769	0.166667	REAC:R-HSA-1912420	REAC	Pre-NOTCH Processing in Golgi	ST3GAL4,ST3GAL6,NOTCH4	139
OID00780_OID21497	KDR	0.00742926	108	13	3	0.230769	0.0277778	REAC:R-HSA-1912422	REAC	Pre-NOTCH Expression and Processing	ST3GAL4,ST3GAL6,NOTCH4	23.1667
OID00780_OID21497	KDR	0.0244208	232	13	3	0.230769	0.012931	REAC:R-HSA-157118	REAC	Signaling by NOTCH	ST3GAL4,ST3GAL6,NOTCH4	10.7845
OID00780_OID21497	KDR	0.0424727	305	13	3	0.230769	0.00983607	REAC:R-HSA-446203	REAC	Asparagine N-linked glycosylation	ST3GAL4,ASGR1,ST3GAL6	8.20328
OID00781_OID20724	CD40	0.0316372	169	11	3	0.272727	0.0177515	REAC:R-HSA-983231	REAC	Factors involved in megakaryocyte development and platelet production	JMJD1C,SH2B3,ZFPM2	17.4965
OID00782_OID20694	IL18	1.56103e-09	182	18	9	0.5	0.0494505	KEGG:04621	KEGG	NOD-like receptor signaling pathway	NLRP6,CARD18,CASP1,OAS1,NLRP12,CARD8,NLRC4,NAIP,GSDMD	23.3077
OID00782_OID20694	IL18	0.00497325	56	18	3	0.166667	0.0535714	KEGG:05134	KEGG	Legionellosis	CASP1,NLRC4,NAIP	25.25
OID00782_OID20694	IL18	0.0256271	249	18	4	0.222222	0.0160643	KEGG:05132	KEGG	Salmonella infection	CASP1,NLRC4,NAIP,GSDMD	7.57162
OID00782_OID20694	IL18	0.048935	158	18	3	0.166667	0.0189873	KEGG:05160	KEGG	Hepatitis C	OAS1,SCARB1,OCLN	8.94937
OID00782_OID20694	IL18	0.00365427	208	13	4	0.307692	0.0192308	REAC:R-HSA-5357801	REAC	Programmed Cell Death	CASP1,CARD8,OCLN,GSDMD	16.0385
OID00782_OID20694	IL18	0.0162948	176	13	3	0.230769	0.0170455	REAC:R-HSA-109581	REAC	Apoptosis	CARD8,OCLN,GSDMD	14.2159
OID00783_OID20096	GZMH	0.00044398	124	11	4	0.363636	0.0322581	KEGG:04650	KEGG	Natural killer cell mediated cytotoxicity	PRF1,KLRC1,KLRK1,HLA-C	24.8798
OID00783_OID20096	GZMH	0.00044398	37	11	3	0.272727	0.0810811	KEGG:05332	KEGG	Graft-versus-host disease	PRF1,KLRC1,HLA-C	62.5356
OID00783_OID20096	GZMH	0.020482	181	9	3	0.333333	0.0165746	REAC:R-HSA-198933	REAC	Immunoregulatory interactions between a Lymphoid and a non-Lymphoid cell	KLRC1,KLRK1,HLA-C	19.9669
OID00787_OID20953	TNFSF14	0.02023	258	7	3	0.428571	0.0116279	REAC:R-HSA-76002	REAC	Platelet activation, signaling and aggregation	PLCG2,GP6,CD36	18.01
OID00789_OID20624	TNFSF12	0.00419654	42	18	3	0.166667	0.0714286	KEGG:00513	KEGG	Various types of N-glycan biosynthesis	B4GALNT3,FUT8,B4GALT1	33.6667
OID00789_OID20624	TNFSF12	0.000676079	123	22	5	0.227273	0.0406504	REAC:R-HSA-1630316	REAC	Glycosaminoglycan metabolism	SDC4,ST3GAL6,B4GALT1,SLC35D2,CHST7	20.0333
OID00789_OID20624	TNFSF12	0.00198858	28	22	3	0.136364	0.107143	REAC:R-HSA-2022854	REAC	Keratan sulfate biosynthesis	ST3GAL6,B4GALT1,SLC35D2	52.8019
OID00789_OID20624	TNFSF12	0.00240255	34	22	3	0.136364	0.0882353	REAC:R-HSA-1638074	REAC	Keratan sulfate/keratin metabolism	ST3GAL6,B4GALT1,SLC35D2	43.484
OID00789_OID20624	TNFSF12	0.00777088	286	22	5	0.227273	0.0174825	REAC:R-HSA-71387	REAC	Metabolism of carbohydrates	SDC4,ST3GAL6,B4GALT1,SLC35D2,CHST7	8.6157
OID00790_OID20741	PDGFB	0.0382109	89	15	3	0.2	0.0337079	KEGG:04512	KEGG	ECM-receptor interaction	VWF,GP6,CD36	19.0652
OID00790_OID20741	PDGFB	0.0382109	124	15	3	0.2	0.0241935	KEGG:04611	KEGG	Platelet activation	VWF,PLCG2,GP6	13.6839
OID00790_OID20741	PDGFB	0.0382109	124	15	3	0.2	0.0241935	KEGG:04650	KEGG	Natural killer cell mediated cytotoxicity	PLCG2,MICA,SHC3	13.6839
OID00790_OID20741	PDGFB	0.000479157	258	20	6	0.3	0.0232558	REAC:R-HSA-76002	REAC	Platelet activation, signaling and aggregation	VWF,PLCG2,GP6,CD36,CDC37L1,SYTL4	12.607
OID00790_OID20741	PDGFB	0.00393408	125	20	4	0.2	0.032	REAC:R-HSA-114608	REAC	Platelet degranulation	VWF,CD36,CDC37L1,SYTL4	17.3472
OID00790_OID20741	PDGFB	0.00393408	130	20	4	0.2	0.0307692	REAC:R-HSA-76005	REAC	Response to elevated platelet cytosolic Ca2+	VWF,CD36,CDC37L1,SYTL4	16.68
OID00790_OID20741	PDGFB	0.0221282	245	20	4	0.2	0.0163265	REAC:R-HSA-425407	REAC	SLC-mediated transmembrane transport	SLC8A3,SLC24A3,SLC22A5,SLC35D2	8.85061
OID00791_OID21396	PDCD1	0.000789272	28	14	3	0.214286	0.107143	KEGG:00601	KEGG	Glycosphingolipid biosynthesis - lacto and neolacto series	FUT2,ST3GAL3,B3GNT2	64.9286
OID00791_OID21396	PDCD1	0.00859367	89	14	3	0.214286	0.0337079	KEGG:04658	KEGG	Th1 and Th2 cell differentiation	TYK2,STAT4,STAT1	20.427
OID00791_OID21396	PDCD1	0.0245052	162	14	3	0.214286	0.0185185	KEGG:04630	KEGG	JAK-STAT signaling pathway	TYK2,STAT4,STAT1	11.2222
OID00791_OID21396	PDCD1	0.0245052	158	14	3	0.214286	0.0189873	KEGG:04217	KEGG	Necroptosis	TYK2,STAT4,STAT1	11.5063
OID00791_OID21396	PDCD1	0.0245052	162	14	3	0.214286	0.0185185	KEGG:05161	KEGG	Hepatitis B	TYK2,STAT4,STAT1	11.2222
OID00791_OID21396	PDCD1	0.0288938	198	14	3	0.214286	0.0151515	KEGG:05169	KEGG	Epstein-Barr virus infection	TYK2,STAT1,HLA-C	9.18182
OID00791_OID21396	PDCD1	0.0288938	194	14	3	0.214286	0.0154639	KEGG:05167	KEGG	Kaposi sarcoma-associated herpesvirus infection	TYK2,STAT1,HLA-C	9.37113
OID00791_OID21396	PDCD1	8.34457e-05	12	16	3	0.1875	0.25	REAC:R-HSA-8984722	REAC	Interleukin-35 Signalling	TYK2,STAT4,STAT1	169.406
OID00791_OID21396	PDCD1	0.000431119	25	16	3	0.1875	0.12	REAC:R-HSA-8854691	REAC	Interleukin-20 family signaling	TYK2,STAT4,STAT1	81.315
OID00791_OID21396	PDCD1	0.00230833	57	16	3	0.1875	0.0526316	REAC:R-HSA-447115	REAC	Interleukin-12 family signaling	TYK2,STAT4,STAT1	35.6645
OID00791_OID21396	PDCD1	0.00256965	71	16	3	0.1875	0.0422535	REAC:R-HSA-909733	REAC	Interferon alpha/beta signaling	TYK2,STAT1,HLA-C	28.632
OID00791_OID21396	PDCD1	0.00729591	292	16	4	0.25	0.0136986	REAC:R-HSA-9694516	REAC	SARS-CoV-2 Infection	TYK2,ST3GAL3,STAT1,HLA-C	9.28253
OID00791_OID21396	PDCD1	0.00729591	120	16	3	0.1875	0.025	REAC:R-HSA-9705671	REAC	SARS-CoV-2 activates/modulates innate and adaptive immune responses	TYK2,STAT1,HLA-C	16.9406
OID00791_OID21396	PDCD1	0.0190049	193	16	3	0.1875	0.015544	REAC:R-HSA-913531	REAC	Interferon Signaling	TYK2,STAT1,HLA-C	10.533
OID00791_OID21396	PDCD1	0.0191855	197	16	3	0.1875	0.0152284	REAC:R-HSA-9705683	REAC	SARS-CoV-2-host interactions	TYK2,STAT1,HLA-C	10.3192
OID00791_OID21396	PDCD1	0.0423376	286	16	3	0.1875	0.0104895	REAC:R-HSA-71387	REAC	Metabolism of carbohydrates	FUT2,ST3GAL3,B3GNT2	7.10795
OID00792_OID20665	FASLG	0.00374006	218	26	6	0.230769	0.0275229	KEGG:05166	KEGG	Human T-cell leukemia virus 1 infection	IL15RA,ETS1,CHEK2,IL15,TERT,HLA-A	8.98095
OID00792_OID20665	FASLG	0.00861603	37	26	3	0.115385	0.0810811	KEGG:05332	KEGG	Graft-versus-host disease	FAS,KLRC1,HLA-A	26.4574
OID00793_OID21265	CD28	6.47414e-07	28	11	4	0.363636	0.142857	KEGG:00601	KEGG	Glycosphingolipid biosynthesis - lacto and neolacto series	ST3GAL4,FUT2,ST3GAL3,B3GNT2	110.182
OID00793_OID21265	CD28	6.15029e-06	14	11	3	0.272727	0.214286	KEGG:00533	KEGG	Glycosaminoglycan biosynthesis - keratan sulfate	FUT8,ST3GAL3,B3GNT2	165.273
OID00793_OID21265	CD28	5.31387e-05	18	12	3	0.25	0.166667	REAC:R-HSA-9037629	REAC	Lewis blood group biosynthesis	ST3GAL4,FUT2,ST3GAL3	150.583
OID00793_OID21265	CD28	5.31387e-05	21	12	3	0.25	0.142857	REAC:R-HSA-9033658	REAC	Blood group systems biosynthesis	ST3GAL4,FUT2,ST3GAL3	129.071
OID00793_OID21265	CD28	8.68794e-05	28	12	3	0.25	0.107143	REAC:R-HSA-2022854	REAC	Keratan sulfate biosynthesis	ST3GAL4,ST3GAL3,B3GNT2	96.8036
OID00793_OID21265	CD28	0.000118577	34	12	3	0.25	0.0882353	REAC:R-HSA-1638074	REAC	Keratan sulfate/keratin metabolism	ST3GAL4,ST3GAL3,B3GNT2	79.7206
OID00793_OID21265	CD28	0.000122944	37	12	3	0.25	0.0810811	REAC:R-HSA-9694548	REAC	Maturation of spike protein	ST3GAL4,FUT8,ST3GAL3	73.2568
OID00793_OID21265	CD28	0.000149241	305	12	5	0.416667	0.0163934	REAC:R-HSA-446203	REAC	Asparagine N-linked glycosylation	ST3GAL4,FUT8,ASGR1,ST3GAL3,KDELR2	14.8115
OID00793_OID21265	CD28	0.000313995	62	12	3	0.25	0.0483871	REAC:R-HSA-913709	REAC	O-linked glycosylation of mucins	ST3GAL4,ST3GAL3,B3GNT2	43.7177
OID00793_OID21265	CD28	0.000313995	57	12	3	0.25	0.0526316	REAC:R-HSA-9694635	REAC	Translation of Structural Proteins	ST3GAL4,FUT8,ST3GAL3	47.5526
OID00793_OID21265	CD28	0.00038568	70	12	3	0.25	0.0428571	REAC:R-HSA-9772573	REAC	Late SARS-CoV-2 Infection Events	ST3GAL4,FUT8,ST3GAL3	38.7214
OID00793_OID21265	CD28	0.00110616	286	12	4	0.333333	0.013986	REAC:R-HSA-71387	REAC	Metabolism of carbohydrates	ST3GAL4,FUT2,ST3GAL3,B3GNT2	12.6364
OID00793_OID21265	CD28	0.00110616	108	12	3	0.25	0.0277778	REAC:R-HSA-5173105	REAC	O-linked glycosylation	ST3GAL4,ST3GAL3,B3GNT2	25.0972
OID00793_OID21265	CD28	0.00126055	123	12	3	0.25	0.0243902	REAC:R-HSA-1630316	REAC	Glycosaminoglycan metabolism	ST3GAL4,ST3GAL3,B3GNT2	22.0366
OID00793_OID21265	CD28	0.0034573	186	12	3	0.25	0.016129	REAC:R-HSA-948021	REAC	Transport to the Golgi and subsequent modification	ST3GAL4,FUT8,KDELR2	14.5726
OID00793_OID21265	CD28	0.00989205	292	12	3	0.25	0.010274	REAC:R-HSA-9694516	REAC	SARS-CoV-2 Infection	ST3GAL4,FUT8,ST3GAL3	9.28253
OID00795_OID21466	CCL8	7.00973e-05	190	10	5	0.5	0.0263158	KEGG:04062	KEGG	Chemokine signaling pathway	GRK5,PLCG2,CCR2,CCR5,CCR3	22.3263
OID00795_OID21466	CCL8	0.00142433	194	10	4	0.4	0.0206186	KEGG:05167	KEGG	Kaposi sarcoma-associated herpesvirus infection	PLCG2,CCR5,CCR3,MICA	17.4928
OID00795_OID21466	CCL8	0.00321325	98	10	3	0.3	0.0306122	KEGG:04061	KEGG	Viral protein interaction with cytokine and cytokine receptor	CCR2,CCR5,CCR3	25.9714
OID00795_OID21466	CCL8	0.0456661	291	10	3	0.3	0.0103093	KEGG:04060	KEGG	Cytokine-cytokine receptor interaction	CCR2,CCR5,CCR3	8.74639
OID00795_OID21466	CCL8	8.32549e-05	57	14	4	0.285714	0.0701754	REAC:R-HSA-380108	REAC	Chemokine receptors bind chemokines	CCR2,ACKR2,CCR5,CCR3	54.3459
OID00795_OID21466	CCL8	0.00553128	195	14	4	0.285714	0.0205128	REAC:R-HSA-375276	REAC	Peptide ligand-binding receptors	CCR2,ACKR2,CCR5,CCR3	15.8857
OID00795_OID21466	CCL8	0.0188822	328	14	4	0.285714	0.0121951	REAC:R-HSA-373076	REAC	Class A/1 (Rhodopsin-like receptors)	CCR2,ACKR2,CCR5,CCR3	9.44425
OID00796_OID20695	CCL4	0.00100753	190	9	4	0.444444	0.0210526	KEGG:04062	KEGG	Chemokine signaling pathway	PLCG2,CCL4L2,CCR3,CCR5	19.8456
OID00796_OID20695	CCL4	0.00100753	194	9	4	0.444444	0.0206186	KEGG:05167	KEGG	Kaposi sarcoma-associated herpesvirus infection	PLCG2,CCR3,CCR5,HLA-B	19.4364
OID00796_OID20695	CCL4	0.00116121	223	9	4	0.444444	0.0179372	KEGG:05163	KEGG	Human cytomegalovirus infection	CCL4L2,CCR3,CCR5,HLA-B	16.9088
OID00796_OID20695	CCL4	0.00196982	98	9	3	0.333333	0.0306122	KEGG:04061	KEGG	Viral protein interaction with cytokine and cytokine receptor	CCL4L2,CCR3,CCR5	28.8571
OID00796_OID20695	CCL4	0.0123723	210	9	3	0.333333	0.0142857	KEGG:05170	KEGG	Human immunodeficiency virus 1 infection	PLCG2,CCR5,HLA-B	13.4667
OID00796_OID20695	CCL4	0.0123723	201	9	3	0.333333	0.0149254	KEGG:05203	KEGG	Viral carcinogenesis	CCR3,CCR5,HLA-B	14.0697
OID00796_OID20695	CCL4	0.0271221	291	9	3	0.333333	0.0103093	KEGG:04060	KEGG	Cytokine-cytokine receptor interaction	CCL4L2,CCR3,CCR5	9.71821
OID00796_OID20695	CCL4	0.0286155	312	9	3	0.333333	0.00961538	REAC:R-HSA-418594	REAC	G alpha (i) signalling events	CCL4L2,CCR3,CCR5	11.5833
OID00800_OID21527	CD27	0.000388048	100	6	3	0.5	0.03	REAC:R-HSA-5668541	REAC	TNFR2 non-canonical NF-kB pathway	TNFSF13B,TRAF3,TNFRSF13B	54.21
OID00801_OID20207	CXCL5	0.0354275	169	12	3	0.25	0.0177515	REAC:R-HSA-983231	REAC	Factors involved in megakaryocyte development and platelet production	JMJD1C,ZFPM1,ZFPM2	16.0385
OID00805_OID20217	HMOX1	0.000243648	51	19	4	0.210526	0.0784314	KEGG:04979	KEGG	Cholesterol metabolism	SCARB1,LIPC,CETP,APOE	35.0217
OID00805_OID20217	HMOX1	0.00306229	32	21	3	0.142857	0.09375	REAC:R-HSA-8963899	REAC	Plasma lipoprotein remodeling	LIPC,CETP,APOE	48.4018
OID00805_OID20217	HMOX1	0.0141425	71	21	3	0.142857	0.0422535	REAC:R-HSA-174824	REAC	Plasma lipoprotein assembly, remodeling, and clearance	LIPC,CETP,APOE	21.8149
OID00811_OID20693	CCL23	4.5683e-06	51	9	4	0.444444	0.0784314	KEGG:04979	KEGG	Cholesterol metabolism	APOE,APOC1,LPA,LPL	73.9346
OID00811_OID20693	CCL23	5.22079e-05	71	11	4	0.363636	0.056338	REAC:R-HSA-174824	REAC	Plasma lipoprotein assembly, remodeling, and clearance	APOE,APOC1,LPA,LPL	55.5288
OID00811_OID20693	CCL23	0.000183939	32	11	3	0.272727	0.09375	REAC:R-HSA-8963899	REAC	Plasma lipoprotein remodeling	APOE,LPA,LPL	92.4034
OID00816_OID20566	NCR1	0.0382519	124	19	3	0.157895	0.0241935	KEGG:04650	KEGG	Natural killer cell mediated cytotoxicity	FAS,KLRC2,HLA-A	10.8031
OID00816_OID20566	NCR1	0.0382519	138	19	3	0.157895	0.0217391	KEGG:05162	KEGG	Measles	FAS,OAS1,CD46	9.70709
OID00816_OID20566	NCR1	0.0382519	218	19	4	0.210526	0.0183486	KEGG:05166	KEGG	Human T-cell leukemia virus 1 infection	IL15RA,ETS1,IL15,HLA-A	8.19314
OID00816_OID20566	NCR1	0.0382519	198	19	4	0.210526	0.020202	KEGG:05169	KEGG	Epstein-Barr virus infection	FAS,OAS1,RUNX3,HLA-A	9.02073
OID00816_OID20566	NCR1	0.0401976	162	19	3	0.157895	0.0185185	KEGG:04630	KEGG	JAK-STAT signaling pathway	IL15RA,SOCS1,IL15	8.26901
OID00816_OID20566	NCR1	0.0167736	71	21	3	0.142857	0.0422535	REAC:R-HSA-909733	REAC	Interferon alpha/beta signaling	OAS1,SOCS1,HLA-A	21.8149
OID00816_OID20566	NCR1	0.02287	87	21	3	0.142857	0.0344828	REAC:R-HSA-877300	REAC	Interferon gamma signaling	OAS1,SOCS1,HLA-A	17.803
OID00818_OID21052	TNFRSF21	0.0474517	305	9	3	0.333333	0.00983607	REAC:R-HSA-446203	REAC	Asparagine N-linked glycosylation	ST3GAL4,UMOD,ASGR1	11.8492
OID00821_OID20745	CCL17	0.0454995	169	15	3	0.2	0.0177515	REAC:R-HSA-983231	REAC	Factors involved in megakaryocyte development and platelet production	SH2B3,RCOR1,ZFPM2	12.8308
OID00822_OID21463	ANGPT2	0.00904431	305	7	3	0.428571	0.00983607	REAC:R-HSA-446203	REAC	Asparagine N-linked glycosylation	ST3GAL4,ASGR1,ST3GAL6	15.2347
OID00828_OID21351	ICOSLG	0.000493467	305	4	3	0.75	0.00983607	REAC:R-HSA-446203	REAC	Asparagine N-linked glycosylation	ST3GAL4,ASGR1,ST3GAL6	26.6607
OID00830_OID21024	CXCL13	6.73554e-05	44	7	3	0.428571	0.0681818	KEGG:04672	KEGG	Intestinal immune network for IgA production	LTBR,TNFSF13B,TNFRSF13B	82.6364
OID00830_OID21024	CXCL13	0.00630775	291	7	3	0.428571	0.0103093	KEGG:04060	KEGG	Cytokine-cytokine receptor interaction	LTBR,TNFSF13B,TNFRSF13B	12.4948
OID00830_OID21024	CXCL13	0.000373123	100	6	3	0.5	0.03	REAC:R-HSA-5668541	REAC	TNFR2 non-canonical NF-kB pathway	LTBR,TNFSF13B,TNFRSF13B	54.21
OID00831_OID21273	PDCD1LG2	8.31642e-06	28	6	3	0.5	0.107143	KEGG:00601	KEGG	Glycosphingolipid biosynthesis - lacto and neolacto series	ST3GAL4,ST3GAL3,ST3GAL6	151.5
OID00831_OID21273	PDCD1LG2	8.62807e-07	18	5	3	0.6	0.166667	REAC:R-HSA-1912420	REAC	Pre-NOTCH Processing in Golgi	ST3GAL4,ST3GAL3,ST3GAL6	361.4
OID00831_OID21273	PDCD1LG2	8.62807e-07	18	5	3	0.6	0.166667	REAC:R-HSA-9037629	REAC	Lewis blood group biosynthesis	ST3GAL4,ST3GAL3,ST3GAL6	361.4
OID00831_OID21273	PDCD1LG2	9.37138e-07	21	5	3	0.6	0.142857	REAC:R-HSA-9033658	REAC	Blood group systems biosynthesis	ST3GAL4,ST3GAL3,ST3GAL6	309.771
OID00831_OID21273	PDCD1LG2	1.72956e-06	28	5	3	0.6	0.107143	REAC:R-HSA-2022854	REAC	Keratan sulfate biosynthesis	ST3GAL4,ST3GAL3,ST3GAL6	232.329
OID00831_OID21273	PDCD1LG2	2.10441e-06	34	5	3	0.6	0.0882353	REAC:R-HSA-1638074	REAC	Keratan sulfate/keratin metabolism	ST3GAL4,ST3GAL3,ST3GAL6	191.329
OID00831_OID21273	PDCD1LG2	2.10441e-06	33	5	3	0.6	0.0909091	REAC:R-HSA-4085001	REAC	Sialic acid metabolism	ST3GAL4,ST3GAL3,ST3GAL6	197.127
OID00831_OID21273	PDCD1LG2	1.19222e-05	63	5	3	0.6	0.047619	REAC:R-HSA-446219	REAC	Synthesis of substrates in N-glycan biosythesis	ST3GAL4,ST3GAL3,ST3GAL6	103.257
OID00831_OID21273	PDCD1LG2	1.68951e-05	305	5	4	0.8	0.0131148	REAC:R-HSA-446203	REAC	Asparagine N-linked glycosylation	ST3GAL4,ASGR1,ST3GAL3,ST3GAL6	28.438
OID00831_OID21273	PDCD1LG2	1.77273e-05	78	5	3	0.6	0.0384615	REAC:R-HSA-446193	REAC	Biosynthesis of the N-glycan precursor (dolichol lipid-linked oligosaccharide, LLO) and transfer to a nascent protein	ST3GAL4,ST3GAL3,ST3GAL6	83.4
OID00831_OID21273	PDCD1LG2	3.55307e-05	108	5	3	0.6	0.0277778	REAC:R-HSA-1912422	REAC	Pre-NOTCH Expression and Processing	ST3GAL4,ST3GAL3,ST3GAL6	60.2333
OID00831_OID21273	PDCD1LG2	4.85144e-05	123	5	3	0.6	0.0243902	REAC:R-HSA-1630316	REAC	Glycosaminoglycan metabolism	ST3GAL4,ST3GAL3,ST3GAL6	52.8878
OID00831_OID21273	PDCD1LG2	0.00026354	232	5	3	0.6	0.012931	REAC:R-HSA-157118	REAC	Signaling by NOTCH	ST3GAL4,ST3GAL3,ST3GAL6	28.0397
OID00831_OID21273	PDCD1LG2	0.000436611	286	5	3	0.6	0.0104895	REAC:R-HSA-71387	REAC	Metabolism of carbohydrates	ST3GAL4,ST3GAL3,ST3GAL6	22.7455
OID00832_OID20650	VEGFA	0.00528849	53	17	3	0.176471	0.0566038	REAC:R-HSA-2151201	REAC	Transcriptional activation of mitochondrial biogenesis	MEF2D,MEF2C,NRF1	36.0999
OID00832_OID20650	VEGFA	0.00570875	169	17	4	0.235294	0.0236686	REAC:R-HSA-983231	REAC	Factors involved in megakaryocyte development and platelet production	JMJD1C,SH2B3,ZFPM1,ZFPM2	15.095
OID00832_OID20650	VEGFA	0.0136489	92	17	3	0.176471	0.0326087	REAC:R-HSA-1592230	REAC	Mitochondrial biogenesis	MEF2D,MEF2C,NRF1	20.7967
OID00832_OID20650	VEGFA	0.0282393	143	17	3	0.176471	0.020979	REAC:R-HSA-166016	REAC	Toll Like Receptor 4 (TLR4) Cascade	PLCG2,MEF2C,CD36	13.3797
OID00832_OID20650	VEGFA	0.0372184	165	17	3	0.176471	0.0181818	REAC:R-HSA-168898	REAC	Toll-like Receptor Cascades	PLCG2,MEF2C,CD36	11.5957
OID00840_OID20604	GZMB	0.0316251	218	10	3	0.3	0.0137615	KEGG:05166	KEGG	Human T-cell leukemia virus 1 infection	IL15RA,ETS1,HLA-B	11.6752
OID00841_OID20565	CD83	0.0287243	286	14	3	0.214286	0.0104895	REAC:R-HSA-71387	REAC	Metabolism of carbohydrates	GALNS,FUT2,B3GNT2	8.12338
OID00842_OID21327	IL12A_IL12B	0.0144522	67	16	3	0.1875	0.0447761	KEGG:05221	KEGG	Acute myeloid leukemia	SPI1,FLT3,BCL2A1	23.7425
OID00937_OID20949	GLB1	0.000561609	131	12	4	0.333333	0.0305344	KEGG:04142	KEGG	Lysosome	GNPTAB,LGMN,IGF2R,CTSB	21.5878
OID00941_OID20642	TPSAB1	0.0358455	192	8	3	0.375	0.015625	KEGG:05202	KEGG	Transcriptional misregulation in cancer	CEBPA,SLC45A3,MITF	16.5703
OID00944_OID20590	CLEC4G	0.0450336	305	14	3	0.214286	0.00983607	REAC:R-HSA-446203	REAC	Asparagine N-linked glycosylation	ST6GAL1,ST3GAL6,B4GALT1	7.61733
OID00946_OID20525	EDAR	0.0206479	192	17	4	0.235294	0.0208333	KEGG:05202	KEGG	Transcriptional misregulation in cancer	JMJD1C,FLI1,RUNX1,MEF2C	10.3971
OID00946_OID20525	EDAR	0.000399982	169	25	6	0.24	0.035503	REAC:R-HSA-983231	REAC	Factors involved in megakaryocyte development and platelet production	JMJD1C,CBX5,RAD51B,ZFPM1,ZFPM2,AK3	15.3969
OID00949_OID20547	CLEC4C	0.0119364	42	23	3	0.130435	0.0714286	KEGG:00513	KEGG	Various types of N-glycan biosynthesis	MGAT4A,RPN1,B4GALT1	26.3478
OID00949_OID20547	CLEC4C	0.0119441	53	23	3	0.130435	0.0566038	KEGG:00510	KEGG	N-Glycan biosynthesis	MGAT4A,RPN1,B4GALT1	20.8794
OID00949_OID20547	CLEC4C	0.000919386	15	25	3	0.12	0.2	REAC:R-HSA-975577	REAC	N-Glycan antennae elongation	ST3GAL4,MGAT4A,B4GALT1	86.736
OID00949_OID20547	CLEC4C	0.00258318	26	25	3	0.12	0.115385	REAC:R-HSA-975576	REAC	N-glycan antennae elongation in the medial/trans-Golgi	ST3GAL4,MGAT4A,B4GALT1	50.04
OID00949_OID20547	CLEC4C	0.00506104	37	25	3	0.12	0.0810811	REAC:R-HSA-9694548	REAC	Maturation of spike protein	ST3GAL4,MGAT4A,RPN1	35.1632
OID00949_OID20547	CLEC4C	0.0138656	57	25	3	0.12	0.0526316	REAC:R-HSA-9694635	REAC	Translation of Structural Proteins	ST3GAL4,MGAT4A,RPN1	22.8253
OID00949_OID20547	CLEC4C	0.0168504	186	25	4	0.16	0.0215054	REAC:R-HSA-948021	REAC	Transport to the Golgi and subsequent modification	ST3GAL4,MGAT4A,KDELR2,B4GALT1	9.32645
OID00949_OID20547	CLEC4C	0.0168504	70	25	3	0.12	0.0428571	REAC:R-HSA-9772573	REAC	Late SARS-CoV-2 Infection Events	ST3GAL4,MGAT4A,RPN1	18.5863
OID00949_OID20547	CLEC4C	0.0168504	305	25	5	0.2	0.0163934	REAC:R-HSA-446203	REAC	Asparagine N-linked glycosylation	ST3GAL4,MGAT4A,RPN1,KDELR2,B4GALT1	7.10951
OID00951_OID20573	CLEC4A	1.99434e-06	51	17	5	0.294118	0.0980392	KEGG:04979	KEGG	Cholesterol metabolism	LIPC,CETP,LIPG,APOE,LPL	48.9273
OID00951_OID20573	CLEC4A	0.00652946	63	17	3	0.176471	0.047619	KEGG:00561	KEGG	Glycerolipid metabolism	LIPC,LIPG,LPL	23.7647
OID00951_OID20573	CLEC4A	3.22762e-07	32	19	5	0.263158	0.15625	REAC:R-HSA-8963899	REAC	Plasma lipoprotein remodeling	LIPC,CETP,LIPG,APOE,LPL	89.1612
OID00951_OID20573	CLEC4A	1.00039e-05	71	19	5	0.263158	0.0704225	REAC:R-HSA-174824	REAC	Plasma lipoprotein assembly, remodeling, and clearance	LIPC,CETP,LIPG,APOE,LPL	40.1853
OID00951_OID20573	CLEC4A	2.24653e-05	9	19	3	0.157895	0.333333	REAC:R-HSA-8964058	REAC	HDL remodeling	CETP,LIPG,APOE	190.211
OID00951_OID20573	CLEC4A	0.0109225	82	19	3	0.157895	0.0365854	REAC:R-HSA-381340	REAC	Transcriptional regulation of white adipocyte differentiation	MED24,ZNF467,LPL	20.8768
OID00958_OID21399	DCTN1	0.00195541	249	4	3	0.75	0.0120482	KEGG:05132	KEGG	Salmonella infection	ACTR1A,ACTR1B,PIK3CG	25.5542
OID00959_OID20528	ITGA6	0.00116226	86	7	3	0.428571	0.0348837	KEGG:04610	KEGG	Complement and coagulation cascades	KNG1,F11,F12	42.2791
OID00959_OID20528	ITGA6	1.97394e-05	23	7	3	0.428571	0.130435	REAC:R-HSA-140837	REAC	Intrinsic Pathway of Fibrin Clot Formation	KNG1,F11,F12	202.025
OID00959_OID20528	ITGA6	5.07057e-05	39	7	3	0.428571	0.0769231	REAC:R-HSA-140877	REAC	Formation of Fibrin Clot (Clotting Cascade)	KNG1,F11,F12	119.143
OID00960_OID20667	CDSN	0.0264202	153	11	3	0.272727	0.0196078	KEGG:04514	KEGG	Cell adhesion molecules	CDH1,CLDN1,CLDN23	15.123
OID00960_OID20667	CDSN	0.00294672	64	16	3	0.1875	0.046875	REAC:R-HSA-421270	REAC	Cell-cell junction organization	CDH1,CLDN1,CLDN23	31.7637
OID00960_OID20667	CDSN	0.00628926	91	16	3	0.1875	0.032967	REAC:R-HSA-446728	REAC	Cell junction organization	CDH1,CLDN1,CLDN23	22.3393
OID00960_OID20667	CDSN	0.0105287	127	16	3	0.1875	0.023622	REAC:R-HSA-1500931	REAC	Cell-Cell communication	CDH1,CLDN1,CLDN23	16.0069
OID00960_OID20667	CDSN	0.0105287	128	16	3	0.1875	0.0234375	REAC:R-HSA-6809371	REAC	Formation of the cornified envelope	KLK8,FLG,LCE1D	15.8818
OID00960_OID20667	CDSN	0.0336066	215	16	3	0.1875	0.0139535	REAC:R-HSA-6805567	REAC	Keratinization	KLK8,FLG,LCE1D	9.45523
OID00970_OID20668	CCL11	0.0484378	328	12	3	0.25	0.00914634	REAC:R-HSA-373076	REAC	Class A/1 (Rhodopsin-like receptors)	P2RY12,ACKR2,CCR3	8.26372
OID00971_OID20482	MILR1	1.55903e-08	28	6	4	0.666667	0.142857	KEGG:00601	KEGG	Glycosphingolipid biosynthesis - lacto and neolacto series	ST3GAL4,ST3GAL3,ST3GAL6,B4GALT1	202
OID00971_OID20482	MILR1	1.73274e-05	47	6	3	0.5	0.0638298	KEGG:00514	KEGG	Other types of O-glycan biosynthesis	ST3GAL3,ST6GAL1,B4GALT1	90.2553
OID00971_OID20482	MILR1	3.98014e-09	18	6	4	0.666667	0.222222	REAC:R-HSA-1912420	REAC	Pre-NOTCH Processing in Golgi	ST3GAL4,ST3GAL3,ST3GAL6,B4GALT1	401.556
OID00971_OID20482	MILR1	8.86416e-09	28	6	4	0.666667	0.142857	REAC:R-HSA-2022854	REAC	Keratan sulfate biosynthesis	ST3GAL4,ST3GAL3,ST3GAL6,B4GALT1	258.143
OID00971_OID20482	MILR1	8.86416e-09	305	6	6	1	0.0196721	REAC:R-HSA-446203	REAC	Asparagine N-linked glycosylation	ST3GAL4,ASGR1,ST3GAL3,ST6GAL1,ST3GAL6,B4GALT1	35.5475
OID00971_OID20482	MILR1	1.20357e-08	34	6	4	0.666667	0.117647	REAC:R-HSA-1638074	REAC	Keratan sulfate/keratin metabolism	ST3GAL4,ST3GAL3,ST3GAL6,B4GALT1	212.588
OID00971_OID20482	MILR1	1.20357e-08	33	6	4	0.666667	0.121212	REAC:R-HSA-4085001	REAC	Sialic acid metabolism	ST3GAL4,ST3GAL3,ST6GAL1,ST3GAL6	219.03
OID00971_OID20482	MILR1	5.64395e-08	9	6	3	0.5	0.333333	REAC:R-HSA-9694719	REAC	Maturation of protein 3a	ST3GAL4,ST3GAL3,ST6GAL1	602.333
OID00971_OID20482	MILR1	5.64395e-08	9	6	3	0.5	0.333333	REAC:R-HSA-9683673	REAC	Maturation of protein 3a	ST3GAL4,ST3GAL3,ST6GAL1	602.333
OID00971_OID20482	MILR1	9.62048e-08	63	6	4	0.666667	0.0634921	REAC:R-HSA-446219	REAC	Synthesis of substrates in N-glycan biosythesis	ST3GAL4,ST3GAL3,ST6GAL1,ST3GAL6	114.73
OID00971_OID20482	MILR1	2.04326e-07	78	6	4	0.666667	0.0512821	REAC:R-HSA-446193	REAC	Biosynthesis of the N-glycan precursor (dolichol lipid-linked oligosaccharide, LLO) and transfer to a nascent protein	ST3GAL4,ST3GAL3,ST6GAL1,ST3GAL6	92.6667
OID00971_OID20482	MILR1	2.13733e-07	15	6	3	0.5	0.2	REAC:R-HSA-975577	REAC	N-Glycan antennae elongation	ST3GAL4,ST6GAL1,B4GALT1	361.4
OID00971_OID20482	MILR1	3.48247e-07	18	6	3	0.5	0.166667	REAC:R-HSA-9037629	REAC	Lewis blood group biosynthesis	ST3GAL4,ST3GAL3,ST3GAL6	301.167
OID00971_OID20482	MILR1	5.19984e-07	21	6	3	0.5	0.142857	REAC:R-HSA-9033658	REAC	Blood group systems biosynthesis	ST3GAL4,ST3GAL3,ST3GAL6	258.143
OID00971_OID20482	MILR1	5.29091e-07	108	6	4	0.666667	0.037037	REAC:R-HSA-1912422	REAC	Pre-NOTCH Expression and Processing	ST3GAL4,ST3GAL3,ST3GAL6,B4GALT1	66.9259
OID00971_OID20482	MILR1	5.93239e-07	23	6	3	0.5	0.130435	REAC:R-HSA-977068	REAC	Termination of O-glycan biosynthesis	ST3GAL4,ST3GAL3,ST6GAL1	235.696
OID00971_OID20482	MILR1	7.6159e-07	123	6	4	0.666667	0.0325203	REAC:R-HSA-1630316	REAC	Glycosaminoglycan metabolism	ST3GAL4,ST3GAL3,ST3GAL6,B4GALT1	58.7642
OID00971_OID20482	MILR1	7.6159e-07	26	6	3	0.5	0.115385	REAC:R-HSA-975576	REAC	N-glycan antennae elongation in the medial/trans-Golgi	ST3GAL4,ST6GAL1,B4GALT1	208.5
OID00971_OID20482	MILR1	1.00674e-06	29	6	3	0.5	0.103448	REAC:R-HSA-9683701	REAC	Translation of Structural Proteins	ST3GAL4,ST3GAL3,ST6GAL1	186.931
OID00971_OID20482	MILR1	2.01847e-06	37	6	3	0.5	0.0810811	REAC:R-HSA-9694548	REAC	Maturation of spike protein	ST3GAL4,ST3GAL3,ST6GAL1	146.514
OID00971_OID20482	MILR1	7.17113e-06	57	6	3	0.5	0.0526316	REAC:R-HSA-9694635	REAC	Translation of Structural Proteins	ST3GAL4,ST3GAL3,ST6GAL1	95.1053
OID00971_OID20482	MILR1	7.409e-06	232	6	4	0.666667	0.0172414	REAC:R-HSA-157118	REAC	Signaling by NOTCH	ST3GAL4,ST3GAL3,ST3GAL6,B4GALT1	31.1552
OID00971_OID20482	MILR1	8.37754e-06	62	6	3	0.5	0.0483871	REAC:R-HSA-913709	REAC	O-linked glycosylation of mucins	ST3GAL4,ST3GAL3,ST6GAL1	87.4355
OID00971_OID20482	MILR1	1.10527e-05	70	6	3	0.5	0.0428571	REAC:R-HSA-9772573	REAC	Late SARS-CoV-2 Infection Events	ST3GAL4,ST3GAL3,ST6GAL1	77.4429
OID00971_OID20482	MILR1	1.42136e-05	286	6	4	0.666667	0.013986	REAC:R-HSA-71387	REAC	Metabolism of carbohydrates	ST3GAL4,ST3GAL3,ST3GAL6,B4GALT1	25.2727
OID00971_OID20482	MILR1	3.76243e-05	108	6	3	0.5	0.0277778	REAC:R-HSA-5173105	REAC	O-linked glycosylation	ST3GAL4,ST3GAL3,ST6GAL1	50.1944
OID00971_OID20482	MILR1	7.5866e-05	140	6	3	0.5	0.0214286	REAC:R-HSA-9678108	REAC	SARS-CoV-1 Infection	ST3GAL4,ST3GAL3,ST6GAL1	38.7214
OID00971_OID20482	MILR1	0.000170823	186	6	3	0.5	0.016129	REAC:R-HSA-948021	REAC	Transport to the Golgi and subsequent modification	ST3GAL4,ST6GAL1,B4GALT1	29.1452
OID00971_OID20482	MILR1	0.000606821	292	6	3	0.5	0.010274	REAC:R-HSA-9694516	REAC	SARS-CoV-2 Infection	ST3GAL4,ST3GAL3,ST6GAL1	18.5651
OID00977_OID21265	CD28	1.35649e-06	28	11	4	0.363636	0.142857	KEGG:00601	KEGG	Glycosphingolipid biosynthesis - lacto and neolacto series	ST3GAL4,FUT2,ST3GAL3,B3GNT2	110.182
OID00977_OID21265	CD28	1.28863e-05	14	11	3	0.272727	0.214286	KEGG:00533	KEGG	Glycosaminoglycan biosynthesis - keratan sulfate	FUT8,ST3GAL3,B3GNT2	165.273
OID00977_OID21265	CD28	3.73458e-05	21	11	3	0.272727	0.142857	REAC:R-HSA-9033658	REAC	Blood group systems biosynthesis	ST3GAL4,FUT2,ST3GAL3	140.805
OID00977_OID21265	CD28	3.73458e-05	18	11	3	0.272727	0.166667	REAC:R-HSA-9037629	REAC	Lewis blood group biosynthesis	ST3GAL4,FUT2,ST3GAL3	164.273
OID00977_OID21265	CD28	6.10883e-05	28	11	3	0.272727	0.107143	REAC:R-HSA-2022854	REAC	Keratan sulfate biosynthesis	ST3GAL4,ST3GAL3,B3GNT2	105.604
OID00977_OID21265	CD28	8.33935e-05	34	11	3	0.272727	0.0882353	REAC:R-HSA-1638074	REAC	Keratan sulfate/keratin metabolism	ST3GAL4,ST3GAL3,B3GNT2	86.9679
OID00977_OID21265	CD28	8.33935e-05	305	11	5	0.454545	0.0163934	REAC:R-HSA-446203	REAC	Asparagine N-linked glycosylation	ST3GAL4,FUT8,ASGR1,ST3GAL3,KDELR2	16.158
OID00977_OID21265	CD28	8.33935e-05	37	11	3	0.272727	0.0810811	REAC:R-HSA-9694548	REAC	Maturation of spike protein	ST3GAL4,FUT8,ST3GAL3	79.9165
OID00977_OID21265	CD28	0.000230106	57	11	3	0.272727	0.0526316	REAC:R-HSA-9694635	REAC	Translation of Structural Proteins	ST3GAL4,FUT8,ST3GAL3	51.8756
OID00977_OID21265	CD28	0.000244994	62	11	3	0.272727	0.0483871	REAC:R-HSA-913709	REAC	O-linked glycosylation of mucins	ST3GAL4,ST3GAL3,B3GNT2	47.6921
OID00977_OID21265	CD28	0.000271976	70	11	3	0.272727	0.0428571	REAC:R-HSA-9772573	REAC	Late SARS-CoV-2 Infection Events	ST3GAL4,FUT8,ST3GAL3	42.2416
OID00977_OID21265	CD28	0.000682801	286	11	4	0.363636	0.013986	REAC:R-HSA-71387	REAC	Metabolism of carbohydrates	ST3GAL4,FUT2,ST3GAL3,B3GNT2	13.7851
OID00977_OID21265	CD28	0.000682801	108	11	3	0.272727	0.0277778	REAC:R-HSA-5173105	REAC	O-linked glycosylation	ST3GAL4,ST3GAL3,B3GNT2	27.3788
OID00977_OID21265	CD28	0.000944671	123	11	3	0.272727	0.0243902	REAC:R-HSA-1630316	REAC	Glycosaminoglycan metabolism	ST3GAL4,ST3GAL3,B3GNT2	24.0399
OID00977_OID21265	CD28	0.00245768	186	11	3	0.272727	0.016129	REAC:R-HSA-948021	REAC	Transport to the Golgi and subsequent modification	ST3GAL4,FUT8,KDELR2	15.8974
OID00977_OID21265	CD28	0.00734598	292	11	3	0.272727	0.010274	REAC:R-HSA-9694516	REAC	SARS-CoV-2 Infection	ST3GAL4,FUT8,ST3GAL3	10.1264
OID00980_OID20575	HSD11B1	7.52581e-07	51	17	5	0.294118	0.0980392	KEGG:04979	KEGG	Cholesterol metabolism	CETP,APOH,APOE,APOC1,APOB	48.9273
OID00980_OID20575	HSD11B1	0.000784941	43	17	3	0.176471	0.0697674	KEGG:04975	KEGG	Fat digestion and absorption	DGAT2,MOGAT2,APOB	34.8181
OID00980_OID20575	HSD11B1	0.000277197	71	18	4	0.222222	0.056338	REAC:R-HSA-174824	REAC	Plasma lipoprotein assembly, remodeling, and clearance	CETP,APOE,APOC1,APOB	33.9343
OID00980_OID20575	HSD11B1	0.000277197	18	18	3	0.166667	0.166667	REAC:R-HSA-8963898	REAC	Plasma lipoprotein assembly	APOE,APOC1,APOB	100.389
OID00980_OID20575	HSD11B1	0.000381115	36	18	3	0.166667	0.0833333	REAC:R-HSA-8964043	REAC	Plasma lipoprotein clearance	APOE,APOC1,APOB	50.1944
OID00980_OID20575	HSD11B1	0.000381115	32	18	3	0.166667	0.09375	REAC:R-HSA-8963899	REAC	Plasma lipoprotein remodeling	CETP,APOE,APOB	56.4688
OID00980_OID20575	HSD11B1	0.000381115	36	18	3	0.166667	0.0833333	REAC:R-HSA-9029569	REAC	NR1H3 & NR1H2 regulate gene expression linked to cholesterol transport and efflux	CETP,APOE,APOC1	50.1944
OID00980_OID20575	HSD11B1	0.000381115	107	18	4	0.222222	0.0373832	REAC:R-HSA-8957275	REAC	Post-translational protein phosphorylation	SERPINA1,APOE,APOB,AHSG	22.5171
OID00980_OID20575	HSD11B1	0.000460586	124	18	4	0.222222	0.0322581	REAC:R-HSA-381426	REAC	Regulation of Insulin-like Growth Factor (IGF) transport and uptake by Insulin-like Growth Factor Binding Proteins (IGFBPs)	SERPINA1,APOE,APOB,AHSG	19.4301
OID00980_OID20575	HSD11B1	0.000500252	45	18	3	0.166667	0.0666667	REAC:R-HSA-9024446	REAC	NR1H2 and NR1H3-mediated signaling	CETP,APOE,APOC1	40.1556
OID00980_OID20575	HSD11B1	0.00687245	125	18	3	0.166667	0.024	REAC:R-HSA-114608	REAC	Platelet degranulation	SERPINA1,APOH,AHSG	14.456
OID00980_OID20575	HSD11B1	0.00690277	290	18	4	0.222222	0.0137931	REAC:R-HSA-9006931	REAC	Signaling by Nuclear Receptors	ALDH1A2,CETP,APOE,APOC1	8.30805
OID00980_OID20575	HSD11B1	0.00692795	130	18	3	0.166667	0.0230769	REAC:R-HSA-76005	REAC	Response to elevated platelet cytosolic Ca2+	SERPINA1,APOH,AHSG	13.9
OID00980_OID20575	HSD11B1	0.0342597	258	18	3	0.166667	0.0116279	REAC:R-HSA-76002	REAC	Platelet activation, signaling and aggregation	SERPINA1,APOH,AHSG	7.00388
OID00997_OID20587	PIK3AP1	0.0448568	249	7	3	0.428571	0.0120482	KEGG:05132	KEGG	Salmonella infection	PTPRC,PIK3CG,MYL10	14.6024
OID01001_OID21372	FAM3B	2.11109e-05	28	6	3	0.5	0.107143	KEGG:00601	KEGG	Glycosphingolipid biosynthesis - lacto and neolacto series	FUT6,FUT3,FUT2	151.5
OID01001_OID21372	FAM3B	7.18473e-07	21	5	3	0.6	0.142857	REAC:R-HSA-9033658	REAC	Blood group systems biosynthesis	FUT6,FUT3,FUT2	309.771
OID01001_OID21372	FAM3B	7.18473e-07	18	5	3	0.6	0.166667	REAC:R-HSA-9037629	REAC	Lewis blood group biosynthesis	FUT6,FUT3,FUT2	361.4
OID01001_OID21372	FAM3B	0.00133894	286	5	3	0.6	0.0104895	REAC:R-HSA-71387	REAC	Metabolism of carbohydrates	FUT6,FUT3,FUT2	22.7455
OID01005_OID21474	DCBLD2	0.00680454	76	15	3	0.2	0.0394737	REAC:R-HSA-6806834	REAC	Signaling by MET	STAM,HPN,HGFAC	28.5316
OID01007_OID20566	NCR1	0.0382519	124	19	3	0.157895	0.0241935	KEGG:04650	KEGG	Natural killer cell mediated cytotoxicity	FAS,KLRC2,HLA-A	10.8031
OID01007_OID20566	NCR1	0.0382519	138	19	3	0.157895	0.0217391	KEGG:05162	KEGG	Measles	FAS,OAS1,CD46	9.70709
OID01007_OID20566	NCR1	0.0382519	218	19	4	0.210526	0.0183486	KEGG:05166	KEGG	Human T-cell leukemia virus 1 infection	IL15RA,ETS1,IL15,HLA-A	8.19314
OID01007_OID20566	NCR1	0.0382519	198	19	4	0.210526	0.020202	KEGG:05169	KEGG	Epstein-Barr virus infection	FAS,OAS1,RUNX3,HLA-A	9.02073
OID01007_OID20566	NCR1	0.0401976	162	19	3	0.157895	0.0185185	KEGG:04630	KEGG	JAK-STAT signaling pathway	IL15RA,SOCS1,IL15	8.26901
OID01007_OID20566	NCR1	0.0167736	71	21	3	0.142857	0.0422535	REAC:R-HSA-909733	REAC	Interferon alpha/beta signaling	OAS1,SOCS1,HLA-A	21.8149
OID01007_OID20566	NCR1	0.02287	87	21	3	0.142857	0.0344828	REAC:R-HSA-877300	REAC	Interferon gamma signaling	OAS1,SOCS1,HLA-A	17.803
OID01014_OID20954	MASP1	3.2215e-05	86	9	4	0.444444	0.0465116	KEGG:04610	KEGG	Complement and coagulation cascades	MBL2,SERPING1,SERPINA5,MASP2	43.845
OID01014_OID20954	MASP1	0.000137576	147	9	4	0.444444	0.0272109	KEGG:04145	KEGG	Phagosome	MBL2,COLEC11,HLA-B,MSR1	25.6508
OID01014_OID20954	MASP1	1.43817e-06	7	11	3	0.272727	0.428571	REAC:R-HSA-166662	REAC	Lectin pathway of complement activation	MBL2,FCN3,COLEC11	422.416
OID01014_OID20954	MASP1	8.61075e-05	111	11	4	0.363636	0.036036	REAC:R-HSA-166658	REAC	Complement cascade	MBL2,SERPING1,FCN3,COLEC11	35.5184
OID01014_OID20954	MASP1	0.000663604	68	11	3	0.272727	0.0441176	REAC:R-HSA-166786	REAC	Creation of C4 and C2 activators	MBL2,FCN3,COLEC11	43.484
OID01014_OID20954	MASP1	0.000695057	76	11	3	0.272727	0.0394737	REAC:R-HSA-166663	REAC	Initial triggering of complement	MBL2,FCN3,COLEC11	38.9067
OID01017_OID21228	CLEC6A	0.0433396	192	9	3	0.333333	0.015625	KEGG:05202	KEGG	Transcriptional misregulation in cancer	FLT3,CEBPE,CEBPB	14.7292
OID01021_OID20581	ITGA11	9.26467e-06	51	11	4	0.363636	0.0784314	KEGG:04979	KEGG	Cholesterol metabolism	APOA4,LIPC,CETP,PLTP	60.492
OID01021_OID20581	ITGA11	0.000207282	32	10	3	0.3	0.09375	REAC:R-HSA-8963899	REAC	Plasma lipoprotein remodeling	APOA4,LIPC,CETP	101.644
OID01021_OID20581	ITGA11	0.00117188	71	10	3	0.3	0.0422535	REAC:R-HSA-174824	REAC	Plasma lipoprotein assembly, remodeling, and clearance	APOA4,LIPC,CETP	45.8113
OID01021_OID20581	ITGA11	0.0142736	305	10	3	0.3	0.00983607	REAC:R-HSA-446203	REAC	Asparagine N-linked glycosylation	ST3GAL4,ASGR1,ST3GAL6	10.6643
OID01025_OID20565	CD83	0.0297474	286	14	3	0.214286	0.0104895	REAC:R-HSA-71387	REAC	Metabolism of carbohydrates	GALNS,FUT2,B3GNT2	8.12338
OID01026_OID20493	ITGB6	0.00223185	186	13	4	0.307692	0.0215054	REAC:R-HSA-948021	REAC	Transport to the Golgi and subsequent modification	SEC24B,KDELR2,SEC16A,B4GALT1	17.9355
OID01026_OID20493	ITGB6	0.00595489	305	13	4	0.307692	0.0131148	REAC:R-HSA-446203	REAC	Asparagine N-linked glycosylation	SEC24B,KDELR2,SEC16A,B4GALT1	10.9377
OID01026_OID20493	ITGB6	0.010434	155	13	3	0.230769	0.0193548	REAC:R-HSA-199977	REAC	ER to Golgi Anterograde Transport	SEC24B,KDELR2,SEC16A	16.1419
OID01029_OID21325	DSG4	0.00814587	110	38	5	0.131579	0.0454545	REAC:R-HSA-6785807	REAC	Interleukin-4 and Interleukin-13 signaling	GATA3,BCL2,SOX2,IRF4,VEGFA	12.9689
OID01030_OID21293	LRP1	9.63526e-06	51	11	4	0.363636	0.0784314	KEGG:04979	KEGG	Cholesterol metabolism	APOH,APOA2,LRPAP1,LPL	60.492
OID01030_OID21293	LRP1	0.00803101	130	11	3	0.272727	0.0230769	REAC:R-HSA-76005	REAC	Response to elevated platelet cytosolic Ca2+	SRGN,SERPINA1,APOH	22.7455
OID01030_OID21293	LRP1	0.00803101	125	11	3	0.272727	0.024	REAC:R-HSA-114608	REAC	Platelet degranulation	SRGN,SERPINA1,APOH	23.6553
OID01030_OID21293	LRP1	0.0231308	258	11	3	0.272727	0.0116279	REAC:R-HSA-76002	REAC	Platelet activation, signaling and aggregation	SRGN,SERPINA1,APOH	11.4609
OID01030_OID21293	LRP1	0.0285994	305	11	3	0.272727	0.00983607	REAC:R-HSA-446203	REAC	Asparagine N-linked glycosylation	ST3GAL4,SERPINA1,ASGR1	9.69478
OID01040_OID21294	ADGRG1	0.00286712	305	10	4	0.4	0.0131148	REAC:R-HSA-446203	REAC	Asparagine N-linked glycosylation	SERPINA1,ASGR1,ST3GAL3,ST3GAL6	14.219
OID01044_OID21183	PDGFC	2.79389e-05	86	7	4	0.571429	0.0465116	KEGG:04610	KEGG	Complement and coagulation cascades	SERPINA1,KNG1,F11,F12	56.3721
OID01044_OID21183	PDGFC	5.7049e-05	23	8	3	0.375	0.130435	REAC:R-HSA-140837	REAC	Intrinsic Pathway of Fibrin Clot Formation	KNG1,F11,F12	176.772
OID01044_OID21183	PDGFC	5.72005e-05	130	8	4	0.5	0.0307692	REAC:R-HSA-76005	REAC	Response to elevated platelet cytosolic Ca2+	SERPINA1,PRKCA,KNG1,ORM1	41.7
OID01044_OID21183	PDGFC	7.31914e-05	39	8	3	0.375	0.0769231	REAC:R-HSA-140877	REAC	Formation of Fibrin Clot (Clotting Cascade)	KNG1,F11,F12	104.25
OID01044_OID21183	PDGFC	0.000500409	258	8	4	0.5	0.0155039	REAC:R-HSA-76002	REAC	Platelet activation, signaling and aggregation	SERPINA1,PRKCA,KNG1,ORM1	21.0116
OID01044_OID21183	PDGFC	0.000874503	107	8	3	0.375	0.0280374	REAC:R-HSA-8957275	REAC	Post-translational protein phosphorylation	SERPINA1,APOE,KNG1	37.9977
OID01044_OID21183	PDGFC	0.000987942	124	8	3	0.375	0.0241935	REAC:R-HSA-381426	REAC	Regulation of Insulin-like Growth Factor (IGF) transport and uptake by Insulin-like Growth Factor Binding Proteins (IGFBPs)	SERPINA1,APOE,KNG1	32.7883
OID01044_OID21183	PDGFC	0.000987942	125	8	3	0.375	0.024	REAC:R-HSA-114608	REAC	Platelet degranulation	SERPINA1,KNG1,ORM1	32.526
OID01051_OID20517	BID	3.41881e-07	86	5	4	0.8	0.0465116	KEGG:04610	KEGG	Complement and coagulation cascades	C1S,CFI,F11,F12	78.9209
OID01058_OID21322	ST3GAL1	0.00108588	86	8	3	0.375	0.0348837	KEGG:05150	KEGG	Staphylococcus aureus infection	FPR3,FPR1,FCGR2B	36.9942
OID01066_OID21344	CA12	0.000114833	28	11	3	0.272727	0.107143	KEGG:00601	KEGG	Glycosphingolipid biosynthesis - lacto and neolacto series	B4GALNT2,FUT6,ST3GAL6	82.6364
OID01066_OID21344	CA12	5.16702e-05	21	11	3	0.272727	0.142857	REAC:R-HSA-9033658	REAC	Blood group systems biosynthesis	B4GALNT2,FUT6,ST3GAL6	140.805
OID01066_OID21344	CA12	5.16702e-05	18	11	3	0.272727	0.166667	REAC:R-HSA-9037629	REAC	Lewis blood group biosynthesis	B4GALNT2,FUT6,ST3GAL6	164.273
OID01080_OID21371	GALNT10	4.10164e-05	28	8	3	0.375	0.107143	KEGG:00601	KEGG	Glycosphingolipid biosynthesis - lacto and neolacto series	FUT2,B3GNT2,B4GALT1	113.625
OID01080_OID21371	GALNT10	0.0185875	286	9	3	0.333333	0.0104895	REAC:R-HSA-71387	REAC	Metabolism of carbohydrates	FUT2,B3GNT2,B4GALT1	12.6364
OID01082_OID20088	PON2	0.000165833	107	5	3	0.6	0.0280374	REAC:R-HSA-8957275	REAC	Post-translational protein phosphorylation	SERPINA1,APOE,APOB	60.7963
OID01082_OID20088	PON2	0.000206795	124	5	3	0.6	0.0241935	REAC:R-HSA-381426	REAC	Regulation of Insulin-like Growth Factor (IGF) transport and uptake by Insulin-like Growth Factor Binding Proteins (IGFBPs)	SERPINA1,APOE,APOB	52.4613
OID01089_OID20100	ENTPD6	0.0326097	365	8	3	0.375	0.00821918	KEGG:04080	KEGG	Neuroactive ligand-receptor interaction	TMEM97,FPR3,KNG1	8.71644
OID01096_OID21257	CRH	0.000355489	51	20	4	0.2	0.0784314	KEGG:04979	KEGG	Cholesterol metabolism	CETP,LCAT,APOE,ABCA1	33.2706
OID01096_OID21257	CRH	0.000201619	9	27	3	0.111111	0.333333	REAC:R-HSA-8964058	REAC	HDL remodeling	CETP,LCAT,APOE	133.852
OID01096_OID21257	CRH	0.00232716	71	27	4	0.148148	0.056338	REAC:R-HSA-174824	REAC	Plasma lipoprotein assembly, remodeling, and clearance	CETP,LCAT,APOE,ABCA1	22.6228
OID01096_OID21257	CRH	0.00381962	32	27	3	0.111111	0.09375	REAC:R-HSA-8963899	REAC	Plasma lipoprotein remodeling	CETP,LCAT,APOE	37.6458
OID01096_OID21257	CRH	0.00409651	36	27	3	0.111111	0.0833333	REAC:R-HSA-9029569	REAC	NR1H3 & NR1H2 regulate gene expression linked to cholesterol transport and efflux	CETP,APOE,ABCA1	33.463
OID01096_OID21257	CRH	0.00458325	45	27	3	0.111111	0.0666667	REAC:R-HSA-9024446	REAC	NR1H2 and NR1H3-mediated signaling	CETP,APOE,ABCA1	26.7704
OID01096_OID21257	CRH	0.00458325	113	27	4	0.148148	0.0353982	REAC:R-HSA-1989781	REAC	PPARA activates gene expression	FADS1,MED19,SMARCD3,ABCA1	14.2144
OID01096_OID21257	CRH	0.00458325	114	27	4	0.148148	0.0350877	REAC:R-HSA-400206	REAC	Regulation of lipid metabolism by PPARalpha	FADS1,MED19,SMARCD3,ABCA1	14.0897
OID01098_OID21396	PDCD1	0.000326004	28	14	3	0.214286	0.107143	KEGG:00601	KEGG	Glycosphingolipid biosynthesis - lacto and neolacto series	FUT2,ST3GAL3,B3GNT2	64.9286
OID01098_OID21396	PDCD1	0.000326004	89	14	4	0.285714	0.0449438	KEGG:04658	KEGG	Th1 and Th2 cell differentiation	IL2RA,TYK2,STAT4,STAT1	27.236
OID01098_OID21396	PDCD1	0.0020984	162	14	4	0.285714	0.0246914	KEGG:04630	KEGG	JAK-STAT signaling pathway	IL2RA,TYK2,STAT4,STAT1	14.963
OID01098_OID21396	PDCD1	0.00692218	105	14	3	0.214286	0.0285714	KEGG:04659	KEGG	Th17 cell differentiation	IL2RA,TYK2,STAT1	17.3143
OID01098_OID21396	PDCD1	0.0127687	138	14	3	0.214286	0.0217391	KEGG:05162	KEGG	Measles	IL2RA,TYK2,STAT1	13.1739
OID01098_OID21396	PDCD1	0.0151826	158	14	3	0.214286	0.0189873	KEGG:04217	KEGG	Necroptosis	TYK2,STAT4,STAT1	11.5063
OID01098_OID21396	PDCD1	0.0151826	162	14	3	0.214286	0.0185185	KEGG:05161	KEGG	Hepatitis B	TYK2,STAT4,STAT1	11.2222
OID01098_OID21396	PDCD1	0.0225322	194	14	3	0.214286	0.0154639	KEGG:05167	KEGG	Kaposi sarcoma-associated herpesvirus infection	TYK2,STAT1,MICA	9.37113
OID01098_OID21396	PDCD1	5.98881e-05	12	15	3	0.2	0.25	REAC:R-HSA-8984722	REAC	Interleukin-35 Signalling	TYK2,STAT4,STAT1	180.7
OID01098_OID21396	PDCD1	0.000309688	25	15	3	0.2	0.12	REAC:R-HSA-8854691	REAC	Interleukin-20 family signaling	TYK2,STAT4,STAT1	86.736
OID01098_OID21396	PDCD1	0.00117022	44	15	3	0.2	0.0681818	REAC:R-HSA-451927	REAC	Interleukin-2 family signaling	IL2RA,STAT4,STAT1	49.2818
OID01098_OID21396	PDCD1	0.00138754	57	15	3	0.2	0.0526316	REAC:R-HSA-447115	REAC	Interleukin-12 family signaling	TYK2,STAT4,STAT1	38.0421
OID01098_OID21396	PDCD1	0.0368951	286	15	3	0.2	0.0104895	REAC:R-HSA-71387	REAC	Metabolism of carbohydrates	FUT2,ST3GAL3,B3GNT2	7.58182
OID01098_OID21396	PDCD1	0.0368951	292	15	3	0.2	0.010274	REAC:R-HSA-9694516	REAC	SARS-CoV-2 Infection	TYK2,ST3GAL3,STAT1	7.42603
OID01114_OID21252	EGFL7	0.00971814	192	16	4	0.25	0.0208333	KEGG:05202	KEGG	Transcriptional misregulation in cancer	JMJD1C,FUT8,KLF3,MEF2C	11.0469
OID01114_OID21252	EGFL7	0.0140893	305	20	5	0.25	0.0163934	REAC:R-HSA-446203	REAC	Asparagine N-linked glycosylation	SYVN1,COPZ1,FUT8,MAN1C1,KDELR2	8.88689
OID01114_OID21252	EGFL7	0.0140893	169	20	4	0.2	0.0236686	REAC:R-HSA-983231	REAC	Factors involved in megakaryocyte development and platelet production	JMJD1C,NFE2,RCOR1,ZFPM1	12.8308
OID01114_OID21252	EGFL7	0.0140893	186	20	4	0.2	0.0215054	REAC:R-HSA-948021	REAC	Transport to the Golgi and subsequent modification	COPZ1,FUT8,MAN1C1,KDELR2	11.6581
OID01115_OID20501	FABP9	0.00142	128	23	5	0.217391	0.0390625	REAC:R-HSA-6809371	REAC	Formation of the cornified envelope	KRT71,KRT72,KRT25,TCHH,IVL	18.4137
OID01115_OID20501	FABP9	0.00868413	215	23	5	0.217391	0.0232558	REAC:R-HSA-6805567	REAC	Keratinization	KRT71,KRT72,KRT25,TCHH,IVL	10.9626
OID01116_OID21364	TMPRSS15	0.0280159	286	10	3	0.3	0.0104895	REAC:R-HSA-71387	REAC	Metabolism of carbohydrates	FUT6,FUT2,B3GNT7	11.3727
OID01120_OID21419	CLMP	0.000671471	154	4	3	0.75	0.0194805	KEGG:04932	KEGG	Non-alcoholic fatty liver disease	PPARG,PRKAG2,MLXIPL	41.3182
OID01125_OID20660	CTSO	0.00302423	27	21	3	0.142857	0.111111	KEGG:04966	KEGG	Collecting duct acid secretion	TCIRG1,ATP6V0A2,ATP6V1G1	44.8889
OID01125_OID20660	CTSO	0.00302423	88	21	4	0.190476	0.0454545	KEGG:05323	KEGG	Rheumatoid arthritis	TCIRG1,ATP6V0A2,TLR2,ATP6V1G1	18.3636
OID01125_OID20660	CTSO	0.00708946	131	21	4	0.190476	0.0305344	KEGG:04142	KEGG	Lysosome	TCIRG1,GNPTAB,ATP6V0A2,IGF2R	12.3359
OID01125_OID20660	CTSO	0.00708946	50	21	3	0.142857	0.06	KEGG:05110	KEGG	Vibrio cholerae infection	TCIRG1,ATP6V0A2,ATP6V1G1	24.24
OID01125_OID20660	CTSO	0.00880832	147	21	4	0.190476	0.0272109	KEGG:04145	KEGG	Phagosome	TCIRG1,ATP6V0A2,TLR2,ATP6V1G1	10.9932
OID01125_OID20660	CTSO	0.0114699	70	21	3	0.142857	0.0428571	KEGG:05120	KEGG	Epithelial cell signaling in Helicobacter pylori infection	TCIRG1,ATP6V0A2,ATP6V1G1	17.3143
OID01125_OID20660	CTSO	0.0134904	78	21	3	0.142857	0.0384615	KEGG:04721	KEGG	Synaptic vesicle cycle	TCIRG1,ATP6V0A2,ATP6V1G1	15.5385
OID01125_OID20660	CTSO	0.00214758	31	19	3	0.157895	0.0967742	REAC:R-HSA-917977	REAC	Transferrin endocytosis and recycling	TCIRG1,ATP6V0A2,ATP6V1G1	55.2224
OID01125_OID20660	CTSO	0.00214758	30	19	3	0.157895	0.1	REAC:R-HSA-77387	REAC	Insulin receptor recycling	TCIRG1,ATP6V0A2,ATP6V1G1	57.0632
OID01125_OID20660	CTSO	0.00226163	36	19	3	0.157895	0.0833333	REAC:R-HSA-1222556	REAC	ROS and RNS production in phagocytes	TCIRG1,ATP6V0A2,ATP6V1G1	47.5526
OID01125_OID20660	CTSO	0.00679137	57	19	3	0.157895	0.0526316	REAC:R-HSA-917937	REAC	Iron uptake and transport	TCIRG1,ATP6V0A2,ATP6V1G1	30.0332
OID01125_OID20660	CTSO	0.0113459	73	19	3	0.157895	0.0410959	REAC:R-HSA-74752	REAC	Signaling by Insulin receptor	TCIRG1,ATP6V0A2,ATP6V1G1	23.4506
OID01125_OID20660	CTSO	0.0340392	125	19	3	0.157895	0.024	REAC:R-HSA-114608	REAC	Platelet degranulation	SERPINA1,APOH,PLG	13.6952
OID01125_OID20660	CTSO	0.0340392	130	19	3	0.157895	0.0230769	REAC:R-HSA-76005	REAC	Response to elevated platelet cytosolic Ca2+	SERPINA1,APOH,PLG	13.1684
OID01126_OID20172	FCRL1	0.00191326	44	31	4	0.129032	0.0909091	KEGG:04672	KEGG	Intestinal immune network for IgA production	TNFSF13B,TNFRSF13B,CD40,TNFRSF13C	24.8798
OID01126_OID20172	FCRL1	0.0168828	37	31	3	0.0967742	0.0810811	KEGG:05340	KEGG	Primary immunodeficiency	TNFRSF13B,CD40,TNFRSF13C	22.1901
OID01126_OID20172	FCRL1	0.0172212	102	31	4	0.129032	0.0392157	KEGG:04064	KEGG	NF-kappa B signaling pathway	TNFSF13B,BCL2,CD40,TNFRSF13C	10.7324
OID01126_OID20172	FCRL1	0.0382016	82	34	3	0.0882353	0.0365854	REAC:R-HSA-381340	REAC	Transcriptional regulation of white adipocyte differentiation	CEBPA,EBF1,MED22	11.6664
OID01126_OID20172	FCRL1	0.0413453	100	34	3	0.0882353	0.03	REAC:R-HSA-5668541	REAC	TNFR2 non-canonical NF-kB pathway	TNFSF13B,TNFRSF13B,TNFRSF13C	9.56647
OID01130_OID20787	TFF2	5.07123e-05	28	9	3	0.333333	0.107143	KEGG:00601	KEGG	Glycosphingolipid biosynthesis - lacto and neolacto series	ST3GAL4,FUT2,B3GALT5	101
OID01130_OID20787	TFF2	4.63261e-05	21	12	3	0.25	0.142857	REAC:R-HSA-9033658	REAC	Blood group systems biosynthesis	ST3GAL4,FUT2,B3GALT5	129.071
OID01130_OID20787	TFF2	4.63261e-05	18	12	3	0.25	0.166667	REAC:R-HSA-9037629	REAC	Lewis blood group biosynthesis	ST3GAL4,FUT2,B3GALT5	150.583
OID01130_OID20787	TFF2	0.00381456	305	12	4	0.333333	0.0131148	REAC:R-HSA-446203	REAC	Asparagine N-linked glycosylation	ST3GAL4,UMOD,ASGR1,MGAT5	11.8492
OID01130_OID20787	TFF2	0.0175149	286	12	3	0.25	0.0104895	REAC:R-HSA-71387	REAC	Metabolism of carbohydrates	ST3GAL4,FUT2,B3GALT5	9.47727
OID01132_OID21463	ANGPT2	0.00904431	305	7	3	0.428571	0.00983607	REAC:R-HSA-446203	REAC	Asparagine N-linked glycosylation	ST3GAL4,ASGR1,ST3GAL6	15.2347
OID01134_OID21412	ANGPTL7	0.00229002	305	5	3	0.6	0.00983607	REAC:R-HSA-446203	REAC	Asparagine N-linked glycosylation	ST3GAL4,ASGR1,B4GALT1	21.3285
OID01135_OID20165	CLEC5A	0.0218158	136	18	4	0.222222	0.0294118	REAC:R-HSA-5621481	REAC	C-type lectin receptors (CLRs)	PSMD3,CLEC10A,EP300,NFKB1	17.7157
OID01135_OID20165	CLEC5A	0.0218526	61	18	3	0.166667	0.0491803	REAC:R-HSA-198725	REAC	Nuclear Events (kinase and transcription factor activation)	DUSP6,EP300,TRIB1	29.623
OID01135_OID20165	CLEC5A	0.033727	112	18	3	0.166667	0.0267857	REAC:R-HSA-187037	REAC	Signaling by NTRK1 (TRKA)	DUSP6,EP300,TRIB1	16.1339
OID01135_OID20165	CLEC5A	0.043254	131	18	3	0.166667	0.0229008	REAC:R-HSA-166520	REAC	Signaling by NTRKs	DUSP6,EP300,TRIB1	13.7939
OID01136_OID20180	TINAGL1	0.00286616	89	9	3	0.333333	0.0337079	KEGG:04512	KEGG	ECM-receptor interaction	COL4A1,HSPG2,LAMA5	31.7753
OID01136_OID20180	TINAGL1	0.0407566	356	9	3	0.333333	0.00842697	KEGG:04151	KEGG	PI3K-Akt signaling pathway	COL4A1,CSF1,LAMA5	7.94382
OID01136_OID20180	TINAGL1	0.000128346	30	8	3	0.375	0.1	REAC:R-HSA-3000157	REAC	Laminin interactions	COL4A1,HSPG2,LAMA5	135.525
OID01136_OID20180	TINAGL1	0.000483003	58	8	3	0.375	0.0517241	REAC:R-HSA-3000171	REAC	Non-integrin membrane-ECM interactions	COL4A1,HSPG2,LAMA5	70.0991
OID01136_OID20180	TINAGL1	0.00070052	75	8	3	0.375	0.04	REAC:R-HSA-3000178	REAC	ECM proteoglycans	COL4A1,HSPG2,LAMA5	54.21
OID01136_OID20180	TINAGL1	0.00340461	140	8	3	0.375	0.0214286	REAC:R-HSA-1474228	REAC	Degradation of the extracellular matrix	COL4A1,HSPG2,LAMA5	29.0411
OID01136_OID20180	TINAGL1	0.0248974	297	8	3	0.375	0.010101	REAC:R-HSA-1474244	REAC	Extracellular matrix organization	COL4A1,HSPG2,LAMA5	13.6894
OID01140_OID20175	GHRL	0.0014303	39	16	3	0.1875	0.0769231	REAC:R-HSA-186712	REAC	Regulation of beta-cell development	PTF1A,HNF1B,RFX6	52.125
OID01143_OID20193	CDHR5	0.00579936	86	12	3	0.25	0.0348837	KEGG:04610	KEGG	Complement and coagulation cascades	SERPINA1,CFH,CFHR3	24.6628
OID01143_OID20193	CDHR5	0.0186227	125	15	3	0.2	0.024	REAC:R-HSA-114608	REAC	Platelet degranulation	SERPINA1,APOH,AHSG	17.3472
OID01143_OID20193	CDHR5	0.0186227	107	15	3	0.2	0.0280374	REAC:R-HSA-8957275	REAC	Post-translational protein phosphorylation	SERPINA1,APOE,AHSG	20.2654
OID01143_OID20193	CDHR5	0.0186227	124	15	3	0.2	0.0241935	REAC:R-HSA-381426	REAC	Regulation of Insulin-like Growth Factor (IGF) transport and uptake by Insulin-like Growth Factor Binding Proteins (IGFBPs)	SERPINA1,APOE,AHSG	17.4871
OID01143_OID20193	CDHR5	0.0186227	130	15	3	0.2	0.0230769	REAC:R-HSA-76005	REAC	Response to elevated platelet cytosolic Ca2+	SERPINA1,APOH,AHSG	16.68
OID01149_OID20197	PILRB	0.0159802	305	13	4	0.307692	0.0131148	REAC:R-HSA-446203	REAC	Asparagine N-linked glycosylation	ST3GAL4,ASGR1,ST6GALNAC1,EDEM3	10.9377
OID01151_OID20164	APLP1	0.0228032	258	9	3	0.333333	0.0116279	REAC:R-HSA-76002	REAC	Platelet activation, signaling and aggregation	SRGN,PLCG2,GP6	14.0078
OID01152_OID20189	ADGRG2	0.00140287	47	13	3	0.230769	0.0638298	KEGG:00514	KEGG	Other types of O-glycan biosynthesis	XXYLT1,C1GALT1,GALNT12	41.6563
OID01152_OID20189	ADGRG2	0.00258814	62	11	3	0.272727	0.0483871	REAC:R-HSA-913709	REAC	O-linked glycosylation of mucins	ST3GAL4,C1GALT1,GALNT12	47.6921
OID01152_OID20189	ADGRG2	0.00272372	108	11	3	0.272727	0.0277778	REAC:R-HSA-5173105	REAC	O-linked glycosylation	ST3GAL4,C1GALT1,GALNT12	27.3788
OID01152_OID20189	ADGRG2	0.00285989	123	11	3	0.272727	0.0243902	REAC:R-HSA-1630316	REAC	Glycosaminoglycan metabolism	ST3GAL4,ST3GAL6,VCAN	24.0399
OID01152_OID20189	ADGRG2	0.00352576	140	11	3	0.272727	0.0214286	REAC:R-HSA-3781865	REAC	Diseases of glycosylation	VCAN,C1GALT1,GALNT12	21.1208
OID01152_OID20189	ADGRG2	0.0114046	245	11	3	0.272727	0.0122449	REAC:R-HSA-5668914	REAC	Diseases of metabolism	VCAN,C1GALT1,GALNT12	12.069
OID01152_OID20189	ADGRG2	0.0144241	286	11	3	0.272727	0.0104895	REAC:R-HSA-71387	REAC	Metabolism of carbohydrates	ST3GAL4,ST3GAL6,VCAN	10.3388
OID01152_OID20189	ADGRG2	0.0155469	305	11	3	0.272727	0.00983607	REAC:R-HSA-446203	REAC	Asparagine N-linked glycosylation	ST3GAL4,ASGR1,ST3GAL6	9.69478
OID01155_OID20209	LILRA5	0.0377752	175	19	4	0.210526	0.0228571	KEGG:05152	KEGG	Tuberculosis	FCER1G,FCGR2B,FCGR3A,CEBPB	10.2063
OID01157_OID20635	CD79B	0.00814459	79	14	3	0.214286	0.0379747	KEGG:03018	KEGG	RNA degradation	DCPS,PAN3,EXOSC5	23.0127
OID01157_OID20635	CD79B	0.00140256	29	16	3	0.1875	0.103448	REAC:R-HSA-9683701	REAC	Translation of Structural Proteins	ST3GAL4,ST6GAL1,CANX	70.0991
OID01157_OID20635	CD79B	0.00148053	37	16	3	0.1875	0.0810811	REAC:R-HSA-9694548	REAC	Maturation of spike protein	ST3GAL4,ST6GAL1,CANX	54.9426
OID01157_OID20635	CD79B	0.00156452	305	16	5	0.3125	0.0163934	REAC:R-HSA-446203	REAC	Asparagine N-linked glycosylation	ST3GAL4,UMOD,ASGR1,ST6GAL1,CANX	11.1086
OID01157_OID20635	CD79B	0.00156452	57	16	3	0.1875	0.0526316	REAC:R-HSA-9694635	REAC	Translation of Structural Proteins	ST3GAL4,ST6GAL1,CANX	35.6645
OID01157_OID20635	CD79B	0.00156452	56	16	3	0.1875	0.0535714	REAC:R-HSA-429914	REAC	Deadenylation-dependent mRNA decay	DCPS,PAN3,EXOSC5	36.3013
OID01157_OID20635	CD79B	0.00253125	70	16	3	0.1875	0.0428571	REAC:R-HSA-9772573	REAC	Late SARS-CoV-2 Infection Events	ST3GAL4,ST6GAL1,CANX	29.0411
OID01157_OID20635	CD79B	0.00732952	140	16	3	0.1875	0.0214286	REAC:R-HSA-9678108	REAC	SARS-CoV-1 Infection	ST3GAL4,ST6GAL1,CANX	14.5205
OID01157_OID20635	CD79B	0.0298809	292	16	3	0.1875	0.010274	REAC:R-HSA-9694516	REAC	SARS-CoV-2 Infection	ST3GAL4,ST6GAL1,CANX	6.9619
OID01160_OID20190	SIGLEC7	5.07123e-05	28	9	3	0.333333	0.107143	KEGG:00601	KEGG	Glycosphingolipid biosynthesis - lacto and neolacto series	ST3GAL4,ST3GAL6,B4GALT1	101
OID01160_OID20190	SIGLEC7	1.55578e-05	15	9	3	0.333333	0.2	REAC:R-HSA-975577	REAC	N-Glycan antennae elongation	ST3GAL4,MGAT5,B4GALT1	240.933
OID01160_OID20190	SIGLEC7	1.55578e-05	18	9	3	0.333333	0.166667	REAC:R-HSA-1912420	REAC	Pre-NOTCH Processing in Golgi	ST3GAL4,ST3GAL6,B4GALT1	200.778
OID01160_OID20190	SIGLEC7	3.11005e-05	26	9	3	0.333333	0.115385	REAC:R-HSA-975576	REAC	N-glycan antennae elongation in the medial/trans-Golgi	ST3GAL4,MGAT5,B4GALT1	139
OID01160_OID20190	SIGLEC7	3.11005e-05	28	9	3	0.333333	0.107143	REAC:R-HSA-2022854	REAC	Keratan sulfate biosynthesis	ST3GAL4,ST3GAL6,B4GALT1	129.071
OID01160_OID20190	SIGLEC7	3.77781e-05	34	9	3	0.333333	0.0882353	REAC:R-HSA-1638074	REAC	Keratan sulfate/keratin metabolism	ST3GAL4,ST3GAL6,B4GALT1	106.294
OID01160_OID20190	SIGLEC7	3.77781e-05	305	9	5	0.555556	0.0163934	REAC:R-HSA-446203	REAC	Asparagine N-linked glycosylation	ST3GAL4,ASGR1,MGAT5,ST3GAL6,B4GALT1	19.7486
OID01160_OID20190	SIGLEC7	0.00107122	108	9	3	0.333333	0.0277778	REAC:R-HSA-1912422	REAC	Pre-NOTCH Expression and Processing	ST3GAL4,ST3GAL6,B4GALT1	33.463
OID01160_OID20190	SIGLEC7	0.0012273	123	9	3	0.333333	0.0243902	REAC:R-HSA-1630316	REAC	Glycosaminoglycan metabolism	ST3GAL4,ST3GAL6,B4GALT1	29.3821
OID01160_OID20190	SIGLEC7	0.00278436	186	9	3	0.333333	0.016129	REAC:R-HSA-948021	REAC	Transport to the Golgi and subsequent modification	ST3GAL4,MGAT5,B4GALT1	19.4301
OID01160_OID20190	SIGLEC7	0.004776	232	9	3	0.333333	0.012931	REAC:R-HSA-157118	REAC	Signaling by NOTCH	ST3GAL4,ST3GAL6,B4GALT1	15.5776
OID01160_OID20190	SIGLEC7	0.00692231	286	9	3	0.333333	0.0104895	REAC:R-HSA-71387	REAC	Metabolism of carbohydrates	ST3GAL4,ST3GAL6,B4GALT1	12.6364
OID01161_OID21393	ITGB7	2.48354e-05	28	20	4	0.2	0.142857	KEGG:00601	KEGG	Glycosphingolipid biosynthesis - lacto and neolacto series	ST3GAL4,ST3GAL3,B3GNT2,B4GALT1	60.6
OID01161_OID21393	ITGB7	0.000112326	14	20	3	0.15	0.214286	KEGG:00533	KEGG	Glycosaminoglycan biosynthesis - keratan sulfate	ST3GAL3,B3GNT2,B4GALT1	90.9
OID01161_OID21393	ITGB7	0.00317429	47	20	3	0.15	0.0638298	KEGG:00514	KEGG	Other types of O-glycan biosynthesis	ST3GAL3,ST6GAL1,B4GALT1	27.0766
OID01161_OID21393	ITGB7	0.00340855	53	20	3	0.15	0.0566038	KEGG:00510	KEGG	N-Glycan biosynthesis	MGAT5,ST6GAL1,B4GALT1	24.0113
OID01161_OID21393	ITGB7	3.20599e-06	15	23	4	0.173913	0.266667	REAC:R-HSA-975577	REAC	N-Glycan antennae elongation	ST3GAL4,MGAT5,ST6GAL1,B4GALT1	125.704
OID01161_OID21393	ITGB7	1.574e-05	26	23	4	0.173913	0.153846	REAC:R-HSA-975576	REAC	N-glycan antennae elongation in the medial/trans-Golgi	ST3GAL4,MGAT5,ST6GAL1,B4GALT1	72.5217
OID01161_OID21393	ITGB7	1.574e-05	28	23	4	0.173913	0.142857	REAC:R-HSA-2022854	REAC	Keratan sulfate biosynthesis	ST3GAL4,ST3GAL3,B3GNT2,B4GALT1	67.3416
OID01161_OID21393	ITGB7	1.79479e-05	9	23	3	0.130435	0.333333	REAC:R-HSA-9694719	REAC	Maturation of protein 3a	ST3GAL4,ST3GAL3,ST6GAL1	157.13
OID01161_OID21393	ITGB7	1.79479e-05	9	23	3	0.130435	0.333333	REAC:R-HSA-9683673	REAC	Maturation of protein 3a	ST3GAL4,ST3GAL3,ST6GAL1	157.13
OID01161_OID21393	ITGB7	1.79479e-05	34	23	4	0.173913	0.117647	REAC:R-HSA-1638074	REAC	Keratan sulfate/keratin metabolism	ST3GAL4,ST3GAL3,B3GNT2,B4GALT1	55.4578
OID01161_OID21393	ITGB7	2.1486e-05	37	23	4	0.173913	0.108108	REAC:R-HSA-9694548	REAC	Maturation of spike protein	ST3GAL4,ST3GAL3,MGAT5,ST6GAL1	50.9612
OID01161_OID21393	ITGB7	4.19646e-05	305	23	7	0.304348	0.0229508	REAC:R-HSA-446203	REAC	Asparagine N-linked glycosylation	ST3GAL4,ASGR1,ST3GAL3,MGAT5,ST6GAL1,KDELR2,B4GALT1	10.8188
OID01161_OID21393	ITGB7	9.71808e-05	57	23	4	0.173913	0.0701754	REAC:R-HSA-9694635	REAC	Translation of Structural Proteins	ST3GAL4,ST3GAL3,MGAT5,ST6GAL1	33.0801
OID01161_OID21393	ITGB7	0.000103315	18	23	3	0.130435	0.166667	REAC:R-HSA-1912420	REAC	Pre-NOTCH Processing in Golgi	ST3GAL4,ST3GAL3,B4GALT1	78.5652
OID01161_OID21393	ITGB7	0.000111503	62	23	4	0.173913	0.0645161	REAC:R-HSA-913709	REAC	O-linked glycosylation of mucins	ST3GAL4,ST3GAL3,B3GNT2,ST6GAL1	30.4123
OID01161_OID21393	ITGB7	0.00016612	70	23	4	0.173913	0.0571429	REAC:R-HSA-9772573	REAC	Late SARS-CoV-2 Infection Events	ST3GAL4,ST3GAL3,MGAT5,ST6GAL1	26.9366
OID01161_OID21393	ITGB7	0.000171294	23	23	3	0.130435	0.130435	REAC:R-HSA-977068	REAC	Termination of O-glycan biosynthesis	ST3GAL4,ST3GAL3,ST6GAL1	61.4858
OID01161_OID21393	ITGB7	0.000325462	29	23	3	0.130435	0.103448	REAC:R-HSA-9683701	REAC	Translation of Structural Proteins	ST3GAL4,ST3GAL3,ST6GAL1	48.7646
OID01161_OID21393	ITGB7	0.00038092	186	23	5	0.217391	0.0268817	REAC:R-HSA-948021	REAC	Transport to the Golgi and subsequent modification	ST3GAL4,MGAT5,ST6GAL1,KDELR2,B4GALT1	12.6718
OID01161_OID21393	ITGB7	0.000422873	33	23	3	0.130435	0.0909091	REAC:R-HSA-4085001	REAC	Sialic acid metabolism	ST3GAL4,ST3GAL3,ST6GAL1	42.8538
OID01161_OID21393	ITGB7	0.000613631	108	23	4	0.173913	0.037037	REAC:R-HSA-5173105	REAC	O-linked glycosylation	ST3GAL4,ST3GAL3,B3GNT2,ST6GAL1	17.4589
OID01161_OID21393	ITGB7	0.000613631	108	23	4	0.173913	0.037037	REAC:R-HSA-1912422	REAC	Pre-NOTCH Expression and Processing	ST3GAL4,ST3GAL3,PRKCI,B4GALT1	17.4589
OID01161_OID21393	ITGB7	0.000964262	123	23	4	0.173913	0.0325203	REAC:R-HSA-1630316	REAC	Glycosaminoglycan metabolism	ST3GAL4,ST3GAL3,B3GNT2,B4GALT1	15.3298
OID01161_OID21393	ITGB7	0.00236216	63	23	3	0.130435	0.047619	REAC:R-HSA-446219	REAC	Synthesis of substrates in N-glycan biosythesis	ST3GAL4,ST3GAL3,ST6GAL1	22.4472
OID01161_OID21393	ITGB7	0.00422131	78	23	3	0.130435	0.0384615	REAC:R-HSA-446193	REAC	Biosynthesis of the N-glycan precursor (dolichol lipid-linked oligosaccharide, LLO) and transfer to a nascent protein	ST3GAL4,ST3GAL3,ST6GAL1	18.1304
OID01161_OID21393	ITGB7	0.00814372	232	23	4	0.173913	0.0172414	REAC:R-HSA-157118	REAC	Signaling by NOTCH	ST3GAL4,ST3GAL3,PRKCI,B4GALT1	8.12744
OID01161_OID21393	ITGB7	0.0151002	286	23	4	0.173913	0.013986	REAC:R-HSA-71387	REAC	Metabolism of carbohydrates	ST3GAL4,ST3GAL3,B3GNT2,B4GALT1	6.59289
OID01161_OID21393	ITGB7	0.0154427	140	23	3	0.130435	0.0214286	REAC:R-HSA-9678108	REAC	SARS-CoV-1 Infection	ST3GAL4,ST3GAL3,ST6GAL1	10.1012
OID01161_OID21393	ITGB7	0.0154427	292	23	4	0.173913	0.0136986	REAC:R-HSA-9694516	REAC	SARS-CoV-2 Infection	ST3GAL4,ST3GAL3,MGAT5,ST6GAL1	6.45742
OID01165_OID20104	ENTPD5	7.78232e-06	51	11	4	0.363636	0.0784314	KEGG:04979	KEGG	Cholesterol metabolism	CETP,APOH,APOE,PLTP	60.492
OID01165_OID20104	ENTPD5	0.00146396	33	14	3	0.214286	0.0909091	REAC:R-HSA-5694530	REAC	Cargo concentration in the ER	SERPINA1,LMAN1,MCFD2	70.4026
OID01165_OID20104	ENTPD5	0.00146396	130	14	4	0.285714	0.0307692	REAC:R-HSA-76005	REAC	Response to elevated platelet cytosolic Ca2+	SERPINA1,APOH,AHSG,FGB	23.8286
OID01165_OID20104	ENTPD5	0.00146396	125	14	4	0.285714	0.032	REAC:R-HSA-114608	REAC	Platelet degranulation	SERPINA1,APOH,AHSG,FGB	24.7817
OID01165_OID20104	ENTPD5	0.00398961	68	14	3	0.214286	0.0441176	REAC:R-HSA-204005	REAC	COPII-mediated vesicle transport	SERPINA1,LMAN1,MCFD2	34.166
OID01165_OID20104	ENTPD5	0.0105653	258	14	4	0.285714	0.0155039	REAC:R-HSA-76002	REAC	Platelet activation, signaling and aggregation	SERPINA1,APOH,AHSG,FGB	12.0066
OID01165_OID20104	ENTPD5	0.0109555	107	14	3	0.214286	0.0280374	REAC:R-HSA-8957275	REAC	Post-translational protein phosphorylation	SERPINA1,APOE,AHSG	21.713
OID01165_OID20104	ENTPD5	0.0133297	305	14	4	0.285714	0.0131148	REAC:R-HSA-446203	REAC	Asparagine N-linked glycosylation	SERPINA1,LMAN1,EDEM3,MCFD2	10.1564
OID01165_OID20104	ENTPD5	0.0133297	124	14	3	0.214286	0.0241935	REAC:R-HSA-381426	REAC	Regulation of Insulin-like Growth Factor (IGF) transport and uptake by Insulin-like Growth Factor Binding Proteins (IGFBPs)	SERPINA1,APOE,AHSG	18.7362
OID01165_OID20104	ENTPD5	0.0180235	155	14	3	0.214286	0.0193548	REAC:R-HSA-199977	REAC	ER to Golgi Anterograde Transport	SERPINA1,LMAN1,MCFD2	14.9889
OID01165_OID20104	ENTPD5	0.0239899	186	14	3	0.214286	0.016129	REAC:R-HSA-948021	REAC	Transport to the Golgi and subsequent modification	SERPINA1,LMAN1,MCFD2	12.4908
OID01168_OID20198	CLUL1	3.26294e-05	51	13	4	0.307692	0.0784314	KEGG:04979	KEGG	Cholesterol metabolism	LIPC,CETP,PLTP,LPL	51.1855
OID01168_OID20198	CLUL1	0.000491056	32	13	3	0.230769	0.09375	REAC:R-HSA-8963899	REAC	Plasma lipoprotein remodeling	LIPC,CETP,LPL	78.1875
OID01168_OID20198	CLUL1	0.00275381	71	13	3	0.230769	0.0422535	REAC:R-HSA-174824	REAC	Plasma lipoprotein assembly, remodeling, and clearance	LIPC,CETP,LPL	35.2394
OID01169_OID21455	HDGF	0.00114017	86	8	3	0.375	0.0348837	KEGG:04610	KEGG	Complement and coagulation cascades	KNG1,F11,F12	36.9942
OID01169_OID21455	HDGF	8.28354e-06	23	7	3	0.428571	0.130435	REAC:R-HSA-140837	REAC	Intrinsic Pathway of Fibrin Clot Formation	KNG1,F11,F12	202.025
OID01169_OID21455	HDGF	2.23702e-05	39	7	3	0.428571	0.0769231	REAC:R-HSA-140877	REAC	Formation of Fibrin Clot (Clotting Cascade)	KNG1,F11,F12	119.143
OID01170_OID20223	CHRDL2	0.00114017	86	8	3	0.375	0.0348837	KEGG:04610	KEGG	Complement and coagulation cascades	KNG1,F11,F12	36.9942
OID01170_OID20223	CHRDL2	5.48858e-05	23	9	3	0.333333	0.130435	REAC:R-HSA-140837	REAC	Intrinsic Pathway of Fibrin Clot Formation	KNG1,F11,F12	157.13
OID01170_OID20223	CHRDL2	0.000140676	39	9	3	0.333333	0.0769231	REAC:R-HSA-140877	REAC	Formation of Fibrin Clot (Clotting Cascade)	KNG1,F11,F12	92.6667
OID01170_OID20223	CHRDL2	0.00758622	305	9	3	0.333333	0.00983607	REAC:R-HSA-446203	REAC	Asparagine N-linked glycosylation	ST3GAL4,ASGR1,ST6GAL1	11.8492
OID01174_OID20204	SOST	0.0038163	147	23	5	0.217391	0.0340136	KEGG:05224	KEGG	Breast cancer	SP1,TNFSF11,FOS,DVL2,JAG1	12.5466
OID01174_OID20204	SOST	0.00818357	105	23	4	0.173913	0.0380952	KEGG:04928	KEGG	Parathyroid hormone synthesis, secretion and action	SP1,TNFSF11,FOS,RUNX2	14.0522
OID01174_OID20204	SOST	0.00985246	132	23	4	0.173913	0.030303	KEGG:04380	KEGG	Osteoclast differentiation	TNFSF11,FOS,TNFRSF11A,TNFRSF11B	11.1779
OID01174_OID20204	SOST	0.0154654	291	23	5	0.217391	0.0171821	KEGG:04060	KEGG	Cytokine-cytokine receptor interaction	TNFSF11,TNFRSF11A,BMP2,CCR3,TNFRSF11B	6.33797
OID01174_OID20204	SOST	0.0154654	70	23	3	0.130435	0.0428571	KEGG:04917	KEGG	Prolactin signaling pathway	TNFSF11,FOS,TNFRSF11A	15.8087
OID01174_OID20204	SOST	0.0205449	192	23	4	0.173913	0.0208333	KEGG:05202	KEGG	Transcriptional misregulation in cancer	SP1,SUPT3H,RUNX2,TRAF1	7.68478
OID01174_OID20204	SOST	0.0205449	88	23	3	0.130435	0.0340909	KEGG:05323	KEGG	Rheumatoid arthritis	TNFSF11,FOS,TNFRSF11A	12.5751
OID01174_OID20204	SOST	0.0227519	95	23	3	0.130435	0.0315789	KEGG:01522	KEGG	Endocrine resistance	SP1,FOS,JAG1	11.6485
OID01174_OID20204	SOST	0.0250888	102	23	3	0.130435	0.0294118	KEGG:04064	KEGG	NF-kappa B signaling pathway	TNFSF11,TNFRSF11A,TRAF1	10.8491
OID01174_OID20204	SOST	0.0261343	107	23	3	0.130435	0.0280374	KEGG:04350	KEGG	TGF-beta signaling pathway	SP1,SMAD9,BMP2	10.3421
OID01174_OID20204	SOST	0.0279618	113	23	3	0.130435	0.0265487	KEGG:04668	KEGG	TNF signaling pathway	FOS,JAG1,TRAF1	9.793
OID01174_OID20204	SOST	0.0452033	138	23	3	0.130435	0.0217391	KEGG:04371	KEGG	Apelin signaling pathway	JAG1,SPP1,MYLK4	8.0189
OID01174_OID20204	SOST	0.0115201	113	24	4	0.166667	0.0353982	REAC:R-HSA-1989781	REAC	PPARA activates gene expression	SP1,SMARCD3,ABCA1,MED22	15.9912
OID01174_OID20204	SOST	0.0115201	114	24	4	0.166667	0.0350877	REAC:R-HSA-400206	REAC	Regulation of lipid metabolism by PPARalpha	SP1,SMARCD3,ABCA1,MED22	15.8509
OID01178_OID20142	DPP7	0.026439	107	15	3	0.2	0.0280374	REAC:R-HSA-8957275	REAC	Post-translational protein phosphorylation	SERPINA1,APOE,AHSG	20.2654
OID01178_OID20142	DPP7	0.026439	124	15	3	0.2	0.0241935	REAC:R-HSA-381426	REAC	Regulation of Insulin-like Growth Factor (IGF) transport and uptake by Insulin-like Growth Factor Binding Proteins (IGFBPs)	SERPINA1,APOE,AHSG	17.4871
OID01180_OID20755	ADGRE2	0.000847537	37	13	3	0.230769	0.0810811	REAC:R-HSA-9694548	REAC	Maturation of spike protein	ST3GAL4,ST3GAL3,MGAT5	67.6216
OID01180_OID20755	ADGRE2	0.000847537	305	13	5	0.384615	0.0163934	REAC:R-HSA-446203	REAC	Asparagine N-linked glycosylation	ST3GAL4,ASGR1,CD55,ST3GAL3,MGAT5	13.6721
OID01180_OID20755	ADGRE2	0.000884513	57	13	3	0.230769	0.0526316	REAC:R-HSA-9694635	REAC	Translation of Structural Proteins	ST3GAL4,ST3GAL3,MGAT5	43.8947
OID01180_OID20755	ADGRE2	0.0010909	70	13	3	0.230769	0.0428571	REAC:R-HSA-9772573	REAC	Late SARS-CoV-2 Infection Events	ST3GAL4,ST3GAL3,MGAT5	35.7429
OID01180_OID20755	ADGRE2	0.00684775	186	13	3	0.230769	0.016129	REAC:R-HSA-948021	REAC	Transport to the Golgi and subsequent modification	ST3GAL4,CD55,MGAT5	13.4516
OID01180_OID20755	ADGRE2	0.0200396	292	13	3	0.230769	0.010274	REAC:R-HSA-9694516	REAC	SARS-CoV-2 Infection	ST3GAL4,ST3GAL3,MGAT5	8.56849
OID01181_OID20689	ENPP7	0.00196365	51	13	3	0.230769	0.0588235	KEGG:04979	KEGG	Cholesterol metabolism	LIPC,APOE,APOC1	38.3891
OID01181_OID20689	ENPP7	0.000989217	36	15	3	0.2	0.0833333	REAC:R-HSA-8964043	REAC	Plasma lipoprotein clearance	LIPC,APOE,APOC1	60.2333
OID01181_OID20689	ENPP7	0.00428217	71	15	3	0.2	0.0422535	REAC:R-HSA-174824	REAC	Plasma lipoprotein assembly, remodeling, and clearance	LIPC,APOE,APOC1	30.5408
OID01183_OID20171	MCFD2	0.00196152	155	6	3	0.5	0.0193548	REAC:R-HSA-199977	REAC	ER to Golgi Anterograde Transport	COPZ1,SERPINA1,LMAN1	34.9742
OID01183_OID20171	MCFD2	0.00196152	186	6	3	0.5	0.016129	REAC:R-HSA-948021	REAC	Transport to the Golgi and subsequent modification	COPZ1,SERPINA1,LMAN1	29.1452
OID01183_OID20171	MCFD2	0.00455359	305	6	3	0.5	0.00983607	REAC:R-HSA-446203	REAC	Asparagine N-linked glycosylation	COPZ1,SERPINA1,LMAN1	17.7738
OID01185_OID21032	SUMF2	1.52587e-08	155	28	9	0.321429	0.0580645	REAC:R-HSA-199977	REAC	ER to Golgi Anterograde Transport	SEC23A,SEC16B,MCFD2,ARF4,TFG,SEC24D,ARF5,KDELR2,SEC16A	22.4834
OID01185_OID21032	SUMF2	3.89955e-08	186	28	9	0.321429	0.0483871	REAC:R-HSA-948021	REAC	Transport to the Golgi and subsequent modification	SEC23A,SEC16B,MCFD2,ARF4,TFG,SEC24D,ARF5,KDELR2,SEC16A	18.7362
OID01185_OID21032	SUMF2	5.79089e-07	68	28	6	0.214286	0.0882353	REAC:R-HSA-204005	REAC	COPII-mediated vesicle transport	SEC23A,SEC16B,MCFD2,TFG,SEC24D,SEC16A	34.166
OID01185_OID21032	SUMF2	1.19349e-06	305	28	9	0.321429	0.0295082	REAC:R-HSA-446203	REAC	Asparagine N-linked glycosylation	SEC23A,SEC16B,MCFD2,ARF4,TFG,SEC24D,ARF5,KDELR2,SEC16A	11.426
OID01185_OID21032	SUMF2	0.000844292	29	28	3	0.107143	0.103448	REAC:R-HSA-983170	REAC	Antigen Presentation: Folding, assembly and peptide loading of class I MHC	SEC23A,SEC24D,HLA-B	40.0567
OID01185_OID21032	SUMF2	0.00102434	33	28	3	0.107143	0.0909091	REAC:R-HSA-5694530	REAC	Cargo concentration in the ER	SEC23A,MCFD2,SEC24D	35.2013
OID01185_OID21032	SUMF2	0.00122757	99	28	4	0.142857	0.040404	REAC:R-HSA-6811434	REAC	COPI-dependent Golgi-to-ER retrograde traffic	ARF4,BNIP1,ARF5,KDELR2	15.645
OID01185_OID21032	SUMF2	0.00149162	202	28	5	0.178571	0.0247525	REAC:R-HSA-6811442	REAC	Intra-Golgi and retrograde Golgi-to-ER traffic	ARF4,BNIP1,GCC1,ARF5,KDELR2	9.58451
OID01185_OID21032	SUMF2	0.00310758	53	28	3	0.107143	0.0566038	REAC:R-HSA-1655829	REAC	Regulation of cholesterol biosynthesis by SREBP (SREBF)	GPAM,SEC23A,SEC24D	21.9178
OID01185_OID21032	SUMF2	0.00310758	133	28	4	0.142857	0.0300752	REAC:R-HSA-8856688	REAC	Golgi-to-ER retrograde transport	ARF4,BNIP1,ARF5,KDELR2	11.6455
OID01185_OID21032	SUMF2	0.016567	102	28	3	0.107143	0.0294118	REAC:R-HSA-6807878	REAC	COPI-mediated anterograde transport	ARF4,ARF5,KDELR2	11.3887
OID01185_OID21032	SUMF2	0.022688	120	28	3	0.107143	0.025	REAC:R-HSA-9705671	REAC	SARS-CoV-2 activates/modulates innate and adaptive immune responses	SEC23A,SEC24D,HLA-B	9.68036
OID01185_OID21032	SUMF2	0.0402158	152	28	3	0.107143	0.0197368	REAC:R-HSA-8957322	REAC	Metabolism of steroids	GPAM,SEC23A,SEC24D	7.64239
OID01186_OID20181	CANT1	7.47339e-05	28	9	3	0.333333	0.107143	KEGG:00601	KEGG	Glycosphingolipid biosynthesis - lacto and neolacto series	FUT6,FUT2,B4GALT1	101
OID01186_OID20181	CANT1	0.00569141	258	14	4	0.285714	0.0155039	REAC:R-HSA-76002	REAC	Platelet activation, signaling and aggregation	GP6,AHSG,HRG,ORM1	12.0066
OID01186_OID20181	CANT1	0.006587	125	14	3	0.214286	0.024	REAC:R-HSA-114608	REAC	Platelet degranulation	AHSG,HRG,ORM1	18.5863
OID01186_OID20181	CANT1	0.006587	130	14	3	0.214286	0.0230769	REAC:R-HSA-76005	REAC	Response to elevated platelet cytosolic Ca2+	AHSG,HRG,ORM1	17.8714
OID01186_OID20181	CANT1	0.0343891	286	14	3	0.214286	0.0104895	REAC:R-HSA-71387	REAC	Metabolism of carbohydrates	FUT6,FUT2,B4GALT1	8.12338
OID01187_OID21483	CD1C	0.0298374	198	16	4	0.25	0.020202	KEGG:05169	KEGG	Epstein-Barr virus infection	RUNX3,HLA-B,NFKBIE,CDK6	10.7121
OID01188_OID20727	GAL	0.00277215	51	30	4	0.133333	0.0784314	KEGG:04979	KEGG	Cholesterol metabolism	CETP,LIPG,PLTP,ABCA1	22.1804
OID01188_OID20727	GAL	0.00128142	16	34	3	0.0882353	0.1875	REAC:R-HSA-5654693	REAC	FRS-mediated FGFR1 signaling	SOS1,FGF1,FGF10	59.7904
OID01188_OID20727	GAL	0.00128142	40	34	4	0.117647	0.1	REAC:R-HSA-5654736	REAC	Signaling by FGFR1	SPRY2,SOS1,FGF1,FGF10	31.8882
OID01188_OID20727	GAL	0.00128142	16	34	3	0.0882353	0.1875	REAC:R-HSA-5654699	REAC	SHC-mediated cascade:FGFR2	SOS1,FGF1,FGF10	59.7904
OID01188_OID20727	GAL	0.00128142	13	34	3	0.0882353	0.230769	REAC:R-HSA-5654688	REAC	SHC-mediated cascade:FGFR1	SOS1,FGF1,FGF10	73.5882
OID01188_OID20727	GAL	0.00176247	19	34	3	0.0882353	0.157895	REAC:R-HSA-5654700	REAC	FRS-mediated FGFR2 signaling	SOS1,FGF1,FGF10	50.3498
OID01188_OID20727	GAL	0.00199605	22	34	3	0.0882353	0.136364	REAC:R-HSA-5654687	REAC	Downstream signaling of activated FGFR1	SOS1,FGF1,FGF10	43.484
OID01188_OID20727	GAL	0.00199605	23	34	3	0.0882353	0.130435	REAC:R-HSA-5654696	REAC	Downstream signaling of activated FGFR2	SOS1,FGF1,FGF10	41.5934
OID01188_OID20727	GAL	0.00199605	64	34	4	0.117647	0.0625	REAC:R-HSA-5654738	REAC	Signaling by FGFR2	SPRY2,SOS1,FGF1,FGF10	19.9301
OID01188_OID20727	GAL	0.00258809	26	34	3	0.0882353	0.115385	REAC:R-HSA-5654726	REAC	Negative regulation of FGFR1 signaling	SPRY2,FGF1,FGF10	36.7941
OID01188_OID20727	GAL	0.00264127	74	34	4	0.117647	0.0540541	REAC:R-HSA-190236	REAC	Signaling by FGFR	SPRY2,SOS1,FGF1,FGF10	17.2369
OID01188_OID20727	GAL	0.00264127	28	34	3	0.0882353	0.107143	REAC:R-HSA-5654727	REAC	Negative regulation of FGFR2 signaling	SPRY2,FGF1,FGF10	34.166
OID01188_OID20727	GAL	0.00337444	32	34	3	0.0882353	0.09375	REAC:R-HSA-5654741	REAC	Signaling by FGFR3	SPRY2,SOS1,FGF1	29.8952
OID01188_OID20727	GAL	0.00410822	35	34	3	0.0882353	0.0857143	REAC:R-HSA-5654743	REAC	Signaling by FGFR4	SPRY2,SOS1,FGF1	27.3328
OID01188_OID20727	GAL	0.00453253	37	34	3	0.0882353	0.0810811	REAC:R-HSA-5655253	REAC	Signaling by FGFR2 in disease	SOS1,FGF1,FGF10	25.8553
OID01188_OID20727	GAL	0.00497656	39	34	3	0.0882353	0.0769231	REAC:R-HSA-112399	REAC	IRS-mediated signalling	SOS1,FGF1,FGF10	24.5294
OID01188_OID20727	GAL	0.00543626	43	34	3	0.0882353	0.0697674	REAC:R-HSA-2428928	REAC	IRS-related events triggered by IGF1R	SOS1,FGF1,FGF10	22.2476
OID01188_OID20727	GAL	0.00543626	44	34	3	0.0882353	0.0681818	REAC:R-HSA-2404192	REAC	Signaling by Type 1 Insulin-like Growth Factor 1 Receptor (IGF1R)	SOS1,FGF1,FGF10	21.742
OID01188_OID20727	GAL	0.00543626	43	34	3	0.0882353	0.0697674	REAC:R-HSA-2428924	REAC	IGF1R signaling cascade	SOS1,FGF1,FGF10	22.2476
OID01188_OID20727	GAL	0.00554792	45	34	3	0.0882353	0.0666667	REAC:R-HSA-74751	REAC	Insulin receptor signalling cascade	SOS1,FGF1,FGF10	21.2588
OID01188_OID20727	GAL	0.00895708	56	34	3	0.0882353	0.0535714	REAC:R-HSA-1226099	REAC	Signaling by FGFR in disease	SOS1,FGF1,FGF10	17.083
OID01188_OID20727	GAL	0.0127756	71	34	3	0.0882353	0.0422535	REAC:R-HSA-174824	REAC	Plasma lipoprotein assembly, remodeling, and clearance	CETP,LIPG,ABCA1	13.4739
OID01188_OID20727	GAL	0.01326	73	34	3	0.0882353	0.0410959	REAC:R-HSA-74752	REAC	Signaling by Insulin receptor	SOS1,FGF1,FGF10	13.1048
OID01188_OID20727	GAL	0.0378634	113	34	3	0.0882353	0.0265487	REAC:R-HSA-1989781	REAC	PPARA activates gene expression	FADS1,PPARG,ABCA1	8.4659
OID01188_OID20727	GAL	0.0379784	114	34	3	0.0882353	0.0263158	REAC:R-HSA-400206	REAC	Regulation of lipid metabolism by PPARalpha	FADS1,PPARG,ABCA1	8.39164
OID01189_OID20170	CDH2	0.0238646	77	14	3	0.214286	0.038961	KEGG:05100	KEGG	Bacterial invasion of epithelial cells	CDH1,ACTG1,ACTR3	23.6104
OID01189_OID20170	CDH2	0.0238646	227	14	4	0.285714	0.0176211	KEGG:04810	KEGG	Regulation of actin cytoskeleton	ACTG1,ACTR3,CYFIP2,ITGA1	10.6784
OID01189_OID20170	CDH2	0.00214676	35	21	3	0.142857	0.0857143	REAC:R-HSA-5663213	REAC	RHO GTPases Activate WASPs and WAVEs	ACTG1,ACTR3,CYFIP2	44.2531
OID01189_OID20170	CDH2	0.00214676	32	21	3	0.142857	0.09375	REAC:R-HSA-418990	REAC	Adherens junctions interactions	CDH1,CDH15,ACTG1	48.4018
OID01189_OID20170	CDH2	0.00214676	91	21	4	0.190476	0.043956	REAC:R-HSA-446728	REAC	Cell junction organization	CD151,CDH1,CDH15,ACTG1	22.6939
OID01189_OID20170	CDH2	0.00214676	297	21	6	0.285714	0.020202	REAC:R-HSA-1474244	REAC	Extracellular matrix organization	CD151,CAPN15,CDH1,PRKCA,NCAN,ITGA1	10.43
OID01189_OID20170	CDH2	0.00401503	127	21	4	0.190476	0.0314961	REAC:R-HSA-1500931	REAC	Cell-Cell communication	CD151,CDH1,CDH15,ACTG1	16.261
OID01189_OID20170	CDH2	0.00878729	64	21	3	0.142857	0.046875	REAC:R-HSA-421270	REAC	Cell-cell junction organization	CDH1,CDH15,ACTG1	24.2009
OID01189_OID20170	CDH2	0.00918381	319	21	5	0.238095	0.015674	REAC:R-HSA-195258	REAC	RHO GTPase Effectors	CDH1,PRKCA,ACTG1,ACTR3,CYFIP2	8.09225
OID01189_OID20170	CDH2	0.0204258	94	21	3	0.142857	0.0319149	REAC:R-HSA-4420097	REAC	VEGFA-VEGFR2 Pathway	PRKCA,ACTG1,CYFIP2	16.4772
OID01189_OID20170	CDH2	0.0231122	116	21	3	0.142857	0.0258621	REAC:R-HSA-2029482	REAC	Regulation of actin dynamics for phagocytic cup formation	ACTG1,ACTR3,CYFIP2	13.3522
OID01189_OID20170	CDH2	0.0231122	113	21	3	0.142857	0.0265487	REAC:R-HSA-9664407	REAC	Parasite infection	ACTG1,ACTR3,CYFIP2	13.7067
OID01189_OID20170	CDH2	0.0231122	113	21	3	0.142857	0.0265487	REAC:R-HSA-9664417	REAC	Leishmania phagocytosis	ACTG1,ACTR3,CYFIP2	13.7067
OID01189_OID20170	CDH2	0.0231122	119	21	3	0.142857	0.0252101	REAC:R-HSA-373760	REAC	L1CAM interactions	ACTG1,NCAN,ITGA1	13.0156
OID01189_OID20170	CDH2	0.0231122	104	21	3	0.142857	0.0288462	REAC:R-HSA-194138	REAC	Signaling by VEGF	PRKCA,ACTG1,CYFIP2	14.8929
OID01189_OID20170	CDH2	0.0231122	113	21	3	0.142857	0.0265487	REAC:R-HSA-9664422	REAC	FCGR3A-mediated phagocytosis	ACTG1,ACTR3,CYFIP2	13.7067
OID01189_OID20170	CDH2	0.024838	130	21	3	0.142857	0.0230769	REAC:R-HSA-76005	REAC	Response to elevated platelet cytosolic Ca2+	SERPINA1,APOH,PRKCA	11.9143
OID01189_OID20170	CDH2	0.0286256	140	21	3	0.142857	0.0214286	REAC:R-HSA-2029480	REAC	Fcgamma receptor (FCGR) dependent phagocytosis	ACTG1,ACTR3,CYFIP2	11.0633
OID01189_OID20170	CDH2	0.0290619	144	21	3	0.142857	0.0208333	REAC:R-HSA-8856828	REAC	Clathrin-mediated endocytosis	ACTG1,ACTR3,FCHO2	10.756
OID01190_OID20161	TYRO3	3.07441e-07	28	9	4	0.444444	0.142857	KEGG:00601	KEGG	Glycosphingolipid biosynthesis - lacto and neolacto series	ST3GAL4,ST3GAL3,ST3GAL6,B4GALT1	134.667
OID01190_OID20161	TYRO3	8.9897e-08	18	10	4	0.4	0.222222	REAC:R-HSA-1912420	REAC	Pre-NOTCH Processing in Golgi	ST3GAL4,ST3GAL3,ST3GAL6,B4GALT1	240.933
OID01190_OID20161	TYRO3	2.99428e-07	28	10	4	0.4	0.142857	REAC:R-HSA-2022854	REAC	Keratan sulfate biosynthesis	ST3GAL4,ST3GAL3,ST3GAL6,B4GALT1	154.886
OID01190_OID20161	TYRO3	4.50935e-07	34	10	4	0.4	0.117647	REAC:R-HSA-1638074	REAC	Keratan sulfate/keratin metabolism	ST3GAL4,ST3GAL3,ST3GAL6,B4GALT1	127.553
OID01190_OID20161	TYRO3	1.82535e-06	305	10	6	0.6	0.0196721	REAC:R-HSA-446203	REAC	Asparagine N-linked glycosylation	ST3GAL4,ASGR1,ST3GAL3,MGAT3,ST3GAL6,B4GALT1	21.3285
OID01190_OID20161	TYRO3	7.41605e-06	18	10	3	0.3	0.166667	REAC:R-HSA-9037629	REAC	Lewis blood group biosynthesis	ST3GAL4,ST3GAL3,ST3GAL6	180.7
OID01190_OID20161	TYRO3	1.00582e-05	21	10	3	0.3	0.142857	REAC:R-HSA-9033658	REAC	Blood group systems biosynthesis	ST3GAL4,ST3GAL3,ST3GAL6	154.886
OID01190_OID20161	TYRO3	1.68129e-05	26	10	3	0.3	0.115385	REAC:R-HSA-975576	REAC	N-glycan antennae elongation in the medial/trans-Golgi	ST3GAL4,MGAT3,B4GALT1	125.1
OID01190_OID20161	TYRO3	1.89083e-05	108	10	4	0.4	0.037037	REAC:R-HSA-1912422	REAC	Pre-NOTCH Expression and Processing	ST3GAL4,ST3GAL3,ST3GAL6,B4GALT1	40.1556
OID01190_OID20161	TYRO3	2.54546e-05	123	10	4	0.4	0.0325203	REAC:R-HSA-1630316	REAC	Glycosaminoglycan metabolism	ST3GAL4,ST3GAL3,ST3GAL6,B4GALT1	35.2585
OID01190_OID20161	TYRO3	2.54546e-05	33	10	3	0.3	0.0909091	REAC:R-HSA-4085001	REAC	Sialic acid metabolism	ST3GAL4,ST3GAL3,ST3GAL6	98.5636
OID01190_OID20161	TYRO3	0.000160505	63	10	3	0.3	0.047619	REAC:R-HSA-446219	REAC	Synthesis of substrates in N-glycan biosythesis	ST3GAL4,ST3GAL3,ST3GAL6	51.6286
OID01190_OID20161	TYRO3	0.000223852	78	10	3	0.3	0.0384615	REAC:R-HSA-446193	REAC	Biosynthesis of the N-glycan precursor (dolichol lipid-linked oligosaccharide, LLO) and transfer to a nascent protein	ST3GAL4,ST3GAL3,ST3GAL6	41.7
OID01190_OID20161	TYRO3	0.000223852	232	10	4	0.4	0.0172414	REAC:R-HSA-157118	REAC	Signaling by NOTCH	ST3GAL4,ST3GAL3,ST3GAL6,B4GALT1	18.6931
OID01190_OID20161	TYRO3	0.00039523	286	10	4	0.4	0.013986	REAC:R-HSA-71387	REAC	Metabolism of carbohydrates	ST3GAL4,ST3GAL3,ST3GAL6,B4GALT1	15.1636
OID01190_OID20161	TYRO3	0.00200858	186	10	3	0.3	0.016129	REAC:R-HSA-948021	REAC	Transport to the Golgi and subsequent modification	ST3GAL4,MGAT3,B4GALT1	17.4871
OID01194_OID21026	VCAN	0.000555677	21	19	3	0.157895	0.142857	KEGG:00532	KEGG	Glycosaminoglycan biosynthesis - chondroitin sulfate / dermatan sulfate	CSGALNACT2,CHSY1,CSGALNACT1	63.7895
OID01194_OID21026	VCAN	0.00146021	36	19	3	0.157895	0.0833333	KEGG:00512	KEGG	Mucin type O-glycan biosynthesis	GALNT2,GALNT15,ST3GAL1	37.2105
OID01194_OID21026	VCAN	0.031098	147	19	3	0.157895	0.0204082	KEGG:04145	KEGG	Phagosome	COLEC12,FCGR3A,FCGR2B	9.11278
OID01194_OID21026	VCAN	4.48869e-06	19	20	4	0.2	0.210526	REAC:R-HSA-2022870	REAC	Chondroitin sulfate biosynthesis	CSGALNACT2,DCN,CHSY1,CSGALNACT1	114.126
OID01194_OID21026	VCAN	0.00010934	123	20	5	0.25	0.0406504	REAC:R-HSA-1630316	REAC	Glycosaminoglycan metabolism	CSGALNACT2,DCN,CHSY1,ST3GAL1,CSGALNACT1	22.0366
OID01194_OID21026	VCAN	0.00010934	49	20	4	0.2	0.0816327	REAC:R-HSA-1793185	REAC	Chondroitin sulfate/dermatan sulfate metabolism	CSGALNACT2,DCN,CHSY1,CSGALNACT1	44.2531
OID01194_OID21026	VCAN	0.00386618	286	20	5	0.25	0.0174825	REAC:R-HSA-71387	REAC	Metabolism of carbohydrates	CSGALNACT2,DCN,CHSY1,ST3GAL1,CSGALNACT1	9.47727
OID01194_OID21026	VCAN	0.00422056	62	20	3	0.15	0.0483871	REAC:R-HSA-913709	REAC	O-linked glycosylation of mucins	GALNT2,GALNT15,ST3GAL1	26.2306
OID01194_OID21026	VCAN	0.0169509	108	20	3	0.15	0.0277778	REAC:R-HSA-5173105	REAC	O-linked glycosylation	GALNT2,GALNT15,ST3GAL1	15.0583
OID01196_OID20129	TSHB	0.000703521	223	19	6	0.315789	0.0269058	KEGG:04024	KEGG	cAMP signaling pathway	TSHR,ADCY9,SOX9,VAV3,HTR6,PDE10A	12.0142
OID01196_OID20129	TSHB	0.011788	61	19	3	0.157895	0.0491803	KEGG:04213	KEGG	Longevity regulating pathway - multiple species	ADCY9,INSR,FOXA2	21.9603
OID01196_OID20129	TSHB	0.011788	58	19	3	0.157895	0.0517241	KEGG:04923	KEGG	Regulation of lipolysis in adipocytes	TSHR,ADCY9,INSR	23.0962
OID01196_OID20129	TSHB	0.0162621	75	19	3	0.157895	0.04	KEGG:04918	KEGG	Thyroid hormone synthesis	TSHR,ADCY9,TG	17.8611
OID01196_OID20129	TSHB	0.0236462	210	19	4	0.210526	0.0190476	KEGG:04015	KEGG	Rap1 signaling pathway	ADCY9,INSR,VAV3,VEGFA	8.50526
OID01196_OID20129	TSHB	0.0220255	156	21	4	0.190476	0.025641	REAC:R-HSA-418555	REAC	G alpha (s) signalling events	TSHR,ADCY9,HTR6,PDE10A	13.2381
OID01196_OID20129	TSHB	0.0379583	292	21	4	0.190476	0.0136986	REAC:R-HSA-9006925	REAC	Intracellular signaling by second messengers	ADCY9,INSR,NRG1,PRKX	7.07241
OID01196_OID20129	TSHB	0.0379583	118	21	3	0.142857	0.0254237	REAC:R-HSA-8878166	REAC	Transcriptional regulation by RUNX2	MAF,SOX9,HES1	13.1259
OID01196_OID20129	TSHB	0.0483033	169	21	3	0.142857	0.0177515	REAC:R-HSA-983231	REAC	Factors involved in megakaryocyte development and platelet production	GATA3,ITPK1,CAPZB	9.16484
OID01202_OID20216	SDC4	0.0321549	169	31	5	0.16129	0.0295858	REAC:R-HSA-983231	REAC	Factors involved in megakaryocyte development and platelet production	JMJD1C,ZFPM1,ZFPM2,AK3,JAK2	10.3474
OID01208_OID20168	MEP1B	0.000149041	26	12	3	0.25	0.115385	KEGG:04950	KEGG	Maturity onset diabetes of the young	HNF1A,ONECUT1,HNF4A	81.5769
OID01209_OID20224	ROR1	0.0487468	170	10	3	0.3	0.0176471	KEGG:04530	KEGG	Tight junction	MYH9,PRKAG2,AMOT	14.9718
OID01213_OID20712	DNER	0.00062913	28	14	3	0.214286	0.107143	KEGG:00601	KEGG	Glycosphingolipid biosynthesis - lacto and neolacto series	ST3GAL4,B4GALNT2,FUT2	64.9286
OID01213_OID20712	DNER	0.000217577	21	15	3	0.2	0.142857	REAC:R-HSA-9033658	REAC	Blood group systems biosynthesis	ST3GAL4,B4GALNT2,FUT2	103.257
OID01213_OID20712	DNER	0.000217577	18	15	3	0.2	0.166667	REAC:R-HSA-9037629	REAC	Lewis blood group biosynthesis	ST3GAL4,B4GALNT2,FUT2	120.467
OID01216_OID20366	CHL1	4.0036e-05	28	9	3	0.333333	0.107143	KEGG:00601	KEGG	Glycosphingolipid biosynthesis - lacto and neolacto series	ST3GAL4,ST3GAL3,ST3GAL6	101
OID01216_OID20366	CHL1	1.37334e-05	18	10	3	0.3	0.166667	REAC:R-HSA-1912420	REAC	Pre-NOTCH Processing in Golgi	ST3GAL4,ST3GAL3,ST3GAL6	180.7
OID01216_OID20366	CHL1	1.37334e-05	18	10	3	0.3	0.166667	REAC:R-HSA-9037629	REAC	Lewis blood group biosynthesis	ST3GAL4,ST3GAL3,ST3GAL6	180.7
OID01216_OID20366	CHL1	1.49011e-05	21	10	3	0.3	0.142857	REAC:R-HSA-9033658	REAC	Blood group systems biosynthesis	ST3GAL4,ST3GAL3,ST3GAL6	154.886
OID01216_OID20366	CHL1	2.74345e-05	28	10	3	0.3	0.107143	REAC:R-HSA-2022854	REAC	Keratan sulfate biosynthesis	ST3GAL4,ST3GAL3,ST3GAL6	116.164
OID01216_OID20366	CHL1	3.28003e-05	33	10	3	0.3	0.0909091	REAC:R-HSA-4085001	REAC	Sialic acid metabolism	ST3GAL4,ST3GAL3,ST3GAL6	98.5636
OID01216_OID20366	CHL1	3.28003e-05	305	10	5	0.5	0.0163934	REAC:R-HSA-446203	REAC	Asparagine N-linked glycosylation	ST3GAL4,ASGR1,ST3GAL3,MGAT3,ST3GAL6	17.7738
OID01216_OID20366	CHL1	3.28003e-05	34	10	3	0.3	0.0882353	REAC:R-HSA-1638074	REAC	Keratan sulfate/keratin metabolism	ST3GAL4,ST3GAL3,ST3GAL6	95.6647
OID01216_OID20366	CHL1	0.000163477	63	10	3	0.3	0.047619	REAC:R-HSA-446219	REAC	Synthesis of substrates in N-glycan biosythesis	ST3GAL4,ST3GAL3,ST3GAL6	51.6286
OID01216_OID20366	CHL1	0.000226113	78	10	3	0.3	0.0384615	REAC:R-HSA-446193	REAC	Biosynthesis of the N-glycan precursor (dolichol lipid-linked oligosaccharide, LLO) and transfer to a nascent protein	ST3GAL4,ST3GAL3,ST3GAL6	41.7
OID01216_OID20366	CHL1	0.000548171	108	10	3	0.3	0.0277778	REAC:R-HSA-1912422	REAC	Pre-NOTCH Expression and Processing	ST3GAL4,ST3GAL3,ST3GAL6	30.1167
OID01216_OID20366	CHL1	0.000744596	123	10	3	0.3	0.0243902	REAC:R-HSA-1630316	REAC	Glycosaminoglycan metabolism	ST3GAL4,ST3GAL3,ST3GAL6	26.4439
OID01216_OID20366	CHL1	0.00327936	232	10	3	0.3	0.012931	REAC:R-HSA-157118	REAC	Signaling by NOTCH	ST3GAL4,ST3GAL3,ST3GAL6	14.0198
OID01216_OID20366	CHL1	0.00495491	286	10	3	0.3	0.0104895	REAC:R-HSA-71387	REAC	Metabolism of carbohydrates	ST3GAL4,ST3GAL3,ST3GAL6	11.3727
OID01218_OID20317	PLXNB2	0.00566033	147	14	4	0.285714	0.0272109	KEGG:04145	KEGG	Phagosome	CLEC4M,FCGR2B,FCGR3A,HLA-DRB1	16.4898
OID01218_OID20317	PLXNB2	0.00566033	175	14	4	0.285714	0.0228571	KEGG:05152	KEGG	Tuberculosis	CLEC4M,FCGR2B,FCGR3A,HLA-DRB1	13.8514
OID01218_OID20317	PLXNB2	0.00855498	86	14	3	0.214286	0.0348837	KEGG:05150	KEGG	Staphylococcus aureus infection	FCGR2B,FCGR3A,HLA-DRB1	21.1395
OID01218_OID20317	PLXNB2	0.0232555	113	15	3	0.2	0.0265487	REAC:R-HSA-1989781	REAC	PPARA activates gene expression	FADS1,RGL1,MED22	19.1894
OID01218_OID20317	PLXNB2	0.0232555	114	15	3	0.2	0.0263158	REAC:R-HSA-400206	REAC	Regulation of lipid metabolism by PPARalpha	FADS1,RGL1,MED22	19.0211
OID01219_OID20387	FCGR3B	0.00190627	28	18	3	0.166667	0.107143	KEGG:00601	KEGG	Glycosphingolipid biosynthesis - lacto and neolacto series	ST3GAL4,B3GNT2,ST3GAL6	50.5
OID01219_OID20387	FCGR3B	0.00146933	34	18	3	0.166667	0.0882353	REAC:R-HSA-1638074	REAC	Keratan sulfate/keratin metabolism	ST3GAL4,B3GNT2,ST3GAL6	53.1471
OID01219_OID20387	FCGR3B	0.00146933	305	18	6	0.333333	0.0196721	REAC:R-HSA-446203	REAC	Asparagine N-linked glycosylation	ST3GAL4,FUT8,ASGR1,ST3GAL6,SLC35A1,KDELR2	11.8492
OID01219_OID20387	FCGR3B	0.00146933	33	18	3	0.166667	0.0909091	REAC:R-HSA-4085001	REAC	Sialic acid metabolism	ST3GAL4,ST3GAL6,SLC35A1	54.7576
OID01219_OID20387	FCGR3B	0.00146933	28	18	3	0.166667	0.107143	REAC:R-HSA-2022854	REAC	Keratan sulfate biosynthesis	ST3GAL4,B3GNT2,ST3GAL6	64.5357
OID01219_OID20387	FCGR3B	0.00226911	123	18	4	0.222222	0.0325203	REAC:R-HSA-1630316	REAC	Glycosaminoglycan metabolism	ST3GAL4,CHSY1,B3GNT2,ST3GAL6	19.5881
OID01219_OID20387	FCGR3B	0.00653392	63	18	3	0.166667	0.047619	REAC:R-HSA-446219	REAC	Synthesis of substrates in N-glycan biosythesis	ST3GAL4,ST3GAL6,SLC35A1	28.6825
OID01219_OID20387	FCGR3B	0.0107833	78	18	3	0.166667	0.0384615	REAC:R-HSA-446193	REAC	Biosynthesis of the N-glycan precursor (dolichol lipid-linked oligosaccharide, LLO) and transfer to a nascent protein	ST3GAL4,ST3GAL6,SLC35A1	23.1667
OID01219_OID20387	FCGR3B	0.0246774	286	18	4	0.222222	0.013986	REAC:R-HSA-71387	REAC	Metabolism of carbohydrates	ST3GAL4,CHSY1,B3GNT2,ST3GAL6	8.42424
OID01221_OID20374	APOM	0.000500684	51	10	3	0.3	0.0588235	KEGG:04979	KEGG	Cholesterol metabolism	CETP,APOE,LPL	49.9059
OID01221_OID20374	APOM	0.000163062	32	10	3	0.3	0.09375	REAC:R-HSA-8963899	REAC	Plasma lipoprotein remodeling	CETP,APOE,LPL	101.644
OID01221_OID20374	APOM	0.000506242	71	10	3	0.3	0.0422535	REAC:R-HSA-174824	REAC	Plasma lipoprotein assembly, remodeling, and clearance	CETP,APOE,LPL	45.8113
OID01234_OID20381	GP1BA	0.0358868	169	23	4	0.173913	0.0236686	REAC:R-HSA-983231	REAC	Factors involved in megakaryocyte development and platelet production	EHD3,MYB,ZFPM2,JAK2	11.1572
OID01236_OID20364	PRSS2	0.00141142	102	16	4	0.25	0.0392157	KEGG:04972	KEGG	Pancreatic secretion	CTRB2,CTRB1,CFTR,PRSS1	20.7941
OID01236_OID20364	PRSS2	0.0190864	103	16	3	0.1875	0.0291262	KEGG:04974	KEGG	Protein digestion and absorption	CTRB2,CTRB1,PRSS1	15.4442
OID01236_OID20364	PRSS2	0.000130384	10	21	3	0.142857	0.3	REAC:R-HSA-9758881	REAC	Uptake of dietary cobalamins into enterocytes	CTRB2,CTRB1,PRSS1	154.886
OID01236_OID20364	PRSS2	0.000824215	22	21	3	0.142857	0.136364	REAC:R-HSA-196741	REAC	Cobalamin (Cbl, vitamin B12) transport and metabolism	CTRB2,CTRB1,PRSS1	70.4026
OID01236_OID20364	PRSS2	0.00192022	33	21	3	0.142857	0.0909091	REAC:R-HSA-1592389	REAC	Activation of Matrix Metalloproteinases	CTRB2,CTRB1,PRSS1	46.9351
OID01237_OID20237	UMOD	0.0150528	75	16	3	0.1875	0.04	KEGG:04918	KEGG	Thyroid hormone synthesis	ASGR2,ASGR1,PAX8	21.21
OID01242_OID21071	ITGAM	0.00191034	175	13	4	0.307692	0.0228571	KEGG:05152	KEGG	Tuberculosis	TIRAP,CD209,CLEC4M,ITGB2	14.9169
OID01242_OID21071	ITGAM	0.0136018	147	13	3	0.230769	0.0204082	KEGG:04145	KEGG	Phagosome	CD209,CLEC4M,ITGB2	13.3187
OID01242_OID21071	ITGAM	4.77233e-05	15	12	3	0.25	0.2	REAC:R-HSA-975577	REAC	N-Glycan antennae elongation	ST3GAL4,MGAT5,B4GALT1	180.7
OID01242_OID21071	ITGAM	0.000135421	26	12	3	0.25	0.115385	REAC:R-HSA-975576	REAC	N-glycan antennae elongation in the medial/trans-Golgi	ST3GAL4,MGAT5,B4GALT1	104.25
OID01242_OID21071	ITGAM	0.00648261	305	12	4	0.333333	0.0131148	REAC:R-HSA-446203	REAC	Asparagine N-linked glycosylation	ST3GAL4,ASGR1,MGAT5,B4GALT1	11.8492
OID01242_OID21071	ITGAM	0.0112894	186	12	3	0.25	0.016129	REAC:R-HSA-948021	REAC	Transport to the Golgi and subsequent modification	ST3GAL4,MGAT5,B4GALT1	14.5726
OID01242_OID21071	ITGAM	0.0112894	190	12	3	0.25	0.0157895	REAC:R-HSA-202733	REAC	Cell surface interactions at the vascular wall	ITGB2,INPP5D,DOK2	14.2658
OID01244_OID20391	FCGR2A	0.00658689	305	7	3	0.428571	0.00983607	REAC:R-HSA-446203	REAC	Asparagine N-linked glycosylation	ST3GAL4,ASGR1,MGAT5	15.2347
OID01246_OID20412	CCL5	0.0185431	258	15	4	0.266667	0.0155039	REAC:R-HSA-76002	REAC	Platelet activation, signaling and aggregation	PLCG2,GP6,CD36,SYTL4	11.2062
OID01250_OID20362	NID1	0.00156452	35	17	3	0.176471	0.0857143	REAC:R-HSA-114604	REAC	GPVI-mediated activation cascade	CLEC1B,PLCG2,GP6	54.6655
OID01250_OID20362	NID1	0.00184443	258	17	5	0.294118	0.0193798	REAC:R-HSA-76002	REAC	Platelet activation, signaling and aggregation	CLEC1B,PLCG2,GP6,CD36,SYTL4	12.3598
OID01253_OID21136	IL7R	1.93784e-06	28	12	4	0.333333	0.142857	KEGG:00601	KEGG	Glycosphingolipid biosynthesis - lacto and neolacto series	ST3GAL4,ST3GAL3,ST3GAL6,GCNT2	101
OID01253_OID21136	IL7R	1.14874e-06	63	14	5	0.357143	0.0793651	REAC:R-HSA-446219	REAC	Synthesis of substrates in N-glycan biosythesis	ST3GAL4,UAP1,ST3GAL3,ST6GAL1,ST3GAL6	61.4626
OID01253_OID21136	IL7R	1.70722e-06	78	14	5	0.357143	0.0641026	REAC:R-HSA-446193	REAC	Biosynthesis of the N-glycan precursor (dolichol lipid-linked oligosaccharide, LLO) and transfer to a nascent protein	ST3GAL4,UAP1,ST3GAL3,ST6GAL1,ST3GAL6	49.6429
OID01253_OID21136	IL7R	2.46185e-06	33	14	4	0.285714	0.121212	REAC:R-HSA-4085001	REAC	Sialic acid metabolism	ST3GAL4,ST3GAL3,ST6GAL1,ST3GAL6	93.8701
OID01253_OID21136	IL7R	3.03861e-06	9	14	3	0.214286	0.333333	REAC:R-HSA-9694719	REAC	Maturation of protein 3a	ST3GAL4,ST3GAL3,ST6GAL1	258.143
OID01253_OID21136	IL7R	3.03861e-06	9	14	3	0.214286	0.333333	REAC:R-HSA-9683673	REAC	Maturation of protein 3a	ST3GAL4,ST3GAL3,ST6GAL1	258.143
OID01253_OID21136	IL7R	1.83227e-05	305	14	6	0.428571	0.0196721	REAC:R-HSA-446203	REAC	Asparagine N-linked glycosylation	ST3GAL4,ASGR1,UAP1,ST3GAL3,ST6GAL1,ST3GAL6	15.2347
OID01253_OID21136	IL7R	1.83227e-05	18	14	3	0.214286	0.166667	REAC:R-HSA-1912420	REAC	Pre-NOTCH Processing in Golgi	ST3GAL4,ST3GAL3,ST3GAL6	129.071
OID01253_OID21136	IL7R	1.83227e-05	18	14	3	0.214286	0.166667	REAC:R-HSA-9037629	REAC	Lewis blood group biosynthesis	ST3GAL4,ST3GAL3,ST3GAL6	129.071
OID01253_OID21136	IL7R	2.64854e-05	21	14	3	0.214286	0.142857	REAC:R-HSA-9033658	REAC	Blood group systems biosynthesis	ST3GAL4,ST3GAL3,ST3GAL6	110.633
OID01253_OID21136	IL7R	3.16923e-05	23	14	3	0.214286	0.130435	REAC:R-HSA-977068	REAC	Termination of O-glycan biosynthesis	ST3GAL4,ST3GAL3,ST6GAL1	101.012
OID01253_OID21136	IL7R	5.30924e-05	28	14	3	0.214286	0.107143	REAC:R-HSA-2022854	REAC	Keratan sulfate biosynthesis	ST3GAL4,ST3GAL3,ST3GAL6	82.9745
OID01253_OID21136	IL7R	5.42422e-05	29	14	3	0.214286	0.103448	REAC:R-HSA-9683701	REAC	Translation of Structural Proteins	ST3GAL4,ST3GAL3,ST6GAL1	80.1133
OID01253_OID21136	IL7R	7.03836e-05	108	14	4	0.285714	0.037037	REAC:R-HSA-1912422	REAC	Pre-NOTCH Expression and Processing	ST3GAL4,ST3GAL3,PRKCI,ST3GAL6	28.6825
OID01253_OID21136	IL7R	7.58506e-05	34	14	3	0.214286	0.0882353	REAC:R-HSA-1638074	REAC	Keratan sulfate/keratin metabolism	ST3GAL4,ST3GAL3,ST3GAL6	68.3319
OID01253_OID21136	IL7R	9.17134e-05	37	14	3	0.214286	0.0810811	REAC:R-HSA-9694548	REAC	Maturation of spike protein	ST3GAL4,ST3GAL3,ST6GAL1	62.7915
OID01253_OID21136	IL7R	0.000318887	57	14	3	0.214286	0.0526316	REAC:R-HSA-9694635	REAC	Translation of Structural Proteins	ST3GAL4,ST3GAL3,ST6GAL1	40.7594
OID01253_OID21136	IL7R	0.000386456	62	14	3	0.214286	0.0483871	REAC:R-HSA-913709	REAC	O-linked glycosylation of mucins	ST3GAL4,ST3GAL3,ST6GAL1	37.4724
OID01253_OID21136	IL7R	0.000525062	70	14	3	0.214286	0.0428571	REAC:R-HSA-9772573	REAC	Late SARS-CoV-2 Infection Events	ST3GAL4,ST3GAL3,ST6GAL1	33.1898
OID01253_OID21136	IL7R	0.000915544	232	14	4	0.285714	0.0172414	REAC:R-HSA-157118	REAC	Signaling by NOTCH	ST3GAL4,ST3GAL3,PRKCI,ST3GAL6	13.3522
OID01253_OID21136	IL7R	0.00163054	108	14	3	0.214286	0.0277778	REAC:R-HSA-5173105	REAC	O-linked glycosylation	ST3GAL4,ST3GAL3,ST6GAL1	21.5119
OID01253_OID21136	IL7R	0.00200784	292	14	4	0.285714	0.0136986	REAC:R-HSA-9694516	REAC	SARS-CoV-2 Infection	ST3GAL4,ST3GAL3,ST6GAL1,HLA-C	10.6086
OID01253_OID21136	IL7R	0.00218166	123	14	3	0.214286	0.0243902	REAC:R-HSA-1630316	REAC	Glycosaminoglycan metabolism	ST3GAL4,ST3GAL3,ST3GAL6	18.8885
OID01253_OID21136	IL7R	0.00293028	140	14	3	0.214286	0.0214286	REAC:R-HSA-9678108	REAC	SARS-CoV-1 Infection	ST3GAL4,ST3GAL3,ST6GAL1	16.5949
OID01253_OID21136	IL7R	0.0194744	286	14	3	0.214286	0.0104895	REAC:R-HSA-71387	REAC	Metabolism of carbohydrates	ST3GAL4,ST3GAL3,ST3GAL6	8.12338
OID01255_OID20398	IGFBP3	0.0120129	120	10	3	0.3	0.025	KEGG:04935	KEGG	Growth hormone synthesis, secretion and action	IGFALS,SSTR5,GHSR	21.21
OID01258_OID20393	CR2	0.000682027	44	24	4	0.166667	0.0909091	KEGG:04672	KEGG	Intestinal immune network for IgA production	LTBR,TNFSF13B,TNFRSF13B,TNFRSF13C	32.1364
OID01258_OID20393	CR2	0.00277039	16	27	3	0.111111	0.1875	REAC:R-HSA-5676594	REAC	TNF receptor superfamily (TNFSF) members mediating non-canonical NF-kB pathway	LTBR,TNFSF13B,TNFRSF13C	75.2917
OID01258_OID20393	CR2	0.012428	100	27	4	0.148148	0.04	REAC:R-HSA-5668541	REAC	TNFR2 non-canonical NF-kB pathway	LTBR,TNFSF13B,TNFRSF13B,TNFRSF13C	16.0622
OID01258_OID20393	CR2	0.014439	232	27	5	0.185185	0.0215517	REAC:R-HSA-157118	REAC	Signaling by NOTCH	ST3GAL4,NCOR1,RUNX1,DLL1,EGFR	8.65421
OID01258_OID20393	CR2	0.0247639	62	27	3	0.111111	0.0483871	REAC:R-HSA-913709	REAC	O-linked glycosylation of mucins	ST3GAL4,B3GNTL1,ST6GAL1	19.4301
OID01262_OID21132	GNLY	0.014286	111	12	3	0.25	0.027027	REAC:R-HSA-166658	REAC	Complement cascade	CPN1,C8B,CPN2	24.4189
OID01262_OID21132	GNLY	0.014286	101	12	3	0.25	0.029703	REAC:R-HSA-977606	REAC	Regulation of Complement cascade	CPN1,C8B,CPN2	26.8366
OID01263_OID20244	CES1	9.04694e-07	155	20	7	0.35	0.0451613	REAC:R-HSA-199977	REAC	ER to Golgi Anterograde Transport	SEC23A,CNIH3,COPG1,ARF4,TFG,SEC24D,SEC16A	24.4819
OID01263_OID20244	CES1	1.60514e-06	186	20	7	0.35	0.0376344	REAC:R-HSA-948021	REAC	Transport to the Golgi and subsequent modification	SEC23A,CNIH3,COPG1,ARF4,TFG,SEC24D,SEC16A	20.4016
OID01263_OID20244	CES1	4.90775e-06	68	20	5	0.25	0.0735294	REAC:R-HSA-204005	REAC	COPII-mediated vesicle transport	SEC23A,CNIH3,TFG,SEC24D,SEC16A	39.8603
OID01263_OID20244	CES1	1.57131e-05	305	20	7	0.35	0.0229508	REAC:R-HSA-446203	REAC	Asparagine N-linked glycosylation	SEC23A,CNIH3,COPG1,ARF4,TFG,SEC24D,SEC16A	12.4416
OID01263_OID20244	CES1	0.000515563	33	20	3	0.15	0.0909091	REAC:R-HSA-5694530	REAC	Cargo concentration in the ER	SEC23A,CNIH3,SEC24D	49.2818
OID01263_OID20244	CES1	0.0334513	202	20	3	0.15	0.0148515	REAC:R-HSA-6811442	REAC	Intra-Golgi and retrograde Golgi-to-ER traffic	COPG1,ARF4,GCC1	8.05099
OID01265_OID20359	TNC	0.00194305	26	19	3	0.157895	0.115385	REAC:R-HSA-975576	REAC	N-glycan antennae elongation in the medial/trans-Golgi	ST3GAL4,MGAT3,ST6GAL1	65.8421
OID01265_OID20359	TNC	0.0209941	110	19	3	0.157895	0.0272727	REAC:R-HSA-977225	REAC	Amyloid fiber formation	APOE,TGFBI,PRL	15.5627
OID01266_OID20406	DPP4	6.16677e-05	34	8	3	0.375	0.0882353	REAC:R-HSA-1638074	REAC	Keratan sulfate/keratin metabolism	ST3GAL4,GNS,ST3GAL6	119.581
OID01266_OID20406	DPP4	6.16677e-05	123	8	4	0.5	0.0325203	REAC:R-HSA-1630316	REAC	Glycosaminoglycan metabolism	ST3GAL4,GNS,ST3GAL6,GUSB	44.0732
OID01266_OID20406	DPP4	0.000602957	286	8	4	0.5	0.013986	REAC:R-HSA-71387	REAC	Metabolism of carbohydrates	ST3GAL4,GNS,ST3GAL6,GUSB	18.9545
OID01267_OID20277	ICAM3	0.00213824	28	19	3	0.157895	0.107143	KEGG:00601	KEGG	Glycosphingolipid biosynthesis - lacto and neolacto series	ST3GAL4,FUT2,ST3GAL3	47.8421
OID01267_OID20277	ICAM3	3.61729e-05	9	19	3	0.157895	0.333333	REAC:R-HSA-9694719	REAC	Maturation of protein 3a	ST3GAL4,ST3GAL3,ST6GAL1	190.211
OID01267_OID20277	ICAM3	3.61729e-05	9	19	3	0.157895	0.333333	REAC:R-HSA-9683673	REAC	Maturation of protein 3a	ST3GAL4,ST3GAL3,ST6GAL1	190.211
OID01267_OID20277	ICAM3	0.000231939	18	19	3	0.157895	0.166667	REAC:R-HSA-9037629	REAC	Lewis blood group biosynthesis	ST3GAL4,FUT2,ST3GAL3	95.1053
OID01267_OID20277	ICAM3	0.000282587	21	19	3	0.157895	0.142857	REAC:R-HSA-9033658	REAC	Blood group systems biosynthesis	ST3GAL4,FUT2,ST3GAL3	81.5188
OID01267_OID20277	ICAM3	0.000300364	23	19	3	0.157895	0.130435	REAC:R-HSA-977068	REAC	Termination of O-glycan biosynthesis	ST3GAL4,ST3GAL3,ST6GAL1	74.4302
OID01267_OID20277	ICAM3	0.000513015	29	19	3	0.157895	0.103448	REAC:R-HSA-9683701	REAC	Translation of Structural Proteins	ST3GAL4,ST3GAL3,ST6GAL1	59.0309
OID01267_OID20277	ICAM3	0.000653679	33	19	3	0.157895	0.0909091	REAC:R-HSA-4085001	REAC	Sialic acid metabolism	ST3GAL4,ST3GAL3,ST6GAL1	51.8756
OID01267_OID20277	ICAM3	0.000810952	37	19	3	0.157895	0.0810811	REAC:R-HSA-9694548	REAC	Maturation of spike protein	ST3GAL4,ST3GAL3,ST6GAL1	46.2674
OID01267_OID20277	ICAM3	0.00187446	140	19	4	0.210526	0.0285714	REAC:R-HSA-9678108	REAC	SARS-CoV-1 Infection	ST3GAL4,RB1,ST3GAL3,ST6GAL1	16.3038
OID01267_OID20277	ICAM3	0.00217232	57	19	3	0.157895	0.0526316	REAC:R-HSA-9694635	REAC	Translation of Structural Proteins	ST3GAL4,ST3GAL3,ST6GAL1	30.0332
OID01267_OID20277	ICAM3	0.00217232	292	19	5	0.263158	0.0171233	REAC:R-HSA-9694516	REAC	SARS-CoV-2 Infection	ST3GAL4,RB1,ST3GAL3,ST6GAL1,HLA-C	9.77109
OID01267_OID20277	ICAM3	0.00226873	305	19	5	0.263158	0.0163934	REAC:R-HSA-446203	REAC	Asparagine N-linked glycosylation	ST3GAL4,ASGR1,ST3GAL3,ST6GAL1,MAN1A1	9.35462
OID01267_OID20277	ICAM3	0.00230112	62	19	3	0.157895	0.0483871	REAC:R-HSA-913709	REAC	O-linked glycosylation of mucins	ST3GAL4,ST3GAL3,ST6GAL1	27.6112
OID01267_OID20277	ICAM3	0.00230112	63	19	3	0.157895	0.047619	REAC:R-HSA-446219	REAC	Synthesis of substrates in N-glycan biosythesis	ST3GAL4,ST3GAL3,ST6GAL1	27.1729
OID01267_OID20277	ICAM3	0.00293767	70	19	3	0.157895	0.0428571	REAC:R-HSA-9772573	REAC	Late SARS-CoV-2 Infection Events	ST3GAL4,ST3GAL3,ST6GAL1	24.4556
OID01267_OID20277	ICAM3	0.00357059	78	19	3	0.157895	0.0384615	REAC:R-HSA-446193	REAC	Biosynthesis of the N-glycan precursor (dolichol lipid-linked oligosaccharide, LLO) and transfer to a nascent protein	ST3GAL4,ST3GAL3,ST6GAL1	21.9474
OID01267_OID20277	ICAM3	0.00829314	108	19	3	0.157895	0.0277778	REAC:R-HSA-5173105	REAC	O-linked glycosylation	ST3GAL4,ST3GAL3,ST6GAL1	15.8509
OID01267_OID20277	ICAM3	0.0169785	186	19	3	0.157895	0.016129	REAC:R-HSA-948021	REAC	Transport to the Golgi and subsequent modification	ST3GAL4,ST6GAL1,MAN1A1	9.20374
OID01267_OID20277	ICAM3	0.0395266	286	19	3	0.157895	0.0104895	REAC:R-HSA-71387	REAC	Metabolism of carbohydrates	ST3GAL4,FUT2,ST3GAL3	5.98565
OID01268_OID20368	THBS4	0.0333879	305	11	3	0.272727	0.00983607	REAC:R-HSA-446203	REAC	Asparagine N-linked glycosylation	ST3GAL4,ASGR1,MGAT5	9.69478
OID01270_OID20303	TIE1	7.30753e-05	28	11	3	0.272727	0.107143	KEGG:00601	KEGG	Glycosphingolipid biosynthesis - lacto and neolacto series	ST3GAL4,FUT1,ST3GAL6	82.6364
OID01270_OID20303	TIE1	0.000294782	21	15	3	0.2	0.142857	REAC:R-HSA-9033658	REAC	Blood group systems biosynthesis	ST3GAL4,FUT1,ST3GAL6	103.257
OID01270_OID20303	TIE1	0.0138907	305	15	4	0.266667	0.0131148	REAC:R-HSA-446203	REAC	Asparagine N-linked glycosylation	ST3GAL4,ASGR1,ST3GAL6,COPG2	9.47934
OID01272_OID20337	PRCP	0.0468601	131	13	3	0.230769	0.0229008	KEGG:04142	KEGG	Lysosome	TCIRG1,GNPTAB,SCARB2	14.9454
OID01273_OID20311	NOTCH1	0.000493467	305	4	3	0.75	0.00983607	REAC:R-HSA-446203	REAC	Asparagine N-linked glycosylation	ST3GAL4,ASGR1,ST3GAL6	26.6607
OID01274_OID20405	COMP	0.0237875	305	9	3	0.333333	0.00983607	REAC:R-HSA-446203	REAC	Asparagine N-linked glycosylation	ST3GAL4,ASGR1,B4GALT1	11.8492
OID01275_OID20238	PLTP	1.15793e-09	51	13	6	0.461538	0.117647	KEGG:04979	KEGG	Cholesterol metabolism	LIPC,CETP,LCAT,LIPG,LPL,ABCA1	76.7783
OID01275_OID20238	PLTP	0.00105853	63	13	3	0.230769	0.047619	KEGG:00561	KEGG	Glycerolipid metabolism	LIPC,LIPG,LPL	31.0769
OID01275_OID20238	PLTP	4.10063e-09	71	12	6	0.5	0.084507	REAC:R-HSA-174824	REAC	Plasma lipoprotein assembly, remodeling, and clearance	LIPC,CETP,LCAT,LIPG,LPL,ABCA1	76.3521
OID01275_OID20238	PLTP	4.53682e-09	32	12	5	0.416667	0.15625	REAC:R-HSA-8963899	REAC	Plasma lipoprotein remodeling	LIPC,CETP,LCAT,LIPG,LPL	141.172
OID01275_OID20238	PLTP	2.08081e-06	9	12	3	0.25	0.333333	REAC:R-HSA-8964058	REAC	HDL remodeling	CETP,LCAT,LIPG	301.167
OID01275_OID20238	PLTP	0.0147501	290	12	3	0.25	0.0103448	REAC:R-HSA-9006931	REAC	Signaling by Nuclear Receptors	ALDH1A2,CETP,ABCA1	9.34655
OID01275_OID20238	PLTP	0.0160621	305	12	3	0.25	0.00983607	REAC:R-HSA-446203	REAC	Asparagine N-linked glycosylation	ST3GAL4,ASGR1,ST3GAL6	8.88689
OID01277_OID20344	DEFA1_DEFA1B	0.00742832	92	10	3	0.3	0.0326087	KEGG:04640	KEGG	Hematopoietic cell lineage	CSF3R,KIT,HLA-DPA1	27.6652
OID01277_OID20344	DEFA1_DEFA1B	0.0456659	216	14	3	0.214286	0.0138889	REAC:R-HSA-8939211	REAC	ESR-mediated signaling	XPO1,CHD1,MYB	10.756
OID01278_OID20392	LCN2	0.010245	105	23	4	0.173913	0.0380952	REAC:R-HSA-1236975	REAC	Antigen processing-Cross presentation	PSMD3,S100A9,VAMP8,HLA-A	17.9578
OID01278_OID20392	LCN2	0.010245	90	23	4	0.173913	0.0444444	REAC:R-HSA-1236974	REAC	ER-Phagosome pathway	PSMD3,S100A9,VAMP8,HLA-A	20.9507
OID01280_OID20258	REG3A	0.00353889	52	13	3	0.230769	0.0576923	REAC:R-HSA-1461973	REAC	Defensins	TLR1,DEFA5,DEFA6	48.1154
OID01280_OID20258	REG3A	0.00762808	97	13	3	0.230769	0.0309278	REAC:R-HSA-6803157	REAC	Antimicrobial peptides	TLR1,DEFA5,DEFA6	25.7938
OID01282_OID20330	FAP	6.69059e-07	45	7	4	0.571429	0.0888889	KEGG:02010	KEGG	ABC transporters	ABCA6,ABCA8,ABCA9,ABCA10	107.733
OID01282_OID20330	FAP	2.47202e-05	18	10	3	0.3	0.166667	REAC:R-HSA-1369062	REAC	ABC transporters in lipid homeostasis	ABCA6,ABCA9,ABCA10	180.7
OID01282_OID20330	FAP	4.16911e-05	103	10	4	0.4	0.038835	REAC:R-HSA-382556	REAC	ABC-family proteins mediated transport	ABCA6,ABCA8,ABCA9,ABCA10	42.1049
OID01282_OID20330	FAP	0.000562502	71	10	3	0.3	0.0422535	REAC:R-HSA-909733	REAC	Interferon alpha/beta signaling	IFITM3,IFITM2,HLA-B	45.8113
OID01282_OID20330	FAP	0.00820476	193	10	3	0.3	0.015544	REAC:R-HSA-913531	REAC	Interferon Signaling	IFITM3,IFITM2,HLA-B	16.8528
OID01283_OID21105	PLA2G7	1.61942e-15	51	16	9	0.5625	0.176471	KEGG:04979	KEGG	Cholesterol metabolism	SCARB1,LDLR,APOE,APOC1,PCSK9,APOB,ABCG8,LPA,LPL	93.5735
OID01283_OID21105	PLA2G7	6.78604e-06	89	16	5	0.3125	0.0561798	KEGG:04976	KEGG	Bile secretion	SCARB1,LDLR,ABCG8,HMGCR,SLC22A1	29.7893
OID01283_OID21105	PLA2G7	0.000648712	43	16	3	0.1875	0.0697674	KEGG:04975	KEGG	Fat digestion and absorption	SCARB1,APOB,ABCG8	36.9942
OID01283_OID21105	PLA2G7	8.45033e-10	71	17	7	0.411765	0.0985915	REAC:R-HSA-174824	REAC	Plasma lipoprotein assembly, remodeling, and clearance	LDLR,APOE,APOC1,PCSK9,APOB,LPA,LPL	62.8782
OID01283_OID21105	PLA2G7	1.09051e-07	36	17	5	0.294118	0.138889	REAC:R-HSA-8964043	REAC	Plasma lipoprotein clearance	LDLR,APOE,APOC1,PCSK9,APOB	88.5784
OID01283_OID21105	PLA2G7	9.58808e-07	5	17	3	0.176471	0.6	REAC:R-HSA-8964026	REAC	Chylomicron clearance	LDLR,APOE,APOB	382.659
OID01283_OID21105	PLA2G7	3.47489e-06	32	17	4	0.235294	0.125	REAC:R-HSA-8963899	REAC	Plasma lipoprotein remodeling	APOE,APOB,LPA,LPL	79.7206
OID01283_OID21105	PLA2G7	7.63338e-06	10	17	3	0.176471	0.3	REAC:R-HSA-8963901	REAC	Chylomicron remodeling	APOE,APOB,LPL	191.329
OID01283_OID21105	PLA2G7	9.26249e-06	44	17	4	0.235294	0.0909091	REAC:R-HSA-975634	REAC	Retinoid metabolism and transport	LDLR,APOE,APOB,LPL	57.9786
OID01283_OID21105	PLA2G7	1.15723e-05	48	17	4	0.235294	0.0833333	REAC:R-HSA-6806667	REAC	Metabolism of fat-soluble vitamins	LDLR,APOE,APOB,LPL	53.1471
OID01283_OID21105	PLA2G7	3.43374e-05	18	17	3	0.176471	0.166667	REAC:R-HSA-8963898	REAC	Plasma lipoprotein assembly	APOE,APOC1,APOB	106.294
OID01283_OID21105	PLA2G7	3.66625e-05	19	17	3	0.176471	0.157895	REAC:R-HSA-8964038	REAC	LDL clearance	LDLR,PCSK9,APOB	100.7
OID01283_OID21105	PLA2G7	0.000142962	97	17	4	0.235294	0.0412371	REAC:R-HSA-2187338	REAC	Visual phototransduction	LDLR,APOE,APOB,LPL	26.2996
OID01283_OID21105	PLA2G7	0.000197807	36	17	3	0.176471	0.0833333	REAC:R-HSA-9029569	REAC	NR1H3 & NR1H2 regulate gene expression linked to cholesterol transport and efflux	APOE,APOC1,ABCG8	53.1471
OID01283_OID21105	PLA2G7	0.000244124	124	17	4	0.235294	0.0322581	REAC:R-HSA-381426	REAC	Regulation of Insulin-like Growth Factor (IGF) transport and uptake by Insulin-like Growth Factor Binding Proteins (IGFBPs)	APOE,PCSK9,APOB,PLG	20.5731
OID01283_OID21105	PLA2G7	0.000290845	45	17	3	0.176471	0.0666667	REAC:R-HSA-9024446	REAC	NR1H2 and NR1H3-mediated signaling	APOE,APOC1,ABCG8	42.5176
OID01283_OID21105	PLA2G7	0.000874289	186	17	4	0.235294	0.0215054	REAC:R-HSA-196854	REAC	Metabolism of vitamins and cofactors	LDLR,APOE,APOB,LPL	13.7154
OID01283_OID21105	PLA2G7	0.00226603	104	17	3	0.176471	0.0288462	REAC:R-HSA-8856825	REAC	Cargo recognition for clathrin-mediated endocytosis	LDLR,APOB,IGF2R	18.3971
OID01283_OID21105	PLA2G7	0.00237777	107	17	3	0.176471	0.0280374	REAC:R-HSA-8957275	REAC	Post-translational protein phosphorylation	APOE,PCSK9,APOB	17.8813
OID01283_OID21105	PLA2G7	0.0054446	144	17	3	0.176471	0.0208333	REAC:R-HSA-8856828	REAC	Clathrin-mediated endocytosis	LDLR,APOB,IGF2R	13.2868
OID01283_OID21105	PLA2G7	0.028894	290	17	3	0.176471	0.0103448	REAC:R-HSA-9006931	REAC	Signaling by Nuclear Receptors	APOE,APOC1,ABCG8	6.59757
OID01286_OID20318	GAS6	0.0208906	305	19	4	0.210526	0.0131148	REAC:R-HSA-446203	REAC	Asparagine N-linked glycosylation	ST3GAL4,ASGR1,MGAT5,ST3GAL6	7.48369
OID01288_OID20254	LTBP2	0.0295134	147	13	3	0.230769	0.0204082	KEGG:04145	KEGG	Phagosome	MRC2,FCGR2B,FCGR3A	13.3187
OID01288_OID20254	LTBP2	0.0295134	132	13	3	0.230769	0.0227273	KEGG:04380	KEGG	Osteoclast differentiation	CSF1,FCGR2B,FCGR3A	14.8322
OID01288_OID20254	LTBP2	0.0324868	175	13	3	0.230769	0.0171429	KEGG:05152	KEGG	Tuberculosis	MRC2,FCGR2B,FCGR3A	11.1877
OID01293_OID20320	QPCT	0.000822355	44	10	3	0.3	0.0681818	KEGG:04672	KEGG	Intestinal immune network for IgA production	TNFRSF13B,TNFSF13,HLA-DRA	57.8455
OID01293_OID20320	QPCT	0.0359398	198	10	3	0.3	0.0151515	KEGG:05169	KEGG	Epstein-Barr virus infection	TRAF3,RUNX3,HLA-DRA	12.8545
OID01293_OID20320	QPCT	0.0445184	291	10	3	0.3	0.0103093	KEGG:04060	KEGG	Cytokine-cytokine receptor interaction	TNFRSF13B,TNFSF13,CSF3R	8.74639
OID01293_OID20320	QPCT	0.0178185	100	12	3	0.25	0.03	REAC:R-HSA-5668541	REAC	TNFR2 non-canonical NF-kB pathway	TRAF3,TNFRSF13B,TNFSF13	27.105
OID01296_OID20301	LILRB2	0.0062594	86	11	3	0.272727	0.0348837	KEGG:04610	KEGG	Complement and coagulation cascades	C3AR1,CFH,CFHR4	26.9049
OID01296_OID20301	LILRB2	4.35124e-05	15	12	3	0.25	0.2	REAC:R-HSA-975577	REAC	N-Glycan antennae elongation	ST3GAL4,MGAT5,B4GALT1	180.7
OID01296_OID20301	LILRB2	0.000123472	26	12	3	0.25	0.115385	REAC:R-HSA-975576	REAC	N-glycan antennae elongation in the medial/trans-Golgi	ST3GAL4,MGAT5,B4GALT1	104.25
OID01296_OID20301	LILRB2	0.00394041	101	12	3	0.25	0.029703	REAC:R-HSA-977606	REAC	Regulation of Complement cascade	C3AR1,CFH,CFHR4	26.8366
OID01296_OID20301	LILRB2	0.00394041	305	12	4	0.333333	0.0131148	REAC:R-HSA-446203	REAC	Asparagine N-linked glycosylation	ST3GAL4,ASGR1,MGAT5,B4GALT1	11.8492
OID01296_OID20301	LILRB2	0.00394041	111	12	3	0.25	0.027027	REAC:R-HSA-166658	REAC	Complement cascade	C3AR1,CFH,CFHR4	24.4189
OID01296_OID20301	LILRB2	0.00824434	186	12	3	0.25	0.016129	REAC:R-HSA-948021	REAC	Transport to the Golgi and subsequent modification	ST3GAL4,MGAT5,B4GALT1	14.5726
OID01296_OID20301	LILRB2	0.019426	292	12	3	0.25	0.010274	REAC:R-HSA-9694516	REAC	SARS-CoV-2 Infection	ST3GAL4,MGAT5,HLA-B	9.28253
OID01297_OID20323	LILRB1	5.33378e-05	15	12	3	0.25	0.2	REAC:R-HSA-975577	REAC	N-Glycan antennae elongation	ST3GAL4,MGAT5,B4GALT1	180.7
OID01297_OID20323	LILRB1	0.000151352	26	12	3	0.25	0.115385	REAC:R-HSA-975576	REAC	N-glycan antennae elongation in the medial/trans-Golgi	ST3GAL4,MGAT5,B4GALT1	104.25
OID01297_OID20323	LILRB1	0.00579622	305	12	4	0.333333	0.0131148	REAC:R-HSA-446203	REAC	Asparagine N-linked glycosylation	ST3GAL4,ASGR1,MGAT5,B4GALT1	11.8492
OID01297_OID20323	LILRB1	0.0123517	186	12	3	0.25	0.016129	REAC:R-HSA-948021	REAC	Transport to the Golgi and subsequent modification	ST3GAL4,MGAT5,B4GALT1	14.5726
OID01297_OID20323	LILRB1	0.0289152	292	12	3	0.25	0.010274	REAC:R-HSA-9694516	REAC	SARS-CoV-2 Infection	ST3GAL4,MGAT5,HLA-B	9.28253
OID01298_OID20375	TIMD4	0.00902068	28	27	3	0.111111	0.107143	KEGG:00601	KEGG	Glycosphingolipid biosynthesis - lacto and neolacto series	ST3GAL4,FUT2,B4GALT1	33.6667
OID01298_OID20375	TIMD4	0.0207502	28	35	3	0.0857143	0.107143	REAC:R-HSA-2022854	REAC	Keratan sulfate biosynthesis	ST3GAL4,ST3GAL1,B4GALT1	33.1898
OID01298_OID20375	TIMD4	0.0207502	34	35	3	0.0857143	0.0882353	REAC:R-HSA-1638074	REAC	Keratan sulfate/keratin metabolism	ST3GAL4,ST3GAL1,B4GALT1	27.3328
OID01304_OID20279	CRTAC1	0.000754743	125	6	3	0.5	0.024	REAC:R-HSA-114608	REAC	Platelet degranulation	HRG,KNG1,AHSG	43.368
OID01304_OID20279	CRTAC1	0.000754743	130	6	3	0.5	0.0230769	REAC:R-HSA-76005	REAC	Response to elevated platelet cytosolic Ca2+	HRG,KNG1,AHSG	41.7
OID01304_OID20279	CRTAC1	0.00290499	258	6	3	0.5	0.0116279	REAC:R-HSA-76002	REAC	Platelet activation, signaling and aggregation	HRG,KNG1,AHSG	21.0116
OID01306_OID20407	ANGPTL3	2.30101e-10	51	6	5	0.833333	0.0980392	KEGG:04979	KEGG	Cholesterol metabolism	CETP,APOE,APOC1,PLTP,LPL	138.627
OID01306_OID20407	ANGPTL3	1.45456e-06	71	6	4	0.666667	0.056338	REAC:R-HSA-174824	REAC	Plasma lipoprotein assembly, remodeling, and clearance	CETP,APOE,APOC1,LPL	101.803
OID01306_OID20407	ANGPTL3	1.29122e-05	32	6	3	0.5	0.09375	REAC:R-HSA-8963899	REAC	Plasma lipoprotein remodeling	CETP,APOE,LPL	169.406
OID01306_OID20407	ANGPTL3	1.29122e-05	36	6	3	0.5	0.0833333	REAC:R-HSA-9029569	REAC	NR1H3 & NR1H2 regulate gene expression linked to cholesterol transport and efflux	CETP,APOE,APOC1	150.583
OID01306_OID20407	ANGPTL3	1.92102e-05	45	6	3	0.5	0.0666667	REAC:R-HSA-9024446	REAC	NR1H2 and NR1H3-mediated signaling	CETP,APOE,APOC1	120.467
OID01306_OID20407	ANGPTL3	0.00172447	290	6	3	0.5	0.0103448	REAC:R-HSA-9006931	REAC	Signaling by Nuclear Receptors	CETP,APOE,APOC1	18.6931
OID01314_OID20132	PCDH17	0.00164039	305	13	5	0.384615	0.0163934	REAC:R-HSA-446203	REAC	Asparagine N-linked glycosylation	ST3GAL4,ASGR2,ASGR1,MGAT3,MAN1A1	13.6721
OID01314_OID20132	PCDH17	0.0160938	186	13	3	0.230769	0.016129	REAC:R-HSA-948021	REAC	Transport to the Golgi and subsequent modification	ST3GAL4,MGAT3,MAN1A1	13.4516
OID01316_OID20513	BCL2L11	1.03719e-06	86	10	5	0.5	0.0581395	KEGG:04610	KEGG	Complement and coagulation cascades	SERPING1,SERPINE2,KNG1,KLKB1,F12	49.3256
OID01316_OID20513	BCL2L11	2.24299e-09	23	12	5	0.416667	0.217391	REAC:R-HSA-140837	REAC	Intrinsic Pathway of Fibrin Clot Formation	SERPING1,SERPINE2,KNG1,KLKB1,F12	196.413
OID01316_OID20513	BCL2L11	1.90246e-08	39	12	5	0.416667	0.128205	REAC:R-HSA-140877	REAC	Formation of Fibrin Clot (Clotting Cascade)	SERPING1,SERPINE2,KNG1,KLKB1,F12	115.833
OID01316_OID20513	BCL2L11	3.66059e-08	3	12	3	0.25	1	REAC:R-HSA-9657689	REAC	Defective SERPING1 causes hereditary angioedema	SERPING1,KLKB1,F12	903.5
OID01316_OID20513	BCL2L11	1.0167e-05	16	12	3	0.25	0.1875	REAC:R-HSA-9651496	REAC	Defects of contact activation system (CAS) and kallikrein/kinin system (KKS)	SERPING1,KLKB1,F12	169.406
OID01316_OID20513	BCL2L11	1.0167e-05	16	12	3	0.25	0.1875	REAC:R-HSA-9671793	REAC	Diseases of hemostasis	SERPING1,KLKB1,F12	169.406
OID01316_OID20513	BCL2L11	0.00176753	258	12	4	0.333333	0.0155039	REAC:R-HSA-76002	REAC	Platelet activation, signaling and aggregation	SERPING1,GP6,KNG1,CD36	14.0078
OID01316_OID20513	BCL2L11	0.0035929	125	12	3	0.25	0.024	REAC:R-HSA-114608	REAC	Platelet degranulation	SERPING1,KNG1,CD36	21.684
OID01316_OID20513	BCL2L11	0.00362941	130	12	3	0.25	0.0230769	REAC:R-HSA-76005	REAC	Response to elevated platelet cytosolic Ca2+	SERPING1,KNG1,CD36	20.85
OID01317_OID21394	SIGLEC6	0.00080071	192	23	6	0.26087	0.03125	KEGG:05202	KEGG	Transcriptional misregulation in cancer	HHEX,FLT3,CEBPA,SLC45A3,ID2,MITF	11.5272
OID01319_OID20662	VEGFD	0.00299124	86	9	3	0.333333	0.0348837	KEGG:04610	KEGG	Complement and coagulation cascades	KNG1,F11,F12	32.8837
OID01319_OID20662	VEGFD	0.000199326	23	12	3	0.25	0.130435	REAC:R-HSA-140837	REAC	Intrinsic Pathway of Fibrin Clot Formation	KNG1,F11,F12	117.848
OID01319_OID20662	VEGFD	0.000509193	39	12	3	0.25	0.0769231	REAC:R-HSA-140877	REAC	Formation of Fibrin Clot (Clotting Cascade)	KNG1,F11,F12	69.5
OID01334_OID21447	TACSTD2	5.7224e-05	51	15	4	0.266667	0.0784314	KEGG:04979	KEGG	Cholesterol metabolism	LIPC,CETP,PLTP,LPL	44.3608
OID01334_OID21447	TACSTD2	0.000271069	28	15	3	0.2	0.107143	KEGG:00601	KEGG	Glycosphingolipid biosynthesis - lacto and neolacto series	B4GALNT2,FUT2,ST3GAL6	60.6
OID01334_OID21447	TACSTD2	7.49392e-05	21	12	3	0.25	0.142857	REAC:R-HSA-9033658	REAC	Blood group systems biosynthesis	B4GALNT2,FUT2,ST3GAL6	129.071
OID01334_OID21447	TACSTD2	7.49392e-05	18	12	3	0.25	0.166667	REAC:R-HSA-9037629	REAC	Lewis blood group biosynthesis	B4GALNT2,FUT2,ST3GAL6	150.583
OID01334_OID21447	TACSTD2	0.000185042	32	12	3	0.25	0.09375	REAC:R-HSA-8963899	REAC	Plasma lipoprotein remodeling	LIPC,CETP,LPL	84.7031
OID01334_OID21447	TACSTD2	0.00156076	71	12	3	0.25	0.0422535	REAC:R-HSA-174824	REAC	Plasma lipoprotein assembly, remodeling, and clearance	LIPC,CETP,LPL	38.1761
OID01334_OID21447	TACSTD2	0.0425657	286	12	3	0.25	0.0104895	REAC:R-HSA-71387	REAC	Metabolism of carbohydrates	B4GALNT2,FUT2,ST3GAL6	9.47727
OID01334_OID21447	TACSTD2	0.0425657	290	12	3	0.25	0.0103448	REAC:R-HSA-9006931	REAC	Signaling by Nuclear Receptors	ALDH1A2,CETP,RARB	9.34655
OID01334_OID21447	TACSTD2	0.0441708	305	12	3	0.25	0.00983607	REAC:R-HSA-446203	REAC	Asparagine N-linked glycosylation	B4GALNT2,ASGR1,ST3GAL6	8.88689
OID01337_OID21331	ARSB	0.00046131	131	11	4	0.363636	0.0305344	KEGG:04142	KEGG	Lysosome	CTSC,GNPTAB,M6PR,CTSB	23.5503
OID01339_OID21198	BGN	0.000279651	21	13	3	0.230769	0.142857	KEGG:00532	KEGG	Glycosaminoglycan biosynthesis - chondroitin sulfate / dermatan sulfate	CHSY1,XYLT1,CHST13	93.2308
OID01339_OID21198	BGN	0.00174875	123	17	4	0.235294	0.0325203	REAC:R-HSA-1630316	REAC	Glycosaminoglycan metabolism	CHSY1,XYLT1,CHST13,SLC35D2	20.7403
OID01339_OID21198	BGN	0.00174875	258	17	5	0.294118	0.0193798	REAC:R-HSA-76002	REAC	Platelet activation, signaling and aggregation	PLCG2,GP6,PF4,CD36,SYTL4	12.3598
OID01339_OID21198	BGN	0.00193255	49	17	3	0.176471	0.0612245	REAC:R-HSA-1793185	REAC	Chondroitin sulfate/dermatan sulfate metabolism	CHSY1,XYLT1,CHST13	39.0468
OID01339_OID21198	BGN	0.0173457	286	17	4	0.235294	0.013986	REAC:R-HSA-71387	REAC	Metabolism of carbohydrates	CHSY1,XYLT1,CHST13,SLC35D2	8.91979
OID01339_OID21198	BGN	0.0173457	125	17	3	0.176471	0.024	REAC:R-HSA-114608	REAC	Platelet degranulation	PF4,CD36,SYTL4	15.3064
OID01339_OID21198	BGN	0.0173457	130	17	3	0.176471	0.0230769	REAC:R-HSA-76005	REAC	Response to elevated platelet cytosolic Ca2+	PF4,CD36,SYTL4	14.7176
OID01353_OID21423	GALNT2	0.000147847	81	6	3	0.5	0.037037	KEGG:04662	KEGG	B cell receptor signaling pathway	LILRB5,LILRA6,LILRB2	52.3704
OID01353_OID21423	GALNT2	0.000320217	132	6	3	0.5	0.0227273	KEGG:04380	KEGG	Osteoclast differentiation	LILRB5,LILRA6,LILRB2	32.1364
OID01353_OID21423	GALNT2	0.00533615	181	7	3	0.428571	0.0165746	REAC:R-HSA-198933	REAC	Immunoregulatory interactions between a Lymphoid and a non-Lymphoid cell	LILRB5,LILRA6,LILRB2	25.6717
OID01362_OID20438	LRRN1	0.00951979	131	8	3	0.375	0.0229008	KEGG:04142	KEGG	Lysosome	CTSD,SUMF1,CTSB	24.2863
OID01365_OID21370	AMIGO2	0.000613213	28	16	3	0.1875	0.107143	KEGG:00601	KEGG	Glycosphingolipid biosynthesis - lacto and neolacto series	ST3GAL4,ST3GAL3,ST3GAL6	56.8125
OID01365_OID21370	AMIGO2	0.000156043	18	16	3	0.1875	0.166667	REAC:R-HSA-1912420	REAC	Pre-NOTCH Processing in Golgi	ST3GAL4,ST3GAL3,ST3GAL6	112.938
OID01365_OID21370	AMIGO2	0.000156043	18	16	3	0.1875	0.166667	REAC:R-HSA-9037629	REAC	Lewis blood group biosynthesis	ST3GAL4,ST3GAL3,ST3GAL6	112.938
OID01365_OID21370	AMIGO2	0.0001691	21	16	3	0.1875	0.142857	REAC:R-HSA-9033658	REAC	Blood group systems biosynthesis	ST3GAL4,ST3GAL3,ST3GAL6	96.8036
OID01365_OID21370	AMIGO2	0.000310427	28	16	3	0.1875	0.107143	REAC:R-HSA-2022854	REAC	Keratan sulfate biosynthesis	ST3GAL4,ST3GAL3,ST3GAL6	72.6027
OID01365_OID21370	AMIGO2	0.000325096	232	16	5	0.3125	0.0215517	REAC:R-HSA-157118	REAC	Signaling by NOTCH	ST3GAL4,ADAM10,ST3GAL3,ADAM17,ST3GAL6	14.604
OID01365_OID21370	AMIGO2	0.000325096	33	16	3	0.1875	0.0909091	REAC:R-HSA-4085001	REAC	Sialic acid metabolism	ST3GAL4,ST3GAL3,ST3GAL6	61.6023
OID01365_OID21370	AMIGO2	0.000325096	34	16	3	0.1875	0.0882353	REAC:R-HSA-1638074	REAC	Keratan sulfate/keratin metabolism	ST3GAL4,ST3GAL3,ST3GAL6	59.7904
OID01365_OID21370	AMIGO2	0.0012154	63	16	3	0.1875	0.047619	REAC:R-HSA-446219	REAC	Synthesis of substrates in N-glycan biosythesis	ST3GAL4,ST3GAL3,ST3GAL6	32.2679
OID01365_OID21370	AMIGO2	0.00207771	78	16	3	0.1875	0.0384615	REAC:R-HSA-446193	REAC	Biosynthesis of the N-glycan precursor (dolichol lipid-linked oligosaccharide, LLO) and transfer to a nascent protein	ST3GAL4,ST3GAL3,ST3GAL6	26.0625
OID01365_OID21370	AMIGO2	0.00438701	108	16	3	0.1875	0.0277778	REAC:R-HSA-1912422	REAC	Pre-NOTCH Expression and Processing	ST3GAL4,ST3GAL3,ST3GAL6	18.8229
OID01365_OID21370	AMIGO2	0.00584977	123	16	3	0.1875	0.0243902	REAC:R-HSA-1630316	REAC	Glycosaminoglycan metabolism	ST3GAL4,ST3GAL3,ST3GAL6	16.5274
OID01365_OID21370	AMIGO2	0.00628443	305	16	4	0.25	0.0131148	REAC:R-HSA-446203	REAC	Asparagine N-linked glycosylation	ST3GAL4,ASGR1,ST3GAL3,ST3GAL6	8.88689
OID01365_OID21370	AMIGO2	0.033111	286	16	3	0.1875	0.0104895	REAC:R-HSA-71387	REAC	Metabolism of carbohydrates	ST3GAL4,ST3GAL3,ST3GAL6	7.10795
OID01375_OID20537	SIGLEC10	0.0485561	305	12	4	0.333333	0.0131148	REAC:R-HSA-446203	REAC	Asparagine N-linked glycosylation	ASGR1,MGAT5,ST3GAL6,MGAT1	11.8492
OID01377_OID21262	SORCS2	0.000267617	86	5	3	0.6	0.0348837	KEGG:04610	KEGG	Complement and coagulation cascades	KNG1,F11,F12	59.1907
OID01377_OID21262	SORCS2	9.6342e-06	23	6	3	0.5	0.130435	REAC:R-HSA-140837	REAC	Intrinsic Pathway of Fibrin Clot Formation	KNG1,F11,F12	235.696
OID01377_OID21262	SORCS2	2.47754e-05	39	6	3	0.5	0.0769231	REAC:R-HSA-140877	REAC	Formation of Fibrin Clot (Clotting Cascade)	KNG1,F11,F12	139
OID01380_OID20116	BOC	0.0201765	305	9	3	0.333333	0.00983607	REAC:R-HSA-446203	REAC	Asparagine N-linked glycosylation	ST3GAL4,ASGR1,ST3GAL6	11.8492
OID01382_OID21409	SLITRK2	0.0196313	305	9	3	0.333333	0.00983607	REAC:R-HSA-446203	REAC	Asparagine N-linked glycosylation	ST3GAL4,ASGR1,MAN2A1	11.8492
OID01385_OID20585	IL17RB	0.0255021	173	15	3	0.2	0.017341	REAC:R-HSA-5619115	REAC	Disorders of transmembrane transporters	SLCO1B1,ABCC6,SLC2A2	12.5341
OID01393_OID21362	OPTC	0.000243285	36	9	3	0.333333	0.0833333	KEGG:00512	KEGG	Mucin type O-glycan biosynthesis	C1GALT1,ST3GAL1,GCNT1	78.5556
OID01393_OID21362	OPTC	0.0014746	62	10	3	0.3	0.0483871	REAC:R-HSA-913709	REAC	O-linked glycosylation of mucins	C1GALT1,ST3GAL1,GCNT1	52.4613
OID01393_OID21362	OPTC	0.00389202	108	10	3	0.3	0.0277778	REAC:R-HSA-5173105	REAC	O-linked glycosylation	C1GALT1,ST3GAL1,GCNT1	30.1167
OID01394_OID21313	DKKL1	5.18997e-08	51	5	4	0.8	0.0784314	KEGG:04979	KEGG	Cholesterol metabolism	CETP,LIPG,PLTP,ABCA1	133.082
OID01394_OID21313	DKKL1	2.25024e-05	71	4	3	0.75	0.0422535	REAC:R-HSA-174824	REAC	Plasma lipoprotein assembly, remodeling, and clearance	CETP,LIPG,ABCA1	114.528
OID01398_OID21303	HS3ST3B1	1.40285e-05	86	8	4	0.5	0.0465116	KEGG:04610	KEGG	Complement and coagulation cascades	SERPINA1,KNG1,F11,F12	49.3256
OID01398_OID21303	HS3ST3B1	3.84965e-05	23	8	3	0.375	0.130435	REAC:R-HSA-140837	REAC	Intrinsic Pathway of Fibrin Clot Formation	KNG1,F11,F12	176.772
OID01398_OID21303	HS3ST3B1	9.87787e-05	39	8	3	0.375	0.0769231	REAC:R-HSA-140877	REAC	Formation of Fibrin Clot (Clotting Cascade)	KNG1,F11,F12	104.25
OID01400_OID21500	CTSF	0.0146523	186	26	5	0.192308	0.0268817	REAC:R-HSA-948021	REAC	Transport to the Golgi and subsequent modification	TRAPPC6B,SERPINA1,MAN1A2,ARF4,SEC24D	11.2097
OID01400_OID21500	CTSF	0.0365498	305	26	5	0.192308	0.0163934	REAC:R-HSA-446203	REAC	Asparagine N-linked glycosylation	TRAPPC6B,SERPINA1,MAN1A2,ARF4,SEC24D	6.83607
OID01400_OID21500	CTSF	0.0365498	68	26	3	0.115385	0.0441176	REAC:R-HSA-204005	REAC	COPII-mediated vesicle transport	TRAPPC6B,SERPINA1,SEC24D	18.3971
OID01400_OID21500	CTSF	0.0365498	155	26	4	0.153846	0.0258065	REAC:R-HSA-199977	REAC	ER to Golgi Anterograde Transport	TRAPPC6B,SERPINA1,ARF4,SEC24D	10.7613
OID01403_OID21134	MFGE8	0.00195515	156	14	4	0.285714	0.025641	KEGG:04148	KEGG	Efferocytosis	GAS6,PPARG,ITGB5,TIMD4	15.5385
OID01403_OID21134	MFGE8	0.00195515	51	14	3	0.214286	0.0588235	KEGG:04979	KEGG	Cholesterol metabolism	LIPC,APOC1,LPL	35.6471
OID01403_OID21134	MFGE8	0.0102912	71	14	3	0.214286	0.0422535	REAC:R-HSA-174824	REAC	Plasma lipoprotein assembly, remodeling, and clearance	LIPC,APOC1,LPL	32.7223
OID01403_OID21134	MFGE8	0.0102912	82	14	3	0.214286	0.0365854	REAC:R-HSA-381340	REAC	Transcriptional regulation of white adipocyte differentiation	NCOR2,PPARG,LPL	28.3328
OID01405_OID20159	ACAN	0.000198935	123	12	4	0.333333	0.0325203	REAC:R-HSA-1630316	REAC	Glycosaminoglycan metabolism	CHST3,ST3GAL4,CHST1,ST3GAL6	29.3821
OID01405_OID20159	ACAN	0.000198935	28	12	3	0.25	0.107143	REAC:R-HSA-2022854	REAC	Keratan sulfate biosynthesis	ST3GAL4,CHST1,ST3GAL6	96.8036
OID01405_OID20159	ACAN	0.000198935	34	12	3	0.25	0.0882353	REAC:R-HSA-1638074	REAC	Keratan sulfate/keratin metabolism	ST3GAL4,CHST1,ST3GAL6	79.7206
OID01405_OID20159	ACAN	0.0027134	286	12	4	0.333333	0.013986	REAC:R-HSA-71387	REAC	Metabolism of carbohydrates	CHST3,ST3GAL4,CHST1,ST3GAL6	12.6364
OID01406_OID20376	ITGB1	0.00655299	305	5	3	0.6	0.00983607	REAC:R-HSA-446203	REAC	Asparagine N-linked glycosylation	ST3GAL4,ASGR1,MGAT3	21.3285
OID01408_OID20720	SPINT2	0.00127328	86	16	4	0.25	0.0465116	KEGG:04610	KEGG	Complement and coagulation cascades	SERPINE2,KNG1,F11,F12	24.6628
OID01408_OID20720	SPINT2	1.98286e-06	23	16	4	0.25	0.173913	REAC:R-HSA-140837	REAC	Intrinsic Pathway of Fibrin Clot Formation	SERPINE2,KNG1,F11,F12	117.848
OID01408_OID20720	SPINT2	1.21057e-05	39	16	4	0.25	0.102564	REAC:R-HSA-140877	REAC	Formation of Fibrin Clot (Clotting Cascade)	SERPINE2,KNG1,F11,F12	69.5
OID01408_OID20720	SPINT2	0.00935911	258	16	4	0.25	0.0155039	REAC:R-HSA-76002	REAC	Platelet activation, signaling and aggregation	PLCG2,GP6,KNG1,CD36	10.5058
OID01408_OID20720	SPINT2	0.025841	169	16	3	0.1875	0.0177515	REAC:R-HSA-983231	REAC	Factors involved in megakaryocyte development and platelet production	JMJD1C,SH2B3,ZFPM2	12.0288
OID01409_OID21070	APP	0.0272606	258	18	4	0.222222	0.0155039	REAC:R-HSA-76002	REAC	Platelet activation, signaling and aggregation	SRGN,PLCG2,GP6,CD36	9.3385
OID01409_OID21070	APP	0.0272606	245	18	4	0.222222	0.0163265	REAC:R-HSA-425407	REAC	SLC-mediated transmembrane transport	SLC8A3,SLC24A3,SLC22A5,SLC35D2	9.83401
OID01409_OID21070	APP	0.0377182	149	18	3	0.166667	0.0201342	REAC:R-HSA-8980692	REAC	RHOA GTPase cycle	KALRN,ARHGEF3,FLOT1	12.1275
OID01410_OID21137	HAVCR2	5.33813e-05	28	9	3	0.333333	0.107143	KEGG:00601	KEGG	Glycosphingolipid biosynthesis - lacto and neolacto series	B3GNT2,ST3GAL6,GCNT2	101
OID01410_OID21137	HAVCR2	0.00972555	123	10	3	0.3	0.0243902	REAC:R-HSA-1630316	REAC	Glycosaminoglycan metabolism	CHSY1,B3GNT2,ST3GAL6	26.4439
[truncated: 301 more rows]

## Sheet: S8B
Table S8: Pathway, tissue and cell-type enrichment among top prioritised trans effector genes, related to Figure 4. A) Pathway enrichment among top prioritised trans effector genes. B) Tissue enrichment among top prioritised trans effector genes. C) Cell-type enrichment among top prioritised trans effector genes.
Protein	tissue	pheno	OR	pval	intersection	intersection_size	query_size	term_size	fdr	group
LDLR	liver	OID00564_OID20240	19.2667	9.56e-10	ABCA6|ANGPTL3|ANGPTL4|APOA5|APOC2|APOC3|CYP26A1|GCKR|LIPC|MLXIPL|SLC22A1	11	25	800	3.34e-05	Gastrointestinal tract
AGRP	liver	OID00448_OID20658	18.8397	6.52e-09	ABCA6|AKR1D1|ANGPTL4|APOC1|DHODH|GCKR|GSTA1|LPA|MLXIPL|PROX1	10	23	800	9.54e-05	Gastrointestinal tract
IL17RB	liver	OID01385_OID20585	24.4636	8.18e-09	ABCA6|ABCC6|APOH|GCKR|HSD17B13|MLXIPL|SERPINA1|SLC2A2|SLCO1B1	9	18	800	9.54e-05	Gastrointestinal tract
PON3	liver	OID00642_OID20777	22.0173	1.5e-08	APOH|CFHR3|FAM47E-STBD1|GCKR|GPAM|LIPC|MLXIPL|SERPINA1|SLC27A5	9	19	800	0.000131	Gastrointestinal tract
CDSN	esophagus	OID00960_OID20667	19.7109	4.92e-08	IRF6|KLK10|KLK8|SEMA4B|SPINT1|TACSTD2|VSIG10L|ZBTB7C	8	31	357	0.000268	Oral cavity
HS3ST3B1	liver	OID01398_OID21303	42.7435	4.32e-08	F11|F12|GCKR|HPR|KNG1|SDC1|SERPINA1	7	11	800	0.000268	Gastrointestinal tract
SMPD1	liver	OID00309_OID21028	9.49775	6.89e-08	ARID3C|CFHR3|ERLIN1|FAM47E-STBD1|GPAM|HGFAC|HSD17B13|MIA2|OIT3|PNPLA3|SEC16B|SERPINA1	12	43	800	0.000268	Gastrointestinal tract
TNFSF10	liver	OID00672_OID20611	13.6	6.24e-08	ADAMTS13|AHSG|APOH|CFHR3|FETUB|GCKR|HPR|KNG1|SERPINA1|TMEM97	10	28	800	0.000268	Gastrointestinal tract
VEGFD	liver	OID00468_OID20662	24.434	5.74e-08	F11|F12|FGGY|GCKR|KNG1|MAN1A1|ORM1|PCSK6	8	16	800	0.000268	Gastrointestinal tract
TSHB	thyroid_gland	OID01196_OID20129	30.3603	1.54e-07	FOXE1|GLIS3|PDE8B|PRKX|TG|TSHR	6	34	147	0.000537	Endocrine gland
SMOC1	liver	OID05135_OID21461	48.7572	2.9e-07	ABCA6|AHSG|PON1|SDC1|SDC4|SERPINA1	6	9	800	0.000921	Gastrointestinal tract
GAS6	liver	OID01286_OID20318	12.9468	3.95e-07	ABCA6|ADH4|ASGR1|GCKR|HPN|MLXIPL|PNPLA3|SLCO1B1|ST3GAL6	9	26	800	0.00115	Gastrointestinal tract
NRP1	liver	OID01217_OID20390	16.2878	4.87e-07	ABCA6|ADH4|ASGR1|GCKR|MLXIPL|MSRA|PNPLA3|SDC1	8	20	800	0.00131	Gastrointestinal tract
LEPR	liver	OID05160_OID20128	36.5509	7e-07	APOH|ASGR1|GCKR|MLXIPL|PCCB|SERPINA1	6	10	800	0.001747	Gastrointestinal tract
FOLR1	kidney	OID00746_OID21529	35.8852	1.53e-06	FUT6|HPN|MUC1|NPHS2|UMOD	5	14	312	0.003148	Urinary system
PTPRS	liver	OID01284_OID20306	29.2648	1.49e-06	ABCA6|ASGR1|GCKR|MLXIPL|PCCB|SERPINA1	6	11	800	0.003148	Gastrointestinal tract
FGF21	liver	OID01387_OID21402	60.8509	1.9e-06	CPS1|GCKR|MLXIPL|SLC38A4|SPRYD4	5	7	800	0.003681	Gastrointestinal tract
LYPD3	salivary_gland	OID00678_OID21530	30.882	2e-06	FAM3B|FUT2|FUT3|FUT6|GMDS	5	20	220	0.003681	Oral cavity
CEACAM8	bone_marrow	OID00436_OID20102	9.94729	2.11e-06	ATP8B4|CEACAM6|CSF3R|DEFA1|DEFA4|HLX|MPO|MS4A3|PLAUR	9	32	771	0.003693	Blood forming
KLB	liver	OID05137_OID20888	24.375	2.88e-06	FGFR4|HPN|SERPINA1|SLCO1B1|TMEM176A|TMEM176B	6	12	800	0.004786	Gastrointestinal tract
LYPD3	stomach_1	OID00678_OID21530	28.2134	3.06e-06	B4GALNT3|FAM3B|FUT2|GMDS|TMPRSS2	5	20	240	0.00487	Gastrointestinal tract
HSD11B1	liver	OID00980_OID20575	11.4944	3.51e-06	AHSG|APOC1|APOH|CFHR3|FAM47E-STBD1|SERPINA1|SLC27A5|TMEM97	8	25	800	0.005107	Gastrointestinal tract
KLK8	skin_1	OID00676_OID21517	32.8678	3.86e-06	FLG|HR|LCE1E|SPRR2B|WNT10A	5	11	503	0.005394	Skin
BID	liver	OID01051_OID20517	40.6217	4.91e-06	C1S|CFI|F11|F12|GCKR	5	8	800	0.005783	Gastrointestinal tract
CEACAM5	salivary_gland	OID00739_OID21171	24.3591	5.29e-06	EHF|FAM3B|FUT2|FUT6|GMDS	5	24	220	0.005783	Oral cavity
CLEC4D	lymphoid_tissue	OID00988_OID20609	16.4299	4.99e-06	CDK6|CSF3R|FCER1G|GSDMC|HLA-C|P2RY6|SIGLEC14	7	14	1163	0.005783	Blood forming
CLSTN2	liver	OID01166_OID20664	40.6217	4.91e-06	ABCA6|GCKR|MLXIPL|PNPLA3|SDC1	5	8	800	0.005783	Gastrointestinal tract
ENPP2	liver	OID05025_OID20288	20.8933	5.16e-06	ABCA6|AKR1C4|ASGR1|CUX2|DHODH|SERPINA1	6	13	800	0.005783	Gastrointestinal tract
PLXNB2	liver	OID01218_OID20317	14.2389	4.99e-06	APOH|ASGR1|CYP26A1|GCKR|ONECUT2|SEC16B|SERPINA1	7	19	800	0.005783	Gastrointestinal tract
CD8A	lymphoid_tissue	OID00772_OID21018	24.6217	6.23e-06	CD8B|ERAP2|HLA-C|IL7R|SLFN12L|TNFSF8	6	10	1163	0.006601	Blood forming
IL1RL2	liver	OID00400_OID20487	7.1974	6.63e-06	ADH4|ARID3C|CISD2|CYP26A1|MAN1A1|MAT1A|MLXIPL|SERPINA1|SLCO1B1|WDR72	10	44	800	0.006819	Gastrointestinal tract
EBI3_IL27	liver	OID00402_OID21389	8.15061	8.33e-06	AHSG|ASGR1|CPN1|CPN2|CPS1|PNPLA3|RDH16|SERPINA1|ST3GAL6	9	36	800	0.008246	Gastrointestinal tract
ITGA11	liver	OID01021_OID20581	18.2809	8.73e-06	ASGR1|DCPS|GCKR|LIPC|ST3GAL6|VTN	6	14	800	0.008246	Gastrointestinal tract
LPL	liver	OID00446_OID20188	18.2809	8.73e-06	ANGPTL4|COBLL1|F11|GCKR|SERPINA1|SNX10	6	14	800	0.008246	Gastrointestinal tract
CDSN	skin_1	OID00960_OID20667	11.5467	9e-06	BCL11A|CLDN1|FLG|IRF6|KLK8|LCE1D|TACSTD2	7	31	503	0.008275	Skin
CDHR5	liver	OID01143_OID20193	12.2	1.07e-05	ADH4|AHSG|APOH|CFH|CFHR3|SERPINA1|SLC22A1	7	21	800	0.009123	Gastrointestinal tract
F7	liver	OID01239_OID20372	30.4366	1.07e-05	ADH4|APOH|GCKR|MLXIPL|SERPINA1	5	9	800	0.009123	Gastrointestinal tract
TCL1A	lymphoid_tissue	OID00720_OID20987	6.24785	1.1e-05	BLNK|CXCR4|FCRLA|FCRLB|FLT3|GSDMC|HLA-B|HMHB1|IRF8|MEI1|PIK3AP1	11	40	1163	0.009123	Blood forming
FABP9	skin_1	OID01115_OID20501	11.087	1.13e-05	ALOX12B|CLDN1|ESYT3|KRT25|KRT71|NCCRP1|TCHH	7	32	503	0.009161	Skin
BOC	liver	OID00386_OID20116	16.2493	1.41e-05	ASGR1|GCKR|MLXIPL|PCSK6|ST3GAL6|TMEM97	6	15	800	0.01099	Gastrointestinal tract
CST5	salivary_gland	OID00491_OID20995	19.2938	1.41e-05	FUT2|MUC7|PIGR|PRB2|PRH2	5	29	220	0.01099	Oral cavity
CTRC	pancreas	OID00414_OID20752	12.9115	1.56e-05	CELA3A|CELA3B|PDIA2|PRSS1|RNASE1|SLC22A31	6	46	237	0.011831	Gastrointestinal tract
GDF2	liver	OID00450_OID20202	8.88168	1.59e-05	ADH4|APOH|ASGR1|F11|F12|KNG1|PCSK6|SERPINA11	8	30	800	0.011831	Gastrointestinal tract
EPCAM	intestine	OID00610_OID20743	7.2408	1.64e-05	ATP8B1|FUT2|GPR39|MALRD1|MYH11|NTSR1|PGM5|SLC10A2|TMIGD1	9	44	699	0.011908	Gastrointestinal tract
CPA1	pancreas	OID00624_OID20280	12.5962	1.77e-05	CELA3B|CFTR|CTRB1|CTRB2|HNF1B|PRSS1	6	47	237	0.012644	Gastrointestinal tract
CA5A	liver	OID00464_OID20075	24.3456	2.07e-05	CFHR3|ERLIN1|MLXIPL|PNPLA3|SERPINA1	5	10	800	0.013816	Gastrointestinal tract
IGFBP2	liver	OID00650_OID20325	14.6259	2.17e-05	APOC1|COBLL1|GCKR|HGFAC|MLXIPL|SPRYD4	6	16	800	0.013816	Gastrointestinal tract
NOTCH3	liver	OID00584_OID20253	8.49552	2.07e-05	ABCA6|ASGR1|GCKR|HPN|INHBC|PON1|RDH16|SERPINA1	8	31	800	0.013816	Gastrointestinal tract
PAMR1	liver	OID01484_OID21153	24.3456	2.07e-05	GCKR|LPA|MLXIPL|SDC1|SERPINA1	5	10	800	0.013816	Gastrointestinal tract
PTPRF	liver	OID01428_OID20310	10.6761	2.11e-05	APOH|GCKR|SDC1|SERPINA1|SLC2A2|SLCO1B1|SPRYD4	7	23	800	0.013816	Gastrointestinal tract
RTN4R	liver	OID01193_OID21424	14.6259	2.17e-05	APOC1|CPS1|GCKR|GPLD1|PCCB|SERPINA1	6	16	800	0.013816	Gastrointestinal tract
CXCL17	lung	OID00725_OID20622	79.8621	2.33e-05	SFTPA1|SFTPA2|SFTPC	3	8	153	0.014326	Lung
PRSS27	salivary_gland	OID00397_OID20212	17.1498	2.34e-05	B3GNT3|FAM3B|FUT2|FUT6|GMDS	5	32	220	0.014326	Oral cavity
GZMA	lymphoid_tissue	OID00339_OID20663	7.40143	2.39e-05	CD163|ERAP2|ETS1|GNLY|HLA-C|KLRC1|LILRB5|ST8SIA4|TNFSF8	9	29	1163	0.014412	Blood forming
NAAA	liver	OID00362_OID20931	8.1416	2.66e-05	ARID3C|ERLIN1|GPAM|MIA2|PCCB|PLA2G12B|PNPLA3|SERPINA1	8	32	800	0.015787	Gastrointestinal tract
ASAH2	liver	OID00361_OID20996	10.0463	2.88e-05	ABCA6|ADH4|CPS1|GSTM1|MLXIPL|SERPINA1|SLCO1B1	7	24	800	0.016778	Gastrointestinal tract
CCN1	liver	OID00689_OID21368	13.2918	3.25e-05	APOC1|ASGR1|ASGR2|LPA|MLXIPL|SERPINA1	6	17	800	0.018307	Gastrointestinal tract
MASP1	liver	OID01014_OID20954	13.2918	3.25e-05	COLEC11|ITIH4|MASP2|MBL2|SERPINA5|SERPING1	6	17	800	0.018307	Gastrointestinal tract
PRSS2	pancreas	OID01236_OID20364	15.8818	3.34e-05	CFTR|CTRB1|CTRB2|HNF1B|PRSS1	5	32	237	0.018512	Gastrointestinal tract
EFEMP1	liver	OID01281_OID20414	48.636	3.46e-05	ABCA6|AHSG|GCKR|MLXIPL	4	6	800	0.018854	Gastrointestinal tract
PDGFC	liver	OID01044_OID21183	20.2884	3.67e-05	F11|F12|KNG1|ORM1|SERPINA1	5	11	800	0.018854	Gastrointestinal tract
PRSS27	stomach_1	OID00397_OID20212	15.6772	3.54e-05	B3GNT3|B4GALNT3|FAM3B|FUT2|GMDS	5	32	240	0.018854	Gastrointestinal tract
CTSO	liver	OID01125_OID20660	9.48794	3.86e-05	APOC1|APOH|MLXIPL|PCCB|PLG|PNPLA3|SERPINA1	7	25	800	0.019293	Gastrointestinal tract
TNFRSF11B	liver	OID00479_OID20735	9.48794	3.86e-05	ABCA6|ADH4|AHSG|CPN2|PNPLA3|SERPINA1|SLCO1B1	7	25	800	0.019293	Gastrointestinal tract
CBLIF	stomach_1	OID00407_OID20179	15.118	4.14e-05	FUT2|MECOM|PGA3|PSCA|SLC9A3	5	33	240	0.019802	Gastrointestinal tract
IL12A_IL12B	bone_marrow	OID00842_OID21327	9.34329	4.04e-05	BCL2A1|FLT3|GNA15|OTUD1|PTPN22|SERTAD2|SH2B3	7	26	771	0.019802	Blood forming
IL12B	bone_marrow	OID00368_OID20666	7.51962	4.13e-05	BCL2A1|FLT3|GNA15|OTUD1|PTPN22|SERTAD2|SH2B3|XCL2	8	35	771	0.019802	Blood forming
CLEC5A	lung	OID01135_OID20165	23.3136	4.88e-05	CSF3R|HLA-DQA1|SIRPB1|SLC39A8	4	27	153	0.023031	Lung
DSC2	kidney	OID01411_OID21079	25.7675	4.97e-05	FUT6|NPHS2|TSPAN33|UMOD	4	14	312	0.023178	Urinary system
CTSF	liver	OID01400_OID21500	7.23501	5.37e-05	ABCC6|GCKR|MLXIPL|ORM1|PCCB|PLA2G12B|RHOD|SERPINA1	8	35	800	0.024679	Gastrointestinal tract
ADGRG1	liver	OID01040_OID21294	17.3896	6.08e-05	ASGR1|CPS1|PNPLA3|SERPINA1|ST3GAL6	5	12	800	0.02558	Gastrointestinal tract
CCL4	lymphoid_tissue	OID00498_OID20695	20.5013	6.55e-05	CCL4L2|CCR5|HLA-B|PLCG2|TLR1	5	9	1163	0.02558	Blood forming
COL4A1	liver	OID01330_OID20208	17.3896	6.08e-05	COL18A1|HGFAC|INHBC|MLXIPL|PNPLA3	5	12	800	0.02558	Gastrointestinal tract
CPM	liver	OID00348_OID21054	8.5391	6.66e-05	APOC1|ASGR1|ASGR2|GPAM|GPLD1|LIPC|SERPINA1	7	27	800	0.02558	Gastrointestinal tract
ENPP7	liver	OID01181_OID20689	11.2484	6.65e-05	APOC1|GPLD1|LIPC|MLXIPL|PCCB|SERPINA1	6	19	800	0.02558	Gastrointestinal tract
FLRT2	liver	OID00347_OID20946	17.3896	6.08e-05	ABCA6|GCKR|MLXIPL|PNPLA3|ST3GAL6	5	12	800	0.02558	Gastrointestinal tract
IL4R	liver	OID00387_OID20576	17.3896	6.08e-05	ASGR1|HPN|SERPINA1|SLCO1B1|ST3GAL6	5	12	800	0.02558	Gastrointestinal tract
ITGB2	liver	OID00565_OID20315	8.5391	6.66e-05	ADH4|ASGR1|CFHR2|DCPS|GCKR|HHEX|MAN1A1	7	27	800	0.02558	Gastrointestinal tract
MET	liver	OID01238_OID20269	8.5391	6.66e-05	ABCA6|AMT|ASGR1|LIME1|SERPINA1|SLC2A2|SLCO1B1	7	27	800	0.02558	Gastrointestinal tract
PCDH17	liver	OID01314_OID20132	11.2484	6.65e-05	ADAMTS13|ASGR1|ASGR2|GCKR|INHBC|MAN1A1	6	19	800	0.02558	Gastrointestinal tract
PLAU	liver	OID00481_OID21124	11.2484	6.65e-05	ABCA6|ADH4|ASGR1|GCKR|PNPLA3|ST3GAL6	6	19	800	0.02558	Gastrointestinal tract
SPP1	liver	OID00621_OID20322	11.2484	6.65e-05	APCS|CFH|COLEC10|KLKB1|PNPLA3|TNFSF11	6	19	800	0.02558	Gastrointestinal tract
TCN2	lymphoid_tissue	OID01259_OID20341	20.5013	6.55e-05	CD163|CD163L1|HLA-DQA1|LILRB5|STXBP2	5	9	1163	0.02558	Blood forming
GZMH	lymphoid_tissue	OID00686_OID20096	12.3122	7.29e-05	ETS1|FLI1|HLA-C|KLRC2|KLRK1|SAMD3	6	14	1163	0.027408	Blood forming
ADAMTS15	liver	OID00735_OID21275	32.4198	7.81e-05	ASGR1|F11|F12|KNG1	4	7	800	0.029042	Gastrointestinal tract
LRIG1	liver	OID01121_OID21429	10.4446	9.18e-05	HPN|IL6R|MAN1A1|SALL1|SERPINA1|SLCO1B1	6	20	800	0.033786	Gastrointestinal tract
SPARCL1	liver	OID01287_OID20361	15.2157	9.56e-05	ABCA6|APOC1|ASGR2|GCKR|HPN	5	13	800	0.034103	Gastrointestinal tract
TGFBI	liver	OID01291_OID20417	15.2157	9.56e-05	AGT|GCKR|MLXIPL|ORM1|SERPINA1	5	13	800	0.034103	Gastrointestinal tract
FAM3B	salivary_gland	OID01001_OID21372	45.8667	0.000102	FUT2|FUT3|FUT6	3	9	220	0.036165	Oral cavity
HMOX1	liver	OID00432_OID20217	6.30123	0.000122	CPS1|F11|GCLC|HABP2|LIPC|MCCC2|PNPLA3|SERPINA5	8	39	800	0.042611	Gastrointestinal tract
CEACAM5	intestine	OID00739_OID21171	9.35449	0.000134	B3GALT5|B4GALNT2|FAM3B|FUT2|GMDS|PRR15L	6	24	699	0.04626	Gastrointestinal tract
ALCAM	liver	OID00572_OID20273	13.5213	0.000144	ABCC6|ASGR1|PNPLA3|SERPINA1|SLCO1B1	5	14	800	0.046568	Gastrointestinal tract
CCL23	liver	OID00811_OID20693	13.5213	0.000144	APOC1|GCKR|INHBC|LPA|MLXIPL	5	14	800	0.046568	Gastrointestinal tract
CD99L2	liver	OID01458_OID21122	13.5213	0.000144	APOH|FAM47E-STBD1|FGB|PDIA5|PLG	5	14	800	0.046568	Gastrointestinal tract
EGFR	liver	OID00637_OID20319	13.5213	0.000144	ASGR1|GCKR|SLC38A4|SPRYD4|ST3GAL6	5	14	800	0.046568	Gastrointestinal tract
MERTK	liver	OID00425_OID20657	7.42239	0.000138	ABCA6|ASGR1|HPN|SERPINA1|SLCO1B1|SLCO1B3|ST3GAL6	7	30	800	0.046568	Gastrointestinal tract
PROC	liver	OID01228_OID20402	13.5213	0.000144	APOH|GCKR|HGFAC|MLXIPL|PNPLA3	5	14	800	0.046568	Gastrointestinal tract
PRTN3	bone_marrow	OID00618_OID20329	7.39386	0.000137	CSF3R|DEFA1|DEFA1B|DYSF|FLT3|FUT4|MPO	7	31	771	0.046568	Blood forming
FCRL1	lymphoid_tissue	OID01126_OID20172	4.41669	0.000152	DNTT|FCRLA|FLT3|GSDMC|HLA-C|HMHB1|IRF8|LILRB5|PIK3AP1|TNFSF13B|UBASH3B	11	52	1163	0.048597	Blood forming

## Sheet: S8C
Table S8: Pathway, tissue and cell-type enrichment among top prioritised trans effector genes, related to Figure 4. A) Pathway enrichment among top prioritised trans effector genes. B) Tissue enrichment among top prioritised trans effector genes. C) Cell-type enrichment among top prioritised trans effector genes.
Protein	cell.type	pheno	OR	pval	intersection	intersection_size	query_size	term_size	fdr	category
IL17RB	Hepatocytes	OID01385_OID20585	42.6986	3.07e-12	ABCA6|ABCC6|APOH|GCKR|GNMT|HNF1A|MLXIPL|SERPINA1|SLC2A2|SLCO1B1|SUSD3	11	18	726	2.34625e-07	Specialized epithelial cells
AGRP	Hepatocytes	OID00448_OID20658	24.9075	1.10603e-10	ABCA6|AKR1D1|ANGPTL4|APOC1|APOE|DHODH|GCKR|LPA|MLXIPL|PROX1|SLC22A3	11	23	726	4.22643e-06	Specialized epithelial cells
HS3ST3B1	Hepatocytes	OID01398_OID21303	72.1581	4.05387e-10	F11|F12|GCKR|HPR|KNG1|PID1|SDC1|SERPINA1	8	11	726	1.03272e-05	Specialized epithelial cells
CDHR5	Hepatocytes	OID01143_OID20193	24.6685	8.4218e-10	ADH4|AHSG|APOE|APOH|CFH|CFHR3|HNF4A|NAT2|SERPINA1|SLC22A1	10	21	726	1.60909e-05	Specialized epithelial cells
ENPP2	Hepatocytes	OID05025_OID20288	43.2929	2.96533e-09	ABCA6|AKR1C4|ASGR1|CUX2|DHODH|HNF1A|NAT2|SERPINA1	8	13	726	3.77709e-05	Specialized epithelial cells
SMOC1	Hepatocytes	OID05135_OID21461	94.5217	2.56477e-09	ABCA6|AHSG|APOE|GPER1|PON1|SDC1|SERPINA1	7	9	726	3.77709e-05	Specialized epithelial cells
LDLR	Hepatocytes	OID00564_OID20240	18.0894	6.84772e-09	ABCA6|ANGPTL4|APOA5|APOC2|APOC3|APOE|GCKR|LIPC|MLXIPL|SLC22A1	10	25	726	7.47624e-05	Specialized epithelial cells
FAP	Fibroblasts	OID01282_OID20330	65.1437	1.56093e-08	ABCA10|ABCA6|ABCA8|ABCA9|LEPR|OGN	6	11	370	0.000149117	Mesenchymal cells
LTBP2	Fibroblasts	OID01288_OID20254	31.7811	2.74555e-08	CSF1|FBN1|FCGR2B|LRP1|MFAP2|MRC2|STAB2	7	19	370	0.000176941	Mesenchymal cells
RTN4R	Hepatocytes	OID01193_OID21424	27.0628	2.69324e-08	ANXA9|APOC1|APOE|CPS1|GCKR|GPLD1|NAT2|SERPINA1	8	16	726	0.000176941	Specialized epithelial cells
TNFSF10	Hepatocytes	OID00672_OID20611	15.0723	2.49244e-08	AHSG|APOE|APOH|CFHR3|FETUB|GCKR|HPR|KNG1|SERPINA1|TMEM97	10	28	726	0.000176941	Specialized epithelial cells
TNR	Endothelial_cells	OID00375_OID20957	20.8483	2.77828e-08	EPAS1|FCGR2B|HLX|NR5A2|SMAD1|SMAD6|STAB2|ZNF366	8	35	290	0.000176941	Endothelial cells
CCN1	Hepatocytes	OID00689_OID21368	24.0559	4.92674e-08	APOC1|APOE|ASGR1|ASGR2|LPA|MLXIPL|SERPINA1|SLC22A3	8	17	726	0.000254873	Specialized epithelial cells
CLEC4C	dendritic_cells	OID00949_OID20547	15.4968	5.00241e-08	B4GALT1|BCL11A|BCL2L11|CBFA2T3|ERN1|HLA-DQB1|IKZF1|PLAC8|ZFAT	9	36	433	0.000254873	Blood & immune cells
PTPRF	Hepatocytes	OID01428_OID20310	17.4198	4.99666e-08	APOE|APOH|GCKR|GPER1|SDC1|SERPINA1|SLC2A2|SLCO1B1|SPRYD4	9	23	726	0.000254873	Specialized epithelial cells
CD83	monocytes	OID00841_OID20565	17.9282	5.36371e-08	BCL2A1|CDH23|HLA-B|MFSD12|NBEAL2|PPCDC|PSAP|SH2B3|ZEB2	9	21	818	0.000256201	Blood & immune cells
ASAH2	Hepatocytes	OID00361_OID20996	16.2576	7.73995e-08	ABCA6|ADH4|CPS1|HNF1A|MAN1C1|MLXIPL|NR1I2|SERPINA1|SLCO1B1	9	24	726	0.000347956	Specialized epithelial cells
CDSN	Basal_keratinocytes	OID00960_OID20667	23.4849	9.3691e-08	CLDN1|ENSG00000267748|ERRFI1|IRF6|KLK10|KLK8|TACSTD2	7	31	254	0.000397796	Squamous epithelial cells
HSD11B1	Hepatocytes	OID00980_OID20575	15.2409	1.17085e-07	AHSG|APOC1|APOE|APOH|CFHR3|DGAT2|MOGAT2|SERPINA1|TMEM97	9	25	726	0.000470958	Specialized epithelial cells
F7	Hepatocytes	OID01239_OID20372	54.0379	1.62742e-07	ADH4|APOH|GCKR|HNF4A|MLXIPL|SERPINA1	6	9	726	0.000621878	Specialized epithelial cells
ACE2	Hepatocytes	OID00457_OID20105	14.3439	1.73369e-07	ANXA9|CPS1|EXOC3L4|HNF1A|HNF4A|ITGA1|RORC|SALL1|SERPINA1	9	26	726	0.00063094	Specialized epithelial cells
CCL23	Hepatocytes	OID00811_OID20693	27.0266	2.08746e-07	APOC1|APOE|GCKR|INHBC|LPA|MLXIPL|SLC22A3	7	14	726	0.000725157	Specialized epithelial cells
FCER2	B-cells	OID01486_OID21133	20.2557	2.54271e-07	ADAM28|BCL11A|CD40|EBF1|IKZF1|IRF8|MEF2C	7	30	305	0.000844898	Blood & immune cells
GZMH	NK-cells	OID00686_OID20096	33.2564	3.07085e-07	CX3CR1|ETS1|FLI1|HLA-C|KLF2|PRF1	6	14	450	0.000924324	Blood & immune cells
IL1RL2	Hepatocytes	OID00400_OID20487	9.05061	3.14457e-07	ADH4|HNF4A|MAN1A1|MAN1C1|MANEA|MAT1A|MLXIPL|NRTN|SERPINA1|SLCO1B1|WDR72	11	44	726	0.000924324	Specialized epithelial cells
EBI3_IL27	Hepatocytes	OID00402_OID21389	10.4288	3.71857e-07	AHSG|ASGR1|CPN1|CPN2|CPS1|HNF4A|RDH16|SERPINA1|ST3GAL6|ST6GAL1	10	36	726	0.00105256	Specialized epithelial cells
LEPR	Hepatocytes	OID05160_OID20128	40.4345	3.94431e-07	APOH|ASGR1|GCKR|HNF1A|MLXIPL|SERPINA1	6	10	726	0.00107659	Specialized epithelial cells
VEGFD	Hepatocytes	OID00468_OID20662	21.0213	6.53244e-07	F11|F12|FGGY|GCKR|KNG1|MAN1A1|ORM1	7	16	726	0.00166414	Specialized epithelial cells
FGF21	Hepatocytes	OID00410_OID21402	32.3871	8.41266e-07	APOE|CPS1|GCKR|MLXIPL|SLC38A4|SPRYD4	6	11	726	0.00200918	Specialized epithelial cells
PDGFC	Hepatocytes	OID01044_OID21183	32.3871	8.41266e-07	APOE|F11|F12|KNG1|ORM1|SERPINA1	6	11	726	0.00200918	Specialized epithelial cells
CD27	Langerhans_cells	OID00703_OID21527	26.7236	1.05993e-06	HLA-DQA1|IKZF1|IRF5|SH2B3|TNFSF13B|TOR3A	6	14	556	0.00234958	Blood & immune cells
PLTP	Hepatocytes	OID01275_OID20238	18.9196	1.07603e-06	ABCA1|ASGR1|LCAT|LIPC|LIPG|ST3GAL6|TMEM97	7	17	726	0.00234958	Specialized epithelial cells
ADAMTS15	Hepatocytes	OID00735_OID21275	67.3676	1.1762e-06	APOE|ASGR1|F11|F12|KNG1	5	7	726	0.00242949	Specialized epithelial cells
CEACAM5	Intestinal_goblet_cells	OID00739_OID21171	21.3193	1.49289e-06	B3GALT5|B4GALNT2|FUT6|GMDS|GNE|PRR15L	6	24	316	0.00300248	Glandular epithelial cells
KITLG	Hepatocytes	OID00408_OID20196	10.1576	1.70671e-06	ABCA1|ACP2|APOE|CEBPA|LCAT|LIPC|MOGAT2|PON1|ST3GAL6	9	33	726	0.00326089	Specialized epithelial cells
TCL1A	B-cells	OID00720_OID20987	14.1202	2.04574e-06	BLNK|CD40|CXCR4|EBF1|IKZF1|IRF8|MEF2C	7	40	305	0.00381331	Blood & immune cells
ENPP7	Hepatocytes	OID01181_OID20689	15.7645	2.61755e-06	APOC1|APOE|GPLD1|HNF1A|LIPC|MLXIPL|SERPINA1	7	19	726	0.0045465	Specialized epithelial cells
PCSK9	Hepatocytes	OID00619_OID20235	15.7645	2.61755e-06	ANXA9|APOC1|APOE|GCKR|LIPC|MOGAT2|SLCO1B1	7	19	726	0.0045465	Specialized epithelial cells
UMOD	Glandular_and_luminal_cells	OID01237_OID20237	19.126	2.5329e-06	B4GALNT2|B4GALNT3|CLDN14|MECOM|OVOL1|PAX8	6	26	317	0.0045465	Glandular epithelial cells
IL18	monocytes	OID00409_OID20694	11.9399	2.90744e-06	CARD8|CASP1|FAM117B|NLRC4|NLRP12|NLRP6|OAS1|VDR	8	24	818	0.00472768	Blood & immune cells
BID	Hepatocytes	OID01051_OID20517	44.8978	3.04327e-06	C1S|CFI|F11|F12|GCKR	5	8	726	0.00484545	Specialized epithelial cells
CPM	Hepatocytes	OID00348_OID21054	11.3931	3.26758e-06	APOC1|APOE|ASGR1|ASGR2|GPLD1|HNF1A|LIPC|SERPINA1	8	27	726	0.00509643	Specialized epithelial cells
IL15	NK-cells	OID05169_OID20562	13.5274	3.41926e-06	ETS1|JAK1|JAK3|MICB|S1PR1|SLFN12|ZEB2	7	30	450	0.00522634	Blood & immune cells
NRP1	Hepatocytes	OID01217_OID20390	14.5514	3.90212e-06	ABCA6|ADH4|APOE|ASGR1|GCKR|MLXIPL|SDC1	7	20	726	0.00584745	Specialized epithelial cells
TNFSF13B	B-cells	OID00617_OID20272	27.5592	4.0709e-06	CD40|EBF1|HLA-DQA1|IKZF1|TNFRSF13C	5	17	305	0.00598305	Blood & immune cells
CEACAM5	Serous_glandular_cells	OID00739_OID21171	25.456	4.3107e-06	EHF|ELF5|FAM3B|GMDS|GNE	5	24	211	0.0061313	Glandular epithelial cells
CD1C	monocytes	OID01187_OID21483	8.9607	4.53971e-06	CEBPB|FAM117B|HLA-B|IRF8|NFKBIE|RUNX3|TET2|UBASH3B|ZEB2	9	33	818	0.00630813	Blood & immune cells
IL18	Kupffer_cells	OID00501_OID20694	17.2902	4.81039e-06	CARD8|CASP1|NAIP|NLRC4|NLRP12|SCARB1	6	24	387	0.00644972	Blood & immune cells
DSG4	Basal_keratinocytes	OID01029_OID21325	11.7322	5.58998e-06	EPGN|ERRFI1|HOXC13|NXPH4|PERP|TCHH|WNT3	7	55	254	0.00736577	Squamous epithelial cells
CD27	Macrophages	OID00703_OID21527	26.8087	6.09931e-06	HLA-DQA1|IRF5|SH2B3|TNFSF13|TNFSF13B	5	14	414	0.0078204	Blood & immune cells
LTBP2	Leydig_cells	OID01288_OID20254	24.6354	6.13967e-06	C1QTNF4|FBN1|LRP1|MFAP2|MRC2	5	19	293	0.0078204	Endocrine cells
CDSN	Suprabasal_keratinocytes	OID00960_OID20667	12.1771	6.43569e-06	CLDN1|ERRFI1|IRF6|KLK10|KLK8|TACSTD2|ZBTB7C	7	31	478	0.00806308	Squamous epithelial cells
EBI3_IL27	Macrophages	OID00402_OID21389	11.6989	7.26396e-06	FCGR3A|HLA-DQB1|LSP1|LY96|SH2B3|TLR1|TLR4	7	36	414	0.00881187	Blood & immune cells
GDF2	Hepatocytes	OID00450_OID20202	9.83724	7.82831e-06	ADH4|APOH|ASGR1|F11|F12|KNG1|PID1|SERPINA11	8	30	726	0.00934811	Specialized epithelial cells
GUSB	Hepatocytes	OID01463_OID20296	9.40925	1.02202e-05	APOE|APOH|CPS1|CYB5A|HNF1A|MBL2|SLC22A1|UGT2B7	8	31	726	0.0120166	Specialized epithelial cells
CST5	Serous_glandular_cells	OID00491_OID20995	20.152	1.15423e-05	AMY2B|ELF5|PIGR|PRB2|PRH2	5	29	211	0.0129724	Glandular epithelial cells
PLA2G7	Hepatocytes	OID01283_OID21105	11.8215	1.12288e-05	ABCG8|APOC1|APOE|LPA|PLG|SCARB1|SLC22A1	7	23	726	0.0129724	Specialized epithelial cells
SLAMF8	Macrophages	OID01391_OID21214	48.1391	1.1454e-05	HLA-DQA1|LILRB1|SH2B3|TSPAN33	4	8	414	0.0129724	Blood & immune cells
CA6	Breast_glandular_cells	OID01452_OID21096	34.5937	1.21215e-05	ELF5|EN1|LPL|TRPS1	4	21	140	0.0134259	Glandular epithelial cells
CHRDL2	Hepatocytes	OID01170_OID20223	26.9544	1.28934e-05	ASGR1|F11|F12|KNG1|ST6GAL1	5	10	726	0.0138786	Specialized epithelial cells
PAMR1	Hepatocytes	OID01484_OID21153	26.9544	1.28934e-05	GCKR|LPA|MLXIPL|SDC1|SERPINA1	5	10	726	0.0138786	Specialized epithelial cells
FAP	Leydig_cells	OID01282_OID20330	39.2588	1.32641e-05	ABCA10|ABCA8|ABCA9|OGN	4	11	293	0.0140793	Endocrine cells
FAP	Microglial_cells	OID01282_OID20330	24.3472	1.57824e-05	ABCA10|ABCA6|ABCA8|ABCA9|LEPR	5	11	672	0.0165229	Glial cells
FOLR1	Ionocytes	OID00746_OID21529	34.4797	1.63785e-05	FUT2|FUT3|FUT6|MUC1	4	14	235	0.0169153	Glandular epithelial cells
LILRA5	monocytes	OID01155_OID20209	11.1269	1.75325e-05	BCL2A1|CEBPB|FCER1G|FCGR3A|HLA-C|IRF8|LAPTM5	7	22	818	0.0178656	Blood & immune cells
CDSN	Squamous_epithelial_cells	OID00960_OID20667	12.9694	1.8801e-05	BCL11A|CLDN1|IRF6|KLK8|TACSTD2|ZBTB7C	6	31	372	0.0186606	Squamous epithelial cells
FCER2	monocytes	OID01486_OID21133	8.67963	1.86377e-05	BCL2A1|FKBP5|HLA-C|IKZF1|IRF8|NFKBIE|PIK3AP1|TNFSF13B	8	30	818	0.0186606	Blood & immune cells
CCL4	Macrophages	OID00498_OID20695	38.5141	2.02828e-05	CCL4L2|CCR5|SH2B3|TLR1	4	9	414	0.0190382	Blood & immune cells
IL18R1	Hepatocytes	OID00517_OID20652	10.5058	2.0676e-05	APOE|APOH|CFH|HNF1A|MAN1C1|SERPINA1|SLCO1B1	7	25	726	0.0190382	Specialized epithelial cells
PLA2G10	Hepatocytes	OID05177_OID21002	10.5058	2.0676e-05	ABCA1|APOE|ASGR1|GCKR|IFITM3|LIPC|MLXIPL	7	25	726	0.0190382	Specialized epithelial cells
TNFRSF11B	Hepatocytes	OID00479_OID20735	10.5058	2.0676e-05	ABCA6|ADH4|AHSG|CPN2|HNF4A|SERPINA1|SLCO1B1	7	25	726	0.0190382	Specialized epithelial cells
TNFSF12	Langerhans_cells	OID00555_OID20624	9.99123	2.1473e-05	ABCA6|B4GALT1|CHST7|RELB|SH2B3|ST3GAL6|ST8SIA4	7	32	556	0.0195366	Blood & immune cells
CCL27	Hepatocytes	OID05190_OID20121	22.4629	2.29369e-05	ABCA6|APOE|LPA|PLG|PPARA	5	11	726	0.0202246	Specialized epithelial cells
PTPRS	Hepatocytes	OID01284_OID20306	22.4629	2.29369e-05	ABCA6|ASGR1|GCKR|MLXIPL|SERPINA1	5	11	726	0.0202246	Specialized epithelial cells
RGS8	Plasma_cells	OID01346_OID20454	Inf	2.30231e-05	IGHV2-70|IGHV3-64|IGHV4-61	3	3	575	0.0202246	Blood & immune cells
EFEMP1	Hepatocytes	OID01281_OID20414	53.8892	2.35312e-05	ABCA6|AHSG|GCKR|MLXIPL	4	6	726	0.020318	Specialized epithelial cells
ITGB2	NK-cells	OID00565_OID20315	12.6749	2.36611e-05	ETS1|FCGR3A|ITGAL|ITGAM|KLF2|LTA	6	27	450	0.020318	Blood & immune cells
CD6	monocytes	OID00499_OID20649	10.4318	2.43238e-05	B4GALT1|HLA-B|ITGAL|KLF2|SH2B3|TMC6|TMC8	7	23	818	0.020428	Blood & immune cells
LYPD3	Distal_enterocytes	OID00678_OID21530	13.4103	2.41156e-05	B4GALNT3|FUT2|FUT3|FUT6|GNE|TMPRSS2	6	20	630	0.020428	Glandular epithelial cells
ST3GAL1	Kupffer_cells	OID01058_OID21322	34.4043	2.55333e-05	FCGR2B|FPR1|FPR3|GBGT1	4	10	387	0.0212107	Blood & immune cells
CEACAM5	Proximal_enterocytes	OID00739_OID21171	10.1835	2.65034e-05	B3GALT5|B4GALNT2|FAM3B|FUT2|FUT6|GMDS|PRR15L	7	24	790	0.0217489	Glandular epithelial cells
GZMB	NK-cells	OID00840_OID20604	18.4503	2.67503e-05	ETS1|HLA-B|KLF2|RUNX3|SLFN12	5	17	450	0.0217489	Blood & immune cells
GAS6	Hepatocytes	OID01286_OID20318	9.9543	2.74189e-05	ABCA6|ADH4|ASGR1|GCKR|MLXIPL|SLCO1B1|ST3GAL6	7	26	726	0.0220578	Specialized epithelial cells
DEFB4A_DEFB4B	Leydig_cells	OID05200_OID21373	102.385	2.96594e-05	ABCA8|ABCA9|APOE	3	5	293	0.0236116	Endocrine cells
DDR1	Distal_enterocytes	OID00358_OID21009	19.53	3.05175e-05	B4GALNT2|B4GALNT3|FUT2|FUT6|TMPRSS2	5	13	630	0.0240443	Glandular epithelial cells
ST3GAL1	Macrophages	OID01058_OID21322	32.1218	3.32569e-05	FCGR2B|FPR1|FPR3|GBGT1	4	10	414	0.0259353	Blood & immune cells
MET	Hepatocytes	OID01238_OID20269	9.45632	3.58719e-05	ABCA6|ASGR1|HNF1A|SERPINA1|SLC22A3|SLC2A2|SLCO1B1	7	27	726	0.027692	Specialized epithelial cells
KLB	Hepatocytes	OID05137_OID20888	19.2549	3.81552e-05	FGFR4|SERPINA1|SLCO1B1|TMEM176A|TMEM176B	5	12	726	0.0283536	Specialized epithelial cells
PLAU	Hepatocytes	OID00481_OID21124	12.4538	3.85839e-05	ABCA6|ADH4|ASGR1|GCKR|ST3GAL6|ST6GAL1	6	19	726	0.0283536	Specialized epithelial cells
PON3	Hepatocytes	OID00642_OID20777	12.4538	3.85839e-05	APOH|CFHR3|GCKR|LIPC|MLXIPL|SERPINA1	6	19	726	0.0283536	Specialized epithelial cells
SPINT1	Ionocytes	OID01470_OID21109	26.5186	3.78856e-05	FUT2|FUT3|FUT6|RHBDL2	4	17	235	0.0283536	Glandular epithelial cells
NTF3	Alveolar_cells_type_2	OID00554_OID20591	70.3543	4.04571e-05	AGBL1|FADS1|ZNF385B	3	7	215	0.029447	Specialized epithelial cells
SKAP1	B-cells	OID01366_OID20906	26.3722	4.54605e-05	CD69|HLA-DQA1|KLF2|TMC8	4	14	305	0.0327766	Blood & immune cells
RARRES1	Hepatocytes	OID01093_OID21177	Inf	4.6392e-05	ABCA6|APOC1|HRG	3	3	726	0.0328288	Specialized epithelial cells
EBI3_IL27	Langerhans_cells	OID00402_OID21389	8.61204	4.84063e-05	HLA-DQB1|LSP1|LY96|SH2B3|ST3GAL6|TLR1|UBASH3B	7	36	556	0.03366	Blood & immune cells
SPP1	NK-cells	OID00621_OID20322	15.8165	4.84475e-05	FCGR3A|GRK6|PTPN22|RIN3|TNFSF11	5	19	450	0.03366	Blood & immune cells
ENTPD5	Hepatocytes	OID01165_OID20104	11.5657	5.34475e-05	AHSG|APOE|APOH|FGB|HPR|SERPINA1	6	20	726	0.0364708	Specialized epithelial cells
LRIG1	Hepatocytes	OID01121_OID21429	11.5657	5.34475e-05	HNF1A|IL6R|MAN1A1|SALL1|SERPINA1|SLCO1B1	6	20	726	0.0364708	Specialized epithelial cells
CPA2	Enteroendocrine_cells	OID00307_OID21060	23.9016	5.41077e-05	HNF4G|MLXIPL|PDX1|URAD	4	18	242	0.0365945	Endocrine cells
ADGRE5	Macrophages	OID01445_OID20260	15.0846	5.50611e-05	CR1|FCGR3A|HLA-DQA1|MS4A7|SH2B3	5	21	414	0.0369127	Blood & immune cells
CPA1	Exocrine_glandular_cells	OID00624_OID20280	13.7317	5.73792e-05	CELA3B|CTRB1|CTRB2|PDX1|PRSS1	5	47	178	0.0378035	Glandular epithelial cells
EBI3_IL27	Kupffer_cells	OID00402_OID21389	10.3708	5.73138e-05	FCGR3A|LY96|SH2B3|ST6GAL1|TLR1|TLR4	6	36	387	0.0378035	Blood & immune cells
MEP1B	Hepatocytes	OID01208_OID20168	8.59647	5.92148e-05	GCKR|HNF1A|HNF4A|ONECUT1|SALL1|SLC38A4|SLCO1B1	7	29	726	0.0386406	Specialized epithelial cells
TGFBI	Hepatocytes	OID01291_OID20417	16.847	6.01665e-05	GCKR|MLXIPL|NAT2|ORM1|SERPINA1	5	13	726	0.0386406	Specialized epithelial cells
HMOX1	Hepatocytes	OID00432_OID20217	6.97861	6.17969e-05	ANXA9|APOE|CPS1|F11|HABP2|LIPC|SCARB1|SERPINA5	8	39	726	0.0393569	Specialized epithelial cells
CCL4	Langerhans_cells	OID00498_OID20695	28.4074	6.43601e-05	CCL4L2|CCR5|SH2B3|TLR1	4	9	556	0.0399896	Blood & immune cells
CXCL17	Alveolar_cells_type_2	OID00725_OID20622	56.3805	6.42223e-05	SFTPA1|SFTPA2|SFTPC	3	8	215	0.0399896	Specialized epithelial cells
PIK3AP1	monocytes	OID00997_OID20587	16.9951	6.75227e-05	CUX1|PIK3CG|PTPRC|SH3BP2|VAV1	5	12	818	0.0416163	Blood & immune cells
LILRA5	Macrophages	OID01155_OID20209	14.1989	7.00606e-05	CEBPB|FCER1G|FCGR2B|FCGR3A|LAPTM5	5	22	414	0.042835	Blood & immune cells
CEACAM5	Distal_enterocytes	OID00739_OID21171	10.4286	7.52775e-05	B3GALT5|B4GALNT2|FUT2|FUT6|GNE|PRR15L	6	24	630	0.044946	Glandular epithelial cells
MERTK	Hepatocytes	OID00425_OID20657	8.22279	7.48542e-05	ABCA6|ASGR1|HNF1A|SERPINA1|SLCO1B1|SLCO1B3|ST3GAL6	7	30	726	0.044946	Specialized epithelial cells
NTF3	Inhibitory_neurons	OID00554_OID20591	27.4174	7.4312e-05	AGBL1|CYP26A1|NTRK2|NTRK3|ZNF385B	5	7	1689	0.044946	Neuronal cells
CRTAM	T-cells	OID00766_OID20914	13.7875	7.75185e-05	ETS1|PTPN22|STAT4|TNFAIP3|TNFSF8	5	23	403	0.0459252	Blood & immune cells
ADGRE5	Hofbauer_cells	OID01445_OID20260	13.9266	7.91759e-05	AP1B1|CR1|FCGR3A|MS4A7|PLTP	5	21	447	0.0464262	Blood & immune cells
IL6	Langerhans_cells	OID00390_OID21276	106.522	8.15355e-05	HLA-DQA1|IL1RN|IL6R	3	4	556	0.0468522	Blood & immune cells
LYPD3	Proximal_enterocytes	OID00678_OID21530	10.5878	8.54829e-05	FAM3B|FUT2|FUT3|FUT6|GMDS|TMPRSS2	6	20	790	0.048754	Glandular epithelial cells
