# Supplementary material for: Multi-cohort proteogenomic analyses reveal genetic effects across the proteome and diseasome
Source: Cell. Author manuscript; Available in PMC 2026 Jul 8. (PMC13343581; doi:10.1016/j.cell.2026.03.049)
Supplement: MMC5 [file NIHMS2173841-supplement-MMC5.xlsx]

## Sheet: Sheet1
Table S5: Variance explained by the significant loci and the heritability estimate by the polygenic background (excluding regions harbouring a pQTL) for 1,161 protein targets in this study, related to figure 1.
pheno	h2_polygenic_background	h2_phenotypic_background_SE	VE_cis	VE_trans	VE_cis_and_trans
OID00131_OID20049	0.0885013	0.014554	0.015748	0.002478	0.018226
OID00131_OID20125	0.103032	0.014917	0.029033	0.010291	0.039324
OID00132_OID20753	0.181394	0.017801	0.006748	0.039366	0.046113
OID00287_OID20913	0.0353414	0.012581	0.008132	0.033266	0.041398
OID00288_OID21081	0.151207	0.023574	0	0.026235	0.026235
OID00291_OID20861	0.0903964	0.016433	0.026392	0.001857	0.028249
OID00293_OID20936	0.198333	0.016512	0.093469	0.013347	0.106817
OID00294_OID21390	0.111404	0.014173	0.160194	0.2623	0.422493
OID00295_OID21010	0.159688	0.014585	0.090638	0.065134	0.155771
OID00296_OID21017	0.0911979	0.013962	0.003232	0.005778	0.00901
OID00297_OID20730	0.136041	0.015497	0.060473	0.010315	0.070789
OID00298_OID21486	0.12624	0.014383	0.003613	0.004847	0.00846
OID00299_OID20935	0.125829	0.015116	0.006923	0.009172	0.016095
OID00300_OID20943	0.153257	0.015709	0.023358	0.009234	0.032592
OID00301_OID21055	0.245041	0.016731	0.009498	0.030027	0.039525
OID00302_OID21443	0.124507	0.017847	0.078587	0.029387	0.107974
OID00303_OID21007	0.124064	0.015713	0.005089	0.010356	0.015446
OID00304_OID20914	0.148499	0.017402	0.038984	0.03771	0.076693
OID00305_OID21065	0.188257	0.01546	0.024937	0.068969	0.093907
OID00306_OID20160	0.0819115	0.013559	0	0.013324	0.013324
OID00307_OID21060	0.10208	0.016162	0.06202	0.023388	0.085408
OID00308_OID21316	0.136614	0.015276	0.05736	0.005992	0.063352
OID00309_OID21028	0.119507	0.015825	0.054989	0.098832	0.153821
OID00310_OID21063	0.166572	0.016923	0.023028	0.048399	0.071427
OID00311_OID21059	0.100338	0.01505	0.021314	0.250704	0.272018
OID00312_OID20968	0.140713	0.017648	0.083452	0.010793	0.094245
OID00313_OID20982	0.163086	0.014723	0.036061	0.006637	0.042697
OID00314_OID21045	0.15138	0.01544	0.014521	0.010679	0.0252
OID00315_OID20690	0.137623	0.0155	0.078973	0.053656	0.132629
OID00316_OID21006	0.13315	0.016024	0.08721	0.018501	0.10571
OID00317_OID21001	0.126897	0.015149	0.139545	0.011351	0.150895
OID00318_OID21061	0.0997267	0.013768	0.00946	0.027313	0.036773
OID00319_OID20651	0.126554	0.015627	0.13322	0.016545	0.149766
OID00320_OID20979	0.106459	0.01372	0.137399	0.011506	0.148904
OID00321_OID20938	0.10362	0.014353	0.01854	0.016361	0.034901
OID00322_OID21459	0.00570789	0.015905	0.006774	0	0.006774
OID00323_OID21003	0.0324027	0.014378	0.011575	0.004639	0.016214
OID00324_OID21041	0.0760745	0.013546	0.044308	0.076716	0.121024
OID00325_OID20998	0.193296	0.016565	0.025481	0.019063	0.044544
OID00326_OID20970	0.150519	0.014951	0.063088	0.009058	0.072145
OID00327_OID21307	0.105244	0.016366	0.001903	0.165582	0.167485
OID00328_OID20115	0.132397	0.016912	0.002205	0.014069	0.016275
OID00329_OID21050	0.143461	0.015272	0.036808	0.005135	0.041943
OID00330_OID20939	0.213899	0.026689	0.018974	0.043104	0.062078
OID00331_OID20947	0.180883	0.015258	0.270417	0.036202	0.306619
OID00332_OID21008	0.189011	0.015311	0.004291	0.016857	0.021148
OID00333_OID21457	0.185734	0.017861	0.016658	0.017203	0.033861
OID00334_OID20915	0.0314913	0.014717	0	0.004512	0.004512
OID00335_OID20920	0.024842	0.013951	0	0	0
OID00336_OID21058	0.152869	0.013653	0.042241	0.011153	0.053394
OID00337_OID20603	0.120316	0.014544	0.012596	0.024201	0.036797
OID00338_OID20136	0.0847559	0.013315	0.003296	0.015142	0.018437
OID00339_OID20663	0.11944	0.016069	0.001455	0.06682	0.068275
OID00340_OID20491	0.0746747	0.014741	0.003341	0.018159	0.021501
OID00341_OID20917	0.136635	0.016956	0.035107	0.040743	0.075851
OID00342_OID21048	0.141216	0.014914	0.044558	0.017513	0.062071
OID00343_OID20933	0.180567	0.019511	0.003671	0.073681	0.077352
OID00344_OID21011	0.0803477	0.01219	0.218027	0.003789	0.221817
OID00345_OID21482	0.127319	0.014377	0.001708	0.011255	0.012963
OID00346_OID20999	0.152423	0.018582	0.042771	0.007723	0.050494
OID00347_OID20946	0.13409	0.014375	0.117208	0.05255	0.169758
OID00348_OID21054	0.139373	0.015987	0.004655	0.036775	0.04143
OID00349_OID20928	0.136437	0.014755	0.103327	0.055001	0.158328
OID00350_OID20944	0.136763	0.018945	0.307559	0.016844	0.324403
OID00351_OID20994	0.0836688	0.013795	0	0.024774	0.024774
OID00352_OID20639	0.125957	0.013941	0.162692	0.091144	0.253836
OID00353_OID20951	0.0962737	0.01946	0.5654	0.006409	0.571809
OID00354_OID20601	0.169156	0.017645	0.059961	0.079646	0.139607
OID00355_OID20133	0.123185	0.015533	0.035267	0.026391	0.061658
OID00356_OID20679	0.0856322	0.01743	0.156008	0.018976	0.174983
OID00357_OID20157	0.127925	0.015443	0.110265	0.011416	0.121681
OID00358_OID21009	0.109896	0.015057	0.052633	0.037161	0.089793
OID00359_OID21064	0.150628	0.016162	0.001548	0.019963	0.021511
OID00360_OID21056	0.12711	0.01635	0.082826	0.020054	0.10288
OID00361_OID20996	0.106519	0.020646	0.146452	0.109255	0.255707
OID00362_OID20931	0.125152	0.0163	0.157501	0.087044	0.244545
OID00363_OID20919	0.156983	0.018155	0.102122	0.022173	0.124295
OID00365_OID21052	0.164801	0.015557	0.027572	0.032852	0.060424
OID00366_OID21469	0.118541	0.016086	0.497289	0.004805	0.502094
OID00367_OID20924	0.17011	0.015538	0.007718	0.032295	0.040013
OID00368_OID20666	0.183104	0.017082	0.128097	0.077788	0.205885
OID00369_OID20934	0.11624	0.017506	0.027532	0.038588	0.06612
OID00370_OID21451	0.162222	0.014333	0	0.009345	0.009345
OID00371_OID20640	0.0714667	0.014809	0.000933	0.013479	0.014413
OID00372_OID21057	0.164846	0.015084	0.016381	0.022581	0.038962
OID00373_OID20965	0.0742837	0.013254	0.255634	0.007405	0.263039
OID00374_OID20707	0.0511001	0.01287	0.001895	0.010262	0.012157
OID00375_OID20957	0.14535	0.015007	0.066439	0.074364	0.140802
OID00376_OID20595	0.129622	0.014791	0.241864	0.087754	0.329618
OID00377_OID20229	0.105981	0.0154	0.035433	0.021451	0.056884
OID00378_OID20669	0.0833761	0.018853	0.027787	0.009398	0.037185
OID00379_OID20111	0.0667827	0.011799	0.006871	0.072472	0.079343
OID00380_OID20740	0.111218	0.013868	0.00102	0.060511	0.061531
OID00381_OID21467	0.153456	0.011786	0.00964	0.009425	0.019066
OID00382_OID20616	0.0821816	0.011928	0.021801	0.026225	0.048026
OID00383_OID20602	0.128277	0.012611	0.180185	0.047915	0.2281
OID00384_OID20673	0.155261	0.011793	0.00919	0.008341	0.017531
OID00385_OID20249	0.083238	0.012973	0.038452	0.018501	0.056953
OID00386_OID20116	0.126846	0.013711	0.01181	0.017791	0.029601
OID00387_OID20576	0.0922308	0.011324	0.038449	0.025637	0.064086
OID00388_OID21521	0.0502645	0.010274	0	0.001308	0.001308
OID00389_OID20700	0.118822	0.012862	0.020409	0.006945	0.027354
OID00390_OID21276	0.0896086	0.010881	0	0.024879	0.024879
OID00391_OID20967	0.100852	0.012074	0.077407	0.009377	0.086784
OID00392_OID20140	0.0329943	0.011101	0.00138	0.005416	0.006795
OID00393_OID21468	0.0978682	0.013629	0.116752	0.047448	0.1642
OID00394_OID20646	0.135566	0.011899	0.087714	0.0194	0.107114
OID00395_OID20691	0.0514642	0.009177	0.007209	0.020596	0.027805
OID00396_OID20981	0.118267	0.012577	0.046557	0.003954	0.050511
OID00397_OID20212	0.133351	0.012554	0.019531	0.223709	0.24324
OID00398_OID21496	0.0886564	0.011359	0.058363	0.113665	0.172027
OID00399_OID21440	0.132813	0.010723	0.015879	0.065767	0.081646
OID00400_OID20487	0.132264	0.012865	0.094293	0.045344	0.139637
OID00401_OID20741	0.101529	0.012928	0	0.063569	0.063569
OID00402_OID21389	0.099048	0.015167	0.095113	0.070609	0.165722
OID00403_OID20481	0.0595205	0.010564	0.047298	0.005711	0.053009
OID00404_OID20762	0.0526516	0.009787	0.102103	0.011449	0.113552
OID00405_OID20183	0.0959196	0.011934	0.003456	0.019263	0.022719
OID00406_OID20781	0.125393	0.012594	0.092872	0.017304	0.110176
OID00407_OID20179	0.122987	0.011634	0	0.137776	0.137776
OID00408_OID20196	0.126082	0.011129	0.001477	0.079065	0.080542
OID00409_OID20694	0.104652	0.012018	0.031485	0.048327	0.079812
OID00410_OID21402	0.106543	0.01237	0.009403	0.0275	0.036903
OID00411_OID21102	0.0687586	0.010658	0.007281	0.015963	0.023245
OID00412_OID20756	0.209943	0.012491	0.009315	0.055517	0.064832
OID00413_OID21114	0.0664266	0.011214	0.005415	0.017686	0.023101
OID00414_OID20752	0.133809	0.011976	0.051061	0.160807	0.211868
OID00415_OID21411	0.107024	0.011496	0.003474	0.015938	0.019412
OID00416_OID20221	0.102153	0.01184	0.018322	0.002905	0.021227
OID00417_OID20220	0.0676777	0.013092	0	0	0
OID00418_OID20770	0.0730638	0.017159	0	0.02194	0.02194
OID00419_OID20107	0.0161503	0.010786	0.047185	0	0.047185
OID00420_OID20607	0.0938217	0.011255	0.009093	0.054131	0.063224
OID00421_OID20421	0.0960542	0.012899	0.001626	0.051781	0.053407
OID00422_OID20219	0.0776792	0.016868	0.207414	0.014589	0.222002
OID00423_OID20201	0.1155	0.012605	0.015631	0.010632	0.026262
OID00424_OID20579	0.0421791	0.010687	0.006963	0.002326	0.00929
OID00425_OID20657	0.125132	0.011303	0.033478	0.048464	0.081941
OID00426_OID21422	0.166033	0.014107	0.109692	0.027027	0.136719
OID00427_OID21104	0.086893	0.010518	0.06199	0.023033	0.085023
OID00428_OID20231	0.165788	0.012092	0.026411	0.03814	0.064551
OID00430_OID21413	0.134253	0.012567	0.02383	0.01747	0.0413
OID00431_OID20766	0.100447	0.010894	0.076645	0.002813	0.079458
OID00432_OID20217	0.100089	0.011637	0.001998	0.075898	0.077896
OID00433_OID21398	0.126746	0.012193	0.181264	0.034474	0.215737
OID00434_OID20633	0.100168	0.012859	0.147341	0.008117	0.155458
OID00435_OID20213	0.119751	0.015536	0.011511	0.048774	0.060285
OID00436_OID20102	0.141337	0.014283	0	0.057829	0.057829
OID00437_OID20570	0.0924472	0.011544	0.002019	0.065046	0.067065
OID00438_OID20560	0.110362	0.01214	0.130644	0.032354	0.162998
OID00439_OID20745	0.120752	0.012595	0.025697	0.097354	0.12305
OID00440_OID20610	0.104124	0.011739	0.050279	0.015833	0.066111
OID00441_OID20087	0.0725915	0.011088	0.036129	0.012917	0.049046
OID00442_OID21215	0.0324086	0.010693	0.041819	0.01303	0.05485
OID00443_OID20112	0.0496076	0.011406	0	0.013559	0.013559
OID00444_OID20106	0.0759281	0.011736	0.001215	0.003845	0.00506
OID00445_OID21066	0.125624	0.011495	0.008269	0.055728	0.063997
OID00446_OID20188	0.101254	0.012453	0.077758	0.013241	0.090999
OID00447_OID20763	0.136757	0.01314	0.00425	0.02331	0.02756
OID00448_OID20658	0.0985239	0.01464	0.003382	0.026481	0.029863
OID00449_OID21465	0.0813898	0.012086	0.003215	0.053267	0.056482
OID00450_OID20202	0.146449	0.012751	0	0.056715	0.056715
OID00451_OID20200	0.0787416	0.011589	0.023582	0.018113	0.041695
OID00452_OID20098	0.112418	0.012104	0.001812	0.052479	0.054291
OID00453_OID20210	0.140073	0.01259	0.02452	0.051401	0.075921
OID00454_OID20076	0.0670799	0.010875	0.007743	0.040181	0.047924
OID00455_OID20049	0.0892182	0.011753	0.01677	0.005304	0.022074
OID00455_OID20125	0.104205	0.012911	0.027804	0.011044	0.038848
OID00456_OID21439	0.127447	0.012884	0.123561	0.008636	0.132198
OID00457_OID20105	0.122301	0.012806	0.00931	0.036214	0.045524
OID00458_OID21273	0.0873671	0.011126	0.141434	0.11834	0.259774
OID00459_OID20228	0.118283	0.013943	0.008016	0.054131	0.062147
OID00460_OID20776	0.131418	0.012298	0.101938	0.019983	0.121921
OID00461_OID20702	0.157498	0.012986	0.004881	0.056212	0.061092
OID00462_OID20141	0.00651298	0.011616	0.00923	0.005483	0.014713
OID00463_OID20187	0.175233	0.01278	0.000729	0.004784	0.005513
OID00464_OID20075	0.0943982	0.012371	0.202501	0.007664	0.210166
OID00465_OID20230	0.0441281	0.010404	0.098992	0.010759	0.109751
OID00466_OID20584	0.0905448	0.011426	0.050365	0.01407	0.064435
OID00467_OID20544	0.0193626	0.010797	0	0.001187	0.001187
OID00468_OID20662	0.113201	0.010124	0.110354	0.028922	0.139277
OID00469_OID20500	0.0265813	0.01116	0.005066	0.011725	0.016791
OID00470_OID21395	0.0810675	0.011807	0	0.024572	0.024572
OID00471_OID21430	0.0774982	0.012916	0.003184	0.025832	0.029016
OID00472_OID20650	0.0933387	0.013354	0.158902	0.050467	0.209369
OID00474_OID20523	0.0837441	0.011041	0.004939	0.037817	0.042756
OID00475_OID20861	0.0857398	0.013358	0.027591	0.003357	0.030948
OID00476_OID20940	0.145988	0.015836	0.023609	0.021242	0.044851
OID00477_OID20628	0.136361	0.014007	0.051242	0.059634	0.110876
OID00478_OID20535	0.081738	0.012315	0.004975	0.012393	0.017367
OID00479_OID20735	0.15651	0.026953	0.015246	0.039304	0.05455
OID00480_OID20621	0.0921357	0.013051	0.0221	0.026655	0.048755
OID00481_OID21124	0.135073	0.020917	0.010323	0.064736	0.075059
OID00482_OID21276	0.0860609	0.011876	0	0.026345	0.026345
OID00483_OID20477	0.0383888	0.011455	0.00693	0.005693	0.012623
OID00484_OID21004	0.0511797	0.012144	0.001448	0.048892	0.050339
OID00485_OID20469	0.0263172	0.011809	0	0.000853	0.000853
OID00486_OID21042	0.103579	0.012306	0.021348	0.043662	0.06501
OID00487_OID20582	0.046593	0.013324	0.001208	0.003949	0.005157
OID00488_OID20611	0.092826	0.015266	0.016249	0.126133	0.142382
OID00489_OID20422	0.00268885	0.011392	0.001792	0	0.001792
OID00490_OID20675	0.127582	0.015674	0.008474	0.017373	0.025847
OID00491_OID20995	0.17037	0.013646	0.214294	0.036056	0.25035
OID00492_OID20450	0.011318	0.010462	0	0.001735	0.001735
OID00493_OID20488	0.00433861	0.011346	0	0.006762	0.006762
OID00494_OID20574	0.0854304	0.011884	0.001707	0.023934	0.025641
OID00495_OID20419	0.00274025	0.01196	0	0	0
OID00496_OID20762	0.0515732	0.012232	0.108221	0.010765	0.118986
OID00497_OID20056	0.00504649	0.011042	0	0	0
OID00498_OID20695	0.0814342	0.010745	0.036864	0.084317	0.121181
OID00499_OID20649	0.0926045	0.013874	0.259634	0.021784	0.281418
OID00500_OID20196	0.122875	0.012479	0.001385	0.07383	0.075215
OID00501_OID20694	0.106235	0.013017	0.032185	0.043395	0.075579
OID00502_OID20496	0.0675639	0.012183	0.005789	0.023591	0.02938
OID00503_OID20600	0.0956282	0.011746	0.005656	0.007585	0.013241
OID00504_OID20655	0.122249	0.013614	0.022847	0.05468	0.077527
OID00505_OID20668	0.142057	0.012896	0.003771	0.042403	0.046174
OID00506_OID20953	0.100365	0.011832	0.035191	0.008158	0.043349
OID00507_OID21411	0.107733	0.012991	0.003835	0.017888	0.021723
OID00508_OID20420	0.00381831	0.009805	0.006009	0	0.006009
OID00509_OID20490	0.112235	0.01297	0.163393	0.002027	0.16542
OID00510_OID20672	0.116751	0.013979	0.086276	0.051492	0.137768
OID00511_OID20606	0.0883381	0.01235	0.00873	0.071084	0.079813
OID00512_OID21402	0.113978	0.011761	0.007756	0.023301	0.031057
OID00513_OID21030	0.111844	0.013682	0.003049	0.047623	0.050672
OID00514_OID20498	0.0699641	0.0119	0.035033	0.007703	0.042736
OID00515_OID20696	0.142894	0.014762	0.125448	0.015683	0.141131
OID00516_OID20449	0.0126526	0.010815	0.020117	0.014138	0.034255
OID00517_OID20652	0.124107	0.015033	0.271835	0.032899	0.304734
OID00518_OID20966	0.0669238	0.011905	0.031979	0.010638	0.042617
OID00519_OID20920	0.021196	0.011639	0.001104	0.000791	0.001896
OID00520_OID20207	0.0947003	0.013454	0.066585	0.051302	0.117887
OID00521_OID20592	0.161931	0.01269	0.00699	0.065535	0.072525
OID00522_OID20656	0.129584	0.012247	0.004816	0.01535	0.020166
OID00523_OID20666	0.160153	0.013338	0.123705	0.082637	0.206343
OID00524_OID20440	0.0026319	0.011228	0	0	0
OID00525_OID20430	0.00946039	0.010848	0	0.004128	0.004128
OID00526_OID20446	0.0164477	0.01048	0	0.001689	0.001689
OID00527_OID20687	0.0864326	0.011744	0.039313	0.00998	0.049293
OID00528_OID20431	0.0566533	0.01264	0.004032	0.024744	0.028775
OID00530_OID20693	0.105219	0.013441	0.072312	0.01544	0.087751
OID00531_OID21449	0.159664	0.013131	0.007913	0.028603	0.036516
OID00532_OID20610	0.101276	0.012161	0.058245	0.012147	0.070392
OID00533_OID20661	0.164204	0.015959	0.000701	0.08486	0.085562
OID00534_OID20613	0.0893391	0.012407	0.142125	0.017698	0.159823
OID00535_OID20697	0.10536	0.013086	0.03954	0.015006	0.054545
OID00536_OID20162	0.0270044	0.01099	0	0.003799	0.003799
OID00537_OID20453	0.0140798	0.011159	0	0	0
OID00538_OID21375	0.0430718	0.010513	0.010124	0.006856	0.01698
OID00539_OID20569	0.119904	0.013078	0.001612	0.057586	0.059198
OID00541_OID21374	0.0433426	0.010987	0.02004	0.01179	0.031829
OID00542_OID20724	0.0725956	0.011658	0.075725	0.012461	0.088186
OID00543_OID20428	0.0197419	0.010801	0.00093	0	0.00093
OID00545_OID20715	0.0612776	0.015142	0	0.040431	0.040431
OID00546_OID20426	0	0.011066	0	0	0
OID00547_OID20824	0.01855	0.011155	0.000676	0	0.000676
OID00548_OID20465	0	0.011092	0.001532	0	0.001532
OID00549_OID21466	0.11154	0.013594	0.312974	0.030416	0.343391
OID00550_OID21414	0.0455918	0.011633	0.01804	0.006023	0.024063
OID00551_OID20674	0.0900818	0.012857	0.214175	0.108682	0.322857
OID00552_OID20976	0.149458	0.012624	0.019706	0.026411	0.046117
OID00553_OID20985	0.17472	0.013828	0.010675	0.016032	0.026707
OID00554_OID20591	0.0724411	0.011592	0.008269	0.01255	0.020819
OID00555_OID20624	0.112011	0.012335	0.037941	0.040186	0.078127
OID00556_OID20671	0.0836069	0.01261	0.003334	0.011803	0.015138
OID00557_OID21031	0.033772	0.011956	0.005836	0.002796	0.008633
OID00558_OID20955	0.0422413	0.011393	0.001445	0.003882	0.005327
OID00559_OID20472	0.0217432	0.010751	0	0	0
OID00560_OID20645	0.0743808	0.012499	0.176344	0.004684	0.181028
OID00561_OID20586	0.1319	0.013431	0.247293	0.033454	0.280746
OID00562_OID20719	0.102776	0.013785	0.014452	0.011389	0.025841
OID00563_OID20783	0.110815	0.011967	0.005099	0.008013	0.013112
OID00564_OID20240	0.128567	0.011567	0.001568	0.079013	0.080581
OID00565_OID20315	0.150123	0.017925	0.004493	0.040554	0.045047
OID00566_OID21089	0.0372878	0.009239	0.338723	0.004509	0.343231
OID00567_OID21145	0.180237	0.011747	0.01002	0.014854	0.024874
OID00568_OID21103	0.112588	0.012944	0.007521	0.023978	0.031499
OID00569_OID20242	0.155195	0.013086	0.008625	0.044546	0.053171
OID00570_OID20267	0.15315	0.012738	0.09339	0.021939	0.115328
OID00571_OID20735	0.14346	0.019089	0.014326	0.037154	0.05148
OID00572_OID20273	0.12324	0.012924	0.004687	0.023928	0.028614
OID00573_OID20371	0.106341	0.012304	0.020731	0.04099	0.061721
OID00574_OID20379	0.0725377	0.010774	0.044264	0.049205	0.093469
OID00575_OID20294	0.093237	0.012344	0.184503	0.00139	0.185892
OID00576_OID21004	0.0567568	0.01079	0.001351	0.046829	0.04818
OID00577_OID20360	0.155008	0.016563	0.004361	0.104117	0.108478
OID00578_OID20284	0.106556	0.010339	0.105313	0.023508	0.128822
OID00579_OID21159	0.118822	0.011421	0.022615	0.175814	0.198429
OID00581_OID20336	0.0565073	0.011161	0.148914	0.014209	0.163123
OID00582_OID20383	0.134134	0.011973	0.012568	0.004831	0.017399
OID00583_OID20768	0.154289	0.012132	0.033528	0.05369	0.087217
OID00584_OID20253	0.153303	0.01655	0.010052	0.027646	0.037698
OID00585_OID21147	0.130808	0.012699	0.048765	0.015013	0.063778
OID00586_OID20307	0.144915	0.014289	0.016383	0.054196	0.070579
OID00587_OID20243	0.0991869	0.014553	0.010221	0.180286	0.190507
OID00588_OID21120	0.135803	0.011601	0.043564	0.026343	0.069908
OID00589_OID20245	0.161445	0.012249	0.003292	0.00549	0.008782
OID00590_OID20388	0.0432206	0.011102	0.063442	0.027478	0.09092
OID00591_OID20342	0.103839	0.012587	0.003953	0.044195	0.048148
OID00592_OID20772	0.0915188	0.013028	0.307812	0.017171	0.324983
OID00593_OID20369	0.122432	0.010947	0.094708	0.044395	0.139103
OID00594_OID20265	0.134199	0.012815	0.036257	0.374102	0.410358
OID00595_OID20251	0.114869	0.012688	0.03537	0.001919	0.037288
OID00596_OID20290	0.127601	0.012149	0.004119	0.29533	0.299449
OID00597_OID20309	0.058182	0.009996	0.02128	0.009067	0.030347
OID00598_OID20295	0.170439	0.012624	0.101694	0.016925	0.118619
OID00599_OID20759	0.0990428	0.012949	0.033414	0.013471	0.046885
OID00600_OID21100	0.100713	0.011539	0.031251	0.019314	0.050565
OID00601_OID20282	0.126486	0.011086	0.011008	0.041437	0.052445
OID00602_OID20385	0.0728528	0.010888	0	0	0
OID00603_OID20327	0.153984	0.011952	0.030427	0.042666	0.073093
OID00604_OID20246	0.0960831	0.010414	0.001297	0.008044	0.009342
OID00605_OID20312	0.0929444	0.010913	0.372385	0.010585	0.382971
OID00606_OID20314	0.127764	0.01267	0.049537	0.023449	0.072986
OID00608_OID20214	0.136481	0.013085	0.231789	0.08036	0.312149
OID00609_OID20326	0.137501	0.015919	0.0323	0.008415	0.040715
OID00610_OID20743	0.181187	0.013604	0.000757	0.109171	0.109929
OID00611_OID20350	0.102398	0.01382	0.06288	0.016036	0.078916
OID00612_OID20363	0.14193	0.012481	0.013045	0.034129	0.047174
OID00613_OID21116	0.121904	0.01143	0.010618	0.062482	0.0731
OID00615_OID20316	0.11158	0.011371	0.026912	0.008594	0.035506
OID00616_OID20263	0.135801	0.011432	0	0.016842	0.016842
OID00617_OID20272	0.094744	0.012018	0.027659	0.045667	0.073326
OID00618_OID20329	0.116985	0.012258	0.08637	0.039856	0.126227
OID00619_OID20235	0.050316	0.010545	0.015109	0.018266	0.033375
OID00620_OID20764	0.124067	0.010695	0.006778	0.02524	0.032018
OID00621_OID20322	0.12396	0.012446	0.006041	0.019394	0.025435
OID00622_OID20358	0.0939271	0.012673	0.043817	0.021437	0.065255
OID00623_OID20338	0.133407	0.012325	0.031905	0.045568	0.077473
OID00624_OID20280	0.181082	0.014179	0.013912	0.07467	0.088582
OID00625_OID21151	0.0621028	0.010084	0.001242	0.01189	0.013132
OID00626_OID20748	0.0878601	0.011287	0.004852	0.096065	0.100917
OID00627_OID20757	0.106703	0.01255	0.113071	0.035177	0.148248
OID00628_OID20304	0.0842872	0.011312	0.56938	0.006731	0.576111
OID00629_OID20328	0.0689683	0.010027	0.32928	0.024005	0.353285
OID00630_OID20305	0.0309378	0.009407	0.008235	0.006631	0.014866
OID00631_OID21124	0.115068	0.019017	0.011416	0.063855	0.075272
OID00632_OID20289	0.159511	0.012281	0.005722	0.081422	0.087143
OID00633_OID20399	0.0884426	0.011592	0.157457	0.01935	0.176808
OID00634_OID20250	0.0935779	0.012066	0.199891	0.03776	0.237651
OID00635_OID20247	0.0986868	0.010989	0.002746	0.006713	0.009459
OID00636_OID20723	0.153622	0.013051	0.019134	0.066898	0.086032
OID00637_OID20319	0.100211	0.016058	0.012829	0.013908	0.026738
OID00638_OID20236	0.0942272	0.013366	0.040027	0.00763	0.047658
OID00639_OID20397	0.165346	0.01438	0.000656	0.01514	0.015795
OID00640_OID20348	0.157942	0.012333	0.004228	0.029279	0.033507
OID00641_OID20335	0.114665	0.012028	0.004166	0.031357	0.035523
OID00642_OID20777	0.147318	0.012587	0.058826	0.02779	0.086616
OID00643_OID20365	0.134386	0.012004	0.06885	0.064545	0.133395
OID00644_OID21083	0.0899096	0.010397	0.101711	0.005943	0.107655
OID00645_OID20373	0.0950096	0.011421	0.019212	0.004392	0.023603
OID00646_OID20248	0.0751037	0.011843	0.001265	0.458216	0.459482
OID00647_OID21526	0.120558	0.011096	0.014774	0.00529	0.020065
OID00648_OID20313	0.112296	0.011902	0.001983	0.059898	0.061881
OID00649_OID21155	0.178961	0.011991	0.001314	0.018054	0.019368
OID00650_OID20325	0.141212	0.011786	0.001773	0.01388	0.015653
OID00651_OID20256	0.0702216	0.014707	0.003464	0.052463	0.055927
OID00652_OID21131	0.0820252	0.010339	0.000717	0.106878	0.107595
OID00654_OID20334	0.0738281	0.01082	0.297598	0.021221	0.318819
OID00655_OID20952	0.0574642	0.014192	0	0.009951	0.009951
OID00656_OID20650	0.118267	0.017564	0.210868	0.060033	0.270901
OID00657_OID21392	0.0830225	0.015514	0.026754	0.017548	0.044302
OID00658_OID21291	0.159962	0.022349	0.094424	0.0289	0.123323
OID00659_OID21528	0.0925208	0.016273	0.032041	0.0249	0.05694
OID00660_OID21380	0.12657	0.016625	0.180178	0.019912	0.20009
OID00661_OID20733	0.139723	0.018894	0.032371	0.030239	0.06261
OID00662_OID20698	0.0905479	0.015874	0.007573	0.023983	0.031556
OID00663_OID20964	0.103976	0.016788	0.041234	0.007978	0.049211
OID00664_OID20169	0.13034	0.023	0.008069	0.04754	0.055609
OID00665_OID21493	0.215174	0.01851	0.001105	0.026568	0.027673
OID00666_OID21276	0.108578	0.01574	0	0.030491	0.030491
OID00667_OID20692	0.1173	0.01544	0.146433	0.050792	0.197226
OID00668_OID21332	0.057128	0.016066	0.00252	0.008446	0.010966
OID00669_OID20670	0.132597	0.0173	0.121629	0.049494	0.171122
OID00670_OID20678	0.159634	0.017287	0.012661	0.041783	0.054443
OID00671_OID21416	0.151831	0.020066	0.009654	0.020035	0.029689
OID00672_OID20611	0.116515	0.020737	0.01628	0.133746	0.150026
OID00673_OID21518	0.126032	0.016917	0.04447	0.040709	0.08518
OID00674_OID21438	0.176269	0.020056	0.051708	0.060982	0.11269
OID00675_OID21512	0.126117	0.017135	0.005625	0.036845	0.04247
OID00676_OID21517	0.138274	0.017428	0.093071	0.010245	0.103316
OID00677_OID21497	0.164378	0.019714	0.114798	0.101437	0.216236
OID00678_OID21530	0.161531	0.016317	0.050261	0.124107	0.174368
OID00679_OID21358	0.0429435	0.015315	0.025018	0.125314	0.150332
OID00680_OID21519	0.0646662	0.015649	0.013104	0.005233	0.018337
OID00681_OID21274	0.138138	0.014821	0.004501	0.082475	0.086977
OID00682_OID21520	0.129976	0.021515	0.012626	0.02352	0.036146
OID00683_OID20705	0.122652	0.019531	0.05933	0.028417	0.087747
OID00684_OID20196	0.133917	0.018037	0.001204	0.074738	0.075942
OID00685_OID21511	0.102675	0.017451	0.003456	0.043982	0.047438
OID00686_OID20096	0.082431	0.015533	0.017608	0.027604	0.045212
OID00687_OID20600	0.108467	0.01566	0.006698	0.010592	0.017289
OID00688_OID21514	0.125129	0.020169	0.016914	0.009629	0.026543
OID00689_OID21368	0.0788978	0.015932	0.006226	0.026025	0.032251
OID00690_OID21407	0.173373	0.016487	0.068908	0.022418	0.091326
OID00691_OID20151	0.0668925	0.014208	0.003007	0.005275	0.008282
OID00692_OID21437	0.0534459	0.01385	0.001187	0.014067	0.015254
OID00693_OID21490	0.210441	0.019376	0.03885	0.015552	0.054402
OID00694_OID20665	0.182085	0.019501	0.002693	0.123561	0.126254
OID00695_OID21342	0.14892	0.017767	0.007398	0.014788	0.022187
OID00696_OID21522	0.0801687	0.01601	0.003335	0.031082	0.034417
OID00697_OID20154	0.1189	0.016299	0.033855	0.001273	0.035128
OID00698_OID21488	0.164669	0.01923	0.012511	0.014554	0.027064
OID00700_OID21417	0.121393	0.016868	0.005904	0.021287	0.027191
OID00701_OID21531	0.143509	0.018615	0.249026	0.009111	0.258138
OID00702_OID21405	0.122169	0.018361	0.019883	0.048285	0.068168
OID00703_OID21527	0.191362	0.018631	0.030874	0.015963	0.046836
OID00704_OID21508	0.142429	0.017387	0.235415	0.070311	0.305726
OID00705_OID21510	0.16318	0.019394	0.017797	0.056756	0.074553
OID00706_OID20656	0.155393	0.016861	0.004544	0.015308	0.019852
OID00707_OID21039	0.13714	0.016577	0.092865	0.02233	0.115196
OID00708_OID21498	0.107537	0.01738	0.154738	0.026906	0.181644
OID00709_OID21319	0.0774483	0.016118	0.007995	0.015577	0.023572
OID00710_OID21525	0.183589	0.016785	0.011544	0.024297	0.035841
OID00711_OID21489	0.0973634	0.016592	0.011513	0.025676	0.037189
OID00712_OID21280	0.0457351	0.015614	0	0.00488	0.00488
OID00713_OID21507	0.133041	0.016983	0.004345	0.029981	0.034326
OID00714_OID20612	0.0478095	0.015126	0.471073	0.005407	0.47648
OID00715_OID21350	0.0774722	0.0145	0	0.008642	0.008642
OID00716_OID21346	0.132968	0.016355	0.060295	0.019226	0.079521
OID00717_OID20053	0.0105892	0.015775	0	0	0
OID00718_OID21446	0.150622	0.015218	0.024706	0.017332	0.042038
OID00719_OID21427	0.112176	0.016	0.188616	0.007946	0.196562
OID00720_OID20987	0.159521	0.018522	0.03964	0.059794	0.099434
OID00721_OID20647	0.157254	0.01651	0.075174	0.056026	0.1312
OID00722_OID20653	0.214767	0.018532	0.006765	0.019706	0.026471
OID00723_OID20593	0.0527216	0.014669	0.45382	0.011122	0.464942
OID00724_OID21444	0.140986	0.018748	0.083382	0.025329	0.108711
OID00725_OID20622	0.181279	0.016867	0.001922	0.008967	0.010889
OID00726_OID21516	0.170441	0.018486	0	0.058148	0.058148
OID00727_OID20130	0.0530353	0.016755	0.007076	0.016416	0.023492
OID00728_OID21357	0.0663445	0.01508	0.012252	0.005164	0.017417
OID00729_OID20758	0.205997	0.02031	0.013395	0.034454	0.047849
OID00730_OID21298	0.153048	0.017681	0.091581	0.047036	0.138617
OID00731_OID21351	0.0898542	0.016927	0.059133	0.010714	0.069848
OID00732_OID21505	0.169882	0.017294	0.002724	0.003369	0.006093
OID00733_OID21024	0.0970472	0.018287	0.001121	0.016582	0.017702
OID00734_OID21353	0.0732916	0.018227	0.000959	0.024125	0.025084
OID00735_OID21275	0.113282	0.016616	0.003244	0.021655	0.024899
OID00736_OID20599	0.148318	0.015849	0.252238	0.033884	0.286121
OID00737_OID21415	0.146871	0.016825	0.010899	0.008628	0.019527
OID00738_OID21485	0.0905481	0.01702	0.308917	0.046023	0.35494
OID00739_OID21171	0.123833	0.018357	0.073877	0.091774	0.165651
OID00740_OID21491	0.142952	0.016235	0.040178	0.291158	0.331336
OID00741_OID21378	0.04377	0.014919	0.002394	0.024767	0.02716
OID00742_OID21464	0.235692	0.018509	0.016112	0.06601	0.082122
OID00743_OID20604	0.102858	0.015688	0.045082	0.046491	0.091572
OID00744_OID21193	0.0907968	0.016382	0.204312	0.013797	0.218109
OID00746_OID21529	0.205258	0.016997	0.003873	0.023157	0.027031
OID00749_OID20173	0.132233	0.023605	0.052973	0.016639	0.069613
OID00752_OID21430	0.084234	0.017246	0.002758	0.03269	0.035448
OID00753_OID20985	0.204424	0.017604	0.010668	0.017027	0.027695
OID00754_OID21496	0.115352	0.018316	0.067601	0.11919	0.186792
OID00755_OID20523	0.110886	0.014775	0.004894	0.04613	0.051024
OID00756_OID20616	0.122012	0.018988	0.020639	0.032041	0.05268
OID00757_OID20488	0.0086185	0.015478	0	0.006403	0.006403
OID00758_OID20628	0.154749	0.017717	0.055115	0.064096	0.119211
OID00759_OID20698	0.0910797	0.016246	0.007303	0.026701	0.034004
OID00760_OID20740	0.140532	0.020713	0.001061	0.075256	0.076316
OID00761_OID20535	0.0865654	0.017089	0.005455	0.012167	0.017622
OID00762_OID20673	0.17126	0.017431	0.010592	0.007842	0.018433
OID00763_OID21276	0.109907	0.015832	0	0.029853	0.029853
OID00764_OID21294	0.102069	0.018612	0.002726	0.026947	0.029672
OID00765_OID21004	0.0573994	0.016682	0.00153	0.056529	0.05806
OID00766_OID20914	0.150951	0.021557	0.038302	0.036926	0.075228
OID00767_OID21042	0.123467	0.016451	0.026088	0.037953	0.064041
OID00768_OID20655	0.134113	0.016909	0.021645	0.058795	0.080441
OID00769_OID20611	0.120195	0.020977	0.015762	0.131763	0.147525
OID00770_OID20503	0.0658659	0.015855	0.216829	0.012921	0.22975
OID00771_OID20675	0.137066	0.017773	0.008532	0.017102	0.025635
OID00772_OID21018	0.0855469	0.015096	0.03631	0.047331	0.083641
OID00773_OID21417	0.128972	0.016903	0.00641	0.020858	0.027268
OID00775_OID20645	0.0934047	0.016771	0.191841	0.004143	0.195984
OID00776_OID20584	0.109503	0.016276	0.051818	0.016788	0.068606
OID00777_OID20834	0.102266	0.018046	0.001202	0.008496	0.009698
OID00778_OID20419	0	0.016308	0	0	0
OID00779_OID20781	0.151521	0.016988	0.093971	0.012852	0.106823
OID00780_OID21497	0.164565	0.018996	0.114355	0.101533	0.215889
OID00781_OID20724	0.0866268	0.016289	0.069242	0.016433	0.085675
OID00782_OID20694	0.102118	0.015991	0.039041	0.046154	0.085194
OID00783_OID20096	0.089695	0.016245	0.017795	0.028446	0.046242
OID00785_OID20621	0.105809	0.01864	0.0233	0.031431	0.054731
OID00786_OID20762	0.0504868	0.014699	0.154534	0.01068	0.165213
OID00787_OID20953	0.125588	0.018482	0.029952	0.009922	0.039874
OID00788_OID20428	0	0.015088	0.001119	0	0.001119
OID00789_OID20624	0.1534	0.017498	0.054469	0.041802	0.09627
OID00790_OID20741	0.131164	0.018604	0	0.072055	0.072055
OID00791_OID21396	0.206461	0.019279	0.023229	0.034068	0.057297
OID00792_OID20665	0.18342	0.019052	0.002678	0.123515	0.126193
OID00793_OID21265	0.15248	0.01904	0.016764	0.058696	0.07546
OID00794_OID21030	0.110465	0.016362	0.002354	0.038574	0.040928
OID00795_OID21466	0.148329	0.019058	0.299162	0.034298	0.33346
OID00796_OID20695	0.0889177	0.016105	0.036988	0.086043	0.123031
OID00798_OID20154	0.103886	0.017423	0.033805	0.001819	0.035624
OID00799_OID20966	0.0740478	0.015082	0.043478	0.01238	0.055858
OID00800_OID21527	0.203606	0.020878	0.02964	0.01273	0.04237
OID00801_OID20207	0.115675	0.018707	0.070758	0.052926	0.123684
OID00802_OID20472	0.0143042	0.014251	0	0	0
OID00803_OID20656	0.16396	0.016899	0.004486	0.015733	0.020219
OID00804_OID20663	0.111573	0.017065	0.001311	0.062969	0.06428
OID00805_OID20217	0.12566	0.01849	0.002625	0.073318	0.075944
OID00806_OID20976	0.187124	0.019278	0.019661	0.021796	0.041457
OID00807_OID20697	0.118535	0.015808	0.00484	0.012854	0.017693
OID00808_OID20599	0.147019	0.016588	0.254065	0.03449	0.288555
OID00809_OID20431	0.0445308	0.015537	0.004203	0.027333	0.031536
OID00810_OID21482	0.127275	0.017134	0.001816	0.012763	0.014579
OID00811_OID20693	0.1075	0.018961	0.073484	0.017358	0.090842
OID00812_OID21449	0.154981	0.017841	0.008031	0.024902	0.032933
OID00813_OID20610	0.11256	0.017179	0.056589	0.012171	0.068761
OID00814_OID20087	0.0707012	0.016552	0.032369	0.009286	0.041656
OID00815_OID21445	0.0368519	0.015446	0.01576	0.014579	0.030339
OID00816_OID20566	0.165819	0.018313	0.029292	0.067796	0.097089
OID00817_OID20106	0.085311	0.017224	0.001336	0.003273	0.004609
OID00818_OID21052	0.166108	0.018495	0.027065	0.034032	0.061098
OID00819_OID20653	0.213728	0.019533	0.006593	0.020674	0.027267
OID00820_OID20593	0.0485834	0.015323	0.455462	0.010264	0.465726
OID00821_OID20745	0.129813	0.017901	0.021629	0.098682	0.120311
OID00822_OID21463	0.148985	0.017452	0.009781	0.026373	0.036154
OID00823_OID20083	0.0926116	0.017789	0.009679	0.006385	0.016064
OID00824_OID20464	0.122815	0.018237	0.015047	0.012901	0.027948
OID00826_OID20638	0.155115	0.016735	0.022884	0.020118	0.043002
OID00827_OID21414	0.0622972	0.016646	0.022281	0.006252	0.028532
OID00828_OID21351	0.102812	0.017543	0.062168	0.011959	0.074127
OID00829_OID21439	0.149867	0.016747	0.119058	0.007067	0.126124
OID00830_OID21024	0.0805937	0.01808	0.001143	0.017057	0.0182
OID00831_OID21273	0.109186	0.016245	0.158369	0.132213	0.290581
OID00832_OID20650	0.115792	0.018513	0.217363	0.060991	0.278353
OID00833_OID20426	0	0.014186	0	0	0
OID00835_OID20486	0.0621374	0.015655	0.069811	0.041489	0.1113
OID00836_OID20430	0	0.014067	0	0.004175	0.004175
OID00837_OID20671	0.0883692	0.016856	0.00325	0.012078	0.015329
OID00839_OID20632	0.154262	0.01643	0.080633	0.064404	0.145037
OID00840_OID20604	0.122204	0.016887	0.044264	0.046667	0.090931
OID00841_OID20565	0.182554	0.018159	0.013029	0.033576	0.046605
OID00842_OID21327	0.178643	0.020277	0.122052	0.074668	0.19672
OID00843_OID20719	0.117769	0.018594	0.015607	0.01055	0.026157
OID00936_OID20643	0.0514199	0.014796	0	0.004153	0.004153
OID00937_OID20949	0.0721077	0.013968	0.022003	0.053215	0.075217
OID00938_OID20534	0.0828125	0.016701	0	0.013508	0.013508
OID00939_OID21205	0.0567221	0.018873	0.049814	0.014638	0.064452
OID00940_OID20577	0.0595005	0.015163	0.002752	0.003249	0.006001
OID00941_OID20642	0.132962	0.016087	0.336429	0.020878	0.357306
OID00942_OID20648	0.054144	0.014149	0.002887	0.008367	0.011253
OID00943_OID20556	0.131709	0.016524	0.119081	0.009433	0.128514
OID00944_OID20590	0.126463	0.018198	0.018351	0.063244	0.081595
OID00946_OID20525	0.148861	0.027989	0.07424	0.091474	0.165713
OID00947_OID21276	0.108845	0.015525	0	0.03064	0.03064
OID00948_OID20466	0	0.014642	0	0	0
OID00949_OID20547	0.175975	0.017714	0.329803	0.075596	0.405399
OID00950_OID20485	0.0489463	0.015021	0	0.001576	0.001576
OID00951_OID20573	0.167201	0.018719	0.108193	0.046031	0.154225
OID00952_OID20962	0.00969208	0.016482	0.002043	0.000899	0.002942
OID00953_OID20483	0.0537838	0.013277	0.001549	0.003197	0.004746
OID00954_OID20503	0.0679538	0.015184	0.211061	0.012969	0.22403
OID00955_OID20644	0.0667555	0.015614	0.011266	0.003216	0.014482
OID00956_OID20527	0.159365	0.016387	0.03536	0.015846	0.051206
OID00957_OID20526	0.0609162	0.020867	0.042152	0.000808	0.042959
OID00958_OID21399	0.0650712	0.020685	0	0.008258	0.008258
OID00959_OID20528	0.0816596	0.016872	0.018712	0.034939	0.053651
OID00960_OID20667	0.177268	0.019988	0.184761	0.052187	0.236948
OID00961_OID20471	0.10188	0.016723	0.062106	0.064788	0.126894
OID00962_OID20463	0.0436212	0.014666	0.048896	0.004311	0.053207
OID00963_OID20507	0.0368905	0.021416	0.002043	0.005181	0.007224
OID00964_OID20533	0.0509135	0.015938	0	0.004998	0.004998
OID00965_OID20429	0.133809	0.01777	0.029187	0.143952	0.173139
OID00966_OID21208	0.0568449	0.017196	0	0.00242	0.00242
OID00967_OID20596	0.0793281	0.015497	0.010246	0.003778	0.014024
OID00968_OID20504	0.0394473	0.013517	0.014842	0.032754	0.047596
OID00969_OID20975	0.121641	0.016988	0.239165	0.004852	0.244017
OID00970_OID20668	0.148178	0.018839	0.004541	0.045213	0.049754
OID00971_OID20482	0.0930467	0.018458	0.066855	0.036776	0.103631
OID00972_OID20572	0.0713863	0.01576	0.007617	0.008889	0.016506
OID00973_OID20470	0.0730441	0.015126	0	0.00643	0.00643
OID00974_OID20580	0.0665574	0.014444	0.417467	0.015639	0.433106
OID00975_OID20423	0.00179267	0.013784	0	0	0
OID00976_OID20625	0.0587859	0.013975	0	0.006397	0.006397
OID00977_OID21265	0.152791	0.018217	0.015892	0.058669	0.074561
OID00978_OID20571	0.0695704	0.016166	0.028783	0.002874	0.031657
OID00979_OID21217	0.0358284	0.017329	0	0.003659	0.003659
OID00980_OID20575	0.176057	0.025514	0.001409	0.067478	0.068887
OID00982_OID20597	0.083285	0.017754	0.003496	0.01477	0.018266
OID00983_OID21222	0.0451523	0.015332	0.0021	0.009785	0.011885
OID00984_OID20443	0.0388099	0.016672	0.446534	0.006953	0.453487
OID00985_OID20617	0.187759	0.01764	0.014566	0.069642	0.084208
OID00986_OID20424	0.0190812	0.016488	0	0	0
OID00987_OID20589	0.0662388	0.017787	0.002325	0.017765	0.02009
OID00988_OID20609	0.15302	0.018752	0.134588	0.038905	0.173493
OID00989_OID20468	0	0.01542	0	0	0
OID00990_OID20588	0.0572768	0.014606	0.078768	0.004212	0.08298
OID00992_OID20561	0.169794	0.020133	0.006301	0.05791	0.064211
OID00993_OID20431	0.0544967	0.016209	0.004332	0.027664	0.031996
OID00994_OID20502	0.0531685	0.015681	0	0.010301	0.010301
OID00995_OID20632	0.157856	0.015397	0.08069	0.065629	0.146318
OID00996_OID20505	0.0596544	0.023614	0.000997	0.003321	0.004318
OID00997_OID20587	0.0806241	0.016297	0.016411	0.014549	0.03096
OID00998_OID20475	0.0631907	0.0154	0.003478	0.017688	0.021166
OID00999_OID21014	0.120427	0.016535	0.001708	0.015129	0.016837
OID01000_OID20432	0.0599722	0.016569	0	0.001998	0.001998
OID01001_OID21372	0.0885069	0.0154	0.110428	0.062442	0.17287
OID01002_OID20514	0.10427	0.01554	0.003478	0.007565	0.011043
OID01003_OID20484	0.0413288	0.01487	0	0.024747	0.024747
OID01004_OID20620	0.0629074	0.014149	0.001079	0.004994	0.006073
OID01005_OID21474	0.11396	0.017679	0.027606	0.04099	0.068596
OID01006_OID20529	0.113547	0.016911	0.244676	0.018982	0.263657
OID01007_OID20566	0.165005	0.018616	0.02929	0.065985	0.095275
OID01008_OID20464	0.120164	0.018285	0.015319	0.013632	0.02895
OID01009_OID21357	0.0692746	0.01508	0.012009	0.005348	0.017357
OID01010_OID20506	0.0751123	0.016514	0.067575	0.007627	0.075202
OID01011_OID20524	0.058659	0.014514	0.004807	0.001855	0.006663
OID01012_OID20467	0.0673712	0.016881	0.007044	0	0.007044
OID01013_OID20462	0.129406	0.017385	0	0.017692	0.017692
OID01014_OID20954	0.126525	0.020306	0.018939	0.112822	0.131762
OID01015_OID20638	0.156499	0.015639	0.023742	0.020155	0.043897
OID01016_OID20636	0.165265	0.016458	0.37262	0.007223	0.379843
OID01017_OID21228	0.122446	0.018816	0.129679	0.029888	0.159567
OID01018_OID21226	0.0550389	0.014908	0.032018	0.001936	0.033954
OID01019_OID20486	0.0503765	0.015633	0.069635	0.041414	0.111049
OID01020_OID20474	0.0405694	0.015553	0.000833	0.00119	0.002023
OID01021_OID20581	0.134095	0.017541	0.020041	0.026014	0.046055
OID01023_OID21315	0.149748	0.022782	0.013603	0.041763	0.055365
OID01024_OID20472	0.0120444	0.013831	0	0	0
OID01025_OID20565	0.183781	0.017382	0.012721	0.034255	0.046977
OID01026_OID20493	0.120172	0.017364	0.035257	0.022505	0.057762
OID01027_OID20540	0.0723938	0.019276	0.200828	0.008144	0.208972
OID01028_OID20831	0.00835724	0.014453	0	0.004305	0.004305
OID01029_OID21325	0.298865	0.021639	0.001317	0.081826	0.083143
OID01030_OID21293	0.103461	0.016966	0.000744	0.211932	0.212675
OID01031_OID20099	0.114983	0.017403	0.039138	0.082512	0.12165
OID01032_OID20822	0.0767795	0.016117	0.205211	0.002845	0.208056
OID01033_OID21180	0.0751767	0.015255	0	0.008818	0.008818
OID01034_OID20512	0.0297203	0.015273	0.102066	0	0.102066
OID01037_OID20492	0.0243142	0.016174	0.034494	0.025331	0.059825
OID01039_OID20459	0.0751443	0.015458	0.003214	0.004254	0.007468
OID01040_OID21294	0.110782	0.018187	0.002682	0.025678	0.02836
OID01041_OID20894	0.0366889	0.015707	0.001336	0.001459	0.002795
OID01042_OID20497	0.0468357	0.016071	0.005185	0.002152	0.007337
OID01043_OID20522	0.0929379	0.017193	0.003305	0.033922	0.037227
OID01044_OID21183	0.0580789	0.015058	0	0.059407	0.059407
OID01045_OID20896	0.0686806	0.018059	0.005235	0.005378	0.010614
OID01046_OID20444	0.0558263	0.014267	0.01409	0.002259	0.016349
OID01047_OID21354	0.164878	0.018892	0.028945	0.026266	0.055211
OID01048_OID21287	0.0886944	0.016707	0	0.003281	0.003281
OID01049_OID21267	0.0701799	0.015986	0.000907	0.003695	0.004602
OID01050_OID21431	0.085156	0.01675	0.319824	0.012564	0.332387
OID01051_OID20517	0.0499114	0.016264	0.001855	0.013971	0.015827
OID01052_OID21448	0.0867775	0.015951	0.081733	0.005126	0.086859
OID01053_OID20834	0.109007	0.018244	0.000903	0.009134	0.010037
OID01054_OID20050	0.0191005	0.015134	0	0	0
OID01055_OID21366	0.0937081	0.016667	0.007132	0.005736	0.012867
OID01056_OID21314	0.0560066	0.016526	0	0.002973	0.002973
OID01057_OID20820	0.0109389	0.014591	0	0	0
OID01058_OID21322	0.120361	0.016696	0.026119	0.030747	0.056866
OID01059_OID21207	0.0440923	0.02725	0.009411	0	0.009411
OID01061_OID21401	0.176432	0.018179	0.01448	0.012228	0.026708
OID01062_OID20073	0.0249001	0.015171	0	0.001357	0.001357
OID01063_OID21452	0.0424428	0.014554	0.003875	0	0.003875
OID01064_OID20081	0.0771785	0.015665	0.002765	0.020563	0.023329
OID01065_OID20515	0.0423621	0.019405	0.006282	0.010243	0.016525
OID01066_OID21344	0.145312	0.018508	0.031674	0.029855	0.06153
OID01067_OID20835	0.0542971	0.015358	0.003119	0.002041	0.00516
OID01068_OID21225	0.0743	0.021531	0	0.015959	0.015959
OID01070_OID21348	0.06533	0.016052	0.002307	0.004878	0.007185
OID01071_OID21260	0.0878108	0.01645	0.092124	0.005012	0.097137
OID01072_OID21176	0.0225656	0.013958	0	0	0
OID01073_OID20516	0.0531224	0.015486	0.004483	0.011275	0.015758
OID01074_OID21292	0.0773571	0.016665	0	0.004044	0.004044
OID01075_OID21422	0.184818	0.01746	0.108925	0.022054	0.130979
OID01076_OID20531	0.0471445	0.014353	0.003314	0.002374	0.005688
OID01077_OID21323	0.0702172	0.016291	0	0.005494	0.005494
OID01078_OID20826	0.0282428	0.014551	0	0	0
OID01079_OID21206	0	0.014161	0	0	0
OID01080_OID21371	0.0868069	0.016561	0.058939	0.034658	0.093597
OID01081_OID21199	0.0588242	0.015126	0.080724	0.007563	0.088287
OID01082_OID20088	0.097521	0.016307	0.293436	0.007577	0.301013
OID01083_OID21181	0.028762	0.01555	0.000832	0.005315	0.006147
OID01084_OID20568	0.136734	0.017376	0.00095	0.003237	0.004187
OID01085_OID20594	0.0569417	0.016095	0.005471	0.004937	0.010408
OID01086_OID21258	0.0296498	0.016255	0.025716	0.012671	0.038387
OID01087_OID20442	0.0324393	0.015032	0.002812	0.004556	0.007367
OID01088_OID20877	0.0813761	0.016912	0.003566	0.007996	0.011561
OID01089_OID20100	0.0595239	0.017052	0.219412	0.187167	0.406578
OID01090_OID20899	0.0726841	0.014597	0.016144	0.002927	0.019072
OID01091_OID21268	0.00598537	0.016823	0	0	0
OID01092_OID20510	0.0656681	0.014974	0.015426	0.006762	0.022189
OID01093_OID21177	0.0481445	0.01528	0.092044	0.002914	0.094957
OID01094_OID21194	0.0455826	0.0146	0.004553	0.001068	0.005621
OID01095_OID20983	0.160651	0.019627	0.005212	0.013492	0.018704
OID01096_OID21257	0.217805	0.01763	0.028547	0.096271	0.124818
OID01097_OID20815	0.00411622	0.01554	0	0	0
OID01098_OID21396	0.209916	0.019538	0.023028	0.032389	0.055416
OID01099_OID20083	0.0761404	0.017917	0.009473	0.006461	0.015933
OID01100_OID21284	0.130484	0.015723	0.097947	0.003607	0.101555
OID01101_OID21178	0.0596129	0.015356	0	0	0
OID01102_OID20567	0.0405206	0.015409	0.018935	0.012706	0.031642
OID01103_OID20828	0.0500428	0.015897	0.004454	0.003368	0.007822
OID01104_OID21221	0.0304522	0.016405	0	0	0
OID01105_OID21266	0.100821	0.021646	0.102771	0.00611	0.108881
OID01106_OID21240	0.00459309	0.014742	0	0.001044	0.001044
OID01107_OID20618	0.0580705	0.014552	0.019374	0.01156	0.030934
OID01108_OID21426	0.13429	0.018732	0.271897	0.01572	0.287616
OID01109_OID20479	0.0297082	0.015029	0	0.011894	0.011894
OID01111_OID21174	0.0421481	0.015836	0.004804	0.004817	0.009621
OID01112_OID20880	0.0279689	0.014148	0.001874	0	0.001874
OID01113_OID21420	0.0790822	0.014494	0.202777	0.010339	0.213116
OID01114_OID21252	0.136213	0.017604	0.013807	0.047471	0.061278
OID01115_OID20501	0.262312	0.019454	0.003237	0.128444	0.131682
OID01116_OID21364	0.0909799	0.016995	0.004543	0.048488	0.053032
OID01117_OID21248	0.012468	0.015582	0.001362	0.004541	0.005903
OID01118_OID20791	0.0190676	0.015234	0	0.001041	0.001041
OID01120_OID21419	0.165813	0.014077	0.044269	0.008407	0.052677
OID01121_OID21429	0.105058	0.01391	0.275485	0.023098	0.298583
OID01122_OID20191	0.111908	0.01255	0.150636	0.011964	0.1626
OID01123_OID20199	0.0288182	0.010892	0.040892	0.001176	0.042068
OID01124_OID20194	0.0517897	0.012438	0.027525	0.001261	0.028786
OID01125_OID20660	0.116645	0.012709	0.011066	0.073778	0.084844
OID01126_OID20172	0.146828	0.011817	0.05644	0.071812	0.128252
OID01127_OID21080	0.0942032	0.016975	0.011288	0.017909	0.029197
OID01128_OID20215	0.0876143	0.013082	0.078753	0.011271	0.090025
OID01129_OID21432	0.0537565	0.012126	0.362333	0.004189	0.366523
OID01130_OID20787	0.112023	0.010989	0.005141	0.028823	0.033964
OID01131_OID20103	0.0690019	0.01191	0.020656	0.011142	0.031798
OID01132_OID21463	0.136734	0.012112	0.00833	0.026129	0.034459
OID01133_OID20177	0.0321316	0.010632	0.037593	0.003563	0.041156
OID01134_OID21412	0.0977985	0.011937	0.065398	0.016285	0.081683
OID01135_OID20165	0.116338	0.013653	0.029298	0.031364	0.060662
OID01136_OID20180	0.0826381	0.01168	0.00237	0.023938	0.026308
OID01137_OID20195	0.0308779	0.011016	0.074644	0.002382	0.077026
OID01138_OID21046	0.0491901	0.010805	0.008514	0.016124	0.024638
OID01139_OID20178	0.0750986	0.011956	0.022799	0.017457	0.040255
OID01140_OID20175	0.125142	0.012939	0.043461	0.031532	0.074993
OID01141_OID20630	0.0822147	0.01175	0.255816	0.002463	0.258278
OID01142_OID21023	0.0466977	0.01113	0.01132	0.005473	0.016792
OID01143_OID20193	0.0812922	0.013726	0.116014	0.037827	0.15384
OID01144_OID20226	0.114758	0.012067	0.001715	0.023988	0.025703
OID01145_OID20184	0.0368628	0.010526	0	0.003132	0.003132
OID01146_OID20225	0.0539746	0.01175	0.038931	0.005678	0.044609
OID01147_OID20186	0.13562	0.013745	0.007159	0.014077	0.021236
OID01148_OID21523	0.0654948	0.012033	0.143923	0.009078	0.153001
OID01149_OID20197	0.114243	0.012906	0.48438	0.008691	0.493071
OID01150_OID20211	0.127666	0.017787	0.030144	0.017622	0.047766
OID01151_OID20164	0.118491	0.012545	0	0.013697	0.013697
OID01152_OID20189	0.150328	0.015693	0.000457	0.017333	0.017789
OID01153_OID20234	0.0484271	0.010168	0.019903	0.002429	0.022332
OID01154_OID20192	0.0481864	0.010558	0.003629	0.003134	0.006762
OID01155_OID20209	0.156902	0.012508	0.047561	0.036248	0.083808
OID01156_OID21128	0.0376902	0.011324	0.002148	0.008148	0.010296
OID01157_OID20635	0.154837	0.011697	0.010108	0.048623	0.058731
OID01158_OID20123	0.0339117	0.010579	0.00073	0.002816	0.003546
OID01159_OID20583	0.0494329	0.010862	0.00133	0.004645	0.005975
OID01160_OID20190	0.105018	0.011784	0.046554	0.027226	0.07378
OID01161_OID21393	0.0996352	0.011723	0.003213	0.12717	0.130383
OID01162_OID20174	0.0630347	0.011246	0.068048	0.001853	0.069901
OID01163_OID20218	0.0704881	0.011639	0	0.011203	0.011203
OID01164_OID21434	0.0422072	0.011905	0.023173	0.002803	0.025977
OID01165_OID20104	0.0898785	0.012652	0.071326	0.046311	0.117637
OID01166_OID20664	0.0878849	0.011889	0.046513	0.009978	0.056491
OID01167_OID20086	0.0426097	0.011347	0.092923	0.003323	0.096246
OID01168_OID20198	0.105754	0.012668	0.149906	0.016573	0.166479
OID01169_OID21455	0.0262729	0.010307	0.46248	0.002804	0.465284
OID01170_OID20223	0.110022	0.015124	0.030989	0.013926	0.044915
OID01171_OID20113	0.0491893	0.012226	0.278093	0.005069	0.283162
OID01172_OID21106	0.0804173	0.010368	0	0.086869	0.086869
OID01174_OID20204	0.174408	0.013252	0.001613	0.053871	0.055483
OID01175_OID20233	0.0993319	0.011494	0.004378	0.007942	0.01232
OID01176_OID21012	0.0400255	0.010683	0.004823	0.006295	0.011117
OID01177_OID20176	0.0607651	0.0146	0	0.008666	0.008666
OID01178_OID20142	0.0366174	0.011072	0.086408	0.04165	0.128058
OID01179_OID20185	0.133665	0.01262	0.136603	0.012586	0.149189
OID01180_OID20755	0.124402	0.019998	0.021009	0.037383	0.058392
OID01181_OID20689	0.0826918	0.012665	0.395138	0.014279	0.409417
OID01182_OID20182	0.172552	0.012862	0.057623	0.033778	0.091401
OID01183_OID20171	0.0506303	0.010953	0.016644	0.021032	0.037677
OID01184_OID20784	0.105272	0.01296	0.012773	0.016815	0.029588
OID01185_OID21032	0.0907496	0.010203	0.101961	0.066398	0.168359
OID01186_OID20181	0.107827	0.011911	0.007387	0.013731	0.021119
OID01187_OID21483	0.152486	0.014368	0.01311	0.067631	0.080742
OID01188_OID20727	0.237117	0.015562	0.003158	0.09784	0.100998
OID01189_OID20170	0.14804	0.013691	0.003555	0.039235	0.04279
OID01190_OID20161	0.094848	0.013192	0.141404	0.05696	0.198363
OID01191_OID20742	0.0437183	0.010924	0.000775	0.002867	0.003642
OID01192_OID20155	0.119967	0.012017	0.05297	0.006386	0.059356
OID01193_OID21424	0.155324	0.014186	0.028602	0.019352	0.047954
OID01194_OID21026	0.143652	0.013824	0.15457	0.0319	0.186469
OID01195_OID20227	0.0569412	0.011547	0.03642	0.006574	0.042994
OID01196_OID20129	0.08753	0.015456	0	0.060708	0.060708
OID01197_OID20114	0.0334466	0.010557	0	0.000641	0.000641
OID01198_OID20222	0.118587	0.012254	0.011913	0.019068	0.03098
OID01199_OID21445	0.0267893	0.0106	0.014103	0.012427	0.02653
OID01200_OID20110	0.042971	0.011041	0.001458	0.008371	0.009828
OID01201_OID20960	0.0460971	0.010331	0.001151	0.008621	0.009772
OID01202_OID20216	0.134444	0.01226	0.018125	0.055195	0.07332
OID01203_OID20108	0.073369	0.012402	0.002298	0.01094	0.013238
OID01204_OID20232	0.0625838	0.011558	0.010188	0.010863	0.021051
OID01205_OID21428	0.0451107	0.010196	0	0.004762	0.004762
OID01206_OID20205	0.0955002	0.011775	0.004142	0.010618	0.01476
OID01208_OID20168	0.0919554	0.015897	0.504671	0.024148	0.528819
OID01209_OID20224	0.150605	0.013947	0.035227	0.02329	0.058517
OID01211_OID20203	0.0499812	0.011358	0.028927	0.009649	0.038576
OID01213_OID20712	0.161846	0.013128	0.030393	0.021289	0.051682
OID01214_OID20049	0.0763013	0.011654	0.018077	0.003571	0.021648
OID01214_OID20125	0.0875349	0.012043	0.028811	0.010734	0.039544
OID01216_OID20366	0.113719	0.015713	0.041079	0.021798	0.062877
OID01217_OID20390	0.127917	0.019942	0.041534	0.04504	0.086574
OID01218_OID20317	0.101474	0.020577	0.199844	0.029175	0.229019
OID01219_OID20387	0.151565	0.014621	0.293487	0.063842	0.357329
OID01220_OID20324	0.0764237	0.034634	0.546956	0.0031	0.550056
OID01221_OID20374	0.113473	0.015471	0.032352	0.024691	0.057043
OID01222_OID20386	0.0369798	0.014572	0.008191	0.004509	0.0127
OID01223_OID20409	0.0229617	0.014129	0.00319	0.0103	0.01349
OID01224_OID20418	0.110486	0.018084	0.001274	0.014776	0.016049
OID01225_OID20400	0.160973	0.016015	0.031697	0.006487	0.038184
OID01226_OID20403	0.10532	0.015988	0.086264	0.008333	0.094598
OID01228_OID20402	0.115933	0.014815	0.018219	0.113187	0.131406
OID01230_OID20411	0.132603	0.020194	0.070669	0.03417	0.104839
OID01231_OID20415	0.126376	0.017116	0.028736	0.047415	0.076151
OID01233_OID20410	0.0919812	0.013414	0.057949	0.007331	0.06528
OID01234_OID20381	0.154666	0.025453	0.006413	0.051537	0.05795
OID01235_OID20271	0.0979542	0.016034	0.009587	0.019446	0.029034
OID01236_OID20364	0.192066	0.017821	0	0.05235	0.05235
OID01237_OID20237	0.20518	0.01706	0.245188	0.031204	0.276392
OID01238_OID20269	0.116666	0.020606	0.011659	0.082229	0.093888
OID01239_OID20372	0.099322	0.014863	0.110832	0.020964	0.131796
OID01241_OID20370	0.213022	0.019796	0.000867	0.093219	0.094085
OID01242_OID21071	0.131811	0.015801	0.00917	0.026232	0.035402
OID01244_OID20391	0.110825	0.021334	0.42448	0.019849	0.444329
OID01245_OID20353	0.0815258	0.016373	0.001246	0.125069	0.126315
OID01246_OID20412	0.114226	0.016365	0.013663	0.029918	0.043581
OID01247_OID20354	0.158477	0.014748	0.030632	0.024582	0.055214
OID01248_OID20339	0.131376	0.01576	0.020366	0.005912	0.026277
OID01250_OID20362	0.120428	0.017447	0.012277	0.038635	0.050912
OID01251_OID20380	0.116721	0.014569	0.003114	0.011032	0.014147
OID01252_OID20302	0.144693	0.015793	0.010234	0.009633	0.019867
OID01253_OID21136	0.124947	0.016986	0.286161	0.14093	0.427092
OID01254_OID20287	0.116252	0.015261	0.029213	0.093648	0.122861
OID01255_OID20398	0.12781	0.017574	0.075352	0.017965	0.093317
OID01256_OID20291	0.0851141	0.015254	0.110604	0.012715	0.123319
OID01257_OID20396	0.168708	0.016647	0.003171	0.041864	0.045036
OID01258_OID20393	0.221936	0.024793	0.016459	0.08519	0.101649
OID01259_OID20341	0.0878743	0.020459	0.12679	0.03563	0.16242
OID01260_OID21107	0.122345	0.026574	0.0718	0.018982	0.090781
OID01261_OID20241	0.16392	0.016692	0.041013	0.037191	0.078204
OID01262_OID21132	0.0777063	0.014877	0.162068	0.029757	0.191825
OID01263_OID20244	0.132292	0.015581	0.134134	0.04564	0.179774
OID01264_OID20413	0.169891	0.014905	0.002909	0.006418	0.009328
OID01265_OID20359	0.148957	0.016503	0.02381	0.098339	0.122149
OID01266_OID20406	0.125079	0.020232	0.021287	0.013265	0.034552
OID01267_OID20277	0.165828	0.014707	0.038643	0.096593	0.135236
OID01268_OID20368	0.164439	0.017341	0.025116	0.040947	0.066064
OID01270_OID20303	0.0986431	0.01676	0.01793	0.139721	0.157651
OID01271_OID20332	0.104735	0.014503	0.010089	0.008789	0.018878
OID01272_OID20337	0.130094	0.01443	0.009521	0.05198	0.061501
OID01273_OID20311	0.120595	0.016487	0.00182	0.041535	0.043354
OID01274_OID20405	0.159583	0.025183	0.018505	0.028958	0.047463
OID01275_OID20238	0.135058	0.016135	0.071134	0.036534	0.107668
OID01276_OID20395	0.100036	0.017481	0.113319	0.011798	0.125117
OID01277_OID20344	0.153486	0.017524	0.03375	0.038431	0.072181
OID01278_OID20392	0.195087	0.01948	0.003235	0.047678	0.050913
OID01279_OID20255	0.157657	0.015204	0.006857	0.025091	0.031948
OID01280_OID20258	0.143982	0.016407	0.014337	0.034169	0.048507
OID01281_OID20414	0.172706	0.015707	0.013251	0.006499	0.01975
OID01282_OID20330	0.121517	0.02361	0.020913	0.019876	0.040789
OID01283_OID21105	0.089052	0.014105	0.005563	0.058073	0.063636
OID01284_OID20306	0.119362	0.015218	0.034992	0.01653	0.051522
OID01285_OID20239	0.168843	0.015542	0.026658	0.007806	0.034465
OID01286_OID20318	0.162589	0.026769	0.043209	0.061995	0.105204
OID01287_OID20361	0.0913439	0.016358	0.210093	0.02085	0.230944
OID01288_OID20254	0.162496	0.023494	0.004247	0.019351	0.023598
OID01289_OID20384	0.116221	0.030565	0.011933	0.003132	0.015064
OID01290_OID20382	0.0656144	0.015169	0.179012	0.072432	0.251443
OID01291_OID20417	0.103278	0.017995	0.138003	0.070814	0.208818
OID01292_OID20401	0.129515	0.016368	0.098352	0.014426	0.112777
OID01293_OID20320	0.150149	0.01404	0.036196	0.03112	0.067316
OID01294_OID20389	0.159155	0.025282	0.137905	0.02375	0.161655
OID01295_OID20345	0.119309	0.016041	0.093738	0.01061	0.104348
OID01296_OID20301	0.125576	0.025327	0.410554	0.020169	0.430723
OID01297_OID20323	0.14165	0.023942	0.149233	0.043141	0.192374
OID01298_OID20375	0.190301	0.021347	0.023311	0.117719	0.141029
OID01299_OID20347	0.0788464	0.014313	0.035875	0.072159	0.108034
OID01300_OID20356	0.124943	0.025192	0.131821	0.011423	0.143244
OID01301_OID20367	0.0697733	0.014109	0.023852	0.009871	0.033723
OID01303_OID20285	0.139657	0.020952	0.039243	0.029725	0.068968
OID01304_OID20279	0.131081	0.015039	0.184933	0.103666	0.288599
OID01305_OID20404	0.0922128	0.014994	0.081734	0.018674	0.100409
OID01306_OID20407	0.077074	0.014862	0.033683	0.012845	0.046528
OID01308_OID21173	0	0.014339	0	0.001658	0.001658
OID01309_OID20967	0.147906	0.018795	0.102933	0.008828	0.111762
OID01310_OID21212	0.0370489	0.016093	0.0221	0.004036	0.026135
OID01311_OID21330	0.0828408	0.018147	0.041474	0.018671	0.060145
OID01312_OID21170	0.0545945	0.018375	0.001113	0	0.001113
OID01313_OID20460	0.0933392	0.01652	0.006968	0.002551	0.009519
OID01314_OID20132	0.122283	0.018505	0	0.130766	0.130766
OID01315_OID20070	0.0569084	0.017238	0	0.001139	0.001139
OID01316_OID20513	0.062839	0.015854	0	0.095335	0.095335
OID01317_OID21394	0.168765	0.01704	0.076472	0.063222	0.139694
OID01318_OID21219	0.0440631	0.015485	0	0.002311	0.002311
OID01319_OID20662	0.12652	0.016238	0.125669	0.027281	0.15295
OID01320_OID21441	0.114726	0.01839	0.020911	0.045442	0.066353
OID01321_OID21312	0.160135	0.029954	0.003632	0.017623	0.021255
OID01322_OID20100	0.0570961	0.016614	0.219501	0.190685	0.410186
OID01323_OID21299	0.0630905	0.015816	0.01153	0.007022	0.018552
OID01324_OID20071	0.0408748	0.015568	0.00361	0.00245	0.00606
OID01325_OID20545	0.049112	0.017102	0.005524	0.001218	0.006742
OID01326_OID20058	0.0469593	0.014567	0	0	0
OID01327_OID20819	0.0535302	0.016803	0	0.002488	0.002488
OID01328_OID21168	0.0159793	0.014245	0	0.002415	0.002415
OID01329_OID21263	0.109546	0.021611	0	0.010866	0.010866
OID01330_OID20208	0.123996	0.026735	0.015096	0.047697	0.062792
OID01331_OID21232	0.0220828	0.01444	0.001768	0	0.001768
OID01332_OID20424	0.0199124	0.016952	0	0	0
OID01334_OID21447	0.137069	0.020151	0.224489	0.07547	0.299959
OID01335_OID21261	0.0914335	0.015822	0	0.017528	0.017528
OID01336_OID20558	0.0484959	0.016369	0.003415	0.001899	0.005314
OID01337_OID21331	0.111847	0.017419	0.042441	0.023143	0.065584
OID01338_OID21456	0.128849	0.017243	0.117514	0.031938	0.149452
OID01339_OID21198	0.148415	0.018416	0	0.034782	0.034782
OID01341_OID21352	0.16208	0.019485	0.003984	0.020663	0.024647
OID01342_OID21363	0.0684483	0.016801	0.001334	0.01855	0.019884
OID01343_OID21404	0.0131073	0.014645	0.008605	0	0.008605
OID01344_OID21406	0.208541	0.017315	0.02426	0.053469	0.07773
OID01345_OID20552	0.0716892	0.016004	0	0.007453	0.007453
OID01346_OID20454	0.0217749	0.016216	0	0.013692	0.013692
OID01347_OID20543	0.0568839	0.016579	0.062526	0.002863	0.065389
OID01348_OID21239	0.064922	0.017484	0	0.008043	0.008043
OID01349_OID21379	0.117316	0.01778	0.08336	0.021807	0.105167
OID01350_OID21205	0.0632208	0.020047	0.050262	0.015163	0.065425
OID01351_OID20508	0.0729132	0.015517	0.035964	0.010325	0.046289
OID01352_OID21202	0.0450849	0.015988	0	0.011828	0.011828
OID01353_OID21423	0.0990014	0.017721	0.03972	0.052132	0.091851
OID01354_OID20085	0.0287114	0.013871	0	0.003114	0.003114
OID01355_OID20082	0.0307858	0.017006	0.000991	0.00412	0.00511
OID01356_OID21334	0.0463126	0.0305	0	0	0
OID01357_OID21361	0.0305781	0.015046	0.008883	0	0.008883
OID01358_OID21384	0.148096	0.015928	0.018979	0.003036	0.022015
OID01359_OID21318	0.0861053	0.017374	0.018826	0.000911	0.019737
OID01360_OID20519	0.0668705	0.014662	0.00193	0.004606	0.006536
OID01361_OID21289	0.141446	0.021256	0.010486	0.019882	0.030368
OID01362_OID20438	0.18045	0.018747	0.294252	0.013096	0.307348
OID01363_OID21321	0.187984	0.016987	0.011405	0.007049	0.018454
OID01364_OID21359	0.0895351	0.019128	0.021799	0.016397	0.038196
OID01365_OID21370	0.133721	0.017955	0.010262	0.068357	0.07862
OID01366_OID20906	0.106796	0.019382	0.001336	0.019102	0.020438
OID01367_OID20821	0	0.016261	0	0	0
OID01368_OID21182	0.0153171	0.016735	0.031589	0.004182	0.035771
OID01369_OID21243	0.0845697	0.017627	0	0.01091	0.01091
OID01370_OID21246	0.0390809	0.016982	0.002966	0.005202	0.008168
OID01371_OID20091	0.0568169	0.018293	0.040947	0.00325	0.044197
OID01372_OID21167	0.0413621	0.016055	0.02758	0.00193	0.02951
OID01373_OID20448	0.0256548	0.013621	0	0.00174	0.00174
OID01374_OID21339	0.149576	0.01796	0.220379	0.021627	0.242006
OID01375_OID20537	0.142609	0.018214	0.089725	0.027578	0.117303
OID01376_OID21474	0.111444	0.018513	0.027809	0.040531	0.06834
OID01377_OID21262	0.0997351	0.016439	0.08702	0.007965	0.094985
OID01378_OID21479	0.125296	0.019128	0.048385	0.062324	0.110709
OID01380_OID20116	0.153273	0.015974	0.012674	0.019435	0.032108
OID01381_OID21329	0.0846233	0.022513	0	0.025923	0.025923
OID01382_OID21409	0.219375	0.019582	0	0.035902	0.035902
OID01383_OID20094	0.154266	0.018542	0.064948	0.015531	0.080479
OID01384_OID20439	0.0303176	0.016311	0	0	0
OID01385_OID20585	0.130752	0.019955	0.303862	0.018802	0.322664
OID01386_OID20885	0.0440711	0.017024	0	0.009464	0.009464
OID01387_OID21402	0.105526	0.016223	0.007453	0.021747	0.029201
OID01388_OID21264	0	0.017576	0.00113	0.001192	0.002322
OID01389_OID21487	0.180281	0.021812	0.032268	0.033757	0.066025
OID01390_OID20554	0.0568619	0.017889	0	0.001111	0.001111
OID01391_OID21214	0.117132	0.018734	0.383828	0.01327	0.397098
OID01393_OID21362	0.192439	0.018313	0.026967	0.0253	0.052267
OID01394_OID21313	0.116458	0.01761	0.588936	0.010687	0.599623
OID01395_OID21201	0.0188388	0.016419	0.657985	0.006492	0.664477
OID01396_OID20882	0.0227946	0.016308	0.0085	0	0.0085
OID01397_OID20875	0.0623266	0.017257	0.04863	0.005203	0.053833
OID01398_OID21303	0.0626796	0.016559	0.049716	0.02672	0.076436
OID01399_OID21285	0.0730652	0.016733	0.022093	0.013008	0.035102
OID01400_OID21500	0.130269	0.016132	0.017454	0.072088	0.089542
OID01401_OID20767	0.156783	0.019757	0.06774	0.047056	0.114795
OID01402_OID21471	0.0724943	0.016723	0	0.003923	0.003923
OID01403_OID21134	0.167961	0.034107	0.057039	0.04544	0.10248
OID01404_OID21115	0.0739498	0.014272	0.001662	0.005717	0.007379
OID01405_OID20159	0.145599	0.016828	0.005255	0.050326	0.055581
OID01406_OID20376	0.11393	0.018204	0	0.029056	0.029056
OID01407_OID20264	0.138471	0.018795	0.057954	0.021857	0.07981
OID01408_OID20720	0.120269	0.017481	0.010307	0.054725	0.065033
OID01409_OID21070	0.136565	0.018104	0.002199	0.048735	0.050934
OID01410_OID21137	0.17613	0.016779	0.030937	0.019178	0.050116
OID01411_OID21079	0.150904	0.016016	0.022021	0.025361	0.047383
OID01412_OID21118	0.0834605	0.014816	0	0.014208	0.014208
OID01413_OID20703	0.0937368	0.016005	0.035972	0.000789	0.036761
OID01414_OID21093	0.161921	0.017924	0.157183	0.012126	0.169309
OID01415_OID21097	0.14759	0.01687	0.072596	0.007608	0.080205
OID01416_OID21112	0.137739	0.017262	0.035567	0.019105	0.054672
OID01417_OID20268	0.105065	0.022325	0.65972	0.004449	0.66417
OID01419_OID21111	0.194658	0.017966	0.08055	0.04597	0.12652
OID01420_OID21129	0.166152	0.016922	0.404525	0.011326	0.415851
OID01421_OID20780	0.109196	0.017369	0.017413	0.045992	0.063404
OID01422_OID21130	0.219721	0.017373	0.067621	0.033058	0.100679
OID01423_OID21160	0.0594007	0.01576	0.01208	0.006131	0.01821
OID01424_OID21141	0.0140124	0.015343	0.018388	0.002944	0.021333
OID01425_OID20685	0.0546622	0.01653	0.002411	0.006088	0.008499
OID01426_OID21040	0.153777	0.018082	0.001653	0.037797	0.039451
OID01427_OID20686	0.229252	0.026214	0.004434	0.036974	0.041408
OID01428_OID20310	0.118937	0.017588	0.002922	0.047612	0.050534
OID01429_OID21076	0.165537	0.019254	0.023598	0.093621	0.117219
OID01430_OID20739	0.176264	0.016951	0.203469	0.018695	0.222164
OID01431_OID21146	0.14155	0.019975	0.069018	0.024991	0.09401
OID01432_OID21509	0.0773208	0.016002	0.002182	0.006814	0.008996
OID01433_OID20261	0.0697695	0.017991	0.065388	0.663792	0.729179
OID01434_OID20270	0.146498	0.018111	0.011675	0.02413	0.035804
OID01436_OID21051	0.0820472	0.014963	0.482812	0.019148	0.50196
OID01437_OID20293	0.275921	0.022777	0.016897	0.04822	0.065117
OID01438_OID21121	0.197927	0.017241	0.034138	0.028668	0.062806
OID01439_OID21506	0.0856797	0.015009	0.002827	0.012688	0.015516
OID01440_OID20785	0.165091	0.015219	0.202411	0.009642	0.212052
OID01441_OID20754	0.115966	0.017024	0.004235	0.008888	0.013124
OID01442_OID21119	0.0340851	0.01525	0.1202	0.001415	0.121615
OID01443_OID21085	0.116142	0.018415	0.160905	0.03466	0.195565
OID01444_OID20774	0.0834256	0.014935	0.001726	0.007603	0.009329
OID01445_OID20260	0.125791	0.031447	0.016791	0.045605	0.062396
OID01446_OID20717	0.0512205	0.014861	0	0.005078	0.005078
OID01447_OID21108	0.107769	0.020904	0.313279	0.026639	0.339918
OID01448_OID21144	0.159511	0.016818	0.004307	0.017864	0.022171
OID01449_OID20701	0.131853	0.017911	0.005785	0.012125	0.01791
OID01450_OID21069	0.0579842	0.014345	0.000827	0.00142	0.002247
OID01451_OID21090	0.164441	0.018112	0.00277	0.053678	0.056448
OID01452_OID21096	0.19495	0.018146	0.224214	0.026137	0.250351
OID01453_OID21073	0.0613679	0.014392	0.005648	0.008291	0.013939
OID01454_OID20751	0.0848875	0.015767	0.04051	0.037099	0.077609
OID01455_OID21139	0.175666	0.018496	0.001286	0.047804	0.04909
OID01456_OID20257	0.0760701	0.014572	0.019451	0.044194	0.063645
OID01457_OID21099	0.065716	0.014973	0	0.007763	0.007763
OID01458_OID21122	0.123623	0.016257	0.004336	0.035134	0.03947
OID01459_OID20297	0.0674643	0.014695	0.072229	0.016704	0.088933
OID01460_OID20773	0.114497	0.01689	0.026022	0.059647	0.085669
OID01461_OID20283	0.144562	0.020186	0.01008	0.074909	0.084989
OID01462_OID20738	0.159998	0.018313	0.008902	0.00449	0.013392
OID01463_OID20296	0.13334	0.016899	0.008352	0.071614	0.079966
OID01465_OID21077	0.0428128	0.01483	0	0.006664	0.006664
OID01466_OID21127	0.140544	0.019632	0.031914	0.031636	0.06355
OID01467_OID20206	0.0792383	0.015059	0.001408	0.017829	0.019236
OID01468_OID20747	0.121171	0.017676	0.147849	0.011334	0.159183
OID01469_OID20275	0.0713234	0.016881	0.408664	0.104887	0.513551
OID01470_OID21109	0.17291	0.019022	0.046853	0.036868	0.083722
OID01471_OID20782	0.185545	0.019173	0.003014	0.004975	0.007989
OID01472_OID21504	0.0687617	0.014878	0.202038	0.00718	0.209218
OID01473_OID20716	0.123443	0.016013	0.013971	0.108983	0.122954
OID01475_OID20299	0.113074	0.016165	0.025157	0.003875	0.029032
OID01476_OID21117	0.119963	0.018893	0.019826	0.026891	0.046717
OID01477_OID21149	0.0120897	0.014957	0	0.005752	0.005752
OID01478_OID20259	0.133532	0.015789	0.000394	0.003651	0.004045
OID01479_OID21138	0.109504	0.01529	0.189191	0.043864	0.233054
OID01480_OID20331	0.078132	0.01539	0	0.009131	0.009131
OID01481_OID21148	0.198252	0.022052	0.076652	0.042442	0.119094
OID01482_OID20725	0.154159	0.017263	0.001753	0.034427	0.03618
OID01483_OID21087	0.0542002	0.015316	0.00397	0.00509	0.00906
OID01484_OID21153	0.137998	0.021813	0.061495	0.018698	0.080193
OID01485_OID20734	0.179142	0.03308	0.017501	0.03925	0.056751
OID01486_OID21133	0.189847	0.018281	0.040695	0.043232	0.083927
OID01487_OID20769	0.155479	0.018237	0.011553	0.042956	0.054509
OID01488_OID20737	0.163176	0.016153	0.147305	0.005665	0.15297
OID01489_OID21142	0.154174	0.017061	0.049283	0.004288	0.053571
OID01490_OID20750	0.111648	0.017364	0.027134	0.042933	0.070067
OID01491_OID20262	0.134884	0.020138	0.052794	0.307748	0.360542
OID01492_OID21013	0.148431	0.017813	0.120504	0.040086	0.160589
OID01493_OID20673	0.185268	0.018887	0.010983	0.007791	0.018774
OID05024_OID20830	0	0.013863	0	0	0
OID05025_OID20288	0.145447	0.023443	0.029103	0.014167	0.04327
OID05026_OID21091	0.074241	0.014522	0.044162	0.009033	0.053195
OID05124_OID21018	0.102736	0.014124	0.042353	0.047531	0.089884
OID05127_OID20795	0.0323452	0.015907	0.001798	0.018354	0.020152
OID05128_OID21000	0.0484127	0.014086	0	0.007778	0.007778
OID05129_OID20923	0.0723306	0.015457	0.002593	0.006446	0.009038
OID05131_OID20816	0.00990026	0.015817	0.646929	0.001619	0.648548
OID05132_OID20891	0.0649078	0.022942	0.011187	0.045276	0.056463
OID05133_OID20836	0.079424	0.015858	0	0.006537	0.006537
OID05134_OID21005	0.134474	0.01809	0.040624	0.006988	0.047612
OID05135_OID21461	0.11827	0.018016	0.029511	0.02241	0.051921
OID05137_OID20888	0.0817193	0.015189	0.25824	0.075438	0.333678
OID05138_OID20134	0.0883994	0.015988	0.037555	0.188849	0.226404
OID05139_OID20173	0.125326	0.02642	0.057284	0.015884	0.073168
OID05140_OID21029	0.163187	0.016591	0.008279	0.035877	0.044156
OID05141_OID20908	0.0666556	0.014775	0	0.008366	0.008366
OID05142_OID21324	0.056581	0.0163	0.001319	0.010106	0.011425
OID05143_OID20843	0.0268771	0.016992	0	0.002431	0.002431
OID05144_OID20986	0.0423651	0.012921	0.053717	0.002556	0.056273
OID05146_OID20846	0.0321738	0.015122	0.001955	0	0.001955
OID05147_OID20886	0.0473053	0.016121	0.000874	0.000919	0.001793
OID05148_OID20876	0.0197436	0.014729	0.019918	0	0.019918
OID05149_OID21196	0.0675618	0.015765	0.058542	0.142992	0.201534
OID05151_OID20905	0.106609	0.015253	0.002684	0.023997	0.026681
OID05152_OID21328	0.157858	0.016849	0.037384	0.035443	0.072826
OID05153_OID20907	0.064257	0.015876	0.01913	0.001812	0.020942
OID05154_OID20901	0.0933129	0.016343	0.009135	0.007423	0.016558
OID05156_OID20061	0.037813	0.015116	0.001176	0.004305	0.005481
OID05157_OID20872	0.0785562	0.015351	0.004259	0.003455	0.007714
OID05158_OID20874	0	0.013983	0	0.002617	0.002617
OID05159_OID20829	0.0340212	0.014193	0	0	0
OID05160_OID20128	0.0992944	0.016874	0.025759	0.02606	0.051818
OID05161_OID21472	0.0924516	0.014675	0.687845	0.008424	0.696269
OID05162_OID20109	0.0876421	0.017182	0.283705	0.043928	0.327633
OID05163_OID20792	0.0378774	0.015591	0	0.001274	0.001274
OID05164_OID21245	0	0.014931	0	0.009699	0.009699
OID05165_OID20489	0.0331685	0.0138	0.005223	0	0.005223
OID05166_OID21478	0.147489	0.015491	0.005694	0.01633	0.022023
OID05167_OID20849	0.0386213	0.015506	0	0	0
OID05169_OID20562	0.128619	0.017816	0.001025	0.063394	0.064419
OID05170_OID21460	0.223554	0.018813	0.026752	0.05168	0.078432
OID05171_OID20984	0.119261	0.016583	0.01543	0.010913	0.026343
OID05175_OID20564	0.167506	0.018393	0.235958	0.036697	0.272656
OID05176_OID20867	0.0707414	0.014939	0.018987	0.004154	0.023141
OID05177_OID21002	0.120767	0.016706	0.0179	0.101848	0.119748
OID05178_OID21213	0.00969927	0.014605	0	0.007604	0.007604
OID05180_OID21305	0.0326821	0.015846	0.032048	0.064357	0.096405
OID05181_OID20993	0.0728366	0.014505	0.001345	0.007682	0.009027
OID05182_OID20961	0.0533242	0.040777	0	0	0
OID05183_OID20990	0.144372	0.016668	0.011132	0.019782	0.030914
OID05184_OID20840	0.00435914	0.015961	0	0	0
OID05185_OID20857	0.0663489	0.015363	0.001213	0.007127	0.00834
OID05186_OID20916	0.0567376	0.015121	0.282647	0.01359	0.296237
OID05187_OID20969	0.0452964	0.014039	0.003192	0.001217	0.004409
OID05188_OID20873	0.105867	0.017347	0.013483	0.075519	0.089001
OID05189_OID20925	0.0257887	0.015697	0.221194	0.001047	0.222241
OID05190_OID20121	0.134889	0.016466	0.020965	0.021669	0.042634
OID05191_OID20904	0.0874717	0.016467	0.016108	0.002737	0.018845
OID05192_OID20895	0.0396829	0.014552	0	0.004422	0.004422
OID05193_OID20847	0.0735453	0.014926	0.021103	0.007589	0.028692
OID05194_OID20605	0.131474	0.015976	0.025527	0.019555	0.045082
OID05195_OID20992	0.115691	0.017773	0.273486	0.030207	0.303693
OID05196_OID20842	0.019273	0.013943	0.002545	0	0.002545
OID05197_OID20892	0.0143376	0.014714	0	0	0
OID05198_OID20859	0.0292002	0.013261	0.002957	0	0.002957
OID05199_OID20851	0.0692358	0.014314	0.282749	0.005509	0.288258
OID05200_OID21373	0.103942	0.021684	0	0.013429	0.013429
OID05201_OID20921	0.0648413	0.015593	0.030398	0.003696	0.034094
OID05202_OID21311	0.0278438	0.016233	0.007156	0.004662	0.011818
OID05203_OID20922	0.0849969	0.015117	0	0.010723	0.010723
OID05204_OID20827	0.0273175	0.01539	0	0.003983	0.003983
OID05205_OID20480	0.141437	0.017327	0.089523	0.029201	0.118724
OID05206_OID20871	0.0899144	0.016445	0	0.002894	0.002894
OID05207_OID20887	0.082701	0.015798	0.005026	0.009018	0.014044
OID05209_OID20897	0.177251	0.017219	0.302591	0.021173	0.323765
OID05210_OID20971	0.145753	0.016831	0.406078	0	0.406078
OID05211_OID20461	0.0386541	0.014733	0	0.120737	0.120737
OID05212_OID20452	0.0292618	0.017765	0.041048	0	0.041048
OID05213_OID21320	0.0569572	0.014443	0.001499	0.013853	0.015352
OID05214_OID20902	0.104731	0.015451	0	0.01128	0.01128
OID05215_OID20855	0.0475453	0.014323	0	0.003986	0.003986
OID05216_OID20889	0.0895461	0.020478	0.020006	0.149651	0.169657
OID05217_OID20853	0.0370665	0.013884	0.001064	0.000855	0.001919
OID05218_OID20850	0.0604608	0.014869	0.007295	0.008327	0.015621
OID05219_OID20926	0.0627078	0.015836	0.011785	0.007893	0.019678
OID05220_OID20937	0.0783171	0.014296	0.017757	0.006647	0.024403
OID05221_OID20909	0.097383	0.015415	0.035174	0.009209	0.044383
OID05222_OID20988	0.086555	0.017791	0.003259	0.041575	0.044834
OID05521_OID20974	0.119797	0.017004	0.395489	0.002786	0.398275
OID05522_OID21191	0.0922939	0.01675	0.079146	0.044327	0.123473
OID05547_OID20495	0.0504188	0.012509	0	0.003829	0.003829
OID05548_OID20074	0.0454997	0.011359	0.003828	0.008867	0.012695
OID05549_OID21378	0.0475144	0.015527	0.002159	0.023362	0.025521
OID05550_OID21185	0.0714608	0.017098	0.349186	0.020262	0.369447
OID05551_OID20562	0.140924	0.017627	0	0.065051	0.065051
OID05552_OID20495	0.0607339	0.017049	0	0.005136	0.005136
OID05553_OID21315	0.148729	0.027239	0.013871	0.042372	0.056243
OID05554_OID20074	0.0866301	0.016273	0.003292	0.012353	0.015645
