# Supplementary material for: Multi-cohort proteogenomic analyses reveal genetic effects across the proteome and diseasome
Source: Cell. Author manuscript; Available in PMC 2026 Jul 8. (PMC13343581; doi:10.1016/j.cell.2026.03.049)
Supplement: MMC2 [file NIHMS2173841-supplement-MMC2.xlsx]

## Sheet: SCALLOP_MA_Updated_ST2_proofs_v
Table S2: Fine-mapped pQTLs identified through the UKBB and SCALLOP meta-analysis, related to Figure 1.
MA_protein_id	MarkerName	Protein	Uniprot_ID	rsID	CHROM	position_hg19	cs	pip_UKBB	Allele1_UKBB_SCALLOP_MA	Allele2_UKBB_SCALLOP_MA	Freq1_UKBB_SCALLOP_MA	Effect_UKBB_SCALLOP_MA	StdErr_UKBB_SCALLOP_MA	Pvalue_UKBB_SCALLOP_MA	Direction_UKBB_SCALLOP_MA	HetISq_UKBB_SCALLOP_MA	HetChiSq_UKBB_SCALLOP_MA	HetDf_UKBB_SCALLOP_MA	HetPVal_UKBB_SCALLOP_MA	TotalSampleSize_UKBB_SCALLOP_MA	region.start	region.end	cis_trans	hc.flag	VEP_worst_consequence	VEP_worst_consequence_gene_id	VEP_worst_consequence_gene_symbol	source.published
OID00131_OID20049	10:121426884:C_T	NPPB	P16860	rs17617337	10	121426884	1	0.251819	t	c	0.2168	0.0673504	0.0070463	1.20e-21	++	18.7	1.23001	1	0.2674	54950	120915685	121938211	Trans	Trans_HC	intron_variant	ENSG00000151929	BAG3	Dhindsa_Nature_2023|Sun_Nature_2023|Sun_finemapped_Nature_2023
OID00131_OID20049	1:11837702:A_C	NPPB	P16860	rs544829241	1	11837702	3	0.580917	a	c	0.0477	0.198975	0.0175409	7.99e-30	?+	0	0	0	1	46087	11323327	12632632	Cis	Cis_LC	non_coding_transcript_exon_variant	ENSG00000177553	RP11-56N19.5	Eldjarn_smpnorm_Nature_2023|Dhindsa_Nature_2023|Ferkingstad_2021_NatGen|Eldjarn_nonnorm_Nature_2023
OID00131_OID20049	1:11908146:C_G	NPPB	P16860	rs41300100	1	11908146	2	0.999776	c	g	0.9894	-0.443091	0.0333711	3.12e-40	--	0	0.0078319	1	0.9295	47433	11323327	12632632	Cis	Cis_HC	5_prime_UTR_variant	ENSG00000175206	NPPA	Eldjarn_smpnorm_Nature_2023|Dhindsa_Nature_2023|Ferkingstad_2021_NatGen|Eldjarn_nonnorm_Nature_2023|Sun_finemapped_Nature_2023|Zhang_2022_NatGet_EApop
OID00131_OID20049	1:11919271:A_G	NPPB	P16860	rs198389	1	11919271	1	0.976884	a	g	0.5795	-0.179756	0.0059537	2.99e-200	--	0	0.0282937	1	0.8664	54950	11323327	12632632	Cis	Cis_HC	upstream_gene_variant	ENSG00000120937	NPPB	Dhindsa_Nature_2023|Sun_Nature_2023|Eldjarn_nonnorm_Nature_2023|Katz_2021_Circulation|Ferkingstad_2021_NatGen|Eldjarn_smpnorm_Nature_2023|Carlson_2023_ClinProteomics|Sun_finemapped_Nature_2023|Koprulu_NatMetab_2023|Sun_2018_Nature|Folkersen_2017_PlosGen|Zhang_2022_NatGet_EApop|Zhang_2022_NatGet_AApop|Pietzner_2021_Science|Pietzner_2021_NatComm
OID00131_OID20049	8:106347897:A_T	NPPB	P16860	rs72671655	8	106347897	1	0.969163	a	t	0.041	0.108928	0.0149381	3.06e-13	++	49	1.96	1	0.1615	54950	105847897	106847897	Trans	Trans_HC	intron_variant	ENSG00000169946	ZFPM2	Sun_Nature_2023
OID00131_OID20125	10:121429633:C_T	NTproBNP	NTproBNP	rs2234962	10	121429633	1	0.307749	t	c	0.7827	-0.0848003	0.0065873	6.36e-38	--	79.3	4.83253	1	0.02793	55842	120915685	122205518	Trans	Trans_HC	missense_variant	ENSG00000151929	BAG3	Dhindsa_Nature_2023|Sun_finemapped_Nature_2023
OID00131_OID20125	10:75409877:C_T	NTproBNP	NTproBNP	rs2177843	10	75409877	1	0.123031	t	c	0.1486	-0.057094	0.0077517	1.77e-13	--	0	2.13e-05	1	0.9963	55842	74905635	76085307	Trans	Trans_HC	intron_variant	ENSG00000166317	SYNPO2L	Dhindsa_Nature_2023
OID00131_OID20125	10:76026316:A_G	NTproBNP	NTproBNP	rs4353215	10	76026316	2	0.0365305	a	g	0.2665	0.0315243	0.0061917	3.55e-7	++	55.9	2.26518	1	0.1323	55347	74905635	76085307	Trans	Trans_LC	intron_variant	ENSG00000156110	ADK	NA
OID00131_OID20125	12:24784139:A_G	NTproBNP	NTproBNP	rs4246224	12	24784139	1	0.10213	a	g	0.1485	0.0513769	0.0076491	1.86e-11	++	46.9	1.88256	1	0.17	55842	24258480	25288339	Trans	Trans_HC	intergenic_variant	-	-	NA
OID00131_OID20125	15:99286284:A_G	NTproBNP	NTproBNP	rs4966022	15	99286284	1	0.247053	a	g	0.3192	0.0413447	0.0058595	1.71e-12	++	0	0.381377	1	0.5369	54435	98782587	99794452	Trans	Trans_HC	intron_variant	ENSG00000140443	IGF1R	NA
OID00131_OID20125	18:55955221:C_T	NTproBNP	NTproBNP	rs7232823	18	55955221	1	0.170057	t	c	0.6062	0.0437178	0.005573	4.34e-15	++	78.2	4.58203	1	0.03231	55842	55438204	56463569	Trans	Trans_HC	intron_variant	ENSG00000049759	NEDD4L	Sun_finemapped_Nature_2023
OID00131_OID20125	1:11837702:A_C	NTproBNP	NTproBNP	rs544829241	1	11837702	4	0.999717	a	c	0.0475	0.268731	0.0165121	1.49e-59	?+	0	0	0	1	46979	11269806	12665366	Cis	Cis_LC	non_coding_transcript_exon_variant	ENSG00000177553	RP11-56N19.5	Dhindsa_Nature_2023|Yao_2018_NatComm
OID00131_OID20125	1:11904727:A_G	NTproBNP	NTproBNP	rs147778952	1	11904727	6	0.996272	a	g	0.0022	-0.927646	0.0731617	7.69e-37	--	0	0.063718	1	0.8007	47464	11269806	12665366	Cis	Cis_HC	intron_variant	ENSG00000242349	NPPA-AS1	Dhindsa_Nature_2023|Sun_finemapped_Nature_2023
OID00131_OID20125	1:11908146:C_G	NTproBNP	NTproBNP	rs41300100	1	11908146	3	1	c	g	0.9894	-0.566265	0.0314763	2.33e-72	--	0	0.472156	1	0.492	48325	11269806	12665366	Cis	Cis_HC	5_prime_UTR_variant	ENSG00000175206	NPPA	Dhindsa_Nature_2023|Sun_finemapped_Nature_2023|Yao_2018_NatComm
OID00131_OID20125	1:11910630:G_T	NTproBNP	NTproBNP	rs17037490	1	11910630	7	0.238605	t	g	0.9971	0.190027	0.0575491	0.00096	++	44.5	1.8027	1	0.1794	51290	11269806	12665366	Cis	Cis_LC	upstream_gene_variant	ENSG00000175206	NPPA	NA
OID00131_OID20125	1:11918519:C_T	NTproBNP	NTproBNP	rs5229	1	11918519	2	0.99911	t	c	0.008	-0.62611	0.0325899	2.95e-82	--	55.4	2.24079	1	0.1344	52135	11269806	12665366	Cis	Cis_HC	missense_variant	ENSG00000120937	NPPB	Dhindsa_Nature_2023|Sun_finemapped_Nature_2023
OID00131_OID20125	1:11919271:A_G	NTproBNP	NTproBNP	rs198389	1	11919271	1	0.891565	a	g	0.5797	-0.244089	0.0056404	4.04e-409	--	94.4	17.9021	1	2.33e-05	55842	11269806	12665366	Cis	Cis_HC	upstream_gene_variant	ENSG00000120937	NPPB	Dhindsa_Nature_2023|Sun_finemapped_Nature_2023|Koprulu_NatMetab_2023|Yao_2018_NatComm
OID00131_OID20125	1:11981659:C_T	NTproBNP	NTproBNP	rs9787387	1	11981659	8	0.151116	t	c	0.9398	-0.239086	0.0117102	1.18e-92	--	76.5	4.24645	1	0.03933	55842	11269806	12665366	Cis	Cis_HC	intron_variant	ENSG00000116685	KIAA2013	Dhindsa_Nature_2023|Sun_finemapped_Nature_2023|Yao_2018_NatComm
OID00131_OID20125	1:12099354:C_T	NTproBNP	NTproBNP	rs139349272	1	12099354	5	0.706249	t	c	0.0024	-0.588774	0.0654067	2.22e-19	--	0	0.415728	1	0.5191	48386	11269806	12665366	Cis	Cis_HC	upstream_gene_variant	ENSG00000243539	RN7SL649P	Dhindsa_Nature_2023|Sun_finemapped_Nature_2023
OID00131_OID20125	1:16326935:A_G	NTproBNP	NTproBNP	rs1763619	1	16326935	1	0.227355	a	g	0.3421	0.0389742	0.0058423	2.54e-11	++	53.7	2.15855	1	0.1418	55842	15826935	16835527	Trans	Trans_HC	upstream_gene_variant	ENSG00000183888	C1orf64	Dhindsa_Nature_2023
OID00131_OID20125	2:179747068:C_T	NTproBNP	NTproBNP	rs142556838	2	179747068	1	0.404665	t	c	0.0905	-0.0648969	0.009494	8.17e-12	--	0	0.0082439	1	0.9277	55842	179221046	180247068	Trans	Trans_HC	intron_variant	ENSG00000163492	CCDC141	Dhindsa_Nature_2023
OID00131_OID20125	6:36647289:A_G	NTproBNP	NTproBNP	rs3176326	6	36647289	1	0.569246	a	g	0.1967	-0.0463481	0.0068732	1.55e-11	--	49.1	1.9643	1	0.1611	55842	36147289	37147289	Trans	Trans_HC	intron_variant	ENSG00000124762	CDKN1A	NA
OID00131_OID20125	7:128461094:C_T	NTproBNP	NTproBNP	rs3800560	7	128461094	1	0.34522	t	c	0.0865	0.0774611	0.0097108	1.50e-15	++	0	0.721991	1	0.3955	55842	127932108	129007492	Trans	Trans_HC	intron_variant	ENSG00000128596	CCDC136	Dhindsa_Nature_2023|Sun_finemapped_Nature_2023
OID00131_OID20125	8:106347897:A_T	NTproBNP	NTproBNP	rs72671655	8	106347897	1	1	a	t	0.0407	0.145416	0.0140324	3.66e-25	++	0	0.10639	1	0.7443	55842	105816839	106925516	Trans	Trans_HC	intron_variant	ENSG00000169946	ZFPM2	Sun_finemapped_Nature_2023
OID00131_OID20125	8:106355601:A_C	NTproBNP	NTproBNP	rs28481643	8	106355601	2	0.121003	a	c	0.8695	-0.0288898	0.0080811	0.00035	+-	70.4	3.38215	1	0.06591	55842	105816839	106925516	Trans	Trans_LC	intron_variant	ENSG00000169946	ZFPM2	NA
OID00132_OID20753	11:180283:C_T	MEPE	Q9NQ76	rs199568356	11	180283	1	0.571356	t	c	0.7732	-0.0658504	0.0075822	3.79e-18	--	0	0.0162969	1	0.8984	47950	0	783415	Trans	Trans_HC	missense_variant	ENSG00000177951	BET1L	Sun_Nature_2023|Dhindsa_Nature_2023|Sun_finemapped_Nature_2023
OID00132_OID20753	13:22643026:C_T	MEPE	Q9NQ76	rs9509988	13	22643026	4	0.214291	t	c	0.953	-0.0833492	0.0133482	4.26e-10	--	78.7	4.70012	1	0.03016	54742	22131175	23525141	Trans	Trans_HC	intergenic_variant	-	-	Sun_finemapped_Nature_2023
OID00132_OID20753	13:22808216:A_G	MEPE	Q9NQ76	rs2320969	13	22808216	3	0.999969	a	g	0.4413	0.0492086	0.0056946	5.56e-18	++	0	0.746299	1	0.3877	56328	22131175	23525141	Trans	Trans_HC	intergenic_variant	-	-	Sun_finemapped_Nature_2023
OID00132_OID20753	13:23000819:A_G	MEPE	Q9NQ76	rs906461	13	23000819	2	0.498478	a	g	0.6519	-0.0367132	0.005826	2.95e-10	--	72.9	3.68457	1	0.05492	56328	22131175	23525141	Trans	Trans_HC	intergenic_variant	-	-	Sun_finemapped_Nature_2023
OID00132_OID20753	13:23025141:A_G	MEPE	Q9NQ76	rs2940232	13	23025141	1	0.742857	a	g	0.2097	-0.0623901	0.0068542	8.83e-20	--	6.5	1.06896	1	0.3012	56328	22131175	23525141	Trans	Trans_HC	intergenic_variant	-	-	Sun_Nature_2023|Sun_finemapped_Nature_2023
OID00132_OID20753	13:23147804:A_G	MEPE	Q9NQ76	rs73154293	13	23147804	5	0.040375	a	g	0.1068	0.0386412	0.0089464	1.57e-5	++	0	0.0179162	1	0.8935	56328	22131175	23525141	Trans	Trans_LC	intergenic_variant	-	-	NA
OID00132_OID20753	13:50811031:A_G	MEPE	Q9NQ76	rs806292	13	50811031	1	0.219715	a	g	0.4656	0.0522139	0.0057986	2.17e-19	++	0	0.0438695	1	0.8341	51462	50253509	51670010	Trans	Trans_HC	intron_variant	ENSG00000176124	DLEU1	Sun_Nature_2023|Sun_finemapped_Nature_2023
OID00132_OID20753	13:51169537:C_T	MEPE	Q9NQ76	rs706598	13	51169537	2	0.36775	t	c	0.2054	0.0571258	0.006942	1.89e-16	++	15.3	1.18102	1	0.2771	56328	50253509	51670010	Trans	Trans_HC	intron_variant	ENSG00000176124	DLEU1	NA
OID00132_OID20753	14:91439033:A_G	MEPE	Q9NQ76	rs11159982	14	91439033	1	0.260533	a	g	0.1926	0.0506123	0.0070178	5.51e-13	++	0	0.0039357	1	0.95	56328	90907912	92013732	Trans	Trans_HC	intron_variant	ENSG00000100784	RPS6KA5	NA
OID00132_OID20753	14:94838142:G_T	MEPE	Q9NQ76	rs112635299	14	94838142	1	1	t	g	0.0214	0.141041	0.0195723	5.76e-13	-+	87	7.6991	1	0.005525	54384	94338142	95338142	Trans	Trans_LC	downstream_gene_variant	ENSG00000197249	SERPINA1	Dhindsa_Nature_2023
OID00132_OID20753	15:51143758:A_G	MEPE	Q9NQ76	rs2663551	15	51143758	1	0.0522246	a	g	0.4569	0.0985936	0.0055582	2.12e-70	++	0	0.17907	1	0.6722	56328	50213401	51991072	Trans	Trans_HC	intergenic_variant	-	-	Dhindsa_Nature_2023|Sun_Nature_2023|Sun_finemapped_Nature_2023
OID00132_OID20753	15:67414911:G_T	MEPE	Q9NQ76	rs4776341	15	67414911	1	0.92103	t	g	0.5088	-0.0488217	0.0055662	1.77e-18	--	0	0.218668	1	0.6401	56328	66893045	68161784	Trans	Trans_HC	intron_variant	ENSG00000166949	SMAD3	Sun_finemapped_Nature_2023
OID00132_OID20753	15:67542179:C_G	MEPE	Q9NQ76	rs4776350	15	67542179	2	0.018035	c	g	0.7679	-0.0515598	0.0065613	3.90e-15	--	0	0.17468	1	0.676	56328	66893045	68161784	Trans	Trans_HC	intron_variant	ENSG00000103591	AAGAB	Dhindsa_Nature_2023|Sun_Nature_2023|Sun_finemapped_Nature_2023
OID00132_OID20753	16:20361950:C_T	MEPE	Q9NQ76	rs36060036	16	20361950	1	0.126427	t	c	0.1652	-0.0504591	0.0074773	1.50e-11	--	0	0.187178	1	0.6653	56328	19853049	20867690	Trans	Trans_HC	intron_variant	ENSG00000169344	UMOD	NA
OID00132_OID20753	16:27130155:A_G	MEPE	Q9NQ76	rs10521142	16	27130155	1	0.340211	a	g	0.4468	-0.0650632	0.0056077	4.00e-31	--	80.4	5.10368	1	0.02388	56328	26629759	27649329	Trans	Trans_HC	intergenic_variant	-	-	Sun_Nature_2023|Sun_finemapped_Nature_2023
OID00132_OID20753	17:44332093:A_G	MEPE	Q9NQ76	rs11655181	17	44332093	1	0.785956	a	g	0.4305	0.0400564	0.0058803	9.63e-12	-+	76.8	4.3151	1	0.03778	51460	43819735	44832093	Trans	Trans_LC	downstream_gene_variant	ENSG00000262539	RP11-259G18.3	NA
OID00132_OID20753	17:47947503:A_G	MEPE	Q9NQ76	rs8077855	17	47947503	1	0.101507	a	g	0.1709	0.0524042	0.0073418	9.48e-13	++	0	0.0662659	1	0.7969	56328	47440769	48460695	Trans	Trans_HC	intergenic_variant	-	-	NA
OID00132_OID20753	1:218607532:C_G	MEPE	Q9NQ76	rs10482810	1	218607532	3	0.963843	c	g	0.0064	0.282549	0.0364381	8.89e-15	++	0	0.442613	1	0.5059	52303	218107532	220455788	Trans	Trans_HC	missense_variant	ENSG00000092969	TGFB2	Dhindsa_Nature_2023|Sun_finemapped_Nature_2023
OID00132_OID20753	1:219775119:G_T	MEPE	Q9NQ76	rs1393691	1	219775119	1	0.1666	t	g	0.5209	-0.0749157	0.0056336	2.38e-40	--	66.6	2.99382	1	0.08358	54223	218107532	220455788	Trans	Trans_HC	intergenic_variant	-	-	Sun_Nature_2023|Sun_finemapped_Nature_2023
OID00132_OID20753	1:219783257:A_C	MEPE	Q9NQ76	rs183522757	1	219783257	2	0.668271	a	c	0.9273	0.129634	0.0111962	5.30e-31	++	0	0.113408	1	0.7363	52279	218107532	220455788	Trans	Trans_HC	non_coding_transcript_exon_variant	ENSG00000215817	ZC3H11B	Sun_finemapped_Nature_2023
OID00132_OID20753	1:92853793:C_T	MEPE	Q9NQ76	rs139610968	1	92853793	1	0.542493	t	c	0.0073	-0.306341	0.0357288	9.99e-18	--	84.4	6.42997	1	0.01122	52774	91781332	94009276	Trans	Trans_HC	3_prime_UTR_variant	ENSG00000122484	RPAP2	Dhindsa_Nature_2023|Sun_Nature_2023|Sun_finemapped_Nature_2023
OID00132_OID20753	2:200460112:A_C	MEPE	Q9NQ76	rs4675712	2	200460112	1	0.0606062	a	c	0.1787	0.0585802	0.0072425	6.05e-16	++	0	0.281169	1	0.5959	56328	199942061	200987885	Trans	Trans_HC	intergenic_variant	-	-	NA
OID00132_OID20753	2:230114499:C_T	MEPE	Q9NQ76	rs77623237	2	230114499	1	0.419011	t	c	0.8239	0.142948	0.0074863	2.80e-81	++	0	0.704105	1	0.4014	52816	229569978	230753679	Trans	Trans_HC	intron_variant	ENSG00000153823	PID1	Sun_Nature_2023|Sun_finemapped_Nature_2023
OID00132_OID20753	2:27730940:C_T	MEPE	Q9NQ76	rs1260326	2	27730940	1	0.645721	t	c	0.3954	-0.0509953	0.0056691	2.36e-19	--	0	0.0121003	1	0.9124	56327	27098097	28252871	Trans	Trans_HC	missense_variant	ENSG00000084734	GCKR	Dhindsa_Nature_2023|Sun_Nature_2023|Sun_finemapped_Nature_2023
OID00132_OID20753	3:186454180:A_C	MEPE	Q9NQ76	rs5030062	3	186454180	1	0.461685	a	c	0.6224	0.0398344	0.0057125	3.10e-12	++	79.9	4.96826	1	0.02582	56328	185954180	186959927	Trans	Trans_HC	intron_variant	ENSG00000113889	KNG1	Dhindsa_Nature_2023
OID00132_OID20753	4:187148387:C_T	MEPE	Q9NQ76	rs4253238	4	187148387	1	0.0736635	t	c	0.5099	-0.0683228	0.0055609	1.07e-34	--	95.9	24.6162	1	7e-07	56328	186615996	187697994	Trans	Trans_LC	intron_variant	ENSG00000164344	KLKB1	Dhindsa_Nature_2023|Sun_Nature_2023|Sun_finemapped_Nature_2023|Gilly_2020_NatComm
OID00132_OID20753	4:38361120:A_G	MEPE	Q9NQ76	rs1386625	4	38361120	1	0.996154	a	g	0.0955	0.0651703	0.0097227	2.04e-11	++	0	0.0706359	1	0.7904	54742	37861120	38861120	Trans	Trans_HC	intergenic_variant	-	-	NA
OID00132_OID20753	4:88688260:C_T	MEPE	Q9NQ76	rs79210538	4	88688260	6	0.590596	t	c	0.8983	-0.054019	0.0093967	8.99e-9	--	0	0.387062	1	0.5338	56328	88021429	89598731	Cis	Cis_HC	downstream_gene_variant	ENSG00000238652	snoU13	Dhindsa_Nature_2023
OID00132_OID20753	4:88715259:C_G	MEPE	Q9NQ76	rs7672820	4	88715259	3	0.996824	c	g	0.1888	-0.0912522	0.0071587	3.24e-37	--	0	0.689942	1	0.4062	56328	88021429	89598731	Cis	Cis_HC	intergenic_variant	-	-	Dhindsa_Nature_2023|Sun_finemapped_Nature_2023
OID00132_OID20753	4:88754060:C_T	MEPE	Q9NQ76	rs17013212	4	88754060	1	0.598998	t	c	0.1374	-0.16872	0.0080702	4.67e-97	--	30.8	1.44548	1	0.2293	56328	88021429	89598731	Cis	Cis_HC	intron_variant	ENSG00000152595	MEPE	Sun_Nature_2023|Dhindsa_Nature_2023|Sun_finemapped_Nature_2023
OID00132_OID20753	4:88768928:C_T	MEPE	Q9NQ76	rs6532020	4	88768928	5	0.0446364	t	c	0.949	-0.106135	0.0126798	5.74e-17	--	55.8	2.26417	1	0.1324	56328	88021429	89598731	Cis	Cis_HC	downstream_gene_variant	ENSG00000152595	MEPE	Dhindsa_Nature_2023|Sun_finemapped_Nature_2023
OID00132_OID20753	4:88803755:A_G	MEPE	Q9NQ76	rs181832503	4	88803755	4	0.676571	a	g	0.9986	1.20175	0.10825	1.23e-28	++	0	0.0658114	1	0.7975	47789	88021429	89598731	Cis	Cis_HC	intergenic_variant	-	-	Dhindsa_Nature_2023
OID00132_OID20753	4:88809139:C_T	MEPE	Q9NQ76	rs781142826	4	88809139	2	1	t	c	0.9989	1.17159	0.0966844	8.51e-34	?+	0	0	0	1	46928	88021429	89598731	Cis	Cis_LC	upstream_gene_variant	ENSG00000183199	HSP90AB3P	Sun_finemapped_Nature_2023
OID00132_OID20753	6:139610124:G_T	MEPE	Q9NQ76	rs55712380	6	139610124	1	0.0922359	t	g	0.2788	-0.0446256	0.0062434	8.83e-13	--	0	0.010112	1	0.9199	55563	139100327	140116742	Trans	Trans_HC	intron_variant	ENSG00000164440	TXLNB	Sun_Nature_2023|Sun_finemapped_Nature_2023
OID00132_OID20753	7:121027434:C_T	MEPE	Q9NQ76	rs12531355	7	121027434	1	0.268701	t	c	0.2635	-0.0427302	0.0062781	1.00e-11	--	0	0.621166	1	0.4306	56328	120477734	121527434	Trans	Trans_HC	intron_variant	ENSG00000196937	FAM3C	NA
OID00132_OID20753	7:150954562:A_G	MEPE	Q9NQ76	rs112348182	7	150954562	1	0.404566	a	g	0.114	0.0677087	0.0087571	1.06e-14	++	0	0.442063	1	0.5061	56328	150406453	151469535	Trans	Trans_HC	intron_variant	ENSG00000082014	SMARCD3	Dhindsa_Nature_2023
OID00132_OID20753	7:28725536:A_G	MEPE	Q9NQ76	rs757980	7	28725536	1	1	a	g	0.7544	0.0621518	0.0064972	1.11e-21	++	30.2	1.43308	1	0.2313	56328	28225536	29267211	Trans	Trans_HC	intron_variant	ENSG00000146592	CREB5	Sun_Nature_2023|Sun_finemapped_Nature_2023
OID00132_OID20753	8:120007420:A_T	MEPE	Q9NQ76	rs2062377	8	120007420	1	0.0451837	a	t	0.5645	0.0553591	0.0055876	3.86e-23	++	71.8	3.54725	1	0.05964	56328	119358126	120582104	Trans	Trans_HC	upstream_gene_variant	ENSG00000184374	COLEC10	Dhindsa_Nature_2023|Sun_Nature_2023|Sun_finemapped_Nature_2023
OID00132_OID20753	8:71359664:A_G	MEPE	Q9NQ76	rs10095629	8	71359664	1	0.50591	a	g	0.1912	-0.0550746	0.0070823	7.46e-15	--	0	0.0079031	1	0.9292	56328	70852113	71859664	Trans	Trans_HC	intergenic_variant	-	-	NA
OID00132_OID20753	9:34660864:C_T	MEPE	Q9NQ76	rs11575580	9	34660864	1	0.999981	t	c	0.0209	-0.142343	0.019904	8.58e-13	--	0	0.192059	1	0.6612	54531	34160864	35160864	Trans	Trans_HC	missense_variant	ENSG00000137070	IL11RA	Dhindsa_Nature_2023
OID00287_OID20913	14:106359533:A_G	NMNAT1	Q9HAN9	rs552896665	14	106359533	5	0.676328	a	g	0.8594	0.0737752	0.0092357	1.37e-15	++	0	0.542687	1	0.4613	52605	105598420	107206396	Trans	Trans_HC	intron_variant	ENSG00000244620	AL122127.25	Sun_finemapped_Nature_2023
OID00287_OID20913	14:106363591:C_T	NMNAT1	Q9HAN9	rs2753537	14	106363591	6	0.277403	t	c	0.1142	-0.127285	0.0107255	1.75e-32	--	0	0.82044	1	0.3651	50963	105598420	107206396	Trans	Trans_HC	upstream_gene_variant	ENSG00000211915	IGHD5-18	Sun_finemapped_Nature_2023
OID00287_OID20913	14:106460574:A_G	NMNAT1	Q9HAN9	rs11851838	14	106460574	1	0.0999966	a	g	0.8481	0.192438	0.008085	3.19e-125	++	0	0.224318	1	0.6358	55624	105598420	107206396	Trans	Trans_HC	intergenic_variant	-	-	Sun_Nature_2023|Sun_finemapped_Nature_2023|Repetto_2024_NatHumBehav
OID00287_OID20913	14:106494269:C_T	NMNAT1	Q9HAN9	rs12895651	14	106494269	3	0.337168	t	c	0.3071	0.0910637	0.0071677	5.57e-37	++	87.1	7.74869	1	0.005375	50963	105598420	107206396	Trans	Trans_HC	missense_variant	ENSG00000211937	IGHV2-5	Sun_Nature_2023|Sun_finemapped_Nature_2023
OID00287_OID20913	14:106497884:A_G	NMNAT1	Q9HAN9	rs113071507	14	106497884	2	0.0896884	a	g	0.8673	0.0804988	0.0085829	6.66e-21	++	77.2	4.38043	1	0.03635	55624	105598420	107206396	Trans	Trans_HC	upstream_gene_variant	ENSG00000211937	IGHV2-5	Sun_finemapped_Nature_2023
OID00287_OID20913	14:106498684:C_T	NMNAT1	Q9HAN9	rs535031086	14	106498684	4	0.995054	t	c	0.9779	0.181391	0.0239284	3.44e-14	-+	90	9.99935	1	0.001566	51462	105598420	107206396	Trans	Trans_LC	upstream_gene_variant	ENSG00000211937	IGHV2-5	NA
OID00287_OID20913	17:26694861:A_G	NMNAT1	Q9HAN9	rs704	17	26694861	1	1	a	g	0.4728	-0.203106	0.005664	1.33e-281	--	70.6	3.39882	1	0.06524	57639	25584986	27509049	Trans	Trans_HC	missense_variant	ENSG00000109072	VTN	Dhindsa_Nature_2023|Sun_Nature_2023|Sun_finemapped_Nature_2023|Repetto_2024_NatHumBehav
OID00287_OID20913	1:10003710:C_G	NMNAT1	Q9HAN9	rs79641390	1	10003710	1	0.822277	c	g	0.0099	0.644079	0.0317255	1.24e-91	++	52.4	2.10029	1	0.1473	50418	9087867	11271167	Cis	Cis_HC	intron_variant	ENSG00000173614	NMNAT1	Sun_Nature_2023|Dhindsa_Nature_2023|Sun_finemapped_Nature_2023|Repetto_2024_NatHumBehav
OID00287_OID20913	1:10042688:A_G	NMNAT1	Q9HAN9	rs150726175	1	10042688	2	0.988918	a	g	0.0013	-1.06024	0.083763	1.02e-36	--	0	0.167986	1	0.6819	51250	9087867	11271167	Cis	Cis_HC	missense_variant	ENSG00000173614	NMNAT1	Dhindsa_Nature_2023|Sun_finemapped_Nature_2023
OID00287_OID20913	1:9982387:G_T	NMNAT1	Q9HAN9	rs61743470	1	9982387	3	0.420559	t	g	0.0847	-0.106171	0.0102462	3.69e-25	--	31.3	1.45569	1	0.2276	57306	9087867	11271167	Cis	Cis_HC	missense_variant	ENSG00000162441	LZIC	Dhindsa_Nature_2023|Sun_finemapped_Nature_2023
OID00287_OID20913	2:106687456:C_G	NMNAT1	Q9HAN9	rs13014521	2	106687456	1	0.535555	c	g	0.1292	-0.0725084	0.0085787	2.86e-17	--	0	0.245352	1	0.6204	57306	106187456	107220110	Trans	Trans_HC	missense_variant	ENSG00000119147	C2orf40	NA
OID00287_OID20913	6:135406178:G_T	NMNAT1	Q9HAN9	rs1331309	6	135406178	1	0.343972	t	g	0.7402	0.0427336	0.0065496	6.82e-11	++	69.5	3.2772	1	0.07025	56371	134902339	135921176	Trans	Trans_HC	intron_variant	ENSG00000112339	HBS1L	NA
OID00287_OID20913	6:32590501:A_C	NMNAT1	Q9HAN9	rs9271573	6	32590501	NA	NA	a	c	0.416	-0.0475595	0.0058019	2.46e-16	--	72.6	3.64742	1	0.05616	56608	25500000	34000000	Trans	Trans_HC	intergenic_variant	-	-	Dhindsa_Nature_2023|Eldjarn_nonnorm_Nature_2023|Eldjarn_smpnorm_Nature_2023|Sun_Nature_2023|Sun_finemapped_Nature_2023
OID00288_OID21081	12:104000470:C_T	NRP2	O60462	rs2723889	12	104000470	1	0.500365	t	c	0.3281	-0.0621329	0.0059161	8.43e-26	--	67.2	3.04769	1	0.08085	58422	103448750	104725284	Trans	Trans_HC	intron_variant	ENSG00000136011	STAB2	Eldjarn_smpnorm_Nature_2023|Ferkingstad_2021_NatGen|Sun_Nature_2023|Sun_finemapped_Nature_2023
OID00288_OID21081	12:104037380:C_T	NRP2	O60462	rs831433	12	104037380	5	0.394929	t	c	0.8209	-0.053971	0.0072413	9.11e-14	--	45.5	1.83493	1	0.1755	58422	103448750	104725284	Trans	Trans_HC	intron_variant	ENSG00000136011	STAB2	Eldjarn_nonnorm_Nature_2023
OID00288_OID21081	12:104136289:A_G	NRP2	O60462	rs35102665	12	104136289	3	1	a	g	0.0361	0.132186	0.0152523	4.45e-18	++	42.7	1.74402	1	0.1866	57672	103448750	104725284	Trans	Trans_HC	synonymous_variant	ENSG00000136011	STAB2	Dhindsa_Nature_2023|Sun_finemapped_Nature_2023
OID00288_OID21081	12:104145546:C_T	NRP2	O60462	rs2374247	12	104145546	6	0.280094	t	c	0.9343	0.078164	0.0112752	4.14e-12	++	39	1.6404	1	0.2003	57255	103448750	104725284	Trans	Trans_HC	intron_variant	ENSG00000136011	STAB2	Dhindsa_Nature_2023|Ferkingstad_2021_NatGen|Eldjarn_smpnorm_Nature_2023|Eldjarn_nonnorm_Nature_2023
OID00288_OID21081	12:104147207:A_G	NRP2	O60462	rs3751198	12	104147207	2	0.999992	a	g	0.3949	-0.0616655	0.0057351	5.78e-27	--	0	0.545306	1	0.4602	58005	103448750	104725284	Trans	Trans_HC	intron_variant	ENSG00000136011	STAB2	Ferkingstad_2021_NatGen|Eldjarn_smpnorm_Nature_2023|Eldjarn_nonnorm_Nature_2023|Dhindsa_Nature_2023|Sun_finemapped_Nature_2023
OID00288_OID21081	12:104152932:A_G	NRP2	O60462	rs141041254	12	104152932	4	1	a	g	0.001	0.81826	0.0992688	1.68e-16	-+	89.1	9.19926	1	0.002421	51616	103448750	104725284	Trans	Trans_LC	missense_variant	ENSG00000136011	STAB2	Dhindsa_Nature_2023|Sun_finemapped_Nature_2023
OID00288_OID21081	12:104226206:C_T	NRP2	O60462	rs78345851	12	104226206	7	0.0321609	t	c	0.1103	-0.0320078	0.0089705	0.00036	+-	73.8	3.82095	1	0.05062	58422	103448750	104725284	Trans	Trans_LC	intron_variant	ENSG00000111696	NT5DC3	NA
OID00288_OID21081	12:71113087:C_T	NRP2	O60462	rs2137537	12	71113087	1	0.936308	t	c	0.4566	0.0434596	0.0055786	6.68e-15	++	35	1.53954	1	0.2147	58422	70596471	71614400	Trans	Trans_HC	intron_variant	ENSG00000153233	PTPRR	NA
OID00288_OID21081	1:161610542:C_T	NRP2	O60462	rs55848738	1	161610542	1	0.3368	t	c	0.8656	-0.0648043	0.0087888	1.66e-13	--	68	3.12078	1	0.0773	52101	161005962	162143560	Trans	Trans_HC	intron_variant	ENSG00000072694	FCGR2B	Dhindsa_Nature_2023|Ferkingstad_2021_NatGen|Sun_Nature_2023|Sun_finemapped_Nature_2023
OID00288_OID21081	20:17594729:A_G	NRP2	O60462	rs13734	20	17594729	1	0.57172	a	g	0.1827	-0.0471339	0.0071336	3.91e-11	--	0	0.701724	1	0.4022	58422	17094729	18094729	Trans	Trans_HC	3_prime_UTR_variant	ENSG00000125844	RRBP1	Dhindsa_Nature_2023
OID00288_OID21081	2:204967832:C_G	NRP2	O60462	rs7588516	2	204967832	5	0.256888	c	g	0.7347	0.0539419	0.0063484	1.95e-17	++	49.2	1.96865	1	0.1606	58422	204427378	207235305	Trans	Trans_HC	intron_variant	ENSG00000234714	AC009965.2	Sun_finemapped_Nature_2023
OID00288_OID21081	2:205121924:C_T	NRP2	O60462	rs9288349	2	205121924	9	0.639575	t	c	0.7296	0.0495782	0.0062982	3.50e-15	++	0	0.696141	1	0.4041	58422	204427378	207235305	Trans	Trans_HC	intergenic_variant	-	-	NA
OID00288_OID21081	2:205212629:C_T	NRP2	O60462	rs7599719	2	205212629	6	0.671632	t	c	0.209	0.0726488	0.0069287	1.01e-25	++	0	0.0008696	1	0.9765	58422	204427378	207235305	Trans	Trans_HC	intergenic_variant	-	-	Eldjarn_nonnorm_Nature_2023|Eldjarn_smpnorm_Nature_2023|Sun_finemapped_Nature_2023
OID00288_OID21081	2:205986321:A_G	NRP2	O60462	rs2289023	2	205986321	1	0.407116	a	g	0.7728	0.174479	0.0066875	4.70e-150	++	97	33.4096	1	7.47e-09	58422	204427378	207235305	Trans	Trans_LC	synonymous_variant	ENSG00000116117	PARD3B	Dhindsa_Nature_2023|Eldjarn_nonnorm_Nature_2023|Sun_Nature_2023|Eldjarn_smpnorm_Nature_2023|Ferkingstad_2021_NatGen|Sun_finemapped_Nature_2023|Zhang_2022_NatGet_EApop|Pietzner_2021_Science|Pietzner_2021_NatComm
OID00288_OID21081	2:206036675:G_T	NRP2	O60462	rs13428191	2	206036675	4	0.491473	t	g	0.7915	-0.11521	0.006951	1.06e-61	--	0	0.732498	1	0.3921	58422	204427378	207235305	Trans	Trans_HC	intron_variant	ENSG00000116117	PARD3B	Ferkingstad_2021_NatGen|Eldjarn_nonnorm_Nature_2023|Eldjarn_smpnorm_Nature_2023|Sun_finemapped_Nature_2023|Repetto_2024_NatHumBehav|Zhang_2022_NatGet_EApop
OID00288_OID21081	2:206512209:C_T	NRP2	O60462	rs116789694	2	206512209	10	0.88908	t	c	0.9842	-0.216879	0.024795	2.19e-18	--	0	0.62279	1	0.43	53753	204427378	207235305	Cis	Cis_HC	intergenic_variant	-	-	Sun_finemapped_Nature_2023
OID00288_OID21081	2:206545433:A_G	NRP2	O60462	rs79331652	2	206545433	3	0.647907	a	g	0.0566	0.135355	0.0124072	1.04e-27	++	69.6	3.2867	1	0.06984	57672	204427378	207235305	Cis	Cis_HC	upstream_gene_variant	ENSG00000118257	NRP2	Ferkingstad_2021_NatGen|Eldjarn_smpnorm_Nature_2023|Eldjarn_nonnorm_Nature_2023|Zhang_2022_NatGet_EApop
OID00288_OID21081	2:206609264:C_T	NRP2	O60462	rs849567	2	206609264	8	0.498441	t	c	0.0783	0.0748181	0.0106282	1.93e-12	++	10	1.11103	1	0.2919	57672	204427378	207235305	Cis	Cis_HC	intron_variant	ENSG00000118257	NRP2	NA
OID00288_OID21081	2:206634869:A_G	NRP2	O60462	rs16837641	2	206634869	2	1	a	g	0.3278	0.147812	0.0060402	2.98e-132	++	96.6	28.9967	1	7.25e-08	58422	204427378	207235305	Cis	Cis_HC	intron_variant	ENSG00000118257	NRP2	Eldjarn_nonnorm_Nature_2023|Eldjarn_smpnorm_Nature_2023|Ferkingstad_2021_NatGen|Sun_finemapped_Nature_2023|Sun_2018_Nature|Pietzner_2021_Science|Zhang_2022_NatGet_EApop
OID00288_OID21081	2:206683366:C_T	NRP2	O60462	rs17478566	2	206683366	7	0.97777	t	c	0.9841	-0.219254	0.0231771	3.08e-21	--	81.8	5.50858	1	0.01892	54407	204427378	207235305	Cis	Cis_HC	intergenic_variant	-	-	Ferkingstad_2021_NatGen|Eldjarn_nonnorm_Nature_2023|Eldjarn_smpnorm_Nature_2023|Sun_finemapped_Nature_2023
OID00288_OID21081	2:62602438:A_G	NRP2	O60462	rs12995151	2	62602438	1	0.0704099	a	g	0.7991	-0.0536039	0.0070865	3.90e-14	--	0	0.0909988	1	0.7629	57015	62098031	63118959	Trans	Trans_HC	intergenic_variant	-	-	Sun_Nature_2023|Sun_finemapped_Nature_2023
OID00288_OID21081	3:132181820:G_T	NRP2	O60462	rs77682405	3	132181820	1	0.299519	t	g	0.0572	-0.0805994	0.0122234	4.29e-11	--	0	0.0705888	1	0.7905	57391	131681820	132683991	Trans	Trans_HC	intron_variant	ENSG00000138246	DNAJC13	Dhindsa_Nature_2023
OID00288_OID21081	3:132217957:G_T	NRP2	O60462	rs78526588	3	132217957	2	0.0593134	t	g	0.909	0.048253	0.00971	6.72e-7	++	78.9	4.74277	1	0.02942	57672	131681820	132683991	Trans	Trans_LC	intron_variant	ENSG00000138246	DNAJC13	NA
OID00288_OID21081	3:46450070:A_T	NRP2	O60462	rs3204849	3	46450070	2	0.254512	a	t	0.3931	-0.0255068	0.0056698	6.84e-6	--	70.8	3.42391	1	0.06426	58422	45970654	46982980	Trans	Trans_LC	missense_variant	ENSG00000121797	CCRL2	Dhindsa_Nature_2023|Sun_finemapped_Nature_2023
OID00288_OID21081	3:46472651:C_T	NRP2	O60462	rs4453882	3	46472651	1	0.111858	t	c	0.8427	0.0502445	0.0076055	3.94e-11	++	65.8	2.92407	1	0.08727	58422	45970654	46982980	Trans	Trans_HC	downstream_gene_variant	ENSG00000012223	LTF	Dhindsa_Nature_2023|Sun_Nature_2023|Sun_finemapped_Nature_2023
OID00288_OID21081	3:52551284:G_T	NRP2	O60462	rs67409736	3	52551284	1	0.303463	t	g	0.5613	0.0498694	0.0055854	4.32e-19	++	81.9	5.51635	1	0.01884	58421	52040773	53585044	Trans	Trans_HC	intron_variant	ENSG00000010327	STAB1	Dhindsa_Nature_2023|Sun_Nature_2023|Sun_finemapped_Nature_2023
OID00288_OID21081	3:58413518:G_T	NRP2	O60462	rs1126722	3	58413518	2	0.0202538	t	g	0.632	-0.0373444	0.0057519	8.44e-11	--	8	1.08665	1	0.2972	58422	57730352	58962146	Trans	Trans_HC	3_prime_UTR_variant	ENSG00000168291	PDHB	Dhindsa_Nature_2023
OID00288_OID21081	3:58462070:C_T	NRP2	O60462	rs9874092	3	58462070	1	0.0169187	t	c	0.9117	0.0690896	0.0097548	1.41e-12	++	15.3	1.18014	1	0.2773	58422	57730352	58962146	Trans	Trans_HC	intergenic_variant	-	-	Dhindsa_Nature_2023
OID00288_OID21081	4:103198082:A_G	NRP2	O60462	rs13135092	4	103198082	1	0.627203	a	g	0.9172	-0.0710512	0.0101888	3.09e-12	--	74.3	3.8951	1	0.04843	58422	102698082	103698082	Trans	Trans_HC	intron_variant	ENSG00000138821	SLC39A8	Dhindsa_Nature_2023
OID00288_OID21081	5:39435433:A_G	NRP2	O60462	rs73080552	5	39435433	1	0.577325	a	g	0.1104	-0.0666973	0.0088739	5.64e-14	--	64.4	2.80635	1	0.09389	57672	38925092	39936244	Trans	Trans_HC	intron_variant	ENSG00000153071	DAB2	Sun_Nature_2023|Sun_finemapped_Nature_2023
OID00288_OID21081	6:31243410:G_T	NRP2	O60462	rs3132484	6	31243410	NA	NA	t	g	0.4959	-0.0652445	0.0056416	6.21e-31	--	70.9	3.43593	1	0.06379	57254	25500000	34000000	Trans	Trans_HC	non_coding_transcript_exon_variant	ENSG00000214892	USP8P1	Dhindsa_Nature_2023|Sun_Nature_2023|Ferkingstad_2021_NatGen|Eldjarn_nonnorm_Nature_2023|Sun_finemapped_Nature_2023
OID00288_OID21081	7:150249440:C_T	NRP2	O60462	rs12535647	7	150249440	1	0.0237455	t	c	0.7675	0.0455107	0.0065378	3.37e-12	++	63.6	2.74801	1	0.09738	58422	149708971	150812474	Trans	Trans_HC	intergenic_variant	-	-	Dhindsa_Nature_2023
OID00288_OID21081	7:18003670:C_T	NRP2	O60462	rs11766489	7	18003670	1	0.162108	t	c	0.4903	-0.0525105	0.0055714	4.30e-21	--	88.9	9.01453	1	0.002678	57550	17316060	18526304	Trans	Trans_HC	downstream_gene_variant	ENSG00000236195	RNMTL1P2	Dhindsa_Nature_2023|Sun_Nature_2023|Ferkingstad_2021_NatGen|Eldjarn_nonnorm_Nature_2023|Sun_finemapped_Nature_2023
OID00288_OID21081	8:11098337:C_T	NRP2	O60462	rs2736362	8	11098337	1	0.0578964	t	c	0.3542	-0.0349642	0.00582	1.88e-9	--	0	0.469944	1	0.493	58422	10130568	11130568	Trans	Trans_HC	intergenic_variant	-	-	NA
OID00291_OID20861	19:14800957:C_T	GDNF	P39905	rs4808305	19	14800957	1	0.575232	t	c	0.6758	-0.0651092	0.0061373	2.71e-26	--	0	0.312995	1	0.5758	55202	14292529	15375557	Trans	Trans_HC	5_prime_UTR_variant	ENSG00000160961	ZNF333	Dhindsa_Nature_2023|Sun_Nature_2023|Sun_finemapped_Nature_2023
OID00291_OID20861	5:37811232:A_G	GDNF	P39905	rs2910710	5	37811232	6	1	a	g	0.4627	0.099421	0.0057177	1.01e-67	++	0	0.0108396	1	0.9171	56883	35698314	38606687	Cis	Cis_HC	downstream_gene_variant	ENSG00000168621	GDNF	Sun_finemapped_Nature_2023
OID00291_OID20861	5:37822651:A_T	GDNF	P39905	rs949859	5	37822651	1	0.383945	a	t	0.9042	0.38967	0.0097134	6.78e-352	++	0	0.789461	1	0.3743	56883	35698314	38606687	Cis	Cis_HC	intron_variant	ENSG00000168621	GDNF	Sun_Nature_2023|Png_2021_NatComms|Sun_finemapped_Nature_2023|Repetto_2024_NatHumBehav
OID00291_OID20861	5:37886618:C_G	GDNF	P39905	rs111767632	5	37886618	4	0.478186	c	g	0.988	-0.553775	0.0324234	2.11e-65	--	43	1.75384	1	0.1854	56185	35698314	38606687	Cis	Cis_HC	intergenic_variant	-	-	Png_2021_NatComms|Sun_finemapped_Nature_2023
OID00291_OID20861	5:37892052:G_T	GDNF	P39905	rs143757647	5	37892052	2	1	t	g	0.9815	-0.570173	0.0242859	6.92e-122	--	0	0.0004027	1	0.984	51881	35698314	38606687	Cis	Cis_HC	intergenic_variant	-	-	Sun_finemapped_Nature_2023
OID00291_OID20861	5:37912743:G_T	GDNF	P39905	rs11958863	5	37912743	3	0.441783	t	g	0.1715	0.186944	0.007579	2.48e-134	++	0	0.862257	1	0.3531	56882	35698314	38606687	Cis	Cis_HC	intron_variant	ENSG00000248539	CTD-2194L12.2	Sun_finemapped_Nature_2023
OID00291_OID20861	5:37917819:A_G	GDNF	P39905	rs17388907	5	37917819	7	0.317732	a	g	0.8671	0.123762	0.0085228	8.88e-48	++	0	0.0068615	1	0.934	56133	35698314	38606687	Cis	Cis_HC	intron_variant	ENSG00000248539	CTD-2194L12.2	Sun_finemapped_Nature_2023
OID00291_OID20861	5:38046081:A_G	GDNF	P39905	rs2642682	5	38046081	5	0.247821	a	g	0.1463	0.104849	0.0081228	4.06e-38	++	45.9	1.84791	1	0.174	56883	35698314	38606687	Cis	Cis_HC	intron_variant	ENSG00000250003	CTD-2116N24.1	Sun_finemapped_Nature_2023
OID00293_OID20936	16:20367130:A_G	VWC2	Q2TAL6	rs7203642	16	20367130	1	0.121151	a	g	0.807	0.0439449	0.0066394	3.62e-11	++	0	0.889556	1	0.3456	57493	19853049	20867690	Trans	Trans_HC	intron_variant	ENSG00000169344	UMOD	Dhindsa_Nature_2023|Ferkingstad_2021_NatGen|Eldjarn_nonnorm_Nature_2023
OID00293_OID20936	1:179526214:C_T	VWC2	Q2TAL6	rs61747728	1	179526214	1	0.459468	t	c	0.0381	0.113498	0.0138037	2.00e-16	++	0	0.56812	1	0.451	56462	178973273	180187110	Trans	Trans_HC	missense_variant	ENSG00000116218	NPHS2	Eldjarn_nonnorm_Nature_2023|Ferkingstad_2021_NatGen|Dhindsa_Nature_2023|Sun_Nature_2023|Sun_finemapped_Nature_2023
OID00293_OID20936	3:52228075:A_G	VWC2	Q2TAL6	rs111672130	3	52228075	6	0.997248	a	g	0.9961	-0.710909	0.0491989	2.52e-47	+-	88.4	8.62669	1	0.003313	46925	50523871	54036922	Trans	Trans_LC	intron_variant	ENSG00000242849	ALDOAP1	Sun_Nature_2023|Dhindsa_Nature_2023|Eldjarn_smpnorm_Nature_2023|Eldjarn_nonnorm_Nature_2023|Ferkingstad_2021_NatGen|Sun_finemapped_Nature_2023
OID00293_OID20936	3:52848207:C_T	VWC2	Q2TAL6	rs77347777	3	52848207	2	1	t	c	0.1161	-0.143994	0.0084681	7.64e-65	--	65.8	2.92524	1	0.0872	56743	50523871	54036922	Trans	Trans_HC	non_coding_transcript_exon_variant	ENSG00000055955	ITIH4	Dhindsa_Nature_2023|Eldjarn_nonnorm_Nature_2023|Ferkingstad_2021_NatGen|Sun_finemapped_Nature_2023
OID00293_OID20936	3:52870324:C_T	VWC2	Q2TAL6	rs4687662	3	52870324	3	0.999999	t	c	0.7689	0.0610521	0.0062647	1.93e-22	++	64.4	2.80842	1	0.09377	57493	50523871	54036922	Trans	Trans_HC	3_prime_UTR_variant	ENSG00000213533	TMEM110	Dhindsa_Nature_2023|Sun_finemapped_Nature_2023
OID00293_OID20936	3:52893947:C_T	VWC2	Q2TAL6	rs191210760	3	52893947	4	1	t	c	0.0062	-1.17576	0.100364	1.07e-31	--	0	0.0312215	1	0.8597	48719	50523871	54036922	Trans	Trans_HC	intron_variant	ENSG00000213533	TMEM110	Dhindsa_Nature_2023|Repetto_2024_NatHumBehav
OID00293_OID20936	3:53115546:A_G	VWC2	Q2TAL6	rs6785768	3	53115546	5	0.995231	a	g	0.0013	-0.4151	0.0779711	1.02e-7	--	16.5	1.19784	1	0.2738	51102	50523871	54036922	Trans	Trans_LC	intron_variant	ENSG00000272305	RP11-894J14.5	Sun_finemapped_Nature_2023
OID00293_OID20936	3:53171350:C_T	VWC2	Q2TAL6	rs543980910	3	53171350	1	1	t	c	0.0016	1.75056	0.0714703	1.73e-132	++	65	2.85813	1	0.09091	51102	50523871	54036922	Trans	Trans_HC	intergenic_variant	-	-	Dhindsa_Nature_2023|Sun_Nature_2023|Eldjarn_smpnorm_Nature_2023|Eldjarn_nonnorm_Nature_2023|Ferkingstad_2021_NatGen|Sun_finemapped_Nature_2023
OID00293_OID20936	7:151413124:C_T	VWC2	Q2TAL6	rs6464165	7	151413124	1	0.389441	t	c	0.7206	-0.0560031	0.006268	4.08e-19	--	71.6	3.52617	1	0.06041	57493	150902902	151915536	Trans	Trans_HC	intron_variant	ENSG00000106617	PRKAG2	NA
OID00293_OID20936	7:49616203:A_G	VWC2	Q2TAL6	rs10269783	7	49616203	3	0.884777	a	g	0.3916	0.138564	0.0057594	6.75e-128	++	0	0.035103	1	0.8514	57493	47590640	51057923	Cis	Cis_HC	intergenic_variant	-	-	Eldjarn_nonnorm_Nature_2023|Ferkingstad_2021_NatGen|Sun_finemapped_Nature_2023|Pietzner_2021_Science|Zhang_2022_NatGet_EApop|Zhang_2022_NatGet_AApop
OID00293_OID20936	7:49667197:A_T	VWC2	Q2TAL6	rs62457389	7	49667197	5	0.995221	a	t	0.3391	0.0773153	0.0059615	1.83e-38	++	0	0.16428	1	0.6852	57493	47590640	51057923	Cis	Cis_HC	intergenic_variant	-	-	Ferkingstad_2021_NatGen|Eldjarn_smpnorm_Nature_2023|Eldjarn_nonnorm_Nature_2023|Sun_finemapped_Nature_2023|Zhang_2022_NatGet_AApop|Zhang_2022_NatGet_EApop
OID00293_OID20936	7:49804433:C_T	VWC2	Q2TAL6	rs201182875	7	49804433	4	0.533983	t	c	0.9776	0.641027	0.0201558	5.77e-222	++	91	11.0796	1	0.0008728	55476	47590640	51057923	Cis	Cis_HC	intergenic_variant	-	-	Dhindsa_Nature_2023|Eldjarn_smpnorm_Nature_2023|Eldjarn_nonnorm_Nature_2023|Koprulu_NatMetab_2023|Sun_2018_Nature|Sun_finemapped_Nature_2023|Zhang_2022_NatGet_EApop
OID00293_OID20936	7:49812564:A_C	VWC2	Q2TAL6	rs79259707	7	49812564	2	0.999852	a	c	0.1483	-0.508592	0.0080239	4.87e-875	--	0	0.379147	1	0.5381	57493	47590640	51057923	Cis	Cis_HC	upstream_gene_variant	ENSG00000188730	VWC2	Ferkingstad_2021_NatGen|Dhindsa_Nature_2023|Eldjarn_smpnorm_Nature_2023|Eldjarn_nonnorm_Nature_2023|Sun_Nature_2023|Koprulu_NatMetab_2023|Png_2021_NatComms|Sun_2018_Nature|Sun_finemapped_Nature_2023|Repetto_2024_NatHumBehav|Zhang_2022_NatGet_EApop|Zhang_2022_NatGet_AApop|Pietzner_2021_Science|Pietzner_2021_NatComm
OID00293_OID20936	7:49818127:A_G	VWC2	Q2TAL6	rs482968	7	49818127	1	0.999999	a	g	0.4604	-0.433727	0.0056236	2.12e-1294	--	92	12.4595	1	0.0004159	57493	47590640	51057923	Cis	Cis_HC	intron_variant	ENSG00000188730	VWC2	Ferkingstad_2021_NatGen|Dhindsa_Nature_2023|Eldjarn_smpnorm_Nature_2023|Eldjarn_nonnorm_Nature_2023|Sun_Nature_2023|Koprulu_NatMetab_2023|Png_2021_NatComms|Sun_2018_Nature|Sun_finemapped_Nature_2023|Repetto_2024_NatHumBehav|Zhang_2022_NatGet_EApop|Zhang_2022_NatGet_AApop|Pietzner_2021_Science|Pietzner_2021_NatComm
OID00293_OID20936	7:49842377:A_C	VWC2	Q2TAL6	rs79731913	7	49842377	6	0.975177	a	c	0.9364	-0.219203	0.0115714	5.00e-80	--	11.9	1.13459	1	0.2868	56743	47590640	51057923	Cis	Cis_HC	missense_variant	ENSG00000188730	VWC2	Eldjarn_smpnorm_Nature_2023|Dhindsa_Nature_2023|Ferkingstad_2021_NatGen|Eldjarn_nonnorm_Nature_2023|Sun_finemapped_Nature_2023|Zhang_2022_NatGet_EApop|Pietzner_2021_Science
OID00293_OID20936	8:23728271:A_G	VWC2	Q2TAL6	rs6999484	8	23728271	1	0.181544	a	g	0.4139	0.0373555	0.005306	1.92e-12	++	0	0.430689	1	0.5117	57493	23196027	24286072	Trans	Trans_HC	intergenic_variant	-	-	NA
OID00294_OID21390	11:126227095:A_G	SIGLEC9	Q9Y336	rs181897168	11	126227095	2	1	a	g	0.01	0.302393	0.0256789	5.20e-32	++	0	0.0017735	1	0.9664	56308	125470673	126812874	Trans	Trans_HC	intron_variant	ENSG00000110080	ST3GAL4	Sun_finemapped_Nature_2023
OID00294_OID21390	11:126231810:C_T	SIGLEC9	Q9Y336	rs111299622	11	126231810	3	0.99464	t	c	0.9771	-0.140248	0.0162178	5.25e-18	--	0	0.590468	1	0.4422	57296	125470673	126812874	Trans	Trans_HC	intron_variant	ENSG00000110080	ST3GAL4	Dhindsa_Nature_2023|Sun_finemapped_Nature_2023
OID00294_OID21390	11:126234820:C_G	SIGLEC9	Q9Y336	rs78689694	11	126234820	1	0.664158	c	g	0.1341	-0.1975	0.0069739	1.96e-176	--	62	2.62894	1	0.1049	55446	125470673	126812874	Trans	Trans_HC	intron_variant	ENSG00000110080	ST3GAL4	Dhindsa_Nature_2023|Sun_Nature_2023|Sun_finemapped_Nature_2023|Repetto_2024_NatHumBehav
OID00294_OID21390	11:61588305:A_G	SIGLEC9	Q9Y336	rs174564	11	61588305	1	0.0859129	a	g	0.653	-0.032548	0.0048835	2.65e-11	--	0	0.560337	1	0.4541	58463	61043499	62088305	Trans	Trans_HC	intron_variant	ENSG00000134824	FADS2	Dhindsa_Nature_2023
OID00294_OID21390	12:111910219:A_G	SIGLEC9	Q9Y336	rs10774625	12	111910219	1	0.243259	a	g	0.4959	0.0348787	0.004633	5.14e-14	++	31.3	1.45501	1	0.2277	58463	111333788	113406415	Trans	Trans_HC	intron_variant	ENSG00000204842	ATXN2	Dhindsa_Nature_2023
OID00294_OID21390	17:7069412:A_G	SIGLEC9	Q9Y336	rs186021206	17	7069412	1	1	a	g	0.0064	1.49542	0.0333419	2.71e-439	++	96.4	27.4967	1	1.57e-07	52149	6224242	7759087	Trans	Trans_LC	intergenic_variant	-	-	Sun_Nature_2023|Dhindsa_Nature_2023|Sun_finemapped_Nature_2023
OID00294_OID21390	17:7080316:C_T	SIGLEC9	Q9Y336	rs55714927	17	7080316	2	0.999757	t	c	0.1932	0.153797	0.0059475	1.93e-147	++	81.2	5.32673	1	0.021	57713	6224242	7759087	Trans	Trans_HC	synonymous_variant	ENSG00000141505	ASGR1	Eldjarn_nonnorm_Nature_2023|Dhindsa_Nature_2023|Sun_finemapped_Nature_2023|Repetto_2024_NatHumBehav
OID00294_OID21390	17:79220224:C_G	SIGLEC9	Q9Y336	rs2725405	17	79220224	1	0.978428	c	g	0.4409	0.0330492	0.0047118	2.31e-12	++	0	0.496643	1	0.481	58463	78720224	79720224	Trans	Trans_HC	missense_variant	ENSG00000157637	SLC38A10	NA
OID00294_OID21390	19:49201217:C_T	SIGLEC9	Q9Y336	rs368565	19	49201217	1	0.274579	t	c	0.434	-0.0388504	0.0052743	1.76e-13	--	0	0.258799	1	0.6109	57590	48701217	49748730	Trans	Trans_HC	intron_variant	ENSG00000176920	FUT2	Dhindsa_Nature_2023
OID00294_OID21390	19:51614461:G_T	SIGLEC9	Q9Y336	rs9917107	19	51614461	6	0.98873	t	g	0.8701	0.208957	0.007798	3.58e-158	++	81.8	5.48913	1	0.01914	58463	51047775	52613318	Cis	Cis_HC	upstream_gene_variant	ENSG00000142544	CTU1	Dhindsa_Nature_2023|Sun_finemapped_Nature_2023|Suhre_2017_NatComm
OID00294_OID21390	19:51626942:A_G	SIGLEC9	Q9Y336	rs273685	19	51626942	3	0.999888	a	g	0.9993	1.06338	0.116242	5.80e-20	++	0	0.122233	1	0.7266	48679	51047775	52613318	Cis	Cis_HC	upstream_gene_variant	ENSG00000129450	SIGLEC9	Dhindsa_Nature_2023|Sun_finemapped_Nature_2023|Zhang_2022_NatGet_AApop
OID00294_OID21390	19:51628529:A_G	SIGLEC9	Q9Y336	rs2075803	19	51628529	1	1	a	g	0.4402	0.57012	0.0051143	2.55e-2701	++	0	0.129118	1	0.7193	58463	51047775	52613318	Cis	Cis_HC	missense_variant	ENSG00000129450	SIGLEC9	Dhindsa_Nature_2023|Eldjarn_smpnorm_Nature_2023|Eldjarn_nonnorm_Nature_2023|Sun_Nature_2023|Ferkingstad_2021_NatGen|Katz_2021_Circulation|Sun_finemapped_Nature_2023|Koprulu_NatMetab_2023|Sun_2018_Nature|Png_2021_NatComms|Suhre_2017_NatComm|Repetto_2024_NatHumBehav|Zhang_2022_NatGet_EApop|Zhang_2022_NatGet_AApop|Pietzner_2021_Science|Pietzner_2021_NatComm
OID00294_OID21390	19:51628988:C_T	SIGLEC9	Q9Y336	rs147995854	19	51628988	2	1	t	c	0.9948	0.618852	0.0404963	1.01e-52	++	3.3	1.03422	1	0.3092	47757	51047775	52613318	Cis	Cis_HC	missense_variant	ENSG00000129450	SIGLEC9	Dhindsa_Nature_2023|Sun_finemapped_Nature_2023
OID00294_OID21390	19:51631217:C_T	SIGLEC9	Q9Y336	rs147843388	19	51631217	7	0.999996	t	c	0.9983	0.0921263	0.0654768	0.159	-+	81.3	5.35372	1	0.02068	51934	51047775	52613318	Cis	Cis_LC	missense_variant	ENSG00000129450	SIGLEC9	Sun_finemapped_Nature_2023
OID00294_OID21390	19:51634851:A_T	SIGLEC9	Q9Y336	rs2569447	19	51634851	9	0.999931	a	t	0.0307	0.267924	0.0166005	1.35e-58	++	0	4.92e-05	1	0.9944	51225	51047775	52613318	Cis	Cis_HC	intron_variant	ENSG00000129450	SIGLEC9	Sun_finemapped_Nature_2023
OID00294_OID21390	19:51635741:A_G	SIGLEC9	Q9Y336	rs67621164	19	51635741	5	1	a	g	0.1722	0.255278	0.0068681	2.20e-302	++	0	0.0002034	1	0.9886	57713	51047775	52613318	Cis	Cis_HC	intron_variant	ENSG00000129450	SIGLEC9	Sun_finemapped_Nature_2023|Suhre_2017_NatComm
OID00294_OID21390	19:51642784:G_T	SIGLEC9	Q9Y336	rs12983058	19	51642784	4	1	t	g	0.3246	0.267514	0.0055166	3.88e-513	++	88	8.34544	1	0.003867	58046	51047775	52613318	Cis	Cis_HC	upstream_gene_variant	ENSG00000168995	SIGLEC7	Eldjarn_smpnorm_Nature_2023|Eldjarn_nonnorm_Nature_2023|Sun_Nature_2023|Ferkingstad_2021_NatGen|Katz_2021_Circulation|Dhindsa_Nature_2023|Sun_finemapped_Nature_2023|Koprulu_NatMetab_2023|Sun_2018_Nature|Png_2021_NatComms|Repetto_2024_NatHumBehav|Zhang_2022_NatGet_EApop|Zhang_2022_NatGet_AApop|Pietzner_2021_Science|Pietzner_2021_NatComm
OID00294_OID21390	19:51655197:A_G	SIGLEC9	Q9Y336	rs1710375	19	51655197	8	0.772807	a	g	0.9338	0.0406831	0.0104894	0.000105	++	0	0.299759	1	0.584	57713	51047775	52613318	Cis	Cis_LC	intron_variant	ENSG00000168995	SIGLEC7	NA
OID00294_OID21390	1:1620009:A_T	SIGLEC9	Q9Y336	rs71509485	1	1620009	1	0.759917	a	t	0.5943	0.0339322	0.0050081	1.24e-11	++	0	0.0313142	1	0.8595	52419	1120009	2120009	Trans	Trans_HC	intron_variant	ENSG00000189339	SLC35E2B	NA
OID00294_OID21390	1:221001142:A_C	SIGLEC9	Q9Y336	rs61830291	1	221001142	1	0.898324	a	c	0.9035	0.0588706	0.0079629	1.43e-13	++	50.8	2.03233	1	0.154	57713	220501142	221532881	Trans	Trans_HC	upstream_gene_variant	ENSG00000238078	RP11-295M18.2	Sun_Nature_2023|Sun_finemapped_Nature_2023
OID00294_OID21390	1:44366250:A_G	SIGLEC9	Q9Y336	rs3791101	1	44366250	1	0.0871189	a	g	0.3075	0.0350326	0.0050505	4.02e-12	++	0	0.0008098	1	0.9773	58463	43749344	44883914	Trans	Trans_HC	intron_variant	ENSG00000126091	ST3GAL3	NA
OID00294_OID21390	22:44324727:C_G	SIGLEC9	Q9Y336	rs738409	22	44324727	1	0.373616	c	g	0.7822	-0.0382677	0.0056029	8.49e-12	--	0	0.182022	1	0.6696	58463	43824727	44824730	Trans	Trans_HC	missense_variant	ENSG00000100344	PNPLA3	NA
OID00294_OID21390	2:134893447:A_G	SIGLEC9	Q9Y336	rs7601756	2	134893447	2	0.826616	a	g	0.2706	-0.0318551	0.0052443	1.25e-9	--	58.4	2.40418	1	0.121	58463	134365046	135600817	Trans	Trans_HC	intron_variant	ENSG00000152127	MGAT5	Sun_finemapped_Nature_2023
OID00294_OID21390	2:135014126:C_T	SIGLEC9	Q9Y336	rs2460383	2	135014126	1	0.333789	t	c	0.2316	0.065821	0.0055371	1.38e-32	++	0	0.812142	1	0.3675	58463	134365046	135600817	Trans	Trans_HC	intron_variant	ENSG00000152127	MGAT5	Sun_Nature_2023|Sun_finemapped_Nature_2023
OID00294_OID21390	2:62530980:C_T	SIGLEC9	Q9Y336	rs11888817	2	62530980	2	0.466097	t	c	0.3568	-0.0231118	0.0048457	1.85e-6	--	56.9	2.31812	1	0.1279	58463	62092120	63132192	Trans	Trans_LC	intergenic_variant	-	-	NA
OID00294_OID21390	2:62615124:G_T	SIGLEC9	Q9Y336	rs72899532	2	62615124	1	0.0777954	t	g	0.1947	-0.0428085	0.0058762	3.22e-13	--	73.3	3.74862	1	0.05285	58462	62092120	63132192	Trans	Trans_HC	intergenic_variant	-	-	NA
OID00294_OID21390	3:170674678:A_G	SIGLEC9	Q9Y336	rs6808595	3	170674678	1	0.120711	a	g	0.8984	-0.0636137	0.0087356	3.29e-13	--	0	0.172263	1	0.6781	58463	170173971	171232945	Trans	Trans_HC	upstream_gene_variant	ENSG00000240704	KLF7P1	NA
OID00294_OID21390	3:170755021:C_T	SIGLEC9	Q9Y336	rs190648156	3	170755021	2	0.295746	t	c	0.9942	0.226078	0.0365223	6.01e-10	++	33	1.49364	1	0.2217	56184	170173971	171232945	Trans	Trans_HC	intergenic_variant	-	-	NA
OID00294_OID21390	3:186587417:C_T	SIGLEC9	Q9Y336	rs9860747	3	186587417	2	0.522379	t	c	0.161	0.0571945	0.0072536	3.15e-15	++	0	0.189697	1	0.6632	57713	186087417	187148411	Trans	Trans_HC	intergenic_variant	-	-	Sun_finemapped_Nature_2023
OID00294_OID21390	3:186647763:A_C	SIGLEC9	Q9Y336	rs28366036	3	186647763	1	0.270761	a	c	0.6545	0.0516009	0.0055199	8.92e-21	++	78.2	4.5824	1	0.0323	58463	186087417	187148411	Trans	Trans_HC	upstream_gene_variant	ENSG00000073849	ST6GAL1	Sun_Nature_2023|Sun_finemapped_Nature_2023
OID00294_OID21390	3:186780692:A_G	SIGLEC9	Q9Y336	rs58445667	3	186780692	3	0.12548	a	g	0.0667	0.0578196	0.010883	1.08e-7	++	0	0.0566193	1	0.8119	58463	186087417	187148411	Trans	Trans_LC	intron_variant	ENSG00000073849	ST6GAL1	NA
OID00294_OID21390	3:98411049:C_T	SIGLEC9	Q9Y336	rs11914312	3	98411049	4	0.97573	t	c	0.985	0.0757422	0.0231359	0.00106	++	70.6	3.39759	1	0.06529	53407	93957044	101361828	Trans	Trans_LC	intergenic_variant	-	-	Sun_finemapped_Nature_2023
OID00294_OID21390	3:98416900:G_T	SIGLEC9	Q9Y336	rs10935473	3	98416900	1	0.999999	t	g	0.4459	-0.618372	0.0052334	1.34e-3034	--	90.1	10.1051	1	0.001479	58463	93957044	101361828	Trans	Trans_HC	intergenic_variant	-	-	Dhindsa_Nature_2023|Eldjarn_smpnorm_Nature_2023|Ferkingstad_2021_NatGen|Eldjarn_nonnorm_Nature_2023|Sun_Nature_2023|Sun_finemapped_Nature_2023|Png_2021_NatComms|Repetto_2024_NatHumBehav|Pietzner_2021_Science|Pietzner_2021_NatComm
OID00294_OID21390	3:98491457:C_T	SIGLEC9	Q9Y336	rs41267851	3	98491457	2	0.335939	t	c	0.9168	-0.504513	0.0096299	1.48e-598	--	85.1	6.69191	1	0.009685	58463	93957044	101361828	Trans	Trans_HC	intron_variant	ENSG00000064225	ST3GAL6	Dhindsa_Nature_2023|Ferkingstad_2021_NatGen|Eldjarn_smpnorm_Nature_2023|Sun_finemapped_Nature_2023
OID00294_OID21390	3:98499881:A_G	SIGLEC9	Q9Y336	rs828603	3	98499881	3	0.689412	a	g	0.651	0.131963	0.0055106	9.92e-127	++	0	0.0464646	1	0.8293	58463	93957044	101361828	Trans	Trans_HC	intron_variant	ENSG00000064225	ST3GAL6	Dhindsa_Nature_2023|Sun_finemapped_Nature_2023
OID00294_OID21390	3:98507134:A_C	SIGLEC9	Q9Y336	rs73136057	3	98507134	7	0.949025	a	c	0.1569	-0.0959147	0.0073649	9.03e-39	--	54.6	2.20108	1	0.1379	57058	93957044	101361828	Trans	Trans_HC	intron_variant	ENSG00000064225	ST3GAL6	Dhindsa_Nature_2023|Sun_finemapped_Nature_2023
OID00294_OID21390	3:98687420:G_T	SIGLEC9	Q9Y336	rs9870940	3	98687420	5	0.389663	t	g	0.9504	-0.0176274	0.0122445	0.15	--	0	0.0132905	1	0.9082	58463	93957044	101361828	Trans	Trans_LC	intron_variant	ENSG00000239462	CTD-2021J15.1	Sun_finemapped_Nature_2023
OID00294_OID21390	3:99071647:A_G	SIGLEC9	Q9Y336	rs2470691	3	99071647	6	0.996045	a	g	0.0184	-0.19188	0.0200912	1.29e-21	--	91.5	11.7322	1	0.0006143	58463	93957044	101361828	Trans	Trans_HC	intergenic_variant	-	-	NA
OID00294_OID21390	6:32612213:A_C	SIGLEC9	Q9Y336	rs9273067	6	32612213	NA	NA	a	c	0.8058	-0.110904	0.0059811	9.39e-77	--	66.6	2.99331	1	0.08361	56308	25500000	34000000	Trans	Trans_HC	non_coding_transcript_exon_variant	ENSG00000196735	HLA-DQA1	Dhindsa_Nature_2023|Sun_Nature_2023|Sun_finemapped_Nature_2023
OID00294_OID21390	7:130125501:C_T	SIGLEC9	Q9Y336	rs1990786	7	130125501	1	0.285391	t	c	0.1514	-0.0520674	0.0065149	1.33e-15	--	0	0.211888	1	0.6453	58463	129625501	130862554	Trans	Trans_HC	upstream_gene_variant	ENSG00000106484	MEST	NA
OID00294_OID21390	8:55422440:C_T	SIGLEC9	Q9Y336	rs10104003	8	55422440	1	0.111444	t	c	0.2079	-0.0383336	0.0057221	2.10e-11	--	0	0.0009724	1	0.9751	58463	54922440	55951142	Trans	Trans_HC	intergenic_variant	-	-	NA
OID00294_OID21390	8:9184231:A_G	SIGLEC9	Q9Y336	rs4240624	8	9184231	1	0.302108	a	g	0.9094	-0.0918546	0.0080963	7.83e-30	--	0	0.28953	1	0.5905	58463	8669549	9731661	Trans	Trans_HC	intron_variant	ENSG00000254235	RP11-115J16.1	Sun_Nature_2023|Sun_finemapped_Nature_2023
OID00294_OID21390	9:136149399:A_G	SIGLEC9	Q9Y336	rs507666	9	136149399	1	0.613948	a	g	0.1872	-0.235758	0.0060385	2.04e-333	--	43.6	1.77313	1	0.183	58046	135539330	136897195	Trans	Trans_HC	intron_variant	ENSG00000175164	ABO	Dhindsa_Nature_2023|Sun_Nature_2023|Sun_finemapped_Nature_2023|Repetto_2024_NatHumBehav
OID00294_OID21390	9:139993536:C_T	SIGLEC9	Q9Y336	rs7047669	9	139993536	NA	NA	t	c	0.3725	0.0400188	0.0048438	1.43e-16	++	0	0.958915	1	0.3275	58463	139455227	140511036	Trans	Trans_LC	intron_variant	ENSG00000177239	MAN1B1	NA
OID00294_OID21390	9:33108246:G_T	SIGLEC9	Q9Y336	rs4879664	9	33108246	2	0.49439	t	g	0.4286	0.0572923	0.0048157	1.23e-32	++	48.8	1.95275	1	0.1623	58463	32457143	33686079	Trans	Trans_HC	intron_variant	ENSG00000086062	B4GALT1	Sun_Nature_2023|Sun_finemapped_Nature_2023
OID00294_OID21390	9:33144809:C_T	SIGLEC9	Q9Y336	rs3824458	9	33144809	1	0.0686331	t	c	0.3118	0.0874896	0.00505	3.06e-67	++	0	0.0291044	1	0.8645	58463	32457143	33686079	Trans	Trans_HC	intron_variant	ENSG00000086062	B4GALT1	Sun_Nature_2023|Sun_finemapped_Nature_2023
OID00295_OID21010	11:126204967:C_T	CD300C	Q08708	rs240548	11	126204967	3	0.0670044	t	c	0.2574	0.0380999	0.0063631	2.13e-9	-+	78.1	4.564	1	0.03265	53469	125722538	126778203	Trans	Trans_LC	intron_variant	ENSG00000110063	DCPS	Eldjarn_smpnorm_Nature_2023|Dhindsa_Nature_2023
OID00295_OID21010	11:126227095:A_G	CD300C	Q08708	rs181897168	11	126227095	2	0.960137	a	g	0.0098	0.197555	0.0309101	1.65e-10	++	0	0.146479	1	0.7019	51733	125722538	126778203	Trans	Trans_HC	intron_variant	ENSG00000110080	ST3GAL4	Sun_Nature_2023|Sun_finemapped_Nature_2023
OID00295_OID21010	11:126232337:C_T	CD300C	Q08708	rs4055121	11	126232337	1	0.22281	t	c	0.1376	-0.0652315	0.0080928	7.60e-16	--	70.2	3.35486	1	0.06701	53469	125722538	126778203	Trans	Trans_HC	intron_variant	ENSG00000110080	ST3GAL4	Ferkingstad_2021_NatGen|Eldjarn_nonnorm_Nature_2023|Eldjarn_smpnorm_Nature_2023|Dhindsa_Nature_2023|Sun_finemapped_Nature_2023
OID00295_OID21010	11:60152584:A_G	CD300C	Q08708	rs950802	11	60152584	1	0.835112	a	g	0.3108	0.0540476	0.0060031	2.19e-19	++	44.3	1.79569	1	0.1802	53469	59617126	60712297	Trans	Trans_HC	synonymous_variant	ENSG00000166927	MS4A7	Ferkingstad_2021_NatGen|Dhindsa_Nature_2023|Eldjarn_smpnorm_Nature_2023|Pietzner_2021_Science|Pietzner_2021_NatComm
OID00295_OID21010	12:111910219:A_G	CD300C	Q08708	rs10774625	12	111910219	1	0.364135	a	g	0.4952	0.0717935	0.0056973	2.08e-36	++	84.6	6.48955	1	0.01085	53469	110926615	113406415	Trans	Trans_HC	intron_variant	ENSG00000204842	ATXN2	Dhindsa_Nature_2023|Eldjarn_nonnorm_Nature_2023|Eldjarn_smpnorm_Nature_2023|Ferkingstad_2021_NatGen|Sun_Nature_2023|Sun_finemapped_Nature_2023
OID00295_OID21010	12:121203427:C_T	CD300C	Q08708	rs551125	12	121203427	1	0.112752	t	c	0.5839	-0.0477908	0.0057688	1.19e-16	--	0	0.781348	1	0.3767	53469	120688381	121878596	Trans	Trans_HC	intron_variant	ENSG00000157837	SPPL3	Sun_Nature_2023|Sun_finemapped_Nature_2023
OID00295_OID21010	12:89903654:A_C	CD300C	Q08708	rs61378614	12	89903654	2	1	a	c	0.8654	0.257826	0.0083801	7.36e-208	++	96.2	26.6519	1	2.44e-07	53469	89182443	91686736	Trans	Trans_LC	intron_variant	ENSG00000139323	POC1B	Sun_Nature_2023|Dhindsa_Nature_2023|Sun_2018_Nature|Pietzner_2021_Science|Pietzner_2021_NatComm
OID00295_OID21010	12:89914883:A_T	CD300C	Q08708	rs71454159	12	89914883	5	0.0809519	a	t	0.2831	0.211403	0.0066026	6.11e-225	++	0	0.464709	1	0.4954	48716	89182443	91686736	Trans	Trans_HC	3_prime_UTR_variant	ENSG00000257594	GALNT4	Sun_Nature_2023|Katz_2021_Circulation|Eldjarn_smpnorm_Nature_2023|Eldjarn_nonnorm_Nature_2023|Dhindsa_Nature_2023|Sun_finemapped_Nature_2023|Suhre_2017_NatComm|Sun_2018_Nature|Repetto_2024_NatHumBehav|Pietzner_2021_Science|Pietzner_2021_NatComm
OID00295_OID21010	12:89916781:G_T	CD300C	Q08708	rs139995124	12	89916781	4	0.999941	t	g	0.0102	-0.0287098	0.029397	0.329	+-	71.6	3.52612	1	0.06041	49702	89182443	91686736	Trans	Trans_LC	missense_variant	ENSG00000257594	GALNT4	Sun_finemapped_Nature_2023
OID00295_OID21010	12:89927177:A_G	CD300C	Q08708	rs11105319	12	89927177	1	0.139442	a	g	0.2345	-0.271832	0.0067552	4.72e-354	--	98.2	56.1236	1	6.81e-14	53468	89182443	91686736	Trans	Trans_LC	intron_variant	ENSG00000270344	RP11-734K2.4	Dhindsa_Nature_2023|Sun_Nature_2023|Katz_2021_Circulation|Eldjarn_smpnorm_Nature_2023|Sun_finemapped_Nature_2023|Suhre_2017_NatComm|Sun_2018_Nature|Repetto_2024_NatHumBehav|Pietzner_2021_Science|Pietzner_2021_NatComm
OID00295_OID21010	17:38184580:C_T	CD300C	Q08708	rs6503533	17	38184580	1	0.1025	t	c	0.6189	-0.0433566	0.0060237	6.13e-13	--	56.3	2.29015	1	0.1302	53469	37640927	38689055	Trans	Trans_HC	intron_variant	ENSG00000008838	MED24	Eldjarn_smpnorm_Nature_2023|Dhindsa_Nature_2023
OID00295_OID21010	17:7069412:A_G	CD300C	Q08708	rs186021206	17	7069412	1	1	a	g	0.0065	0.946797	0.0406188	3.57e-120	++	93.8	16.0213	1	6.26e-05	52234	6467962	7740241	Trans	Trans_LC	intergenic_variant	-	-	Sun_Nature_2023|Dhindsa_Nature_2023|Sun_finemapped_Nature_2023
OID00295_OID21010	17:7080316:C_T	CD300C	Q08708	rs55714927	17	7080316	2	0.887129	t	c	0.1921	0.105979	0.0074708	1.12e-45	++	65.4	2.88825	1	0.08923	52719	6467962	7740241	Trans	Trans_HC	synonymous_variant	ENSG00000141505	ASGR1	Eldjarn_nonnorm_Nature_2023|Eldjarn_smpnorm_Nature_2023|Dhindsa_Nature_2023|Sun_finemapped_Nature_2023
OID00295_OID21010	17:72459776:A_G	CD300C	Q08708	rs62087200	17	72459776	2	0.983063	a	g	0.0492	-0.288141	0.0134648	1.35e-101	--	97.9	48.1499	1	3.95e-12	53469	71738824	73434122	Cis	Cis_HC	upstream_gene_variant	ENSG00000167851	CD300A	Dhindsa_Nature_2023|Eldjarn_smpnorm_Nature_2023|Eldjarn_nonnorm_Nature_2023|Ferkingstad_2021_NatGen|Katz_2021_Circulation|Sun_finemapped_Nature_2023|Sun_2018_Nature|Pietzner_2021_Science|Zhang_2022_NatGet_AApop|Zhang_2022_NatGet_EApop|Pietzner_2021_NatComm
OID00295_OID21010	17:72469966:A_G	CD300C	Q08708	rs2272111	17	72469966	3	1	a	g	0.2027	-0.231698	0.0072737	1.15e-222	--	94.8	19.3862	1	1.07e-05	53469	71738824	73434122	Cis	Cis_HC	missense_variant	ENSG00000167851	CD300A	Dhindsa_Nature_2023|Sun_finemapped_Nature_2023
OID00295_OID21010	17:72498518:C_T	CD300C	Q08708	rs60446175	17	72498518	4	1	t	c	0.9948	0.66497	0.0439534	1.04e-51	++	83.7	6.13101	1	0.01328	51847	71738824	73434122	Cis	Cis_HC	intergenic_variant	-	-	Ferkingstad_2021_NatGen|Eldjarn_smpnorm_Nature_2023|Eldjarn_nonnorm_Nature_2023|Sun_finemapped_Nature_2023
OID00295_OID21010	17:72512645:C_G	CD300C	Q08708	rs1171197	17	72512645	1	1	c	g	0.0981	0.703084	0.0097088	1.85e-1141	++	99.4	161.767	1	4.65e-37	53469	71738824	73434122	Cis	Cis_HC	downstream_gene_variant	ENSG00000178789	CD300LB	Dhindsa_Nature_2023|Eldjarn_smpnorm_Nature_2023|Eldjarn_nonnorm_Nature_2023|Sun_Nature_2023|Ferkingstad_2021_NatGen|Sun_finemapped_Nature_2023|Koprulu_NatMetab_2023|Png_2021_NatComms|Repetto_2024_NatHumBehav|Pietzner_2021_Science|Zhang_2022_NatGet_EApop|Zhang_2022_NatGet_AApop|Pietzner_2021_NatComm
OID00295_OID21010	17:72548340:A_G	CD300C	Q08708	rs924828	17	72548340	7	0.999999	a	g	0.0174	-0.535548	0.0250012	8.54e-102	--	0	0.349562	1	0.5544	52719	71738824	73434122	Cis	Cis_HC	intron_variant	ENSG00000236770	AC079325.5	Dhindsa_Nature_2023|Sun_finemapped_Nature_2023|Png_2021_NatComms
OID00295_OID21010	17:72561571:G_T	CD300C	Q08708	rs62084831	17	72561571	5	0.971516	t	g	0.6721	0.157671	0.0066269	3.98e-125	++	94.4	17.997	1	2.21e-05	51733	71738824	73434122	Cis	Cis_HC	intron_variant	ENSG00000231027	AC079325.6	Dhindsa_Nature_2023|Sun_finemapped_Nature_2023
OID00295_OID21010	17:72934122:C_T	CD300C	Q08708	rs758354626	17	72934122	6	1	t	c	0.9991	1.40603	0.114843	1.83e-34	-+	88.8	8.90327	1	0.002847	48345	71738824	73434122	Cis	Cis_LC	intron_variant	ENSG00000182938	OTOP3	Sun_finemapped_Nature_2023
OID00295_OID21010	17:79220224:C_G	CD300C	Q08708	rs2725405	17	79220224	1	0.908468	c	g	0.4408	0.0470486	0.0058935	1.43e-15	++	82.5	5.71226	1	0.01685	53469	78700716	79774825	Trans	Trans_HC	missense_variant	ENSG00000157637	SLC38A10	Dhindsa_Nature_2023|Sun_Nature_2023|Sun_finemapped_Nature_2023
OID00295_OID21010	1:179526214:C_T	CD300C	Q08708	rs61747728	1	179526214	1	0.495356	t	c	0.0384	0.100922	0.0145702	4.31e-12	++	33	1.49192	1	0.2219	52719	178973273	180071862	Trans	Trans_HC	missense_variant	ENSG00000116218	NPHS2	Dhindsa_Nature_2023
OID00295_OID21010	2:62530980:C_T	CD300C	Q08708	rs11888817	2	62530980	1	0.565229	t	c	0.3567	-0.10704	0.0058033	5.75e-76	--	84.3	6.35037	1	0.01174	53469	61990645	63151764	Trans	Trans_HC	intergenic_variant	-	-	Ferkingstad_2021_NatGen|Eldjarn_nonnorm_Nature_2023|Sun_Nature_2023|Eldjarn_smpnorm_Nature_2023|Sun_finemapped_Nature_2023|Pietzner_2021_Science|Pietzner_2021_NatComm
OID00295_OID21010	3:98373108:A_G	CD300C	Q08708	rs6440014	3	98373108	3	0.0530571	a	g	0.8311	0.0546054	0.0075032	3.40e-13	++	74.9	3.98957	1	0.04578	52483	97750149	99676840	Trans	Trans_HC	upstream_gene_variant	ENSG00000244153	WWP1P1	Sun_finemapped_Nature_2023
OID00295_OID21010	3:98500100:C_T	CD300C	Q08708	rs9855175	3	98500100	2	0.140284	t	c	0.3615	-0.0558825	0.0057894	4.79e-22	--	0	0.0091406	1	0.9238	53469	97750149	99676840	Trans	Trans_HC	intron_variant	ENSG00000064225	ST3GAL6	Dhindsa_Nature_2023|Sun_finemapped_Nature_2023
OID00295_OID21010	3:98504428:A_G	CD300C	Q08708	rs13072410	3	98504428	1	0.0325931	a	g	0.9171	-0.121495	0.0101941	9.52e-33	--	78.1	4.56802	1	0.03257	53469	97750149	99676840	Trans	Trans_HC	intron_variant	ENSG00000064225	ST3GAL6	Dhindsa_Nature_2023|Sun_Nature_2023|Eldjarn_nonnorm_Nature_2023|Sun_finemapped_Nature_2023
OID00295_OID21010	3:98662972:A_G	CD300C	Q08708	rs79795371	3	98662972	4	0.0523303	a	g	0.0519	-0.084666	0.0126688	2.34e-11	--	43.3	1.76358	1	0.1842	53469	97750149	99676840	Trans	Trans_HC	intron_variant	ENSG00000239462	CTD-2021J15.1	Dhindsa_Nature_2023|Eldjarn_nonnorm_Nature_2023|Sun_finemapped_Nature_2023
OID00295_OID21010	4:103198082:A_G	CD300C	Q08708	rs13135092	4	103198082	1	0.999997	a	g	0.917	-0.11792	0.0102031	6.79e-31	--	86.9	7.6347	1	0.005726	53469	102181041	103887161	Trans	Trans_HC	intron_variant	ENSG00000138821	SLC39A8	Sun_Nature_2023|Dhindsa_Nature_2023|Eldjarn_smpnorm_Nature_2023|Sun_finemapped_Nature_2023
OID00295_OID21010	4:99783779:A_G	CD300C	Q08708	rs2120377	4	99783779	1	0.168853	a	g	0.7544	-0.0467058	0.0065132	7.45e-13	--	0	0.0635781	1	0.8009	53469	99283252	100289010	Trans	Trans_HC	intergenic_variant	-	-	Eldjarn_smpnorm_Nature_2023|Eldjarn_nonnorm_Nature_2023
OID00295_OID21010	6:10535591:A_C	CD300C	Q08708	rs509227	6	10535591	1	0.777708	a	c	0.4717	-0.061497	0.0055962	4.31e-28	--	75	4.00323	1	0.04541	52719	9993547	11039977	Trans	Trans_HC	intron_variant	ENSG00000111846	GCNT2	Eldjarn_smpnorm_Nature_2023|Sun_Nature_2023|Sun_finemapped_Nature_2023
OID00295_OID21010	6:32652281:C_T	CD300C	Q08708	rs2856694	6	32652281	NA	NA	t	c	0.8141	-0.0567017	0.0078088	3.84e-13	+-	69.1	3.23513	1	0.07207	48680	25500000	34000000	Trans	Trans_LC	intergenic_variant	-	-	Dhindsa_Nature_2023|Eldjarn_smpnorm_Nature_2023|Sun_Nature_2023|Sun_finemapped_Nature_2023
OID00295_OID21010	6:96007698:C_T	CD300C	Q08708	rs13203302	6	96007698	1	0.0709755	t	c	0.0832	0.0795601	0.0100442	2.36e-15	++	0	0.283004	1	0.5947	53469	95394217	96656872	Trans	Trans_HC	intergenic_variant	-	-	Eldjarn_nonnorm_Nature_2023|Ferkingstad_2021_NatGen|Eldjarn_smpnorm_Nature_2023|Dhindsa_Nature_2023|Sun_Nature_2023|Sun_finemapped_Nature_2023
OID00295_OID21010	7:7236131:A_T	CD300C	Q08708	rs143110592	7	7236131	1	0.379389	a	t	0.8055	0.0526481	0.0070802	1.04e-13	++	37	1.58707	1	0.2077	52483	6695947	7788776	Trans	Trans_HC	intron_variant	ENSG00000106392	C1GALT1	Sun_Nature_2023|Sun_finemapped_Nature_2023
OID00295_OID21010	9:136137065:A_G	CD300C	Q08708	rs687621	9	136137065	1	0.0660569	a	g	0.6792	-0.0522044	0.0060779	8.76e-18	--	0	0.253202	1	0.6148	50452	135637065	136654867	Trans	Trans_HC	intron_variant	ENSG00000175164	ABO	Dhindsa_Nature_2023|Eldjarn_smpnorm_Nature_2023|Sun_Nature_2023|Sun_finemapped_Nature_2023
OID00296_OID21017	12:7681181:G_T	EZR	P15311	rs7305678	12	7681181	1	0.89016	t	g	0.1408	0.058306	0.0083929	3.73e-12	++	0	0.0945714	1	0.7584	58828	7181181	8181181	Trans	Trans_HC	intergenic_variant	-	-	NA
OID00296_OID21017	19:54759666:C_T	EZR	P15311	rs10405357	19	54759666	1	0.999872	t	c	0.5582	0.059707	0.0058393	1.53e-24	++	69.3	3.25628	1	0.07115	58078	53819624	55262709	Trans	Trans_HC	intron_variant	ENSG00000105609	LILRB5	Dhindsa_Nature_2023|Sun_Nature_2023|Sun_finemapped_Nature_2023
OID00296_OID21017	20:3705133:A_G	EZR	P15311	rs28823595	20	3705133	1	0.467808	a	g	0.0862	0.0827643	0.0107055	1.07e-14	++	0	0.105469	1	0.7454	53378	3205132	4205133	Trans	Trans_HC	intergenic_variant	-	-	Dhindsa_Nature_2023
OID00296_OID21017	6:159192575:A_G	EZR	P15311	rs3127181	6	159192575	1	0.213977	a	g	0.1975	-0.100519	0.007273	1.91e-43	--	80.2	5.0619	1	0.02446	58828	158503382	159919953	Cis	Cis_HC	intron_variant	ENSG00000092820	EZR	Dhindsa_Nature_2023|Sun_Nature_2023|Sun_finemapped_Nature_2023
OID00296_OID21017	6:159231198:A_T	EZR	P15311	rs141173719	6	159231198	2	0.326041	a	t	0.0362	-0.162174	0.0154754	1.07e-25	--	64.8	2.84432	1	0.0917	58828	158503382	159919953	Cis	Cis_HC	intron_variant	ENSG00000092820	EZR	Sun_finemapped_Nature_2023
OID00296_OID21017	6:159381693:C_T	EZR	P15311	rs12192650	6	159381693	3	0.0411803	t	c	0.0986	0.0738283	0.0098118	5.29e-14	++	0	0.806543	1	0.3691	56549	158503382	159919953	Cis	Cis_HC	intergenic_variant	-	-	Dhindsa_Nature_2023|Sun_finemapped_Nature_2023
OID00296_OID21017	6:32601790:C_G	EZR	P15311	rs72848261	6	32601790	NA	NA	c	g	0.2199	0.0549914	0.0074576	1.66e-13	++	0	0.1781	1	0.673	52506	25500000	34000000	Trans	Trans_HC	intron_variant	ENSG00000196735	HLA-DQA1	NA
OID00296_OID21017	9:95894964:A_G	EZR	P15311	rs12342201	9	95894964	1	0.892046	a	g	0.4751	-0.0465404	0.0057584	6.36e-16	--	0	0.0193517	1	0.8894	58828	95394640	96410508	Trans	Trans_HC	intron_variant	ENSG00000131669	NINJ1	NA
OID00297_OID20730	12:57527283:C_T	SMOC2	Q9H3U7	rs11172113	12	57527283	1	0.999952	t	c	0.5922	-0.0431616	0.005237	1.70e-16	--	44.4	1.79794	1	0.18	58633	57012875	58027283	Trans	Trans_HC	intron_variant	ENSG00000123384	LRP1	Sun_Nature_2023|Sun_finemapped_Nature_2023
OID00297_OID20730	12:57601891:C_T	SMOC2	Q9H3U7	rs142650905	12	57601891	2	0.733549	t	c	0.0013	-0.420623	0.0748957	1.95e-8	--	0	0.290167	1	0.5901	51823	57012875	58027283	Trans	Trans_HC	missense_variant	ENSG00000123384	LRP1	NA
OID00297_OID20730	16:20392332:A_G	SMOC2	Q9H3U7	rs77924615	16	20392332	1	0.746712	a	g	0.196	-0.047761	0.0065477	3.00e-13	--	79.8	4.9425	1	0.0262	58633	19855811	20892332	Trans	Trans_HC	intron_variant	ENSG00000169340	PDILT	Dhindsa_Nature_2023|Sun_Nature_2023|Sun_finemapped_Nature_2023
OID00297_OID20730	19:52288539:G_T	SMOC2	Q9H3U7	rs56369018	19	52288539	3	0.40721	t	g	0.0414	0.133522	0.0132478	6.86e-24	++	35.5	1.55119	1	0.213	58633	51718958	53113301	Trans	Trans_HC	intron_variant	ENSG00000171051	FPR1	Sun_finemapped_Nature_2023
OID00297_OID20730	19:52298325:A_G	SMOC2	Q9H3U7	rs7254413	19	52298325	2	1	a	g	0.4283	-0.0819751	0.0052131	1.02e-55	--	0	0.255649	1	0.6131	58633	51718958	53113301	Trans	Trans_HC	intron_variant	ENSG00000171051	FPR1	Eldjarn_smpnorm_Nature_2023|Eldjarn_nonnorm_Nature_2023|Ferkingstad_2021_NatGen|Sun_finemapped_Nature_2023
OID00297_OID20730	19:52298490:C_T	SMOC2	Q9H3U7	rs11084120	19	52298490	5	0.500923	t	c	0.7649	-0.0183509	0.0060794	0.00254	--	22	1.28132	1	0.2577	58633	51718958	53113301	Trans	Trans_LC	5_prime_UTR_variant	ENSG00000187474	FPR3	Eldjarn_smpnorm_Nature_2023|Eldjarn_nonnorm_Nature_2023|Ferkingstad_2021_NatGen|Sun_finemapped_Nature_2023
OID00297_OID20730	19:52313868:C_T	SMOC2	Q9H3U7	rs7247412	19	52313868	1	0.999999	t	c	0.734	0.11502	0.0058581	7.88e-86	++	0	0.482237	1	0.4874	58633	51718958	53113301	Trans	Trans_HC	intron_variant	ENSG00000187474	FPR3	Eldjarn_smpnorm_Nature_2023|Ferkingstad_2021_NatGen|Sun_Nature_2023|Eldjarn_nonnorm_Nature_2023|Dhindsa_Nature_2023|Sun_finemapped_Nature_2023|Repetto_2024_NatHumBehav|Pietzner_2021_Science|Pietzner_2021_NatComm
OID00297_OID20730	19:52435062:C_T	SMOC2	Q9H3U7	rs73065083	19	52435062	4	0.2035	t	c	0.9409	0.0773885	0.0111315	3.60e-12	++	78.1	4.5614	1	0.0327	58633	51718958	53113301	Trans	Trans_HC	intron_variant	ENSG00000176024	ZNF613	Dhindsa_Nature_2023|Sun_finemapped_Nature_2023
OID00297_OID20730	5:176792743:A_G	SMOC2	Q9H3U7	rs11741640	5	176792743	1	0.191991	a	g	0.2621	0.0405377	0.0058414	3.93e-12	++	0	0.0003604	1	0.9849	58633	176037407	177300361	Trans	Trans_HC	intron_variant	ENSG00000169220	RGS14	NA
OID00297_OID20730	6:168795356:A_G	SMOC2	Q9H3U7	rs62423191	6	168795356	9	0.999221	a	g	0.7091	-0.249054	0.0059418	5.89e-384	--	0	0.0070395	1	0.9331	58633	168083181	169964306	Cis	Cis_HC	intergenic_variant	-	-	Eldjarn_smpnorm_Nature_2023|Eldjarn_nonnorm_Nature_2023|Ferkingstad_2021_NatGen|Sun_finemapped_Nature_2023|Pietzner_2021_Science|Zhang_2022_NatGet_EApop
OID00297_OID20730	6:168805261:A_C	SMOC2	Q9H3U7	rs6925993	6	168805261	3	0.369629	a	c	0.3832	0.0316427	0.005607	1.67e-8	++	0	0.26894	1	0.604	58633	168083181	169964306	Cis	Cis_HC	intergenic_variant	-	-	Eldjarn_smpnorm_Nature_2023|Eldjarn_nonnorm_Nature_2023|Ferkingstad_2021_NatGen|Sun_Nature_2023|Png_2021_NatComms|Koprulu_NatMetab_2023|Sun_finemapped_Nature_2023|Repetto_2024_NatHumBehav|Pietzner_2021_Science|Zhang_2022_NatGet_EApop|Zhang_2022_NatGet_AApop|Pietzner_2021_NatComm
OID00297_OID20730	6:168819298:A_G	SMOC2	Q9H3U7	rs9355214	6	168819298	7	0.882114	a	g	0.8473	-0.242063	0.007541	4.46e-226	--	72.3	3.60607	1	0.05757	58633	168083181	169964306	Cis	Cis_HC	intergenic_variant	-	-	Ferkingstad_2021_NatGen|Eldjarn_nonnorm_Nature_2023|Dhindsa_Nature_2023|Eldjarn_smpnorm_Nature_2023|Sun_finemapped_Nature_2023|Zhang_2022_NatGet_AApop
OID00297_OID20730	6:168863807:C_T	SMOC2	Q9H3U7	rs56296467	6	168863807	1	0.728836	t	c	0.723	0.388543	0.0060232	3.10e-906	++	0	0.347311	1	0.5556	58633	168083181	169964306	Cis	Cis_HC	intron_variant	ENSG00000112562	SMOC2	Eldjarn_smpnorm_Nature_2023|Sun_Nature_2023|Eldjarn_nonnorm_Nature_2023|Ferkingstad_2021_NatGen|Png_2021_NatComms|Koprulu_NatMetab_2023|Sun_finemapped_Nature_2023|Repetto_2024_NatHumBehav|Pietzner_2021_Science|Zhang_2022_NatGet_EApop|Zhang_2022_NatGet_AApop|Pietzner_2021_NatComm
OID00297_OID20730	6:168952909:A_G	SMOC2	Q9H3U7	rs2144750	6	168952909	8	0.843173	a	g	0.38	-0.0966894	0.0056007	8.81e-67	--	94.7	18.7181	1	1.52e-05	58633	168083181	169964306	Cis	Cis_HC	intron_variant	ENSG00000112562	SMOC2	Sun_finemapped_Nature_2023
OID00297_OID20730	6:168959871:C_T	SMOC2	Q9H3U7	rs143484111	6	168959871	6	0.999994	t	c	0.0064	-0.408131	0.0361895	1.69e-29	--	45.4	1.83215	1	0.1759	54906	168083181	169964306	Cis	Cis_HC	intron_variant	ENSG00000112562	SMOC2	Sun_finemapped_Nature_2023|Zhang_2022_NatGet_EApop
OID00297_OID20730	6:168969074:A_G	SMOC2	Q9H3U7	rs9456200	6	168969074	5	1	a	g	0.5581	0.127399	0.0054462	5.12e-121	++	0	0.784089	1	0.3759	58633	168083181	169964306	Cis	Cis_HC	intron_variant	ENSG00000112562	SMOC2	Eldjarn_nonnorm_Nature_2023|Eldjarn_smpnorm_Nature_2023|Ferkingstad_2021_NatGen|Png_2021_NatComms|Koprulu_NatMetab_2023|Sun_finemapped_Nature_2023|Zhang_2022_NatGet_EApop|Pietzner_2021_Science
OID00297_OID20730	6:168982452:C_T	SMOC2	Q9H3U7	rs9456218	6	168982452	10	0.999992	t	c	0.2599	0.0325992	0.0061927	1.41e-7	++	0	0.502739	1	0.4783	57883	168083181	169964306	Cis	Cis_LC	intron_variant	ENSG00000112562	SMOC2	NA
OID00297_OID20730	6:169030032:A_C	SMOC2	Q9H3U7	rs62423399	6	169030032	2	1	a	c	0.2213	-0.23436	0.0065298	4.25e-282	--	0	0.152635	1	0.696	58633	168083181	169964306	Cis	Cis_HC	intron_variant	ENSG00000112562	SMOC2	Eldjarn_nonnorm_Nature_2023|Ferkingstad_2021_NatGen|Eldjarn_smpnorm_Nature_2023|Png_2021_NatComms|Koprulu_NatMetab_2023|Sun_finemapped_Nature_2023|Zhang_2022_NatGet_EApop|Pietzner_2021_Science
OID00297_OID20730	6:169053866:A_G	SMOC2	Q9H3U7	rs35849878	6	169053866	4	1	a	g	0.0092	-0.759572	0.0293455	1.01e-147	--	64.1	2.78395	1	0.09521	53577	168083181	169964306	Cis	Cis_HC	missense_variant	ENSG00000112562	SMOC2	Dhindsa_Nature_2023|Eldjarn_smpnorm_Nature_2023|Eldjarn_nonnorm_Nature_2023|Sun_finemapped_Nature_2023|Zhang_2022_NatGet_EApop
OID00297_OID20730	6:7231843:A_G	SMOC2	Q9H3U7	rs9379084	6	7231843	1	0.999971	a	g	0.1201	0.0663954	0.0086593	1.75e-14	++	74.1	3.86826	1	0.04921	57883	6731843	7731843	Trans	Trans_HC	missense_variant	ENSG00000124782	RREB1	Dhindsa_Nature_2023
OID00297_OID20730	8:22021207:C_T	SMOC2	Q9H3U7	rs2070685	8	22021207	3	0.999996	t	c	0.1124	-0.0571392	0.0084322	1.23e-11	--	0	0.102953	1	0.7483	57883	21521130	22556435	Trans	Trans_HC	3_prime_UTR_variant	ENSG00000168484	SFTPC	Sun_finemapped_Nature_2023
OID00297_OID20730	8:22022112:A_G	SMOC2	Q9H3U7	rs62494025	8	22022112	4	0.626271	a	g	0.0133	-0.14848	0.0245514	1.47e-9	--	0	0.838635	1	0.3598	51952	21521130	22556435	Trans	Trans_HC	upstream_gene_variant	ENSG00000168487	BMP1	Sun_finemapped_Nature_2023
OID00297_OID20730	8:22048490:A_G	SMOC2	Q9H3U7	rs56408342	8	22048490	1	0.125835	a	g	0.0545	-0.112239	0.0115806	3.26e-22	--	0	0.129168	1	0.7193	57466	21521130	22556435	Trans	Trans_HC	intron_variant	ENSG00000168487	BMP1	Sun_Nature_2023|Eldjarn_nonnorm_Nature_2023|Eldjarn_smpnorm_Nature_2023|Sun_finemapped_Nature_2023
OID00297_OID20730	8:22049596:A_G	SMOC2	Q9H3U7	rs145284541	8	22049596	2	1	a	g	0.0069	-0.239411	0.0321939	1.03e-13	--	0	0.0585164	1	0.8089	53715	21521130	22556435	Trans	Trans_HC	missense_variant	ENSG00000168487	BMP1	Dhindsa_Nature_2023|Sun_finemapped_Nature_2023
OID00297_OID20730	9:133007856:C_T	SMOC2	Q9H3U7	rs62586005	9	133007856	1	0.99977	t	c	0.9718	0.115423	0.0180582	1.64e-10	++	5.7	1.06029	1	0.3031	50912	132539956	133551110	Trans	Trans_HC	intergenic_variant	-	-	NA
OID00297_OID20730	9:133050954:C_T	SMOC2	Q9H3U7	rs1105796	9	133050954	2	0.488426	t	c	0.4905	0.0324963	0.0051779	3.47e-10	++	52.8	2.11771	1	0.1456	58216	132539956	133551110	Trans	Trans_HC	intron_variant	ENSG00000148357	HMCN2	NA
OID00298_OID21486	11:71870070:C_T	NBL1	P41271	rs7939676	11	71870070	1	0.106632	t	c	0.094	-0.0604458	0.0097672	6.07e-10	+-	92.2	12.8723	1	0.0003335	57816	71354269	72354269	Trans	Trans_LC	splice_region_variant	ENSG00000256518	RP11-807H22.5	Dhindsa_Nature_2023
OID00298_OID21486	16:20361950:C_T	NBL1	P41271	rs36060036	16	20361950	1	0.335276	t	c	0.1666	-0.0654558	0.0075961	6.87e-18	--	90.2	10.1642	1	0.001432	58566	19852863	20892332	Trans	Trans_HC	intron_variant	ENSG00000169344	UMOD	Dhindsa_Nature_2023|Sun_Nature_2023|Eldjarn_nonnorm_Nature_2023|Ferkingstad_2021_NatGen|Eldjarn_smpnorm_Nature_2023|Sun_finemapped_Nature_2023
OID00298_OID21486	1:179526214:C_T	NBL1	P41271	rs61747728	1	179526214	1	0.782939	t	c	0.0381	0.112215	0.0150012	7.41e-14	++	0	0.70862	1	0.3999	57118	178973273	180071862	Trans	Trans_HC	missense_variant	ENSG00000116218	NPHS2	Dhindsa_Nature_2023
OID00298_OID21486	1:19772134:A_G	NBL1	P41271	rs904965	1	19772134	2	0.189125	a	g	0.6128	0.0496393	0.005813	1.35e-17	++	93.5	15.2805	1	9.27e-05	58566	19182136	20473920	Cis	Cis_HC	intron_variant	ENSG00000077549	CAPZB	Ferkingstad_2021_NatGen|Eldjarn_smpnorm_Nature_2023|Eldjarn_nonnorm_Nature_2023|Sun_finemapped_Nature_2023|Zhang_2022_NatGet_EApop
OID00298_OID21486	1:19968058:C_T	NBL1	P41271	rs12408663	1	19968058	1	0.954371	t	c	0.7672	0.100571	0.0067565	4.12e-50	++	92.2	12.8018	1	0.0003463	58566	19182136	20473920	Cis	Cis_HC	intron_variant	ENSG00000158747	NBL1	Eldjarn_nonnorm_Nature_2023|Sun_Nature_2023|Eldjarn_smpnorm_Nature_2023|Sun_finemapped_Nature_2023|Zhang_2022_NatGet_EApop
OID00298_OID21486	1:19976782:A_G	NBL1	P41271	rs1115163	1	19976782	3	0.632306	a	g	0.5269	0.0154864	0.0056665	0.00628	++	0	0.38114	1	0.537	58566	19182136	20473920	Cis	Cis_LC	intron_variant	ENSG00000158747	NBL1	Eldjarn_smpnorm_Nature_2023|Sun_finemapped_Nature_2023|Zhang_2022_NatGet_EApop
OID00298_OID21486	2:27730940:C_T	NBL1	P41271	rs1260326	2	27730940	1	0.949324	t	c	0.3968	-0.0445896	0.0057674	1.06e-14	--	91.9	12.3661	1	0.0004372	58565	27098097	28242603	Trans	Trans_HC	missense_variant	ENSG00000084734	GCKR	Dhindsa_Nature_2023|Sun_Nature_2023|Eldjarn_smpnorm_Nature_2023|Sun_finemapped_Nature_2023
OID00298_OID21486	6:32661933:C_T	NBL1	P41271	rs375605509	6	32661933	NA	NA	t	c	0.5819	0.0453548	0.0062413	3.68e-13	++	66.2	2.96051	1	0.08532	52244	25500000	34000000	Trans	Trans_HC	intergenic_variant	-	-	Dhindsa_Nature_2023
OID00299_OID20935	12:111973358:A_G	EFNA4	P52798	rs597808	12	111973358	1	0.328844	a	g	0.4832	0.0570665	0.0056666	7.45e-24	++	0	0.114054	1	0.7356	57978	111100134	113406415	Trans	Trans_HC	intron_variant	ENSG00000204842	ATXN2	Dhindsa_Nature_2023|Sun_Nature_2023|Sun_finemapped_Nature_2023
OID00299_OID20935	16:20356326:G_T	EFNA4	P52798	rs34356953	16	20356326	1	0.114318	t	g	0.1812	-0.0661126	0.007345	2.24e-19	--	20.3	1.25519	1	0.2626	57978	19852863	20892332	Trans	Trans_HC	intron_variant	ENSG00000169344	UMOD	Sun_Nature_2023|Dhindsa_Nature_2023|Sun_finemapped_Nature_2023
OID00299_OID20935	16:422516:G_T	EFNA4	P52798	rs62030794	16	422516	2	0.447332	t	g	0.9289	0.079504	0.0110722	6.95e-13	++	79.6	4.89108	1	0.027	57978	0	932090	Trans	Trans_HC	3_prime_UTR_variant	ENSG00000129925	TMEM8A	Dhindsa_Nature_2023
OID00299_OID20935	16:425785:C_T	EFNA4	P52798	rs11248930	16	425785	1	0.96416	t	c	0.4754	-0.0585723	0.0056511	3.59e-25	--	38.7	1.6323	1	0.2014	57978	0	932090	Trans	Trans_HC	intron_variant	ENSG00000129925	TMEM8A	Dhindsa_Nature_2023|Sun_Nature_2023|Eldjarn_smpnorm_Nature_2023|Sun_finemapped_Nature_2023
OID00299_OID20935	19:44153100:A_G	EFNA4	P52798	rs4760	19	44153100	1	1	a	g	0.8447	-0.0799349	0.0078291	1.79e-24	--	0	0.0041965	1	0.9483	57228	43653100	44653100	Trans	Trans_HC	missense_variant	ENSG00000011422	PLAUR	Sun_Nature_2023|Dhindsa_Nature_2023|Sun_finemapped_Nature_2023
OID00299_OID20935	1:155006118:C_T	EFNA4	P52798	rs150010313	1	155006118	1	1	t	c	0.0025	-1.17814	0.062793	1.54e-78	--	90.4	10.465	1	0.001217	52156	152907766	156730654	Cis	Cis_HC	synonymous_variant	ENSG00000163354	DCST2	Dhindsa_Nature_2023|Sun_Nature_2023|Sun_finemapped_Nature_2023
OID00299_OID20935	1:155036229:A_G	EFNA4	P52798	rs1002230	1	155036229	3	0.973869	a	g	0.0035	-0.46422	0.0543455	1.32e-17	--	0	0.444002	1	0.5052	52641	152907766	156730654	Cis	Cis_HC	5_prime_UTR_variant	ENSG00000243364	EFNA4	Dhindsa_Nature_2023|Sun_finemapped_Nature_2023
OID00299_OID20935	1:155094189:A_G	EFNA4	P52798	rs113314132	1	155094189	5	0.0641973	a	g	0.9298	0.0660546	0.0112146	3.86e-9	++	0	0.45089	1	0.5019	57978	152907766	156730654	Cis	Cis_HC	downstream_gene_variant	ENSG00000202027	Y_RNA	Dhindsa_Nature_2023
OID00299_OID20935	1:155165941:A_G	EFNA4	P52798	rs72704114	1	155165941	2	0.997259	a	g	0.0116	0.239847	0.0269854	6.22e-19	++	79.1	4.79583	1	0.02853	56714	152907766	156730654	Cis	Cis_HC	non_coding_transcript_exon_variant	ENSG00000169231	THBS3	Dhindsa_Nature_2023|Sun_finemapped_Nature_2023
OID00299_OID20935	1:155612358:C_T	EFNA4	P52798	rs148147278	1	155612358	6	0.984019	t	c	0.9987	1.22754	0.0960578	2.14e-37	++	90.1	10.1347	1	0.001455	51173	152907766	156730654	Trans	Trans_HC	intron_variant	ENSG00000125459	MSTO1	Dhindsa_Nature_2023|Sun_Nature_2023|Sun_finemapped_Nature_2023
OID00299_OID20935	1:155651116:C_T	EFNA4	P52798	rs572787452	1	155651116	4	0.424629	t	c	0.0014	-0.740162	0.0904667	2.80e-16	--	0	0.393793	1	0.5303	48121	152907766	156730654	Trans	Trans_HC	intron_variant	ENSG00000163374	YY1AP1	Ferkingstad_2021_NatGen|Eldjarn_nonnorm_Nature_2023|Dhindsa_Nature_2023|Eldjarn_smpnorm_Nature_2023|Sun_finemapped_Nature_2023
OID00299_OID20935	2:222386932:C_T	EFNA4	P52798	rs6737671	2	222386932	1	0.181686	t	c	0.4857	-0.0454656	0.0056461	8.11e-16	--	0	0.956156	1	0.3282	57978	221843823	222935280	Trans	Trans_HC	intron_variant	ENSG00000116106	EPHA4	Sun_Nature_2023|Sun_finemapped_Nature_2023
OID00299_OID20935	4:77401452:C_T	EFNA4	P52798	rs28817415	4	77401452	1	0.202073	t	c	0.4536	0.0408084	0.0056498	5.09e-13	++	0	0.290213	1	0.5901	57978	76865164	77914144	Trans	Trans_HC	intron_variant	ENSG00000138771	SHROOM3	NA
OID00299_OID20935	7:151413194:C_T	EFNA4	P52798	rs10224210	7	151413194	1	0.352847	t	c	0.7214	-0.0473184	0.0062909	5.41e-14	--	0	0.0780129	1	0.78	57978	150913124	151915536	Trans	Trans_HC	intron_variant	ENSG00000106617	PRKAG2	NA
OID00300_OID20943	10:94839642:A_G	SCARB2	Q14108	rs2068888	10	94839642	1	0.518904	a	g	0.452	0.0366678	0.0053864	9.93e-12	++	29.9	1.42738	1	0.2322	57166	94339642	95339724	Trans	Trans_HC	downstream_gene_variant	ENSG00000095596	CYP26A1	NA
OID00300_OID20943	15:50992009:A_C	SCARB2	Q14108	rs17645935	15	50992009	2	0.0932277	a	c	0.8026	0.0372203	0.0067854	4.13e-8	++	0	0.999794	1	0.3174	57166	50299990	51933095	Trans	Trans_HC	intergenic_variant	-	-	Sun_finemapped_Nature_2023
OID00300_OID20943	15:51045616:A_G	SCARB2	Q14108	rs8042462	15	51045616	1	0.0918552	a	g	0.0296	-0.189256	0.0162845	3.19e-31	--	70.2	3.35719	1	0.06691	56294	50299990	51933095	Trans	Trans_HC	intron_variant	ENSG00000138600	SPPL2A	Dhindsa_Nature_2023|Sun_Nature_2023|Sun_finemapped_Nature_2023
OID00300_OID20943	16:20355811:A_G	SCARB2	Q14108	rs34262842	16	20355811	1	0.133633	a	g	0.8338	0.0528739	0.0072411	2.84e-13	++	0	0.341628	1	0.5589	57166	19852863	20892332	Trans	Trans_HC	intron_variant	ENSG00000169344	UMOD	Dhindsa_Nature_2023
OID00300_OID20943	1:150737220:A_G	SCARB2	Q14108	rs41271951	1	150737220	1	0.401207	a	g	0.9153	-0.0732126	0.0096609	3.50e-14	--	0	0.320423	1	0.5714	57166	150185716	151504084	Trans	Trans_HC	missense_variant	ENSG00000163131	CTSS	Dhindsa_Nature_2023
OID00300_OID20943	1:155371119:A_C	SCARB2	Q14108	rs145330152	1	155371119	1	0.396282	a	c	0.9859	-0.169814	0.0234726	4.67e-13	--	0	0.214481	1	0.6433	55071	154705378	155937711	Trans	Trans_HC	intron_variant	ENSG00000116539	ASH1L	Dhindsa_Nature_2023
OID00300_OID20943	3:98416900:G_T	SCARB2	Q14108	rs10935473	3	98416900	1	0.244329	t	g	0.447	-0.0408885	0.0054125	4.21e-14	--	49.2	1.96772	1	0.1607	57166	97851078	98962525	Trans	Trans_HC	intergenic_variant	-	-	Sun_Nature_2023|Sun_finemapped_Nature_2023
OID00300_OID20943	4:77057905:G_T	SCARB2	Q14108	rs4376175	4	77057905	6	0.120173	t	g	0.153	0.0174363	0.0075875	0.0216	++	0	0.269087	1	0.6039	57166	75504007	78218456	Cis	Cis_LC	intron_variant	ENSG00000138750	NUP54	Dhindsa_Nature_2023
OID00300_OID20943	4:77097373:A_C	SCARB2	Q14108	rs28563976	4	77097373	1	0.334303	a	c	0.8542	0.306181	0.0076985	6.67e-346	++	69.7	3.30192	1	0.0692	57166	75504007	78218456	Cis	Cis_HC	intron_variant	ENSG00000138760	SCARB2	Dhindsa_Nature_2023|Sun_Nature_2023|Sun_finemapped_Nature_2023|Koprulu_NatMetab_2023
OID00300_OID20943	4:77100272:C_T	SCARB2	Q14108	rs6851995	4	77100272	4	0.0437874	t	c	0.9478	-0.119402	0.0124696	1.01e-21	--	0	0.238071	1	0.6256	57166	75504007	78218456	Cis	Cis_HC	intron_variant	ENSG00000138760	SCARB2	Dhindsa_Nature_2023|Sun_finemapped_Nature_2023|Png_2021_NatComms|Repetto_2024_NatHumBehav
OID00300_OID20943	4:77124745:A_G	SCARB2	Q14108	rs17001640	4	77124745	2	0.181418	a	g	0.8534	-0.268666	0.0077285	8.81e-265	--	0	0.213681	1	0.6439	57166	75504007	78218456	Cis	Cis_HC	intron_variant	ENSG00000138760	SCARB2	Dhindsa_Nature_2023|Sun_finemapped_Nature_2023|Png_2021_NatComms|Repetto_2024_NatHumBehav
OID00300_OID20943	4:77172445:C_T	SCARB2	Q14108	rs77457533	4	77172445	3	0.400131	t	c	0.0612	-0.170708	0.0114164	1.49e-50	--	58.4	2.40172	1	0.1212	57166	75504007	78218456	Cis	Cis_HC	intron_variant	ENSG00000189157	FAM47E	Dhindsa_Nature_2023|Sun_finemapped_Nature_2023
OID00300_OID20943	4:77190680:A_G	SCARB2	Q14108	rs2869870	4	77190680	5	0.0768398	a	g	0.4083	0.103558	0.0055397	5.56e-78	++	16.2	1.19385	1	0.2746	57166	75504007	78218456	Cis	Cis_HC	non_coding_transcript_exon_variant	ENSG00000189157	FAM47E	Dhindsa_Nature_2023|Sun_finemapped_Nature_2023
OID00300_OID20943	6:123127597:A_G	SCARB2	Q14108	rs13192569	6	123127597	1	0.363506	a	g	0.1419	-0.0606999	0.0077676	5.52e-15	--	49.7	1.9894	1	0.1584	57166	122621472	123628536	Trans	Trans_HC	intron_variant	ENSG00000172594	SMPDL3A	Dhindsa_Nature_2023|Sun_Nature_2023|Sun_finemapped_Nature_2023
OID00300_OID20943	6:33048606:C_G	SCARB2	Q14108	rs1042133	6	33048606	NA	NA	c	g	0.1575	0.0688254	0.0076388	2.06e-19	++	0	0.0543529	1	0.8157	54735	25500000	34000000	Trans	Trans_HC	missense_variant	ENSG00000223865	HLA-DPB1	Dhindsa_Nature_2023|Sun_Nature_2023|Sun_finemapped_Nature_2023
OID00300_OID20943	7:151415041:A_G	SCARB2	Q14108	rs10224002	7	151415041	1	0.238993	a	g	0.7155	-0.0492429	0.0059308	1.02e-16	--	0	0.379147	1	0.5381	57166	150898710	151915536	Trans	Trans_HC	intron_variant	ENSG00000106617	PRKAG2	NA
OID00301_OID21055	10:65104500:A_G	NCAN	O14594	rs7896518	10	65104500	1	0.096595	a	g	0.5757	-0.0485257	0.0054982	1.09e-18	--	0	0.0417433	1	0.8381	58831	64382300	65889209	Trans	Trans_HC	intron_variant	ENSG00000171988	JMJD1C	Sun_Nature_2023|Dhindsa_Nature_2023|Sun_finemapped_Nature_2023
OID00301_OID21055	10:73758332:C_T	NCAN	O14594	rs730334	10	73758332	1	0.307895	t	c	0.5843	0.0648244	0.0054803	2.78e-32	++	62.5	2.6665	1	0.1025	58831	73232665	74339862	Trans	Trans_HC	intron_variant	ENSG00000122863	CHST3	Ferkingstad_2021_NatGen|Dhindsa_Nature_2023|Sun_Nature_2023|Sun_finemapped_Nature_2023
OID00301_OID21055	11:47388214:A_G	NCAN	O14594	rs12801188	11	47388214	1	0.423127	a	g	0.3641	0.0484923	0.0055968	4.54e-18	++	0	0.247936	1	0.6185	58831	46776675	48443419	Trans	Trans_HC	intron_variant	ENSG00000066336	SPI1	Sun_Nature_2023|Dhindsa_Nature_2023|Ferkingstad_2021_NatGen|Eldjarn_nonnorm_Nature_2023|Sun_finemapped_Nature_2023
OID00301_OID21055	12:103948997:A_G	NCAN	O14594	rs11111649	12	103948997	3	0.348504	a	g	0.9288	0.0675421	0.0105502	1.53e-10	++	0	0.31578	1	0.5742	58831	103500319	104649874	Trans	Trans_HC	intron_variant	ENSG00000257762	RP11-626I20.3	Sun_finemapped_Nature_2023
OID00301_OID21055	12:104136289:A_G	NCAN	O14594	rs35102665	12	104136289	2	0.999998	a	g	0.0359	0.100734	0.0148517	1.18e-11	++	0	0.859757	1	0.3538	58081	103500319	104649874	Trans	Trans_HC	synonymous_variant	ENSG00000136011	STAB2	Sun_finemapped_Nature_2023
OID00301_OID21055	12:104147207:A_G	NCAN	O14594	rs3751198	12	104147207	1	1	a	g	0.3947	-0.0511248	0.0055718	4.49e-20	--	41.4	1.70658	1	0.1914	58414	103500319	104649874	Trans	Trans_HC	intron_variant	ENSG00000136011	STAB2	Sun_Nature_2023|Dhindsa_Nature_2023|Sun_finemapped_Nature_2023
OID00301_OID21055	12:30740188:C_T	NCAN	O14594	rs7314823	12	30740188	1	0.0496439	t	c	0.2257	-0.0470624	0.0064968	4.36e-13	--	0	0.0004216	1	0.9836	58831	30235447	31397005	Trans	Trans_HC	intergenic_variant	-	-	Dhindsa_Nature_2023
OID00301_OID21055	15:101629538:A_G	NCAN	O14594	rs60111444	15	101629538	1	0.311772	a	g	0.7701	-0.0624487	0.0064306	2.70e-22	--	59.4	2.46022	1	0.1168	58081	101121010	102139310	Trans	Trans_HC	upstream_gene_variant	ENSG00000259755	RP11-505E24.2	Sun_Nature_2023|Eldjarn_smpnorm_Nature_2023|Eldjarn_nonnorm_Nature_2023|Sun_finemapped_Nature_2023
OID00301_OID21055	15:101782759:C_T	NCAN	O14594	rs11639408	15	101782759	2	0.0635021	t	c	0.809	0.0440537	0.0068661	1.40e-10	++	0	0.112302	1	0.7375	58831	101121010	102139310	Trans	Trans_HC	non_coding_transcript_exon_variant	ENSG00000131873	CHSY1	Dhindsa_Nature_2023|Sun_finemapped_Nature_2023
OID00301_OID21055	16:17334371:A_G	NCAN	O14594	rs722074	16	17334371	4	0.928479	a	g	0.5204	-0.0290709	0.0055245	1.42e-7	--	0	0.0211472	1	0.8844	58081	16842508	18002585	Trans	Trans_LC	intron_variant	ENSG00000103489	XYLT1	NA
OID00301_OID21055	16:17383298:A_T	NCAN	O14594	rs6498673	16	17383298	3	0.615059	a	t	0.3305	-0.0521981	0.00578	1.70e-19	--	63.3	2.72353	1	0.09888	58831	16842508	18002585	Trans	Trans_HC	intron_variant	ENSG00000103489	XYLT1	Sun_finemapped_Nature_2023
OID00301_OID21055	16:17463790:A_G	NCAN	O14594	rs7191514	16	17463790	1	0.642311	a	g	0.3415	-0.0740388	0.0057028	1.53e-38	--	9.1	1.09953	1	0.2944	58831	16842508	18002585	Trans	Trans_HC	intron_variant	ENSG00000103489	XYLT1	Eldjarn_smpnorm_Nature_2023|Eldjarn_nonnorm_Nature_2023|Ferkingstad_2021_NatGen|Sun_Nature_2023|Sun_finemapped_Nature_2023
OID00301_OID21055	16:17564658:C_G	NCAN	O14594	rs117041807	16	17564658	2	0.528013	c	g	0.2096	0.0392039	0.0069976	2.11e-8	++	0	0.0922328	1	0.7614	54128	16842508	18002585	Trans	Trans_HC	5_prime_UTR_variant	ENSG00000103489	XYLT1	Sun_finemapped_Nature_2023
OID00301_OID21055	16:4845532:A_G	NCAN	O14594	rs1982514	16	4845532	1	0.226739	a	g	0.5235	0.0392765	0.0054172	4.16e-13	++	0	0.0035324	1	0.9526	58829	4345532	5402038	Trans	Trans_HC	non_coding_transcript_exon_variant	ENSG00000267077	RP11-127I20.5	Dhindsa_Nature_2023
OID00301_OID21055	17:42989063:C_T	NCAN	O14594	rs1126642	17	42989063	1	0.274465	t	c	0.0412	0.11575	0.0136705	2.51e-17	++	0	0.275619	1	0.5996	58831	42401466	45253025	Trans	Trans_HC	missense_variant	ENSG00000131095	GFAP	Eldjarn_nonnorm_Nature_2023|Eldjarn_smpnorm_Nature_2023|Dhindsa_Nature_2023|Ferkingstad_2021_NatGen
OID00301_OID21055	17:43656895:A_G	NCAN	O14594	rs2463519	17	43656895	2	0.00820815	a	g	0.2035	-0.0461827	0.0069916	3.96e-11	--	0	0.0137073	1	0.9068	54783	42401466	45253025	Trans	Trans_HC	intergenic_variant	-	-	Dhindsa_Nature_2023
OID00301_OID21055	17:48451725:A_T	NCAN	O14594	rs9894175	17	48451725	1	0.153864	a	t	0.5915	0.0609117	0.0054797	1.05e-28	++	0	0.830006	1	0.3623	58414	47901195	49057348	Trans	Trans_HC	intron_variant	ENSG00000154920	EME1	Dhindsa_Nature_2023|Eldjarn_nonnorm_Nature_2023|Sun_Nature_2023|Ferkingstad_2021_NatGen|Eldjarn_smpnorm_Nature_2023|Sun_finemapped_Nature_2023
OID00301_OID21055	18:48519071:C_G	NCAN	O14594	rs2202980	18	48519071	1	0.0460968	c	g	0.6219	0.0559439	0.0055496	6.72e-24	++	0	0.396343	1	0.529	58831	47890970	49223439	Trans	Trans_HC	intron_variant	ENSG00000141646	SMAD4	Sun_Nature_2023|Ferkingstad_2021_NatGen|Sun_finemapped_Nature_2023
OID00301_OID21055	19:19314526:A_G	NCAN	O14594	rs8100140	19	19314526	3	0.999607	a	g	0.3792	-0.05676	0.0056397	7.94e-24	--	91.5	11.7105	1	0.0006215	58071	18551820	20851466	Cis	Cis_HC	upstream_gene_variant	ENSG00000184162	NR2C2AP	Dhindsa_Nature_2023|Ferkingstad_2021_NatGen|Eldjarn_smpnorm_Nature_2023|Eldjarn_nonnorm_Nature_2023|Sun_finemapped_Nature_2023|Zhang_2022_NatGet_EApop|Pietzner_2021_Science|Pietzner_2021_NatComm
OID00301_OID21055	19:19330832:C_T	NCAN	O14594	rs77720510	19	19330832	2	0.368788	t	c	0.9201	0.0721037	0.0100455	7.09e-13	++	0	0.0003677	1	0.9847	58831	18551820	20851466	Cis	Cis_HC	intron_variant	ENSG00000130287	NCAN	Dhindsa_Nature_2023|Sun_finemapped_Nature_2023
OID00301_OID21055	19:19336608:C_T	NCAN	O14594	rs2238675	19	19336608	1	1	t	c	0.1308	-0.204381	0.0080891	7.52e-141	--	84.3	6.37218	1	0.01159	58831	18551820	20851466	Cis	Cis_HC	intron_variant	ENSG00000130287	NCAN	Dhindsa_Nature_2023|Sun_Nature_2023|Ferkingstad_2021_NatGen|Eldjarn_smpnorm_Nature_2023|Eldjarn_nonnorm_Nature_2023|Sun_finemapped_Nature_2023|Repetto_2024_NatHumBehav|Zhang_2022_NatGet_EApop|Pietzner_2021_Science|Pietzner_2021_NatComm
OID00301_OID21055	19:45416178:G_T	NCAN	O14594	rs483082	19	45416178	1	0.284951	t	g	0.2403	0.0434476	0.0062935	5.07e-12	++	19	1.23428	1	0.2666	58831	44913576	45918790	Trans	Trans_HC	upstream_gene_variant	ENSG00000130208	APOC1	Dhindsa_Nature_2023
OID00301_OID21055	1:161612233:C_T	NCAN	O14594	rs7554873	1	161612233	1	0.306296	t	c	0.9484	-0.0898497	0.012525	7.30e-13	--	0	0.355327	1	0.5511	58045	161010516	162171306	Trans	Trans_HC	intron_variant	ENSG00000072694	FCGR2B	Sun_Nature_2023|Ferkingstad_2021_NatGen|Sun_finemapped_Nature_2023
OID00301_OID21055	1:161651064:C_T	NCAN	O14594	rs723177	1	161651064	2	0.0968472	t	c	0.2979	-0.0368527	0.0059014	4.25e-10	--	0	0.389488	1	0.5326	58831	161010516	162171306	Trans	Trans_HC	downstream_gene_variant	ENSG00000072694	FCGR2B	NA
OID00301_OID21055	1:161724376:A_G	NCAN	O14594	rs56118399	1	161724376	3	0.166528	a	g	0.6048	0.0218278	0.0055357	8.04e-5	++	33.3	1.49839	1	0.2209	58831	161010516	162171306	Trans	Trans_LC	intron_variant	ENSG00000081721	DUSP12	NA
OID00301_OID21055	3:140998685:A_G	NCAN	O14594	rs13088065	3	140998685	1	0.999999	a	g	0.606	0.0895016	0.0054848	7.34e-60	++	0	0.150458	1	0.6981	58831	140372577	141509418	Trans	Trans_HC	intron_variant	ENSG00000155893	ACPL2	Dhindsa_Nature_2023|Ferkingstad_2021_NatGen|Eldjarn_nonnorm_Nature_2023|Eldjarn_smpnorm_Nature_2023|Sun_Nature_2023|Sun_finemapped_Nature_2023|Repetto_2024_NatHumBehav|Pietzner_2021_Science|Pietzner_2021_NatComm
OID00301_OID21055	4:187161120:G_T	NCAN	O14594	rs71640036	4	187161120	1	0.0737512	t	g	0.5051	-0.0304623	0.0056386	6.57e-8	--	0	0.55807	1	0.455	53256	186639939	187674683	Trans	Trans_LC	intron_variant	ENSG00000164344	KLKB1	Png_2021_NatComms|Repetto_2024_NatHumBehav
OID00301_OID21055	5:78554137:G_T	NCAN	O14594	rs1840806	5	78554137	1	0.0530393	t	g	0.3872	0.0440748	0.0058449	4.67e-14	++	41.1	1.69916	1	0.1924	52506	77917629	79120841	Trans	Trans_HC	intron_variant	ENSG00000152409	JMY	Dhindsa_Nature_2023
OID00301_OID21055	5:82960516:A_G	NCAN	O14594	rs72771297	5	82960516	3	0.700828	a	g	0.8938	0.0319504	0.0089491	0.000357	++	29	1.40931	1	0.2352	58081	82474613	83523351	Trans	Trans_LC	intron_variant	ENSG00000145681	HAPLN1	Sun_finemapped_Nature_2023
OID00301_OID21055	5:82964746:A_C	NCAN	O14594	rs336956	5	82964746	2	0.22778	a	c	0.3481	-0.0377885	0.0059186	1.72e-10	--	0	0.0329888	1	0.8559	58081	82474613	83523351	Trans	Trans_HC	intron_variant	ENSG00000145681	HAPLN1	Sun_finemapped_Nature_2023
OID00301_OID21055	5:83005920:A_G	NCAN	O14594	rs6862984	5	83005920	1	0.0686088	a	g	0.333	-0.0425956	0.0057351	1.11e-13	--	64.4	2.80699	1	0.09385	58831	82474613	83523351	Trans	Trans_HC	intron_variant	ENSG00000145681	HAPLN1	Sun_Nature_2023|Sun_finemapped_Nature_2023
OID00301_OID21055	6:149992708:C_G	NCAN	O14594	rs4870267	6	149992708	1	0.0178025	c	g	0.652	-0.0783413	0.0056552	1.22e-43	--	79.5	4.88846	1	0.02704	58831	149310195	150752227	Trans	Trans_HC	intron_variant	ENSG00000131023	LATS1	Dhindsa_Nature_2023|Sun_Nature_2023|Ferkingstad_2021_NatGen|Sun_finemapped_Nature_2023
OID00301_OID21055	6:31240692:A_G	NCAN	O14594	rs2395471	6	31240692	NA	NA	a	g	0.3553	0.043255	0.005808	9.51e-14	++	81.7	5.47414	1	0.0193	54647	25500000	34000000	Trans	Trans_HC	upstream_gene_variant	ENSG00000204525	HLA-C	Dhindsa_Nature_2023|Sun_Nature_2023|Sun_finemapped_Nature_2023
OID00301_OID21055	7:72951095:C_G	NCAN	O14594	rs35107030	7	72951095	1	0.915338	c	g	0.9566	-0.0886359	0.0134429	4.30e-11	--	0	0.134237	1	0.7141	57664	72451095	73451095	Trans	Trans_HC	3_prime_UTR_variant	ENSG00000106635	BCL7B	NA
OID00301_OID21055	8:116585157:C_T	NCAN	O14594	rs2103481	8	116585157	1	0.0458132	t	c	0.5641	0.0625803	0.0054262	9.00e-31	++	50.1	2.00354	1	0.1569	58831	115909058	117143338	Trans	Trans_HC	intron_variant	ENSG00000104447	TRPS1	Sun_Nature_2023|Sun_finemapped_Nature_2023
OID00302_OID21443	11:126232385:C_T	PRTG	Q2VWP7	rs3967200	11	126232385	1	0.209245	t	c	0.1373	-0.057643	0.007937	3.80e-13	--	0	0.366822	1	0.5447	58811	125732337	126753877	Trans	Trans_HC	intron_variant	ENSG00000110080	ST3GAL4	NA
OID00302_OID21443	15:43933941:C_T	PRTG	Q2VWP7	rs139097404	15	43933941	1	0.189785	t	c	0.9729	0.13279	0.0187835	1.55e-12	++	0	0.416215	1	0.5188	58810	43177979	44528047	Trans	Trans_HC	intron_variant	ENSG00000166762	CATSPER2	Dhindsa_Nature_2023
OID00302_OID21443	15:55919139:G_T	PRTG	Q2VWP7	rs12591646	15	55919139	3	0.655524	t	g	0.7896	-0.0432501	0.0070462	8.35e-10	--	0	0.0148638	1	0.903	58811	54210888	58044122	Cis	Cis_HC	intron_variant	ENSG00000166450	PRTG	Dhindsa_Nature_2023|Sun_Nature_2023|Koprulu_NatMetab_2023|Png_2021_NatComms|Sun_finemapped_Nature_2023|Repetto_2024_NatHumBehav
OID00302_OID21443	15:56007004:C_T	PRTG	Q2VWP7	rs2008336	15	56007004	1	0.99793	t	c	0.6922	0.429402	0.0061856	4.07e-1049	++	96.2	26.4243	1	2.74e-07	58811	54210888	58044122	Cis	Cis_HC	intron_variant	ENSG00000166450	PRTG	Dhindsa_Nature_2023|Sun_Nature_2023|Koprulu_NatMetab_2023|Png_2021_NatComms|Sun_finemapped_Nature_2023|Repetto_2024_NatHumBehav
OID00302_OID21443	15:56013082:C_T	PRTG	Q2VWP7	rs180955716	15	56013082	2	0.551516	t	c	0.0084	1.53562	0.0391221	5.54e-337	++	98.7	78.8891	1	6.57e-19	51226	54210888	58044122	Cis	Cis_HC	intron_variant	ENSG00000166450	PRTG	Koprulu_NatMetab_2023|Sun_finemapped_Nature_2023
OID00302_OID21443	15:56075484:C_T	PRTG	Q2VWP7	rs191827924	15	56075484	4	0.900948	t	c	0.9945	0.619411	0.0416368	4.68e-50	++	89.8	9.7564	1	0.001787	54881	54210888	58044122	Cis	Cis_HC	intergenic_variant	-	-	Dhindsa_Nature_2023|Sun_finemapped_Nature_2023
OID00302_OID21443	15:56135709:A_G	PRTG	Q2VWP7	rs11633313	15	56135709	5	0.761846	a	g	0.6789	-0.0887528	0.0061494	3.22e-47	--	75.3	4.04107	1	0.04441	58811	54210888	58044122	Cis	Cis_HC	intron_variant	ENSG00000069869	NEDD4	Dhindsa_Nature_2023|Sun_finemapped_Nature_2023
OID00302_OID21443	16:88013496:A_G	PRTG	Q2VWP7	rs4843292	16	88013496	1	0.0769818	a	g	0.3425	-0.0933727	0.0057314	1.14e-59	--	0	0.0044369	1	0.9469	58811	87483639	88702519	Trans	Trans_HC	intron_variant	ENSG00000172530	BANP	Dhindsa_Nature_2023|Sun_Nature_2023|Sun_finemapped_Nature_2023|Repetto_2024_NatHumBehav
OID00302_OID21443	16:88132864:C_T	PRTG	Q2VWP7	rs9888801	16	88132864	2	0.570658	t	c	0.5079	0.055071	0.0055378	2.66e-23	++	0	0.335903	1	0.5622	58061	87483639	88702519	Trans	Trans_HC	intron_variant	ENSG00000205037	RP11-863P13.4	Dhindsa_Nature_2023
OID00302_OID21443	17:26694861:A_G	PRTG	Q2VWP7	rs704	17	26694861	1	0.972382	a	g	0.4726	-0.0487774	0.0054562	3.90e-19	--	83.8	6.18151	1	0.01291	58394	26131336	27239127	Trans	Trans_HC	missense_variant	ENSG00000109072	VTN	Dhindsa_Nature_2023|Sun_Nature_2023|Sun_finemapped_Nature_2023
OID00302_OID21443	17:67081278:A_G	PRTG	Q2VWP7	rs77542162	17	67081278	1	0.999767	a	g	0.9778	-0.154103	0.0189094	3.65e-16	--	0	0.181251	1	0.6703	57780	66581278	67776383	Trans	Trans_HC	missense_variant	ENSG00000154262	ABCA6	Dhindsa_Nature_2023|Sun_Nature_2023|Sun_finemapped_Nature_2023
OID00302_OID21443	17:7063667:C_T	PRTG	Q2VWP7	rs7406661	17	7063667	2	0.356747	t	c	0.7916	-0.0616918	0.0069251	5.18e-19	--	88.3	8.5718	1	0.003414	56654	6489296	7675379	Trans	Trans_HC	intergenic_variant	-	-	Dhindsa_Nature_2023|Sun_finemapped_Nature_2023
OID00302_OID21443	17:7069412:A_G	PRTG	Q2VWP7	rs186021206	17	7069412	1	1	a	g	0.0064	0.564526	0.039466	2.06e-46	++	45.2	1.8263	1	0.1766	52216	6489296	7675379	Trans	Trans_HC	intergenic_variant	-	-	Sun_Nature_2023|Dhindsa_Nature_2023|Sun_finemapped_Nature_2023
OID00302_OID21443	18:74545087:A_G	PRTG	Q2VWP7	rs9954909	18	74545087	1	0.190905	a	g	0.6393	-0.0700541	0.0056501	2.65e-35	--	43	1.75501	1	0.1852	58811	73973621	75209043	Trans	Trans_HC	intron_variant	ENSG00000130856	ZNF236	Sun_Nature_2023|Dhindsa_Nature_2023|Sun_finemapped_Nature_2023|Repetto_2024_NatHumBehav
OID00302_OID21443	18:74562794:A_G	PRTG	Q2VWP7	rs112419286	18	74562794	2	0.206452	a	g	0.1774	-0.0778711	0.0072653	8.36e-27	--	0	0.836144	1	0.3605	55794	73973621	75209043	Trans	Trans_HC	intron_variant	ENSG00000130856	ZNF236	Sun_Nature_2023|Dhindsa_Nature_2023|Sun_finemapped_Nature_2023|Repetto_2024_NatHumBehav
OID00302_OID21443	1:161505962:A_T	PRTG	Q2VWP7	rs12749237	1	161505962	1	0.129099	a	t	0.8853	-0.0609026	0.0089117	8.26e-12	--	0	0.820084	1	0.3652	53361	161005962	162114490	Trans	Trans_HC	intron_variant	ENSG00000273112	RP11-25K21.6	Dhindsa_Nature_2023
OID00302_OID21443	22:39819969:A_G	PRTG	Q2VWP7	rs7288760	22	39819969	1	0.1314	a	g	0.2921	0.0413932	0.0061201	1.35e-11	++	78.8	4.71886	1	0.02983	56247	39319969	40355082	Trans	Trans_HC	intron_variant	ENSG00000100324	TAB1	Dhindsa_Nature_2023|Sun_finemapped_Nature_2023
OID00302_OID21443	4:103001649:G_T	PRTG	Q2VWP7	rs1813006	4	103001649	1	0.529501	t	g	0.0601	0.0966029	0.0119524	6.36e-16	++	0	0.0118333	1	0.9134	58061	102365304	103783117	Trans	Trans_HC	intergenic_variant	-	-	Sun_Nature_2023|Dhindsa_Nature_2023|Sun_finemapped_Nature_2023
OID00302_OID21443	4:57884338:C_G	PRTG	Q2VWP7	rs10023009	4	57884338	1	0.0940528	c	g	0.0835	-0.0678023	0.0099235	8.34e-12	--	0	0.406101	1	0.524	58811	57297100	58398729	Trans	Trans_HC	intron_variant	ENSG00000047315	POLR2B	NA
OID00302_OID21443	5:126362323:A_G	PRTG	Q2VWP7	rs11241913	5	126362323	1	0.112795	a	g	0.4979	0.0369739	0.0054276	9.61e-12	++	0	0.0022964	1	0.9618	58811	125705155	126872809	Trans	Trans_HC	intron_variant	ENSG00000173926	2026-03-03	NA
OID00302_OID21443	6:31432006:A_G	PRTG	Q2VWP7	rs2263318	6	31432006	NA	NA	a	g	0.0855	0.0755251	0.0098827	2.14e-14	++	38.8	1.63268	1	0.2013	57644	25500000	34000000	Trans	Trans_HC	non_coding_transcript_exon_variant	ENSG00000206337	HCP5	Dhindsa_Nature_2023|Sun_finemapped_Nature_2023
OID00302_OID21443	8:9183358:A_G	PRTG	Q2VWP7	rs9987289	8	9183358	1	0.25736	a	g	0.0906	0.0713552	0.0094764	5.08e-14	++	69.4	3.26872	1	0.07061	58811	8677732	9692423	Trans	Trans_HC	intron_variant	ENSG00000254235	RP11-115J16.1	NA
OID00302_OID21443	9:136131415:C_T	PRTG	Q2VWP7	rs8176743	9	136131415	1	0.243979	t	c	0.0671	0.275565	0.0109788	5.01e-139	++	91.3	11.5454	1	0.0006792	58811	134968246	136888148	Trans	Trans_HC	non_coding_transcript_exon_variant	ENSG00000175164	ABO	Dhindsa_Nature_2023|Sun_Nature_2023|Sun_finemapped_Nature_2023|Repetto_2024_NatHumBehav
OID00302_OID21443	9:136149399:A_G	PRTG	Q2VWP7	rs507666	9	136149399	2	0.405177	a	g	0.1876	-0.145834	0.0070456	3.56e-95	--	78.2	4.59598	1	0.03205	58394	134968246	136888148	Trans	Trans_HC	intron_variant	ENSG00000175164	ABO	Dhindsa_Nature_2023|Sun_finemapped_Nature_2023
OID00303_OID21007	10:17848192:C_G	ROBO2	Q9HCK4	rs369705328	10	17848192	3	0.999341	c	g	0.1282	0.0593867	0.008474	2.42e-12	++	0	0.1914	1	0.6618	56390	17345995	18748634	Trans	Trans_HC	upstream_gene_variant	ENSG00000183748	MRC1L1	NA
OID00303_OID21007	10:18103401:C_T	ROBO2	Q9HCK4	rs2477648	10	18103401	2	1	t	c	0.3556	0.0385072	0.0062724	8.30e-10	?+	0	0	0	1	47359	17345995	18748634	Trans	Trans_LC	intron_variant	ENSG00000120586	MRC1	Sun_Nature_2023|Sun_finemapped_Nature_2023
OID00303_OID21007	11:126232337:C_T	ROBO2	Q9HCK4	rs4055121	11	126232337	1	0.420679	t	c	0.1378	-0.0576687	0.0079947	5.46e-13	--	36.5	1.57512	1	0.2095	58830	125732337	126743952	Trans	Trans_HC	intron_variant	ENSG00000110080	ST3GAL4	NA
OID00303_OID21007	16:86417599:C_G	ROBO2	Q9HCK4	rs12599888	16	86417599	1	0.270608	c	g	0.2315	0.0423577	0.0065357	9.11e-11	++	0	0.204054	1	0.6515	58830	85929697	86929697	Trans	Trans_HC	intergenic_variant	-	-	NA
OID00303_OID21007	17:67081278:A_G	ROBO2	Q9HCK4	rs77542162	17	67081278	1	0.95112	a	g	0.9778	-0.146732	0.0190957	1.54e-14	--	50	2.00128	1	0.1572	57799	66581278	67636325	Trans	Trans_HC	missense_variant	ENSG00000154262	ABCA6	Dhindsa_Nature_2023|Eldjarn_nonnorm_Nature_2023|Ferkingstad_2021_NatGen
OID00303_OID21007	17:7069412:A_G	ROBO2	Q9HCK4	rs186021206	17	7069412	1	0.999799	a	g	0.0065	0.409119	0.0398189	9.18e-25	++	78	4.54314	1	0.03305	52235	6489296	7606378	Trans	Trans_HC	intergenic_variant	-	-	Eldjarn_smpnorm_Nature_2023|Sun_Nature_2023|Ferkingstad_2021_NatGen|Eldjarn_nonnorm_Nature_2023|Dhindsa_Nature_2023|Sun_finemapped_Nature_2023
OID00303_OID21007	17:7080316:C_T	ROBO2	Q9HCK4	rs55714927	17	7080316	2	0.491772	t	c	0.1928	0.0402157	0.0070089	9.59e-9	-+	84.4	6.4052	1	0.01138	58080	6489296	7606378	Trans	Trans_LC	synonymous_variant	ENSG00000141505	ASGR1	Dhindsa_Nature_2023|Sun_finemapped_Nature_2023
OID00303_OID21007	3:52572056:A_G	ROBO2	Q9HCK4	rs7638808	3	52572056	1	0.299417	a	g	0.5255	0.0372389	0.0055365	1.74e-11	++	0	0.0003027	1	0.9861	58830	52072056	53075831	Trans	Trans_HC	intron_variant	ENSG00000168273	SMIM4	Dhindsa_Nature_2023
OID00303_OID21007	3:76359594:C_T	ROBO2	Q9HCK4	rs71195260	3	76359594	5	0.305449	t	c	0.9617	-0.127347	0.0146566	3.67e-18	--	0	0.0058829	1	0.9389	58080	75771815	79082121	Cis	Cis_HC	intron_variant	ENSG00000185008	ROBO2	Sun_finemapped_Nature_2023
OID00303_OID21007	3:76920196:A_T	ROBO2	Q9HCK4	rs1166976	3	76920196	6	0.17721	a	t	0.1203	0.0568399	0.008605	3.96e-11	++	0	0.0959318	1	0.7568	58830	75771815	79082121	Cis	Cis_HC	intron_variant	ENSG00000185008	ROBO2	NA
OID00303_OID21007	3:76932118:A_G	ROBO2	Q9HCK4	rs73127300	3	76932118	2	0.160384	a	g	0.0626	-0.118252	0.0115037	8.72e-25	--	62.7	2.68223	1	0.1015	58830	75771815	79082121	Cis	Cis_HC	intron_variant	ENSG00000185008	ROBO2	Sun_finemapped_Nature_2023
OID00303_OID21007	3:77192591:C_T	ROBO2	Q9HCK4	rs149831820	3	77192591	7	0.148815	t	c	0.9351	0.0829003	0.0112338	1.59e-13	++	0	0.113662	1	0.736	58830	75771815	79082121	Cis	Cis_HC	intron_variant	ENSG00000185008	ROBO2	Sun_finemapped_Nature_2023
OID00303_OID21007	3:77285179:A_G	ROBO2	Q9HCK4	rs113990691	3	77285179	3	0.433354	a	g	0.8578	-0.0709639	0.0079276	3.51e-19	--	0	0.275504	1	0.5997	58830	75771815	79082121	Cis	Cis_HC	intron_variant	ENSG00000185008	ROBO2	Eldjarn_smpnorm_Nature_2023|Sun_finemapped_Nature_2023
OID00303_OID21007	3:77303970:A_G	ROBO2	Q9HCK4	rs187492909	3	77303970	9	0.894826	a	g	0.9954	-0.348501	0.047542	2.30e-13	--	3.6	1.03783	1	0.3083	49218	75771815	79082121	Cis	Cis_HC	intron_variant	ENSG00000185008	ROBO2	NA
OID00303_OID21007	3:77604242:A_G	ROBO2	Q9HCK4	rs1523759	3	77604242	4	0.989481	a	g	0.8364	-0.0975526	0.0074916	9.22e-39	--	0	0.518006	1	0.4717	58830	75771815	79082121	Cis	Cis_HC	intron_variant	ENSG00000185008	ROBO2	Ferkingstad_2021_NatGen|Eldjarn_nonnorm_Nature_2023|Eldjarn_smpnorm_Nature_2023|Dhindsa_Nature_2023|Sun_finemapped_Nature_2023|Repetto_2024_NatHumBehav
OID00303_OID21007	3:77671721:A_C	ROBO2	Q9HCK4	rs2272163	3	77671721	1	0.999321	a	c	0.3835	-0.102187	0.0056887	3.79e-72	--	0	0.120467	1	0.7285	58830	75771815	79082121	Cis	Cis_HC	intron_variant	ENSG00000185008	ROBO2	Sun_Nature_2023|Eldjarn_nonnorm_Nature_2023|Eldjarn_smpnorm_Nature_2023|Sun_finemapped_Nature_2023|Pietzner_2021_Science|Pietzner_2021_NatComm
OID00303_OID21007	3:78536258:A_G	ROBO2	Q9HCK4	rs11916091	3	78536258	8	0.287559	a	g	0.3111	-0.0416558	0.0060706	6.80e-12	--	4.5	1.0472	1	0.3062	57145	75771815	79082121	Trans	Trans_HC	intergenic_variant	-	-	Sun_finemapped_Nature_2023
OID00303_OID21007	6:32523963:C_T	ROBO2	Q9HCK4	rs67370636	6	32523963	NA	NA	t	c	0.3504	0.0675641	0.0066021	1.40e-24	++	88.3	8.57448	1	0.003409	52506	25500000	34000000	Trans	Trans_HC	intron_variant	ENSG00000229391	HLA-DRB6	Dhindsa_Nature_2023|Sun_Nature_2023|Sun_finemapped_Nature_2023
OID00303_OID21007	8:9183358:A_G	ROBO2	Q9HCK4	rs9987289	8	9183358	1	0.413103	a	g	0.0906	0.10006	0.0095638	1.29e-25	++	36.6	1.57784	1	0.2091	58830	8669549	9740101	Trans	Trans_HC	intron_variant	ENSG00000254235	RP11-115J16.1	Sun_Nature_2023|Sun_finemapped_Nature_2023
OID00304_OID20914	10:7774317:C_T	CRTAM	O95727	rs41290291	10	7774317	1	0.999999	t	c	0.9939	-0.355079	0.0383433	2.03e-20	--	62.1	2.64139	1	0.1041	53358	7274317	8506266	Trans	Trans_HC	missense_variant	ENSG00000151655	ITIH2	Dhindsa_Nature_2023
OID00304_OID20914	11:115077327:A_G	CRTAM	O95727	rs11215416	11	115077327	1	0.26779	a	g	0.747	0.0593412	0.0065651	1.58e-19	++	0	0.0014128	1	0.97	58060	114508175	115670539	Trans	Trans_HC	intron_variant	ENSG00000182985	CADM1	Sun_Nature_2023|Sun_finemapped_Nature_2023
OID00304_OID20914	11:122711363:C_T	CRTAM	O95727	rs59345946	11	122711363	4	1	t	c	0.1249	0.257028	0.0086072	6.15e-196	++	71.1	3.46158	1	0.06281	58060	122093299	123632645	Cis	Cis_HC	intron_variant	ENSG00000109943	CRTAM	Eldjarn_smpnorm_Nature_2023|Eldjarn_nonnorm_Nature_2023|Ferkingstad_2021_NatGen|Sun_Nature_2023|Dhindsa_Nature_2023|Sun_finemapped_Nature_2023|Png_2021_NatComms|Koprulu_NatMetab_2023|Repetto_2024_NatHumBehav|Zhang_2022_NatGet_EApop|Zhang_2022_NatGet_AApop|Pietzner_2021_Science|Pietzner_2021_NatComm
OID00304_OID20914	11:122716041:A_G	CRTAM	O95727	rs4369419	11	122716041	1	1	a	g	0.3505	0.292612	0.0059416	3.52e-529	++	0	0.882462	1	0.3475	58060	122093299	123632645	Cis	Cis_HC	intron_variant	ENSG00000109943	CRTAM	Dhindsa_Nature_2023|Eldjarn_smpnorm_Nature_2023|Eldjarn_nonnorm_Nature_2023|Ferkingstad_2021_NatGen|Sun_Nature_2023|Sun_finemapped_Nature_2023|Png_2021_NatComms|Koprulu_NatMetab_2023|Repetto_2024_NatHumBehav|Zhang_2022_NatGet_EApop|Zhang_2022_NatGet_AApop|Pietzner_2021_Science|Pietzner_2021_NatComm
OID00304_OID20914	11:122742428:G_T	CRTAM	O95727	rs7126620	11	122742428	3	0.953955	t	g	0.8409	-0.0585665	0.0077539	4.25e-14	--	69.1	3.23835	1	0.07193	58060	122093299	123632645	Cis	Cis_HC	3_prime_UTR_variant	ENSG00000109943	CRTAM	Dhindsa_Nature_2023|Eldjarn_nonnorm_Nature_2023|Ferkingstad_2021_NatGen|Sun_Nature_2023|Eldjarn_smpnorm_Nature_2023|Sun_finemapped_Nature_2023|Png_2021_NatComms|Koprulu_NatMetab_2023|Repetto_2024_NatHumBehav|Pietzner_2021_Science|Zhang_2022_NatGet_EApop|Zhang_2022_NatGet_AApop|Pietzner_2021_NatComm
OID00304_OID20914	11:122742807:A_C	CRTAM	O95727	rs67366392	11	122742807	2	0.999984	a	c	0.5629	0.137563	0.0056948	6.47e-129	++	71.6	3.5229	1	0.06053	58060	122093299	123632645	Cis	Cis_HC	3_prime_UTR_variant	ENSG00000109943	CRTAM	Eldjarn_smpnorm_Nature_2023|Eldjarn_nonnorm_Nature_2023|Ferkingstad_2021_NatGen|Sun_Nature_2023|Dhindsa_Nature_2023|Sun_finemapped_Nature_2023|Png_2021_NatComms|Koprulu_NatMetab_2023|Repetto_2024_NatHumBehav|Pietzner_2021_Science|Zhang_2022_NatGet_EApop|Zhang_2022_NatGet_AApop|Pietzner_2021_NatComm
OID00304_OID20914	11:126179662:C_T	CRTAM	O95727	rs595760	11	126179662	2	0.541363	t	c	0.2985	0.0481606	0.0062268	1.04e-14	++	0	0.0135226	1	0.9074	58060	125630232	126778203	Trans	Trans_HC	intron_variant	ENSG00000110063	DCPS	NA
OID00304_OID20914	11:126278203:C_T	CRTAM	O95727	rs2298475	11	126278203	1	0.176585	t	c	0.9226	0.0736679	0.0106273	4.15e-12	++	80.5	5.11669	1	0.0237	58060	125630232	126778203	Trans	Trans_HC	splice_region_variant	ENSG00000110080	ST3GAL4	Dhindsa_Nature_2023
OID00304_OID20914	11:128110361:A_G	CRTAM	O95727	rs1815863	11	128110361	2	0.280661	a	g	0.5181	-0.0268986	0.0061563	1.25e-5	--	0	0.0534478	1	0.8172	51736	127879964	128910344	Trans	Trans_LC	intron_variant	ENSG00000272575	RP11-702B10.1	NA
OID00304_OID20914	11:128156903:A_G	CRTAM	O95727	rs767179	11	128156903	3	0.122365	a	g	0.2236	0.0377376	0.0068385	3.42e-8	++	0	0.965487	1	0.3258	58060	127879964	128910344	Trans	Trans_HC	intergenic_variant	-	-	NA
OID00304_OID20914	11:128406775:C_T	CRTAM	O95727	rs4520607	11	128406775	1	0.474658	t	c	0.4776	-0.0438904	0.0056713	1.00e-14	--	0	0.23055	1	0.6311	58060	127879964	128910344	Trans	Trans_HC	intron_variant	ENSG00000134954	ETS1	Dhindsa_Nature_2023
OID00304_OID20914	12:111973358:A_G	CRTAM	O95727	rs597808	12	111973358	1	0.391681	a	g	0.4833	0.0884283	0.005516	7.73e-58	++	0	0.183363	1	0.6685	58060	110859712	113700293	Trans	Trans_HC	intron_variant	ENSG00000204842	ATXN2	Dhindsa_Nature_2023|Eldjarn_smpnorm_Nature_2023|Eldjarn_nonnorm_Nature_2023|Sun_Nature_2023|Ferkingstad_2021_NatGen|Sun_finemapped_Nature_2023|Repetto_2024_NatHumBehav
OID00304_OID20914	12:661981:A_G	CRTAM	O95727	rs7314691	12	661981	1	0.964506	a	g	0.2622	-0.0427576	0.0062491	7.80e-12	--	0	0.920476	1	0.3373	58060	161981	1161981	Trans	Trans_HC	non_coding_transcript_exon_variant	ENSG00000139044	B4GALNT3	Dhindsa_Nature_2023
OID00304_OID20914	14:66048872:C_T	CRTAM	O95727	rs7146993	14	66048872	1	0.0406108	t	c	0.6825	-0.0396497	0.0059072	1.92e-11	--	0	0.0075448	1	0.9308	58060	65370594	66620650	Trans	Trans_HC	intron_variant	ENSG00000033170	FUT8	Dhindsa_Nature_2023
OID00304_OID20914	16:11455169:C_G	CRTAM	O95727	rs11074964	16	11455169	1	0.902788	c	g	0.622	0.0384183	0.0057028	1.62e-11	++	65.7	2.91238	1	0.0879	58060	10955169	11955169	Trans	Trans_HC	intron_variant	ENSG00000188897	CTD-3088G3.8	NA
OID00304_OID20914	16:28539386:A_G	CRTAM	O95727	rs189278832	16	28539386	1	0.171742	a	g	0.3733	0.0474652	0.0058714	6.26e-16	++	75.8	4.13563	1	0.04199	54733	27847707	29317787	Trans	Trans_HC	intergenic_variant	-	-	Dhindsa_Nature_2023|Sun_Nature_2023|Sun_finemapped_Nature_2023
OID00304_OID20914	16:89772619:A_G	CRTAM	O95727	rs4785587	16	89772619	1	0.378375	a	g	0.5326	-0.0413514	0.0056281	2.02e-13	--	56.9	2.31792	1	0.1279	56021	89197625	90353307	Trans	Trans_HC	upstream_gene_variant	ENSG00000158792	SPATA2L	Dhindsa_Nature_2023|Sun_Nature_2023|Sun_finemapped_Nature_2023
OID00304_OID20914	17:7063650:C_T	CRTAM	O95727	rs72837682	17	7063650	2	0.271996	t	c	0.794	-0.0649808	0.0069577	9.69e-21	--	0	0.414507	1	0.5197	57305	6468172	7675379	Trans	Trans_HC	intergenic_variant	-	-	Eldjarn_smpnorm_Nature_2023|Eldjarn_nonnorm_Nature_2023|Dhindsa_Nature_2023|Sun_finemapped_Nature_2023
OID00304_OID20914	17:7069412:A_G	CRTAM	O95727	rs186021206	17	7069412	1	1	a	g	0.0064	0.583658	0.0400107	3.37e-48	++	61.4	2.58778	1	0.1077	51465	6468172	7675379	Trans	Trans_HC	intergenic_variant	-	-	Sun_Nature_2023|Dhindsa_Nature_2023|Sun_finemapped_Nature_2023
OID00304_OID20914	17:7350050:A_C	CRTAM	O95727	rs7215056	17	7350050	3	0.628761	a	c	0.2102	0.0343109	0.006768	3.99e-7	-+	82.6	5.7382	1	0.0166	58060	6468172	7675379	Trans	Trans_LC	non_coding_transcript_exon_variant	ENSG00000170175	CHRNB1	NA
OID00304_OID20914	17:79220224:C_G	CRTAM	O95727	rs2725405	17	79220224	1	0.998882	c	g	0.4407	0.0478046	0.0055489	6.99e-18	++	0	0.337142	1	0.5615	58060	78682778	79773485	Trans	Trans_HC	missense_variant	ENSG00000157637	SLC38A10	Dhindsa_Nature_2023|Sun_Nature_2023|Sun_finemapped_Nature_2023
OID00304_OID20914	1:114377568:A_G	CRTAM	O95727	rs2476601	1	114377568	1	0.689644	a	g	0.1002	0.0674287	0.0092832	3.77e-13	++	0	0.267508	1	0.605	58060	113803808	114877568	Trans	Trans_HC	missense_variant	ENSG00000134242	PTPN22	Dhindsa_Nature_2023
OID00304_OID20914	1:192536451:G_T	CRTAM	O95727	rs4636437	1	192536451	1	0.108626	t	g	0.8174	0.0497577	0.0071234	2.85e-12	++	0	0.394751	1	0.5298	58060	192019865	193045099	Trans	Trans_HC	upstream_gene_variant	ENSG00000232498	RP5-1011O1.2	Dhindsa_Nature_2023
OID00304_OID20914	1:44290530:A_G	CRTAM	O95727	rs37458	1	44290530	1	0.175063	a	g	0.6474	-0.041611	0.005721	3.51e-13	--	0	0.585441	1	0.4442	58060	43754280	44795047	Trans	Trans_HC	missense_variant	ENSG00000126091	ST3GAL3	NA
OID00304_OID20914	1:8014568:A_G	CRTAM	O95727	rs35731977	1	8014568	1	0.510303	a	g	0.1809	0.053618	0.0072702	1.64e-13	++	4	1.0413	1	0.3075	58060	7504440	8633352	Trans	Trans_HC	intron_variant	ENSG00000116288	PARK7	NA
OID00304_OID20914	2:111616104:A_G	CRTAM	O95727	rs13401811	2	111616104	1	0.255824	a	g	0.1806	-0.0587062	0.007131	1.83e-16	--	75.2	4.02905	1	0.04472	58060	111100519	112311665	Trans	Trans_HC	intron_variant	ENSG00000153093	ACOXL	Dhindsa_Nature_2023|Sun_Nature_2023|Sun_finemapped_Nature_2023
OID00304_OID20914	2:211540507:A_C	CRTAM	O95727	rs1047891	2	211540507	1	0.966006	a	c	0.3169	0.0480364	0.0059256	5.21e-16	++	83.9	6.2286	1	0.01257	58060	211040507	212043055	Trans	Trans_HC	missense_variant	ENSG00000021826	CPS1	Dhindsa_Nature_2023|Sun_Nature_2023|Sun_finemapped_Nature_2023
OID00304_OID20914	3:47087837:A_T	CRTAM	O95727	rs13063578	3	47087837	1	1	a	t	0.3942	-0.0941778	0.0057263	8.88e-61	--	13.2	1.15274	1	0.283	55492	46335250	48079965	Trans	Trans_HC	intron_variant	ENSG00000181555	SETD2	Dhindsa_Nature_2023|Eldjarn_smpnorm_Nature_2023|Sun_Nature_2023|Eldjarn_nonnorm_Nature_2023|Sun_finemapped_Nature_2023
OID00304_OID20914	5:131755004:A_G	CRTAM	O95727	rs4705943	5	131755004	2	0.0901149	a	g	0.8944	-0.0140447	0.0090505	0.121	+-	0	0.541632	1	0.4618	58060	131167353	132335395	Trans	Trans_LC	intron_variant	ENSG00000197536	C5orf56	Dhindsa_Nature_2023|Sun_Nature_2023|Sun_finemapped_Nature_2023
OID00304_OID20914	5:131817775:A_G	CRTAM	O95727	rs11958503	5	131817775	1	0.0423306	a	g	0.662	0.047521	0.0058629	5.26e-16	++	76.9	4.32656	1	0.03752	57310	131167353	132335395	Trans	Trans_HC	3_prime_UTR_variant	ENSG00000125347	IRF1	Dhindsa_Nature_2023|Sun_Nature_2023|Sun_finemapped_Nature_2023
OID00304_OID20914	6:138005428:C_G	CRTAM	O95727	rs13205649	6	138005428	2	0.06611	c	g	0.724	0.0435742	0.0062028	2.14e-12	++	0	0.734025	1	0.3916	58060	137459235	138509900	Trans	Trans_HC	intergenic_variant	-	-	Sun_Nature_2023|Sun_finemapped_Nature_2023
OID00304_OID20914	6:138006504:A_G	CRTAM	O95727	rs6920220	6	138006504	1	0.396956	a	g	0.2171	0.0513293	0.0066892	1.67e-14	++	0	0.965469	1	0.3258	58060	137459235	138509900	Trans	Trans_HC	intergenic_variant	-	-	Sun_Nature_2023|Sun_finemapped_Nature_2023
OID00304_OID20914	6:31358450:A_T	CRTAM	O95727	rs9266790	6	31358450	NA	NA	a	t	0.1371	0.128985	0.0083372	5.45e-54	++	43.3	1.7627	1	0.1843	54006	25500000	34016949	Trans	Trans_HC	downstream_gene_variant	ENSG00000272221	XXbac-BPG181B23.7	Dhindsa_Nature_2023|Eldjarn_smpnorm_Nature_2023|Eldjarn_nonnorm_Nature_2023|Sun_Nature_2023|Ferkingstad_2021_NatGen|Sun_finemapped_Nature_2023
OID00304_OID20914	6:528568:C_T	CRTAM	O95727	rs6903640	6	528568	1	0.209475	t	c	0.3675	-0.0429504	0.0057482	7.90e-14	--	0	0.621472	1	0.4305	58060	14991	1042416	Trans	Trans_HC	intron_variant	ENSG00000112685	EXOC2	NA
OID00304_OID20914	8:72909349:A_C	CRTAM	O95727	rs10109370	8	72909349	1	0.171154	a	c	0.24	-0.0531862	0.0064606	1.84e-16	--	0	0.284319	1	0.5939	58060	72391748	73416721	Trans	Trans_HC	intron_variant	ENSG00000235531	RP11-383H13.1	NA
OID00304_OID20914	9:117575079:A_T	CRTAM	O95727	rs34077466	9	117575079	1	0.165381	a	t	0.24	0.0583187	0.0064758	2.14e-19	++	0	0.582198	1	0.4455	58060	117041147	118197947	Trans	Trans_HC	intergenic_variant	-	-	Dhindsa_Nature_2023|Sun_Nature_2023|Eldjarn_nonnorm_Nature_2023|Eldjarn_smpnorm_Nature_2023|Ferkingstad_2021_NatGen|Sun_finemapped_Nature_2023
OID00304_OID20914	9:117695685:C_T	CRTAM	O95727	rs10081728	9	117695685	2	0.149331	t	c	0.5895	0.0496298	0.0056105	9.08e-19	++	0	0.393136	1	0.5307	58055	117041147	118197947	Trans	Trans_HC	upstream_gene_variant	ENSG00000106952	TNFSF8	Dhindsa_Nature_2023|Sun_Nature_2023|Eldjarn_nonnorm_Nature_2023|Eldjarn_smpnorm_Nature_2023|Ferkingstad_2021_NatGen|Sun_finemapped_Nature_2023
OID00304_OID20914	9:33125804:C_T	CRTAM	O95727	rs10758189	9	33125804	1	0.0369465	t	c	0.6879	-0.0452916	0.0059106	1.82e-14	--	71	3.44491	1	0.06345	58060	32619241	33674587	Trans	Trans_HC	intron_variant	ENSG00000086062	B4GALT1	NA
OID00305_OID21065	12:51194827:A_G	RGMA	Q96B86	rs4768862	12	51194827	1	0.0602088	a	g	0.6699	-0.0410647	0.0058269	1.82e-12	--	0	0.910294	1	0.34	58829	50393452	51707414	Trans	Trans_HC	intron_variant	ENSG00000123268	ATF1	Dhindsa_Nature_2023
OID00305_OID21065	12:56390636:A_G	RGMA	Q96B86	rs705702	12	56390636	1	0.188961	a	g	0.6674	-0.0563829	0.0058005	2.47e-22	--	0	0.0143586	1	0.9046	58829	55854272	57008409	Trans	Trans_HC	upstream_gene_variant	ENSG00000139531	SUOX	Sun_Nature_2023|Dhindsa_Nature_2023|Sun_finemapped_Nature_2023
OID00305_OID21065	13:74189974:G_T	RGMA	Q96B86	rs7328187	13	74189974	1	0.207348	t	g	0.5074	-0.0481674	0.005487	1.66e-18	--	0	0.200545	1	0.6543	58829	73597003	74696887	Trans	Trans_HC	intron_variant	ENSG00000224853	LINC00393	Eldjarn_smpnorm_Nature_2023|Eldjarn_nonnorm_Nature_2023|Sun_Nature_2023|Sun_finemapped_Nature_2023
OID00305_OID21065	15:60941324:G_T	RGMA	Q96B86	rs11071549	15	60941324	1	0.462366	t	g	0.3526	-0.0564737	0.0058729	6.85e-22	--	60.8	2.54902	1	0.1104	58829	60428481	61459089	Trans	Trans_HC	intron_variant	ENSG00000069667	RORA	Sun_Nature_2023|Sun_finemapped_Nature_2023
OID00305_OID21065	15:73127139:A_C	RGMA	Q96B86	rs998549	15	73127139	1	0.530425	a	c	0.856	-0.0836143	0.008017	1.82e-25	--	25.4	1.34068	1	0.2469	58829	72351706	74394823	Trans	Trans_HC	intergenic_variant	-	-	Sun_Nature_2023|Sun_finemapped_Nature_2023
OID00305_OID21065	15:73530646:A_G	RGMA	Q96B86	rs74768334	15	73530646	2	0.133705	a	g	0.0655	0.0815936	0.0117878	4.46e-12	++	0	0.0239389	1	0.877	54114	72351706	74394823	Trans	Trans_HC	intron_variant	ENSG00000067141	NEO1	Sun_finemapped_Nature_2023
OID00305_OID21065	15:73621946:A_G	RGMA	Q96B86	rs12909882	15	73621946	3	0.036261	a	g	0.0971	-0.0838832	0.0095415	1.48e-18	--	0	0.518844	1	0.4713	58829	72351706	74394823	Trans	Trans_HC	synonymous_variant	ENSG00000138622	HCN4	Dhindsa_Nature_2023|Sun_finemapped_Nature_2023
OID00305_OID21065	15:93588030:C_T	RGMA	Q96B86	rs1969589	15	93588030	2	0.999987	t	c	0.0336	-0.402081	0.0184053	8.49e-106	--	87.9	8.24385	1	0.004089	57381	92572076	94593241	Cis	Cis_HC	3_prime_UTR_variant	ENSG00000182175	RGMA	Eldjarn_smpnorm_Nature_2023|Ferkingstad_2021_NatGen|Eldjarn_nonnorm_Nature_2023|Png_2021_NatComms|Sun_finemapped_Nature_2023|Pietzner_2021_Science|Zhang_2022_NatGet_EApop
OID00305_OID21065	15:93616014:A_C	RGMA	Q96B86	rs3752102	15	93616014	1	1	a	c	0.4716	-0.223687	0.005634	1.01e-344	--	0	0.0031743	1	0.9551	58079	92572076	94593241	Cis	Cis_HC	intron_variant	ENSG00000182175	RGMA	Ferkingstad_2021_NatGen|Eldjarn_nonnorm_Nature_2023|Eldjarn_smpnorm_Nature_2023|Sun_Nature_2023|Dhindsa_Nature_2023|Koprulu_NatMetab_2023|Sun_2018_Nature|Sun_finemapped_Nature_2023|Repetto_2024_NatHumBehav|Pietzner_2021_Science|Zhang_2022_NatGet_EApop|Zhang_2022_NatGet_AApop|Pietzner_2021_NatComm
OID00305_OID21065	15:93760780:C_T	RGMA	Q96B86	rs1872050	15	93760780	4	0.999615	t	c	0.218	-0.104659	0.0070483	7.08e-50	--	41.6	1.71359	1	0.1905	58079	92572076	94593241	Cis	Cis_HC	intergenic_variant	-	-	Eldjarn_smpnorm_Nature_2023|Sun_finemapped_Nature_2023|Zhang_2022_NatGet_EApop
OID00305_OID21065	15:94030008:C_T	RGMA	Q96B86	rs8035249	15	94030008	3	0.515559	t	c	0.2495	0.0998704	0.0064857	1.67e-53	++	52.5	2.10487	1	0.1468	58829	92572076	94593241	Cis	Cis_HC	intron_variant	ENSG00000257060	RP11-266O8.1	Eldjarn_smpnorm_Nature_2023|Ferkingstad_2021_NatGen|Eldjarn_nonnorm_Nature_2023|Sun_finemapped_Nature_2023|Zhang_2022_NatGet_EApop
OID00305_OID21065	16:1997004:C_T	RGMA	Q96B86	rs113956264	16	1997004	1	0.999989	t	c	0.0321	0.114454	0.0164698	3.67e-12	++	0	0.0563022	1	0.8124	53137	1497004	2497004	Trans	Trans_HC	missense_variant	ENSG00000140986	RPL3L	Dhindsa_Nature_2023
OID00305_OID21065	16:20392332:A_G	RGMA	Q96B86	rs77924615	16	20392332	1	0.849087	a	g	0.1963	-0.0518757	0.0069738	1.02e-13	--	0	0.0026192	1	0.9592	58829	19855811	20892332	Trans	Trans_HC	intron_variant	ENSG00000169340	PDILT	NA
OID00305_OID21065	16:89287481:A_C	RGMA	Q96B86	rs117976521	16	89287481	1	0.39838	a	c	0.034	0.143234	0.0155877	3.97e-20	++	0	0.223731	1	0.6362	58079	88768380	89817116	Trans	Trans_HC	5_prime_UTR_variant	ENSG00000170100	ZNF778	Dhindsa_Nature_2023|Sun_Nature_2023|Sun_finemapped_Nature_2023
OID00305_OID21065	17:37846512:A_T	RGMA	Q96B86	rs2517959	17	37846512	1	0.257587	a	t	0.3299	-0.0532375	0.0059414	3.23e-19	--	0	0.975788	1	0.3232	57143	36896679	38403730	Trans	Trans_HC	intron_variant	ENSG00000141736	ERBB2	Dhindsa_Nature_2023|Sun_Nature_2023|Sun_finemapped_Nature_2023
OID00305_OID21065	17:7069412:A_G	RGMA	Q96B86	rs186021206	17	7069412	1	0.963867	a	g	0.0065	0.330581	0.0397098	8.44e-17	++	0	0.175777	1	0.675	52235	6489296	7606378	Trans	Trans_HC	intergenic_variant	-	-	Eldjarn_nonnorm_Nature_2023|Ferkingstad_2021_NatGen
OID00305_OID21065	17:7073747:A_G	RGMA	Q96B86	rs72837687	17	7073747	3	0.170419	a	g	0.2023	0.029781	0.0068976	1.58e-5	-+	70.4	3.37368	1	0.06625	58079	6489296	7606378	Trans	Trans_LC	downstream_gene_variant	ENSG00000141505	ASGR1	NA
OID00305_OID21065	17:7176801:A_G	RGMA	Q96B86	rs141034500	17	7176801	2	0.172289	a	g	0.039	0.0840723	0.0142747	3.87e-9	++	77.1	4.36436	1	0.0367	58829	6489296	7606378	Trans	Trans_HC	intergenic_variant	-	-	Dhindsa_Nature_2023
OID00305_OID21065	18:19018225:C_G	RGMA	Q96B86	rs11083157	18	19018225	1	0.141733	c	g	0.8501	-0.0522129	0.0077003	1.20e-11	--	37.7	1.60435	1	0.2053	58829	18518225	19984180	Trans	Trans_HC	intron_variant	ENSG00000141449	GREB1L	NA
OID00305_OID21065	1:109880721:C_T	RGMA	Q96B86	rs11102972	1	109880721	1	0.191831	t	c	0.7727	-0.0545656	0.0065477	7.85e-17	--	49.2	1.96801	1	0.1607	58829	109340918	110540310	Trans	Trans_HC	intron_variant	ENSG00000134243	SORT1	Dhindsa_Nature_2023
OID00305_OID21065	1:145395364:C_G	RGMA	Q96B86	rs147440039	1	145395364	1	0.588089	c	g	0.9686	0.174483	0.0165922	7.30e-26	++	0	0.622181	1	0.4302	53377	144895364	146055901	Trans	Trans_HC	intergenic_variant	-	-	Dhindsa_Nature_2023|Sun_Nature_2023|Sun_finemapped_Nature_2023
OID00305_OID21065	1:161510516:C_G	RGMA	Q96B86	rs144126567	1	161510516	1	0.47007	c	g	0.9217	-0.0687902	0.0105717	7.67e-11	--	0	0.673853	1	0.4117	58079	161159801	162159801	Trans	Trans_HC	intron_variant	ENSG00000273112	RP11-25K21.6	NA
OID00305_OID21065	1:165383793:A_G	RGMA	Q96B86	rs10800097	1	165383793	1	0.715527	a	g	0.6278	0.048809	0.0057067	1.20e-17	++	0	0.40197	1	0.5261	58829	164883793	165892814	Trans	Trans_HC	intron_variant	ENSG00000143171	RXRG	Dhindsa_Nature_2023
OID00305_OID21065	1:172408271:A_G	RGMA	Q96B86	rs10752957	1	172408271	1	0.199392	a	g	0.4493	-0.044924	0.0054911	2.81e-16	--	0	0.166702	1	0.6831	58829	171849246	172953840	Trans	Trans_HC	intron_variant	ENSG00000180999	C1orf105	Dhindsa_Nature_2023
OID00305_OID21065	20:62372813:A_G	RGMA	Q96B86	rs2427536	20	62372813	1	0.129562	a	g	0.9187	-0.0732773	0.0100632	3.30e-13	--	74.5	3.92896	1	0.04746	58829	61830417	62917502	Trans	Trans_HC	synonymous_variant	ENSG00000125520	SLC2A4RG	Dhindsa_Nature_2023
OID00305_OID21065	2:168605724:A_G	RGMA	Q96B86	rs58282706	2	168605724	1	0.394666	a	g	0.7919	0.0461833	0.0067915	1.05e-11	++	31.3	1.45624	1	0.2275	58829	168101163	169105724	Trans	Trans_HC	intergenic_variant	-	-	NA
OID00305_OID21065	2:179385900:A_C	RGMA	Q96B86	rs6710877	2	179385900	2	0.16287	a	c	0.9664	0.0892232	0.0155225	9.03e-9	++	0	0.0352671	1	0.851	58829	179064694	180064694	Trans	Trans_HC	upstream_gene_variant	ENSG00000237298	TTN-AS1	Dhindsa_Nature_2023
OID00305_OID21065	2:179541899:C_G	RGMA	Q96B86	rs2742351	2	179541899	3	0.707577	c	g	0.2786	-0.0307364	0.0061413	5.59e-7	--	55.9	2.26572	1	0.1323	58828	179064694	180064694	Trans	Trans_LC	intron_variant	ENSG00000155657	TTN	NA
OID00305_OID21065	2:179564694:A_G	RGMA	Q96B86	rs71423581	2	179564694	1	0.996246	a	g	0.022	0.136919	0.0189967	5.70e-13	++	0	0.002365	1	0.9612	58079	179064694	180064694	Trans	Trans_HC	intron_variant	ENSG00000155657	TTN	Dhindsa_Nature_2023
OID00305_OID21065	2:27730940:C_T	RGMA	Q96B86	rs1260326	2	27730940	1	0.997579	t	c	0.3965	-0.0803052	0.0056022	1.33e-46	--	0	0.167319	1	0.6825	58828	26893030	28943050	Trans	Trans_HC	missense_variant	ENSG00000084734	GCKR	Dhindsa_Nature_2023|Sun_Nature_2023|Eldjarn_smpnorm_Nature_2023|Sun_finemapped_Nature_2023
OID00305_OID21065	3:12841804:A_G	RGMA	Q96B86	rs7650482	3	12841804	1	0.444306	a	g	0.3498	0.049118	0.0057425	1.19e-17	++	0	0.587623	1	0.4433	58829	12298954	13359004	Trans	Trans_HC	intron_variant	ENSG00000144712	CAND2	Dhindsa_Nature_2023
OID00305_OID21065	3:30758956:C_T	RGMA	Q96B86	rs6800284	3	30758956	1	0.999919	t	c	0.4427	-0.0628909	0.0055188	4.39e-30	--	29.9	1.42621	1	0.2324	58829	30246255	31315331	Trans	Trans_HC	intergenic_variant	-	-	Eldjarn_smpnorm_Nature_2023|Sun_Nature_2023|Sun_finemapped_Nature_2023
OID00305_OID21065	4:103146888:A_C	RGMA	Q96B86	rs35225200	4	103146888	1	0.615549	a	c	0.9171	0.0840041	0.0103112	3.73e-16	++	0	0.782848	1	0.3763	58829	102612470	103792422	Trans	Trans_HC	intergenic_variant	-	-	Dhindsa_Nature_2023
OID00305_OID21065	5:126245898:C_T	RGMA	Q96B86	rs11956061	5	126245898	1	0.193542	t	c	0.4847	0.058987	0.0054833	5.46e-27	++	30	1.42768	1	0.2321	58829	125700982	127140576	Trans	Trans_HC	intron_variant	ENSG00000173926	2026-03-03	Sun_Nature_2023|Sun_finemapped_Nature_2023
OID00305_OID21065	6:29950140:A_G	RGMA	Q96B86	rs379221	6	29950140	NA	NA	a	g	0.8346	0.0574479	0.0074686	1.45e-14	++	0	0.142396	1	0.7059	57381	25500000	34000000	Trans	Trans_HC	downstream_gene_variant	ENSG00000204625	HCG9	Dhindsa_Nature_2023
OID00305_OID21065	7:73045483:C_T	RGMA	Q96B86	rs7784668	7	73045483	1	0.0886631	t	c	0.8709	-0.0575252	0.0082474	3.06e-12	--	0	0.348072	1	0.5552	57662	72356269	73552057	Trans	Trans_HC	intergenic_variant	-	-	Dhindsa_Nature_2023
OID00305_OID21065	8:9183596:A_G	RGMA	Q96B86	rs4841132	8	9183596	1	0.358447	a	g	0.0904	0.0797713	0.0095971	9.41e-17	++	0	0.852244	1	0.3559	58829	8675958	9721207	Trans	Trans_HC	non_coding_transcript_exon_variant	ENSG00000254235	RP11-115J16.1	Sun_Nature_2023|Sun_finemapped_Nature_2023
OID00305_OID21065	9:136145404:A_C	RGMA	Q96B86	rs9411377	9	136145404	1	0.173889	a	c	0.2949	0.047985	0.0065437	2.25e-13	++	59.9	2.491	1	0.1145	52505	135637065	136649500	Trans	Trans_HC	intron_variant	ENSG00000175164	ABO	Dhindsa_Nature_2023|Sun_Nature_2023|Sun_finemapped_Nature_2023
OID00305_OID21065	9:140358556:C_T	RGMA	Q96B86	rs4962238	9	140358556	NA	NA	t	c	0.0806	-0.0738141	0.0105911	3.18e-12	--	47.6	1.90895	1	0.1671	57798	139858556	140858581	Trans	Trans_LC	intron_variant	ENSG00000130653	PNPLA7	Dhindsa_Nature_2023
OID00305_OID21065	9:35838030:A_G	RGMA	Q96B86	rs1885372	9	35838030	1	0.792927	a	g	0.5875	0.266457	0.0056441	1.81e-486	++	91.6	11.9714	1	0.0005402	58829	34538386	36729917	Trans	Trans_HC	intron_variant	ENSG00000137103	TMEM8B	Dhindsa_Nature_2023|Eldjarn_nonnorm_Nature_2023|Ferkingstad_2021_NatGen|Sun_Nature_2023|Eldjarn_smpnorm_Nature_2023|Sun_finemapped_Nature_2023|Png_2021_NatComms|Sun_2018_Nature|Repetto_2024_NatHumBehav|Pietzner_2021_Science|Pietzner_2021_NatComm
OID00305_OID21065	9:35839373:A_G	RGMA	Q96B86	rs7874478	9	35839373	2	0.527654	a	g	0.1972	0.0052741	0.0070116	0.452	-+	0	0.110938	1	0.7391	58829	34538386	36729917	Trans	Trans_LC	intron_variant	ENSG00000137103	TMEM8B	Dhindsa_Nature_2023|Eldjarn_nonnorm_Nature_2023|Ferkingstad_2021_NatGen|Sun_Nature_2023|Eldjarn_smpnorm_Nature_2023|Sun_finemapped_Nature_2023|Png_2021_NatComms|Sun_2018_Nature|Repetto_2024_NatHumBehav|Pietzner_2021_Science|Pietzner_2021_NatComm
OID00306_OID20160	11:119060963:C_T	PLXNB3	Q9ULL4	rs45535039	11	119060963	1	0.085802	t	c	0.7305	-0.0522554	0.0065158	1.06e-15	--	0	0.232314	1	0.6298	58298	118554208	119668370	Trans	Trans_HC	3_prime_UTR_variant	ENSG00000248712	CCDC153	Dhindsa_Nature_2023
OID00306_OID20160	11:126289368:A_G	PLXNB3	Q9ULL4	rs7944186	11	126289368	1	0.39428	a	g	0.4708	0.0581739	0.0058134	1.42e-23	++	4.2	1.04366	1	0.307	58298	125771638	126793285	Trans	Trans_HC	intron_variant	ENSG00000110080	ST3GAL4	Dhindsa_Nature_2023|Sun_Nature_2023|Sun_finemapped_Nature_2023
OID00306_OID20160	12:111865049:C_G	PLXNB3	Q9ULL4	rs7310615	12	111865049	1	0.416203	c	g	0.4813	0.0640988	0.0058283	3.91e-28	++	0	0.290506	1	0.5899	58298	111208458	113406415	Trans	Trans_HC	intron_variant	ENSG00000111252	SH2B3	Sun_Nature_2023|Dhindsa_Nature_2023|Sun_finemapped_Nature_2023
OID00306_OID20160	12:112840258:A_T	PLXNB3	Q9ULL4	rs762349492	12	112840258	2	0.28062	a	t	0.0019	0.483985	0.0803759	1.73e-9	-+	55.9	2.26952	1	0.1319	47814	111208458	113406415	Trans	Trans_LC	downstream_gene_variant	ENSG00000089009	RPL6	Dhindsa_Nature_2023|Sun_finemapped_Nature_2023
OID00306_OID20160	12:54712308:A_G	PLXNB3	Q9ULL4	rs10876550	12	54712308	1	0.573271	a	g	0.5563	0.0394932	0.0058538	1.51e-11	++	78.3	4.60327	1	0.03191	58298	54192061	55229872	Trans	Trans_HC	intron_variant	ENSG00000111481	COPZ1	NA
OID00306_OID20160	15:64631722:A_G	PLXNB3	Q9ULL4	rs7181213	15	64631722	3	0.213623	a	g	0.0087	0.0569537	0.0334321	0.0885	++	0	0.725293	1	0.3944	56395	63845880	65604668	Trans	Trans_LC	intron_variant	ENSG00000169118	CSNK1G1	NA
OID00306_OID20160	15:65041044:A_C	PLXNB3	Q9ULL4	rs6494492	15	65041044	1	0.298249	a	c	0.9502	0.0816616	0.0134195	1.16e-9	++	85	6.66113	1	0.009854	58298	63845880	65604668	Trans	Trans_HC	intron_variant	ENSG00000166831	RBPMS2	NA
OID00306_OID20160	15:65101007:C_T	PLXNB3	Q9ULL4	rs7176023	15	65101007	2	0.734491	t	c	0.9312	-0.0914029	0.0115793	2.93e-15	--	52.4	2.09925	1	0.1474	58298	63845880	65604668	Trans	Trans_HC	intergenic_variant	-	-	Dhindsa_Nature_2023
OID00306_OID20160	19:49256388:C_T	PLXNB3	Q9ULL4	rs838136	19	49256388	1	0.566451	t	c	0.7185	0.0544914	0.0065718	1.12e-16	++	0	0.0662276	1	0.7969	57548	48715095	49759856	Trans	Trans_HC	intron_variant	ENSG00000174951	FUT1	Dhindsa_Nature_2023
OID00306_OID20160	1:248039451:C_T	PLXNB3	Q9ULL4	rs3811444	1	248039451	1	0.974312	t	c	0.3361	-0.0409193	0.0061383	2.62e-11	--	51.9	2.07752	1	0.1495	58298	247539451	248539451	Trans	Trans_HC	missense_variant	ENSG00000162722	TRIM58	Dhindsa_Nature_2023
OID00306_OID20160	5:131717050:A_G	PLXNB3	Q9ULL4	rs17622208	5	131717050	1	0.0697384	a	g	0.4765	-0.0402284	0.005805	4.21e-12	--	0	0.0086569	1	0.9259	58298	131130852	132333599	Trans	Trans_HC	non_coding_transcript_exon_variant	ENSG00000197375	SLC22A5	Dhindsa_Nature_2023
OID00306_OID20160	6:135422296:A_T	PLXNB3	Q9ULL4	rs11759553	6	135422296	1	0.161716	a	t	0.7288	-0.0580934	0.0065303	5.79e-19	--	0	0.239892	1	0.6243	58298	134902339	136029561	Trans	Trans_HC	intron_variant	ENSG00000112339	HBS1L	Sun_Nature_2023|Sun_finemapped_Nature_2023
OID00306_OID20160	6:135511108:A_T	PLXNB3	Q9ULL4	rs210796	6	135511108	2	0.17644	a	t	0.5982	0.0416269	0.0059352	2.32e-12	++	0	0.995034	1	0.3185	58298	134902339	136029561	Trans	Trans_HC	intron_variant	ENSG00000118513	MYB	Sun_finemapped_Nature_2023
OID00306_OID20160	8:106581528:A_T	PLXNB3	Q9ULL4	rs6993770	8	106581528	1	0.930063	a	t	0.7132	0.0551509	0.0064047	7.24e-18	++	0	0.0184998	1	0.8918	58298	106017912	107092539	Trans	Trans_HC	intron_variant	ENSG00000169946	ZFPM2	Sun_Nature_2023|Sun_finemapped_Nature_2023
OID00306_OID20160	9:4745675:A_G	PLXNB3	Q9ULL4	rs692503	9	4745675	1	0.535866	a	g	0.5492	0.048819	0.0058825	1.05e-16	++	0	0.956162	1	0.3282	58298	4243973	5365338	Trans	Trans_HC	upstream_gene_variant	ENSG00000147853	AK3	Sun_Nature_2023|Sun_finemapped_Nature_2023
OID00306_OID20160	9:4860980:A_G	PLXNB3	Q9ULL4	rs1053889	9	4860980	2	0.528918	a	g	0.5641	0.0428141	0.0058411	2.30e-13	++	66.4	2.9752	1	0.08455	58298	4243973	5365338	Trans	Trans_HC	3_prime_UTR_variant	ENSG00000120158	RCL1	NA
OID00307_OID21060	10:17848192:C_G	CPA2	P48052	rs369705328	10	17848192	1	0.999952	c	g	0.1281	0.0739418	0.008471	2.57e-18	++	0	0.0858773	1	0.7695	56238	17312125	18797772	Trans	Trans_HC	upstream_gene_variant	ENSG00000183748	MRC1L1	NA
OID00307_OID21060	10:18103401:C_T	CPA2	P48052	rs2477648	10	18103401	2	1	t	c	0.3556	0.047986	0.0062595	1.77e-14	?+	0	0	0	1	47207	17312125	18797772	Trans	Trans_LC	intron_variant	ENSG00000120586	MRC1	Sun_Nature_2023|Sun_finemapped_Nature_2023
OID00307_OID21060	10:18272925:A_G	CPA2	P48052	rs2437263	10	18272925	3	0.16246	a	g	0.7039	0.0463372	0.006035	1.61e-14	++	0	0.0319862	1	0.8581	58678	17312125	18797772	Trans	Trans_HC	intron_variant	ENSG00000148482	SLC39A12	NA
OID00307_OID21060	11:61567753:A_C	CPA2	P48052	rs174544	11	61567753	1	0.198256	a	c	0.307	0.0413511	0.0059408	3.39e-12	++	0	0.0021121	1	0.9633	58678	61067753	62105499	Trans	Trans_HC	3_prime_UTR_variant	ENSG00000149485	FADS1	NA
OID00307_OID21060	13:28493997:A_G	CPA2	P48052	rs9581943	13	28493997	1	0.682265	a	g	0.4054	0.0427608	0.0055988	2.21e-14	++	0	0.949521	1	0.3298	58678	27961789	28993997	Trans	Trans_HC	intron_variant	ENSG00000247381	PDX1-AS1	NA
OID00307_OID21060	13:28557889:C_T	CPA2	P48052	rs9581957	13	28557889	2	0.129599	t	c	0.3228	0.0301	0.005881	3.09e-7	++	0	0.708982	1	0.3998	58678	27961789	28993997	Trans	Trans_LC	intron_variant	ENSG00000183463	URAD	NA
OID00307_OID21060	16:75234872:A_C	CPA2	P48052	rs72802342	16	75234872	1	0.999996	a	c	0.0767	-0.230075	0.010607	2.50e-104	--	0	0.319189	1	0.5721	57928	74499522	76320432	Trans	Trans_HC	downstream_gene_variant	ENSG00000168928	CTRB2	Sun_Nature_2023|Dhindsa_Nature_2023|Sun_finemapped_Nature_2023|Repetto_2024_NatHumBehav
OID00307_OID21060	16:88975447:C_G	CPA2	P48052	rs8058234	16	88975447	1	0.150015	c	g	0.6214	0.0368839	0.0056707	7.81e-11	++	66.9	3.01663	1	0.08241	58678	88469969	89472554	Trans	Trans_HC	intron_variant	ENSG00000129993	CBFA2T3	NA
OID00307_OID21060	19:54759666:C_T	CPA2	P48052	rs10405357	19	54759666	1	0.954761	t	c	0.5586	0.0394949	0.0055796	1.46e-12	++	0	0.0344611	1	0.8527	57928	54259666	55259666	Trans	Trans_HC	intron_variant	ENSG00000105609	LILRB5	Dhindsa_Nature_2023
OID00307_OID21060	19:5840619:C_T	CPA2	P48052	rs708686	19	5840619	1	0.895109	t	c	0.2739	-0.0431287	0.0062213	4.14e-12	--	6.1	1.06545	1	0.302	57928	5340619	6340619	Trans	Trans_HC	upstream_gene_variant	ENSG00000156413	FUT6	Dhindsa_Nature_2023
OID00307_OID21060	1:91531022:A_G	CPA2	P48052	rs662026	1	91531022	1	0.292613	a	g	0.8027	0.0511752	0.0069334	1.57e-13	++	62.5	2.66862	1	0.1023	57928	91030001	92050197	Trans	Trans_HC	intergenic_variant	-	-	NA
OID00307_OID21060	21:16339172:C_G	CPA2	P48052	rs2229742	21	16339172	1	0.83937	c	g	0.1044	0.0678233	0.0089676	3.93e-14	++	0	0.0149919	1	0.9025	58678	15839172	16924421	Trans	Trans_HC	missense_variant	ENSG00000180530	NRIP1	Dhindsa_Nature_2023
OID00307_OID21060	6:33071335:C_T	CPA2	P48052	rs3117240	6	33071335	NA	NA	t	c	0.7683	-0.0450203	0.0065829	7.98e-12	--	0	0.493033	1	0.4826	57511	25500000	34000000	Trans	Trans_HC	downstream_gene_variant	ENSG00000228688	COL11A2P1	Dhindsa_Nature_2023
OID00307_OID21060	7:116968626:C_T	CPA2	P48052	rs39319	7	116968626	1	0.0806639	t	c	0.6515	-0.038308	0.0061246	3.98e-10	--	70.7	3.41131	1	0.06475	56236	116469876	117523912	Trans	Trans_HC	intergenic_variant	-	-	NA
OID00307_OID21060	7:129838361:A_G	CPA2	P48052	rs11979382	7	129838361	3	0.708581	a	g	0.0755	0.24854	0.0109376	2.63e-114	++	0	0.800291	1	0.371	58678	128292388	130968015	Cis	Cis_HC	intron_variant	ENSG00000146842	TMEM209	Dhindsa_Nature_2023|Sun_finemapped_Nature_2023
OID00307_OID21060	7:129866607:A_C	CPA2	P48052	rs12535520	7	129866607	2	0.26231	a	c	0.2193	0.361144	0.0069063	2.54e-596	++	0	0.005246	1	0.9423	58678	128292388	130968015	Cis	Cis_HC	intergenic_variant	-	-	Dhindsa_Nature_2023|Sun_Nature_2023|Koprulu_NatMetab_2023|Png_2021_NatComms|Sun_finemapped_Nature_2023|Repetto_2024_NatHumBehav
OID00307_OID21060	7:129871072:A_G	CPA2	P48052	rs2087244	7	129871072	4	0.875761	a	g	0.5108	0.0999339	0.0057587	1.85e-67	++	14.1	1.16414	1	0.2806	58678	128292388	130968015	Cis	Cis_HC	intergenic_variant	-	-	Dhindsa_Nature_2023|Png_2021_NatComms|Sun_finemapped_Nature_2023
OID00307_OID21060	7:129879725:C_T	CPA2	P48052	rs539233767	7	129879725	5	1	t	c	0.0949	0.47946	0.0124254	9.79e-326	?+	0	0	0	1	47207	128292388	130968015	Cis	Cis_LC	intergenic_variant	-	-	Png_2021_NatComms|Sun_finemapped_Nature_2023
OID00307_OID21060	7:129917148:C_T	CPA2	P48052	rs142232360	7	129917148	6	0.518103	t	c	0.0059	-0.014865	0.0385809	0.7	-+	89.2	9.24286	1	0.002364	56358	128292388	130968015	Cis	Cis_LC	intron_variant	ENSG00000158516	CPA2	Sun_finemapped_Nature_2023
OID00307_OID21060	7:129922498:C_T	CPA2	P48052	rs6952090	7	129922498	1	1	t	c	0.6506	0.369345	0.0059756	3.43e-832	++	0	0.298142	1	0.585	58678	128292388	130968015	Cis	Cis_HC	intron_variant	ENSG00000158516	CPA2	Dhindsa_Nature_2023|Sun_Nature_2023|Koprulu_NatMetab_2023|Png_2021_NatComms|Sun_finemapped_Nature_2023|Repetto_2024_NatHumBehav
OID00307_OID21060	7:130701051:C_T	CPA2	P48052	rs10256333	7	130701051	7	0.999422	t	c	0.0132	0.163265	0.0603754	0.00685	++	0	0.271509	1	0.6023	50224	128292388	130968015	Trans	Trans_LC	intron_variant	ENSG00000231721	LINC-PINT	NA
OID00307_OID21060	7:73017657:C_T	CPA2	P48052	rs35368205	7	73017657	1	0.0577332	t	c	0.1959	-0.050115	0.0072134	3.72e-12	--	0	0.660298	1	0.4165	58261	72350178	73542085	Trans	Trans_HC	intron_variant	ENSG00000009950	MLXIPL	Dhindsa_Nature_2023
OID00307_OID21060	8:10516880:C_G	CPA2	P48052	rs56057779	8	10516880	1	0.359271	c	g	0.5609	0.0556193	0.0055404	1.03e-23	++	68.2	3.14547	1	0.07614	58678	7589277	12396335	Trans	Trans_HC	intron_variant	ENSG00000183638	RP1L1	Dhindsa_Nature_2023|Sun_Nature_2023|Sun_finemapped_Nature_2023
OID00307_OID21060	8:10565527:C_G	CPA2	P48052	rs4841425	8	10565527	2	0.213773	c	g	0.078	0.0981457	0.0103886	3.47e-21	++	30.3	1.43445	1	0.231	58678	7589277	12396335	Trans	Trans_HC	intron_variant	ENSG00000183638	RP1L1	Dhindsa_Nature_2023|Sun_finemapped_Nature_2023
OID00307_OID21060	8:76430823:A_G	CPA2	P48052	rs62523461	8	76430823	2	0.149804	a	g	0.7928	-0.0242791	0.0067605	0.000329	--	53.3	2.14006	1	0.1435	58678	75943992	77021931	Trans	Trans_LC	intron_variant	ENSG00000164749	HNF4G	NA
OID00307_OID21060	8:76443992:C_G	CPA2	P48052	rs1515015	8	76443992	1	0.940779	c	g	0.3286	-0.0463194	0.0058554	2.56e-15	--	0	0.0021341	1	0.9632	58678	75943992	77021931	Trans	Trans_HC	intron_variant	ENSG00000164749	HNF4G	NA
OID00307_OID21060	9:136143442:A_G	CPA2	P48052	rs612169	9	136143442	NA	NA	a	g	0.6742	0.0897875	0.0058665	7.07e-53	++	0	0.27493	1	0.6	58678	135581319	136839755	Trans	Trans_HC	intron_variant	ENSG00000175164	ABO	Dhindsa_Nature_2023|Sun_Nature_2023|Sun_finemapped_Nature_2023
OID00307_OID21060	9:138975992:A_G	CPA2	P48052	rs117711787	9	138975992	1	0.991339	a	g	0.0108	-0.194287	0.0282396	5.99e-12	--	0	0.376327	1	0.5396	55823	138475992	139475992	Trans	Trans_HC	intron_variant	ENSG00000148411	NACC2	NA
OID00308_OID21316	12:111973358:A_G	CD38	P28907	rs597808	12	111973358	1	0.622289	a	g	0.4839	0.0601366	0.0047278	4.59e-37	++	33.2	1.49724	1	0.2211	58196	110860290	113406415	Trans	Trans_HC	intron_variant	ENSG00000204842	ATXN2	Dhindsa_Nature_2023|Sun_Nature_2023|Sun_finemapped_Nature_2023
OID00308_OID21316	16:20365012:C_T	CD38	P28907	rs28362063	16	20365012	1	0.0976703	t	c	0.819	0.041999	0.0061199	6.76e-12	++	67.7	3.09197	1	0.07868	58196	19853049	20892332	Trans	Trans_HC	intron_variant	ENSG00000169344	UMOD	Dhindsa_Nature_2023
OID00308_OID21316	17:80191348:C_T	CD38	P28907	rs12601778	17	80191348	1	0.252249	t	c	0.429	0.0336493	0.0047988	2.35e-12	++	0	0.344185	1	0.5574	58196	79691348	80691348	Trans	Trans_HC	intron_variant	ENSG00000141526	SLC16A3	NA
OID00308_OID21316	4:15568992:C_T	CD38	P28907	rs13121363	4	15568992	10	0.102264	t	c	0.2844	-0.0110301	0.0054332	0.0423	--	0	0.208519	1	0.6479	58196	14427429	16543472	Cis	Cis_LC	splice_region_variant	ENSG00000048342	CC2D2A	Dhindsa_Nature_2023|Sun_finemapped_Nature_2023
OID00308_OID21316	4:15695470:C_T	CD38	P28907	rs115925576	4	15695470	9	0.999978	t	c	0.9907	-0.314429	0.0264256	1.20e-32	--	0	0.895721	1	0.3439	57324	14427429	16543472	Cis	Cis_HC	intron_variant	ENSG00000237765	FAM200B	Dhindsa_Nature_2023
OID00308_OID21316	4:15728221:A_C	CD38	P28907	rs4292325	4	15728221	7	0.369428	a	c	0.1364	0.04271	0.0071912	2.86e-9	++	0	0.0077235	1	0.93	58196	14427429	16543472	Cis	Cis_HC	intron_variant	ENSG00000109743	BST1	Dhindsa_Nature_2023|Sun_finemapped_Nature_2023
OID00308_OID21316	4:15755905:C_T	CD38	P28907	rs868763	4	15755905	2	0.999936	t	c	0.7972	-0.205354	0.0061446	6.98e-245	--	25	1.33245	1	0.2484	58196	14427429	16543472	Cis	Cis_HC	intergenic_variant	-	-	Dhindsa_Nature_2023|Sun_finemapped_Nature_2023
OID00308_OID21316	4:15759929:A_C	CD38	P28907	rs28660365	4	15759929	3	0.698763	a	c	0.1481	0.0410029	0.0069557	3.75e-9	-+	86.4	7.34504	1	0.006725	58196	14427429	16543472	Cis	Cis_LC	intergenic_variant	-	-	Dhindsa_Nature_2023|Sun_finemapped_Nature_2023
OID00308_OID21316	4:15771291:A_C	CD38	P28907	rs35245077	4	15771291	8	0.999944	a	c	0.0257	-0.181697	0.018181	1.62e-23	--	0	0.613805	1	0.4334	50194	14427429	16543472	Cis	Cis_HC	intergenic_variant	-	-	NA
OID00308_OID21316	4:15786408:C_T	CD38	P28907	rs7681718	4	15786408	1	0.262449	t	c	0.225	-0.405656	0.0058392	1.13e-1050	--	85.2	6.74159	1	0.009419	58196	14427429	16543472	Cis	Cis_HC	intron_variant	ENSG00000004468	CD38	Dhindsa_Nature_2023|Sun_Nature_2023|Sun_finemapped_Nature_2023|Koprulu_NatMetab_2023|Repetto_2024_NatHumBehav|Pietzner_2021_NatComm
OID00308_OID21316	4:15825360:C_T	CD38	P28907	rs13434425	4	15825360	6	0.506972	t	c	0.9703	0.0392855	0.0145371	0.00688	++	75.4	4.06055	1	0.0439	58196	14427429	16543472	Cis	Cis_LC	intron_variant	ENSG00000004468	CD38	Sun_finemapped_Nature_2023
OID00308_OID21316	4:15856654:C_T	CD38	P28907	rs10516294	4	15856654	4	0.887734	t	c	0.5514	0.192156	0.0049442	2.06e-330	++	84.9	6.61613	1	0.01011	58196	14427429	16543472	Cis	Cis_HC	downstream_gene_variant	ENSG00000004468	CD38	Sun_Nature_2023|Sun_finemapped_Nature_2023|Koprulu_NatMetab_2023|Repetto_2024_NatHumBehav|Pietzner_2021_NatComm
OID00308_OID21316	4:15874898:A_G	CD38	P28907	rs116539566	4	15874898	5	0.377513	a	g	0.0243	-0.0686543	0.0167289	4.06e-5	--	22.9	1.2974	1	0.2547	57029	14427429	16543472	Cis	Cis_LC	intergenic_variant	-	-	Dhindsa_Nature_2023|Sun_finemapped_Nature_2023
OID00308_OID21316	4:187164081:C_T	CD38	P28907	rs61000956	4	187164081	1	0.332919	t	c	0.521	0.0458051	0.0051506	5.94e-19	++	97.2	35.7462	1	2.25e-09	53258	186621070	187678300	Trans	Trans_LC	intron_variant	ENSG00000164344	KLKB1	Dhindsa_Nature_2023|Repetto_2024_NatHumBehav
OID00308_OID21316	4:77410318:A_C	CD38	P28907	rs4859682	4	77410318	1	0.171544	a	c	0.4544	0.0336505	0.0049054	6.89e-12	++	0	0.33033	1	0.5655	58196	76894018	77914144	Trans	Trans_HC	intron_variant	ENSG00000138771	SHROOM3	NA
OID00308_OID21316	6:43821897:A_G	CD38	P28907	rs7357039	6	43821897	1	0.258238	a	g	0.2967	-0.0341111	0.005172	4.24e-11	--	24.6	1.32565	1	0.2496	58196	43321897	44321897	Trans	Trans_HC	upstream_gene_variant	ENSG00000223469	RP11-344J7.2	NA
OID00308_OID21316	7:151413194:C_T	CD38	P28907	rs10224210	7	151413194	1	0.420381	t	c	0.7202	-0.0372044	0.0052475	1.34e-12	--	0	0.0148526	1	0.903	58196	150913124	151915536	Trans	Trans_HC	intron_variant	ENSG00000106617	PRKAG2	NA
OID00309_OID21028	10:101912064:C_T	SMPD1	P17405	rs2862954	10	101912064	1	0.348662	t	c	0.5048	0.0511544	0.0053162	6.43e-22	++	0	0.522427	1	0.4698	58607	101320665	102539463	Trans	Trans_HC	missense_variant	ENSG00000107566	ERLIN1	Dhindsa_Nature_2023|Sun_Nature_2023|Sun_finemapped_Nature_2023
OID00309_OID21028	10:113950418:C_T	SMPD1	P17405	rs7096937	10	113950418	1	0.10838	t	c	0.2726	0.0431755	0.006048	9.41e-13	++	0	0.693426	1	0.405	58607	113410721	114450418	Trans	Trans_HC	intron_variant	ENSG00000119927	GPAM	Dhindsa_Nature_2023
OID00309_OID21028	10:114007931:C_G	SMPD1	P17405	rs7903487	10	114007931	2	0.0509881	c	g	0.2849	-0.031377	0.0059025	1.06e-7	--	0	0.007212	1	0.9323	58607	113410721	114450418	Trans	Trans_LC	intergenic_variant	-	-	NA
OID00309_OID21028	10:65005399:C_T	SMPD1	P17405	rs7902343	10	65005399	1	0.0953209	t	c	0.4692	0.0812766	0.0053353	2.11e-52	++	0	0.452514	1	0.5011	58607	64261091	65900080	Trans	Trans_HC	intron_variant	ENSG00000171988	JMJD1C	Dhindsa_Nature_2023|Sun_Nature_2023|Eldjarn_nonnorm_Nature_2023|Eldjarn_smpnorm_Nature_2023|Ferkingstad_2021_NatGen|Sun_finemapped_Nature_2023
OID00309_OID21028	10:74637598:A_G	SMPD1	P17405	rs16930150	10	74637598	1	0.1091	a	g	0.9575	0.113861	0.0132795	9.98e-18	++	0	0.212409	1	0.6449	58607	73506554	75214177	Trans	Trans_HC	intron_variant	ENSG00000156026	MCU	NA
OID00309_OID21028	11:6342969:C_T	SMPD1	P17405	rs527749153	11	6342969	7	0.733002	t	c	0.004	-0.675999	0.0513686	1.50e-39	--	76.7	4.28602	1	0.03843	48123	4750185	7193981	Cis	Cis_HC	upstream_gene_variant	ENSG00000170955	PRKCDBP	Dhindsa_Nature_2023|Sun_finemapped_Nature_2023
OID00309_OID21028	11:6366692:A_T	SMPD1	P17405	rs543736375	11	6366692	10	0.605681	a	t	0.9973	0.414298	0.0577314	7.16e-13	++	0	0.497916	1	0.4804	51797	4750185	7193981	Cis	Cis_HC	intergenic_variant	-	-	NA
OID00309_OID21028	11:6397336:C_T	SMPD1	P17405	rs2101469	11	6397336	9	1	t	c	0.7873	0.267456	0.0068137	5.40e-337	++	0	0.143786	1	0.7045	57857	4750185	7193981	Cis	Cis_HC	intergenic_variant	-	-	Eldjarn_smpnorm_Nature_2023|Dhindsa_Nature_2023|Eldjarn_nonnorm_Nature_2023|Ferkingstad_2021_NatGen|Sun_Nature_2023|Png_2021_NatComms|Koprulu_NatMetab_2023|Sun_finemapped_Nature_2023|Repetto_2024_NatHumBehav|Zhang_2022_NatGet_EApop|Pietzner_2021_Science|Zhang_2022_NatGet_AApop|Pietzner_2021_NatComm
OID00309_OID21028	11:6411935:C_T	SMPD1	P17405	rs1050228	11	6411935	1	1	t	c	0.4481	-0.333432	0.0061945	1.04e-631	--	56.5	2.29933	1	0.1294	52282	4750185	7193981	Cis	Cis_HC	missense_variant	ENSG00000166311	SMPD1	Eldjarn_smpnorm_Nature_2023|Dhindsa_Nature_2023|Eldjarn_nonnorm_Nature_2023|Ferkingstad_2021_NatGen|Sun_Nature_2023|Png_2021_NatComms|Koprulu_NatMetab_2023|Sun_finemapped_Nature_2023|Repetto_2024_NatHumBehav|Zhang_2022_NatGet_EApop|Pietzner_2021_Science|Zhang_2022_NatGet_AApop|Pietzner_2021_NatComm
OID00309_OID21028	11:6412635:A_G	SMPD1	P17405	rs142215226	11	6412635	8	0.999781	a	g	6e-04	1.25904	0.125447	1.05e-23	?+	0	0	0	1	47135	4750185	7193981	Cis	Cis_LC	missense_variant	ENSG00000166311	SMPD1	Dhindsa_Nature_2023
OID00309_OID21028	11:6415259:A_G	SMPD1	P17405	rs144873307	11	6415259	4	1	a	g	0.0025	-0.942449	0.0592214	5.07e-57	--	0	0.0897251	1	0.7645	52669	4750185	7193981	Cis	Cis_HC	missense_variant	ENSG00000166311	SMPD1	Eldjarn_smpnorm_Nature_2023|Dhindsa_Nature_2023|Ferkingstad_2021_NatGen|Sun_finemapped_Nature_2023
OID00309_OID21028	11:6415491:A_T	SMPD1	P17405	rs142787001	11	6415491	5	1	a	t	0.9958	0.800367	0.0437618	1.01e-74	++	34	1.51595	1	0.2182	56287	4750185	7193981	Cis	Cis_HC	missense_variant	ENSG00000166311	SMPD1	Eldjarn_nonnorm_Nature_2023|Dhindsa_Nature_2023|Ferkingstad_2021_NatGen|Eldjarn_smpnorm_Nature_2023|Sun_finemapped_Nature_2023
OID00309_OID21028	11:6417627:C_G	SMPD1	P17405	rs55869916	11	6417627	3	1	c	g	0.049	0.120714	0.0129913	1.52e-20	++	0	0.311113	1	0.577	57857	4750185	7193981	Cis	Cis_HC	non_coding_transcript_exon_variant	ENSG00000166313	APBB1	NA
OID00309_OID21028	11:6429070:C_T	SMPD1	P17405	rs560367894	11	6429070	6	1	t	c	0.0236	-0.413801	0.021647	1.86e-81	--	66.3	2.97167	1	0.08473	49414	4750185	7193981	Cis	Cis_HC	intron_variant	ENSG00000166313	APBB1	NA
OID00309_OID21028	11:6429552:A_G	SMPD1	P17405	rs11040888	11	6429552	2	1	a	g	0.3049	-0.306134	0.0060305	4.03e-562	--	68.6	3.18934	1	0.07412	58607	4750185	7193981	Cis	Cis_HC	intron_variant	ENSG00000166313	APBB1	Eldjarn_smpnorm_Nature_2023|Dhindsa_Nature_2023|Eldjarn_nonnorm_Nature_2023|Ferkingstad_2021_NatGen|Sun_Nature_2023|Png_2021_NatComms|Koprulu_NatMetab_2023|Sun_finemapped_Nature_2023|Repetto_2024_NatHumBehav|Zhang_2022_NatGet_EApop|Pietzner_2021_Science|Zhang_2022_NatGet_AApop|Pietzner_2021_NatComm
OID00309_OID21028	12:102091017:G_T	SMPD1	P17405	rs3809260	12	102091017	2	0.208739	t	g	0.5846	0.256518	0.0055982	2.08e-458	++	76.5	4.25784	1	0.03907	57857	101008105	103785304	Trans	Trans_HC	intron_variant	ENSG00000111666	CHPT1	Dhindsa_Nature_2023|Ferkingstad_2021_NatGen|Eldjarn_smpnorm_Nature_2023|Eldjarn_nonnorm_Nature_2023|Sun_Nature_2023|Sun_finemapped_Nature_2023|Png_2021_NatComms|Repetto_2024_NatHumBehav|Pietzner_2021_Science|Pietzner_2021_NatComm
OID00309_OID21028	12:102091358:C_T	SMPD1	P17405	rs765496457	12	102091358	5	1	t	c	0.0011	0.993169	0.104663	2.33e-21	?+	0	0	0	1	47135	101008105	103785304	Trans	Trans_LC	intron_variant	ENSG00000111666	CHPT1	Eldjarn_smpnorm_Nature_2023|Dhindsa_Nature_2023|Eldjarn_nonnorm_Nature_2023|Sun_finemapped_Nature_2023
OID00309_OID21028	12:102175646:A_G	SMPD1	P17405	rs12316297	12	102175646	7	0.253406	a	g	0.0077	-0.0269766	0.0455913	0.554	--	0	0.0810974	1	0.7758	56049	101008105	103785304	Trans	Trans_LC	intron_variant	ENSG00000111670	GNPTAB	NA
OID00309_OID21028	12:102190521:C_T	SMPD1	P17405	rs117566084	12	102190521	3	1	t	c	0.0099	0.503813	0.0286198	2.31e-69	++	88.6	8.73755	1	0.003117	53270	101008105	103785304	Trans	Trans_HC	missense_variant	ENSG00000111670	GNPTAB	Eldjarn_nonnorm_Nature_2023|Eldjarn_smpnorm_Nature_2023|Dhindsa_Nature_2023|Ferkingstad_2021_NatGen|Sun_finemapped_Nature_2023
OID00309_OID21028	12:102217720:A_C	SMPD1	P17405	rs10860794	12	102217720	1	0.200923	a	c	0.2919	-0.343821	0.0060312	2.88e-708	--	64.1	2.78801	1	0.09497	58607	101008105	103785304	Trans	Trans_HC	intron_variant	ENSG00000111670	GNPTAB	Ferkingstad_2021_NatGen|Dhindsa_Nature_2023|Eldjarn_smpnorm_Nature_2023|Eldjarn_nonnorm_Nature_2023|Sun_Nature_2023|Sun_finemapped_Nature_2023|Png_2021_NatComms|Repetto_2024_NatHumBehav|Pietzner_2021_Science|Pietzner_2021_NatComm
OID00309_OID21028	12:102277719:A_T	SMPD1	P17405	rs564647814	12	102277719	6	0.999998	a	t	0.9625	0.388437	0.0179262	4.05e-104	++	0	0.0458853	1	0.8304	47620	101008105	103785304	Trans	Trans_HC	intron_variant	ENSG00000136048	DRAM1	Ferkingstad_2021_NatGen
OID00309_OID21028	12:102281382:C_T	SMPD1	P17405	rs192855228	12	102281382	4	0.999226	t	c	7e-04	0.970405	0.118684	2.93e-16	?+	0	0	0	1	47135	101008105	103785304	Trans	Trans_LC	intron_variant	ENSG00000136048	DRAM1	Sun_finemapped_Nature_2023
OID00309_OID21028	12:111904371:A_T	SMPD1	P17405	rs4766578	12	111904371	1	0.331519	a	t	0.5054	-0.0393673	0.0054716	6.25e-13	--	75.2	4.03712	1	0.04451	58607	111365049	112507756	Trans	Trans_HC	intron_variant	ENSG00000204842	ATXN2	NA
OID00309_OID21028	12:124228300:A_T	SMPD1	P17405	rs117654599	12	124228300	1	0.770336	a	t	0.0138	-0.182574	0.0249112	2.32e-13	--	0	0.708952	1	0.3998	57857	123632797	124728300	Trans	Trans_HC	intron_variant	ENSG00000185344	ATP6V0A2	NA
OID00309_OID21028	13:41689067:A_G	SMPD1	P17405	rs117230571	13	41689067	1	0.343485	a	g	0.9237	-0.106318	0.0102101	2.16e-25	--	50	1.99913	1	0.1574	58605	40756360	42189067	Trans	Trans_HC	intergenic_variant	-	-	Dhindsa_Nature_2023|Eldjarn_smpnorm_Nature_2023|Sun_Nature_2023|Sun_finemapped_Nature_2023
OID00309_OID21028	13:74758375:C_T	SMPD1	P17405	rs9543544	13	74758375	1	0.228884	t	c	0.542	-0.0391821	0.0053932	3.73e-13	--	0	0.0918952	1	0.7618	58607	74248606	75274198	Trans	Trans_HC	intergenic_variant	-	-	NA
OID00309_OID21028	14:39722682:A_G	SMPD1	P17405	rs11622951	14	39722682	NA	NA	a	g	0.4643	0.0543828	0.0053565	3.22e-24	++	0	0.763175	1	0.3823	58607	39154756	40568314	Trans	Trans_HC	3_prime_UTR_variant	ENSG00000150526	MIA2	Dhindsa_Nature_2023|Eldjarn_nonnorm_Nature_2023|Ferkingstad_2021_NatGen|Sun_Nature_2023|Sun_finemapped_Nature_2023
OID00309_OID21028	14:93652974:G_T	SMPD1	P17405	rs145078947	14	93652974	2	0.994081	t	g	0.0025	0.637535	0.0559749	4.71e-30	++	70.4	3.37624	1	0.06614	51797	93152974	95377868	Trans	Trans_HC	missense_variant	ENSG00000153485	TMEM251	Dhindsa_Nature_2023|Sun_finemapped_Nature_2023
OID00309_OID21028	14:94838142:G_T	SMPD1	P17405	rs112635299	14	94838142	1	1	t	g	0.0211	0.367384	0.0189403	8.19e-84	++	0	0.664116	1	0.4151	58607	93152974	95377868	Trans	Trans_HC	downstream_gene_variant	ENSG00000197249	SERPINA1	Dhindsa_Nature_2023|Eldjarn_smpnorm_Nature_2023|Sun_Nature_2023|Eldjarn_nonnorm_Nature_2023|Ferkingstad_2021_NatGen|Sun_finemapped_Nature_2023|Repetto_2024_NatHumBehav
OID00309_OID21028	14:94847262:A_T	SMPD1	P17405	rs17580	14	94847262	3	0.695527	a	t	0.0481	0.0658883	0.0127617	2.43e-7	++	38.9	1.63581	1	0.2009	57857	93152974	95377868	Trans	Trans_LC	missense_variant	ENSG00000197249	SERPINA1	NA
OID00309_OID21028	15:43820717:C_T	SMPD1	P17405	rs55707100	15	43820717	1	0.673804	t	c	0.0294	0.157306	0.0164904	1.44e-21	++	8.1	1.08807	1	0.2969	58607	42599550	45447434	Trans	Trans_HC	missense_variant	ENSG00000166963	MAP1A	Dhindsa_Nature_2023|Sun_Nature_2023|Eldjarn_nonnorm_Nature_2023|Ferkingstad_2021_NatGen|Sun_finemapped_Nature_2023
OID00309_OID21028	15:60883281:A_C	SMPD1	P17405	rs339969	15	60883281	1	0.635364	a	c	0.6131	0.0522799	0.0054639	1.09e-21	++	0	0.455676	1	0.4997	58607	60378030	61479812	Trans	Trans_HC	intron_variant	ENSG00000069667	RORA	Ferkingstad_2021_NatGen|Eldjarn_smpnorm_Nature_2023|Eldjarn_nonnorm_Nature_2023|Sun_Nature_2023|Sun_finemapped_Nature_2023
OID00309_OID21028	17:44213921:A_C	SMPD1	P17405	rs2696605	17	44213921	1	0.00242217	a	c	0.77	-0.0495906	0.0064343	1.29e-14	--	0	0.684779	1	0.4079	56171	43072419	45326056	Trans	Trans_HC	intron_variant	ENSG00000120071	KANSL1	Ferkingstad_2021_NatGen
OID00309_OID21028	19:18221964:A_C	SMPD1	P17405	rs273507	19	18221964	3	0.530017	a	c	0.7028	-0.0449372	0.0058444	1.48e-14	--	0	0.0036353	1	0.9519	58607	17712786	20293545	Trans	Trans_HC	intron_variant	ENSG00000099308	MAST3	NA
OID00309_OID21028	19:19379549:C_T	SMPD1	P17405	rs58542926	19	19379549	1	0.979228	t	c	0.0765	0.159437	0.0100628	1.54e-56	++	0	7.34e-05	1	0.9932	58607	17712786	20293545	Trans	Trans_HC	missense_variant	ENSG00000213996	TM6SF2	Dhindsa_Nature_2023|Eldjarn_smpnorm_Nature_2023|Sun_Nature_2023|Ferkingstad_2021_NatGen|Eldjarn_nonnorm_Nature_2023|Sun_finemapped_Nature_2023|Repetto_2024_NatHumBehav|Pietzner_2021_Science|Pietzner_2021_NatComm
OID00309_OID21028	19:19458388:A_G	SMPD1	P17405	rs182611493	19	19458388	2	0.618855	a	g	0.9854	-0.220366	0.0259079	1.80e-17	--	26.6	1.36166	1	0.2433	52497	17712786	20293545	Trans	Trans_HC	intron_variant	ENSG00000129933	MAU2	Dhindsa_Nature_2023|Sun_finemapped_Nature_2023
OID00309_OID21028	19:45411941:C_T	SMPD1	P17405	rs429358	19	45411941	1	0.999848	t	c	0.8414	0.0970777	0.0072657	1.02e-40	++	0	0.400392	1	0.5269	58607	44887596	45928234	Trans	Trans_HC	missense_variant	ENSG00000130203	APOE	Dhindsa_Nature_2023|Ferkingstad_2021_NatGen|Eldjarn_nonnorm_Nature_2023|Sun_Nature_2023|Sun_finemapped_Nature_2023
OID00309_OID21028	19:54675097:C_T	SMPD1	P17405	rs11668882	19	54675097	1	0.550883	t	c	0.5581	-0.0659875	0.0054044	2.75e-34	--	0	0.962263	1	0.3266	58190	54139868	55177897	Trans	Trans_HC	intron_variant	ENSG00000167608	TMC4	Dhindsa_Nature_2023|Sun_Nature_2023|Eldjarn_nonnorm_Nature_2023|Ferkingstad_2021_NatGen|Eldjarn_smpnorm_Nature_2023|Sun_finemapped_Nature_2023
OID00309_OID21028	1:172485753:G_T	SMPD1	P17405	rs5014539	1	172485753	1	0.166003	t	g	0.5761	0.0466549	0.0053756	3.99e-18	++	0	0.0014382	1	0.9697	58607	171972186	173125668	Trans	Trans_HC	intergenic_variant	-	-	Eldjarn_smpnorm_Nature_2023|Dhindsa_Nature_2023|Ferkingstad_2021_NatGen|Eldjarn_nonnorm_Nature_2023
OID00309_OID21028	1:177938437:A_G	SMPD1	P17405	rs6682862	1	177938437	1	0.230248	a	g	0.1691	0.0489271	0.0071386	7.19e-12	++	74.2	3.87759	1	0.04893	58607	177438437	178438437	Trans	Trans_HC	intron_variant	ENSG00000120341	SEC16B	NA
OID00309_OID21028	1:184672098:A_G	SMPD1	P17405	rs78444298	1	184672098	1	0.99999	a	g	0.0195	-0.188528	0.0196475	8.35e-22	--	76	4.17379	1	0.04105	57857	183982696	185365132	Trans	Trans_HC	missense_variant	ENSG00000116406	EDEM3	Dhindsa_Nature_2023|Sun_Nature_2023|Ferkingstad_2021_NatGen|Eldjarn_nonnorm_Nature_2023|Eldjarn_smpnorm_Nature_2023|Sun_finemapped_Nature_2023
OID00309_OID21028	1:184702008:A_G	SMPD1	P17405	rs41264582	1	184702008	2	0.987886	a	g	0.0176	-0.127238	0.0210678	1.55e-9	--	32.1	1.47352	1	0.2248	54561	183982696	185365132	Trans	Trans_HC	missense_variant	ENSG00000116406	EDEM3	Dhindsa_Nature_2023|Sun_finemapped_Nature_2023
OID00309_OID21028	1:196692378:C_T	SMPD1	P17405	rs374896	1	196692378	1	0.0997648	t	c	0.4221	-0.0396037	0.0053859	1.93e-13	+-	90.8	10.9179	1	0.0009524	58607	196173430	197367233	Trans	Trans_LC	intron_variant	ENSG00000000971	CFH	Dhindsa_Nature_2023|Eldjarn_smpnorm_Nature_2023
OID00309_OID21028	1:27021913:C_G	SMPD1	P17405	rs114165349	1	27021913	1	0.534054	c	g	0.0254	0.121635	0.0178858	1.04e-11	++	0	0.0296283	1	0.8633	57857	26487646	27762545	Trans	Trans_HC	upstream_gene_variant	ENSG00000117713	ARID1A	NA
OID00309_OID21028	20:17844492:G_T	SMPD1	P17405	rs2618567	20	17844492	1	0.752492	t	g	0.6588	-0.0474338	0.005646	4.42e-17	--	0	0.413267	1	0.5203	57440	17343824	18344492	Trans	Trans_HC	intergenic_variant	-	-	NA
OID00309_OID21028	22:44324730:C_T	SMPD1	P17405	rs738408	22	44324730	1	0.397743	t	c	0.2187	0.0563216	0.0064213	1.77e-18	++	74.2	3.88134	1	0.04883	58607	43824727	44894019	Trans	Trans_HC	synonymous_variant	ENSG00000100344	PNPLA3	Ferkingstad_2021_NatGen|Dhindsa_Nature_2023|Eldjarn_nonnorm_Nature_2023|Eldjarn_smpnorm_Nature_2023|Sun_Nature_2023|Sun_finemapped_Nature_2023
OID00309_OID21028	2:71233863:C_G	SMPD1	P17405	rs68023366	2	71233863	1	0.162647	c	g	0.7626	0.0433624	0.0065128	2.78e-11	++	0	0.42067	1	0.5166	53528	70711417	71733863	Trans	Trans_HC	intron_variant	ENSG00000236469	AC007040.8	Dhindsa_Nature_2023
OID00309_OID21028	4:106106709:A_G	SMPD1	P17405	rs28493806	4	106106709	1	0.254718	a	g	0.6294	-0.0365168	0.0055191	3.68e-11	--	0	0.317306	1	0.5732	58607	105606709	106606709	Trans	Trans_HC	intron_variant	ENSG00000168769	TET2	NA
OID00309_OID21028	4:110638824:C_T	SMPD1	P17405	rs114816312	4	110638824	1	0.855131	t	c	0.008	0.318099	0.0313982	4.02e-24	++	1.8	1.0185	1	0.3129	53270	109595620	111487437	Trans	Trans_HC	missense_variant	ENSG00000123739	PLA2G12A	Dhindsa_Nature_2023|Sun_Nature_2023|Sun_finemapped_Nature_2023
OID00309_OID21028	4:119733323:A_G	SMPD1	P17405	rs4834705	4	119733323	2	0.0741814	a	g	0.3783	-0.0251841	0.005496	4.60e-6	--	0	0.0015834	1	0.9683	58607	118912048	120295693	Trans	Trans_LC	intron_variant	ENSG00000150961	SEC24D	Dhindsa_Nature_2023|Sun_Nature_2023|Sun_finemapped_Nature_2023
OID00309_OID21028	4:119734184:A_G	SMPD1	P17405	rs114082534	4	119734184	1	0.00887983	a	g	0.0559	-0.0965213	0.0117348	1.95e-16	--	0	0.0042264	1	0.9482	58607	118912048	120295693	Trans	Trans_HC	intron_variant	ENSG00000150961	SEC24D	Dhindsa_Nature_2023|Eldjarn_smpnorm_Nature_2023|Ferkingstad_2021_NatGen|Sun_finemapped_Nature_2023
OID00309_OID21028	4:154254534:A_G	SMPD1	P17405	rs77945361	4	154254534	1	0.924025	a	g	0.1486	-0.0685377	0.0075877	1.67e-19	--	0	0.0962356	1	0.7564	58607	153635692	154754534	Trans	Trans_HC	intron_variant	ENSG00000109654	TRIM2	Eldjarn_nonnorm_Nature_2023|Ferkingstad_2021_NatGen|Eldjarn_smpnorm_Nature_2023|Sun_Nature_2023|Sun_finemapped_Nature_2023
OID00309_OID21028	4:3452345:A_G	SMPD1	P17405	rs59950280	4	3452345	1	0.999936	a	g	0.3313	0.0411329	0.0057432	7.95e-13	++	28.6	1.40149	1	0.2365	58607	2952345	3952345	Trans	Trans_HC	downstream_gene_variant	ENSG00000109758	HGFAC	NA
OID00309_OID21028	4:76736367:C_T	SMPD1	P17405	rs324700	4	76736367	2	0.0613116	t	c	0.2674	-0.0291898	0.0060323	1.31e-6	--	44.7	1.80834	1	0.1787	58607	76697674	77698637	Trans	Trans_LC	downstream_gene_variant	ENSG00000138768	USO1	NA
OID00309_OID21028	4:77198566:A_G	SMPD1	P17405	rs6858344	4	77198566	1	0.102791	a	g	0.3766	0.0360696	0.0054996	5.43e-11	++	0	0.504366	1	0.4776	58606	76697674	77698637	Trans	Trans_HC	intron_variant	ENSG00000189157	FAM47E	NA
OID00309_OID21028	4:88212545:A_G	SMPD1	P17405	rs13141053	4	88212545	1	0.115965	a	g	0.4274	-0.0450983	0.0054658	1.57e-16	--	0	0.0713863	1	0.7893	56921	87589908	88739853	Trans	Trans_HC	intergenic_variant	-	-	Sun_Nature_2023|Eldjarn_smpnorm_Nature_2023|Dhindsa_Nature_2023|Sun_finemapped_Nature_2023
OID00309_OID21028	5:153413390:C_T	SMPD1	P17405	rs2578377	5	153413390	1	0.0255147	t	c	0.6326	0.0374912	0.0054953	8.95e-12	++	0	0.293703	1	0.5879	58607	152860937	153993151	Trans	Trans_HC	missense_variant	ENSG00000055147	FAM114A2	Dhindsa_Nature_2023
OID00309_OID21028	5:172591337:G_T	SMPD1	P17405	rs8543	5	172591337	1	0.0871338	t	g	0.8692	0.0531207	0.0079135	1.91e-11	++	0	0.187749	1	0.6648	58607	172044816	173095024	Trans	Trans_HC	3_prime_UTR_variant	ENSG00000113734	BNIP1	NA
OID00309_OID21028	6:130364482:C_T	SMPD1	P17405	rs4895864	6	130364482	1	0.086482	t	c	0.5722	0.0483222	0.0053674	2.20e-19	++	0	0.0078089	1	0.9296	58607	129822357	130902228	Trans	Trans_HC	intron_variant	ENSG00000198945	L3MBTL3	Sun_Nature_2023|Dhindsa_Nature_2023|Sun_finemapped_Nature_2023
OID00309_OID21028	6:160422215:C_T	SMPD1	P17405	rs9346805	6	160422215	1	0.213367	t	c	0.136	-0.0520878	0.0078028	2.46e-11	--	0	0.0037319	1	0.9513	58607	159901028	160928561	Trans	Trans_HC	intron_variant	ENSG00000197081	IGF2R	NA
OID00309_OID21028	8:9183358:A_G	SMPD1	P17405	rs9987289	8	9183358	1	0.313598	a	g	0.0906	-0.0882451	0.0092726	1.79e-21	--	0	0.0713412	1	0.7894	58607	8677732	9721207	Trans	Trans_HC	intron_variant	ENSG00000254235	RP11-115J16.1	Eldjarn_smpnorm_Nature_2023|Sun_Nature_2023|Sun_finemapped_Nature_2023
OID00309_OID21028	9:34629160:A_G	SMPD1	P17405	rs73499092	9	34629160	1	0.19429	a	g	0.8358	-0.0569504	0.0072325	3.43e-15	--	0	0.504684	1	0.4774	58607	34080257	35187936	Trans	Trans_HC	upstream_gene_variant	ENSG00000205143	ARID3C	Eldjarn_nonnorm_Nature_2023|Ferkingstad_2021_NatGen|Eldjarn_smpnorm_Nature_2023|Dhindsa_Nature_2023|Sun_Nature_2023|Sun_finemapped_Nature_2023
OID00309_OID21028	9:5808379:A_G	SMPD1	P17405	rs10975293	9	5808379	1	0.120981	a	g	0.6378	0.0380039	0.0055329	6.48e-12	++	0	0.190676	1	0.6624	58607	5132130	6322475	Trans	Trans_HC	intron_variant	ENSG00000099219	ERMP1	NA
OID00310_OID21063	10:64396916:C_T	MSR1	P21757	rs10995249	10	64396916	2	0.0865153	t	c	0.3705	0.0313103	0.0053513	4.89e-9	++	0	0.3159	1	0.5741	58802	63852849	64932732	Trans	Trans_HC	intron_variant	ENSG00000138311	ZNF365	NA
OID00310_OID21063	10:64467176:C_T	MSR1	P21757	rs10995281	10	64467176	3	0.163011	t	c	0.5912	-0.0300181	0.0052915	1.40e-8	--	0	0.541405	1	0.4619	58827	63852849	64932732	Trans	Trans_HC	intergenic_variant	-	-	NA
OID00310_OID21063	11:126179519:C_T	MSR1	P21757	rs652534	11	126179519	2	0.998665	t	c	0.5902	-0.0870572	0.0052941	9.23e-61	--	68.4	3.16837	1	0.07508	58827	125557374	126869319	Trans	Trans_HC	intron_variant	ENSG00000110063	DCPS	Dhindsa_Nature_2023|Ferkingstad_2021_NatGen|Eldjarn_smpnorm_Nature_2023|Eldjarn_nonnorm_Nature_2023|Sun_finemapped_Nature_2023|Pietzner_2021_Science|Pietzner_2021_NatComm
OID00310_OID21063	11:126197026:G_T	MSR1	P21757	rs604255	11	126197026	9	0.15975	t	g	0.2359	-0.0458457	0.0061607	9.94e-14	--	49.2	1.97003	1	0.1604	58827	125557374	126869319	Trans	Trans_HC	intron_variant	ENSG00000110063	DCPS	Ferkingstad_2021_NatGen|Eldjarn_smpnorm_Nature_2023|Eldjarn_nonnorm_Nature_2023|Dhindsa_Nature_2023|Sun_finemapped_Nature_2023|Pietzner_2021_Science|Pietzner_2021_NatComm
OID00310_OID21063	11:126224448:C_G	MSR1	P21757	rs7937122	11	126224448	4	1	c	g	0.6069	-0.0846348	0.005355	2.88e-56	--	0	0.88927	1	0.3457	58827	125557374	126869319	Trans	Trans_HC	upstream_gene_variant	ENSG00000110080	ST3GAL4	Ferkingstad_2021_NatGen|Eldjarn_smpnorm_Nature_2023|Eldjarn_nonnorm_Nature_2023|Dhindsa_Nature_2023|Sun_finemapped_Nature_2023
OID00310_OID21063	11:126225964:C_T	MSR1	P21757	rs2848583	11	126225964	10	0.960106	t	c	0.147	0.0714321	0.0075758	4.14e-21	++	0	0.0127921	1	0.9099	58827	125557374	126869319	Trans	Trans_HC	5_prime_UTR_variant	ENSG00000110080	ST3GAL4	Dhindsa_Nature_2023|Pietzner_2021_Science|Pietzner_2021_NatComm
OID00310_OID21063	11:126231766:A_G	MSR1	P21757	rs142023863	11	126231766	8	0.43448	a	g	6e-04	-0.568549	0.119247	1.86e-6	?-	0	0	0	1	47359	125557374	126869319	Trans	Trans_LC	intron_variant	ENSG00000110080	ST3GAL4	NA
OID00310_OID21063	11:126265154:C_T	MSR1	P21757	rs73021441	11	126265154	3	0.975256	t	c	0.058	-0.201795	0.0111961	1.27e-72	--	1.6	1.01631	1	0.3134	58827	125557374	126869319	Trans	Trans_HC	intron_variant	ENSG00000110080	ST3GAL4	Eldjarn_nonnorm_Nature_2023|Eldjarn_smpnorm_Nature_2023|Ferkingstad_2021_NatGen|Dhindsa_Nature_2023|Sun_finemapped_Nature_2023|Repetto_2024_NatHumBehav
OID00310_OID21063	11:126276006:C_T	MSR1	P21757	rs190884962	11	126276006	5	0.999035	t	c	0.008	0.323505	0.0325261	2.62e-23	++	0	0.0665136	1	0.7965	53490	125557374	126869319	Trans	Trans_HC	missense_variant	ENSG00000110080	ST3GAL4	Dhindsa_Nature_2023|Eldjarn_nonnorm_Nature_2023|Ferkingstad_2021_NatGen|Eldjarn_smpnorm_Nature_2023|Sun_finemapped_Nature_2023
OID00310_OID21063	11:126291021:A_G	MSR1	P21757	rs11220486	11	126291021	7	0.67509	a	g	0.1994	0.0233504	0.0065747	0.000383	++	58	2.38242	1	0.1227	58827	125557374	126869319	Trans	Trans_LC	intron_variant	ENSG00000110080	ST3GAL4	Ferkingstad_2021_NatGen|Eldjarn_smpnorm_Nature_2023|Eldjarn_nonnorm_Nature_2023|Dhindsa_Nature_2023|Sun_finemapped_Nature_2023
OID00310_OID21063	11:126334805:C_T	MSR1	P21757	rs11220505	11	126334805	1	1	t	c	0.2222	0.127591	0.0062724	5.50e-92	++	77.1	4.3579	1	0.03684	58827	125557374	126869319	Trans	Trans_HC	intron_variant	ENSG00000149571	KIRREL3	Eldjarn_nonnorm_Nature_2023|Eldjarn_smpnorm_Nature_2023|Sun_Nature_2023|Ferkingstad_2021_NatGen|Sun_finemapped_Nature_2023
OID00310_OID21063	16:72079657:C_T	MSR1	P21757	rs77303550	16	72079657	1	0.402019	t	c	0.1925	-0.0552191	0.0065784	4.70e-17	--	0	0.507667	1	0.4762	58827	71579657	72614002	Trans	Trans_HC	intron_variant	ENSG00000140830	TXNL4B	NA
OID00310_OID21063	16:72181553:C_T	MSR1	P21757	rs79940707	16	72181553	2	0.426053	t	c	0.1558	-0.0302926	0.0071391	2.20e-5	--	0	0.0388914	1	0.8437	58827	71579657	72614002	Trans	Trans_LC	intron_variant	ENSG00000118557	PMFBP1	NA
OID00310_OID21063	17:7069412:A_G	MSR1	P21757	rs186021206	17	7069412	1	1	a	g	0.0065	1.25405	0.0372466	1.65e-248	++	97.4	38.4111	1	5.73e-10	52232	6462902	7740241	Trans	Trans_LC	intergenic_variant	-	-	Sun_Nature_2023|Dhindsa_Nature_2023|Sun_finemapped_Nature_2023
OID00310_OID21063	17:7080316:C_T	MSR1	P21757	rs55714927	17	7080316	2	0.975226	t	c	0.1924	0.123174	0.0066151	2.21e-77	++	82.4	5.6888	1	0.01707	58077	6462902	7740241	Trans	Trans_HC	synonymous_variant	ENSG00000141505	ASGR1	Eldjarn_nonnorm_Nature_2023|Eldjarn_smpnorm_Nature_2023|Dhindsa_Nature_2023|Sun_finemapped_Nature_2023
OID00310_OID21063	1:150407820:C_T	MSR1	P21757	rs12028001	1	150407820	2	0.0165405	t	c	0.3979	-0.0181722	0.0052949	0.000599	--	43.2	1.76172	1	0.1844	58410	149703716	151635855	Trans	Trans_LC	intron_variant	ENSG00000163125	RPRD2	NA
OID00310_OID21063	1:150737220:A_G	MSR1	P21757	rs41271951	1	150737220	1	0.813874	a	g	0.9157	0.09443	0.0093351	4.71e-24	++	77.8	4.49961	1	0.0339	58827	149703716	151635855	Trans	Trans_HC	missense_variant	ENSG00000163131	CTSS	Dhindsa_Nature_2023|Ferkingstad_2021_NatGen|Eldjarn_nonnorm_Nature_2023|Eldjarn_smpnorm_Nature_2023|Sun_Nature_2023|Sun_finemapped_Nature_2023
OID00310_OID21063	1:1590521:A_G	MSR1	P21757	rs79113395	1	1590521	1	0.215061	a	g	0.2638	-0.0482969	0.0061396	3.65e-15	--	0	0.0103046	1	0.9191	53378	1072939	2102587	Trans	Trans_HC	upstream_gene_variant	ENSG00000248333	CDK11B	NA
OID00310_OID21063	1:161500796:C_G	MSR1	P21757	rs72717048	1	161500796	1	0.402678	c	g	0.9209	-0.067105	0.0099655	1.65e-11	--	0	0.419412	1	0.5172	58077	160987452	162033055	Trans	Trans_HC	intron_variant	ENSG00000273112	RP11-25K21.6	NA
OID00310_OID21063	1:196684392:G_T	MSR1	P21757	rs6688272	1	196684392	1	0.0836559	t	g	0.4055	-0.0481155	0.0052693	6.77e-20	--	0	0.505603	1	0.477	58827	195853041	197441493	Trans	Trans_HC	intron_variant	ENSG00000000971	CFH	Dhindsa_Nature_2023|Ferkingstad_2021_NatGen|Eldjarn_nonnorm_Nature_2023
OID00310_OID21063	22:44324727:C_G	MSR1	P21757	rs738409	22	44324727	1	0.448231	c	g	0.7809	-0.0474817	0.0062284	2.47e-14	--	37	1.58788	1	0.2076	58827	43824727	44879565	Trans	Trans_HC	missense_variant	ENSG00000100344	PNPLA3	Dhindsa_Nature_2023|Eldjarn_smpnorm_Nature_2023
OID00310_OID21063	2:134892972:A_G	MSR1	P21757	rs62165675	2	134892972	2	0.337661	a	g	0.1449	-0.0312921	0.0073762	2.21e-5	--	0	0.299504	1	0.5842	58827	134377407	135505277	Trans	Trans_LC	intron_variant	ENSG00000152127	MGAT5	NA
OID00310_OID21063	2:134963862:A_C	MSR1	P21757	rs1257169	2	134963862	1	0.632066	a	c	0.5076	-0.0371512	0.0052116	1.01e-12	--	0	0.10973	1	0.7405	58827	134377407	135505277	Trans	Trans_HC	intron_variant	ENSG00000152127	MGAT5	NA
OID00310_OID21063	2:135005277:C_G	MSR1	P21757	rs2593704	2	135005277	3	0.582274	c	g	0.7742	-0.0412277	0.0062357	3.80e-11	--	0	0.231632	1	0.6303	58827	134377407	135505277	Trans	Trans_HC	intron_variant	ENSG00000152127	MGAT5	NA
OID00310_OID21063	3:143105807:C_T	MSR1	P21757	rs6440166	3	143105807	1	0.151192	t	c	0.1892	-0.0434391	0.0066545	6.68e-11	--	80.2	5.0552	1	0.02455	58827	142594363	143606999	Trans	Trans_HC	intron_variant	ENSG00000181804	SLC9A9	Sun_Nature_2023|Sun_finemapped_Nature_2023
OID00310_OID21063	3:158344981:A_G	MSR1	P21757	rs148819155	3	158344981	1	0.356591	a	g	0.9962	0.323712	0.0468255	4.74e-12	++	0	0.0667188	1	0.7962	53378	157435479	158889957	Trans	Trans_HC	upstream_gene_variant	ENSG00000243165	RP11-79M21.3	Dhindsa_Nature_2023
OID00310_OID21063	3:98374622:A_C	MSR1	P21757	rs6440016	3	98374622	2	0.0245037	a	c	0.1529	-0.0470667	0.0072097	6.65e-11	+-	91	11.1323	1	0.0008484	58827	97826974	99465142	Trans	Trans_LC	upstream_gene_variant	ENSG00000244153	WWP1P1	NA
OID00310_OID21063	3:98621665:A_G	MSR1	P21757	rs1827158	3	98621665	4	0.0380195	a	g	0.1581	0.0064342	0.0071399	0.368	++	0	0.0054424	1	0.9412	58827	97826974	99465142	Trans	Trans_LC	intron_variant	ENSG00000239462	CTD-2021J15.1	Dhindsa_Nature_2023|Eldjarn_smpnorm_Nature_2023|Ferkingstad_2021_NatGen|Eldjarn_nonnorm_Nature_2023|Sun_finemapped_Nature_2023
OID00310_OID21063	3:98697729:A_G	MSR1	P21757	rs7615628	3	98697729	1	0.154555	a	g	0.422	0.065404	0.0052433	1.04e-35	++	21	1.26521	1	0.2607	58827	97826974	99465142	Trans	Trans_HC	intron_variant	ENSG00000239462	CTD-2021J15.1	Dhindsa_Nature_2023|Eldjarn_smpnorm_Nature_2023|Ferkingstad_2021_NatGen|Eldjarn_nonnorm_Nature_2023|Sun_Nature_2023|Sun_finemapped_Nature_2023
OID00310_OID21063	3:98732227:G_T	MSR1	P21757	rs35947493	3	98732227	3	0.0223758	t	g	0.9187	-0.0825831	0.0095699	6.16e-18	--	81.5	5.40949	1	0.02003	58827	97826974	99465142	Trans	Trans_HC	intron_variant	ENSG00000239462	CTD-2021J15.1	Dhindsa_Nature_2023|Sun_finemapped_Nature_2023
OID00310_OID21063	4:88772785:C_T	MSR1	P21757	rs9991133	4	88772785	1	0.15806	t	c	0.3429	-0.0547518	0.0054336	7.02e-24	--	0	0.211627	1	0.6455	58827	88220018	89363345	Trans	Trans_HC	downstream_gene_variant	ENSG00000152595	MEPE	Dhindsa_Nature_2023|Ferkingstad_2021_NatGen|Eldjarn_nonnorm_Nature_2023|Eldjarn_smpnorm_Nature_2023|Sun_Nature_2023|Sun_finemapped_Nature_2023
OID00310_OID21063	5:70665526:A_T	MSR1	P21757	rs115216147	5	70665526	1	0.999997	a	t	0.0662	0.0900105	0.0109705	2.31e-16	++	31.5	1.4591	1	0.2271	57311	70165526	71165526	Trans	Trans_HC	intron_variant	ENSG00000250387	RP11-136K7.2	Dhindsa_Nature_2023|Sun_Nature_2023|Sun_finemapped_Nature_2023
OID00310_OID21063	6:10535591:A_C	MSR1	P21757	rs509227	6	10535591	1	0.247665	a	c	0.4711	-0.0461011	0.0052199	1.03e-18	--	81.9	5.52423	1	0.01875	58077	10013007	11039289	Trans	Trans_HC	intron_variant	ENSG00000111846	GCNT2	Eldjarn_smpnorm_Nature_2023|Sun_Nature_2023|Sun_finemapped_Nature_2023
OID00310_OID21063	6:32503078:A_G	MSR1	P21757	rs540049194	6	32503078	NA	NA	a	g	0.2261	-0.0996475	0.0068893	2.04e-47	--	0	0.178478	1	0.6727	52506	25500000	34000000	Trans	Trans_HC	intergenic_variant	-	-	Sun_Nature_2023|Dhindsa_Nature_2023|Sun_finemapped_Nature_2023
OID00310_OID21063	6:96015919:A_G	MSR1	P21757	rs117820411	6	96015919	1	0.0956081	a	g	0.0833	0.0743487	0.0094025	2.63e-15	++	56.6	2.30337	1	0.1291	58826	95394217	96690008	Trans	Trans_HC	intergenic_variant	-	-	Ferkingstad_2021_NatGen|Dhindsa_Nature_2023
OID00310_OID21063	7:130125501:C_T	MSR1	P21757	rs1990786	7	130125501	1	0.133881	t	c	0.1528	-0.0531576	0.0072428	2.15e-13	--	56	2.27224	1	0.1317	58827	129625501	130862554	Trans	Trans_HC	upstream_gene_variant	ENSG00000106484	MEST	Sun_Nature_2023|Sun_finemapped_Nature_2023
OID00310_OID21063	8:15895377:C_T	MSR1	P21757	rs185858612	8	15895377	4	1	t	c	0.9959	1.57691	0.0622708	1.76e-141	++	97.7	43.2346	1	4.86e-11	50861	14862491	17345714	Cis	Cis_HC	intergenic_variant	-	-	Png_2021_NatComms|Sun_finemapped_Nature_2023
OID00310_OID21063	8:15967628:C_T	MSR1	P21757	rs138749399	8	15967628	3	1	t	c	0.9975	1.87937	0.0566726	3.81e-241	++	0	0.553683	1	0.4568	53005	14862491	17345714	Cis	Cis_HC	missense_variant	ENSG00000038945	MSR1	Dhindsa_Nature_2023|Sun_finemapped_Nature_2023
OID00310_OID21063	8:16012590:C_T	MSR1	P21757	rs41440349	8	16012590	9	1	t	c	9e-04	0.813175	0.0967119	4.16e-17	?+	0	0	0	1	47359	14862491	17345714	Cis	Cis_LC	missense_variant	ENSG00000038945	MSR1	Dhindsa_Nature_2023|Sun_finemapped_Nature_2023
OID00310_OID21063	8:16034438:A_T	MSR1	P21757	rs528509631	8	16034438	10	0.999973	a	t	0.0013	0.0866781	0.0826892	0.295	-+	24.3	1.32035	1	0.2505	52021	14862491	17345714	Cis	Cis_LC	intron_variant	ENSG00000038945	MSR1	NA
OID00310_OID21063	8:16049255:C_T	MSR1	P21757	rs429953	8	16049255	2	0.183591	t	c	0.9274	0.382692	0.0104854	1.21e-291	++	3.9	1.04091	1	0.3076	57145	14862491	17345714	Cis	Cis_HC	intron_variant	ENSG00000038945	MSR1	Dhindsa_Nature_2023|Ferkingstad_2021_NatGen|Eldjarn_nonnorm_Nature_2023|Eldjarn_smpnorm_Nature_2023|Png_2021_NatComms|Sun_finemapped_Nature_2023|Koprulu_NatMetab_2023|Zhang_2022_NatGet_AApop|Zhang_2022_NatGet_EApop|Pietzner_2021_Science
OID00310_OID21063	8:16054256:A_G	MSR1	P21757	rs147098360	8	16054256	6	1	a	g	0.0115	-1.0532	0.0283456	3.57e-302	--	96.8	31.5779	1	1.92e-08	53134	14862491	17345714	Cis	Cis_HC	intron_variant	ENSG00000038945	MSR1	Dhindsa_Nature_2023|Eldjarn_nonnorm_Nature_2023|Sun_Nature_2023|Eldjarn_smpnorm_Nature_2023|Ferkingstad_2021_NatGen|Sun_finemapped_Nature_2023|Png_2021_NatComms|Koprulu_NatMetab_2023|Repetto_2024_NatHumBehav|Pietzner_2021_Science|Zhang_2022_NatGet_EApop|Pietzner_2021_NatComm
OID00310_OID21063	8:16173786:G_T	MSR1	P21757	rs553086086	8	16173786	8	0.999977	t	g	7e-04	-1.82029	0.117127	1.83e-54	?-	0	0	0	1	47359	14862491	17345714	Cis	Cis_LC	intron_variant	ENSG00000038945	MSR1	NA
OID00310_OID21063	8:16282937:A_G	MSR1	P21757	rs76393968	8	16282937	1	1	a	g	0.018	-0.807085	0.0210091	7.15e-323	--	95.8	24.0958	1	9.17e-07	57796	14862491	17345714	Cis	Cis_HC	intron_variant	ENSG00000038945	MSR1	Dhindsa_Nature_2023|Eldjarn_nonnorm_Nature_2023|Sun_Nature_2023|Eldjarn_smpnorm_Nature_2023|Ferkingstad_2021_NatGen|Sun_finemapped_Nature_2023|Png_2021_NatComms|Koprulu_NatMetab_2023|Repetto_2024_NatHumBehav|Pietzner_2021_Science|Zhang_2022_NatGet_EApop|Pietzner_2021_NatComm
OID00310_OID21063	8:16310645:C_T	MSR1	P21757	rs761272530	8	16310645	7	0.618707	t	c	0.9984	1.7028	0.0999674	4.63e-65	++	87.6	8.09345	1	0.004443	48343	14862491	17345714	Cis	Cis_HC	intron_variant	ENSG00000038945	MSR1	NA
OID00310_OID21063	8:16397175:A_G	MSR1	P21757	rs11779564	8	16397175	5	0.473076	a	g	0.5758	0.116354	0.005463	1.17e-100	++	57.4	2.34505	1	0.1257	58827	14862491	17345714	Cis	Cis_HC	intron_variant	ENSG00000038945	MSR1	Eldjarn_smpnorm_Nature_2023|Eldjarn_nonnorm_Nature_2023|Ferkingstad_2021_NatGen|Sun_finemapped_Nature_2023|Zhang_2022_NatGet_EApop|Pietzner_2021_Science
OID00310_OID21063	9:136141870:C_T	MSR1	P21757	rs2519093	9	136141870	1	0.355527	t	c	0.1896	0.0715045	0.006631	4.13e-27	++	0	0.454877	1	0.5	58827	135633531	136767149	Trans	Trans_HC	intron_variant	ENSG00000175164	ABO	Dhindsa_Nature_2023|Sun_Nature_2023|Sun_finemapped_Nature_2023
OID00310_OID21063	9:33117965:C_T	MSR1	P21757	rs7865362	9	33117965	1	0.920388	t	c	0.3661	0.0587346	0.0054292	2.82e-27	++	0	0.0098873	1	0.9208	58827	32574319	34630435	Trans	Trans_HC	intron_variant	ENSG00000086062	B4GALT1	Sun_Nature_2023|Ferkingstad_2021_NatGen|Eldjarn_smpnorm_Nature_2023|Sun_finemapped_Nature_2023
OID00310_OID21063	9:34107505:C_T	MSR1	P21757	rs11557154	9	34107505	2	0.425594	t	c	0.1285	-0.0568674	0.0077519	2.20e-13	--	0	0.172556	1	0.6779	58827	32574319	34630435	Trans	Trans_HC	missense_variant	ENSG00000198876	DCAF12	Dhindsa_Nature_2023
OID00311_OID21059	10:65104500:A_G	LRPAP1	P30533	rs7896518	10	65104500	1	0.0423468	a	g	0.5764	-0.0518541	0.0052414	4.46e-23	--	0	0.357763	1	0.5498	53888	64374754	65857438	Trans	Trans_HC	intron_variant	ENSG00000171988	JMJD1C	Dhindsa_Nature_2023|Sun_Nature_2023|Sun_finemapped_Nature_2023
OID00311_OID21059	11:32155754:C_T	LRPAP1	P30533	rs11031605	11	32155754	1	0.180331	t	c	0.3671	0.0381831	0.0053399	8.64e-13	++	0	0.290204	1	0.5901	53888	31629891	32657751	Trans	Trans_HC	intron_variant	ENSG00000227160	RP1-65P5.1	Eldjarn_smpnorm_Nature_2023
OID00311_OID21059	11:64918514:C_T	LRPAP1	P30533	rs55646096	11	64918514	1	0.890708	t	c	0.1819	-0.0614055	0.0066796	3.82e-20	--	70	3.3287	1	0.06808	53888	64376740	65480426	Trans	Trans_HC	downstream_gene_variant	ENSG00000222477	RNU2-23P	Sun_Nature_2023|Dhindsa_Nature_2023|Eldjarn_smpnorm_Nature_2023|Sun_finemapped_Nature_2023
OID00311_OID21059	11:64948555:A_G	LRPAP1	P30533	rs12422027	11	64948555	2	0.119718	a	g	0.7161	0.0261059	0.0057059	4.76e-6	++	0	0.153279	1	0.6954	53888	64376740	65480426	Trans	Trans_LC	intron_variant	ENSG00000254614	AP003068.23	Eldjarn_smpnorm_Nature_2023|Dhindsa_Nature_2023|Sun_finemapped_Nature_2023|Pietzner_2021_Science|Pietzner_2021_NatComm
OID00311_OID21059	12:124228300:A_T	LRPAP1	P30533	rs117654599	12	124228300	1	0.929315	a	t	0.0136	0.325561	0.0234103	5.76e-44	++	0	0.753848	1	0.3853	53138	123450737	125064723	Trans	Trans_HC	intron_variant	ENSG00000185344	ATP6V0A2	Dhindsa_Nature_2023|Ferkingstad_2021_NatGen|Sun_Nature_2023|Eldjarn_nonnorm_Nature_2023|Eldjarn_smpnorm_Nature_2023|Sun_finemapped_Nature_2023
OID00311_OID21059	12:124231368:C_T	LRPAP1	P30533	rs10773033	12	124231368	2	0.0788205	t	c	0.4049	-0.0187621	0.0052161	0.000322	--	0	0.247075	1	0.6191	53888	123450737	125064723	Trans	Trans_LC	intron_variant	ENSG00000185344	ATP6V0A2	NA
OID00311_OID21059	14:94844562:C_T	LRPAP1	P30533	rs2073333	14	94844562	1	0.933089	t	c	0.2541	0.0738587	0.0058832	3.77e-36	++	34.5	1.52754	1	0.2165	53888	94281461	95354877	Trans	Trans_HC	3_prime_UTR_variant	ENSG00000197249	SERPINA1	Eldjarn_smpnorm_Nature_2023|Dhindsa_Nature_2023|Sun_Nature_2023|Sun_finemapped_Nature_2023
OID00311_OID21059	17:7106378:A_G	LRPAP1	P30533	rs200489612	17	7106378	1	0.820269	a	g	0.0052	0.269057	0.0402205	2.24e-11	++	43.8	1.77963	1	0.1822	48347	6606378	7606378	Trans	Trans_HC	intron_variant	ENSG00000132535	DLG4	Ferkingstad_2021_NatGen|Eldjarn_nonnorm_Nature_2023
OID00311_OID21059	3:57540486:A_G	LRPAP1	P30533	rs74327613	3	57540486	1	0.0510674	a	g	0.1777	0.0473775	0.0067623	2.45e-12	++	0	9.14e-05	1	0.9924	53888	57025974	58203859	Trans	Trans_HC	upstream_gene_variant	ENSG00000174840	PDE12	Dhindsa_Nature_2023
OID00311_OID21059	4:103198082:A_G	LRPAP1	P30533	rs13135092	4	103198082	1	0.985976	a	g	0.9173	-0.0867775	0.0095769	1.29e-19	--	0	0.0148438	1	0.903	53888	102365304	103874760	Trans	Trans_HC	intron_variant	ENSG00000138821	SLC39A8	Dhindsa_Nature_2023|Sun_Nature_2023|Sun_finemapped_Nature_2023
OID00311_OID21059	4:2554715:C_T	LRPAP1	P30533	rs150209965	4	2554715	4	1	t	c	0.001	1.34386	0.0885793	5.48e-52	?+	0	0	0	1	47359	1002907	4175115	Trans	Trans_LC	intron_variant	ENSG00000063978	RNF4	Dhindsa_Nature_2023|Sun_finemapped_Nature_2023
OID00311_OID21059	4:3364485:G_T	LRPAP1	P30533	rs559924783	4	3364485	7	0.659768	t	g	0.0063	0.550903	0.0423064	9.21e-39	++	65.2	2.86984	1	0.09025	48230	1002907	4175115	Cis	Cis_HC	intron_variant	ENSG00000159788	RGS12	Dhindsa_Nature_2023|Sun_finemapped_Nature_2023
OID00311_OID21059	4:3495283:C_G	LRPAP1	P30533	rs11733064	4	3495283	2	1	c	g	0.6244	-0.0600065	0.0053757	6.22e-29	--	55.3	2.23807	1	0.1346	53888	1002907	4175115	Cis	Cis_HC	3_prime_UTR_variant	ENSG00000175920	DOK7	Dhindsa_Nature_2023|Ferkingstad_2021_NatGen|Eldjarn_nonnorm_Nature_2023|Sun_finemapped_Nature_2023|Zhang_2022_NatGet_EApop
OID00311_OID21059	4:3501442:A_G	LRPAP1	P30533	rs11736835	4	3501442	5	1	a	g	0.4421	-0.0646612	0.0052526	7.97e-35	--	0	0.334372	1	0.5631	53888	1002907	4175115	Cis	Cis_HC	intron_variant	ENSG00000175920	DOK7	Dhindsa_Nature_2023|Ferkingstad_2021_NatGen|Eldjarn_nonnorm_Nature_2023|Sun_finemapped_Nature_2023
OID00311_OID21059	4:3516560:A_G	LRPAP1	P30533	rs11549512	4	3516560	6	0.57075	a	g	0.0476	0.135076	0.0123644	8.80e-28	++	0	0.668848	1	0.4135	53138	1002907	4175115	Cis	Cis_HC	synonymous_variant	ENSG00000163956	LRPAP1	Dhindsa_Nature_2023|Sun_finemapped_Nature_2023
OID00311_OID21059	4:3519617:C_G	LRPAP1	P30533	rs2498328	4	3519617	10	0.999766	c	g	0.7976	0.0112704	0.0065028	0.0831	-+	93.8	16.1562	1	5.83e-05	53138	1002907	4175115	Cis	Cis_LC	non_coding_transcript_exon_variant	ENSG00000163956	LRPAP1	Ferkingstad_2021_NatGen|Eldjarn_nonnorm_Nature_2023|Sun_finemapped_Nature_2023|Zhang_2022_NatGet_EApop
OID00311_OID21059	4:3525656:A_G	LRPAP1	P30533	rs143486729	4	3525656	1	0.999351	a	g	0.0371	-0.546184	0.0141967	8.09e-324	--	39.5	1.6526	1	0.1986	53888	1002907	4175115	Cis	Cis_HC	intron_variant	ENSG00000163956	LRPAP1	Dhindsa_Nature_2023|Ferkingstad_2021_NatGen|Eldjarn_smpnorm_Nature_2023|Eldjarn_nonnorm_Nature_2023|Sun_Nature_2023|Katz_2021_Circulation|Koprulu_NatMetab_2023|Png_2021_NatComms|Sun_2018_Nature|Sun_finemapped_Nature_2023|Pietzner_2021_Science|Zhang_2022_NatGet_EApop|Zhang_2022_NatGet_AApop|Pietzner_2021_NatComm
OID00311_OID21059	4:3530256:C_G	LRPAP1	P30533	rs73197154	4	3530256	3	0.280667	c	g	0.025	-0.295474	0.0170801	4.76e-67	--	7.5	1.08075	1	0.2985	51733	1002907	4175115	Cis	Cis_HC	intron_variant	ENSG00000163956	LRPAP1	Dhindsa_Nature_2023|Eldjarn_smpnorm_Nature_2023|Sun_finemapped_Nature_2023|Zhang_2022_NatGet_EApop
OID00311_OID21059	4:3545028:A_G	LRPAP1	P30533	rs575104389	4	3545028	8	0.958792	a	g	0.0037	-0.667276	0.0527691	1.19e-36	?-	0	0	0	1	47359	1002907	4175115	Cis	Cis_LC	upstream_gene_variant	ENSG00000270090	RP11-529E10.7	Zhang_2022_NatGet_EApop
OID00311_OID21059	6:31326212:C_T	LRPAP1	P30533	rs74899816	6	31326212	NA	NA	t	c	0.0378	1.80649	0.0155959	2.49e-2916	++	16.3	1.19505	1	0.2743	53138	23912260	35044637	Trans	Trans_HC	upstream_gene_variant	ENSG00000234745	HLA-B	Dhindsa_Nature_2023|Eldjarn_smpnorm_Nature_2023|Eldjarn_nonnorm_Nature_2023|Katz_2021_Circulation|Sun_Nature_2023|Ferkingstad_2021_NatGen|Png_2021_NatComms|Suhre_2017_NatComm|Sun_2018_Nature|Sun_finemapped_Nature_2023|Pietzner_2021_Science|Pietzner_2021_NatComm
OID00311_OID21059	6:35219297:G_T	LRPAP1	P30533	rs554985410	6	35219297	1	1	t	g	0.999	-1.23079	0.113456	2.03e-27	?-	0	0	0	1	47359	35152509	36152509	Trans	Trans_LC	3_prime_UTR_variant	ENSG00000146197	SCUBE3	NA
OID00311_OID21059	6:35652509:A_G	LRPAP1	P30533	rs187536669	6	35652509	2	0.992452	a	g	0.0053	0.354725	0.0468562	3.72e-14	++	70.2	3.35197	1	0.06712	49754	35152509	36152509	Trans	Trans_HC	intron_variant	ENSG00000096060	FKBP5	Dhindsa_Nature_2023
OID00311_OID21059	6:35895623:C_T	LRPAP1	P30533	rs759542806	6	35895623	3	0.978641	t	c	6e-04	0.790927	0.143875	3.86e-8	?+	0	0	0	1	47359	35152509	36152509	Trans	Trans_LC	intergenic_variant	-	-	NA
OID00311_OID21059	6:36001776:A_G	LRPAP1	P30533	rs547152953	6	36001776	4	0.995625	a	g	0.9982	0.120564	0.0830231	0.146	?+	0	0	0	1	47359	35152509	36152509	Trans	Trans_LC	intron_variant	ENSG00000112062	MAPK14	NA
OID00311_OID21059	7:6519132:A_G	LRPAP1	P30533	rs11761728	7	6519132	1	0.449807	a	g	0.4067	-0.0394115	0.005234	5.08e-14	--	0	0.660034	1	0.4165	53888	6002367	7046958	Trans	Trans_HC	intron_variant	ENSG00000136240	KDELR2	NA
OID00311_OID21059	8:106581528:A_T	LRPAP1	P30533	rs6993770	8	106581528	1	0.878552	a	t	0.7134	0.040875	0.005662	5.23e-13	++	0	0.355164	1	0.5512	53888	106078977	107090705	Trans	Trans_HC	intron_variant	ENSG00000169946	ZFPM2	NA
OID00312_OID20968	12:111865049:C_G	FRZB	Q92765	rs7310615	12	111865049	1	0.333065	c	g	0.4821	0.0490735	0.0054746	3.14e-19	++	0	0.410683	1	0.5216	52962	111208458	113340766	Trans	Trans_HC	intron_variant	ENSG00000111252	SH2B3	Sun_Nature_2023|Eldjarn_nonnorm_Nature_2023|Dhindsa_Nature_2023|Sun_finemapped_Nature_2023
OID00312_OID20968	2:183699364:C_T	FRZB	Q92765	rs13009	2	183699364	1	0.996343	t	c	0.0854	-0.730901	0.0109516	7.55e-970	--	99.8	477.348	1	8.07e-106	52212	181435950	185448080	Cis	Cis_HC	3_prime_UTR_variant	ENSG00000162998	FRZB	Ferkingstad_2021_NatGen|Eldjarn_nonnorm_Nature_2023|Sun_Nature_2023|Dhindsa_Nature_2023|Eldjarn_smpnorm_Nature_2023|Katz_2021_Circulation|Sun_finemapped_Nature_2023|Koprulu_NatMetab_2023|Zhang_2022_NatGet_EApop|Zhang_2022_NatGet_AApop
OID00312_OID20968	2:183703239:C_T	FRZB	Q92765	rs112797950	2	183703239	4	1	t	c	0.0044	-1.02619	0.0473283	3.01e-104	--	0	0.790708	1	0.3739	47790	181435950	185448080	Cis	Cis_HC	missense_variant	ENSG00000162998	FRZB	Eldjarn_smpnorm_Nature_2023|Ferkingstad_2021_NatGen|Eldjarn_nonnorm_Nature_2023|Dhindsa_Nature_2023|Sun_finemapped_Nature_2023|Zhang_2022_NatGet_EApop
OID00312_OID20968	2:183703336:A_G	FRZB	Q92765	rs288326	2	183703336	2	1	a	g	0.1198	0.431692	0.0091974	7.11e-481	++	99.3	153.241	1	3.39e-35	52962	181435950	185448080	Cis	Cis_HC	missense_variant	ENSG00000162998	FRZB	Dhindsa_Nature_2023|Eldjarn_nonnorm_Nature_2023|Ferkingstad_2021_NatGen|Eldjarn_smpnorm_Nature_2023|Sun_finemapped_Nature_2023|Koprulu_NatMetab_2023|Sun_2018_Nature|Suhre_2017_NatComm|Png_2021_NatComms|Repetto_2024_NatHumBehav|Zhang_2022_NatGet_AApop|Zhang_2022_NatGet_EApop|Pietzner_2021_Science|Pietzner_2021_NatComm
OID00312_OID20968	2:183809016:A_T	FRZB	Q92765	rs55659909	2	183809016	5	1	a	t	0.8728	0.255608	0.0089906	8.48e-178	++	98.7	75.8481	1	3.06e-18	52962	181435950	185448080	Cis	Cis_HC	intron_variant	ENSG00000061676	NCKAP1	Ferkingstad_2021_NatGen|Eldjarn_nonnorm_Nature_2023|Sun_Nature_2023|Dhindsa_Nature_2023|Eldjarn_smpnorm_Nature_2023|Katz_2021_Circulation|Sun_finemapped_Nature_2023|Koprulu_NatMetab_2023|Sun_2018_Nature|Suhre_2017_NatComm|Png_2021_NatComms|Repetto_2024_NatHumBehav|Pietzner_2021_Science|Zhang_2022_NatGet_AApop|Zhang_2022_NatGet_EApop|Pietzner_2021_NatComm
OID00312_OID20968	2:183827436:G_T	FRZB	Q92765	rs139335483	2	183827436	6	0.997272	t	g	0.0258	-0.350865	0.0193374	1.42e-73	--	0	0.0534026	1	0.8172	52962	181435950	185448080	Cis	Cis_HC	intron_variant	ENSG00000061676	NCKAP1	Png_2021_NatComms
OID00312_OID20968	2:183928068:G_T	FRZB	Q92765	rs72890325	2	183928068	3	1	t	g	0.9045	0.588472	0.0104135	5.05e-696	++	98.5	68.4368	1	1.31e-16	52962	181435950	185448080	Cis	Cis_HC	downstream_gene_variant	ENSG00000221498	SNORA77	Eldjarn_smpnorm_Nature_2023|Eldjarn_nonnorm_Nature_2023|Ferkingstad_2021_NatGen|Dhindsa_Nature_2023|Katz_2021_Circulation|Sun_finemapped_Nature_2023|Koprulu_NatMetab_2023|Pietzner_2021_Science|Zhang_2022_NatGet_EApop|Zhang_2022_NatGet_AApop
OID00312_OID20968	3:12514124:A_G	FRZB	Q92765	rs709165	3	12514124	1	0.480735	a	g	0.4329	-0.047459	0.0055085	6.96e-18	--	0	0.118158	1	0.731	52962	12002955	13078104	Trans	Trans_HC	intergenic_variant	-	-	Eldjarn_smpnorm_Nature_2023|Sun_Nature_2023|Sun_finemapped_Nature_2023
OID00312_OID20968	3:186338564:C_T	FRZB	Q92765	rs35457250	3	186338564	1	0.99996	t	c	0.0108	0.227782	0.0290948	4.92e-15	++	81.8	5.48002	1	0.01924	50805	185838564	186838564	Trans	Trans_HC	missense_variant	ENSG00000145192	AHSG	Dhindsa_Nature_2023
OID00312_OID20968	6:32611449:G_T	FRZB	Q92765	rs879612074	6	32611449	NA	NA	t	g	0.8167	0.149725	0.0076244	7.37e-86	++	0	0.37237	1	0.5417	50783	25500000	34355604	Trans	Trans_LC	non_coding_transcript_exon_variant	ENSG00000196735	HLA-DQA1	Dhindsa_Nature_2023|Eldjarn_smpnorm_Nature_2023|Eldjarn_nonnorm_Nature_2023|Sun_Nature_2023|Sun_finemapped_Nature_2023|Repetto_2024_NatHumBehav|Pietzner_2021_Science|Pietzner_2021_NatComm
OID00312_OID20968	9:137117194:C_T	FRZB	Q92765	rs4994332	9	137117194	1	0.789363	t	c	0.4079	-0.0370893	0.0055832	3.07e-11	--	0	0.0353601	1	0.8508	52544	136617194	137617194	Trans	Trans_HC	intergenic_variant	-	-	NA
OID00313_OID20982	16:20365234:C_G	EPHB6	O15197	rs4997081	16	20365234	1	0.144788	c	g	0.1935	-0.0631196	0.0072036	1.91e-18	--	88.1	8.41769	1	0.003716	57988	19852863	20892332	Trans	Trans_HC	intron_variant	ENSG00000169344	UMOD	Dhindsa_Nature_2023|Sun_Nature_2023|Ferkingstad_2021_NatGen|Eldjarn_smpnorm_Nature_2023|Eldjarn_nonnorm_Nature_2023|Sun_finemapped_Nature_2023
OID00313_OID20982	19:36329387:A_G	EPHB6	O15197	rs71354106	19	36329387	2	0.5463	a	g	0.0734	-0.0647369	0.0113198	1.07e-8	--	60.8	2.55262	1	0.1101	57238	35877887	36927742	Trans	Trans_HC	intron_variant	ENSG00000161270	NPHS1	Dhindsa_Nature_2023
OID00313_OID20982	19:36377887:C_T	EPHB6	O15197	rs11084835	19	36377887	1	0.716732	t	c	0.2913	0.0461061	0.006446	8.51e-13	++	0	0.0742464	1	0.7853	56957	35877887	36927742	Trans	Trans_HC	downstream_gene_variant	ENSG00000167604	NFKBID	Dhindsa_Nature_2023
OID00313_OID20982	1:179526214:C_T	EPHB6	O15197	rs61747728	1	179526214	1	0.973673	t	c	0.0382	0.188815	0.0150879	6.23e-36	++	0	0.0254388	1	0.8733	56540	178494851	180624840	Trans	Trans_HC	missense_variant	ENSG00000116218	NPHS2	Eldjarn_nonnorm_Nature_2023|Dhindsa_Nature_2023|Sun_Nature_2023|Eldjarn_smpnorm_Nature_2023|Ferkingstad_2021_NatGen|Sun_finemapped_Nature_2023
OID00313_OID20982	4:7225613:G_T	EPHB6	O15197	rs576573069	4	7225613	1	0.411915	t	g	0.3273	0.0423701	0.00653	8.67e-11	++	0	0.659312	1	0.4168	51665	6712389	7724699	Trans	Trans_HC	intron_variant	ENSG00000184985	SORCS2	NA
OID00313_OID20982	7:142333106:A_G	EPHB6	O15197	rs6954601	7	142333106	4	0.344446	a	g	0.9993	-0.191108	0.136057	0.16	?-	0	0	0	1	46518	141538067	143524197	Cis	Cis_LC	upstream_gene_variant	ENSG00000211747	TRBV20-1	NA
OID00313_OID20982	7:142409266:A_G	EPHB6	O15197	rs73547866	7	142409266	5	0.144879	a	g	0.9444	-0.0447189	0.0125981	0.000386	--	0	0.551511	1	0.4577	57571	141538067	143524197	Cis	Cis_LC	intergenic_variant	-	-	NA
OID00313_OID20982	7:142552547:A_G	EPHB6	O15197	rs7789303	7	142552547	1	1	a	g	0.7319	0.303129	0.0065796	2.17e-463	++	89.3	9.37515	1	0.002199	57238	141538067	143524197	Cis	Cis_HC	upstream_gene_variant	ENSG00000106123	EPHB6	Eldjarn_smpnorm_Nature_2023|Eldjarn_nonnorm_Nature_2023|Sun_Nature_2023|Dhindsa_Nature_2023|Koprulu_NatMetab_2023|Png_2021_NatComms|Sun_2018_Nature|Sun_finemapped_Nature_2023|Repetto_2024_NatHumBehav|Zhang_2022_NatGet_AApop|Zhang_2022_NatGet_EApop|Pietzner_2021_Science|Pietzner_2021_NatComm
OID00313_OID20982	7:142554278:A_G	EPHB6	O15197	rs7779406	7	142554278	2	0.651797	a	g	0.0545	0.138318	0.0130435	2.84e-26	++	0	0.698311	1	0.4034	57238	141538067	143524197	Cis	Cis_HC	intron_variant	ENSG00000106123	EPHB6	Eldjarn_smpnorm_Nature_2023|Dhindsa_Nature_2023|Eldjarn_nonnorm_Nature_2023|Sun_finemapped_Nature_2023|Zhang_2022_NatGet_EApop|Pietzner_2021_Science
OID00313_OID20982	7:142624333:A_G	EPHB6	O15197	rs4252424	7	142624333	3	0.999981	a	g	0.1798	-0.245381	0.0075706	1.84e-230	--	81.1	5.28031	1	0.02157	56821	141538067	143524197	Cis	Cis_HC	intron_variant	ENSG00000127412	TRPV5	Eldjarn_smpnorm_Nature_2023|Eldjarn_nonnorm_Nature_2023|Sun_Nature_2023|Dhindsa_Nature_2023|Koprulu_NatMetab_2023|Png_2021_NatComms|Sun_2018_Nature|Sun_finemapped_Nature_2023|Repetto_2024_NatHumBehav|Zhang_2022_NatGet_EApop|Zhang_2022_NatGet_AApop|Pietzner_2021_Science|Pietzner_2021_NatComm
OID00313_OID20982	7:151415233:C_T	EPHB6	O15197	rs73158188	7	151415233	1	0.314648	t	c	0.2815	0.0514055	0.0064025	9.83e-16	++	0	0.0012621	1	0.9717	57988	150902902	151915536	Trans	Trans_HC	intron_variant	ENSG00000106617	PRKAG2	NA
OID00314_OID21045	10:17848192:C_G	RGMB	Q6NW40	rs369705328	10	17848192	1	0.819818	c	g	0.1282	0.0816415	0.0086321	3.14e-21	++	0	0.272615	1	0.6016	56390	17308362	18748634	Trans	Trans_HC	upstream_gene_variant	ENSG00000183748	MRC1L1	Sun_Nature_2023|Sun_finemapped_Nature_2023
OID00314_OID21045	10:18103401:C_T	RGMB	Q6NW40	rs2477648	10	18103401	2	1	t	c	0.3556	0.0369254	0.0064129	8.51e-9	?+	0	0	0	1	47359	17308362	18748634	Trans	Trans_LC	intron_variant	ENSG00000120586	MRC1	Sun_finemapped_Nature_2023
OID00314_OID21045	16:20361950:C_T	RGMB	Q6NW40	rs36060036	16	20361950	1	0.282186	t	c	0.1668	-0.0753808	0.0075185	1.17e-23	--	37.6	1.60317	1	0.2055	58829	19852863	20910488	Trans	Trans_HC	intron_variant	ENSG00000169344	UMOD	Eldjarn_smpnorm_Nature_2023|Sun_Nature_2023|Dhindsa_Nature_2023|Eldjarn_nonnorm_Nature_2023|Ferkingstad_2021_NatGen|Sun_finemapped_Nature_2023
OID00314_OID21045	1:179526214:C_T	RGMB	Q6NW40	rs61747728	1	179526214	1	0.959752	t	c	0.0381	0.132782	0.0148323	3.48e-19	++	0	0.0781183	1	0.7799	57381	178973273	180187110	Trans	Trans_HC	missense_variant	ENSG00000116218	NPHS2	Eldjarn_smpnorm_Nature_2023|Eldjarn_nonnorm_Nature_2023|Ferkingstad_2021_NatGen|Dhindsa_Nature_2023|Sun_Nature_2023|Sun_finemapped_Nature_2023
OID00314_OID21045	2:162964301:A_G	RGMB	Q6NW40	rs75166367	2	162964301	1	0.990689	a	g	0.061	-0.10427	0.0119356	2.41e-18	--	0	0.306509	1	0.5798	58079	162458360	163476796	Trans	Trans_HC	intergenic_variant	-	-	NA
OID00314_OID21045	2:27730940:C_T	RGMB	Q6NW40	rs1260326	2	27730940	1	0.952408	t	c	0.3969	-0.0438108	0.0057099	1.68e-14	--	71.6	3.52438	1	0.06047	58828	27098097	28242603	Trans	Trans_HC	missense_variant	ENSG00000084734	GCKR	Ferkingstad_2021_NatGen|Dhindsa_Nature_2023|Eldjarn_nonnorm_Nature_2023|Eldjarn_smpnorm_Nature_2023|Pietzner_2021_Science|Pietzner_2021_NatComm
OID00314_OID21045	3:46888471:A_G	RGMB	Q6NW40	rs67529903	3	46888471	1	0.278077	a	g	0.8968	-0.0605888	0.0092724	6.39e-11	--	0	0.167264	1	0.6826	58829	46388198	47388198	Trans	Trans_HC	intergenic_variant	-	-	NA
OID00314_OID21045	5:176800054:C_T	RGMB	Q6NW40	rs11748165	5	176800054	1	0.229755	t	c	0.2734	0.0473583	0.0063341	7.62e-14	++	0	0.360757	1	0.5481	58829	176282218	177300361	Trans	Trans_HC	downstream_gene_variant	ENSG00000169220	RGS14	Dhindsa_Nature_2023|Sun_Nature_2023|Sun_finemapped_Nature_2023
OID00314_OID21045	5:97773634:G_T	RGMB	Q6NW40	rs12152743	5	97773634	1	0.17507	t	g	0.5446	0.170808	0.0056971	1.71e-197	++	0	0.0786939	1	0.7791	58829	96597660	99727446	Cis	Cis_HC	intergenic_variant	-	-	Eldjarn_smpnorm_Nature_2023|Sun_Nature_2023|Eldjarn_nonnorm_Nature_2023|Ferkingstad_2021_NatGen|Sun_2018_Nature|Sun_finemapped_Nature_2023|Repetto_2024_NatHumBehav|Pietzner_2021_Science|Zhang_2022_NatGet_EApop|Zhang_2022_NatGet_AApop|Pietzner_2021_NatComm
OID00314_OID21045	5:97995877:C_T	RGMB	Q6NW40	rs1508791	5	97995877	2	0.167364	t	c	0.4964	-0.140371	0.005681	8.58e-135	--	0	0.236061	1	0.6271	58829	96597660	99727446	Cis	Cis_HC	intergenic_variant	-	-	Eldjarn_smpnorm_Nature_2023|Eldjarn_nonnorm_Nature_2023|Ferkingstad_2021_NatGen|Dhindsa_Nature_2023|Sun_finemapped_Nature_2023|Zhang_2022_NatGet_EApop|Pietzner_2021_Science
OID00314_OID21045	7:151413124:C_T	RGMB	Q6NW40	rs6464165	7	151413124	1	0.21503	t	c	0.7208	-0.0454999	0.006223	2.64e-13	--	0	0.102031	1	0.7494	58829	150913124	151915536	Trans	Trans_HC	intron_variant	ENSG00000106617	PRKAG2	NA
OID00314_OID21045	8:23728271:A_G	RGMB	Q6NW40	rs6999484	8	23728271	1	0.188209	a	g	0.4143	0.0400723	0.0056713	1.60e-12	++	0	0.963408	1	0.3263	58829	23210105	24285270	Trans	Trans_HC	intergenic_variant	-	-	NA
OID00314_OID21045	8:38955969:A_G	RGMB	Q6NW40	rs13250555	8	38955969	1	0.0795809	a	g	0.7652	-0.0488497	0.0066028	1.38e-13	--	0	0.0176585	1	0.8943	58829	38340364	39540785	Trans	Trans_HC	intron_variant	ENSG00000168615	ADAM9	Dhindsa_Nature_2023
OID00315_OID20690	10:50030864:C_T	SIGLEC1	Q9BZZ2	rs10776647	10	50030864	1	0.195101	t	c	0.4942	-0.0358064	0.0053692	2.58e-11	--	0	0.850762	1	0.3563	58631	49515211	50537974	Trans	Trans_HC	intron_variant	ENSG00000128815	WDFY4	Dhindsa_Nature_2023
OID00315_OID20690	11:126101611:A_G	SIGLEC1	Q9BZZ2	rs79327334	11	126101611	4	0.724826	a	g	0.9909	-0.139513	0.0291086	1.64e-6	+-	76.2	4.20229	1	0.04037	55285	125610318	126869319	Trans	Trans_LC	intron_variant	ENSG00000197798	FAM118B	Sun_finemapped_Nature_2023
OID00315_OID20690	11:126179519:C_T	SIGLEC1	Q9BZZ2	rs652534	11	126179519	5	0.993234	t	c	0.5913	-0.0484726	0.0054719	8.11e-19	--	0	0.827418	1	0.363	58631	125610318	126869319	Trans	Trans_HC	intron_variant	ENSG00000110063	DCPS	Dhindsa_Nature_2023
OID00315_OID20690	11:126229617:C_T	SIGLEC1	Q9BZZ2	rs73632745	11	126229617	3	0.429194	t	c	0.0759	0.104848	0.0102213	1.09e-24	++	0	0.224927	1	0.6353	58631	125610318	126869319	Trans	Trans_HC	intron_variant	ENSG00000110080	ST3GAL4	Dhindsa_Nature_2023|Sun_finemapped_Nature_2023
OID00315_OID20690	11:126232186:A_G	SIGLEC1	Q9BZZ2	rs75071241	11	126232186	2	0.232286	a	g	0.062	-0.128043	0.0111865	2.46e-30	--	0	0.0358169	1	0.8499	58631	125610318	126869319	Trans	Trans_HC	intron_variant	ENSG00000110080	ST3GAL4	Dhindsa_Nature_2023|Sun_finemapped_Nature_2023
OID00315_OID20690	11:126334805:C_T	SIGLEC1	Q9BZZ2	rs11220505	11	126334805	1	0.999991	t	c	0.2221	0.0891885	0.0064776	3.93e-43	++	0	0.249153	1	0.6177	58631	125610318	126869319	Trans	Trans_HC	intron_variant	ENSG00000149571	KIRREL3	Sun_Nature_2023|Sun_finemapped_Nature_2023
OID00315_OID20690	12:111885310:A_G	SIGLEC1	Q9BZZ2	rs72650673	12	111885310	2	0.51692	a	g	0.002	0.310482	0.0637524	1.12e-6	++	0	0.980862	1	0.322	52809	110926615	113406415	Trans	Trans_LC	missense_variant	ENSG00000111252	SH2B3	Sun_finemapped_Nature_2023
OID00315_OID20690	12:111910219:A_G	SIGLEC1	Q9BZZ2	rs10774625	12	111910219	1	0.27311	a	g	0.4951	0.0608233	0.0053507	6.08e-30	++	0	0.38363	1	0.5357	58631	110926615	113406415	Trans	Trans_HC	intron_variant	ENSG00000204842	ATXN2	Dhindsa_Nature_2023|Sun_Nature_2023|Sun_finemapped_Nature_2023
OID00315_OID20690	12:124852609:C_T	SIGLEC1	Q9BZZ2	rs11057602	12	124852609	1	0.452639	t	c	0.3897	0.0442629	0.0054864	7.16e-16	++	11.7	1.13285	1	0.2872	58631	124352564	125357763	Trans	Trans_HC	intron_variant	ENSG00000196498	NCOR2	Dhindsa_Nature_2023
OID00315_OID20690	16:31272353:A_G	SIGLEC1	Q9BZZ2	rs34572943	16	31272353	1	0.0485105	a	g	0.1086	0.0615142	0.0092659	3.16e-11	++	61.4	2.59217	1	0.1074	53219	30770172	31845778	Trans	Trans_HC	intron_variant	ENSG00000169896	ITGAM	Dhindsa_Nature_2023
OID00315_OID20690	17:7069412:A_G	SIGLEC1	Q9BZZ2	rs186021206	17	7069412	1	1	a	g	0.0065	1.22174	0.0388397	3.48e-217	++	91.7	11.9851	1	0.0005363	52036	6266986	7759087	Trans	Trans_HC	intergenic_variant	-	-	Sun_Nature_2023|Dhindsa_Nature_2023|Sun_finemapped_Nature_2023
OID00315_OID20690	17:7080316:C_T	SIGLEC1	Q9BZZ2	rs55714927	17	7080316	2	0.994228	t	c	0.1929	0.139405	0.0068605	8.57e-92	++	0	0.09221	1	0.7614	57881	6266986	7759087	Trans	Trans_HC	synonymous_variant	ENSG00000141505	ASGR1	Dhindsa_Nature_2023|Sun_finemapped_Nature_2023|Repetto_2024_NatHumBehav
OID00315_OID20690	19:18285944:A_G	SIGLEC1	Q9BZZ2	rs11554159	19	18285944	1	0.60986	a	g	0.2754	0.0958175	0.0060156	4.04e-57	++	61.9	2.62651	1	0.1051	58631	17648982	18909068	Trans	Trans_HC	missense_variant	ENSG00000216490	IFI30	Dhindsa_Nature_2023|Sun_Nature_2023|Sun_finemapped_Nature_2023|Repetto_2024_NatHumBehav
OID00315_OID20690	19:49206417:A_G	SIGLEC1	Q9BZZ2	rs492602	19	49206417	1	0.156576	a	g	0.4931	-0.0354664	0.0053815	4.39e-11	--	0	0.232751	1	0.6295	58631	48706674	49706674	Trans	Trans_HC	synonymous_variant	ENSG00000176920	FUT2	Dhindsa_Nature_2023
OID00315_OID20690	1:183542323:C_T	SIGLEC1	Q9BZZ2	rs17849501	1	183542323	1	0.998327	t	c	0.0519	0.103781	0.0122068	1.86e-17	++	0	0.0095834	1	0.922	57881	182940531	184042323	Trans	Trans_HC	synonymous_variant	ENSG00000116701	NCF2	Sun_Nature_2023|Dhindsa_Nature_2023|Sun_finemapped_Nature_2023
OID00315_OID20690	20:3162300:C_T	SIGLEC1	Q9BZZ2	rs774553165	20	3162300	6	0.899961	t	c	0.0014	-1.18374	0.089585	7.32e-40	?-	0	0	0	1	47161	2551004	4936535	Trans	Trans_LC	intergenic_variant	-	-	Eldjarn_smpnorm_Nature_2023|Dhindsa_Nature_2023|Sun_finemapped_Nature_2023
OID00315_OID20690	20:3673643:A_G	SIGLEC1	Q9BZZ2	rs146007898	20	3673643	5	1	a	g	0.0016	-0.908208	0.0807704	2.47e-29	--	12.9	1.14806	1	0.284	48147	2551004	4936535	Cis	Cis_HC	missense_variant	ENSG00000088827	SIGLEC1	Dhindsa_Nature_2023|Sun_finemapped_Nature_2023
OID00315_OID20690	20:3680518:C_T	SIGLEC1	Q9BZZ2	rs6052016	20	3680518	3	0.932526	t	c	0.9309	0.300119	0.0110652	5.31e-162	++	0	0.782107	1	0.3765	58631	2551004	4936535	Cis	Cis_HC	intron_variant	ENSG00000088827	SIGLEC1	Dhindsa_Nature_2023|Eldjarn_nonnorm_Nature_2023|Ferkingstad_2021_NatGen|Sun_finemapped_Nature_2023|Koprulu_NatMetab_2023|Pietzner_2021_Science
OID00315_OID20690	20:3682657:A_G	SIGLEC1	Q9BZZ2	rs73078430	20	3682657	2	0.831959	a	g	0.0747	-0.368484	0.0107434	8.21e-258	--	0	0.159735	1	0.6894	57464	2551004	4936535	Cis	Cis_HC	intron_variant	ENSG00000088827	SIGLEC1	Dhindsa_Nature_2023|Ferkingstad_2021_NatGen|Eldjarn_smpnorm_Nature_2023|Eldjarn_nonnorm_Nature_2023|Sun_finemapped_Nature_2023|Png_2021_NatComms|Koprulu_NatMetab_2023
OID00315_OID20690	20:3687879:C_T	SIGLEC1	Q9BZZ2	rs139470452	20	3687879	4	0.997744	t	c	0.0053	-1.45911	0.0489733	4.69e-195	--	0	0.879735	1	0.3483	54840	2551004	4936535	Cis	Cis_HC	upstream_gene_variant	ENSG00000088827	SIGLEC1	Dhindsa_Nature_2023|Sun_finemapped_Nature_2023|Png_2021_NatComms
OID00315_OID20690	20:3692345:C_T	SIGLEC1	Q9BZZ2	rs150622725	20	3692345	1	0.999996	t	c	0.9876	1.79565	0.0266431	5.35e-989	++	0	0.196326	1	0.6577	57009	2551004	4936535	Cis	Cis_HC	upstream_gene_variant	ENSG00000088827	SIGLEC1	Dhindsa_Nature_2023|Ferkingstad_2021_NatGen|Eldjarn_nonnorm_Nature_2023|Eldjarn_smpnorm_Nature_2023|Sun_Nature_2023|Sun_finemapped_Nature_2023|Png_2021_NatComms|Koprulu_NatMetab_2023|Repetto_2024_NatHumBehav|Pietzner_2021_Science|Pietzner_2021_NatComm
OID00315_OID20690	2:134892972:A_G	SIGLEC1	Q9BZZ2	rs62165675	2	134892972	3	0.402911	a	g	0.1446	-0.0418364	0.0077112	5.78e-8	--	0	0.0966985	1	0.7558	58631	134219720	137143555	Trans	Trans_LC	intron_variant	ENSG00000152127	MGAT5	Sun_finemapped_Nature_2023
OID00315_OID20690	2:134956724:A_G	SIGLEC1	Q9BZZ2	rs62165712	2	134956724	4	0.371621	a	g	0.8802	0.164167	0.008393	3.39e-85	++	47.6	1.90789	1	0.1672	57881	134219720	137143555	Trans	Trans_HC	intron_variant	ENSG00000152127	MGAT5	Eldjarn_smpnorm_Nature_2023|Sun_Nature_2023|Sun_finemapped_Nature_2023|Repetto_2024_NatHumBehav
OID00315_OID20690	2:134963862:A_C	SIGLEC1	Q9BZZ2	rs1257169	2	134963862	1	0.980086	a	c	0.5067	-0.134501	0.0054387	5.04e-135	--	0	0.570557	1	0.45	58631	134219720	137143555	Trans	Trans_HC	intron_variant	ENSG00000152127	MGAT5	Sun_finemapped_Nature_2023
OID00315_OID20690	2:134975276:C_G	SIGLEC1	Q9BZZ2	rs111650681	2	134975276	2	0.342637	c	g	0.9816	0.379584	0.02042	3.96e-77	++	7.2	1.07707	1	0.2994	57759	134219720	137143555	Trans	Trans_HC	intron_variant	ENSG00000152127	MGAT5	Eldjarn_smpnorm_Nature_2023|Sun_Nature_2023|Sun_finemapped_Nature_2023|Repetto_2024_NatHumBehav
OID00315_OID20690	2:135000907:C_T	SIGLEC1	Q9BZZ2	rs111395997	2	135000907	7	1	t	c	0.0073	-0.377025	0.0338744	8.96e-29	--	0	0.942304	1	0.3317	55185	134219720	137143555	Trans	Trans_HC	intron_variant	ENSG00000152127	MGAT5	Eldjarn_smpnorm_Nature_2023|Sun_Nature_2023|Sun_finemapped_Nature_2023|Repetto_2024_NatHumBehav
OID00315_OID20690	2:135005832:A_G	SIGLEC1	Q9BZZ2	rs1257196	2	135005832	5	0.790342	a	g	0.747	-0.0314045	0.006248	5.00e-7	--	0	0.0210784	1	0.8846	58630	134219720	137143555	Trans	Trans_LC	intron_variant	ENSG00000152127	MGAT5	Sun_finemapped_Nature_2023
OID00315_OID20690	2:135006391:C_T	SIGLEC1	Q9BZZ2	rs147513032	2	135006391	8	0.99999	t	c	0.0072	-0.379685	0.0347366	8.25e-28	--	0	0.166187	1	0.6835	52521	134219720	137143555	Trans	Trans_HC	intron_variant	ENSG00000152127	MGAT5	Eldjarn_smpnorm_Nature_2023|Sun_Nature_2023|Sun_finemapped_Nature_2023|Repetto_2024_NatHumBehav
OID00315_OID20690	2:135033619:A_G	SIGLEC1	Q9BZZ2	rs747921524	2	135033619	6	0.999809	a	g	0.999	0.841997	0.109447	1.44e-14	++	0	0.0220598	1	0.8819	48147	134219720	137143555	Trans	Trans_HC	intron_variant	ENSG00000152127	MGAT5	NA
OID00315_OID20690	2:135058615:C_G	SIGLEC1	Q9BZZ2	rs4953910	2	135058615	9	0.239951	c	g	0.1162	-0.112351	0.0086231	8.37e-39	--	0	0.0047841	1	0.9449	58631	134219720	137143555	Trans	Trans_HC	intron_variant	ENSG00000152127	MGAT5	NA
OID00315_OID20690	2:163110536:A_G	SIGLEC1	Q9BZZ2	rs2111485	2	163110536	1	0.906425	a	g	0.3938	-0.0499823	0.005499	9.96e-20	--	0	0.573761	1	0.4488	58631	162610536	163784067	Trans	Trans_HC	intergenic_variant	-	-	Dhindsa_Nature_2023
OID00315_OID20690	2:163132346:C_T	SIGLEC1	Q9BZZ2	rs78456138	2	163132346	2	0.884187	t	c	0.0251	-0.123132	0.0177753	4.29e-12	--	62	2.63137	1	0.1048	57881	162610536	163784067	Trans	Trans_HC	intron_variant	ENSG00000115267	IFIH1	Dhindsa_Nature_2023
OID00315_OID20690	2:203497786:A_C	SIGLEC1	Q9BZZ2	rs7581601	2	203497786	1	0.0931708	a	c	0.6886	-0.0445265	0.0058314	2.25e-14	--	79.5	4.88621	1	0.02707	58631	202967470	204127887	Trans	Trans_HC	upstream_gene_variant	ENSG00000138439	FAM117B	NA
OID00315_OID20690	2:27730940:C_T	SIGLEC1	Q9BZZ2	rs1260326	2	27730940	1	0.596893	t	c	0.3968	-0.0389974	0.0055176	1.57e-12	--	0	0.0600784	1	0.8064	58630	27098097	28242603	Trans	Trans_HC	missense_variant	ENSG00000084734	GCKR	Dhindsa_Nature_2023
OID00315_OID20690	3:186587417:C_T	SIGLEC1	Q9BZZ2	rs9860747	3	186587417	2	0.713556	t	c	0.1612	-0.0463524	0.0073956	3.67e-10	--	0	0.5024	1	0.4784	57881	186135584	187182612	Trans	Trans_HC	intergenic_variant	-	-	NA
OID00315_OID20690	3:186651388:C_T	SIGLEC1	Q9BZZ2	rs35923019	3	186651388	1	0.104361	t	c	0.1252	-0.0607019	0.0081091	7.12e-14	--	73.2	3.72753	1	0.05352	58631	186135584	187182612	Trans	Trans_HC	non_coding_transcript_exon_variant	ENSG00000203632	AC007690.1	NA
OID00315_OID20690	4:100065509:G_T	SIGLEC1	Q9BZZ2	rs1800759	4	100065509	1	0.0376055	t	g	0.3889	0.0397359	0.0054755	3.96e-13	++	81.2	5.32119	1	0.02107	58631	99543179	100565917	Trans	Trans_HC	intron_variant	ENSG00000246090	RP11-696N14.1	Dhindsa_Nature_2023
OID00315_OID20690	5:70665526:A_T	SIGLEC1	Q9BZZ2	rs115216147	5	70665526	1	0.99999	a	t	0.0665	0.0895099	0.0113333	2.84e-15	++	0.3	1.00252	1	0.3167	57115	70165526	71165526	Trans	Trans_HC	intron_variant	ENSG00000250387	RP11-136K7.2	Dhindsa_Nature_2023|Sun_Nature_2023|Sun_finemapped_Nature_2023
OID00315_OID20690	6:31324702:C_T	SIGLEC1	Q9BZZ2	rs1050486	6	31324702	NA	NA	t	c	0.6133	0.0474914	0.0061961	1.79e-14	++	0	0.221014	1	0.6383	53179	25500000	34000000	Trans	Trans_HC	missense_variant	ENSG00000234745	HLA-B	Dhindsa_Nature_2023
OID00315_OID20690	7:50299077:A_G	SIGLEC1	Q9BZZ2	rs11185602	7	50299077	1	0.510689	a	g	0.6754	0.0653414	0.0057104	2.56e-30	++	0	0.372168	1	0.5418	58631	49758234	50818308	Trans	Trans_HC	intergenic_variant	-	-	Sun_Nature_2023|Sun_finemapped_Nature_2023
OID00315_OID20690	9:136141870:C_T	SIGLEC1	Q9BZZ2	rs2519093	9	136141870	1	0.207847	t	c	0.1883	0.0528077	0.0068899	1.80e-14	++	0	0.54143	1	0.4618	58631	135637106	136654867	Trans	Trans_HC	intron_variant	ENSG00000175164	ABO	NA
OID00315_OID20690	9:139324737:A_C	SIGLEC1	Q9BZZ2	rs33982662	9	139324737	1	0.0748015	a	c	0.2818	-0.0431442	0.0059679	4.85e-13	--	0.5	1.00469	1	0.3162	58631	138819847	139886640	Trans	Trans_HC	synonymous_variant	ENSG00000148384	INPP5E	Dhindsa_Nature_2023
OID00315_OID20690	9:32455674:A_G	SIGLEC1	Q9BZZ2	rs1133071	9	32455674	2	0.501417	a	g	0.6982	-0.0435198	0.0058724	1.25e-13	--	0	0.546654	1	0.4597	58209	31940404	33686079	Trans	Trans_HC	3_prime_UTR_variant	ENSG00000107201	DDX58	Sun_finemapped_Nature_2023
OID00315_OID20690	9:32481601:C_T	SIGLEC1	Q9BZZ2	rs7042630	9	32481601	3	0.0741696	t	c	0.1385	-0.0555223	0.0078593	1.61e-12	--	0	0.0036538	1	0.9518	57224	31940404	33686079	Trans	Trans_HC	intron_variant	ENSG00000107201	DDX58	Dhindsa_Nature_2023|Sun_finemapped_Nature_2023
OID00315_OID20690	9:33117965:C_T	SIGLEC1	Q9BZZ2	rs7865362	9	33117965	1	0.716475	t	c	0.3652	0.0821933	0.0056365	3.64e-48	++	79.1	4.77456	1	0.02888	58631	31940404	33686079	Trans	Trans_HC	intron_variant	ENSG00000086062	B4GALT1	Sun_Nature_2023|Sun_finemapped_Nature_2023|Repetto_2024_NatHumBehav
OID00316_OID21006	11:100088335:A_G	CNTN5	O94779	rs11223274	11	100088335	9	0.824701	a	g	0.7451	-0.145311	0.0063695	3.36e-115	--	0	0.0664542	1	0.7966	57659	96636344	101428036	Cis	Cis_HC	intron_variant	ENSG00000149972	CNTN5	Eldjarn_smpnorm_Nature_2023|Ferkingstad_2021_NatGen|Sun_finemapped_Nature_2023
OID00316_OID21006	11:100443186:C_T	CNTN5	O94779	rs1234614	11	100443186	10	0.99031	t	c	0.6669	0.0855533	0.0058493	1.91e-48	++	0	0.856431	1	0.3547	58531	96636344	101428036	Cis	Cis_HC	intergenic_variant	-	-	Eldjarn_smpnorm_Nature_2023|Sun_finemapped_Nature_2023
OID00316_OID21006	11:97606257:A_C	CNTN5	O94779	rs2199562	11	97606257	5	0.953262	a	c	0.3434	-0.156454	0.0058291	1.10e-158	--	0	0.715435	1	0.3976	58531	96636344	101428036	Trans	Trans_HC	intergenic_variant	-	-	Ferkingstad_2021_NatGen|Eldjarn_nonnorm_Nature_2023|Eldjarn_smpnorm_Nature_2023|Sun_finemapped_Nature_2023|Png_2021_NatComms|Pietzner_2021_Science|Pietzner_2021_NatComm
OID00316_OID21006	11:98937202:C_T	CNTN5	O94779	rs12573918	11	98937202	2	0.907788	t	c	0.313	0.250949	0.0059006	3.23e-395	++	0	0.205467	1	0.6503	58531	96636344	101428036	Cis	Cis_HC	intron_variant	ENSG00000149972	CNTN5	Eldjarn_smpnorm_Nature_2023|Ferkingstad_2021_NatGen|Eldjarn_nonnorm_Nature_2023|Sun_finemapped_Nature_2023|Png_2021_NatComms|Koprulu_NatMetab_2023|Zhang_2022_NatGet_AApop|Zhang_2022_NatGet_EApop|Pietzner_2021_Science
OID00316_OID21006	11:99055082:G_T	CNTN5	O94779	rs10892860	11	99055082	8	0.745386	t	g	0.6914	-0.368259	0.0059192	4.11e-843	--	0	0.0782521	1	0.7797	58531	96636344	101428036	Cis	Cis_HC	intron_variant	ENSG00000149972	CNTN5	Katz_2021_Circulation|Eldjarn_smpnorm_Nature_2023|Sun_Nature_2023|Eldjarn_nonnorm_Nature_2023|Sun_finemapped_Nature_2023|Png_2021_NatComms|Suhre_2017_NatComm|Sun_2018_Nature|Koprulu_NatMetab_2023|Repetto_2024_NatHumBehav|Pietzner_2021_Science|Zhang_2022_NatGet_AApop|Zhang_2022_NatGet_EApop|Pietzner_2021_NatComm
OID00316_OID21006	11:99066241:C_T	CNTN5	O94779	rs961168	11	99066241	1	0.617764	t	c	0.9233	-0.78469	0.0103487	3.53e-1251	--	0	0.127778	1	0.7207	58531	96636344	101428036	Cis	Cis_HC	intron_variant	ENSG00000149972	CNTN5	Katz_2021_Circulation|Eldjarn_smpnorm_Nature_2023|Sun_Nature_2023|Eldjarn_nonnorm_Nature_2023|Ferkingstad_2021_NatGen|Sun_finemapped_Nature_2023|Png_2021_NatComms|Suhre_2017_NatComm|Sun_2018_Nature|Koprulu_NatMetab_2023|Repetto_2024_NatHumBehav|Pietzner_2021_Science|Zhang_2022_NatGet_AApop|Zhang_2022_NatGet_EApop|Pietzner_2021_NatComm
OID00316_OID21006	11:99216260:A_G	CNTN5	O94779	rs72983774	11	99216260	4	0.467005	a	g	0.0485	-0.455222	0.0131653	5.52e-262	--	0	0.194119	1	0.6595	58531	96636344	101428036	Cis	Cis_HC	intron_variant	ENSG00000149972	CNTN5	Ferkingstad_2021_NatGen|Eldjarn_smpnorm_Nature_2023|Sun_finemapped_Nature_2023|Png_2021_NatComms|Koprulu_NatMetab_2023|Pietzner_2021_Science|Zhang_2022_NatGet_EApop
OID00316_OID21006	11:99376355:A_C	CNTN5	O94779	rs61894112	11	99376355	3	0.999969	a	c	0.1692	0.196295	0.0073741	4.04e-156	++	66.2	2.95524	1	0.0856	58531	96636344	101428036	Cis	Cis_HC	intron_variant	ENSG00000149972	CNTN5	Eldjarn_nonnorm_Nature_2023|Eldjarn_smpnorm_Nature_2023|Sun_finemapped_Nature_2023|Zhang_2022_NatGet_EApop|Pietzner_2021_Science|Zhang_2022_NatGet_AApop
OID00316_OID21006	11:99870331:C_T	CNTN5	O94779	rs1081338	11	99870331	7	0.844801	t	c	0.358	0.118253	0.0058026	2.55e-92	++	0	0.104234	1	0.7468	56845	96636344	101428036	Cis	Cis_HC	intron_variant	ENSG00000149972	CNTN5	Eldjarn_smpnorm_Nature_2023|Ferkingstad_2021_NatGen|Eldjarn_nonnorm_Nature_2023|Sun_finemapped_Nature_2023|Pietzner_2021_Science
OID00316_OID21006	11:99892652:C_G	CNTN5	O94779	rs12806505	11	99892652	6	0.75257	c	g	0.9221	-0.329994	0.010378	7.01e-222	--	0	0.750286	1	0.3864	58531	96636344	101428036	Cis	Cis_HC	intron_variant	ENSG00000149972	CNTN5	Eldjarn_smpnorm_Nature_2023|Ferkingstad_2021_NatGen|Sun_finemapped_Nature_2023
OID00316_OID21006	17:67134806:C_T	CNTN5	O94779	rs112502880	17	67134806	1	0.647414	t	c	0.9536	-0.0786026	0.0120612	7.17e-11	--	0	0.0440314	1	0.8338	54485	66581278	67581278	Trans	Trans_HC	intron_variant	ENSG00000154262	ABCA6	Dhindsa_Nature_2023
OID00316_OID21006	17:7063899:A_C	CNTN5	O94779	rs56244095	17	7063899	2	0.176937	a	c	0.2036	0.0309387	0.0061898	5.78e-7	++	0	0.912906	1	0.3393	57781	6489296	7606378	Trans	Trans_LC	intergenic_variant	-	-	Sun_finemapped_Nature_2023
OID00316_OID21006	17:7069412:A_G	CNTN5	O94779	rs186021206	17	7069412	1	1	a	g	0.0064	0.368953	0.0349938	5.45e-26	++	0	0.48184	1	0.4876	51936	6489296	7606378	Trans	Trans_HC	intergenic_variant	-	-	Ferkingstad_2021_NatGen|Eldjarn_nonnorm_Nature_2023|Sun_Nature_2023|Dhindsa_Nature_2023|Sun_finemapped_Nature_2023
OID00316_OID21006	17:7362359:C_T	CNTN5	O94779	rs17732878	17	7362359	3	0.0436172	t	c	0.7881	-0.0299941	0.0059763	5.20e-7	--	0	0.277128	1	0.5986	58531	6489296	7606378	Trans	Trans_LC	downstream_gene_variant	ENSG00000170175	CHRNB1	NA
OID00316_OID21006	1:247474712:A_C	CNTN5	O94779	rs12030577	1	247474712	1	0.0858251	a	c	0.3963	-0.0347233	0.0051574	1.67e-11	--	0	0.632491	1	0.4264	53078	246915879	247994162	Trans	Trans_HC	non_coding_transcript_exon_variant	ENSG00000162714	ZNF496	NA
OID00316_OID21006	22:28063227:A_G	CNTN5	O94779	rs134077	22	28063227	1	0.660514	a	g	0.4346	-0.0650204	0.0049434	1.64e-39	--	88.4	8.60346	1	0.003355	58531	27542529	28690414	Trans	Trans_HC	intergenic_variant	-	-	Sun_Nature_2023|Eldjarn_smpnorm_Nature_2023|Sun_finemapped_Nature_2023
OID00316_OID21006	22:28181436:A_C	CNTN5	O94779	rs382819	22	28181436	2	0.995054	a	c	0.2849	0.0447717	0.0054036	1.18e-16	++	0	0.194985	1	0.6588	58531	27542529	28690414	Trans	Trans_HC	intron_variant	ENSG00000169184	MN1	Sun_finemapped_Nature_2023
OID00316_OID21006	2:27741237:C_T	CNTN5	O94779	rs780094	2	27741237	1	0.685454	t	c	0.3853	-0.0418917	0.0050055	5.80e-17	--	30.7	1.44201	1	0.2298	58531	27056721	28434731	Trans	Trans_HC	intron_variant	ENSG00000084734	GCKR	Dhindsa_Nature_2023|Sun_Nature_2023|Sun_finemapped_Nature_2023
OID00316_OID21006	3:49892896:A_G	CNTN5	O94779	rs10049413	3	49892896	1	0.103303	a	g	0.6788	0.0354283	0.0052565	1.58e-11	++	0	0.121288	1	0.7276	58531	49331698	50394030	Trans	Trans_HC	intron_variant	ENSG00000183763	TRAIP	Dhindsa_Nature_2023
OID00316_OID21006	4:16037084:C_G	CNTN5	O94779	rs2292804	4	16037084	1	0.591755	c	g	0.2166	0.125104	0.0058993	8.31e-100	++	0	0.281734	1	0.5956	58531	15522295	16605234	Trans	Trans_HC	intron_variant	ENSG00000007062	PROM1	Eldjarn_smpnorm_Nature_2023|Sun_Nature_2023|Dhindsa_Nature_2023|Sun_finemapped_Nature_2023|Repetto_2024_NatHumBehav
OID00316_OID21006	6:32544061:C_T	CNTN5	O94779	rs9269543	6	32544061	NA	NA	t	c	0.2286	-0.0627277	0.0066977	7.56e-21	--	6.4	1.06868	1	0.3012	49310	25500000	34000000	Trans	Trans_HC	downstream_gene_variant	ENSG00000196126	HLA-DRB1	Dhindsa_Nature_2023|Sun_Nature_2023|Sun_finemapped_Nature_2023
OID00316_OID21006	9:127934502:C_T	CNTN5	O94779	rs2416955	9	127934502	1	0.0795653	t	c	0.8552	0.0658376	0.0069494	2.70e-21	++	88	8.31338	1	0.003935	58531	127318298	128631784	Trans	Trans_HC	intron_variant	ENSG00000119414	PPP6C	Sun_Nature_2023|Dhindsa_Nature_2023|Sun_finemapped_Nature_2023
OID00316_OID21006	9:33113322:C_T	CNTN5	O94779	rs7019909	9	33113322	1	0.867754	t	c	0.103	0.0645329	0.00803	9.25e-16	++	52	2.08236	1	0.149	58531	32613322	33617954	Trans	Trans_HC	3_prime_UTR_variant	ENSG00000086062	B4GALT1	NA
OID00316_OID21006	9:97062137:A_G	CNTN5	O94779	rs62620753	9	97062137	2	0.989447	a	g	0.0219	0.234298	0.0168466	5.68e-44	++	8.4	1.09216	1	0.296	57781	96408718	97874246	Trans	Trans_HC	synonymous_variant	ENSG00000175787	ZNF169	Dhindsa_Nature_2023|Sun_finemapped_Nature_2023
OID00316_OID21006	9:97083043:A_G	CNTN5	O94779	rs12235493	9	97083043	1	0.528139	a	g	0.0429	0.207403	0.0121752	4.53e-65	++	0	0.0108722	1	0.917	57781	96408718	97874246	Trans	Trans_HC	intron_variant	ENSG00000130950	NUTM2F	Dhindsa_Nature_2023|Sun_Nature_2023|Sun_finemapped_Nature_2023|Repetto_2024_NatHumBehav
OID00316_OID21006	9:97103437:C_T	CNTN5	O94779	rs12346584	9	97103437	3	0.999884	t	c	0.7069	-0.040847	0.0054071	4.21e-14	--	0	0.0004005	1	0.984	57767	96408718	97874246	Trans	Trans_HC	intron_variant	ENSG00000232063	RP11-307E17.8	Dhindsa_Nature_2023|Sun_finemapped_Nature_2023
OID00316_OID21006	9:97145832:C_T	CNTN5	O94779	rs550017817	9	97145832	4	0.796036	t	c	0.008	0.30478	0.0289553	6.56e-26	++	0	0.0533633	1	0.8173	54485	96408718	97874246	Trans	Trans_HC	intron_variant	ENSG00000148110	HIATL1	Dhindsa_Nature_2023|Sun_Nature_2023|Sun_finemapped_Nature_2023|Repetto_2024_NatHumBehav
OID00317_OID21001	15:101774889:A_T	ADAM22	Q9P0K1	rs8025591	15	101774889	1	0.147936	a	t	0.199	0.0494609	0.0066107	7.32e-14	++	0	0.593404	1	0.4411	57779	101218097	102288211	Trans	Trans_HC	intron_variant	ENSG00000131873	CHSY1	Dhindsa_Nature_2023
OID00317_OID21001	16:20361441:A_G	ADAM22	Q9P0K1	rs34882080	16	20361441	1	0.100451	a	g	0.8177	0.0609907	0.0068214	3.85e-19	++	0	0.153479	1	0.6952	57779	19852863	20892332	Trans	Trans_HC	intron_variant	ENSG00000169344	UMOD	Sun_Nature_2023|Dhindsa_Nature_2023|Sun_finemapped_Nature_2023
OID00317_OID21001	17:7069412:A_G	ADAM22	Q9P0K1	rs186021206	17	7069412	1	0.999343	a	g	0.0064	0.298891	0.0380182	3.79e-15	++	0	0.742434	1	0.3889	51465	6569412	7606378	Trans	Trans_HC	intergenic_variant	-	-	Sun_Nature_2023|Sun_finemapped_Nature_2023
OID00317_OID21001	17:79220224:C_G	ADAM22	Q9P0K1	rs2725405	17	79220224	1	0.978565	c	g	0.4405	0.0403698	0.0053067	2.80e-14	++	28.9	1.40565	1	0.2358	57779	78700716	79720224	Trans	Trans_HC	missense_variant	ENSG00000157637	SLC38A10	Dhindsa_Nature_2023|Sun_Nature_2023|Sun_finemapped_Nature_2023
OID00317_OID21001	1:179526214:C_T	ADAM22	Q9P0K1	rs61747728	1	179526214	1	0.729358	t	c	0.0381	0.163178	0.0138905	7.28e-32	++	0	0.0092696	1	0.9233	56612	178494851	180624840	Trans	Trans_HC	missense_variant	ENSG00000116218	NPHS2	Dhindsa_Nature_2023|Sun_Nature_2023|Sun_finemapped_Nature_2023
OID00317_OID21001	22:36764534:C_T	ADAM22	Q9P0K1	rs713797	22	36764534	1	0.259504	t	c	0.8751	0.05731	0.0079827	7.01e-13	++	0	0.157997	1	0.691	57779	36258547	37291616	Trans	Trans_HC	intron_variant	ENSG00000100345	MYH9	NA
OID00317_OID21001	22:36781217:C_T	ADAM22	Q9P0K1	rs974103	22	36781217	2	0.350852	t	c	0.7247	-0.0446828	0.0061497	3.71e-13	--	77	4.34726	1	0.03707	53140	36258547	37291616	Trans	Trans_HC	intron_variant	ENSG00000100345	MYH9	NA
OID00317_OID21001	22:38598234:A_G	ADAM22	Q9P0K1	rs2267372	22	38598234	1	0.122279	a	g	0.4013	-0.0423982	0.0053591	2.54e-15	--	0	0.235516	1	0.6275	57779	38018622	39113768	Trans	Trans_HC	5_prime_UTR_variant	ENSG00000185022	MAFF	NA
OID00317_OID21001	2:162964301:A_G	ADAM22	Q9P0K1	rs75166367	2	162964301	1	0.992038	a	g	0.0609	-0.105575	0.0112223	5.08e-21	--	0	0.680842	1	0.4093	57029	162458360	163476796	Trans	Trans_HC	intergenic_variant	-	-	Sun_Nature_2023|Sun_finemapped_Nature_2023
OID00317_OID21001	2:27730940:C_T	ADAM22	Q9P0K1	rs1260326	2	27730940	1	0.860979	t	c	0.3964	-0.0424588	0.0053782	2.91e-15	--	0	0.223364	1	0.6365	57778	27098097	28250546	Trans	Trans_HC	missense_variant	ENSG00000084734	GCKR	Dhindsa_Nature_2023|Eldjarn_smpnorm_Nature_2023
OID00317_OID21001	3:46888198:C_T	ADAM22	Q9P0K1	rs56387622	3	46888198	1	0.269403	t	c	0.8974	-0.0740708	0.0087468	2.49e-17	--	0	0.198902	1	0.6556	57779	46357913	47396258	Trans	Trans_HC	intergenic_variant	-	-	NA
OID00317_OID21001	7:151415256:C_T	ADAM22	Q9P0K1	rs10253736	7	151415256	1	0.276459	t	c	0.2802	0.042649	0.0064494	3.77e-11	++	0	0.140788	1	0.7075	57779	150913194	151915256	Trans	Trans_HC	intron_variant	ENSG00000106617	PRKAG2	NA
OID00317_OID21001	7:87360859:A_G	ADAM22	Q9P0K1	rs189318969	7	87360859	4	0.957662	a	g	0.993	-0.159557	0.0363043	1.11e-5	+-	78	4.54769	1	0.03296	56612	84644764	89320462	Cis	Cis_LC	intron_variant	ENSG00000105784	RUNDC3B	NA
OID00317_OID21001	7:87427785:G_T	ADAM22	Q9P0K1	rs74664880	7	87427785	5	0.62082	t	g	0.0269	-0.10394	0.0185154	1.98e-8	--	82.6	5.75886	1	0.01641	56612	84644764	89320462	Cis	Cis_HC	intron_variant	ENSG00000105784	RUNDC3B	Eldjarn_nonnorm_Nature_2023|Ferkingstad_2021_NatGen|Eldjarn_smpnorm_Nature_2023|Sun_finemapped_Nature_2023|Zhang_2022_NatGet_EApop
OID00317_OID21001	7:87518947:C_T	ADAM22	Q9P0K1	rs79425419	7	87518947	8	0.999926	t	c	0.005	0.557187	0.0490991	7.57e-30	++	57	2.32671	1	0.1272	50593	84644764	89320462	Cis	Cis_HC	intron_variant	ENSG00000006634	DBF4	Dhindsa_Nature_2023
OID00317_OID21001	7:87527384:C_T	ADAM22	Q9P0K1	rs12670575	7	87527384	1	1	t	c	0.4856	0.528509	0.0057922	1.14e-1810	++	97.3	37.2681	1	1.03e-09	57029	84644764	89320462	Cis	Cis_HC	intron_variant	ENSG00000006634	DBF4	Dhindsa_Nature_2023|Eldjarn_nonnorm_Nature_2023|Eldjarn_smpnorm_Nature_2023|Sun_Nature_2023|Ferkingstad_2021_NatGen|Koprulu_NatMetab_2023|Png_2021_NatComms|Sun_finemapped_Nature_2023|Repetto_2024_NatHumBehav|Zhang_2022_NatGet_EApop|Zhang_2022_NatGet_AApop|Pietzner_2021_Science|Pietzner_2021_NatComm
OID00317_OID21001	7:87567485:A_T	ADAM22	Q9P0K1	rs10952901	7	87567485	10	0.514304	a	t	0.1468	-0.486631	0.0082299	8.25e-762	--	86.4	7.34819	1	0.006713	57779	84644764	89320462	Cis	Cis_HC	intron_variant	ENSG00000008277	ADAM22	Dhindsa_Nature_2023|Eldjarn_nonnorm_Nature_2023|Eldjarn_smpnorm_Nature_2023|Sun_Nature_2023|Ferkingstad_2021_NatGen|Koprulu_NatMetab_2023|Png_2021_NatComms|Sun_finemapped_Nature_2023|Repetto_2024_NatHumBehav|Zhang_2022_NatGet_EApop|Zhang_2022_NatGet_AApop|Pietzner_2021_Science|Pietzner_2021_NatComm
OID00317_OID21001	7:87652094:A_T	ADAM22	Q9P0K1	rs9649105	7	87652094	2	0.636828	a	t	0.5243	0.124345	0.0058078	1.08e-101	++	90.9	11.0286	1	0.0008971	57779	84644764	89320462	Cis	Cis_HC	intron_variant	ENSG00000008277	ADAM22	Ferkingstad_2021_NatGen|Eldjarn_smpnorm_Nature_2023|Eldjarn_nonnorm_Nature_2023|Koprulu_NatMetab_2023|Sun_finemapped_Nature_2023|Zhang_2022_NatGet_EApop|Pietzner_2021_Science|Zhang_2022_NatGet_AApop
OID00317_OID21001	7:87668576:A_G	ADAM22	Q9P0K1	rs576916549	7	87668576	6	0.616718	a	g	0.0108	-0.54188	0.0345945	2.68e-55	--	81.3	5.34372	1	0.0208	54720	84644764	89320462	Cis	Cis_HC	intron_variant	ENSG00000008277	ADAM22	Sun_finemapped_Nature_2023|Zhang_2022_NatGet_EApop
OID00317_OID21001	7:87704999:A_G	ADAM22	Q9P0K1	rs111428945	7	87704999	7	0.999939	a	g	0.0199	0.212274	0.0209969	5.00e-24	++	38.1	1.61617	1	0.2036	57029	84644764	89320462	Cis	Cis_HC	missense_variant	ENSG00000008277	ADAM22	Dhindsa_Nature_2023|Sun_finemapped_Nature_2023|Zhang_2022_NatGet_EApop
OID00317_OID21001	7:87756109:A_G	ADAM22	Q9P0K1	rs527918138	7	87756109	9	0.960598	a	g	0.996	-0.632031	0.0576865	6.20e-28	?-	0	0	0	1	46589	84644764	89320462	Cis	Cis_LC	intron_variant	ENSG00000008277	ADAM22	NA
OID00317_OID21001	7:87794938:C_T	ADAM22	Q9P0K1	rs13243228	7	87794938	3	0.999999	t	c	0.0425	-0.713589	0.0147254	1.91e-512	--	47.4	1.90159	1	0.1679	57779	84644764	89320462	Cis	Cis_HC	intron_variant	ENSG00000008277	ADAM22	Dhindsa_Nature_2023|Eldjarn_smpnorm_Nature_2023|Koprulu_NatMetab_2023|Png_2021_NatComms|Sun_finemapped_Nature_2023|Zhang_2022_NatGet_AApop
OID00318_OID21061	10:104336426:A_C	CLEC1B	Q9P126	rs34377578	10	104336426	1	0.504875	a	c	0.7507	-0.0588242	0.0067094	1.83e-18	--	0	0.406968	1	0.5235	58414	103725941	104903310	Trans	Trans_HC	intron_variant	ENSG00000107882	SUFU	NA
OID00318_OID21061	10:65016174:G_T	CLEC1B	Q9P126	rs7088799	10	65016174	1	0.117292	t	g	0.5843	-0.0857449	0.0058687	2.41e-48	--	81	5.24936	1	0.02195	58414	64322828	65900080	Trans	Trans_HC	intron_variant	ENSG00000171988	JMJD1C	Dhindsa_Nature_2023|Sun_Nature_2023|Sun_finemapped_Nature_2023
OID00318_OID21061	11:117076564:A_G	CLEC1B	Q9P126	rs1242127	11	117076564	1	0.0778785	a	g	0.7686	-0.0452257	0.0069208	6.37e-11	--	63.9	2.77193	1	0.09593	57664	116521923	117572963	Trans	Trans_HC	3_prime_UTR_variant	ENSG00000160613	PCSK7	Dhindsa_Nature_2023
OID00318_OID21061	11:61557803:C_T	CLEC1B	Q9P126	rs102275	11	61557803	1	0.0922631	t	c	0.6509	-0.0411908	0.0060389	9.05e-12	--	0	0.0493558	1	0.8242	58414	61049025	62109750	Trans	Trans_HC	non_coding_transcript_exon_variant	ENSG00000134825	TMEM258	Dhindsa_Nature_2023
OID00318_OID21061	12:10071936:A_G	CLEC1B	Q9P126	rs73247978	12	10071936	2	0.955971	a	g	0.0382	-0.202043	0.0151986	2.52e-40	--	79.5	4.87072	1	0.02732	58414	9329601	10700644	Cis	Cis_HC	intron_variant	ENSG00000188393	CLEC2A	Dhindsa_Nature_2023|Eldjarn_nonnorm_Nature_2023|Ferkingstad_2021_NatGen|Eldjarn_smpnorm_Nature_2023|Sun_finemapped_Nature_2023|Zhang_2022_NatGet_EApop
OID00318_OID21061	12:10148703:A_G	CLEC1B	Q9P126	rs659928	12	10148703	1	0.925652	a	g	0.255	0.15779	0.0066297	3.30e-125	++	50.9	2.03669	1	0.1535	58414	9329601	10700644	Cis	Cis_HC	intron_variant	ENSG00000165682	CLEC1B	Dhindsa_Nature_2023|Sun_Nature_2023|Ferkingstad_2021_NatGen|Eldjarn_nonnorm_Nature_2023|Eldjarn_smpnorm_Nature_2023|Sun_finemapped_Nature_2023|Repetto_2024_NatHumBehav|Zhang_2022_NatGet_AApop|Pietzner_2021_Science|Zhang_2022_NatGet_EApop|Pietzner_2021_NatComm
OID00318_OID21061	12:10156039:A_G	CLEC1B	Q9P126	rs10772224	12	10156039	3	0.364311	a	g	0.5647	-0.059842	0.0058448	1.33e-24	--	82.4	5.69174	1	0.01704	58414	9329601	10700644	Cis	Cis_HC	intron_variant	ENSG00000165682	CLEC1B	Dhindsa_Nature_2023|Eldjarn_nonnorm_Nature_2023|Eldjarn_smpnorm_Nature_2023|Ferkingstad_2021_NatGen|Sun_finemapped_Nature_2023|Zhang_2022_NatGet_EApop|Pietzner_2021_Science|Zhang_2022_NatGet_AApop
OID00318_OID21061	12:111865049:C_G	CLEC1B	Q9P126	rs7310615	12	111865049	1	0.349012	c	g	0.4814	0.0458798	0.0058229	3.29e-15	++	0	0.332147	1	0.5644	58414	111333788	112507756	Trans	Trans_HC	intron_variant	ENSG00000111252	SH2B3	Dhindsa_Nature_2023
OID00318_OID21061	12:111885310:A_G	CLEC1B	Q9P126	rs72650673	12	111885310	2	0.331584	a	g	0.002	0.300772	0.0685143	1.13e-5	-+	81.2	5.32125	1	0.02107	53009	111333788	112507756	Trans	Trans_LC	missense_variant	ENSG00000111252	SH2B3	NA
OID00318_OID21061	12:6294073:A_G	CLEC1B	Q9P126	rs7956289	12	6294073	1	0.0524484	a	g	0.5094	0.0415414	0.0060121	4.86e-12	++	61.1	2.57142	1	0.1088	54128	5790432	6802009	Trans	Trans_HC	intergenic_variant	-	-	NA
OID00318_OID21061	19:55536595:A_G	CLEC1B	Q9P126	rs1613662	19	55536595	1	0.932375	a	g	0.8368	0.0886292	0.0078321	1.09e-29	++	86.8	7.59248	1	0.005861	58414	54986167	56074907	Trans	Trans_HC	missense_variant	ENSG00000088053	GP6	Dhindsa_Nature_2023|Sun_Nature_2023|Sun_finemapped_Nature_2023
OID00318_OID21061	1:205183288:A_G	CLEC1B	Q9P126	rs12137432	1	205183288	1	0.0725677	a	g	0.126	-0.06841	0.0087147	4.16e-15	--	0	0.115431	1	0.734	58414	204514539	205761174	Trans	Trans_HC	upstream_gene_variant	ENSG00000133059	DSTYK	Dhindsa_Nature_2023
OID00318_OID21061	20:19281291:C_T	CLEC1B	Q9P126	rs3827978	20	19281291	1	0.128156	t	c	0.3561	0.0428555	0.006047	1.37e-12	++	48.8	1.95396	1	0.1622	58414	18765951	19824644	Trans	Trans_HC	intron_variant	ENSG00000185052	SLC24A3	Dhindsa_Nature_2023
OID00318_OID21061	2:27730940:C_T	CLEC1B	Q9P126	rs1260326	2	27730940	1	0.798768	t	c	0.397	0.0431687	0.0058942	2.41e-13	++	72.6	3.65238	1	0.05599	58413	27098097	28242603	Trans	Trans_HC	missense_variant	ENSG00000084734	GCKR	Dhindsa_Nature_2023
OID00318_OID21061	3:122833003:C_T	CLEC1B	Q9P126	rs3804749	3	122833003	1	0.308877	t	c	0.5919	-0.0691735	0.0059186	1.48e-31	--	0	0.0004313	1	0.9834	58414	122333003	123357849	Trans	Trans_HC	intron_variant	ENSG00000065485	PDIA5	Sun_Nature_2023|Eldjarn_smpnorm_Nature_2023|Sun_finemapped_Nature_2023
OID00318_OID21061	4:154459955:C_G	CLEC1B	Q9P126	rs78947501	4	154459955	1	0.27589	c	g	0.0316	0.126477	0.0166876	3.48e-14	++	0	0.0139281	1	0.9061	58414	153956852	154965574	Trans	Trans_HC	intron_variant	ENSG00000121210	KIAA0922	NA
OID00318_OID21061	5:131575629:A_G	CLEC1B	Q9P126	rs145305158	5	131575629	2	0.874572	a	g	0.0124	-0.121323	0.0288128	2.55e-5	--	59.1	2.44545	1	0.1179	58414	129923559	132333599	Trans	Trans_LC	intron_variant	ENSG00000072682	P4HA2	NA
OID00318_OID21061	5:131707429:A_G	CLEC1B	Q9P126	rs2631360	5	131707429	1	0.404704	a	g	0.5188	0.0598486	0.005787	4.55e-25	++	0	0.858872	1	0.3541	58414	129923559	132333599	Trans	Trans_HC	intron_variant	ENSG00000197375	SLC22A5	Dhindsa_Nature_2023|Sun_Nature_2023|Sun_finemapped_Nature_2023
OID00318_OID21061	7:106372903:A_G	CLEC1B	Q9P126	rs342296	7	106372903	1	0.162418	a	g	0.4569	-0.0421008	0.0058206	4.72e-13	--	0	0.0080697	1	0.9284	57664	105867636	106873718	Trans	Trans_HC	intron_variant	ENSG00000243797	CTB-111H14.1	NA
OID00318_OID21061	7:80218961:C_T	CLEC1B	Q9P126	rs6961069	7	80218961	1	0.469807	t	c	0.4068	0.0486663	0.0058931	1.48e-16	++	0	0.0110147	1	0.9164	58414	79702567	80789402	Trans	Trans_HC	intron_variant	ENSG00000135218	CD36	Sun_Nature_2023|Sun_finemapped_Nature_2023
OID00318_OID21061	8:106581528:A_T	CLEC1B	Q9P126	rs6993770	8	106581528	1	1	a	t	0.7131	0.121827	0.0063804	2.83e-81	++	0	0.84941	1	0.3567	58414	105879363	107093662	Trans	Trans_HC	intron_variant	ENSG00000169946	ZFPM2	Eldjarn_nonnorm_Nature_2023|Ferkingstad_2021_NatGen|Sun_Nature_2023|Eldjarn_smpnorm_Nature_2023|Sun_finemapped_Nature_2023|Repetto_2024_NatHumBehav
OID00318_OID21061	9:4744743:C_T	CLEC1B	Q9P126	rs409801	9	4744743	1	0.382283	t	c	0.496	-0.0388737	0.0057833	1.80e-11	--	0	0.602374	1	0.4377	58414	4243973	5365338	Trans	Trans_HC	upstream_gene_variant	ENSG00000147853	AK3	NA
OID00319_OID20651	12:111833788:A_G	ADAM23	O75077	rs10774624	12	111833788	1	0.470954	a	g	0.5154	0.0346963	0.0049736	3.04e-12	++	0	0.0106369	1	0.9179	58655	111333788	112507756	Trans	Trans_HC	intron_variant	ENSG00000257595	RP3-473L9.4	Dhindsa_Nature_2023
OID00319_OID20651	12:6663964:C_G	ADAM23	O75077	rs7298463	12	6663964	1	0.168146	c	g	0.1742	0.0475588	0.0065464	3.73e-13	++	64.6	2.82297	1	0.09292	58655	6090626	7239497	Trans	Trans_HC	intron_variant	ENSG00000010295	IFFO1	Dhindsa_Nature_2023
OID00319_OID20651	16:20357281:C_T	ADAM23	O75077	rs12934455	16	20357281	1	0.192233	t	c	0.1656	-0.0458898	0.0066559	5.40e-12	--	75.6	4.10675	1	0.04271	58655	19855811	20867690	Trans	Trans_HC	intron_variant	ENSG00000169344	UMOD	Dhindsa_Nature_2023
OID00319_OID20651	17:7069412:A_G	ADAM23	O75077	rs186021206	17	7069412	1	0.914918	a	g	0.0064	0.464682	0.0354479	2.93e-39	++	51.3	2.05318	1	0.1519	52341	6489296	7606378	Trans	Trans_HC	intergenic_variant	-	-	Eldjarn_smpnorm_Nature_2023|Ferkingstad_2021_NatGen|Eldjarn_nonnorm_Nature_2023|Sun_Nature_2023|Dhindsa_Nature_2023|Sun_finemapped_Nature_2023
OID00319_OID20651	17:7080316:C_T	ADAM23	O75077	rs55714927	17	7080316	2	0.501184	t	c	0.1931	0.0488106	0.0062829	7.92e-15	++	27.3	1.3758	1	0.2408	57905	6489296	7606378	Trans	Trans_HC	synonymous_variant	ENSG00000141505	ASGR1	Dhindsa_Nature_2023|Sun_finemapped_Nature_2023
OID00319_OID20651	19:41936734:A_G	ADAM23	O75077	rs2569754	19	41936734	1	0.144901	a	g	0.3846	-0.0585111	0.0050492	4.73e-31	--	33.8	1.51021	1	0.2191	58655	41379134	42445904	Trans	Trans_HC	upstream_gene_variant	ENSG00000177191	B3GNT8	Dhindsa_Nature_2023|Sun_Nature_2023|Sun_finemapped_Nature_2023
OID00319_OID20651	1:109817590:G_T	ADAM23	O75077	rs12740374	1	109817590	1	0.287261	t	g	0.2222	-0.052253	0.0059319	1.26e-18	--	0	0.0844264	1	0.7714	58655	109314880	110322143	Trans	Trans_HC	3_prime_UTR_variant	ENSG00000143126	CELSR2	NA
OID00319_OID20651	1:179526214:C_T	ADAM23	O75077	rs61747728	1	179526214	1	0.886475	t	c	0.0382	0.124684	0.01297	7.03e-22	++	0	0.0086534	1	0.9259	57488	178973273	180262634	Trans	Trans_HC	missense_variant	ENSG00000116218	NPHS2	Dhindsa_Nature_2023|Sun_Nature_2023|Sun_finemapped_Nature_2023
OID00319_OID20651	2:207152278:G_T	ADAM23	O75077	rs114051435	2	207152278	7	0.985996	t	g	0.9763	0.174552	0.0194574	2.94e-19	++	0	0.0756011	1	0.7833	57905	206134542	209177040	Cis	Cis_HC	intron_variant	ENSG00000204186	ZDBF2	Eldjarn_nonnorm_Nature_2023|Ferkingstad_2021_NatGen|Zhang_2022_NatGet_EApop
OID00319_OID20651	2:207308961:A_G	ADAM23	O75077	rs1448903	2	207308961	1	1	a	g	0.9046	-0.878002	0.0097384	6.95e-1768	--	92.3	13.0718	1	0.0002998	58655	206134542	209177040	Cis	Cis_HC	intron_variant	ENSG00000114948	ADAM23	Eldjarn_smpnorm_Nature_2023|Eldjarn_nonnorm_Nature_2023|Ferkingstad_2021_NatGen|Sun_Nature_2023|Sun_finemapped_Nature_2023|Koprulu_NatMetab_2023|Png_2021_NatComms|Repetto_2024_NatHumBehav|Zhang_2022_NatGet_AApop|Zhang_2022_NatGet_EApop|Pietzner_2021_Science|Pietzner_2021_NatComm
OID00319_OID20651	2:207313203:C_G	ADAM23	O75077	rs1207146	2	207313203	6	1	c	g	0.6811	0.46473	0.0062163	2.40e-1216	++	88.1	8.41178	1	0.003728	57905	206134542	209177040	Cis	Cis_HC	intron_variant	ENSG00000114948	ADAM23	Eldjarn_smpnorm_Nature_2023|Eldjarn_nonnorm_Nature_2023|Ferkingstad_2021_NatGen|Sun_finemapped_Nature_2023|Koprulu_NatMetab_2023|Sun_2018_Nature|Png_2021_NatComms|Zhang_2022_NatGet_AApop|Zhang_2022_NatGet_EApop|Pietzner_2021_Science|Pietzner_2021_NatComm
OID00319_OID20651	2:207318062:A_T	ADAM23	O75077	rs17270067	2	207318062	2	1	a	t	0.8256	-0.353752	0.0075884	2.14e-474	--	84.7	6.52598	1	0.01063	58655	206134542	209177040	Cis	Cis_HC	intron_variant	ENSG00000114948	ADAM23	Eldjarn_smpnorm_Nature_2023|Eldjarn_nonnorm_Nature_2023|Ferkingstad_2021_NatGen|Dhindsa_Nature_2023|Sun_finemapped_Nature_2023|Koprulu_NatMetab_2023|Png_2021_NatComms|Zhang_2022_NatGet_AApop|Zhang_2022_NatGet_EApop
OID00319_OID20651	2:207382701:A_G	ADAM23	O75077	rs33998651	2	207382701	3	0.936333	a	g	0.0282	-0.941996	0.0177102	6.92e-617	--	95.5	22.2662	1	2.37e-06	57905	206134542	209177040	Cis	Cis_HC	intron_variant	ENSG00000114948	ADAM23	Sun_finemapped_Nature_2023|Koprulu_NatMetab_2023|Pietzner_2021_Science|Zhang_2022_NatGet_EApop
OID00319_OID20651	2:207383462:C_T	ADAM23	O75077	rs571008393	2	207383462	10	0.999999	t	c	0.0028	-1.32651	0.0650022	1.44e-92	--	68.8	3.20324	1	0.07349	52126	206134542	209177040	Cis	Cis_HC	intron_variant	ENSG00000114948	ADAM23	NA
OID00319_OID20651	2:207458688:A_G	ADAM23	O75077	rs7595952	2	207458688	8	0.998642	a	g	0.5365	-0.368576	0.0057623	4.76e-891	--	97.8	44.5044	1	2.54e-11	58655	206134542	209177040	Cis	Cis_HC	intron_variant	ENSG00000114948	ADAM23	Eldjarn_smpnorm_Nature_2023|Eldjarn_nonnorm_Nature_2023|Ferkingstad_2021_NatGen|Sun_Nature_2023|Dhindsa_Nature_2023|Sun_finemapped_Nature_2023|Koprulu_NatMetab_2023|Png_2021_NatComms|Repetto_2024_NatHumBehav|Zhang_2022_NatGet_AApop|Zhang_2022_NatGet_EApop|Pietzner_2021_Science|Pietzner_2021_NatComm
OID00319_OID20651	2:207464790:A_G	ADAM23	O75077	rs189659901	2	207464790	4	1	a	g	0.0232	-1.02714	0.0200789	9.00e-571	--	86.9	7.65075	1	0.005675	57905	206134542	209177040	Cis	Cis_HC	intron_variant	ENSG00000114948	ADAM23	Sun_finemapped_Nature_2023|Koprulu_NatMetab_2023|Zhang_2022_NatGet_EApop
OID00319_OID20651	2:207477506:A_G	ADAM23	O75077	rs116360212	2	207477506	5	1	a	g	0.0284	-0.933607	0.0176748	2.08e-608	--	84	6.2509	1	0.01241	58655	206134542	209177040	Cis	Cis_HC	intron_variant	ENSG00000114948	ADAM23	Sun_finemapped_Nature_2023|Koprulu_NatMetab_2023|Png_2021_NatComms|Zhang_2022_NatGet_EApop|Pietzner_2021_Science
OID00319_OID20651	2:207581767:A_C	ADAM23	O75077	rs531740409	2	207581767	9	0.983148	a	c	0.8543	-0.0515897	0.0091617	1.79e-8	--	0	0.0616019	1	0.804	52611	206134542	209177040	Cis	Cis_HC	intron_variant	ENSG00000232125	DYTN	NA
OID00319_OID20651	6:29829251:A_C	ADAM23	O75077	rs1611713	6	29829251	NA	NA	a	c	0.711	-0.0371525	0.0054692	1.10e-11	--	0	0.540422	1	0.4623	57483	25500000	34000000	Trans	Trans_HC	intergenic_variant	-	-	NA
OID00319_OID20651	6:6738355:C_T	ADAM23	O75077	rs1294409	6	6738355	1	0.245987	t	c	0.613	-0.0535851	0.0050831	5.54e-26	--	0	0.593244	1	0.4412	58655	6230512	7745458	Trans	Trans_HC	intergenic_variant	-	-	Ferkingstad_2021_NatGen|Eldjarn_smpnorm_Nature_2023|Eldjarn_nonnorm_Nature_2023
OID00319_OID20651	6:7232186:C_T	ADAM23	O75077	rs9505086	6	7232186	2	0.880969	t	c	0.6146	-0.039271	0.0050694	9.43e-15	--	0	0.0786326	1	0.7792	58655	6230512	7745458	Trans	Trans_HC	intron_variant	ENSG00000124782	RREB1	Sun_finemapped_Nature_2023
OID00319_OID20651	7:127015083:A_G	ADAM23	O75077	rs62621812	7	127015083	1	0.999981	a	g	0.0223	0.133182	0.0174939	2.68e-14	++	0	0.0147862	1	0.9032	57905	126515083	127515083	Trans	Trans_HC	missense_variant	ENSG00000048405	ZNF800	Dhindsa_Nature_2023
OID00319_OID20651	9:136128000:C_G	ADAM23	O75077	rs10901252	9	136128000	1	0.232878	c	g	0.066	0.211703	0.0100674	3.59e-98	++	81.9	5.53002	1	0.01869	58238	135214580	136888148	Trans	Trans_HC	non_coding_transcript_exon_variant	ENSG00000175164	ABO	Dhindsa_Nature_2023|Eldjarn_smpnorm_Nature_2023|Ferkingstad_2021_NatGen|Eldjarn_nonnorm_Nature_2023|Sun_Nature_2023|Sun_finemapped_Nature_2023|Repetto_2024_NatHumBehav|Pietzner_2021_Science|Pietzner_2021_NatComm
OID00319_OID20651	9:136149830:A_G	ADAM23	O75077	rs532436	9	136149830	2	0.338362	a	g	0.1878	-0.124061	0.0063543	6.87e-85	--	75.3	4.05443	1	0.04406	58655	135214580	136888148	Trans	Trans_HC	intron_variant	ENSG00000175164	ABO	Dhindsa_Nature_2023|Sun_finemapped_Nature_2023
OID00320_OID20979	10:17848192:C_G	MATN3	O15232	rs369705328	10	17848192	1	0.777429	c	g	0.128	0.0680571	0.0080834	3.79e-17	++	72.7	3.65944	1	0.05575	55542	17308246	18365664	Trans	Trans_HC	upstream_gene_variant	ENSG00000183748	MRC1L1	NA
OID00320_OID20979	10:18103401:C_T	MATN3	O15232	rs2477648	10	18103401	2	0.999016	t	c	0.3558	0.0192119	0.0059312	0.0012	?+	0	0	0	1	46511	17308246	18365664	Trans	Trans_LC	intron_variant	ENSG00000120586	MRC1	NA
OID00320_OID20979	17:60565873:C_T	MATN3	O15232	rs7223515	17	60565873	2	0.122992	t	c	0.6368	-0.056306	0.0054958	1.24e-24	--	83.4	6.00946	1	0.01423	57232	59850586	61257983	Trans	Trans_HC	intron_variant	ENSG00000146872	TLK2	Sun_Nature_2023|Dhindsa_Nature_2023|Sun_finemapped_Nature_2023|Repetto_2024_NatHumBehav
OID00320_OID20979	17:60637258:A_C	MATN3	O15232	rs146385050	17	60637258	1	1	a	c	0.1821	0.118453	0.0069177	9.98e-66	++	0	0.0138073	1	0.9065	56951	59850586	61257983	Trans	Trans_HC	intron_variant	ENSG00000146872	TLK2	Sun_Nature_2023|Dhindsa_Nature_2023|Sun_finemapped_Nature_2023|Repetto_2024_NatHumBehav
OID00320_OID20979	17:60734049:C_G	MATN3	O15232	rs149284879	17	60734049	4	0.949248	c	g	0.9744	0.050109	0.0175522	0.00431	++	0	0.798171	1	0.3716	57232	59850586	61257983	Trans	Trans_LC	intron_variant	ENSG00000011028	MRC2	NA
OID00320_OID20979	2:20089411:C_G	MATN3	O15232	rs13385093	2	20089411	4	0.999994	c	g	0.1943	-0.0030988	0.0073956	0.675	+-	5.3	1.05568	1	0.3042	57982	19027632	21222772	Cis	Cis_LC	downstream_gene_variant	ENSG00000228784	LINC00954	Sun_finemapped_Nature_2023
OID00320_OID20979	2:20130787:A_C	MATN3	O15232	rs144732329	2	20130787	8	0.999971	a	c	0.9737	-0.159304	0.0207586	1.67e-14	--	0	0.201532	1	0.6535	51387	19027632	21222772	Cis	Cis_HC	intron_variant	ENSG00000118965	WDR35	Sun_finemapped_Nature_2023|Zhang_2022_NatGet_EApop
OID00320_OID20979	2:20135738:A_G	MATN3	O15232	rs78374349	2	20135738	9	1	a	g	0.0512	0.179579	0.0143375	5.44e-36	++	0	0.436565	1	0.5088	52570	19027632	21222772	Cis	Cis_HC	intron_variant	ENSG00000118965	WDR35	Sun_finemapped_Nature_2023|Zhang_2022_NatGet_EApop
OID00320_OID20979	2:20143831:A_T	MATN3	O15232	rs113386058	2	20143831	7	0.99999	a	t	0.9711	0.547466	0.0177282	2.15e-209	++	96.6	29.3829	1	5.94e-08	57232	19027632	21222772	Cis	Cis_HC	intron_variant	ENSG00000118965	WDR35	Dhindsa_Nature_2023|Ferkingstad_2021_NatGen|Eldjarn_smpnorm_Nature_2023|Eldjarn_nonnorm_Nature_2023|Sun_finemapped_Nature_2023|Koprulu_NatMetab_2023|Pietzner_2021_Science|Zhang_2022_NatGet_EApop
OID00320_OID20979	2:20177451:C_T	MATN3	O15232	rs148816463	2	20177451	6	1	t	c	0.9738	0.346973	0.0185819	8.27e-78	++	0	0.100928	1	0.7507	57982	19027632	21222772	Cis	Cis_HC	intron_variant	ENSG00000118965	WDR35	Eldjarn_nonnorm_Nature_2023|Eldjarn_smpnorm_Nature_2023|Sun_finemapped_Nature_2023
OID00320_OID20979	2:20190159:A_C	MATN3	O15232	rs143407873	2	20190159	10	0.999892	a	c	0.0438	0.477481	0.0151571	8.12e-218	++	95.1	20.4634	1	6.08e-06	57232	19027632	21222772	Cis	Cis_HC	non_coding_transcript_exon_variant	ENSG00000227210	AC079145.4	Zhang_2022_NatGet_EApop
OID00320_OID20979	2:20207619:A_G	MATN3	O15232	rs11694716	2	20207619	1	1	a	g	0.6358	-0.544686	0.0059754	4.23e-1807	--	95.5	22.0639	1	2.64e-06	57982	19027632	21222772	Cis	Cis_HC	intron_variant	ENSG00000132031	MATN3	Ferkingstad_2021_NatGen|Dhindsa_Nature_2023|Sun_Nature_2023|Eldjarn_nonnorm_Nature_2023|Eldjarn_smpnorm_Nature_2023|Sun_finemapped_Nature_2023|Png_2021_NatComms|Koprulu_NatMetab_2023|Repetto_2024_NatHumBehav|Zhang_2022_NatGet_AApop|Zhang_2022_NatGet_EApop|Pietzner_2021_Science|Pietzner_2021_NatComm
OID00320_OID20979	2:20209095:A_G	MATN3	O15232	rs11684041	2	20209095	2	1	a	g	0.9235	0.7145	0.0107989	3.00e-953	++	90.9	11.0369	1	0.0008931	57982	19027632	21222772	Cis	Cis_HC	intron_variant	ENSG00000132031	MATN3	Dhindsa_Nature_2023|Ferkingstad_2021_NatGen|Eldjarn_nonnorm_Nature_2023|Eldjarn_smpnorm_Nature_2023|Sun_finemapped_Nature_2023|Png_2021_NatComms|Koprulu_NatMetab_2023|Zhang_2022_NatGet_AApop|Zhang_2022_NatGet_EApop|Pietzner_2021_Science
OID00320_OID20979	2:20214880:A_G	MATN3	O15232	rs1147110	2	20214880	3	1	a	g	0.8084	0.368666	0.0073548	3.96e-548	++	96.7	30.1653	1	3.97e-08	57982	19027632	21222772	Cis	Cis_HC	upstream_gene_variant	ENSG00000132031	MATN3	Dhindsa_Nature_2023|Ferkingstad_2021_NatGen|Eldjarn_smpnorm_Nature_2023|Eldjarn_nonnorm_Nature_2023|Sun_Nature_2023|Sun_finemapped_Nature_2023|Png_2021_NatComms|Koprulu_NatMetab_2023|Repetto_2024_NatHumBehav|Pietzner_2021_Science|Zhang_2022_NatGet_EApop|Zhang_2022_NatGet_AApop|Pietzner_2021_NatComm
OID00320_OID20979	2:20246574:A_G	MATN3	O15232	rs115224924	2	20246574	5	0.999999	a	g	0.0161	-0.741366	0.0256189	3.95e-184	--	91.7	12.0074	1	0.0005299	53227	19027632	21222772	Cis	Cis_HC	intron_variant	ENSG00000068697	LAPTM4A	Dhindsa_Nature_2023|Ferkingstad_2021_NatGen|Eldjarn_nonnorm_Nature_2023|Eldjarn_smpnorm_Nature_2023|Sun_finemapped_Nature_2023|Png_2021_NatComms|Koprulu_NatMetab_2023|Zhang_2022_NatGet_AApop|Zhang_2022_NatGet_EApop|Pietzner_2021_Science
OID00320_OID20979	3:186454180:A_C	MATN3	O15232	rs5030062	3	186454180	1	0.645249	a	c	0.6228	0.0431147	0.0054057	1.51e-15	++	82.6	5.74967	1	0.01649	57982	185931070	186959927	Trans	Trans_HC	intron_variant	ENSG00000113889	KNG1	NA
OID00320_OID20979	4:187164349:A_G	MATN3	O15232	rs4253281	4	187164349	1	0.0895263	a	g	0.5118	-0.0629191	0.0052466	3.90e-33	--	96.8	31.5275	1	1.97e-08	57981	186621070	187696580	Trans	Trans_LC	intron_variant	ENSG00000164344	KLKB1	Dhindsa_Nature_2023|Sun_Nature_2023|Png_2021_NatComms|Sun_finemapped_Nature_2023|Repetto_2024_NatHumBehav
OID00320_OID20979	5:142572026:C_T	MATN3	O15232	rs13188339	5	142572026	1	0.0633242	t	c	0.1585	0.0547268	0.0071798	2.49e-14	++	0	0.0915569	1	0.7622	57982	142054162	143087831	Trans	Trans_HC	intron_variant	ENSG00000145819	ARHGAP26	NA
OID00320_OID20979	5:176836532:A_G	MATN3	O15232	rs1801020	5	176836532	1	0.225035	a	g	0.2565	0.0398225	0.0060536	4.76e-11	++	92.2	12.8638	1	0.000335	57232	176339898	177339898	Trans	Trans_HC	5_prime_UTR_variant	ENSG00000131187	F12	NA
OID00320_OID20979	9:136149830:A_G	MATN3	O15232	rs532436	9	136149830	1	0.35586	a	g	0.1882	-0.0798969	0.0067318	1.72e-32	--	84.1	6.30051	1	0.01207	57982	135581319	137617194	Trans	Trans_HC	intron_variant	ENSG00000175164	ABO	Dhindsa_Nature_2023|Ferkingstad_2021_NatGen|Sun_Nature_2023|Sun_finemapped_Nature_2023
OID00320_OID20979	9:137117194:C_T	MATN3	O15232	rs4994332	9	137117194	2	0.937242	t	c	0.4083	-0.0364871	0.0053809	1.19e-11	--	0	0.163133	1	0.6863	57564	135581319	137617194	Trans	Trans_HC	intergenic_variant	-	-	NA
OID00321_OID20938	12:111865049:C_G	RSPO1	Q2MKA7	rs7310615	12	111865049	1	0.557478	c	g	0.4816	0.0542576	0.0056328	5.83e-22	++	0	0.0758692	1	0.783	58058	111208458	113406415	Trans	Trans_HC	intron_variant	ENSG00000111252	SH2B3	Eldjarn_nonnorm_Nature_2023|Ferkingstad_2021_NatGen|Sun_Nature_2023|Dhindsa_Nature_2023|Sun_finemapped_Nature_2023
OID00321_OID20938	16:81870969:C_T	RSPO1	Q2MKA7	rs12445050	16	81870969	1	0.353926	t	c	0.1404	0.0586516	0.008077	3.83e-13	++	48.5	1.94032	1	0.1636	58058	81359826	82377165	Trans	Trans_HC	intron_variant	ENSG00000197943	PLCG2	Sun_Nature_2023|Sun_finemapped_Nature_2023
OID00321_OID20938	19:51583936:G_T	RSPO1	Q2MKA7	rs9304708	19	51583936	1	0.499099	t	g	0.3241	-0.0488396	0.0059887	3.48e-16	--	0	0.859944	1	0.3538	58058	51079646	52084916	Trans	Trans_HC	intron_variant	ENSG00000129437	KLK14	Dhindsa_Nature_2023|Eldjarn_nonnorm_Nature_2023|Ferkingstad_2021_NatGen|Eldjarn_smpnorm_Nature_2023
OID00321_OID20938	19:55536595:A_G	RSPO1	Q2MKA7	rs1613662	19	55536595	1	0.942031	a	g	0.8368	0.0880043	0.0076429	1.11e-30	++	89.1	9.15086	1	0.002486	57641	54986167	56074907	Trans	Trans_HC	missense_variant	ENSG00000088053	GP6	Dhindsa_Nature_2023|Sun_Nature_2023|Sun_finemapped_Nature_2023
OID00321_OID20938	1:37870995:G_T	RSPO1	Q2MKA7	rs61778206	1	37870995	3	1	t	g	0.0131	-0.0685462	0.0253489	0.00685	--	0	0.0064118	1	0.9362	56370	37085054	38965315	Cis	Cis_LC	intergenic_variant	-	-	NA
OID00321_OID20938	1:38008119:G_T	RSPO1	Q2MKA7	rs35044953	1	38008119	1	0.234207	t	g	0.9273	-0.367677	0.0110445	5.29e-243	--	0	0.0048754	1	0.9443	56448	37085054	38965315	Cis	Cis_HC	intron_variant	ENSG00000163877	SNIP1	Dhindsa_Nature_2023|Ferkingstad_2021_NatGen|Eldjarn_nonnorm_Nature_2023|Sun_Nature_2023|Eldjarn_smpnorm_Nature_2023|Sun_finemapped_Nature_2023|Repetto_2024_NatHumBehav|Pietzner_2021_Science|Zhang_2022_NatGet_AApop|Zhang_2022_NatGet_EApop|Pietzner_2021_NatComm
OID00321_OID20938	1:38025226:C_G	RSPO1	Q2MKA7	rs148523041	1	38025226	6	0.999882	c	g	0.9896	-0.517831	0.0313992	4.20e-61	--	76.9	4.32231	1	0.03762	53752	37085054	38965315	Cis	Cis_HC	intron_variant	ENSG00000163879	DNALI1	Dhindsa_Nature_2023|Ferkingstad_2021_NatGen|Eldjarn_nonnorm_Nature_2023|Sun_Nature_2023|Eldjarn_smpnorm_Nature_2023|Sun_finemapped_Nature_2023|Repetto_2024_NatHumBehav|Pietzner_2021_Science|Zhang_2022_NatGet_AApop|Zhang_2022_NatGet_EApop|Pietzner_2021_NatComm
OID00321_OID20938	1:38062934:C_T	RSPO1	Q2MKA7	rs114191397	1	38062934	2	0.995202	t	c	0.0435	-0.424084	0.0140382	1.79e-200	--	94.7	18.7476	1	1.49e-05	57308	37085054	38965315	Cis	Cis_HC	upstream_gene_variant	ENSG00000134697	GNL2	Dhindsa_Nature_2023|Eldjarn_smpnorm_Nature_2023|Eldjarn_nonnorm_Nature_2023|Ferkingstad_2021_NatGen|Sun_finemapped_Nature_2023|Pietzner_2021_Science|Zhang_2022_NatGet_EApop
OID00321_OID20938	1:38067552:G_T	RSPO1	Q2MKA7	rs10752600	1	38067552	4	0.396096	t	g	0.5653	0.149835	0.0058526	1.47e-144	++	4.8	1.05055	1	0.3054	57304	37085054	38965315	Cis	Cis_HC	intergenic_variant	-	-	Dhindsa_Nature_2023|Eldjarn_nonnorm_Nature_2023|Eldjarn_smpnorm_Nature_2023|Sun_finemapped_Nature_2023|Zhang_2022_NatGet_EApop
OID00321_OID20938	1:38079075:C_T	RSPO1	Q2MKA7	rs185277562	1	38079075	5	0.857946	t	c	0.0084	-0.417471	0.0344552	8.66e-34	--	0	0.0010954	1	0.9736	55625	37085054	38965315	Cis	Cis_HC	intron_variant	ENSG00000169218	RSPO1	Eldjarn_nonnorm_Nature_2023|Eldjarn_smpnorm_Nature_2023|Ferkingstad_2021_NatGen|Sun_finemapped_Nature_2023
OID00321_OID20938	20:43973201:A_C	RSPO1	Q2MKA7	rs2743388	20	43973201	1	0.312821	a	c	0.4854	0.0760444	0.0056235	1.15e-41	++	77.2	4.3936	1	0.03607	58058	43449437	44551497	Trans	Trans_HC	intron_variant	ENSG00000124145	SDC4	Sun_Nature_2023|Dhindsa_Nature_2023|Sun_finemapped_Nature_2023
OID00321_OID20938	20:43983392:A_G	RSPO1	Q2MKA7	rs6065808	20	43983392	2	1	a	g	0.1985	-0.0588192	0.0073314	1.03e-15	--	80.5	5.13591	1	0.02344	57308	43449437	44551497	Trans	Trans_HC	intergenic_variant	-	-	Sun_finemapped_Nature_2023
OID00321_OID20938	2:224874874:A_G	RSPO1	Q2MKA7	rs13412535	2	224874874	1	1	a	g	0.2318	-0.0509709	0.0067324	3.70e-14	--	78.8	4.72265	1	0.02977	57308	224374874	225374874	Trans	Trans_HC	intron_variant	ENSG00000135919	SERPINE2	Sun_Nature_2023|Sun_finemapped_Nature_2023
OID00321_OID20938	3:18311412:A_G	RSPO1	Q2MKA7	rs7641175	3	18311412	1	0.977542	a	g	0.7793	0.0485757	0.0067663	7.02e-13	++	33.2	1.49757	1	0.221	58058	17811412	18811412	Trans	Trans_HC	intron_variant	ENSG00000131374	TBC1D5	NA
OID00321_OID20938	3:47020072:A_G	RSPO1	Q2MKA7	rs66564457	3	47020072	1	0.0235967	a	g	0.5758	-0.0378277	0.0057261	3.94e-11	--	0	0.481408	1	0.4878	56440	46482737	47809134	Trans	Trans_HC	intron_variant	ENSG00000160799	CCDC12	Dhindsa_Nature_2023
OID00321_OID20938	3:56849749:C_T	RSPO1	Q2MKA7	rs1354034	3	56849749	1	1	t	c	0.4008	0.049118	0.005708	7.62e-18	++	93.2	14.7079	1	0.0001255	58058	56349749	57365445	Trans	Trans_HC	intron_variant	ENSG00000163947	ARHGEF3	Sun_Nature_2023|Sun_finemapped_Nature_2023
OID00321_OID20938	6:161152240:A_G	RSPO1	Q2MKA7	rs4252125	6	161152240	1	0.0775677	a	g	0.2967	0.0426911	0.0061319	3.35e-12	++	75	3.99253	1	0.0457	58058	160628264	161659016	Trans	Trans_HC	missense_variant	ENSG00000122194	PLG	Eldjarn_smpnorm_Nature_2023|Ferkingstad_2021_NatGen|Eldjarn_nonnorm_Nature_2023|Dhindsa_Nature_2023
OID00321_OID20938	8:106581528:A_T	RSPO1	Q2MKA7	rs6993770	8	106581528	1	0.969924	a	t	0.7136	0.0783426	0.0061953	1.18e-36	++	62.6	2.67323	1	0.102	58058	106012481	107093662	Trans	Trans_HC	intron_variant	ENSG00000169946	ZFPM2	Sun_Nature_2023|Sun_finemapped_Nature_2023
OID00321_OID20938	9:135861502:A_C	RSPO1	Q2MKA7	rs73554552	9	135861502	1	1	a	c	0.0627	-0.095026	0.0118153	8.79e-16	--	0	0.155641	1	0.6932	57308	135361502	136361502	Trans	Trans_HC	intron_variant	ENSG00000165702	GFI1B	Sun_Nature_2023|Sun_finemapped_Nature_2023
OID00321_OID20938	9:135864513:C_T	RSPO1	Q2MKA7	rs150813342	9	135864513	2	0.982027	t	c	0.0081	-0.179401	0.0335566	8.98e-8	--	0	0.0940639	1	0.7591	54499	135361502	136361502	Trans	Trans_LC	synonymous_variant	ENSG00000165702	GFI1B	Dhindsa_Nature_2023
OID00322_OID21459	16:1815487:G_T	HAGH	Q16775	rs2974847	16	1815487	2	0.247193	t	g	0.9202	0.144329	0.0105736	2.02e-42	++	69.7	3.30429	1	0.0691	56000	856833	2824339	Cis	Cis_HC	intron_variant	ENSG00000138834	MAPK8IP3	Dhindsa_Nature_2023|Eldjarn_smpnorm_Nature_2023|Eldjarn_nonnorm_Nature_2023|Ferkingstad_2021_NatGen|Sun_finemapped_Nature_2023|Pietzner_2021_Science|Zhang_2022_NatGet_EApop
OID00322_OID21459	16:1859342:A_G	HAGH	Q16775	rs151314474	16	1859342	4	0.557435	a	g	0.9947	0.312081	0.0840728	0.000206	-+	95.6	22.5738	1	2.02e-06	50218	856833	2824339	Cis	Cis_LC	missense_variant	ENSG00000063854	HAGH	Dhindsa_Nature_2023
OID00322_OID21459	16:1866946:C_T	HAGH	Q16775	rs138102620	16	1866946	5	0.867855	t	c	0.0034	-0.484602	0.0805984	1.83e-9	--	86.3	7.28476	1	0.006954	49793	856833	2824339	Cis	Cis_HC	missense_variant	ENSG00000063854	HAGH	Dhindsa_Nature_2023|Sun_finemapped_Nature_2023
OID00322_OID21459	16:1869974:A_G	HAGH	Q16775	rs115389912	16	1869974	1	1	a	g	0.0052	-0.809144	0.0410518	1.76e-86	--	0	0.110252	1	0.7399	51303	856833	2824339	Cis	Cis_HC	missense_variant	ENSG00000063854	HAGH	Sun_Nature_2023|Dhindsa_Nature_2023|Sun_finemapped_Nature_2023
OID00322_OID21459	16:1884501:A_T	HAGH	Q16775	rs171162	16	1884501	3	0.375587	a	t	0.86	-0.08435	0.0082149	9.83e-25	--	0	0.464513	1	0.4955	56000	856833	2824339	Cis	Cis_HC	intron_variant	ENSG00000162039	MEIOB	Dhindsa_Nature_2023|Eldjarn_smpnorm_Nature_2023|Ferkingstad_2021_NatGen|Eldjarn_nonnorm_Nature_2023|Sun_finemapped_Nature_2023|Zhang_2022_NatGet_EApop|Pietzner_2021_Science|Zhang_2022_NatGet_AApop|Pietzner_2021_NatComm
OID00323_OID21003	3:158368524:A_C	LXN	Q9BS40	rs12639052	3	158368524	1	0.0454549	a	c	0.4759	0.140298	0.0058491	3.87e-127	++	98.9	91.8958	1	9.14e-22	56972	156396011	159359211	Cis	Cis_HC	non_coding_transcript_exon_variant	ENSG00000168827	GFM1	Dhindsa_Nature_2023|Sun_Nature_2023|Sun_finemapped_Nature_2023
OID00323_OID21003	3:158384463:C_T	LXN	Q9BS40	rs34058260	3	158384463	3	1	t	c	0.006	-0.553683	0.0390219	1.07e-45	--	94	16.7592	1	4.24e-05	53914	156396011	159359211	Cis	Cis_HC	missense_variant	ENSG00000079257	LXN	Dhindsa_Nature_2023|Sun_finemapped_Nature_2023
OID00323_OID21003	3:158390222:C_T	LXN	Q9BS40	rs116725077	3	158390222	2	1	t	c	0.0071	-0.782139	0.0373528	2.35e-97	--	94.2	17.1356	1	3.48e-05	55524	156396011	159359211	Cis	Cis_HC	missense_variant	ENSG00000079257	LXN	Dhindsa_Nature_2023|Sun_finemapped_Nature_2023|Repetto_2024_NatHumBehav
OID00323_OID21003	3:158431070:C_T	LXN	Q9BS40	rs1548013	3	158431070	4	0.613541	t	c	0.1291	-0.182483	0.0087321	5.59e-97	--	95.4	21.7619	1	3.09e-06	56972	156396011	159359211	Cis	Cis_HC	intron_variant	ENSG00000118849	RARRES1	Dhindsa_Nature_2023|Sun_Nature_2023|Sun_finemapped_Nature_2023
OID00323_OID21003	3:186390627:C_T	LXN	Q9BS40	rs9898	3	186390627	1	0.48956	t	c	0.333	0.0912214	0.0061709	1.90e-49	++	99.7	305.957	1	1.66e-68	56972	185858768	186938037	Trans	Trans_LC	missense_variant	ENSG00000113905	HRG	Sun_Nature_2023|Dhindsa_Nature_2023|Sun_finemapped_Nature_2023|Png_2021_NatComms|Repetto_2024_NatHumBehav
OID00323_OID21003	3:186393786:A_G	LXN	Q9BS40	rs7614709	3	186393786	2	0.492289	a	g	0.2282	-0.0685064	0.0069603	7.39e-23	--	95.9	24.4573	1	7.6e-07	56972	185858768	186938037	Trans	Trans_LC	intron_variant	ENSG00000113905	HRG	Dhindsa_Nature_2023|Sun_finemapped_Nature_2023
OID00324_OID21041	10:65048306:A_C	LGALS8	O00214	rs7080386	10	65048306	1	0.142511	a	c	0.4121	0.0553883	0.0058838	4.79e-21	++	0	0.545436	1	0.4602	53886	64374754	65860089	Trans	Trans_HC	intron_variant	ENSG00000171988	JMJD1C	Dhindsa_Nature_2023|Sun_Nature_2023|Sun_finemapped_Nature_2023
OID00324_OID21041	12:54712308:A_G	LGALS8	O00214	rs10876550	12	54712308	1	0.483059	a	g	0.5564	0.0460581	0.0058437	3.23e-15	++	80.2	5.04917	1	0.02464	53886	54168471	55236470	Trans	Trans_HC	intron_variant	ENSG00000111481	COPZ1	Sun_Nature_2023|Sun_finemapped_Nature_2023
OID00324_OID21041	15:91507495:A_G	LGALS8	O00214	rs112770790	15	91507495	1	0.133705	a	g	0.1306	-0.0683696	0.0086258	2.26e-15	--	0	0.004938	1	0.944	53886	91002383	92061182	Trans	Trans_HC	upstream_gene_variant	ENSG00000258725	PRC1-AS1	Dhindsa_Nature_2023
OID00324_OID21041	15:91534106:A_T	LGALS8	O00214	rs12905197	15	91534106	2	0.0831951	a	t	0.0686	0.0698683	0.0114771	1.15e-9	++	0	0.0004787	1	0.9825	53886	91002383	92061182	Trans	Trans_HC	intron_variant	ENSG00000198901	PRC1	NA
OID00324_OID21041	1:236690748:A_G	LGALS8	O00214	rs78580095	1	236690748	2	0.999981	a	g	0.0754	0.206908	0.0127779	5.68e-59	++	93.3	14.9327	1	0.0001114	51248	236186053	237642330	Cis	Cis_HC	intron_variant	ENSG00000116977	LGALS8	Sun_finemapped_Nature_2023
OID00324_OID21041	1:236708318:C_T	LGALS8	O00214	rs12092255	1	236708318	3	0.501601	t	c	0.9606	-0.0011248	0.0154903	0.942	-+	91	11.1471	1	0.0008416	53136	236186053	237642330	Cis	Cis_LC	intron_variant	ENSG00000116977	LGALS8	Pietzner_2021_Science
OID00324_OID21041	1:236711810:A_G	LGALS8	O00214	rs2758997	1	236711810	1	0.232769	a	g	0.2429	-0.346725	0.00678	2.00e-570	--	99.5	218.944	1	1.54e-49	53886	236186053	237642330	Cis	Cis_HC	3_prime_UTR_variant	ENSG00000116977	LGALS8	Dhindsa_Nature_2023|Sun_Nature_2023|Koprulu_NatMetab_2023|Sun_finemapped_Nature_2023|Png_2021_NatComms|Repetto_2024_NatHumBehav
OID00324_OID21041	1:236792440:C_T	LGALS8	O00214	rs2758184	1	236792440	4	0.0310769	t	c	0.9939	-0.176079	0.0388319	5.78e-6	--	47.8	1.91651	1	0.1662	51847	236186053	237642330	Cis	Cis_LC	intergenic_variant	-	-	Eldjarn_smpnorm_Nature_2023
OID00324_OID21041	2:27730940:C_T	LGALS8	O00214	rs1260326	2	27730940	1	0.789772	t	c	0.3967	0.0424482	0.0059098	6.84e-13	++	74.7	3.95157	1	0.04683	53885	27098097	28242603	Trans	Trans_HC	missense_variant	ENSG00000084734	GCKR	Dhindsa_Nature_2023
OID00324_OID21041	3:56849749:C_T	LGALS8	O00214	rs1354034	3	56849749	1	1	t	c	0.4	-0.074853	0.0058978	6.58e-37	--	0	0.216983	1	0.6413	53886	56348999	57401292	Trans	Trans_HC	intron_variant	ENSG00000163947	ARHGEF3	Sun_Nature_2023|Sun_finemapped_Nature_2023
OID00324_OID21041	5:131707429:A_G	LGALS8	O00214	rs2631360	5	131707429	1	0.265585	a	g	0.5187	0.041734	0.0058052	6.52e-13	++	77.9	4.53276	1	0.03325	53886	131061758	132304347	Trans	Trans_HC	intron_variant	ENSG00000197375	SLC22A5	Dhindsa_Nature_2023
OID00324_OID21041	7:106372903:A_G	LGALS8	O00214	rs342296	7	106372903	1	0.223773	a	g	0.4571	-0.0846687	0.0058311	9.03e-48	--	0	0.452732	1	0.501	53136	105808675	106876061	Trans	Trans_HC	intron_variant	ENSG00000243797	CTB-111H14.1	Eldjarn_smpnorm_Nature_2023|Ferkingstad_2021_NatGen|Eldjarn_nonnorm_Nature_2023|Sun_Nature_2023|Sun_finemapped_Nature_2023
OID00324_OID21041	8:144999621:C_T	LGALS8	O00214	rs55646585	8	144999621	1	0.242764	t	c	0.4135	0.0666643	0.0058936	1.15e-29	++	71.9	3.56013	1	0.05918	53468	144472454	145584493	Trans	Trans_HC	synonymous_variant	ENSG00000178209	PLEC	Dhindsa_Nature_2023|Sun_Nature_2023|Sun_finemapped_Nature_2023
OID00324_OID21041	9:136128731:A_G	LGALS8	O00214	rs11244051	9	136128731	5	1	a	g	0.0239	-0.377798	0.0217258	9.93e-68	--	85.5	6.88788	1	0.008678	52719	135435196	136902067	Trans	Trans_HC	non_coding_transcript_exon_variant	ENSG00000175164	ABO	Sun_finemapped_Nature_2023
OID00324_OID21041	9:136141870:C_T	LGALS8	O00214	rs2519093	9	136141870	1	0.974524	t	c	0.1892	-0.450316	0.0076321	1.47e-758	--	98.1	52.3498	1	4.65e-13	53886	135435196	136902067	Trans	Trans_LC	intron_variant	ENSG00000175164	ABO	Dhindsa_Nature_2023|Sun_Nature_2023|Eldjarn_nonnorm_Nature_2023|Ferkingstad_2021_NatGen|Eldjarn_smpnorm_Nature_2023|Sun_finemapped_Nature_2023|Repetto_2024_NatHumBehav|Pietzner_2021_Science|Pietzner_2021_NatComm
OID00324_OID21041	9:136145414:A_C	LGALS8	O00214	rs587611953	9	136145414	2	1	a	c	0.1646	-0.337696	0.0093731	3.03e-284	?-	0	0	0	1	47359	135435196	136902067	Trans	Trans_LC	intron_variant	ENSG00000175164	ABO	Dhindsa_Nature_2023|Sun_Nature_2023|Eldjarn_nonnorm_Nature_2023|Ferkingstad_2021_NatGen|Eldjarn_smpnorm_Nature_2023|Sun_finemapped_Nature_2023|Repetto_2024_NatHumBehav|Pietzner_2021_Science|Pietzner_2021_NatComm
OID00324_OID21041	9:136293980:C_T	LGALS8	O00214	rs144553758	9	136293980	3	0.976821	t	c	0.0033	-0.0412857	0.0552069	0.455	+-	0	0.493933	1	0.4822	47844	135435196	136902067	Trans	Trans_LC	intron_variant	ENSG00000160323	ADAMTS13	Sun_finemapped_Nature_2023
OID00324_OID21041	9:136296530:C_T	LGALS8	O00214	rs149181677	9	136296530	6	0.999979	t	c	0.0436	-0.419585	0.015498	2.02e-161	--	96.5	28.4215	1	9.76e-08	52718	135435196	136902067	Trans	Trans_LC	intron_variant	ENSG00000160323	ADAMTS13	Sun_Nature_2023|Eldjarn_smpnorm_Nature_2023|Sun_finemapped_Nature_2023|Repetto_2024_NatHumBehav|Pietzner_2021_Science|Pietzner_2021_NatComm
OID00325_OID20998	10:17754812:A_G	BCAN	Q96GW7	rs2764804	10	17754812	4	0.491457	a	g	0.6988	-0.0522561	0.006107	1.16e-17	--	88.5	8.70852	1	0.003167	57644	17105011	18798132	Trans	Trans_HC	intron_variant	ENSG00000136738	STAM	Dhindsa_Nature_2023
OID00325_OID20998	10:17848192:C_G	BCAN	Q96GW7	rs369705328	10	17848192	1	1	c	g	0.1281	0.141298	0.0086049	1.36e-60	++	46.3	1.86161	1	0.1724	55620	17105011	18798132	Trans	Trans_HC	upstream_gene_variant	ENSG00000183748	MRC1L1	Sun_finemapped_Nature_2023|Repetto_2024_NatHumBehav
OID00325_OID20998	10:18103401:C_T	BCAN	Q96GW7	rs2477648	10	18103401	2	1	t	c	0.3559	0.0779838	0.0063893	2.91e-34	?+	0	0	0	1	46589	17105011	18798132	Trans	Trans_LC	intron_variant	ENSG00000120586	MRC1	Sun_Nature_2023|Sun_finemapped_Nature_2023
OID00325_OID20998	10:18264625:C_G	BCAN	Q96GW7	rs692097	10	18264625	3	0.178573	c	g	0.4901	-0.0668092	0.0055809	5.04e-33	--	82.5	5.71026	1	0.01687	58061	17105011	18798132	Trans	Trans_HC	intron_variant	ENSG00000148482	SLC39A12	Dhindsa_Nature_2023
OID00325_OID20998	11:47389638:C_T	BCAN	Q96GW7	rs34937994	11	47389638	1	0.194035	t	c	0.3659	0.043047	0.0057646	8.17e-14	++	0	0.0003818	1	0.9844	58061	46878245	48443419	Trans	Trans_HC	intron_variant	ENSG00000066336	SPI1	NA
OID00325_OID20998	11:48162042:A_G	BCAN	Q96GW7	rs2047812	11	48162042	2	0.0540817	a	g	0.1928	-0.0368098	0.007056	1.82e-7	--	59.4	2.46324	1	0.1165	58061	46878245	48443419	Trans	Trans_LC	intron_variant	ENSG00000149177	PTPRJ	NA
OID00325_OID20998	15:57494392:A_T	BCAN	Q96GW7	rs72733906	15	57494392	1	0.3454	a	t	0.9287	-0.0869878	0.010819	8.96e-16	--	0	0.119756	1	0.7293	58061	56614233	58079746	Trans	Trans_HC	intron_variant	ENSG00000140262	TCF12	NA
OID00325_OID20998	1:117869283:A_G	BCAN	Q96GW7	rs6667019	1	117869283	1	0.0420279	a	g	0.8787	0.0718076	0.0086416	9.61e-17	++	0	0.853514	1	0.3556	58061	117328289	118600756	Trans	Trans_HC	intergenic_variant	-	-	NA
OID00325_OID20998	1:117879066:C_T	BCAN	Q96GW7	rs878618	1	117879066	2	0.0389176	t	c	0.8832	0.0400956	0.0087194	4.26e-6	++	0	0.0129249	1	0.9095	58061	117328289	118600756	Trans	Trans_LC	intergenic_variant	-	-	NA
OID00325_OID20998	1:156564922:C_T	BCAN	Q96GW7	rs3795733	1	156564922	3	0.379476	t	c	0.725	0.114889	0.006221	3.74e-76	++	0	0.033832	1	0.8541	58061	155661794	157184545	Cis	Cis_HC	3_prime_UTR_variant	ENSG00000160818	GPATCH4	Dhindsa_Nature_2023|Katz_2021_Circulation|Eldjarn_nonnorm_Nature_2023|Sun_Nature_2023|Ferkingstad_2021_NatGen|Eldjarn_smpnorm_Nature_2023|Sun_finemapped_Nature_2023|Repetto_2024_NatHumBehav|Pietzner_2021_Science|Zhang_2022_NatGet_EApop|Zhang_2022_NatGet_AApop|Pietzner_2021_NatComm
OID00325_OID20998	1:156596666:A_G	BCAN	Q96GW7	rs4661055	1	156596666	4	0.265515	a	g	0.9724	-0.0906583	0.0175028	2.22e-7	--	0	0.0962084	1	0.7564	58061	155661794	157184545	Cis	Cis_LC	downstream_gene_variant	ENSG00000132702	HAPLN2	Eldjarn_smpnorm_Nature_2023|Sun_finemapped_Nature_2023
OID00325_OID20998	1:156611721:C_G	BCAN	Q96GW7	rs12139785	1	156611721	2	1	c	g	0.0011	1.31542	0.105671	1.43e-35	?+	0	0	0	1	46589	155661794	157184545	Cis	Cis_LC	non_coding_transcript_exon_variant	ENSG00000272405	RP11-284F21.10	Eldjarn_nonnorm_Nature_2023|Ferkingstad_2021_NatGen|Eldjarn_smpnorm_Nature_2023|Sun_finemapped_Nature_2023
OID00325_OID20998	1:156615114:A_G	BCAN	Q96GW7	rs2365715	1	156615114	1	1	a	g	0.6065	0.23105	0.0062609	4.05e-298	++	80	5.01054	1	0.02519	52649	155661794	157184545	Cis	Cis_HC	intron_variant	ENSG00000132692	BCAN	Dhindsa_Nature_2023|Katz_2021_Circulation|Eldjarn_nonnorm_Nature_2023|Sun_Nature_2023|Ferkingstad_2021_NatGen|Eldjarn_smpnorm_Nature_2023|Sun_finemapped_Nature_2023|Repetto_2024_NatHumBehav|Pietzner_2021_Science|Zhang_2022_NatGet_EApop|Zhang_2022_NatGet_AApop|Pietzner_2021_NatComm
OID00325_OID20998	1:9241839:A_G	BCAN	Q96GW7	rs79412885	1	9241839	1	0.99986	a	g	0.0739	-0.0814857	0.011129	2.44e-13	--	59.2	2.45166	1	0.1174	57311	8741839	9741839	Trans	Trans_HC	upstream_gene_variant	ENSG00000234546	RP3-510D11.2	NA
OID00325_OID20998	20:48887268:C_T	BCAN	Q96GW7	rs17196752	20	48887268	1	0.937378	t	c	0.1882	-0.0568652	0.0071301	1.52e-15	--	0	0.117906	1	0.7313	58061	48363091	49401652	Trans	Trans_HC	intron_variant	ENSG00000224397	RP11-290F20.3	NA
OID00325_OID20998	3:24422109:A_T	BCAN	Q96GW7	rs13086758	3	24422109	1	0.197566	a	t	0.2145	-0.0662968	0.006793	1.68e-22	--	0	0.338577	1	0.5607	58061	23914576	24996555	Trans	Trans_HC	intron_variant	ENSG00000151090	THRB	Sun_Nature_2023|Sun_finemapped_Nature_2023
OID00325_OID20998	3:58240580:C_T	BCAN	Q96GW7	rs9817472	3	58240580	2	0.0178015	t	c	0.0877	-0.0633704	0.0104823	1.49e-9	--	0	0.691562	1	0.4056	51736	57832068	58956811	Trans	Trans_HC	intron_variant	ENSG00000163686	ABHD6	Dhindsa_Nature_2023
OID00325_OID20998	3:58395863:A_G	BCAN	Q96GW7	rs56384862	3	58395863	1	0.014527	a	g	0.6296	-0.0434741	0.0057564	4.28e-14	--	0	0.196605	1	0.6575	58061	57832068	58956811	Trans	Trans_HC	missense_variant	ENSG00000168297	PXK	Dhindsa_Nature_2023
OID00325_OID20998	5:126264185:A_T	BCAN	Q96GW7	rs113551172	5	126264185	2	0.0269841	a	t	0.9725	0.124925	0.0172254	4.09e-13	++	31.5	1.45924	1	0.2271	58061	125704161	127129170	Trans	Trans_HC	intron_variant	ENSG00000173926	2026-03-03	NA
OID00325_OID20998	5:126629170:C_T	BCAN	Q96GW7	rs12519784	5	126629170	1	0.0918258	t	c	0.4953	-0.0390392	0.0055571	2.14e-12	--	0	0.144487	1	0.7039	58061	125704161	127129170	Trans	Trans_HC	intron_variant	ENSG00000145794	MEGF10	NA
OID00325_OID20998	6:32623550:A_C	BCAN	Q96GW7	rs28430392	6	32623550	NA	NA	a	c	0.7383	0.0672153	0.0073734	7.80e-20	++	0	0.0949432	1	0.758	47074	25500000	34000000	Trans	Trans_HC	upstream_gene_variant	ENSG00000223534	HLA-DQB1-AS1	Dhindsa_Nature_2023|Sun_finemapped_Nature_2023
OID00325_OID20998	7:20395067:C_T	BCAN	Q96GW7	rs3757724	7	20395067	1	0.423238	t	c	0.0618	0.146306	0.0116678	4.55e-36	++	71.1	3.46139	1	0.06282	58061	19871273	20971980	Trans	Trans_HC	intron_variant	ENSG00000105855	ITGB8	Sun_Nature_2023|Sun_finemapped_Nature_2023
OID00325_OID20998	7:72951095:C_G	BCAN	Q96GW7	rs35107030	7	72951095	2	0.893323	c	g	0.9566	-0.136085	0.013894	1.19e-22	--	0	0.275492	1	0.5997	56894	72155357	73566528	Trans	Trans_HC	3_prime_UTR_variant	ENSG00000106635	BCL7B	Sun_finemapped_Nature_2023
OID00325_OID20998	7:73025609:A_G	BCAN	Q96GW7	rs66530708	7	73025609	1	0.1437	a	g	0.0681	-0.132736	0.0111644	1.35e-32	--	0	0.0552256	1	0.8142	56894	72155357	73566528	Trans	Trans_HC	intron_variant	ENSG00000009950	MLXIPL	Dhindsa_Nature_2023|Sun_Nature_2023|Sun_finemapped_Nature_2023
OID00326_OID20970	11:111398662:C_T	LAYN	Q6UX15	rs4938743	11	111398662	3	0.479102	t	c	0.9685	0.150103	0.0161187	1.25e-20	++	0	0.150177	1	0.6984	57985	110450702	113447591	Cis	Cis_HC	intron_variant	ENSG00000183644	C11orf88	Dhindsa_Nature_2023|Sun_finemapped_Nature_2023
OID00326_OID20970	11:111412677:C_G	LAYN	Q6UX15	rs11213936	11	111412677	2	0.999982	c	g	0.8623	-0.312948	0.0081745	1.16e-320	--	59.7	2.48248	1	0.1151	57985	110450702	113447591	Cis	Cis_HC	intron_variant	ENSG00000204381	LAYN	Dhindsa_Nature_2023|Sun_finemapped_Nature_2023|Zhang_2022_NatGet_AApop|Zhang_2022_NatGet_EApop
OID00326_OID20970	11:111431614:C_T	LAYN	Q6UX15	rs542275	11	111431614	1	0.627525	t	c	0.6111	0.364668	0.0056133	4.28e-919	++	77.6	4.46965	1	0.0345	57985	110450702	113447591	Cis	Cis_HC	3_prime_UTR_variant	ENSG00000204381	LAYN	Ferkingstad_2021_NatGen|Eldjarn_nonnorm_Nature_2023|Eldjarn_smpnorm_Nature_2023|Sun_Nature_2023|Dhindsa_Nature_2023|Sun_finemapped_Nature_2023|Png_2021_NatComms|Koprulu_NatMetab_2023|Repetto_2024_NatHumBehav|Zhang_2022_NatGet_AApop|Zhang_2022_NatGet_EApop
OID00326_OID20970	16:20359267:G_T	LAYN	Q6UX15	rs28640218	16	20359267	1	0.0747906	t	g	0.1924	-0.0613544	0.0068161	2.23e-19	--	62.4	2.65728	1	0.1031	57985	19852863	20907196	Trans	Trans_HC	intron_variant	ENSG00000169344	UMOD	Dhindsa_Nature_2023|Sun_Nature_2023|Sun_finemapped_Nature_2023
OID00326_OID20970	1:179526214:C_T	LAYN	Q6UX15	rs61747728	1	179526214	1	0.530286	t	c	0.0381	0.104017	0.0142136	2.51e-13	++	0	0.119562	1	0.7295	56537	178973273	180182087	Trans	Trans_HC	missense_variant	ENSG00000116218	NPHS2	Sun_Nature_2023|Dhindsa_Nature_2023|Sun_finemapped_Nature_2023
OID00326_OID20970	2:162964301:A_G	LAYN	Q6UX15	rs75166367	2	162964301	1	0.942847	a	g	0.0609	-0.0822621	0.0114704	7.41e-13	--	0	0.0024516	1	0.9605	57235	162464301	163464301	Trans	Trans_HC	intergenic_variant	-	-	NA
OID00326_OID20970	2:27730940:C_T	LAYN	Q6UX15	rs1260326	2	27730940	1	0.979548	t	c	0.3979	-0.042569	0.0054729	7.36e-15	--	70.1	3.34052	1	0.06759	57984	27098097	28242603	Trans	Trans_HC	missense_variant	ENSG00000084734	GCKR	Dhindsa_Nature_2023
OID00326_OID20970	5:176782218:C_T	LAYN	Q6UX15	rs13153019	5	176782218	1	0.306197	t	c	0.7496	-0.0472687	0.0062205	2.99e-14	--	0	0.0108266	1	0.9171	57985	176282218	177322512	Trans	Trans_HC	upstream_gene_variant	ENSG00000169223	LMAN2	NA
OID00326_OID20970	6:31918860:A_G	LAYN	Q6UX15	rs1270942	6	31918860	NA	NA	a	g	0.869	-0.0729249	0.0080796	1.78e-19	--	0	0.251503	1	0.616	57568	25500000	34000000	Trans	Trans_HC	non_coding_transcript_exon_variant	ENSG00000243649	CFB	Dhindsa_Nature_2023|Sun_Nature_2023|Sun_finemapped_Nature_2023
OID00326_OID20970	7:151415256:C_T	LAYN	Q6UX15	rs10253736	7	151415256	1	0.27503	t	c	0.2804	0.0522123	0.0059583	1.90e-18	++	0	0.620685	1	0.4308	57985	150902902	151915536	Trans	Trans_HC	intron_variant	ENSG00000106617	PRKAG2	NA
OID00326_OID20970	9:136112570:C_T	LAYN	Q6UX15	rs4962039	9	136112570	2	0.107892	t	c	0.0973	0.0736105	0.0091273	7.33e-16	++	80.6	5.16627	1	0.02303	57568	135595770	136685324	Trans	Trans_HC	intergenic_variant	-	-	Dhindsa_Nature_2023|Sun_finemapped_Nature_2023
OID00326_OID20970	9:136146046:A_G	LAYN	Q6UX15	rs677355	9	136146046	1	0.0452533	a	g	0.3279	0.0704214	0.0057145	6.79e-35	++	0	0.119434	1	0.7296	57985	135595770	136685324	Trans	Trans_HC	intron_variant	ENSG00000175164	ABO	Dhindsa_Nature_2023|Sun_Nature_2023|Sun_finemapped_Nature_2023
OID00327_OID21307	10:101603522:C_T	MME	P08473	rs17216177	10	101603522	2	0.0501152	t	c	0.9445	0.0694956	0.0121191	9.79e-9	++	0	0.387772	1	0.5335	53535	101129499	102181962	Trans	Trans_HC	intron_variant	ENSG00000023839	ABCC2	Dhindsa_Nature_2023
OID00327_OID21307	10:101629499:A_G	MME	P08473	rs2490939	10	101629499	1	0.0832192	a	g	0.5248	-0.0377326	0.0054872	6.14e-12	--	53.7	2.15835	1	0.1418	53535	101129499	102181962	Trans	Trans_HC	intergenic_variant	-	-	Dhindsa_Nature_2023
OID00327_OID21307	10:79659934:A_G	MME	P08473	rs61855849	10	79659934	1	0.22563	a	g	0.259	0.0592257	0.0063139	6.58e-21	++	0	0.0367123	1	0.8481	52785	79026766	80212045	Trans	Trans_HC	intron_variant	ENSG00000151208	DLG5	Dhindsa_Nature_2023|Sun_Nature_2023|Sun_finemapped_Nature_2023
OID00327_OID21307	10:79688208:A_G	MME	P08473	rs1650146	10	79688208	2	0.142288	a	g	0.3852	-0.050391	0.0056564	5.16e-19	--	49.8	1.99244	1	0.1581	53535	79026766	80212045	Trans	Trans_HC	intron_variant	ENSG00000233871	DLG5-AS1	Dhindsa_Nature_2023|Sun_Nature_2023|Sun_finemapped_Nature_2023
OID00327_OID21307	11:12071436:C_T	MME	P08473	rs11022129	11	12071436	1	0.505697	t	c	0.7617	0.0432624	0.0065336	3.56e-11	++	0	0.0403347	1	0.8408	52784	11571436	12571436	Trans	Trans_HC	intron_variant	ENSG00000254486	RP13-631K18.2	NA
OID00327_OID21307	11:61567753:A_C	MME	P08473	rs174544	11	61567753	1	0.234485	a	c	0.3069	0.0428408	0.0059422	5.61e-13	++	0	0.0198002	1	0.8881	53535	61043499	62701458	Trans	Trans_HC	3_prime_UTR_variant	ENSG00000149485	FADS1	NA
OID00327_OID21307	11:62201458:A_G	MME	P08473	rs4084164	11	62201458	2	0.549276	a	g	0.3947	0.0403051	0.0057468	2.32e-12	++	0	0.0169246	1	0.8965	52785	61043499	62701458	Trans	Trans_HC	intron_variant	ENSG00000124942	AHNAK	NA
OID00327_OID21307	12:121426478:C_T	MME	P08473	rs1169292	12	121426478	1	0.149228	t	c	0.3132	-0.0419723	0.0059287	1.45e-12	--	0	0.239854	1	0.6243	53535	120919926	121943753	Trans	Trans_HC	intron_variant	ENSG00000135100	HNF1A	Dhindsa_Nature_2023
OID00327_OID21307	12:124857274:A_G	MME	P08473	rs4765147	12	124857274	1	0.212995	a	g	0.5304	0.0385643	0.005561	4.07e-12	++	0	0.291598	1	0.5892	52785	124350666	125367608	Trans	Trans_HC	intron_variant	ENSG00000196498	NCOR2	Dhindsa_Nature_2023
OID00327_OID21307	12:20998109:G_T	MME	P08473	rs17674290	12	20998109	1	0.127239	t	g	0.8508	-0.0690195	0.0077499	5.30e-19	--	0	0.636193	1	0.4251	53535	20494536	21665058	Trans	Trans_HC	non_coding_transcript_exon_variant	ENSG00000256157	RP11-80N2.2	Sun_Nature_2023|Dhindsa_Nature_2023|Sun_finemapped_Nature_2023
OID00327_OID21307	14:103565370:A_G	MME	P08473	rs62006947	14	103565370	1	0.382083	a	g	0.7568	-0.115315	0.0064401	1.06e-71	--	0	0.0100471	1	0.9202	53117	102898034	104112896	Trans	Trans_HC	upstream_gene_variant	ENSG00000205436	EXOC3L4	Sun_Nature_2023|Dhindsa_Nature_2023|Sun_finemapped_Nature_2023|Repetto_2024_NatHumBehav
OID00327_OID21307	14:103576443:C_T	MME	P08473	rs729183	14	103576443	2	1	t	c	0.7805	-0.0678781	0.0070048	3.32e-22	--	0.9	1.00899	1	0.3151	52785	102898034	104112896	Trans	Trans_HC	synonymous_variant	ENSG00000205436	EXOC3L4	Dhindsa_Nature_2023|Sun_finemapped_Nature_2023
OID00327_OID21307	15:60878030:A_G	MME	P08473	rs340005	15	60878030	1	0.572876	a	g	0.618	0.0376169	0.0056545	2.88e-11	++	59.5	2.46843	1	0.1162	53535	60378030	61378030	Trans	Trans_HC	intron_variant	ENSG00000069667	RORA	NA
OID00327_OID21307	16:80497601:A_C	MME	P08473	rs4581712	16	80497601	1	0.442161	a	c	0.2725	0.0437874	0.0061263	8.84e-13	++	0	0.0058841	1	0.9389	53535	79997601	81002303	Trans	Trans_HC	intron_variant	ENSG00000259867	RP11-525K10.3	NA
OID00327_OID21307	18:55313997:C_T	MME	P08473	rs11543269	18	55313997	2	0.294672	t	c	0.1228	-0.0807448	0.0084066	7.62e-22	--	24.6	1.32636	1	0.2495	53535	54810946	56650747	Trans	Trans_HC	3_prime_UTR_variant	ENSG00000081923	ATP8B1	Dhindsa_Nature_2023|Sun_finemapped_Nature_2023
OID00327_OID21307	18:55466490:A_T	MME	P08473	rs67949743	18	55466490	3	0.121558	a	t	0.1155	0.0486712	0.0086442	1.80e-8	++	0	0.0001194	1	0.9913	53535	54810946	56650747	Trans	Trans_HC	intron_variant	ENSG00000081923	ATP8B1	Sun_finemapped_Nature_2023
OID00327_OID21307	18:56095378:G_T	MME	P08473	rs4940691	18	56095378	1	0.534362	t	g	0.2049	0.0919926	0.0068011	1.10e-41	++	40.6	1.68314	1	0.1945	53535	54810946	56650747	Trans	Trans_HC	intergenic_variant	-	-	Sun_Nature_2023|Dhindsa_Nature_2023|Sun_finemapped_Nature_2023
OID00327_OID21307	19:3482459:A_C	MME	P08473	rs58659609	19	3482459	1	0.580212	a	c	0.1889	0.0584027	0.0071277	2.53e-16	++	10.5	1.11705	1	0.2906	52785	2970862	3998584	Trans	Trans_HC	upstream_gene_variant	ENSG00000095932	C19orf77	Sun_Nature_2023|Dhindsa_Nature_2023|Sun_finemapped_Nature_2023
OID00327_OID21307	1:155088350:A_G	MME	P08473	rs7366138	1	155088350	1	0.116415	a	g	0.3983	-0.0411996	0.0056426	2.85e-13	--	16.2	1.19329	1	0.2747	53535	154566416	155648781	Trans	Trans_HC	upstream_gene_variant	ENSG00000202027	Y_RNA	Dhindsa_Nature_2023
OID00327_OID21307	1:16505320:A_G	MME	P08473	rs1497406	1	16505320	1	0.499829	a	g	0.4225	-0.0745434	0.0055514	4.15e-41	--	48.6	1.94564	1	0.1631	53535	15967391	17229588	Trans	Trans_HC	intergenic_variant	-	-	Sun_Nature_2023|Dhindsa_Nature_2023|Sun_finemapped_Nature_2023
OID00327_OID21307	20:3675899:A_T	MME	P08473	rs754526	20	3675899	2	0.0850502	a	t	0.0691	0.0779098	0.0108412	6.65e-13	++	0	0.528789	1	0.4671	53535	3133530	4207723	Trans	Trans_HC	intron_variant	ENSG00000088827	SIGLEC1	Dhindsa_Nature_2023
OID00327_OID21307	20:3692345:C_T	MME	P08473	rs150622725	20	3692345	1	0.518967	t	c	0.988	-0.262085	0.0264052	3.22e-23	--	0	0.577124	1	0.4474	51913	3133530	4207723	Trans	Trans_HC	upstream_gene_variant	ENSG00000088827	SIGLEC1	Dhindsa_Nature_2023|Sun_Nature_2023|Sun_finemapped_Nature_2023
OID00327_OID21307	22:18451554:A_G	MME	P08473	rs28434757	22	18451554	1	0.0456452	a	g	0.2386	-0.0599683	0.0064465	1.37e-20	--	21.4	1.27227	1	0.2593	53535	17895241	18988883	Trans	Trans_HC	intron_variant	ENSG00000243156	MICAL3	Sun_Nature_2023|Sun_finemapped_Nature_2023
OID00327_OID21307	3:154785412:A_G	MME	P08473	rs61057682	3	154785412	1	0.173258	a	g	0.0801	-0.10897	0.0108718	1.21e-23	--	0	0.0190093	1	0.8903	52785	154182685	155383839	Cis	Cis_HC	intron_variant	ENSG00000196549	MME	Sun_Nature_2023|Sun_finemapped_Nature_2023
OID00327_OID21307	3:154801978:A_G	MME	P08473	rs61762319	3	154801978	2	0.995966	a	g	0.9708	0.183228	0.0175718	1.86e-25	++	60.5	2.53483	1	0.1114	52785	154182685	155383839	Cis	Cis_HC	missense_variant	ENSG00000196549	MME	Dhindsa_Nature_2023|Sun_finemapped_Nature_2023
OID00327_OID21307	3:154830288:A_G	MME	P08473	rs12493021	3	154830288	3	0.445056	a	g	0.3844	0.0274479	0.0060326	5.37e-6	++	0	0.0771126	1	0.7812	53535	154182685	155383839	Cis	Cis_LC	non_coding_transcript_exon_variant	ENSG00000196549	MME	Sun_finemapped_Nature_2023
OID00327_OID21307	3:47405679:A_G	MME	P08473	rs146331761	3	47405679	4	0.546536	a	g	0.0416	0.100469	0.0149939	2.08e-11	++	52	2.08423	1	0.1488	52785	46863475	47905679	Trans	Trans_HC	intergenic_variant	-	-	Dhindsa_Nature_2023
OID00327_OID21307	3:47586514:A_G	MME	P08473	rs9854395	3	47586514	1	0.999864	a	g	0.1268	-0.0575867	0.0094929	1.31e-9	+-	89.1	9.13523	1	0.002507	53535	46863475	47905679	Trans	Trans_LC	upstream_gene_variant	ENSG00000266443	AC099778.1	Dhindsa_Nature_2023
OID00327_OID21307	3:47666710:A_G	MME	P08473	rs74801519	3	47666710	2	0.337686	a	g	0.0982	-0.053647	0.010025	8.73e-8	--	0	0.608705	1	0.4353	52785	46863475	47905679	Trans	Trans_LC	intron_variant	ENSG00000173473	SMARCC1	Dhindsa_Nature_2023
OID00327_OID21307	3:52581435:C_T	MME	P08473	rs3199918	3	52581435	7	0.999472	t	c	0.7985	-0.140085	0.0074067	8.87e-80	--	0	0.955859	1	0.3282	52785	48015947	54365787	Trans	Trans_HC	3_prime_UTR_variant	ENSG00000163939	PBRM1	Dhindsa_Nature_2023
OID00327_OID21307	3:52692768:C_T	MME	P08473	rs181336486	3	52692768	5	0.95405	t	c	0.9957	-0.597522	0.0514266	3.30e-31	--	67	3.02637	1	0.08192	49004	48015947	54365787	Trans	Trans_HC	intron_variant	ENSG00000163939	PBRM1	NA
OID00327_OID21307	3:52852897:G_T	MME	P08473	rs35004449	3	52852897	1	0.99991	t	g	0.2641	0.590285	0.0066296	2.95e-1724	++	31.2	1.45318	1	0.228	53118	48015947	54365787	Trans	Trans_HC	3_prime_UTR_variant	ENSG00000243696	RP5-966M1.6	Dhindsa_Nature_2023|Sun_Nature_2023|Sun_finemapped_Nature_2023|Png_2021_NatComms|Repetto_2024_NatHumBehav
OID00327_OID21307	3:52868670:A_G	MME	P08473	rs62255421	3	52868670	4	1	a	g	0.9351	-0.456362	0.0130395	2.38e-268	--	0	0.0148165	1	0.9031	48198	48015947	54365787	Trans	Trans_HC	intron_variant	ENSG00000272573	MUSTN1	Dhindsa_Nature_2023|Sun_Nature_2023|Sun_finemapped_Nature_2023|Png_2021_NatComms|Repetto_2024_NatHumBehav
OID00327_OID21307	3:52891783:G_T	MME	P08473	rs142910943	3	52891783	2	0.988764	t	g	0.9954	-0.493641	0.0573569	7.53e-18	--	0	0.0329117	1	0.856	49742	48015947	54365787	Trans	Trans_HC	intron_variant	ENSG00000213533	TMEM110	NA
OID00327_OID21307	3:53050183:A_C	MME	P08473	rs34305208	3	53050183	6	0.969365	a	c	0.9787	-0.474473	0.0253886	6.15e-78	--	0	0.569401	1	0.4505	50614	48015947	54365787	Trans	Trans_HC	intron_variant	ENSG00000163935	SFMBT1	NA
OID00327_OID21307	3:53130924:A_C	MME	P08473	rs6445560	3	53130924	3	0.381282	a	c	0.0082	0.0974663	0.0865761	0.26	+-	78.3	4.59834	1	0.032	48132	48015947	54365787	Trans	Trans_LC	intron_variant	ENSG00000163933	RFT1	NA
OID00327_OID21307	3:53132646:A_G	MME	P08473	rs530614133	3	53132646	10	0.767122	a	g	0.9814	-0.438603	0.0239294	4.85e-75	--	83.6	6.09482	1	0.01356	51099	48015947	54365787	Trans	Trans_HC	intron_variant	ENSG00000163933	RFT1	Dhindsa_Nature_2023
OID00327_OID21307	3:53429234:C_T	MME	P08473	rs137907521	3	53429234	8	0.254729	t	c	0.0361	0.0574406	0.0162672	0.000414	++	2.1	1.02185	1	0.3121	52368	48015947	54365787	Trans	Trans_LC	intergenic_variant	-	-	Dhindsa_Nature_2023
OID00327_OID21307	4:146821410:A_C	MME	P08473	rs4835265	4	146821410	1	0.999938	a	c	0.159	0.118906	0.0075137	2.08e-56	++	64.1	2.78381	1	0.09522	53535	146248044	147324778	Trans	Trans_HC	intron_variant	ENSG00000151612	ZNF827	Sun_Nature_2023|Sun_finemapped_Nature_2023
OID00327_OID21307	5:31021358:A_G	MME	P08473	rs10075805	5	31021358	1	0.569139	a	g	0.7238	0.0498756	0.0061561	5.41e-16	++	0	0.0273037	1	0.8688	53535	30520521	31558626	Trans	Trans_HC	intergenic_variant	-	-	NA
OID00327_OID21307	8:126506694:A_G	MME	P08473	rs112875651	8	126506694	1	0.56191	a	g	0.3887	-0.048348	0.0056978	2.15e-17	--	0	0.939681	1	0.3324	53532	125974356	127007389	Trans	Trans_HC	intron_variant	ENSG00000253111	RP11-136O12.2	Sun_Nature_2023|Sun_finemapped_Nature_2023
OID00327_OID21307	8:21917222:C_T	MME	P08473	rs73545546	8	21917222	1	0.812263	t	c	0.8354	-0.0541201	0.0074502	3.75e-13	--	0	0.0758927	1	0.7829	53535	21417222	22437870	Trans	Trans_HC	intron_variant	ENSG00000158856	DMTN	NA
OID00328_OID20115	11:66328095:C_T	MSTN	O14793	rs1815739	11	66328095	1	0.970403	t	c	0.4384	-0.0578441	0.005606	5.83e-25	--	47.7	1.91327	1	0.1666	52616	65599987	67209253	Trans	Trans_HC	stop_gained	ENSG00000248746	ACTN3	Dhindsa_Nature_2023|Sun_Nature_2023|Sun_finemapped_Nature_2023
OID00328_OID20115	12:111904371:A_T	MSTN	O14793	rs4766578	12	111904371	1	0.235225	a	t	0.5051	0.0431686	0.0055625	8.45e-15	++	0	0.0863512	1	0.7689	52616	111333788	112559557	Trans	Trans_HC	intron_variant	ENSG00000204842	ATXN2	Dhindsa_Nature_2023
OID00328_OID20115	13:50258449:A_G	MSTN	O14793	rs6561551	13	50258449	1	0.149197	a	g	0.2639	0.0490434	0.0063153	8.11e-15	++	0	0.728311	1	0.3934	52616	49744041	50848236	Trans	Trans_HC	intron_variant	ENSG00000123179	EBPL	NA
OID00328_OID20115	13:74110412:G_T	MSTN	O14793	rs9318187	13	74110412	1	0.266857	t	g	0.456	-0.0475638	0.0056319	3.03e-17	--	0	0.0010557	1	0.9741	52616	73597003	74695887	Trans	Trans_HC	intron_variant	ENSG00000224853	LINC00393	NA
OID00328_OID20115	18:77156537:C_G	MSTN	O14793	rs8096658	18	77156537	1	0.880271	c	g	0.512	-0.0472409	0.0056614	7.16e-17	--	84.2	6.3397	1	0.01181	51866	76656103	77664243	Trans	Trans_HC	intron_variant	ENSG00000131196	NFATC1	Sun_Nature_2023|Sun_finemapped_Nature_2023
OID00328_OID20115	1:2945904:C_T	MSTN	O14793	rs12035292	1	2945904	1	0.166912	t	c	0.1849	0.0590675	0.0074319	1.90e-15	++	0	0.0043693	1	0.9473	50068	2424726	3483318	Trans	Trans_HC	intergenic_variant	-	-	Dhindsa_Nature_2023
OID00328_OID20115	2:190652094:C_T	MSTN	O14793	rs4667307	2	190652094	4	0.0452308	t	c	0.0467	-0.0551057	0.0132864	3.36e-5	--	11.8	1.1334	1	0.2871	52616	188691366	191435719	Cis	Cis_LC	intron_variant	ENSG00000064933	PMS1	NA
OID00328_OID20115	2:190750126:A_G	MSTN	O14793	rs62184289	2	190750126	5	0.51337	a	g	0.0535	-0.0652425	0.0126977	2.77e-7	--	0	0.104974	1	0.7459	51449	188691366	191435719	Cis	Cis_LC	intron_variant	ENSG00000187699	C2orf88	NA
OID00328_OID20115	2:190800010:C_T	MSTN	O14793	rs75790347	2	190800010	3	0.351432	t	c	0.9885	-0.512368	0.0751593	9.29e-12	--	0	0.589031	1	0.4428	47494	188691366	191435719	Cis	Cis_HC	intron_variant	ENSG00000187699	C2orf88	Sun_finemapped_Nature_2023
OID00328_OID20115	2:190921242:A_G	MSTN	O14793	rs72909336	2	190921242	2	0.920036	a	g	0.0966	-0.0870659	0.0094963	4.80e-20	--	0	0.869234	1	0.3512	51866	188691366	191435719	Cis	Cis_HC	3_prime_UTR_variant	ENSG00000138379	MSTN	Sun_finemapped_Nature_2023
OID00328_OID20115	2:190924861:A_G	MSTN	O14793	rs143242500	2	190924861	1	0.77218	a	g	0.998	-0.786226	0.0739274	2.05e-26	?-	0	0	0	1	46087	188691366	191435719	Cis	Cis_LC	missense_variant	ENSG00000138379	MSTN	Dhindsa_Nature_2023|Sun_Nature_2023|Sun_finemapped_Nature_2023
OID00328_OID20115	2:190925291:C_T	MSTN	O14793	rs10184778	2	190925291	6	0.212546	t	c	0.0144	-0.0928777	0.0237325	9.10e-5	--	0	0.216184	1	0.642	51744	188691366	191435719	Cis	Cis_LC	intron_variant	ENSG00000138379	MSTN	NA
OID00328_OID20115	2:227172598:C_T	MSTN	O14793	rs2713556	2	227172598	1	0.0501814	t	c	0.6284	0.0378234	0.0057799	5.99e-11	++	0	1.4e-06	1	0.999	52616	226623439	227659177	Trans	Trans_HC	intergenic_variant	-	-	NA
OID00328_OID20115	2:27730940:C_T	MSTN	O14793	rs1260326	2	27730940	1	0.735734	t	c	0.3967	-0.0484642	0.0056822	1.47e-17	--	54.5	2.1991	1	0.1381	52615	27098097	28252871	Trans	Trans_HC	missense_variant	ENSG00000084734	GCKR	Dhindsa_Nature_2023
OID00328_OID20115	4:120123417:C_G	MSTN	O14793	rs138204164	4	120123417	1	0.133426	c	g	0.875	0.0606994	0.008421	5.67e-13	++	0	0.0743983	1	0.785	52616	119606348	120646383	Trans	Trans_HC	intron_variant	ENSG00000178636	RP11-455G16.1	NA
OID00328_OID20115	5:148213506:A_G	MSTN	O14793	rs2116715	5	148213506	1	0.865616	a	g	0.4575	0.0379175	0.0056992	2.87e-11	++	32.5	1.48068	1	0.2237	51866	147713506	148713506	Trans	Trans_HC	intergenic_variant	-	-	Dhindsa_Nature_2023
OID00328_OID20115	5:68058660:A_G	MSTN	O14793	rs13175238	5	68058660	1	0.0372948	a	g	0.0869	-0.0686497	0.0100418	8.12e-12	--	59.7	2.48173	1	0.1152	52616	67536771	68564910	Trans	Trans_HC	intergenic_variant	-	-	NA
OID00328_OID20115	6:133519126:C_G	MSTN	O14793	rs507449	6	133519126	2	0.395245	c	g	0.1896	-0.0725354	0.007143	3.16e-24	--	0	0.274369	1	0.6004	52616	132896480	134369809	Trans	Trans_HC	intergenic_variant	-	-	Sun_finemapped_Nature_2023
OID00328_OID20115	6:133793652:C_G	MSTN	O14793	rs199904900	6	133793652	1	0.293278	c	g	0.3197	-0.0733726	0.0062654	1.12e-31	--	0	0.70478	1	0.4012	46572	132896480	134369809	Trans	Trans_HC	intron_variant	ENSG00000112319	EYA4	Dhindsa_Nature_2023|Sun_Nature_2023|Sun_finemapped_Nature_2023
OID00328_OID20115	6:133851377:A_G	MSTN	O14793	rs9483586	6	133851377	3	0.627072	a	g	0.2879	0.0574669	0.0061529	9.65e-21	++	0	0.472709	1	0.4917	52616	132896480	134369809	Trans	Trans_HC	3_prime_UTR_variant	ENSG00000112319	EYA4	Dhindsa_Nature_2023|Sun_Nature_2023|Sun_finemapped_Nature_2023
OID00328_OID20115	6:31331829:C_T	MSTN	O14793	rs2523554	6	31331829	NA	NA	t	c	0.5945	0.0395775	0.0057479	5.76e-12	++	0	0.0368909	1	0.8477	51448	25500000	34000000	Trans	Trans_HC	downstream_gene_variant	ENSG00000228432	DHFRP2	Dhindsa_Nature_2023
OID00329_OID21050	10:102075479:A_G	THY1	P04216	rs603424	10	102075479	1	1	a	g	0.1697	-0.0703068	0.0075312	1.01e-20	--	17.5	1.21171	1	0.271	57140	101575479	102575479	Trans	Trans_HC	intron_variant	ENSG00000107593	PKD2L1	Sun_Nature_2023|Sun_finemapped_Nature_2023
OID00329_OID21050	11:119252199:G_T	THY1	P04216	rs670906	11	119252199	6	0.926218	t	g	0.1281	0.255902	0.0085882	4.28e-195	++	0	0.797012	1	0.372	57797	117691204	120781490	Cis	Cis_HC	missense_variant	ENSG00000036672	USP2	Dhindsa_Nature_2023|Koprulu_NatMetab_2023|Sun_finemapped_Nature_2023
OID00329_OID21050	11:119287996:A_G	THY1	P04216	rs45611336	11	119287996	4	0.999998	a	g	0.9968	1.05016	0.0664682	3.14e-56	++	9.5	1.10497	1	0.2932	50376	117691204	120781490	Cis	Cis_HC	intron_variant	ENSG00000245248	USP2-AS1	NA
OID00329_OID21050	11:119294314:A_G	THY1	P04216	rs55997940	11	119294314	5	0.867465	a	g	0.9859	-0.336993	0.0265441	6.26e-37	--	87.8	8.20891	1	0.004169	56508	117691204	120781490	Cis	Cis_HC	5_prime_UTR_variant	ENSG00000154096	THY1	Sun_finemapped_Nature_2023
OID00329_OID21050	11:119341145:C_T	THY1	P04216	rs10750146	11	119341145	2	0.730887	t	c	0.673	-0.202525	0.0061864	4.63e-235	--	82.5	5.71272	1	0.01684	58547	117691204	120781490	Cis	Cis_HC	intron_variant	ENSG00000245248	USP2-AS1	Dhindsa_Nature_2023|Koprulu_NatMetab_2023|Sun_finemapped_Nature_2023
OID00329_OID21050	11:119350017:G_T	THY1	P04216	rs117424934	11	119350017	1	1	t	g	0.9818	1.01487	0.0227649	4.88e-434	++	90.2	10.196	1	0.001407	57797	117691204	120781490	Cis	Cis_HC	intron_variant	ENSG00000245248	USP2-AS1	Sun_Nature_2023|Png_2021_NatComms|Koprulu_NatMetab_2023|Sun_finemapped_Nature_2023|Repetto_2024_NatHumBehav
OID00329_OID21050	11:119498354:A_G	THY1	P04216	rs146649082	11	119498354	3	1	a	g	0.0036	-0.945386	0.0508521	3.81e-77	--	86.9	7.62437	1	0.005758	53913	117691204	120781490	Cis	Cis_HC	intron_variant	ENSG00000110400	PVRL1	Sun_Nature_2023|Png_2021_NatComms|Koprulu_NatMetab_2023|Sun_finemapped_Nature_2023|Repetto_2024_NatHumBehav
OID00329_OID21050	17:7069412:A_G	THY1	P04216	rs186021206	17	7069412	1	0.994357	a	g	0.0065	0.319349	0.0402288	2.05e-15	++	49.6	1.98363	1	0.159	52233	6489296	7606378	Trans	Trans_HC	intergenic_variant	-	-	Sun_Nature_2023|Dhindsa_Nature_2023|Sun_finemapped_Nature_2023
OID00329_OID21050	19:44153100:A_G	THY1	P04216	rs4760	19	44153100	1	0.999703	a	g	0.8448	-0.0525668	0.0077019	8.78e-12	--	0	0.211027	1	0.646	57797	43653100	44653100	Trans	Trans_HC	missense_variant	ENSG00000011422	PLAUR	Dhindsa_Nature_2023
OID00329_OID21050	2:27730940:C_T	THY1	P04216	rs1260326	2	27730940	1	0.982057	t	c	0.3981	-0.0454588	0.0056684	1.06e-15	--	45.8	1.84378	1	0.1745	58546	27098097	28242603	Trans	Trans_HC	missense_variant	ENSG00000084734	GCKR	Dhindsa_Nature_2023
OID00329_OID21050	5:176800054:C_T	THY1	P04216	rs11748165	5	176800054	1	0.332023	t	c	0.2738	0.0422456	0.0062317	1.21e-11	++	0	0.059589	1	0.8071	58547	176298306	177300054	Trans	Trans_HC	downstream_gene_variant	ENSG00000169220	RGS14	NA
OID00330_OID20939	10:102871531:C_T	WFIKKN1	Q96NZ8	rs2863075	10	102871531	1	0.220314	t	c	0.5704	-0.0446031	0.0055138	6.00e-16	--	71	3.44819	1	0.06332	57910	102334337	103386024	Trans	Trans_HC	intron_variant	ENSG00000236311	TLX1NB	NA
OID00330_OID20939	10:102880414:C_G	WFIKKN1	Q96NZ8	rs10736152	10	102880414	2	0.787091	c	g	0.5086	-0.0383316	0.0054386	1.81e-12	--	0	0.144473	1	0.7039	57910	102334337	103386024	Trans	Trans_HC	intron_variant	ENSG00000236311	TLX1NB	NA
OID00330_OID20939	11:128320072:C_T	WFIKKN1	Q96NZ8	rs4612820	11	128320072	1	0.278409	t	c	0.3937	0.0465071	0.005618	1.25e-16	++	0	0.26645	1	0.6057	57910	127800953	128850653	Trans	Trans_HC	intergenic_variant	-	-	Sun_Nature_2023|Sun_finemapped_Nature_2023
OID00330_OID20939	11:128350653:C_T	WFIKKN1	Q96NZ8	rs7108562	11	128350653	2	0.737471	t	c	0.6679	0.0400709	0.0057567	3.38e-12	++	0	0.932747	1	0.3342	57910	127800953	128850653	Trans	Trans_HC	intron_variant	ENSG00000134954	ETS1	Sun_Nature_2023|Sun_finemapped_Nature_2023
OID00330_OID20939	11:8843515:A_T	WFIKKN1	Q96NZ8	rs11042088	11	8843515	1	0.0740978	a	t	0.4484	0.0393637	0.0054705	6.22e-13	++	0	0.145343	1	0.703	57910	8251889	9428615	Trans	Trans_HC	intron_variant	ENSG00000166444	ST5	Dhindsa_Nature_2023
OID00330_OID20939	12:111904371:A_T	WFIKKN1	Q96NZ8	rs4766578	12	111904371	1	0.533424	a	t	0.5052	-0.0691573	0.0054156	2.41e-37	--	0	0.852069	1	0.356	57910	111208458	113406415	Trans	Trans_HC	intron_variant	ENSG00000204842	ATXN2	Dhindsa_Nature_2023|Eldjarn_nonnorm_Nature_2023|Ferkingstad_2021_NatGen|Sun_Nature_2023|Sun_finemapped_Nature_2023
OID00330_OID20939	12:51094138:C_T	WFIKKN1	Q96NZ8	rs2731443	12	51094138	1	0.0248722	t	c	0.3453	0.0411623	0.0056951	4.91e-13	++	0	0.13118	1	0.7172	57910	50150057	51707414	Trans	Trans_HC	intron_variant	ENSG00000066084	DIP2B	Dhindsa_Nature_2023
OID00330_OID20939	12:6493100:G_T	WFIKKN1	Q96NZ8	rs28999107	12	6493100	1	0.582522	t	g	0.4493	0.0366703	0.0055564	4.12e-11	++	34.8	1.53469	1	0.2154	57160	5991116	7002742	Trans	Trans_HC	intron_variant	ENSG00000111321	LTBR	Sun_Nature_2023|Sun_finemapped_Nature_2023
OID00330_OID20939	13:108960385:A_T	WFIKKN1	Q96NZ8	rs374039502	13	108960385	1	0.955071	a	t	0.0269	0.13143	0.0196586	2.30e-11	++	58.8	2.42643	1	0.1193	54604	108460385	109460385	Trans	Trans_HC	3_prime_UTR_variant	ENSG00000102524	TNFSF13B	NA
OID00330_OID20939	13:41522338:A_C	WFIKKN1	Q96NZ8	rs9532679	13	41522338	1	0.680977	a	c	0.8445	-0.0505978	0.0076121	2.99e-11	--	0	0.88337	1	0.3473	57160	41022338	42022338	Trans	Trans_HC	intron_variant	ENSG00000120690	ELF1	NA
OID00330_OID20939	15:44028047:C_T	WFIKKN1	Q96NZ8	rs147233090	15	44028047	1	0.312641	t	c	0.0274	-0.139423	0.0172832	7.21e-16	--	61.4	2.58973	1	0.1076	57909	43177979	44743512	Trans	Trans_HC	intron_variant	ENSG00000205771	CATSPER2P1	NA
OID00330_OID20939	16:1172924:C_T	WFIKKN1	Q96NZ8	rs553269310	16	1172924	5	0.899186	t	c	0.0015	0.802589	0.0917271	2.14e-18	?+	0	0	0	1	46441	0	1990884	Cis	Cis_LC	intergenic_variant	-	-	Dhindsa_Nature_2023|Sun_finemapped_Nature_2023
OID00330_OID20939	16:613344:A_G	WFIKKN1	Q96NZ8	rs116903998	16	613344	3	1	a	g	0.015	0.546498	0.0230326	1.89e-124	++	0	0.168997	1	0.681	56879	0	1990884	Cis	Cis_HC	missense_variant	ENSG00000161992	C16orf11	Dhindsa_Nature_2023|Eldjarn_smpnorm_Nature_2023|Eldjarn_nonnorm_Nature_2023|Ferkingstad_2021_NatGen|Sun_finemapped_Nature_2023
OID00330_OID20939	16:629288:A_C	WFIKKN1	Q96NZ8	rs151099929	16	629288	7	0.999005	a	c	0.9599	0.155961	0.0145655	9.38e-27	++	59	2.43939	1	0.1183	57160	0	1990884	Cis	Cis_HC	intron_variant	ENSG00000007541	PIGQ	Dhindsa_Nature_2023|Sun_finemapped_Nature_2023
OID00330_OID20939	16:634547:A_G	WFIKKN1	Q96NZ8	rs118179670	16	634547	4	1	a	g	0.0639	-0.321289	0.0121349	1.81e-154	--	56.2	2.28359	1	0.1307	56879	0	1990884	Cis	Cis_HC	upstream_gene_variant	ENSG00000197562	RAB40C	Dhindsa_Nature_2023|Eldjarn_smpnorm_Nature_2023|Ferkingstad_2021_NatGen|Eldjarn_nonnorm_Nature_2023|Sun_finemapped_Nature_2023|Zhang_2022_NatGet_EApop
OID00330_OID20939	16:672284:A_G	WFIKKN1	Q96NZ8	rs147570330	16	672284	6	0.9999	a	g	0.0174	-0.237174	0.0232824	2.27e-24	--	0	0.722084	1	0.3955	56462	0	1990884	Cis	Cis_HC	intron_variant	ENSG00000197562	RAB40C	Sun_finemapped_Nature_2023
OID00330_OID20939	16:679953:C_T	WFIKKN1	Q96NZ8	rs17139376	16	679953	1	0.999984	t	c	0.2036	0.241887	0.0068684	1.09e-271	++	0	0.753035	1	0.3855	57910	0	1990884	Cis	Cis_HC	non_coding_transcript_exon_variant	ENSG00000127578	WFIKKN1	Dhindsa_Nature_2023|Ferkingstad_2021_NatGen|Eldjarn_nonnorm_Nature_2023|Sun_Nature_2023|Eldjarn_smpnorm_Nature_2023|Sun_finemapped_Nature_2023|Png_2021_NatComms|Repetto_2024_NatHumBehav|Pietzner_2021_Science|Zhang_2022_NatGet_AApop|Zhang_2022_NatGet_EApop|Pietzner_2021_NatComm
OID00330_OID20939	16:681088:A_G	WFIKKN1	Q96NZ8	rs75432281	16	681088	2	1	a	g	0.103	0.210008	0.0104505	8.08e-90	++	0	0.933985	1	0.3338	52218	0	1990884	Cis	Cis_HC	5_prime_UTR_variant	ENSG00000127578	WFIKKN1	Dhindsa_Nature_2023|Ferkingstad_2021_NatGen|Eldjarn_nonnorm_Nature_2023|Sun_Nature_2023|Eldjarn_smpnorm_Nature_2023|Sun_finemapped_Nature_2023|Repetto_2024_NatHumBehav|Pietzner_2021_Science|Zhang_2022_NatGet_EApop|Pietzner_2021_NatComm
OID00330_OID20939	16:681325:A_G	WFIKKN1	Q96NZ8	rs142058878	16	681325	8	0.999953	a	g	0.9938	-0.380095	0.0412497	3.13e-20	--	29.3	1.41369	1	0.2344	49522	0	1990884	Cis	Cis_HC	synonymous_variant	ENSG00000127578	WFIKKN1	Dhindsa_Nature_2023
OID00330_OID20939	17:16843195:C_G	WFIKKN1	Q96NZ8	rs573841223	17	16843195	2	0.97935	c	g	0.9918	-0.237279	0.0421614	1.82e-8	--	0	0.0365204	1	0.8484	49205	16352187	17352187	Trans	Trans_HC	non_coding_transcript_exon_variant	ENSG00000240505	TNFRSF13B	Dhindsa_Nature_2023
OID00330_OID20939	17:16852187:A_G	WFIKKN1	Q96NZ8	rs34557412	17	16852187	1	1	a	g	0.993	-0.36433	0.0333023	7.41e-28	--	0	0.114428	1	0.7352	55476	16352187	17352187	Trans	Trans_HC	missense_variant	ENSG00000240505	TNFRSF13B	Dhindsa_Nature_2023|Sun_Nature_2023|Sun_finemapped_Nature_2023
OID00330_OID20939	17:67276383:G_T	WFIKKN1	Q96NZ8	rs573431210	17	67276383	1	0.70735	t	g	0.9742	-0.124476	0.0177638	2.43e-12	--	0	0.41265	1	0.5206	55476	66581278	67776383	Trans	Trans_HC	intron_variant	ENSG00000154265	ABCA5	Dhindsa_Nature_2023
OID00330_OID20939	19:1166749:C_T	WFIKKN1	Q96NZ8	rs12459067	19	1166749	1	0.211523	t	c	0.6799	0.0388333	0.0058478	3.12e-11	++	68.7	3.19293	1	0.07396	57493	666749	1670297	Trans	Trans_HC	intron_variant	ENSG00000064932	SBNO2	NA
OID00330_OID20939	1:25022314:A_G	WFIKKN1	Q96NZ8	rs72654647	1	25022314	1	0.255749	a	g	0.249	0.0692598	0.0063041	4.44e-28	++	0	0.504554	1	0.4775	57910	24515418	25685197	Trans	Trans_HC	intergenic_variant	-	-	Sun_Nature_2023|Sun_finemapped_Nature_2023
OID00330_OID20939	1:93725053:C_T	WFIKKN1	Q96NZ8	rs547866	1	93725053	1	0.0346803	t	c	0.373	0.0410609	0.0055796	1.85e-13	++	0	0.162194	1	0.6871	57910	93043483	94361589	Trans	Trans_HC	intron_variant	ENSG00000122483	CCDC18	Dhindsa_Nature_2023
OID00330_OID20939	20:60964064:A_G	WFIKKN1	Q96NZ8	rs8668	20	60964064	1	0.381989	a	g	0.6996	0.0407816	0.0059451	6.90e-12	++	0	0.990807	1	0.3195	57910	60453437	61473666	Trans	Trans_HC	3_prime_UTR_variant	ENSG00000149679	CABLES2	Dhindsa_Nature_2023|Eldjarn_smpnorm_Nature_2023
OID00330_OID20939	20:8604181:C_T	WFIKKN1	Q96NZ8	rs6055955	20	8604181	1	0.310696	t	c	0.5054	0.121252	0.0054211	8.30e-111	++	12.5	1.14346	1	0.2849	57910	8067266	9201506	Trans	Trans_HC	intron_variant	ENSG00000182621	PLCB1	Eldjarn_nonnorm_Nature_2023|Ferkingstad_2021_NatGen|Sun_Nature_2023|Sun_finemapped_Nature_2023|Repetto_2024_NatHumBehav
OID00330_OID20939	2:134192006:A_T	WFIKKN1	Q96NZ8	rs72846351	2	134192006	2	0.195597	a	t	0.1189	-0.0410211	0.0084202	1.11e-6	--	71.1	3.45859	1	0.06292	57910	133771948	134780272	Trans	Trans_LC	intron_variant	ENSG00000176771	NCKAP5	NA
OID00330_OID20939	2:134278431:C_T	WFIKKN1	Q96NZ8	rs4954061	2	134278431	1	0.142636	t	c	0.3961	-0.0374708	0.0055382	1.33e-11	--	65.1	2.86651	1	0.09044	57910	133771948	134780272	Trans	Trans_HC	intron_variant	ENSG00000176771	NCKAP5	NA
OID00330_OID20939	2:145726621:A_G	WFIKKN1	Q96NZ8	rs55944332	2	145726621	1	0.283171	a	g	0.7634	-0.0423514	0.0063908	3.43e-11	--	0	0.549749	1	0.4584	57910	145181570	146226621	Trans	Trans_HC	intron_variant	ENSG00000226674	TEX41	NA
OID00330_OID20939	2:227291731:C_G	WFIKKN1	Q96NZ8	rs11676298	2	227291731	1	0.188162	c	g	0.8094	0.0885252	0.006916	1.64e-37	++	26.4	1.35922	1	0.2437	57910	226749802	228056383	Trans	Trans_HC	intergenic_variant	-	-	Sun_Nature_2023|Sun_finemapped_Nature_2023
OID00330_OID20939	2:227555534:A_G	WFIKKN1	Q96NZ8	rs9808454	2	227555534	2	0.4203	a	g	0.5282	-0.0417954	0.0054321	1.42e-14	--	38.7	1.63225	1	0.2014	57910	226749802	228056383	Trans	Trans_HC	intergenic_variant	-	-	Eldjarn_smpnorm_Nature_2023
OID00330_OID20939	3:12267648:A_G	WFIKKN1	Q96NZ8	rs7616006	3	12267648	1	0.173107	a	g	0.5781	-0.0494069	0.0054897	2.26e-19	--	0	6.4e-05	1	0.9936	57910	11735723	12870737	Trans	Trans_HC	intergenic_variant	-	-	NA
OID00330_OID20939	3:123110776:C_T	WFIKKN1	Q96NZ8	rs62262399	3	123110776	1	0.613319	t	c	0.2334	0.0699212	0.0064522	2.30e-27	++	0	0.0058164	1	0.9392	57910	122527886	123632632	Trans	Trans_HC	intron_variant	ENSG00000173175	ADCY5	Sun_Nature_2023|Sun_finemapped_Nature_2023
OID00330_OID20939	3:124440780:A_G	WFIKKN1	Q96NZ8	rs10934680	3	124440780	1	0.235744	a	g	0.2545	0.0584958	0.0063033	1.69e-20	++	0	0.128735	1	0.7197	57910	123792429	125098499	Trans	Trans_HC	3_prime_UTR_variant	ENSG00000160145	KALRN	Dhindsa_Nature_2023|Sun_finemapped_Nature_2023
OID00330_OID20939	4:110837667:A_G	WFIKKN1	Q96NZ8	rs2298978	4	110837667	1	0.0640149	a	g	0.4039	0.0364609	0.0055402	4.67e-11	++	0	0.459181	1	0.498	57910	110334110	111334110	Trans	Trans_HC	intron_variant	ENSG00000138798	EGF	NA
OID00330_OID20939	4:146800814:C_T	WFIKKN1	Q96NZ8	rs34382564	4	146800814	2	0.144662	t	c	0.3018	-0.0350758	0.0058973	2.72e-9	--	0	0.004193	1	0.9484	57910	146359696	147359696	Trans	Trans_HC	intron_variant	ENSG00000151612	ZNF827	NA
OID00330_OID20939	4:146859696:C_T	WFIKKN1	Q96NZ8	rs550376489	4	146859696	1	1	t	c	0.0247	-0.139606	0.0189888	1.95e-13	--	0	0.286728	1	0.5923	55474	146359696	147359696	Trans	Trans_HC	5_prime_UTR_variant	ENSG00000151612	ZNF827	NA
OID00330_OID20939	4:154430042:C_T	WFIKKN1	Q96NZ8	rs34250475	4	154430042	1	0.200749	t	c	0.4503	0.0473307	0.0054777	5.59e-18	++	0	0.0010741	1	0.9739	57910	153901654	154943121	Trans	Trans_HC	intron_variant	ENSG00000121210	KIAA0922	Sun_Nature_2023|Sun_finemapped_Nature_2023
OID00330_OID20939	5:96343552:A_G	WFIKKN1	Q96NZ8	rs27659	5	96343552	1	0.0333074	a	g	0.4435	0.0534773	0.0054541	1.07e-22	++	0	0.539241	1	0.4627	57910	95700770	96873750	Trans	Trans_HC	intron_variant	ENSG00000113441	LNPEP	Dhindsa_Nature_2023|Sun_Nature_2023|Sun_finemapped_Nature_2023
OID00330_OID20939	6:32574360:C_T	WFIKKN1	Q96NZ8	rs2647074	6	32574360	NA	NA	t	c	0.3222	0.0876288	0.0059471	3.86e-49	++	0	0.586179	1	0.4439	55476	25500000	34000000	Trans	Trans_HC	intergenic_variant	-	-	Dhindsa_Nature_2023|Sun_Nature_2023|Sun_finemapped_Nature_2023
OID00330_OID20939	9:102761469:A_C	WFIKKN1	Q96NZ8	rs571714195	9	102761469	1	0.388693	a	c	0.0038	-0.467495	0.0462248	4.81e-24	--	0	0.131293	1	0.7171	53980	101847007	104130591	Trans	Trans_HC	intron_variant	ENSG00000023318	ERP44	Sun_Nature_2023|Dhindsa_Nature_2023|Sun_finemapped_Nature_2023
OID00330_OID20939	9:21986847:A_T	WFIKKN1	Q96NZ8	rs3731211	9	21986847	1	0.622993	a	t	0.7233	-0.0812437	0.0060566	5.00e-41	--	43	1.75483	1	0.1853	57910	21444317	22662061	Trans	Trans_HC	intron_variant	ENSG00000147889	CDKN2A	Dhindsa_Nature_2023|Eldjarn_smpnorm_Nature_2023|Sun_Nature_2023|Sun_finemapped_Nature_2023
OID00330_OID20939	9:22142756:C_T	WFIKKN1	Q96NZ8	rs12376511	9	22142756	2	0.639882	t	c	0.8336	-0.0768698	0.0073086	7.16e-26	--	0	0.739097	1	0.39	57910	21444317	22662061	Trans	Trans_HC	intergenic_variant	-	-	Sun_finemapped_Nature_2023
OID00331_OID20947	10:17865664:A_G	TMPRSS5	Q9H3S3	rs181242111	10	17865664	1	0.963661	a	g	0.1182	0.0900534	0.0081412	1.93e-28	++	35.2	1.54318	1	0.2141	55398	17308246	18797772	Trans	Trans_HC	intron_variant	ENSG00000183748	MRC1L1	Sun_finemapped_Nature_2023
OID00331_OID20947	10:18103401:C_T	TMPRSS5	Q9H3S3	rs2477648	10	18103401	2	1	t	c	0.3558	0.0406852	0.005397	4.75e-14	?+	0	0	0	1	46363	17308246	18797772	Trans	Trans_LC	intron_variant	ENSG00000120586	MRC1	Sun_Nature_2023|Sun_finemapped_Nature_2023
OID00331_OID20947	10:18282427:A_G	TMPRSS5	Q9H3S3	rs2478571	10	18282427	3	0.179781	a	g	0.3089	-0.0424392	0.0052082	3.68e-16	--	57.6	2.35982	1	0.1245	57835	17308246	18797772	Trans	Trans_HC	intron_variant	ENSG00000148482	SLC39A12	NA
OID00331_OID20947	10:89990905:G_T	TMPRSS5	Q9H3S3	rs10887793	10	89990905	1	0.859221	t	g	0.4492	0.0511914	0.0048741	8.39e-26	++	0	0.58702	1	0.4436	57835	89479667	90493044	Trans	Trans_HC	intergenic_variant	-	-	Sun_Nature_2023|Sun_finemapped_Nature_2023
OID00331_OID20947	11:113510323:C_T	TMPRSS5	Q9H3S3	rs12577253	11	113510323	7	0.999999	t	c	0.7586	0.0148184	0.00679	0.0291	++	0	0.409633	1	0.5222	57835	111636900	115052166	Cis	Cis_LC	intergenic_variant	-	-	Dhindsa_Nature_2023|Sun_finemapped_Nature_2023
OID00331_OID20947	11:113511629:C_T	TMPRSS5	Q9H3S3	rs536825546	11	113511629	8	1	t	c	0.0687	-0.566365	0.0139446	1.22e-360	?-	0	0	0	1	46363	111636900	115052166	Cis	Cis_LC	intergenic_variant	-	-	NA
OID00331_OID20947	11:113560681:A_G	TMPRSS5	Q9H3S3	rs117893643	11	113560681	2	1	a	g	0.994	1.80397	0.0415258	2.88e-412	++	97.1	34.2304	1	4.9e-09	53370	111636900	115052166	Cis	Cis_HC	intron_variant	ENSG00000166682	TMPRSS5	Koprulu_NatMetab_2023|Sun_finemapped_Nature_2023
OID00331_OID20947	11:113561057:A_G	TMPRSS5	Q9H3S3	rs7110738	11	113561057	1	1	a	g	0.3619	-0.76518	0.0058147	2.78e-3763	--	96.9	32.6912	1	1.08e-08	57835	111636900	115052166	Cis	Cis_HC	synonymous_variant	ENSG00000166682	TMPRSS5	Dhindsa_Nature_2023|Sun_Nature_2023|Png_2021_NatComms|Koprulu_NatMetab_2023|Sun_finemapped_Nature_2023|Repetto_2024_NatHumBehav|Zhang_2022_NatGet_EApop|Pietzner_2021_NatComm
OID00331_OID20947	11:113570752:C_T	TMPRSS5	Q9H3S3	rs200845002	11	113570752	3	1	t	c	0.0022	-1.6968	0.0641603	4.03e-154	--	0	0.403342	1	0.5254	51510	111636900	115052166	Cis	Cis_HC	stop_gained	ENSG00000166682	TMPRSS5	Dhindsa_Nature_2023|Sun_finemapped_Nature_2023
OID00331_OID20947	11:113584177:A_G	TMPRSS5	Q9H3S3	rs4938044	11	113584177	4	1	a	g	0.1083	0.551395	0.0092179	1.36e-779	++	93	14.2393	1	0.000161	57835	111636900	115052166	Cis	Cis_HC	downstream_gene_variant	ENSG00000256091	RP11-627G1.1	Dhindsa_Nature_2023|Sun_finemapped_Nature_2023
OID00331_OID20947	11:113639557:C_T	TMPRSS5	Q9H3S3	rs142687231	11	113639557	6	1	t	c	8e-04	-1.81537	0.124898	7.29e-48	?-	0	0	0	1	46363	111636900	115052166	Cis	Cis_LC	missense_variant	ENSG00000086827	ZW10	Dhindsa_Nature_2023|Sun_finemapped_Nature_2023
OID00331_OID20947	11:113910276:C_T	TMPRSS5	Q9H3S3	rs7934726	11	113910276	5	1	t	c	0.9658	0.164006	0.0170864	8.10e-22	++	88.8	8.89302	1	0.002863	57085	111636900	115052166	Cis	Cis_HC	intergenic_variant	-	-	NA
OID00331_OID20947	11:113978028:A_G	TMPRSS5	Q9H3S3	rs238922	11	113978028	10	0.940972	a	g	0.9927	0.132039	0.0364569	0.000293	++	0	0.144134	1	0.7042	54527	111636900	115052166	Cis	Cis_LC	intron_variant	ENSG00000109906	ZBTB16	NA
OID00331_OID20947	11:113997802:C_T	TMPRSS5	Q9H3S3	rs547238880	11	113997802	9	0.999986	t	c	8e-04	-1.06932	0.124592	9.28e-18	--	60.9	2.55459	1	0.11	52635	111636900	115052166	Cis	Cis_HC	intron_variant	ENSG00000109906	ZBTB16	NA
OID00331_OID20947	11:126243952:A_G	TMPRSS5	Q9H3S3	rs11220462	11	126243952	1	0.166634	a	g	0.1372	-0.0869017	0.0083502	2.30e-25	--	0	0.136008	1	0.7123	57835	125712022	126778203	Trans	Trans_HC	intron_variant	ENSG00000110080	ST3GAL4	Sun_Nature_2023|Dhindsa_Nature_2023|Sun_finemapped_Nature_2023
OID00331_OID20947	11:126293451:A_T	TMPRSS5	Q9H3S3	rs2697	11	126293451	2	0.563442	a	t	0.9239	0.0378721	0.0109859	0.000566	-+	78.1	4.55885	1	0.03275	57835	125712022	126778203	Trans	Trans_LC	3_prime_UTR_variant	ENSG00000149571	KIRREL3	NA
OID00331_OID20947	12:670595:A_G	TMPRSS5	Q9H3S3	rs36078145	12	670595	1	0.999998	a	g	0.0729	-0.0686232	0.0096631	1.23e-12	--	79.1	4.78636	1	0.02869	52423	170595	1170595	Trans	Trans_HC	missense_variant	ENSG00000139044	B4GALNT3	Dhindsa_Nature_2023
OID00331_OID20947	13:50815358:C_T	TMPRSS5	Q9H3S3	rs28404455	13	50815358	1	0.894672	t	c	0.9077	-0.0785997	0.0083131	3.23e-21	--	0	0.421388	1	0.5162	57833	50307484	51346748	Trans	Trans_HC	intron_variant	ENSG00000176124	DLEU1	Sun_Nature_2023|Sun_finemapped_Nature_2023
OID00331_OID20947	14:50735947:C_T	TMPRSS5	Q9H3S3	rs72683923	14	50735947	1	0.990701	t	c	0.9796	-0.148665	0.0173328	9.73e-18	--	63	2.70489	1	0.1	57085	50235947	51707741	Trans	Trans_HC	synonymous_variant	ENSG00000087299	L2HGDH	Dhindsa_Nature_2023|Sun_Nature_2023|Sun_finemapped_Nature_2023
OID00331_OID20947	14:75633008:A_G	TMPRSS5	Q9H3S3	rs10149880	14	75633008	1	0.0296289	a	g	0.4762	-0.0441421	0.0048452	8.20e-20	--	20	1.24983	1	0.2636	57835	74878185	76171659	Trans	Trans_HC	intron_variant	ENSG00000170348	TMED10	Dhindsa_Nature_2023|Sun_Nature_2023|Sun_finemapped_Nature_2023
OID00331_OID20947	15:44027885:C_T	TMPRSS5	Q9H3S3	rs139974673	15	44027885	1	0.328846	t	c	0.9712	0.113687	0.0150432	4.11e-14	++	0	0.0740962	1	0.7855	57835	43177979	44929868	Trans	Trans_HC	intron_variant	ENSG00000205771	CATSPER2P1	Dhindsa_Nature_2023
OID00331_OID20947	15:50999333:G_T	TMPRSS5	Q9H3S3	rs12912843	15	50999333	2	0.058154	t	g	0.8826	-0.0720958	0.0075302	1.03e-21	--	0	0.0472746	1	0.8279	57835	50304371	52099205	Trans	Trans_HC	downstream_gene_variant	ENSG00000138600	SPPL2A	Dhindsa_Nature_2023|Sun_Nature_2023|Sun_finemapped_Nature_2023
OID00331_OID20947	15:51538810:A_G	TMPRSS5	Q9H3S3	rs12899068	15	51538810	1	0.4119	a	g	0.4326	0.0510751	0.0048823	1.30e-25	++	0	0.841842	1	0.3589	57835	50304371	52099205	Trans	Trans_HC	intron_variant	ENSG00000137869	CYP19A1	Dhindsa_Nature_2023|Sun_finemapped_Nature_2023
OID00331_OID20947	17:7063898:A_G	TMPRSS5	Q9H3S3	rs56115403	17	7063898	2	0.225677	a	g	0.2039	0.0483468	0.0061285	3.05e-15	++	0	0.352772	1	0.5525	57085	6489296	7606378	Trans	Trans_HC	intergenic_variant	-	-	Dhindsa_Nature_2023|Sun_finemapped_Nature_2023
OID00331_OID20947	17:7069412:A_G	TMPRSS5	Q9H3S3	rs186021206	17	7069412	1	1	a	g	0.0064	0.54255	0.0346396	2.72e-55	++	80.5	5.13688	1	0.02342	51240	6489296	7606378	Trans	Trans_HC	intergenic_variant	-	-	Sun_Nature_2023|Dhindsa_Nature_2023|Sun_finemapped_Nature_2023
OID00331_OID20947	19:37437201:C_T	TMPRSS5	Q9H3S3	rs504549	19	37437201	1	0.997994	t	c	0.3762	-0.0470109	0.0050166	7.18e-21	--	42.4	1.73713	1	0.1875	57835	36876756	38184966	Trans	Trans_HC	intron_variant	ENSG00000198453	ZNF568	Sun_Nature_2023|Dhindsa_Nature_2023|Sun_finemapped_Nature_2023
OID00331_OID20947	1:201437832:C_T	TMPRSS5	Q9H3S3	rs35383942	1	201437832	1	1	t	c	0.0614	0.141414	0.0101971	9.89e-44	++	0	0.135831	1	0.7125	57085	200928511	201993099	Trans	Trans_HC	missense_variant	ENSG00000174307	PHLDA3	Dhindsa_Nature_2023|Sun_Nature_2023|Sun_finemapped_Nature_2023
OID00331_OID20947	1:222149259:A_G	TMPRSS5	Q9H3S3	rs141093369	1	222149259	1	0.0855867	a	g	0.8111	-0.0672609	0.0063192	1.86e-26	--	0	0.0264149	1	0.8709	55399	221559350	222728891	Trans	Trans_HC	intron_variant	ENSG00000238042	RP11-815M8.1	Sun_Nature_2023|Sun_finemapped_Nature_2023
OID00331_OID20947	21:35376880:C_T	TMPRSS5	Q9H3S3	rs7282650	21	35376880	1	0.859165	t	c	0.3007	-0.0392408	0.0052481	7.60e-14	--	0	0.250089	1	0.617	57835	34871782	35895461	Trans	Trans_HC	intergenic_variant	-	-	NA
OID00331_OID20947	21:40201262:A_T	TMPRSS5	Q9H3S3	rs13052742	21	40201262	1	0.0517986	a	t	0.3357	0.0495747	0.0052925	7.46e-21	++	0	0.0424324	1	0.8368	52382	39629483	40718782	Trans	Trans_HC	downstream_gene_variant	ENSG00000157557	ETS2	Sun_Nature_2023|Sun_finemapped_Nature_2023
OID00331_OID20947	22:37922720:A_G	TMPRSS5	Q9H3S3	rs60731384	22	37922720	1	0.223435	a	g	0.2014	-0.0432489	0.0059984	5.59e-13	--	15.7	1.18634	1	0.2761	57835	37406262	38434531	Trans	Trans_HC	intergenic_variant	-	-	NA
OID00331_OID20947	2:112761653:C_G	TMPRSS5	Q9H3S3	rs4848933	2	112761653	1	0.0554779	c	g	0.3811	-0.0395145	0.0049802	2.12e-15	--	0	0.0793241	1	0.7782	57835	112169560	113285237	Trans	Trans_HC	intron_variant	ENSG00000153208	MERTK	Sun_Nature_2023|Dhindsa_Nature_2023|Sun_finemapped_Nature_2023
OID00331_OID20947	2:27730940:C_T	TMPRSS5	Q9H3S3	rs1260326	2	27730940	1	0.568783	t	c	0.3956	-0.0343451	0.0049357	3.44e-12	--	44.7	1.80785	1	0.1788	57834	27098097	28230940	Trans	Trans_HC	missense_variant	ENSG00000084734	GCKR	NA
OID00331_OID20947	3:151956084:C_T	TMPRSS5	Q9H3S3	rs73154145	3	151956084	2	0.999309	t	c	0.8412	0.0494178	0.0066667	1.24e-13	++	71.6	3.51691	1	0.06075	57085	151434173	152910717	Trans	Trans_HC	intergenic_variant	-	-	Sun_finemapped_Nature_2023
OID00331_OID20947	3:152330746:C_T	TMPRSS5	Q9H3S3	rs67928001	3	152330746	1	0.0909865	t	c	0.3384	0.0478139	0.0050998	6.88e-21	++	0	0.0126949	1	0.9103	57834	151434173	152910717	Trans	Trans_HC	intergenic_variant	-	-	Sun_Nature_2023|Sun_finemapped_Nature_2023
OID00331_OID20947	3:153872445:C_T	TMPRSS5	Q9H3S3	rs1713815	3	153872445	1	0.0517432	t	c	0.1538	0.0488549	0.0067552	4.75e-13	++	27.4	1.3769	1	0.2406	57835	153197660	154457088	Trans	Trans_HC	intron_variant	ENSG00000114790	ARHGEF26	NA
OID00331_OID20947	3:183375992:C_T	TMPRSS5	Q9H3S3	rs12638420	3	183375992	1	0.0130982	t	c	0.2578	-0.0382128	0.0056048	9.24e-12	--	0	0.302217	1	0.5825	56109	182852334	183904661	Trans	Trans_HC	intron_variant	ENSG00000114796	KLHL24	Dhindsa_Nature_2023
OID00331_OID20947	3:185482618:C_T	TMPRSS5	Q9H3S3	rs6763887	3	185482618	1	0.35587	t	c	0.342	0.0345457	0.00511	1.38e-11	++	14.6	1.17081	1	0.2792	57835	184969678	185982618	Trans	Trans_HC	intron_variant	ENSG00000073792	IGF2BP2	NA
OID00331_OID20947	3:193713833:C_T	TMPRSS5	Q9H3S3	rs6786829	3	193713833	1	0.189137	t	c	0.7497	-0.0420432	0.0056118	6.79e-14	--	0	0.843061	1	0.3585	57835	193200045	194219368	Trans	Trans_HC	intron_variant	ENSG00000214146	RP11-699L21.1	Sun_Nature_2023|Sun_finemapped_Nature_2023
OID00331_OID20947	3:98695849:G_T	TMPRSS5	Q9H3S3	rs2449045	3	98695849	1	0.0983146	t	g	0.4233	-0.0489456	0.0049744	7.61e-23	--	0	0.003167	1	0.9551	55397	97993131	99290222	Trans	Trans_HC	intron_variant	ENSG00000239462	CTD-2021J15.1	Dhindsa_Nature_2023|Sun_Nature_2023|Sun_finemapped_Nature_2023
OID00331_OID20947	4:86393300:C_T	TMPRSS5	Q9H3S3	rs60028714	4	86393300	1	0.943454	t	c	0.6239	-0.0624419	0.0050569	5.00e-35	--	0	0.19672	1	0.6574	57834	85844610	86914621	Trans	Trans_HC	upstream_gene_variant	ENSG00000138639	ARHGAP24	Sun_Nature_2023|Sun_finemapped_Nature_2023
OID00331_OID20947	5:71996901:A_T	TMPRSS5	Q9H3S3	rs149648073	5	71996901	1	0.273747	a	t	0.1511	-0.0456724	0.0068845	3.27e-11	--	0	0.0766719	1	0.7819	57834	71399195	72496901	Trans	Trans_HC	intron_variant	ENSG00000251613	CTC-347C20.1	NA
OID00331_OID20947	6:163774443:A_G	TMPRSS5	Q9H3S3	rs9365559	6	163774443	2	0.27802	a	g	0.2579	0.0359057	0.0055155	7.52e-11	++	0	0.783959	1	0.3759	57835	163272397	164286298	Trans	Trans_HC	intergenic_variant	-	-	NA
OID00331_OID20947	6:163777994:C_T	TMPRSS5	Q9H3S3	rs6905064	6	163777994	1	0.125143	t	c	0.1124	-0.05566	0.0076436	3.29e-13	--	0	0.301323	1	0.5831	57835	163272397	164286298	Trans	Trans_HC	intergenic_variant	-	-	NA
OID00331_OID20947	6:396321:C_T	TMPRSS5	Q9H3S3	rs12203592	6	396321	1	0.972088	t	c	0.2178	-0.0411977	0.0060957	1.39e-11	--	0	0.092682	1	0.7608	57835	0	896321	Trans	Trans_HC	intron_variant	ENSG00000137265	IRF4	NA
OID00331_OID20947	6:96487569:A_T	TMPRSS5	Q9H3S3	rs9386298	6	96487569	2	0.997737	a	t	0.5062	-0.0477596	0.0048481	6.77e-23	--	0	0.315011	1	0.5746	57835	95979399	97203681	Trans	Trans_HC	intron_variant	ENSG00000172461	FUT9	Sun_Nature_2023|Sun_finemapped_Nature_2023
OID00331_OID20947	6:96511352:A_G	TMPRSS5	Q9H3S3	rs1570774	6	96511352	1	0.0910557	a	g	0.5574	0.0443397	0.0048531	6.46e-20	++	13	1.14894	1	0.2838	57835	95979399	97203681	Trans	Trans_HC	intron_variant	ENSG00000172461	FUT9	Sun_finemapped_Nature_2023
OID00331_OID20947	7:43668087:C_T	TMPRSS5	Q9H3S3	rs67873618	7	43668087	1	0.0620137	t	c	0.1889	0.0460408	0.0061671	8.30e-14	++	79.9	4.97506	1	0.02572	57835	43123463	44381918	Trans	Trans_HC	intron_variant	ENSG00000106603	COA1	Dhindsa_Nature_2023
OID00331_OID20947	8:32141515:A_G	TMPRSS5	Q9H3S3	rs7824399	8	32141515	1	0.224323	a	g	0.3566	0.0350893	0.0050383	3.30e-12	++	0	0.322499	1	0.5701	57835	31634461	32667655	Trans	Trans_HC	intron_variant	ENSG00000253222	NRG1-IT2	NA
OID00331_OID20947	8:32159832:A_G	TMPRSS5	Q9H3S3	rs73248778	8	32159832	2	0.554717	a	g	0.0088	-0.158551	0.0281705	1.82e-8	--	0	0.789974	1	0.3741	56265	31634461	32667655	Trans	Trans_HC	intron_variant	ENSG00000157168	NRG1	NA
OID00331_OID20947	9:139385099:C_T	TMPRSS5	Q9H3S3	rs35135227	9	139385099	1	0.0644949	t	c	0.2706	0.0387953	0.0054511	1.10e-12	++	0	0.0175087	1	0.8947	57835	138840802	139886640	Trans	Trans_HC	downstream_gene_variant	ENSG00000148400	NOTCH1	NA
OID00331_OID20947	9:33108605:A_C	TMPRSS5	Q9H3S3	rs17247766	9	33108605	1	0.357051	a	c	0.9334	0.141684	0.0097988	2.19e-47	++	0	0.781089	1	0.3768	57835	32574972	33687897	Trans	Trans_HC	intron_variant	ENSG00000086062	B4GALT1	Dhindsa_Nature_2023|Sun_Nature_2023|Sun_finemapped_Nature_2023
OID00332_OID21008	10:104313395:C_T	CDH3	P22223	rs10786678	10	104313395	1	0.186274	t	c	0.4176	0.041998	0.0057798	3.69e-13	++	0	0.772408	1	0.3795	58828	103808193	104901203	Trans	Trans_HC	intron_variant	ENSG00000107882	SUFU	Dhindsa_Nature_2023
OID00332_OID21008	10:82220514:C_T	CDH3	P22223	rs7086496	10	82220514	1	0.0867932	t	c	0.498	0.0834663	0.0056782	6.50e-49	++	34.9	1.53646	1	0.2151	58828	81392679	82863300	Trans	Trans_HC	intron_variant	ENSG00000108219	TSPAN14	Dhindsa_Nature_2023|Sun_Nature_2023|Sun_finemapped_Nature_2023|Repetto_2024_NatHumBehav
OID00332_OID21008	12:112007756:C_T	CDH3	P22223	rs653178	12	112007756	1	0.334485	t	c	0.5174	-0.0431717	0.0056898	3.26e-14	--	0	0.0210315	1	0.8847	58828	111333788	113406415	Trans	Trans_HC	intron_variant	ENSG00000204842	ATXN2	Dhindsa_Nature_2023
OID00332_OID21008	16:20359267:G_T	CDH3	P22223	rs28640218	16	20359267	1	0.248281	t	g	0.1917	-0.0588787	0.0072602	5.07e-16	--	0	0.5019	1	0.4787	58828	19852863	20892332	Trans	Trans_HC	intron_variant	ENSG00000169344	UMOD	Sun_Nature_2023|Dhindsa_Nature_2023|Sun_finemapped_Nature_2023
OID00332_OID21008	16:68678746:A_G	CDH3	P22223	rs11644435	16	68678746	2	0.769741	a	g	0.7889	-0.0946155	0.0070187	2.04e-41	--	24.6	1.3268	1	0.2494	58828	67524427	69501911	Cis	Cis_HC	5_prime_UTR_variant	ENSG00000062038	CDH3	Sun_finemapped_Nature_2023|Repetto_2024_NatHumBehav
OID00332_OID21008	16:68708110:C_T	CDH3	P22223	rs2094069	16	68708110	3	0.263974	t	c	0.5247	-0.0424449	0.0057231	1.20e-13	--	32.7	1.4853	1	0.2229	58828	67524427	69501911	Cis	Cis_HC	intron_variant	ENSG00000062038	CDH3	Dhindsa_Nature_2023|Sun_finemapped_Nature_2023
OID00332_OID21008	16:68719119:C_T	CDH3	P22223	rs138190335	16	68719119	1	1	t	c	0.9959	-0.72487	0.0472139	3.39e-53	--	5.1	1.05417	1	0.3045	53491	67524427	69501911	Cis	Cis_HC	missense_variant	ENSG00000062038	CDH3	Dhindsa_Nature_2023|Sun_Nature_2023|Sun_finemapped_Nature_2023
OID00332_OID21008	16:68738046:C_T	CDH3	P22223	rs187083648	16	68738046	5	0.345203	t	c	0.0627	0.0010987	0.0121499	0.928	+-	0	0.377455	1	0.539	55534	67524427	69501911	Cis	Cis_LC	intron_variant	ENSG00000062038	CDH3	NA
OID00332_OID21008	16:68847643:A_T	CDH3	P22223	rs35021880	16	68847643	6	0.120518	a	t	0.9962	0.286583	0.0483515	3.08e-9	++	0	0.0347864	1	0.852	57140	67524427	69501911	Cis	Cis_HC	intron_variant	ENSG00000039068	CDH1	NA
OID00332_OID21008	19:36377887:C_T	CDH3	P22223	rs11084835	19	36377887	1	0.869497	t	c	0.2909	0.0520002	0.0064674	8.96e-16	++	0	0.0434361	1	0.8349	57797	35877887	36927742	Trans	Trans_HC	downstream_gene_variant	ENSG00000167604	NFKBID	Sun_Nature_2023|Dhindsa_Nature_2023|Sun_finemapped_Nature_2023
OID00332_OID21008	1:117121865:A_G	CDH3	P22223	rs12066192	1	117121865	3	0.964065	a	g	0.2606	0.0470018	0.0065452	6.91e-13	++	0	0.443605	1	0.5054	58078	116608830	118044331	Trans	Trans_HC	intron_variant	ENSG00000143061	IGSF3	Dhindsa_Nature_2023
OID00332_OID21008	1:117264336:C_T	CDH3	P22223	rs12137270	1	117264336	1	0.511952	t	c	0.243	0.062723	0.0066701	5.27e-21	++	40.4	1.67859	1	0.1951	58828	116608830	118044331	Trans	Trans_HC	intergenic_variant	-	-	Sun_Nature_2023|Sun_finemapped_Nature_2023
OID00332_OID21008	1:117544331:A_C	CDH3	P22223	rs12130298	1	117544331	2	0.999975	a	c	0.9249	-0.0872229	0.0109088	1.29e-15	--	40.2	1.67176	1	0.196	58828	116608830	118044331	Trans	Trans_HC	upstream_gene_variant	ENSG00000134256	CD101	NA
OID00332_OID21008	1:179526214:C_T	CDH3	P22223	rs61747728	1	179526214	1	0.749488	t	c	0.0381	0.130451	0.0151338	6.70e-18	++	0	0.262771	1	0.6082	57380	178973273	180187110	Trans	Trans_HC	missense_variant	ENSG00000116218	NPHS2	Dhindsa_Nature_2023|Sun_Nature_2023|Sun_finemapped_Nature_2023
OID00332_OID21008	1:8204596:C_T	CDH3	P22223	rs78924983	1	8204596	1	0.998076	t	c	0.0539	-0.0953645	0.0135068	1.66e-12	--	0	0.699006	1	0.4031	58078	7704596	8704596	Trans	Trans_HC	intergenic_variant	-	-	NA
OID00332_OID21008	22:19977647:C_T	CDH3	P22223	rs2012714	22	19977647	1	0.146228	t	c	0.3288	-0.0430015	0.0060653	1.34e-12	--	0	0.0484784	1	0.8257	58828	19460184	20496878	Trans	Trans_HC	intron_variant	ENSG00000099889	ARVCF	Dhindsa_Nature_2023
OID00332_OID21008	22:36828315:A_G	CDH3	P22223	rs28672128	22	36828315	1	0.144795	a	g	0.2586	0.0416776	0.0065169	1.60e-10	++	0	0.152385	1	0.6963	58828	36291616	37291616	Trans	Trans_HC	intergenic_variant	-	-	NA
OID00332_OID21008	2:162964301:A_G	CDH3	P22223	rs75166367	2	162964301	1	0.977943	a	g	0.061	-0.0853232	0.0121599	2.27e-12	--	21.7	1.27735	1	0.2584	58078	162464301	163464301	Trans	Trans_HC	intergenic_variant	-	-	NA
OID00332_OID21008	2:27730940:C_T	CDH3	P22223	rs1260326	2	27730940	1	0.960255	t	c	0.3969	-0.0453219	0.0058166	6.61e-15	--	83.9	6.20164	1	0.01276	58827	27098097	28242603	Trans	Trans_HC	missense_variant	ENSG00000084734	GCKR	Ferkingstad_2021_NatGen|Eldjarn_smpnorm_Nature_2023|Dhindsa_Nature_2023|Sun_Nature_2023|Sun_finemapped_Nature_2023|Pietzner_2021_Science|Pietzner_2021_NatComm
OID00332_OID21008	4:101117716:A_G	CDH3	P22223	rs145164319	4	101117716	1	0.150542	a	g	0.0941	-0.066692	0.0099481	2.03e-11	--	27.1	1.37102	1	0.2416	58076	100617014	101631793	Trans	Trans_HC	intron_variant	ENSG00000249710	RP11-588P8.1	NA
OID00332_OID21008	7:151413124:C_T	CDH3	P22223	rs6464165	7	151413124	1	0.260211	t	c	0.7208	-0.0448611	0.0063449	1.54e-12	--	0	0.766473	1	0.3813	58828	150913124	151915536	Trans	Trans_HC	intron_variant	ENSG00000106617	PRKAG2	NA
OID00332_OID21008	8:117330724:A_G	CDH3	P22223	rs6992138	8	117330724	1	0.232998	a	g	0.1906	-0.0493813	0.0073447	1.78e-11	--	37	1.58663	1	0.2078	58078	116819697	117830724	Trans	Trans_HC	intron_variant	ENSG00000249917	LINC00536	NA
OID00333_OID21457	10:117357184:C_T	GFRA1	P56159	rs138073433	10	117357184	8	0.417876	t	c	0.0312	0.104647	0.0174177	1.88e-9	++	71.5	3.50796	1	0.06107	53047	117247417	118816982	Cis	Cis_HC	non_coding_transcript_exon_variant	ENSG00000107518	ATRNL1	NA
OID00333_OID21457	10:117589830:C_G	GFRA1	P56159	rs72828835	10	117589830	9	0.953456	c	g	0.0766	0.0593489	0.0111804	1.11e-7	-+	73.7	3.79591	1	0.05138	52630	117247417	118816982	Cis	Cis_LC	intron_variant	ENSG00000107518	ATRNL1	Sun_finemapped_Nature_2023
OID00333_OID21457	10:117825717:C_T	GFRA1	P56159	rs11599874	10	117825717	3	0.367961	t	c	0.8082	0.110347	0.0073468	5.45e-51	++	68.2	3.1477	1	0.07603	53797	117247417	118816982	Cis	Cis_HC	intron_variant	ENSG00000151892	GFRA1	Sun_finemapped_Nature_2023
OID00333_OID21457	10:117851941:A_G	GFRA1	P56159	rs2530342	10	117851941	4	0.969464	a	g	0.9136	0.1207	0.0103441	1.85e-31	++	0	0.233348	1	0.6291	53047	117247417	118816982	Cis	Cis_HC	intron_variant	ENSG00000151892	GFRA1	Dhindsa_Nature_2023|Sun_finemapped_Nature_2023
OID00333_OID21457	10:117939315:A_T	GFRA1	P56159	rs11595700	10	117939315	6	0.173021	a	t	0.5739	-0.0489144	0.0058597	6.97e-17	--	0	0.0983845	1	0.7538	53797	117247417	118816982	Cis	Cis_HC	intron_variant	ENSG00000151892	GFRA1	Eldjarn_smpnorm_Nature_2023|Sun_finemapped_Nature_2023
OID00333_OID21457	10:117997931:G_T	GFRA1	P56159	rs3781557	10	117997931	7	0.973654	t	g	0.0538	0.0357334	0.0128693	0.00549	-+	62.8	2.68732	1	0.1011	53797	117247417	118816982	Cis	Cis_LC	intron_variant	ENSG00000151892	GFRA1	Sun_finemapped_Nature_2023
OID00333_OID21457	10:118000945:C_T	GFRA1	P56159	rs2420255	10	118000945	1	0.385523	t	c	0.2176	-0.221185	0.007001	4.56e-219	--	0	0.304314	1	0.5812	53797	117247417	118816982	Cis	Cis_HC	intron_variant	ENSG00000151892	GFRA1	Sun_Nature_2023|Eldjarn_nonnorm_Nature_2023|Dhindsa_Nature_2023|Ferkingstad_2021_NatGen|Eldjarn_smpnorm_Nature_2023|Sun_finemapped_Nature_2023|Png_2021_NatComms|Repetto_2024_NatHumBehav|Pietzner_2021_Science|Zhang_2022_NatGet_EApop
OID00333_OID21457	10:118022076:A_C	GFRA1	P56159	rs7920266	10	118022076	2	0.973033	a	c	0.3118	0.126542	0.0061888	6.41e-93	++	0	0.014508	1	0.9041	53797	117247417	118816982	Cis	Cis_HC	intron_variant	ENSG00000151892	GFRA1	Eldjarn_nonnorm_Nature_2023|Ferkingstad_2021_NatGen|Eldjarn_smpnorm_Nature_2023|Sun_finemapped_Nature_2023|Sun_2018_Nature|Pietzner_2021_Science|Zhang_2022_NatGet_AApop|Zhang_2022_NatGet_EApop|Pietzner_2021_NatComm
OID00333_OID21457	10:118078078:A_C	GFRA1	P56159	rs1897509	10	118078078	5	0.598355	a	c	0.6921	0.147813	0.0062737	9.73e-123	++	68.2	3.14129	1	0.07633	53797	117247417	118816982	Cis	Cis_HC	intergenic_variant	-	-	Sun_Nature_2023|Sun_finemapped_Nature_2023|Png_2021_NatComms|Repetto_2024_NatHumBehav
OID00333_OID21457	10:118147894:G_T	GFRA1	P56159	rs11197652	10	118147894	10	0.406564	t	g	0.0954	0.0923977	0.0099024	1.05e-20	++	0	0.016494	1	0.8978	53797	117247417	118816982	Cis	Cis_HC	intergenic_variant	-	-	Sun_finemapped_Nature_2023
OID00333_OID21457	12:48143315:A_G	GFRA1	P56159	rs145878042	12	48143315	1	0.842398	a	g	0.9883	-0.210167	0.0272123	1.13e-14	--	0	0.110042	1	0.7401	52390	47643315	48702696	Trans	Trans_HC	missense_variant	ENSG00000079337	RAPGEF3	Dhindsa_Nature_2023
OID00333_OID21457	13:113769226:A_C	GFRA1	P56159	rs3093265	13	113769226	2	0.660078	a	c	0.9542	0.054946	0.0140128	8.81e-5	++	0	0.677058	1	0.4106	53047	113145773	114355908	Trans	Trans_LC	intron_variant	ENSG00000057593	F7	Sun_finemapped_Nature_2023
OID00333_OID21457	13:113770876:A_G	GFRA1	P56159	rs488703	13	113770876	1	0.659729	a	g	0.1119	-0.213153	0.0093313	1.72e-115	--	0	0.0290007	1	0.8648	53047	113145773	114355908	Trans	Trans_HC	intron_variant	ENSG00000057593	F7	Dhindsa_Nature_2023|Sun_Nature_2023|Sun_finemapped_Nature_2023|Png_2021_NatComms|Repetto_2024_NatHumBehav
OID00333_OID21457	16:20357281:C_T	GFRA1	P56159	rs12934455	16	20357281	1	0.331871	t	c	0.1656	-0.0619538	0.0076794	7.17e-16	--	0	0.165575	1	0.6841	53797	19852863	20892332	Trans	Trans_HC	intron_variant	ENSG00000169344	UMOD	Sun_Nature_2023|Dhindsa_Nature_2023|Sun_finemapped_Nature_2023
OID00333_OID21457	19:54759666:C_T	GFRA1	P56159	rs10405357	19	54759666	1	0.998335	t	c	0.5575	0.0434936	0.0057827	5.42e-14	++	0	0.062621	1	0.8024	53047	54259666	55259666	Trans	Trans_HC	intron_variant	ENSG00000105609	LILRB5	Dhindsa_Nature_2023
OID00333_OID21457	1:179526214:C_T	GFRA1	P56159	rs61747728	1	179526214	1	0.500113	t	c	0.0383	0.101557	0.0149971	1.27e-11	++	58.4	2.40549	1	0.1209	52630	179026214	180026214	Trans	Trans_HC	missense_variant	ENSG00000116218	NPHS2	Dhindsa_Nature_2023
OID00333_OID21457	7:151413124:C_T	GFRA1	P56159	rs6464165	7	151413124	1	0.32911	t	c	0.7201	-0.0461233	0.0063277	3.12e-13	--	0	0.153253	1	0.6954	53797	150913124	151915536	Trans	Trans_HC	intron_variant	ENSG00000106617	PRKAG2	NA
OID00333_OID21457	9:117088064:A_T	GFRA1	P56159	rs10982156	9	117088064	1	0.982292	a	t	0.0694	0.165333	0.0117535	6.09e-45	++	86	7.15418	1	0.007479	53047	116566467	117667608	Trans	Trans_HC	intron_variant	ENSG00000229314	ORM1	Sun_Nature_2023|Dhindsa_Nature_2023|Sun_finemapped_Nature_2023
OID00333_OID21457	9:117095146:G_T	GFRA1	P56159	rs1687417	9	117095146	2	0.999896	t	g	0.4521	0.062076	0.0059896	3.62e-25	++	0	0.0138624	1	0.9063	52395	116566467	117667608	Trans	Trans_HC	intron_variant	ENSG00000228278	ORM2	Sun_finemapped_Nature_2023
OID00333_OID21457	9:117097782:C_T	GFRA1	P56159	rs57051248	9	117097782	3	0.986754	t	c	0.9602	0.0499282	0.0149398	0.000832	-+	78.3	4.61858	1	0.03163	53797	116566467	117667608	Trans	Trans_LC	3_prime_UTR_variant	ENSG00000106948	AKNA	NA
OID00334_OID20915	12:111865049:C_G	CSF2RA	P15509	rs7310615	12	111865049	1	0.35646	c	g	0.4818	0.0467999	0.0061636	3.13e-14	++	0	0.294622	1	0.5873	53118	111333788	112583162	Trans	Trans_HC	intron_variant	ENSG00000111252	SH2B3	Ferkingstad_2021_NatGen|Dhindsa_Nature_2023|Eldjarn_nonnorm_Nature_2023
OID00334_OID20915	17:7080316:C_T	CSF2RA	P15509	rs55714927	17	7080316	2	0.802192	t	c	0.1926	0.045855	0.0078377	4.90e-9	++	0	0.127868	1	0.7207	52368	6489296	7606378	Trans	Trans_HC	synonymous_variant	ENSG00000141505	ASGR1	Ferkingstad_2021_NatGen|Eldjarn_smpnorm_Nature_2023|Eldjarn_nonnorm_Nature_2023|Dhindsa_Nature_2023|Sun_finemapped_Nature_2023
OID00334_OID20915	17:7106378:A_G	CSF2RA	P15509	rs200489612	17	7106378	1	0.969813	a	g	0.0051	0.580403	0.0489051	1.74e-32	++	18.6	1.2284	1	0.2677	47577	6489296	7606378	Trans	Trans_HC	intron_variant	ENSG00000132535	DLG4	Eldjarn_nonnorm_Nature_2023|Ferkingstad_2021_NatGen|Sun_Nature_2023|Dhindsa_Nature_2023|Sun_finemapped_Nature_2023
OID00336_OID21058	11:126195841:C_T	SCARA5	Q6ZMJ2	rs1614592	11	126195841	2	0.380596	t	c	0.5468	-0.031923	0.0053707	2.78e-9	--	0	0.15516	1	0.6937	58831	125718153	126764155	Trans	Trans_HC	intron_variant	ENSG00000110063	DCPS	Sun_finemapped_Nature_2023
OID00336_OID21058	11:126232337:C_T	SCARA5	Q6ZMJ2	rs4055121	11	126232337	1	0.258754	t	c	0.1377	-0.0706393	0.0077648	9.25e-20	--	0	0.738264	1	0.3902	58831	125718153	126764155	Trans	Trans_HC	intron_variant	ENSG00000110080	ST3GAL4	Eldjarn_smpnorm_Nature_2023|Eldjarn_nonnorm_Nature_2023|Ferkingstad_2021_NatGen|Sun_Nature_2023|Dhindsa_Nature_2023|Sun_finemapped_Nature_2023
OID00336_OID21058	11:126276006:C_T	SCARA5	Q6ZMJ2	rs190884962	11	126276006	3	0.827296	t	c	0.008	0.173093	0.0331427	1.76e-7	++	0	0.1201	1	0.7289	53494	125718153	126764155	Trans	Trans_LC	missense_variant	ENSG00000110080	ST3GAL4	NA
OID00336_OID21058	12:111833788:A_G	SCARA5	Q6ZMJ2	rs10774624	12	111833788	1	0.965029	a	g	0.5158	0.0400273	0.0053714	9.20e-14	++	0	0.861977	1	0.3532	58831	111333788	112559557	Trans	Trans_HC	intron_variant	ENSG00000257595	RP3-473L9.4	Sun_Nature_2023|Dhindsa_Nature_2023|Sun_finemapped_Nature_2023
OID00336_OID21058	12:573870:A_G	SCARA5	Q6ZMJ2	rs10735031	12	573870	1	0.253196	a	g	0.4047	0.0407705	0.00545	7.39e-14	++	0	0.304488	1	0.5811	58831	73870	1091300	Trans	Trans_HC	intron_variant	ENSG00000139044	B4GALNT3	NA
OID00336_OID21058	17:7080316:C_T	SCARA5	Q6ZMJ2	rs55714927	17	7080316	2	0.595217	t	c	0.1927	0.0489533	0.0068023	6.17e-13	++	74.1	3.85958	1	0.04946	58081	6489296	7606378	Trans	Trans_HC	synonymous_variant	ENSG00000141505	ASGR1	Dhindsa_Nature_2023|Sun_finemapped_Nature_2023
OID00336_OID21058	17:7106378:A_G	SCARA5	Q6ZMJ2	rs200489612	17	7106378	1	0.961958	a	g	0.0052	0.390575	0.04364	3.56e-19	++	0	0.116605	1	0.7327	48347	6489296	7606378	Trans	Trans_HC	intron_variant	ENSG00000132535	DLG4	Eldjarn_nonnorm_Nature_2023|Ferkingstad_2021_NatGen|Sun_Nature_2023|Dhindsa_Nature_2023|Sun_finemapped_Nature_2023
OID00336_OID21058	2:27730940:C_T	SCARA5	Q6ZMJ2	rs1260326	2	27730940	1	0.875083	t	c	0.3969	-0.0450472	0.0054402	1.23e-16	--	0	0.143504	1	0.7048	58830	27098097	28354524	Trans	Trans_HC	missense_variant	ENSG00000084734	GCKR	Dhindsa_Nature_2023|Eldjarn_nonnorm_Nature_2023|Eldjarn_smpnorm_Nature_2023|Ferkingstad_2021_NatGen
OID00336_OID21058	6:17807825:C_G	SCARA5	Q6ZMJ2	rs536447969	6	17807825	2	0.881799	c	g	0.981	-0.172433	0.0245892	2.34e-12	--	0	0.536268	1	0.464	47844	17258128	18512583	Trans	Trans_HC	intron_variant	ENSG00000137177	KIF13A	Sun_Nature_2023|Sun_finemapped_Nature_2023
OID00336_OID21058	6:17951670:A_T	SCARA5	Q6ZMJ2	rs570304138	6	17951670	1	0.191265	a	t	0.8863	-0.0645798	0.0087352	1.43e-13	--	73.7	3.80595	1	0.05107	54743	17258128	18512583	Trans	Trans_HC	intron_variant	ENSG00000137177	KIF13A	Sun_Nature_2023|Sun_finemapped_Nature_2023
OID00336_OID21058	8:27580955:C_T	SCARA5	Q6ZMJ2	rs77049089	8	27580955	9	0.0892596	t	c	0.0295	-0.0833978	0.0162658	2.94e-7	--	3.2	1.03346	1	0.3093	58831	26597930	28648113	Cis	Cis_LC	intergenic_variant	-	-	NA
OID00336_OID21058	8:27720371:G_T	SCARA5	Q6ZMJ2	rs4403364	8	27720371	5	0.941541	t	g	0.7538	0.038933	0.006358	9.16e-10	++	0	0.554269	1	0.4566	58831	26597930	28648113	Cis	Cis_HC	intergenic_variant	-	-	Dhindsa_Nature_2023|Sun_finemapped_Nature_2023
OID00336_OID21058	8:27726416:C_G	SCARA5	Q6ZMJ2	rs149395646	8	27726416	7	0.869349	c	g	0.9508	-0.146014	0.0130266	3.69e-29	--	58.1	2.3879	1	0.1223	55812	26597930	28648113	Cis	Cis_HC	downstream_gene_variant	ENSG00000168079	SCARA5	Eldjarn_nonnorm_Nature_2023|Eldjarn_smpnorm_Nature_2023|Ferkingstad_2021_NatGen|Dhindsa_Nature_2023|Sun_finemapped_Nature_2023|Zhang_2022_NatGet_EApop
OID00336_OID21058	8:27726825:A_C	SCARA5	Q6ZMJ2	rs11784203	8	27726825	2	0.258893	a	c	0.0651	0.187572	0.0114581	3.12e-60	++	0	0.860027	1	0.3537	57221	26597930	28648113	Cis	Cis_HC	downstream_gene_variant	ENSG00000168079	SCARA5	Eldjarn_nonnorm_Nature_2023|Eldjarn_smpnorm_Nature_2023|Ferkingstad_2021_NatGen|Dhindsa_Nature_2023|Sun_finemapped_Nature_2023|Zhang_2022_NatGet_EApop
OID00336_OID21058	8:27766252:A_G	SCARA5	Q6ZMJ2	rs13282446	8	27766252	4	0.538565	a	g	0.2652	0.11826	0.0062093	7.14e-81	++	0	0.826395	1	0.3633	58831	26597930	28648113	Cis	Cis_HC	intron_variant	ENSG00000168079	SCARA5	Sun_finemapped_Nature_2023
OID00336_OID21058	8:27774938:C_G	SCARA5	Q6ZMJ2	rs17058252	8	27774938	8	0.657102	c	g	0.9075	0.0065426	0.0094965	0.491	+-	73.6	3.78726	1	0.05164	58081	26597930	28648113	Cis	Cis_LC	intron_variant	ENSG00000168079	SCARA5	Sun_finemapped_Nature_2023
OID00336_OID21058	8:27805783:C_T	SCARA5	Q6ZMJ2	rs2726951	8	27805783	1	0.80359	t	c	0.2664	-0.32893	0.0061868	2.35e-616	--	0	0.0422078	1	0.8372	58831	26597930	28648113	Cis	Cis_HC	intron_variant	ENSG00000168079	SCARA5	Dhindsa_Nature_2023|Ferkingstad_2021_NatGen|Sun_Nature_2023|Eldjarn_nonnorm_Nature_2023|Eldjarn_smpnorm_Nature_2023|Sun_finemapped_Nature_2023|Png_2021_NatComms|Sun_2018_Nature|Koprulu_NatMetab_2023|Repetto_2024_NatHumBehav|Zhang_2022_NatGet_EApop|Pietzner_2021_Science|Pietzner_2021_NatComm
OID00336_OID21058	8:27831002:A_T	SCARA5	Q6ZMJ2	rs4481547	8	27831002	6	0.9913	a	t	0.5186	0.0602666	0.0055904	4.26e-27	++	17.6	1.2132	1	0.2707	57424	26597930	28648113	Cis	Cis_HC	intron_variant	ENSG00000168079	SCARA5	Sun_Nature_2023|Eldjarn_nonnorm_Nature_2023|Ferkingstad_2021_NatGen|Eldjarn_smpnorm_Nature_2023|Sun_finemapped_Nature_2023|Png_2021_NatComms|Sun_2018_Nature
OID00336_OID21058	8:27850348:A_G	SCARA5	Q6ZMJ2	rs1316329	8	27850348	3	0.830498	a	g	0.6486	0.195069	0.0057601	2.14e-251	++	0	0.964183	1	0.3261	58081	26597930	28648113	Cis	Cis_HC	upstream_gene_variant	ENSG00000168079	SCARA5	Ferkingstad_2021_NatGen|Eldjarn_nonnorm_Nature_2023|Eldjarn_smpnorm_Nature_2023|Dhindsa_Nature_2023|Sun_finemapped_Nature_2023|Sun_2018_Nature|Koprulu_NatMetab_2023|Repetto_2024_NatHumBehav|Zhang_2022_NatGet_EApop|Pietzner_2021_Science|Pietzner_2021_NatComm
OID00336_OID21058	9:136131651:A_G	SCARA5	Q6ZMJ2	rs1053878	9	136131651	2	0.755036	a	g	0.0732	0.0023006	0.0103274	0.824	+-	50.3	2.01384	1	0.1559	58831	135568410	136839755	Trans	Trans_LC	non_coding_transcript_exon_variant	ENSG00000175164	ABO	Dhindsa_Nature_2023|Sun_Nature_2023|Sun_finemapped_Nature_2023|Repetto_2024_NatHumBehav
OID00336_OID21058	9:136137065:A_G	SCARA5	Q6ZMJ2	rs687621	9	136137065	1	0.642486	a	g	0.6793	-0.107138	0.005868	1.79e-74	--	0	0.159699	1	0.6894	55397	135568410	136839755	Trans	Trans_HC	intron_variant	ENSG00000175164	ABO	Dhindsa_Nature_2023|Sun_Nature_2023|Sun_finemapped_Nature_2023|Repetto_2024_NatHumBehav
OID00337_OID20603	10:17848192:C_G	CD200	P41217	rs369705328	10	17848192	1	0.998696	c	g	0.1281	0.108246	0.008636	4.85e-36	++	8.5	1.09326	1	0.2957	55910	17259318	18798132	Trans	Trans_HC	upstream_gene_variant	ENSG00000183748	MRC1L1	Sun_finemapped_Nature_2023
OID00337_OID20603	10:18103401:C_T	CD200	P41217	rs2477648	10	18103401	2	1	t	c	0.3559	0.0546018	0.0064311	2.06e-17	?+	0	0	0	1	46879	17259318	18798132	Trans	Trans_LC	intron_variant	ENSG00000120586	MRC1	Sun_Nature_2023|Sun_finemapped_Nature_2023
OID00337_OID20603	10:18298132:C_T	CD200	P41217	rs6482124	10	18298132	3	0.905259	t	c	0.1563	0.0659431	0.0079828	1.45e-16	++	62	2.63409	1	0.1046	58348	17259318	18798132	Trans	Trans_HC	intron_variant	ENSG00000148482	SLC39A12	NA
OID00337_OID20603	16:20366810:C_T	CD200	P41217	rs9933330	16	20366810	1	0.0984287	t	c	0.1821	-0.0529962	0.0072464	2.60e-13	--	79.3	4.84135	1	0.02779	58346	19852863	20892332	Trans	Trans_HC	intron_variant	ENSG00000169344	UMOD	Sun_Nature_2023|Dhindsa_Nature_2023|Sun_finemapped_Nature_2023
OID00337_OID20603	17:57859210:A_G	CD200	P41217	rs2150879	17	57859210	1	0.157393	a	g	0.5487	0.038638	0.0055902	4.79e-12	++	29.1	1.41035	1	0.235	58348	57301761	58379610	Trans	Trans_HC	intron_variant	ENSG00000062716	VMP1	Dhindsa_Nature_2023
OID00337_OID20603	17:7069412:A_G	CD200	P41217	rs186021206	17	7069412	1	0.988507	a	g	0.0064	0.331051	0.0408062	4.95e-16	++	0	0.682418	1	0.4088	51753	6489296	7606378	Trans	Trans_HC	intergenic_variant	-	-	Eldjarn_nonnorm_Nature_2023|Ferkingstad_2021_NatGen|Dhindsa_Nature_2023
OID00337_OID20603	1:161612233:C_T	CD200	P41217	rs7554873	1	161612233	1	0.874232	t	c	0.9485	-0.101059	0.013044	9.37e-15	--	0	0.0902264	1	0.7639	57562	161000796	162119363	Trans	Trans_HC	intron_variant	ENSG00000072694	FCGR2B	Eldjarn_smpnorm_Nature_2023
OID00337_OID20603	1:179269788:A_G	CD200	P41217	rs7522641	1	179269788	2	0.0417315	a	g	0.5211	-0.0340139	0.0056126	1.36e-9	+-	90.6	10.6896	1	0.001077	58348	178973273	180187110	Trans	Trans_LC	intron_variant	ENSG00000057252	SOAT1	NA
OID00337_OID20603	1:179687110:C_T	CD200	P41217	rs78342082	1	179687110	1	0.974416	t	c	0.0279	0.133419	0.01801	1.28e-13	++	65.2	2.87393	1	0.09002	57317	178973273	180187110	Trans	Trans_HC	intergenic_variant	-	-	Dhindsa_Nature_2023
OID00337_OID20603	1:44148617:A_G	CD200	P41217	rs4660740	1	44148617	1	0.0912718	a	g	0.7487	-0.0410549	0.0064379	1.81e-10	--	84.7	6.53424	1	0.01058	58348	43753015	44795047	Trans	Trans_HC	intron_variant	ENSG00000066135	KDM4A	Dhindsa_Nature_2023
OID00337_OID20603	22:39860130:C_T	CD200	P41217	rs2008174	22	39860130	1	0.524941	t	c	0.7379	-0.0715429	0.0064921	3.06e-28	--	85.8	7.04625	1	0.007943	58348	39242825	40397163	Trans	Trans_HC	intron_variant	ENSG00000128268	MGAT3	Dhindsa_Nature_2023|Sun_Nature_2023|Sun_finemapped_Nature_2023
OID00337_OID20603	2:27730940:C_T	CD200	P41217	rs1260326	2	27730940	1	0.943302	t	c	0.3972	-0.054074	0.0057134	2.95e-21	--	83	5.87442	1	0.01536	58347	27050967	28252871	Trans	Trans_HC	missense_variant	ENSG00000084734	GCKR	Dhindsa_Nature_2023|Sun_Nature_2023|Eldjarn_smpnorm_Nature_2023|Sun_finemapped_Nature_2023
OID00337_OID20603	3:110155308:A_C	CD200	P41217	rs571854742	3	110155308	1	0.99995	a	c	0.9986	0.576673	0.0844926	8.78e-12	++	0	0.767001	1	0.3811	51541	109655308	110655308	Trans	Trans_HC	intergenic_variant	-	-	Sun_finemapped_Nature_2023
OID00337_OID20603	3:111131777:A_T	CD200	P41217	rs758928911	3	111131777	7	0.997202	a	t	0.999	0.781946	0.103083	3.31e-14	?+	0	0	0	1	46879	111013076	113311197	Trans	Trans_LC	intron_variant	ENSG00000153283	CD96	Sun_finemapped_Nature_2023
OID00337_OID20603	3:112051936:C_G	CD200	P41217	rs559929282	3	112051936	6	1	c	g	0.0043	0.494604	0.0512404	4.79e-22	++	79.9	4.96406	1	0.02588	49361	111013076	113311197	Cis	Cis_HC	5_prime_UTR_variant	ENSG00000091972	CD200	Sun_finemapped_Nature_2023
OID00337_OID20603	3:112055711:G_T	CD200	P41217	rs7639471	3	112055711	2	0.215694	t	g	0.1648	-0.161194	0.0076217	2.80e-99	--	0	0.585309	1	0.4442	58348	111013076	113311197	Cis	Cis_HC	intron_variant	ENSG00000091972	CD200	Dhindsa_Nature_2023|Eldjarn_smpnorm_Nature_2023|Eldjarn_nonnorm_Nature_2023|Ferkingstad_2021_NatGen|Sun_finemapped_Nature_2023|Png_2021_NatComms|Repetto_2024_NatHumBehav|Zhang_2022_NatGet_EApop|Pietzner_2021_Science
OID00337_OID20603	3:112063971:C_T	CD200	P41217	rs200570259	3	112063971	5	0.999462	t	c	0.9946	0.387864	0.0442427	1.84e-18	++	70	3.32994	1	0.06803	53883	111013076	113311197	Cis	Cis_HC	missense_variant	ENSG00000091972	CD200	Dhindsa_Nature_2023|Sun_finemapped_Nature_2023
OID00337_OID20603	3:112065028:C_T	CD200	P41217	rs6774405	3	112065028	1	0.556944	t	c	0.0965	-0.26877	0.0095429	1.60e-174	--	78.3	4.60119	1	0.03195	58348	111013076	113311197	Cis	Cis_HC	intron_variant	ENSG00000091972	CD200	Eldjarn_nonnorm_Nature_2023|Ferkingstad_2021_NatGen|Dhindsa_Nature_2023|Sun_Nature_2023|Eldjarn_smpnorm_Nature_2023|Sun_finemapped_Nature_2023|Zhang_2022_NatGet_EApop|Pietzner_2021_Science|Pietzner_2021_NatComm
OID00337_OID20603	3:112066562:A_G	CD200	P41217	rs1050572	3	112066562	3	0.33102	a	g	0.0754	0.210101	0.0106865	4.71e-86	++	90	10.0354	1	0.001536	58348	111013076	113311197	Cis	Cis_HC	synonymous_variant	ENSG00000091972	CD200	Eldjarn_smpnorm_Nature_2023|Dhindsa_Nature_2023|Sun_finemapped_Nature_2023|Png_2021_NatComms|Repetto_2024_NatHumBehav|Zhang_2022_NatGet_EApop
OID00337_OID20603	3:112093413:A_G	CD200	P41217	rs17513880	3	112093413	4	1	a	g	0.1562	0.151626	0.0078391	2.37e-83	++	94.6	18.4513	1	1.74e-05	58348	111013076	113311197	Cis	Cis_HC	intergenic_variant	-	-	Dhindsa_Nature_2023|Eldjarn_nonnorm_Nature_2023|Eldjarn_smpnorm_Nature_2023|Sun_finemapped_Nature_2023|Png_2021_NatComms|Repetto_2024_NatHumBehav
OID00337_OID20603	3:112156356:A_G	CD200	P41217	rs2683906	3	112156356	10	0.740904	a	g	0.0847	0.0030274	0.0101443	0.765	++	0	0.037278	1	0.8469	58348	111013076	113311197	Cis	Cis_LC	intergenic_variant	-	-	Sun_finemapped_Nature_2023
OID00337_OID20603	3:112285206:A_G	CD200	P41217	rs73229388	3	112285206	9	0.946037	a	g	0.9862	0.216749	0.0251368	6.53e-18	++	0	0.0954005	1	0.7574	58348	111013076	113311197	Cis	Cis_HC	intron_variant	ENSG00000138459	SLC35A5	NA
OID00337_OID20603	3:112656314:A_T	CD200	P41217	rs55664715	3	112656314	8	0.188594	a	t	0.5269	-0.0498256	0.0057764	6.37e-18	--	0	0.684138	1	0.4082	55915	111013076	113311197	Trans	Trans_HC	intron_variant	ENSG00000163606	CD200R1	Dhindsa_Nature_2023|Sun_finemapped_Nature_2023
OID00337_OID20603	3:58279672:C_T	CD200	P41217	rs11706920	3	58279672	2	0.0132093	t	c	0.0807	-0.0731182	0.0103773	1.84e-12	--	0	0.303625	1	0.5816	58348	57715156	59006850	Trans	Trans_HC	3_prime_UTR_variant	ENSG00000163686	ABHD6	Dhindsa_Nature_2023
OID00337_OID20603	3:58395863:A_G	CD200	P41217	rs56384862	3	58395863	1	0.0178675	a	g	0.6294	-0.0612634	0.005858	1.35e-25	--	67.1	3.04095	1	0.08119	58348	57715156	59006850	Trans	Trans_HC	missense_variant	ENSG00000168297	PXK	Sun_Nature_2023|Dhindsa_Nature_2023|Sun_finemapped_Nature_2023
OID00337_OID20603	3:98417481:A_T	CD200	P41217	rs62276455	3	98417481	2	0.364999	a	t	0.4477	-0.0370672	0.0058244	1.96e-10	+-	89.2	9.24576	1	0.00236	55915	97846961	99516247	Trans	Trans_LC	intergenic_variant	-	-	Sun_finemapped_Nature_2023
OID00337_OID20603	3:98586088:A_G	CD200	P41217	rs36160001	3	98586088	1	0.0311894	a	g	0.932	-0.0897609	0.0117794	2.53e-14	--	0	0.804756	1	0.3697	56665	97846961	99516247	Trans	Trans_HC	intron_variant	ENSG00000057019	DCBLD2	Sun_Nature_2023|Dhindsa_Nature_2023
OID00337_OID20603	3:98697389:A_G	CD200	P41217	rs2062059	3	98697389	3	0.239636	a	g	0.6054	0.0399159	0.0057785	4.93e-12	++	0	0.172297	1	0.6781	58348	97846961	99516247	Trans	Trans_HC	intron_variant	ENSG00000239462	CTD-2021J15.1	Sun_finemapped_Nature_2023
OID00337_OID20603	9:136131188:C_T	CD200	P41217	rs8176749	9	136131188	1	0.172666	t	c	0.0675	0.258259	0.011248	1.16e-116	++	83.9	6.20572	1	0.01273	58348	135366940	136904392	Trans	Trans_HC	non_coding_transcript_exon_variant	ENSG00000175164	ABO	Dhindsa_Nature_2023|Sun_Nature_2023|Sun_finemapped_Nature_2023|Repetto_2024_NatHumBehav
OID00337_OID20603	9:136149399:A_G	CD200	P41217	rs507666	9	136149399	2	0.435372	a	g	0.1883	-0.142551	0.0072286	1.44e-86	--	79	4.76893	1	0.02898	57931	135366940	136904392	Trans	Trans_HC	intron_variant	ENSG00000175164	ABO	Dhindsa_Nature_2023|Eldjarn_nonnorm_Nature_2023|Eldjarn_smpnorm_Nature_2023|Katz_2021_Circulation|Sun_finemapped_Nature_2023|Suhre_2017_NatComm|Pietzner_2021_Science|Pietzner_2021_NatComm
OID00338_OID20136	10:17865664:A_G	NTRK2	Q16620	rs181242111	10	17865664	3	0.782221	a	g	0.1188	0.0759008	0.0096017	2.68e-15	++	81.1	5.28164	1	0.02155	56014	17345995	18797772	Trans	Trans_HC	intron_variant	ENSG00000183748	MRC1L1	NA
OID00338_OID20136	10:18103401:C_T	NTRK2	Q16620	rs2477648	10	18103401	2	1	t	c	0.3557	0.0512819	0.0065605	5.42e-15	?+	0	0	0	1	46979	17345995	18797772	Trans	Trans_LC	intron_variant	ENSG00000120586	MRC1	Sun_Nature_2023|Sun_finemapped_Nature_2023
OID00338_OID20136	10:18275951:C_T	NTRK2	Q16620	rs2148598	10	18275951	1	0.19693	t	c	0.3058	-0.0495493	0.0062038	1.38e-15	--	78.8	4.70731	1	0.03003	58450	17345995	18797772	Trans	Trans_HC	intron_variant	ENSG00000148482	SLC39A12	Sun_finemapped_Nature_2023
OID00338_OID20136	11:126196175:A_G	NTRK2	Q16620	rs1695739	11	126196175	4	0.0788489	a	g	0.7585	-0.009136	0.0066634	0.17	--	70.3	3.36192	1	0.06672	58450	125719396	126783785	Trans	Trans_LC	intron_variant	ENSG00000110063	DCPS	Ferkingstad_2021_NatGen|Sun_finemapped_Nature_2023
OID00338_OID20136	11:126219396:C_T	NTRK2	Q16620	rs35887873	11	126219396	2	0.99861	t	c	0.7724	-0.0568637	0.0067933	5.73e-17	--	0	0.0379234	1	0.8456	58450	125719396	126783785	Trans	Trans_HC	downstream_gene_variant	ENSG00000110063	DCPS	Ferkingstad_2021_NatGen|Eldjarn_nonnorm_Nature_2023|Dhindsa_Nature_2023|Sun_finemapped_Nature_2023
OID00338_OID20136	11:126225876:C_G	NTRK2	Q16620	rs112771035	11	126225876	1	0.254226	c	g	0.926	0.0635773	0.0109102	5.63e-9	++	54.8	2.21428	1	0.1367	58450	125719396	126783785	Trans	Trans_HC	5_prime_UTR_variant	ENSG00000110080	ST3GAL4	NA
OID00338_OID20136	11:126278203:C_T	NTRK2	Q16620	rs2298475	11	126278203	3	0.998146	t	c	0.9227	0.0959563	0.0106387	1.89e-19	++	0	0.662435	1	0.4157	58450	125719396	126783785	Trans	Trans_HC	splice_region_variant	ENSG00000110080	ST3GAL4	Dhindsa_Nature_2023|Sun_Nature_2023|Sun_finemapped_Nature_2023
OID00338_OID20136	12:111843834:G_T	NTRK2	Q16620	rs556403548	12	111843834	3	0.341094	t	g	0.002	-0.328011	0.070666	3.46e-6	--	0	0.815493	1	0.3665	51641	111333788	113184221	Trans	Trans_LC	5_prime_UTR_variant	ENSG00000111252	SH2B3	NA
OID00338_OID20136	12:111844956:C_T	NTRK2	Q16620	rs540639423	12	111844956	2	0.393786	t	c	0.0087	-0.190762	0.0330426	7.78e-9	--	0	0.719167	1	0.3964	54404	111333788	113184221	Trans	Trans_HC	intron_variant	ENSG00000111252	SH2B3	Ferkingstad_2021_NatGen|Dhindsa_Nature_2023
OID00338_OID20136	12:111973358:A_G	NTRK2	Q16620	rs597808	12	111973358	1	0.433869	a	g	0.4832	-0.0449084	0.0056971	3.20e-15	--	34.3	1.52243	1	0.2173	58450	111333788	113184221	Trans	Trans_HC	intron_variant	ENSG00000204842	ATXN2	Dhindsa_Nature_2023|Eldjarn_smpnorm_Nature_2023
OID00338_OID20136	15:43680031:A_G	NTRK2	Q16620	rs140646549	15	43680031	1	0.26642	a	g	0.0305	-0.124418	0.0171645	4.21e-13	--	0	0.214343	1	0.6434	58450	43123397	44528047	Trans	Trans_HC	intron_variant	ENSG00000137822	TUBGCP4	Dhindsa_Nature_2023
OID00338_OID20136	17:7069412:A_G	NTRK2	Q16620	rs186021206	17	7069412	1	1	a	g	0.0065	0.527768	0.0414298	3.60e-37	++	84.4	6.42249	1	0.01127	51855	6489296	7606378	Trans	Trans_HC	intergenic_variant	-	-	Sun_Nature_2023|Dhindsa_Nature_2023|Sun_finemapped_Nature_2023
OID00338_OID20136	17:7073747:A_G	NTRK2	Q16620	rs72837687	17	7073747	2	0.210303	a	g	0.2024	0.0511225	0.0071656	9.72e-13	++	82.7	5.78413	1	0.01617	57700	6489296	7606378	Trans	Trans_HC	downstream_gene_variant	ENSG00000141505	ASGR1	Eldjarn_nonnorm_Nature_2023|Dhindsa_Nature_2023|Sun_finemapped_Nature_2023
OID00338_OID20136	1:110364363:A_G	NTRK2	Q16620	rs2769277	1	110364363	2	0.24806	a	g	0.321	-0.0299447	0.0061344	1.05e-6	--	0	0.0178473	1	0.8937	58449	109970764	110970764	Trans	Trans_LC	intergenic_variant	-	-	NA
OID00338_OID20136	1:110470764:A_G	NTRK2	Q16620	rs333947	1	110470764	1	0.999417	a	g	0.1515	-0.0604692	0.0079298	2.43e-14	--	0	0.0311855	1	0.8598	58450	109970764	110970764	Trans	Trans_HC	intron_variant	ENSG00000184371	CSF1	NA
OID00338_OID20136	1:161531340:A_G	NTRK2	Q16620	rs115383270	1	161531340	1	0.467387	a	g	0.0769	0.0753821	0.0111014	1.12e-11	++	0	0.340462	1	0.5596	57700	161010516	162031340	Trans	Trans_HC	intron_variant	ENSG00000273112	RP11-25K21.6	NA
OID00338_OID20136	22:39855082:C_T	NTRK2	Q16620	rs2006987	22	39855082	1	0.141355	t	c	0.2541	0.0594367	0.0070362	2.98e-17	++	17.3	1.20861	1	0.2716	52126	39275047	40372127	Trans	Trans_HC	intron_variant	ENSG00000128268	MGAT3	Dhindsa_Nature_2023|Eldjarn_nonnorm_Nature_2023|Sun_Nature_2023|Sun_finemapped_Nature_2023
OID00338_OID20136	2:27598097:C_T	NTRK2	Q16620	rs4665972	2	27598097	1	0.830008	t	c	0.3978	-0.0578405	0.005829	3.31e-23	--	0	0.436271	1	0.5089	58450	27050967	28354524	Trans	Trans_HC	intron_variant	ENSG00000115234	SNX17	Dhindsa_Nature_2023|Sun_Nature_2023|Eldjarn_smpnorm_Nature_2023|Eldjarn_nonnorm_Nature_2023|Ferkingstad_2021_NatGen|Sun_finemapped_Nature_2023
OID00338_OID20136	4:103198082:A_G	NTRK2	Q16620	rs13135092	4	103198082	1	0.861275	a	g	0.9169	-0.0831747	0.0104624	1.87e-15	--	0	0.0047447	1	0.9451	58450	102501649	103698082	Trans	Trans_HC	intron_variant	ENSG00000138821	SLC39A8	Dhindsa_Nature_2023|Sun_Nature_2023|Sun_finemapped_Nature_2023
OID00338_OID20136	9:87285367:G_T	NTRK2	Q16620	rs77562929	9	87285367	1	1	t	g	0.0069	0.490373	0.0397401	5.55e-35	++	0	0.0932865	1	0.76	49946	86735982	88138506	Cis	Cis_HC	5_prime_UTR_variant	ENSG00000148053	NTRK2	Eldjarn_smpnorm_Nature_2023|Sun_Nature_2023|Ferkingstad_2021_NatGen|Eldjarn_nonnorm_Nature_2023|Sun_finemapped_Nature_2023
OID00338_OID20136	9:87321393:C_T	NTRK2	Q16620	rs559220599	9	87321393	4	0.660823	t	c	0.0046	-0.2506	0.0449966	2.56e-8	--	0	0.335041	1	0.5627	53048	86735982	88138506	Cis	Cis_HC	intron_variant	ENSG00000148053	NTRK2	NA
OID00338_OID20136	9:87419117:A_G	NTRK2	Q16620	rs716893	9	87419117	2	0.669324	a	g	0.3447	-0.0676153	0.0060247	3.14e-29	--	75.8	4.14009	1	0.04188	58450	86735982	88138506	Cis	Cis_HC	intron_variant	ENSG00000148053	NTRK2	Ferkingstad_2021_NatGen|Sun_finemapped_Nature_2023|Zhang_2022_NatGet_EApop
OID00338_OID20136	9:87601125:C_T	NTRK2	Q16620	rs4457413	9	87601125	3	0.0507051	t	c	0.2774	0.0476068	0.0063801	8.54e-14	++	83.4	6.01464	1	0.01419	58450	86735982	88138506	Cis	Cis_HC	intron_variant	ENSG00000148053	NTRK2	Sun_finemapped_Nature_2023
OID00338_OID20136	9:87790740:A_C	NTRK2	Q16620	rs329198	9	87790740	5	0.917	a	c	0.5322	0.0299692	0.0057633	1.99e-7	++	54.9	2.21686	1	0.1365	58450	86735982	88138506	Cis	Cis_LC	intergenic_variant	-	-	NA
OID00339_OID20663	10:6015384:A_G	GZMA	P12544	rs8177652	10	6015384	1	0.376227	a	g	0.3234	0.0449806	0.0061637	2.93e-13	++	49.4	1.97729	1	0.1597	57250	5508958	6516892	Trans	Trans_HC	intron_variant	ENSG00000134470	IL15RA	NA
OID00339_OID20663	11:128070535:A_G	GZMA	P12544	rs519062	11	128070535	1	0.0864727	a	g	0.7032	0.0520594	0.0061774	3.53e-17	++	0	0.0095314	1	0.9222	58518	127553274	128619264	Trans	Trans_HC	intergenic_variant	-	-	Sun_Nature_2023|Sun_finemapped_Nature_2023
OID00339_OID20663	12:102133312:A_C	GZMA	P12544	rs75511610	12	102133312	3	0.0593606	a	c	0.0155	-0.165718	0.0232511	1.02e-12	--	0	0.109394	1	0.7408	58518	101595601	102815359	Trans	Trans_HC	intron_variant	ENSG00000111666	CHPT1	Dhindsa_Nature_2023|Eldjarn_nonnorm_Nature_2023|Sun_finemapped_Nature_2023
OID00339_OID20663	12:102185083:C_T	GZMA	P12544	rs975430	12	102185083	1	0.126201	t	c	0.5131	-0.0454744	0.0056445	7.86e-16	--	87.1	7.73966	1	0.005402	58518	101595601	102815359	Trans	Trans_HC	intron_variant	ENSG00000111670	GNPTAB	Sun_Nature_2023|Dhindsa_Nature_2023|Ferkingstad_2021_NatGen|Sun_finemapped_Nature_2023
OID00339_OID20663	12:102190521:C_T	GZMA	P12544	rs117566084	12	102190521	2	0.999926	t	c	0.01	0.225158	0.0293899	1.84e-14	++	0	0.875137	1	0.3495	53598	101595601	102815359	Trans	Trans_HC	missense_variant	ENSG00000111670	GNPTAB	Dhindsa_Nature_2023|Eldjarn_smpnorm_Nature_2023|Sun_finemapped_Nature_2023
OID00339_OID20663	12:10581446:G_T	GZMA	P12544	rs2460740	12	10581446	1	0.123931	t	g	0.3206	0.0429543	0.0060717	1.50e-12	++	0	0.195753	1	0.6582	57768	10055448	11141935	Trans	Trans_HC	intron_variant	ENSG00000205809	KLRC2	Dhindsa_Nature_2023
OID00339_OID20663	12:111973358:A_G	GZMA	P12544	rs597808	12	111973358	1	0.606876	a	g	0.4831	0.108045	0.0056447	1.15e-81	++	68	3.12372	1	0.07716	58518	110799974	113718868	Trans	Trans_HC	intron_variant	ENSG00000204842	ATXN2	Dhindsa_Nature_2023|Eldjarn_smpnorm_Nature_2023|Eldjarn_nonnorm_Nature_2023|Ferkingstad_2021_NatGen|Sun_Nature_2023|Sun_finemapped_Nature_2023|Repetto_2024_NatHumBehav
OID00339_OID20663	12:12521151:A_C	GZMA	P12544	rs61923561	12	12521151	1	0.999997	a	c	0.0145	-0.176119	0.0255178	5.13e-12	--	83.1	5.90466	1	0.0151	57768	12021151	13021151	Trans	Trans_HC	intron_variant	ENSG00000165714	LOH12CR1	NA
OID00339_OID20663	12:661981:A_G	GZMA	P12544	rs7314691	12	661981	1	0.952014	a	g	0.2623	-0.045462	0.0063986	1.20e-12	--	0	0.0423053	1	0.837	58518	161981	1161981	Trans	Trans_HC	non_coding_transcript_exon_variant	ENSG00000139044	B4GALNT3	Dhindsa_Nature_2023
OID00339_OID20663	12:7627311:A_G	GZMA	P12544	rs145920606	12	7627311	1	0.231716	a	g	0.9117	-0.0971632	0.0100817	5.55e-22	--	0	0.397278	1	0.5285	57768	7096855	8285706	Trans	Trans_HC	intron_variant	ENSG00000177575	CD163	Sun_Nature_2023|Sun_finemapped_Nature_2023
OID00339_OID20663	12:7640589:C_T	GZMA	P12544	rs7980201	12	7640589	2	0.637003	t	c	0.0973	0.0711148	0.0095878	1.20e-13	++	0	0.263676	1	0.6076	57768	7096855	8285706	Trans	Trans_HC	synonymous_variant	ENSG00000177575	CD163	Dhindsa_Nature_2023|Sun_finemapped_Nature_2023
OID00339_OID20663	12:7745968:C_T	GZMA	P12544	rs12229550	12	7745968	3	0.0134839	t	c	0.9533	-0.0996225	0.0135045	1.62e-13	--	0	0.222076	1	0.6375	58518	7096855	8285706	Trans	Trans_HC	intergenic_variant	-	-	Sun_finemapped_Nature_2023
OID00339_OID20663	14:93648008:A_C	GZMA	P12544	rs1263375	14	93648008	2	0.545611	a	c	0.2052	0.0416586	0.0070586	3.60e-9	++	0	0.835081	1	0.3608	58518	93152974	94185488	Trans	Trans_HC	upstream_gene_variant	ENSG00000153485	TMEM251	NA
OID00339_OID20663	14:93652974:G_T	GZMA	P12544	rs145078947	14	93652974	1	0.999999	t	g	0.0025	0.615197	0.059031	1.98e-25	++	0	0.232554	1	0.6296	52126	93152974	94185488	Trans	Trans_HC	missense_variant	ENSG00000153485	TMEM251	Dhindsa_Nature_2023|Sun_Nature_2023|Sun_finemapped_Nature_2023
OID00339_OID20663	17:62160131:C_G	GZMA	P12544	rs3744283	17	62160131	1	0.143641	c	g	0.1577	-0.0545753	0.0077112	1.47e-12	--	27.6	1.38136	1	0.2399	58518	61616449	62660131	Trans	Trans_HC	intron_variant	ENSG00000178607	ERN1	NA
OID00339_OID20663	19:16475388:A_G	GZMA	P12544	rs10402422	19	16475388	1	0.137302	a	g	0.6908	-0.0494618	0.0060735	3.83e-16	--	0	0.214498	1	0.6433	58518	15949517	17103107	Trans	Trans_HC	intron_variant	ENSG00000127527	EPS15L1	Sun_Nature_2023|Dhindsa_Nature_2023|Sun_finemapped_Nature_2023
OID00339_OID20663	19:54759666:C_T	GZMA	P12544	rs10405357	19	54759666	1	1	t	c	0.558	0.0758161	0.0057206	4.33e-40	++	50.9	2.03516	1	0.1537	57768	54252217	55269205	Trans	Trans_HC	intron_variant	ENSG00000105609	LILRB5	Dhindsa_Nature_2023|Sun_Nature_2023|Ferkingstad_2021_NatGen|Eldjarn_nonnorm_Nature_2023|Eldjarn_smpnorm_Nature_2023|Sun_finemapped_Nature_2023|Repetto_2024_NatHumBehav|Pietzner_2021_Science|Pietzner_2021_NatComm
OID00339_OID20663	20:57273885:C_T	GZMA	P12544	rs2296526	20	57273885	1	0.195899	t	c	0.3678	-0.0387097	0.005796	2.41e-11	--	0	0.250984	1	0.6164	58518	56772617	57783897	Trans	Trans_HC	intron_variant	ENSG00000215440	NPEPL1	NA
OID00339_OID20663	2:113493816:C_T	GZMA	P12544	rs114739246	2	113493816	1	0.999836	t	c	0.9903	-0.266404	0.0328145	4.72e-16	--	0	0.102366	1	0.749	57487	112993816	113993816	Trans	Trans_HC	intron_variant	ENSG00000144130	NT5DC4	Sun_Nature_2023|Dhindsa_Nature_2023|Sun_finemapped_Nature_2023
OID00339_OID20663	2:85933003:C_T	GZMA	P12544	rs12151742	2	85933003	1	0.367175	t	c	0.2335	-0.0490315	0.0066475	1.63e-13	--	70.7	3.41123	1	0.06475	58518	85433003	86438407	Trans	Trans_HC	intergenic_variant	-	-	NA
OID00339_OID20663	3:47087837:A_T	GZMA	P12544	rs13063578	3	47087837	1	0.993035	a	t	0.3948	-0.0602645	0.0058298	4.78e-25	--	0	0.0001165	1	0.9914	56367	46453721	48079965	Trans	Trans_HC	intron_variant	ENSG00000181555	SETD2	Dhindsa_Nature_2023|Sun_Nature_2023|Eldjarn_nonnorm_Nature_2023|Eldjarn_smpnorm_Nature_2023|Sun_finemapped_Nature_2023
OID00339_OID20663	4:103529963:A_G	GZMA	P12544	rs9790601	4	103529963	1	0.0892814	a	g	0.6738	0.0484144	0.0060125	8.13e-16	++	43.7	1.77653	1	0.1826	58518	102899049	104048216	Trans	Trans_HC	intron_variant	ENSG00000109320	NFKB1	Sun_Nature_2023|Dhindsa_Nature_2023|Sun_finemapped_Nature_2023
OID00339_OID20663	5:100157360:C_T	GZMA	P12544	rs2400372	5	100157360	1	0.165469	t	c	0.6186	0.0559907	0.0058951	2.14e-21	++	0	0.598258	1	0.4392	56500	99589441	101057718	Trans	Trans_HC	intron_variant	ENSG00000113532	ST8SIA4	Sun_Nature_2023|Eldjarn_smpnorm_Nature_2023|Sun_finemapped_Nature_2023
OID00339_OID20663	5:131806780:C_T	GZMA	P12544	rs3846730	5	131806780	1	0.105336	t	c	0.2356	-0.0487357	0.0066702	2.74e-13	--	80.9	5.23522	1	0.02213	58518	131252620	132330682	Trans	Trans_HC	non_coding_transcript_exon_variant	ENSG00000234290	AC116366.6	Sun_Nature_2023|Sun_finemapped_Nature_2023
OID00339_OID20663	5:131826310:A_G	GZMA	P12544	rs960757	5	131826310	2	0.0554558	a	g	0.3358	-0.0397477	0.0060141	3.87e-11	--	0	0.580394	1	0.4462	57767	131252620	132330682	Trans	Trans_HC	5_prime_UTR_variant	ENSG00000125347	IRF1	Dhindsa_Nature_2023
OID00339_OID20663	5:54293269:A_G	GZMA	P12544	rs880257	5	54293269	2	0.231255	a	g	0.257	0.0595316	0.0064663	3.37e-20	++	0	0.0216441	1	0.883	58518	53756550	55358379	Cis	Cis_HC	intron_variant	ENSG00000164283	ESM1	Eldjarn_smpnorm_Nature_2023|Eldjarn_nonnorm_Nature_2023|Ferkingstad_2021_NatGen|Sun_finemapped_Nature_2023|Zhang_2022_NatGet_EApop
OID00339_OID20663	5:54489940:C_T	GZMA	P12544	rs6898349	5	54489940	1	0.088565	t	c	0.2094	0.0641799	0.0072094	5.47e-19	++	0	0.0836895	1	0.7724	53480	53756550	55358379	Cis	Cis_HC	intergenic_variant	-	-	Dhindsa_Nature_2023|Sun_Nature_2023|Sun_finemapped_Nature_2023|Zhang_2022_NatGet_EApop
OID00339_OID20663	5:96156663:A_G	GZMA	P12544	rs10062972	5	96156663	2	0.0398173	a	g	0.6618	-0.0165731	0.0065388	0.0113	--	0	0.0002493	1	0.9874	52611	95727278	96873750	Trans	Trans_LC	intron_variant	ENSG00000247121	CTD-2260A17.2	NA
OID00339_OID20663	5:96275166:C_T	GZMA	P12544	rs2432141	5	96275166	1	0.061128	t	c	0.4347	0.0437106	0.0057135	2.00e-14	++	71.6	3.51956	1	0.06065	58517	95727278	96873750	Trans	Trans_HC	intron_variant	ENSG00000113441	LNPEP	Dhindsa_Nature_2023
OID00339_OID20663	6:31247758:C_T	GZMA	P12544	rs2853944	6	31247758	NA	NA	t	c	0.3337	-0.258903	0.0061042	4.36e-393	--	0	0.98397	1	0.3212	57768	24843444	34288572	Trans	Trans_HC	upstream_gene_variant	ENSG00000227939	RPL3P2	Dhindsa_Nature_2023|Eldjarn_nonnorm_Nature_2023|Ferkingstad_2021_NatGen|Sun_Nature_2023|Eldjarn_smpnorm_Nature_2023|Suhre_2017_NatComm|Sun_2018_Nature|Sun_finemapped_Nature_2023|Repetto_2024_NatHumBehav|Pietzner_2021_Science|Pietzner_2021_NatComm
OID00339_OID20663	7:6524843:C_G	GZMA	P12544	rs2347784	7	6524843	1	0.735487	c	g	0.7276	0.0717203	0.0063201	7.59e-30	++	0	0.327934	1	0.5669	58488	5997501	7046891	Trans	Trans_HC	3_prime_UTR_variant	ENSG00000269781	FLJ20306	Eldjarn_smpnorm_Nature_2023|Sun_Nature_2023|Sun_finemapped_Nature_2023|Repetto_2024_NatHumBehav
OID00339_OID20663	8:106581528:A_T	GZMA	P12544	rs6993770	8	106581528	1	0.231895	a	t	0.7128	0.041046	0.0062064	3.75e-11	++	0	0.450282	1	0.5022	58518	106081528	107081528	Trans	Trans_HC	intron_variant	ENSG00000169946	ZFPM2	NA
OID00339_OID20663	8:79623617:A_G	GZMA	P12544	rs1483573	8	79623617	1	0.0551062	a	g	0.2567	0.049114	0.0064514	2.68e-14	++	0	0.202789	1	0.6525	58518	79055186	80157666	Trans	Trans_HC	intron_variant	ENSG00000104427	ZC2HC1A	Dhindsa_Nature_2023
OID00339_OID20663	9:115995901:C_T	GZMA	P12544	rs10981699	9	115995901	1	0.466241	t	c	0.1157	-0.088447	0.0088	9.11e-24	--	45.5	1.83571	1	0.1755	58518	115415264	116624325	Trans	Trans_HC	intron_variant	ENSG00000136868	SLC31A1	Dhindsa_Nature_2023|Sun_Nature_2023|Sun_finemapped_Nature_2023
OID00339_OID20663	9:116110781:A_G	GZMA	P12544	rs12351134	9	116110781	2	0.0284348	a	g	0.8863	-0.0512017	0.0089221	9.54e-9	--	67.6	3.08384	1	0.07907	58517	115415264	116624325	Trans	Trans_HC	upstream_gene_variant	ENSG00000119411	BSPRY	Sun_finemapped_Nature_2023
OID00339_OID20663	9:117695685:C_T	GZMA	P12544	rs10081728	9	117695685	1	0.054555	t	c	0.5896	0.0387083	0.00574	1.55e-11	++	0	0.0227478	1	0.8801	58513	117112063	118196336	Trans	Trans_HC	upstream_gene_variant	ENSG00000106952	TNFSF8	Ferkingstad_2021_NatGen|Eldjarn_nonnorm_Nature_2023
OID00339_OID20663	9:33119818:A_G	GZMA	P12544	rs10121987	9	33119818	1	0.0661094	a	g	0.6885	0.0690801	0.0060728	5.55e-30	++	89.9	9.93963	1	0.001618	58518	32608246	33686079	Trans	Trans_HC	intron_variant	ENSG00000086062	B4GALT1	Sun_Nature_2023|Eldjarn_nonnorm_Nature_2023|Eldjarn_smpnorm_Nature_2023|Ferkingstad_2021_NatGen|Dhindsa_Nature_2023|Sun_finemapped_Nature_2023
OID00340_OID20491	11:307999:G_T	CSF3	P09919	rs28521954	11	307999	1	0.998912	t	g	0.6303	0.0629369	0.0066025	1.54e-21	++	55.9	2.26785	1	0.1321	48836	0	816349	Trans	Trans_HC	intron_variant	ENSG00000185201	IFITM2	Dhindsa_Nature_2023|Sun_Nature_2023|Sun_finemapped_Nature_2023
OID00340_OID20491	17:38127112:A_G	CSF3	P09919	rs4239225	17	38127112	1	0.276669	a	g	0.4715	0.0818792	0.006048	9.30e-42	++	80.7	5.1718	1	0.02296	52598	37334808	38719005	Cis	Cis_HC	intron_variant	ENSG00000167914	GSDMA	Dhindsa_Nature_2023|Sun_Nature_2023|Sun_finemapped_Nature_2023|Repetto_2024_NatHumBehav|Zhang_2022_NatGet_EApop
OID00340_OID20491	19:44153100:A_G	CSF3	P09919	rs4760	19	44153100	1	1	a	g	0.8448	-0.0592677	0.0083656	1.39e-12	--	65.5	2.89968	1	0.0886	51848	43653100	44653100	Trans	Trans_HC	missense_variant	ENSG00000011422	PLAUR	Dhindsa_Nature_2023
OID00340_OID20491	1:36916716:A_G	CSF3	P09919	rs143009827	1	36916716	4	0.999997	a	g	0.0019	0.650438	0.0776364	5.38e-17	-+	70.3	3.36532	1	0.06658	47479	36186186	37517450	Trans	Trans_LC	upstream_gene_variant	ENSG00000116885	OSCP1	Dhindsa_Nature_2023|Sun_finemapped_Nature_2023
OID00340_OID20491	1:36932047:C_T	CSF3	P09919	rs146617729	1	36932047	6	0.977381	t	c	0.0086	0.2973	0.0340459	2.49e-18	++	71.5	3.50612	1	0.06114	49991	36186186	37517450	Trans	Trans_HC	missense_variant	ENSG00000119535	CSF3R	Dhindsa_Nature_2023|Sun_finemapped_Nature_2023
OID00340_OID20491	1:36937878:C_T	CSF3	P09919	rs3918018	1	36937878	5	1	t	c	0.0305	0.226249	0.018277	3.40e-35	++	64.5	2.81335	1	0.09348	51848	36186186	37517450	Trans	Trans_HC	missense_variant	ENSG00000119535	CSF3R	Dhindsa_Nature_2023|Sun_finemapped_Nature_2023
OID00340_OID20491	1:36940984:C_T	CSF3	P09919	rs142999683	1	36940984	3	0.999999	t	c	0.0015	0.824579	0.0807039	1.66e-24	++	0	0.0050697	1	0.9432	47682	36186186	37517450	Trans	Trans_HC	missense_variant	ENSG00000119535	CSF3R	Dhindsa_Nature_2023|Sun_finemapped_Nature_2023
OID00340_OID20491	1:36943916:C_G	CSF3	P09919	rs3917932	1	36943916	1	1	c	g	0.4222	0.163266	0.0061485	2.33e-155	++	92.7	13.6137	1	0.0002245	52596	36186186	37517450	Trans	Trans_HC	intron_variant	ENSG00000119535	CSF3R	Dhindsa_Nature_2023|Sun_Nature_2023|Eldjarn_smpnorm_Nature_2023|Sun_finemapped_Nature_2023|Repetto_2024_NatHumBehav
OID00340_OID20491	1:36945713:C_T	CSF3	P09919	rs3917922	1	36945713	2	0.998902	t	c	0.0132	0.581332	0.0281005	4.48e-95	++	91.8	12.2096	1	0.0004754	51848	36186186	37517450	Trans	Trans_HC	intron_variant	ENSG00000119535	CSF3R	Dhindsa_Nature_2023|Sun_finemapped_Nature_2023
OID00340_OID20491	6:31319923:C_G	CSF3	P09919	rs36057735	6	31319923	NA	NA	c	g	0.8012	-0.0636455	0.0077415	2.01e-16	--	53.6	2.1537	1	0.1422	51431	25500000	34000000	Trans	Trans_HC	upstream_gene_variant	ENSG00000271581	XXbac-BPG248L24.12	Dhindsa_Nature_2023
OID00340_OID20491	7:28273719:G_T	CSF3	P09919	rs6944995	7	28273719	2	0.525626	t	g	0.146	0.0464528	0.0085658	5.86e-8	++	0	0.0801454	1	0.7771	52597	28224374	29224374	Trans	Trans_LC	intron_variant	ENSG00000234336	JAZF1-AS1	NA
OID00340_OID20491	7:28724374:G_T	CSF3	P09919	rs56388170	7	28724374	1	0.998326	t	g	0.2893	-0.0516451	0.0067248	1.59e-14	--	0	0.0782657	1	0.7797	52598	28224374	29224374	Trans	Trans_HC	intron_variant	ENSG00000146592	CREB5	Sun_Nature_2023|Sun_finemapped_Nature_2023
OID00341_OID20917	10:63719739:C_T	DRAXIN	Q8NBI3	rs4948492	10	63719739	1	0.318927	t	c	0.661	-0.0925998	0.0057163	5.10e-59	--	67.8	3.10681	1	0.07797	58057	63188878	64278606	Trans	Trans_HC	intron_variant	ENSG00000150347	ARID5B	Sun_Nature_2023|Sun_finemapped_Nature_2023
OID00341_OID20917	10:81036007:A_G	DRAXIN	Q8NBI3	rs1250540	10	81036007	1	0.231165	a	g	0.6202	-0.0500202	0.0056229	5.80e-19	--	0	0.009258	1	0.9233	57307	80532532	81567040	Trans	Trans_HC	intron_variant	ENSG00000108175	ZMIZ1	Sun_Nature_2023|Dhindsa_Nature_2023|Sun_finemapped_Nature_2023
OID00341_OID20917	13:72513420:A_G	DRAXIN	Q8NBI3	rs73217470	13	72513420	1	0.506267	a	g	0.9529	0.085925	0.0129215	2.94e-11	++	0	0.0128411	1	0.9098	58057	72013420	73013420	Trans	Trans_HC	intergenic_variant	-	-	NA
OID00341_OID20917	15:81888706:C_G	DRAXIN	Q8NBI3	rs2672086	15	81888706	1	0.156503	c	g	0.2251	0.0530806	0.0064986	3.14e-16	++	79.5	4.88677	1	0.02706	58057	81321475	82421556	Trans	Trans_HC	intron_variant	ENSG00000259594	CTD-2034I4.2	Sun_Nature_2023|Sun_finemapped_Nature_2023
OID00341_OID20917	16:85512776:C_T	DRAXIN	Q8NBI3	rs12929403	16	85512776	3	0.431284	t	c	0.4893	-0.0318691	0.005521	7.82e-9	--	0	0.788171	1	0.3747	56374	85500031	86521624	Trans	Trans_HC	intergenic_variant	-	-	NA
OID00341_OID20917	16:86003058:C_T	DRAXIN	Q8NBI3	rs4843326	16	86003058	2	0.3696	t	c	0.2016	-0.059006	0.0068795	9.73e-18	--	85.7	6.99003	1	0.008197	57307	85500031	86521624	Trans	Trans_HC	intergenic_variant	-	-	NA
OID00341_OID20917	16:86016401:C_G	DRAXIN	Q8NBI3	rs9927316	16	86016401	1	0.765663	c	g	0.7629	-0.0853614	0.0064274	2.99e-40	--	0	0.59643	1	0.4399	58057	85500031	86521624	Trans	Trans_HC	intron_variant	ENSG00000269667	RP11-542M13.2	Sun_Nature_2023|Sun_finemapped_Nature_2023
OID00341_OID20917	19:33743697:A_G	DRAXIN	Q8NBI3	rs7508294	19	33743697	1	0.321003	a	g	0.337	0.0550343	0.0057623	1.29e-21	++	0	0.159301	1	0.6898	57307	33239710	34261733	Trans	Trans_HC	intergenic_variant	-	-	Sun_Nature_2023|Sun_finemapped_Nature_2023
OID00341_OID20917	19:33750610:C_T	DRAXIN	Q8NBI3	rs68187643	19	33750610	2	0.342826	t	c	0.0927	0.0446388	0.0094492	2.31e-6	++	0	0.0938097	1	0.7594	57307	33239710	34261733	Trans	Trans_LC	intergenic_variant	-	-	NA
OID00341_OID20917	19:49227043:A_G	DRAXIN	Q8NBI3	rs11666792	19	49227043	1	0.141893	a	g	0.5339	0.0584565	0.0054589	9.29e-27	++	83.4	6.00888	1	0.01423	58055	48603447	49759856	Trans	Trans_HC	intron_variant	ENSG00000105538	RASIP1	Dhindsa_Nature_2023|Sun_Nature_2023|Sun_finemapped_Nature_2023
OID00341_OID20917	1:11685077:C_T	DRAXIN	Q8NBI3	rs141623796	1	11685077	8	1	t	c	0.0159	0.318443	0.0267846	1.35e-32	++	0	0.115742	1	0.7337	50963	10598536	12498326	Cis	Cis_HC	intergenic_variant	-	-	Koprulu_NatMetab_2023|Sun_finemapped_Nature_2023
OID00341_OID20917	1:11724708:C_T	DRAXIN	Q8NBI3	rs55706902	1	11724708	1	1	t	c	0.8126	0.339517	0.007281	1.16e-474	++	75.9	4.14296	1	0.04181	58057	10598536	12498326	Cis	Cis_HC	non_coding_transcript_exon_variant	ENSG00000116663	FBXO6	Sun_Nature_2023|Koprulu_NatMetab_2023|Sun_finemapped_Nature_2023|Repetto_2024_NatHumBehav
OID00341_OID20917	1:11725436:C_T	DRAXIN	Q8NBI3	rs3117065	1	11725436	4	0.518435	t	c	0.5318	-0.0325064	0.0057088	1.24e-8	--	0	0.606827	1	0.436	57301	10598536	12498326	Cis	Cis_HC	intron_variant	ENSG00000116663	FBXO6	Koprulu_NatMetab_2023|Sun_finemapped_Nature_2023|Repetto_2024_NatHumBehav
OID00341_OID20917	1:11749485:A_T	DRAXIN	Q8NBI3	rs111886081	1	11749485	2	1	a	t	0.1714	0.306492	0.0076185	7.16e-354	++	0	0.0433489	1	0.8351	57026	10598536	12498326	Cis	Cis_HC	intron_variant	ENSG00000116670	MAD2L2	Dhindsa_Nature_2023|Koprulu_NatMetab_2023|Sun_finemapped_Nature_2023|Png_2021_NatComms
OID00341_OID20917	1:11751624:A_C	DRAXIN	Q8NBI3	rs183507097	1	11751624	7	1	a	c	0.0119	0.514949	0.0320854	5.78e-58	++	0	0.425914	1	0.514	50963	10598536	12498326	Cis	Cis_HC	5_prime_UTR_variant	ENSG00000116670	MAD2L2	Sun_finemapped_Nature_2023
OID00341_OID20917	1:11752140:A_G	DRAXIN	Q8NBI3	rs6679089	1	11752140	5	1	a	g	0.0554	-0.571663	0.0126663	8.48e-445	--	92.5	13.3536	1	0.0002579	57026	10598536	12498326	Cis	Cis_HC	intron_variant	ENSG00000162490	DRAXIN	Sun_Nature_2023|Dhindsa_Nature_2023|Koprulu_NatMetab_2023|Sun_finemapped_Nature_2023|Repetto_2024_NatHumBehav
OID00341_OID20917	1:11773579:G_T	DRAXIN	Q8NBI3	rs12565954	1	11773579	10	0.579391	t	g	0.3277	0.160088	0.0060553	5.05e-154	++	61.1	2.57186	1	0.1088	58057	10598536	12498326	Cis	Cis_HC	intron_variant	ENSG00000162490	DRAXIN	Sun_finemapped_Nature_2023
OID00341_OID20917	1:11779499:C_T	DRAXIN	Q8NBI3	rs4846028	1	11779499	6	1	t	c	0.2696	0.185025	0.0066607	7.86e-170	++	92.3	12.9952	1	0.0003123	52978	10598536	12498326	Cis	Cis_HC	intron_variant	ENSG00000162490	DRAXIN	Sun_finemapped_Nature_2023
OID00341_OID20917	1:11787692:A_G	DRAXIN	Q8NBI3	rs36029298	1	11787692	3	0.765677	a	g	0.708	0.161094	0.0063329	9.67e-143	++	62.7	2.67977	1	0.1016	57026	10598536	12498326	Cis	Cis_HC	downstream_gene_variant	ENSG00000162490	DRAXIN	Dhindsa_Nature_2023|Sun_finemapped_Nature_2023
OID00341_OID20917	1:11801023:C_T	DRAXIN	Q8NBI3	rs17875920	1	11801023	9	0.956313	t	c	0.848	0.117434	0.0079366	1.54e-49	++	36.5	1.57394	1	0.2096	58057	10598536	12498326	Cis	Cis_HC	intron_variant	ENSG00000177674	AGTRAP	Sun_finemapped_Nature_2023
OID00341_OID20917	1:25076059:C_T	DRAXIN	Q8NBI3	rs183053322	1	25076059	2	0.868138	t	c	0.0143	-0.156423	0.0269667	6.61e-9	--	0	0.0462596	1	0.8297	57026	24741056	25761960	Trans	Trans_HC	intron_variant	ENSG00000169504	CLIC4	NA
OID00341_OID20917	1:25251923:A_T	DRAXIN	Q8NBI3	rs760805	1	25251923	1	0.177223	a	t	0.4291	-0.0409713	0.0057384	9.34e-13	--	47.6	1.90699	1	0.1673	58057	24741056	25761960	Trans	Trans_HC	intron_variant	ENSG00000020633	RUNX3	NA
OID00341_OID20917	2:162958360:C_T	DRAXIN	Q8NBI3	rs11695224	2	162958360	1	0.617183	t	c	0.9298	0.0759508	0.0111207	8.51e-12	++	0	0.402587	1	0.5258	57307	162458360	163464301	Trans	Trans_HC	intergenic_variant	-	-	NA
OID00341_OID20917	2:232581900:A_G	DRAXIN	Q8NBI3	rs11899963	2	232581900	1	0.158353	a	g	0.7753	-0.0484779	0.006585	1.81e-13	--	0	0.816164	1	0.3663	57640	232073944	233084807	Trans	Trans_HC	downstream_gene_variant	ENSG00000187514	PTMA	NA
OID00341_OID20917	2:43464818:A_G	DRAXIN	Q8NBI3	rs113542380	2	43464818	1	0.618613	a	g	0.0749	0.074354	0.0104893	1.36e-12	++	19.8	1.24715	1	0.2641	58057	42953721	44262112	Trans	Trans_HC	intron_variant	ENSG00000115970	THADA	NA
OID00341_OID20917	2:60581094:C_T	DRAXIN	Q8NBI3	rs7573683	2	60581094	2	0.716195	t	c	0.458	-0.0457846	0.0054413	3.95e-17	--	43.1	1.75611	1	0.1851	58057	59857699	61086100	Trans	Trans_HC	upstream_gene_variant	ENSG00000228590	AC007381.3	Sun_finemapped_Nature_2023
OID00341_OID20917	2:60583370:A_G	DRAXIN	Q8NBI3	rs76529516	2	60583370	1	1	a	g	0.9729	-0.212958	0.0168059	8.49e-37	--	61.1	2.57079	1	0.1089	58057	59857699	61086100	Trans	Trans_HC	upstream_gene_variant	ENSG00000228590	AC007381.3	Sun_Nature_2023|Sun_finemapped_Nature_2023
OID00341_OID20917	2:60588850:A_G	DRAXIN	Q8NBI3	rs184837	2	60588850	3	0.530258	a	g	0.6401	0.0350709	0.0057435	1.02e-9	++	52.3	2.09686	1	0.1476	56890	59857699	61086100	Trans	Trans_HC	intron_variant	ENSG00000223929	AC007381.2	Sun_finemapped_Nature_2023
OID00341_OID20917	2:60623710:C_T	DRAXIN	Q8NBI3	rs243060	2	60623710	4	0.275668	t	c	0.3527	-0.002677	0.0057055	0.639	-+	10.4	1.11621	1	0.2907	58057	59857699	61086100	Trans	Trans_LC	intergenic_variant	-	-	Sun_finemapped_Nature_2023
OID00341_OID20917	3:128323424:C_G	DRAXIN	Q8NBI3	rs6782228	3	128323424	1	0.338144	c	g	0.2693	0.0478415	0.0061243	5.64e-15	++	0	0.000409	1	0.9839	58057	127797569	128920557	Trans	Trans_HC	intergenic_variant	-	-	NA
OID00341_OID20917	3:128347876:G_T	DRAXIN	Q8NBI3	rs2712383	3	128347876	2	0.0713452	t	g	0.2318	0.0177291	0.0064364	0.00588	++	0	0.447529	1	0.5035	57640	127797569	128920557	Trans	Trans_LC	intron_variant	ENSG00000163902	RPN1	NA
OID00341_OID20917	3:47087837:A_T	DRAXIN	Q8NBI3	rs13063578	3	47087837	1	0.998857	a	t	0.3945	-0.0642875	0.0056399	4.24e-30	--	0	1.56e-05	1	0.9968	55492	46425539	48085516	Trans	Trans_HC	intron_variant	ENSG00000181555	SETD2	Dhindsa_Nature_2023|Sun_Nature_2023|Sun_finemapped_Nature_2023
OID00341_OID20917	4:153001219:A_G	DRAXIN	Q8NBI3	rs17361097	4	153001219	1	0.505509	a	g	0.4399	0.0600235	0.0054934	8.61e-28	++	62.3	2.65561	1	0.1032	58057	152452665	153533609	Trans	Trans_HC	intergenic_variant	-	-	Sun_Nature_2023|Sun_finemapped_Nature_2023
OID00341_OID20917	4:187169167:C_T	DRAXIN	Q8NBI3	rs1973612	4	187169167	NA	NA	t	c	0.5117	-0.0403662	0.0054287	1.04e-13	--	98.2	54.7768	1	1.35e-13	58057	186639939	187674683	Trans	Trans_LC	intron_variant	ENSG00000164344	KLKB1	Png_2021_NatComms|Repetto_2024_NatHumBehav
OID00341_OID20917	5:143188976:A_G	DRAXIN	Q8NBI3	rs180798958	5	143188976	1	0.751917	a	g	0.0181	-0.187033	0.0211019	7.77e-19	--	72.9	3.69391	1	0.05461	54999	142688976	143889639	Trans	Trans_HC	intron_variant	ENSG00000249881	CTB-57H20.1	Sun_Nature_2023|Sun_finemapped_Nature_2023
OID00341_OID20917	5:157939414:A_C	DRAXIN	Q8NBI3	rs6888349	5	157939414	2	0.494946	a	c	0.2548	-0.0710229	0.0062514	6.53e-30	--	78.5	4.64994	1	0.03105	58057	157310085	158944274	Trans	Trans_HC	intron_variant	ENSG00000254135	RP11-32D16.1	Sun_finemapped_Nature_2023
OID00341_OID20917	5:158247378:C_T	DRAXIN	Q8NBI3	rs4704963	5	158247378	1	0.245221	t	c	0.9249	0.167259	0.0103499	9.58e-59	++	0	0.974286	1	0.3236	58057	157310085	158944274	Trans	Trans_HC	intron_variant	ENSG00000164330	EBF1	Dhindsa_Nature_2023|Sun_Nature_2023|Sun_finemapped_Nature_2023
OID00341_OID20917	5:88117027:A_T	DRAXIN	Q8NBI3	rs244761	5	88117027	1	0.132345	a	t	0.689	-0.0680386	0.0058749	5.13e-31	--	45.5	1.83503	1	0.1755	58057	87492873	88706889	Trans	Trans_HC	intron_variant	ENSG00000081189	MEF2C	Sun_Nature_2023|Sun_finemapped_Nature_2023
OID00341_OID20917	6:135435501:C_T	DRAXIN	Q8NBI3	rs9483788	6	135435501	1	0.999952	t	c	0.7439	0.0591	0.0062361	2.62e-21	++	0	0.274365	1	0.6004	58057	134931318	135968310	Trans	Trans_HC	intergenic_variant	-	-	Sun_Nature_2023|Sun_finemapped_Nature_2023
OID00341_OID20917	6:135677202:A_G	DRAXIN	Q8NBI3	rs2614258	6	135677202	2	0.22067	a	g	0.3798	0.0316452	0.0055839	1.45e-8	++	0	0.194201	1	0.6594	58057	134931318	135968310	Trans	Trans_HC	intron_variant	ENSG00000135541	AHI1	NA
OID00341_OID20917	6:44584387:A_G	DRAXIN	Q8NBI3	rs4714801	6	44584387	1	0.424582	a	g	0.6839	0.0447932	0.0058464	1.84e-14	++	68.4	3.16729	1	0.07513	58057	44046869	45104277	Trans	Trans_HC	intergenic_variant	-	-	Sun_Nature_2023|Sun_finemapped_Nature_2023
OID00341_OID20917	7:127014438:C_T	DRAXIN	Q8NBI3	rs139681633	7	127014438	2	0.999965	t	c	0.9956	-0.309719	0.0428178	4.71e-13	--	0	0.271918	1	0.602	53107	126175042	128019243	Trans	Trans_HC	missense_variant	ENSG00000048405	ZNF800	Dhindsa_Nature_2023|Sun_finemapped_Nature_2023
OID00341_OID20917	7:127015083:A_G	DRAXIN	Q8NBI3	rs62621812	7	127015083	1	1	a	g	0.0226	0.26137	0.0191846	2.88e-42	++	0	0.263011	1	0.6081	57307	126175042	128019243	Trans	Trans_HC	missense_variant	ENSG00000048405	ZNF800	Dhindsa_Nature_2023|Sun_Nature_2023|Sun_finemapped_Nature_2023|Repetto_2024_NatHumBehav
OID00341_OID20917	7:127147628:A_G	DRAXIN	Q8NBI3	rs12671806	7	127147628	3	0.107192	a	g	0.5962	-0.0369933	0.0055219	2.09e-11	--	82.7	5.76756	1	0.01632	58057	126175042	128019243	Trans	Trans_HC	intergenic_variant	-	-	Sun_finemapped_Nature_2023
OID00341_OID20917	7:56047572:C_T	DRAXIN	Q8NBI3	rs60160896	7	56047572	1	0.989319	t	c	0.4106	0.056508	0.0055133	1.19e-24	++	83.3	5.97383	1	0.01452	58057	55439374	56803746	Trans	Trans_HC	missense_variant	ENSG00000146729	GBAS	Dhindsa_Nature_2023|Sun_Nature_2023|Sun_finemapped_Nature_2023
OID00341_OID20917	7:74285969:C_T	DRAXIN	Q8NBI3	rs2529269	7	74285969	1	0.636953	t	c	0.2906	0.0466786	0.0061741	4.02e-14	++	0	0.0201031	1	0.8872	55625	73756859	74859358	Trans	Trans_HC	intron_variant	ENSG00000160828	STAG3L2	NA
OID00341_OID20917	8:130597858:A_C	DRAXIN	Q8NBI3	rs7005227	8	130597858	1	0.222679	a	c	0.2773	-0.0792358	0.0060538	3.83e-39	--	19.5	1.24165	1	0.2652	58057	129990213	131187419	Trans	Trans_HC	intron_variant	ENSG00000229140	CCDC26	Sun_Nature_2023|Sun_finemapped_Nature_2023
OID00341_OID20917	8:130605291:C_G	DRAXIN	Q8NBI3	rs1821340	8	130605291	2	0.17312	c	g	0.154	-0.0094735	0.0075533	0.21	+-	11.1	1.12531	1	0.2888	58057	129990213	131187419	Trans	Trans_LC	intron_variant	ENSG00000229140	CCDC26	Sun_Nature_2023|Sun_finemapped_Nature_2023
OID00342_OID21048	11:126232337:C_T	SCARF2	Q96GP6	rs4055121	11	126232337	1	0.449422	t	c	0.1376	-0.0730356	0.0072849	1.18e-23	--	8.8	1.09648	1	0.295	58831	125718153	126778203	Trans	Trans_HC	intron_variant	ENSG00000110080	ST3GAL4	Sun_Nature_2023|Eldjarn_nonnorm_Nature_2023|Eldjarn_smpnorm_Nature_2023|Dhindsa_Nature_2023|Sun_finemapped_Nature_2023
OID00342_OID21048	12:590545:A_G	SCARF2	Q96GP6	rs215225	12	590545	1	0.949497	a	g	0.5714	-0.055226	0.0050402	6.14e-28	--	0	0.760377	1	0.3832	58831	73870	1115656	Trans	Trans_HC	intron_variant	ENSG00000139044	B4GALNT3	Eldjarn_smpnorm_Nature_2023|Sun_Nature_2023|Sun_finemapped_Nature_2023
OID00342_OID21048	15:43933941:C_T	SCARF2	Q96GP6	rs139097404	15	43933941	1	0.216909	t	c	0.9715	0.110112	0.0161264	8.61e-12	++	0	0.130293	1	0.7181	58830	43320717	44528047	Trans	Trans_HC	intron_variant	ENSG00000166762	CATSPER2	Dhindsa_Nature_2023
OID00342_OID21048	16:20357281:C_T	SCARF2	Q96GP6	rs12934455	16	20357281	1	0.128092	t	c	0.1669	-0.0518102	0.0067228	1.29e-14	--	0	0.0495876	1	0.8238	58831	19852863	20892332	Trans	Trans_HC	intron_variant	ENSG00000169344	UMOD	Dhindsa_Nature_2023|Sun_Nature_2023|Sun_finemapped_Nature_2023
OID00342_OID21048	17:7069412:A_G	SCARF2	Q96GP6	rs186021206	17	7069412	1	0.999738	a	g	0.0065	0.538485	0.036003	1.41e-50	++	89.4	9.39689	1	0.002174	52236	6489296	7673279	Trans	Trans_HC	intergenic_variant	-	-	Sun_Nature_2023|Ferkingstad_2021_NatGen|Eldjarn_nonnorm_Nature_2023|Dhindsa_Nature_2023|Sun_finemapped_Nature_2023
OID00342_OID21048	17:7074125:A_G	SCARF2	Q96GP6	rs62061426	17	7074125	2	0.14487	a	g	0.202	0.0482608	0.0062829	1.57e-14	++	0	0.242872	1	0.6221	58081	6489296	7673279	Trans	Trans_HC	downstream_gene_variant	ENSG00000141505	ASGR1	Dhindsa_Nature_2023|Sun_finemapped_Nature_2023
OID00342_OID21048	17:79220224:C_G	SCARF2	Q96GP6	rs2725405	17	79220224	1	0.980872	c	g	0.4419	0.0424527	0.0050347	3.40e-17	++	0	0.124957	1	0.7237	58831	78700716	79773485	Trans	Trans_HC	missense_variant	ENSG00000157637	SLC38A10	Dhindsa_Nature_2023
OID00342_OID21048	1:179526214:C_T	SCARF2	Q96GP6	rs61747728	1	179526214	1	0.519236	t	c	0.0379	0.105847	0.0132778	1.56e-15	++	0	0.596123	1	0.4401	57383	178973273	180187110	Trans	Trans_HC	missense_variant	ENSG00000116218	NPHS2	Eldjarn_nonnorm_Nature_2023|Ferkingstad_2021_NatGen|Sun_Nature_2023|Dhindsa_Nature_2023|Sun_finemapped_Nature_2023
OID00342_OID21048	1:44243049:C_T	SCARF2	Q96GP6	rs11587427	1	44243049	1	0.237383	t	c	0.7372	-0.0400901	0.005663	1.45e-12	--	67.6	3.08703	1	0.07892	58831	43648617	44883914	Trans	Trans_HC	intron_variant	ENSG00000126091	ST3GAL3	NA
OID00342_OID21048	22:20783485:A_C	SCARF2	Q96GP6	rs5997411	22	20783485	2	0.730476	a	c	0.1696	0.21742	0.0068126	1.69e-223	++	46.8	1.87814	1	0.1705	58831	19766011	21449366	Cis	Cis_HC	intron_variant	ENSG00000244486	SCARF2	Dhindsa_Nature_2023|Eldjarn_nonnorm_Nature_2023|Eldjarn_smpnorm_Nature_2023|Ferkingstad_2021_NatGen|Sun_finemapped_Nature_2023|Pietzner_2021_Science|Zhang_2022_NatGet_EApop
OID00342_OID21048	22:20784550:A_G	SCARF2	Q96GP6	rs7289390	22	20784550	5	0.896192	a	g	0.936	0.144346	0.0105639	1.66e-42	++	87.2	7.82805	1	0.005144	58081	19766011	21449366	Cis	Cis_HC	intron_variant	ENSG00000244486	SCARF2	Dhindsa_Nature_2023|Sun_finemapped_Nature_2023
OID00342_OID21048	22:20789960:A_G	SCARF2	Q96GP6	rs9622791	22	20789960	4	0.555115	a	g	0.079	0.131687	0.0095748	4.86e-43	++	0	0.338043	1	0.561	58081	19766011	21449366	Cis	Cis_HC	intron_variant	ENSG00000244486	SCARF2	Pietzner_2021_Science|Zhang_2022_NatGet_EApop
OID00342_OID21048	22:20790723:C_G	SCARF2	Q96GP6	rs9610955	22	20790723	6	0.422727	c	g	0.1927	-0.378434	0.0064999	1.15e-738	--	98.4	63.584	1	1.54e-15	58829	19766011	21449366	Cis	Cis_HC	intron_variant	ENSG00000244486	SCARF2	Dhindsa_Nature_2023|Ferkingstad_2021_NatGen|Eldjarn_nonnorm_Nature_2023|Eldjarn_smpnorm_Nature_2023|Sun_Nature_2023|Sun_finemapped_Nature_2023|Sun_2018_Nature|Koprulu_NatMetab_2023|Png_2021_NatComms|Repetto_2024_NatHumBehav|Zhang_2022_NatGet_AApop|Zhang_2022_NatGet_EApop|Pietzner_2021_Science|Pietzner_2021_NatComm
OID00342_OID21048	22:20807569:C_G	SCARF2	Q96GP6	rs73156950	22	20807569	8	0.944682	c	g	0.0175	-0.411253	0.0241079	3.00e-65	--	44.9	1.81625	1	0.1778	48969	19766011	21449366	Cis	Cis_HC	intron_variant	ENSG00000099910	KLHL22	NA
OID00342_OID21048	22:44324727:C_G	SCARF2	Q96GP6	rs738409	22	44324727	1	0.370591	c	g	0.7809	-0.0433962	0.0061624	1.89e-12	--	34.8	1.53271	1	0.2157	58831	43824727	44824855	Trans	Trans_HC	missense_variant	ENSG00000100344	PNPLA3	Dhindsa_Nature_2023
OID00342_OID21048	2:172380390:C_T	SCARF2	Q96GP6	rs6706526	2	172380390	3	0.591537	t	c	0.4708	0.0532533	0.005014	2.38e-26	++	36.5	1.57472	1	0.2095	58831	171637417	173038042	Trans	Trans_HC	intron_variant	ENSG00000071967	CYBRD1	Dhindsa_Nature_2023|Sun_Nature_2023|Sun_finemapped_Nature_2023
OID00342_OID21048	2:172398557:A_G	SCARF2	Q96GP6	rs56412116	2	172398557	1	0.108249	a	g	0.8027	-0.0724448	0.006342	3.21e-30	--	0	0.277491	1	0.5984	58831	171637417	173038042	Trans	Trans_HC	intron_variant	ENSG00000071967	CYBRD1	Dhindsa_Nature_2023|Sun_Nature_2023|Sun_finemapped_Nature_2023
OID00342_OID21048	2:172411153:A_G	SCARF2	Q96GP6	rs62181680	2	172411153	2	0.524992	a	g	0.0088	0.220879	0.0272095	4.75e-16	++	0	0.182367	1	0.6693	56804	171637417	173038042	Trans	Trans_HC	missense_variant	ENSG00000071967	CYBRD1	Dhindsa_Nature_2023|Sun_finemapped_Nature_2023
OID00342_OID21048	2:27730940:C_T	SCARF2	Q96GP6	rs1260326	2	27730940	1	0.951641	t	c	0.3989	-0.0368342	0.0051045	5.35e-13	--	86.6	7.46127	1	0.006304	58830	27098097	28242603	Trans	Trans_HC	missense_variant	ENSG00000084734	GCKR	Sun_Nature_2023|Dhindsa_Nature_2023|Eldjarn_smpnorm_Nature_2023|Sun_finemapped_Nature_2023
OID00342_OID21048	8:9183596:A_G	SCARF2	Q96GP6	rs4841132	8	9183596	1	0.368419	a	g	0.09	0.0578506	0.0087606	4.02e-11	++	0	0.693559	1	0.405	58831	8683596	9683596	Trans	Trans_HC	non_coding_transcript_exon_variant	ENSG00000254235	RP11-115J16.1	NA
OID00342_OID21048	9:136131461:A_G	SCARF2	Q96GP6	rs8176741	9	136131461	2	0.139195	a	g	0.0674	0.152029	0.0100829	2.26e-51	++	88.5	8.7034	1	0.003176	58831	135564133	136856448	Trans	Trans_HC	non_coding_transcript_exon_variant	ENSG00000175164	ABO	Dhindsa_Nature_2023|Ferkingstad_2021_NatGen|Eldjarn_nonnorm_Nature_2023|Eldjarn_smpnorm_Nature_2023|Sun_finemapped_Nature_2023
OID00342_OID21048	9:136149399:A_G	SCARF2	Q96GP6	rs507666	9	136149399	1	0.367509	a	g	0.1901	-0.104726	0.0064328	1.37e-59	--	88.5	8.673	1	0.00323	58414	135564133	136856448	Trans	Trans_HC	intron_variant	ENSG00000175164	ABO	Dhindsa_Nature_2023|Sun_Nature_2023|Sun_finemapped_Nature_2023|Pietzner_2021_Science|Pietzner_2021_NatComm
OID00343_OID20933	10:17848192:C_G	GFRA3	O60609	rs369705328	10	17848192	1	0.999478	c	g	0.128	0.0930269	0.0088712	9.98e-26	++	67.8	3.1091	1	0.07786	50820	17276487	18798132	Trans	Trans_HC	upstream_gene_variant	ENSG00000183748	MRC1L1	Sun_finemapped_Nature_2023
OID00343_OID20933	10:18103401:C_T	GFRA3	O60609	rs2477648	10	18103401	2	1	t	c	0.3558	0.0538395	0.0063424	2.09e-17	?+	0	0	0	1	46451	17276487	18798132	Trans	Trans_LC	intron_variant	ENSG00000120586	MRC1	Sun_Nature_2023|Sun_finemapped_Nature_2023
OID00343_OID20933	10:18227444:A_G	GFRA3	O60609	rs483809	10	18227444	3	0.454341	a	g	0.8032	0.0588976	0.0073198	8.53e-16	++	0	0.324066	1	0.5692	51811	17276487	18798132	Trans	Trans_HC	intergenic_variant	-	-	NA
OID00343_OID20933	10:89990905:G_T	GFRA3	O60609	rs10887793	10	89990905	1	0.796251	t	g	0.4494	0.0604169	0.0057945	1.87e-25	++	0	0.650831	1	0.4198	52978	89479667	90493044	Trans	Trans_HC	intergenic_variant	-	-	Sun_Nature_2023|Sun_finemapped_Nature_2023
OID00343_OID20933	10:96038686:A_G	GFRA3	O60609	rs11187838	10	96038686	1	0.362828	a	g	0.4375	-0.0435121	0.0057926	5.84e-14	--	0	0.759645	1	0.3834	52978	95514622	96538686	Trans	Trans_HC	intron_variant	ENSG00000138193	PLCE1	Dhindsa_Nature_2023
OID00343_OID20933	11:11169868:A_C	GFRA3	O60609	rs11043115	11	11169868	1	0.961722	a	c	0.3935	0.0421959	0.0059183	1.01e-12	++	0	0.022648	1	0.8804	52978	10669868	11669868	Trans	Trans_HC	intron_variant	ENSG00000254401	RP11-179A10.1	NA
OID00343_OID20933	11:126234820:C_G	GFRA3	O60609	rs78689694	11	126234820	NA	NA	c	g	0.1346	-0.0842634	0.0086602	2.25e-22	--	0	0.0016437	1	0.9677	49961	125708378	126759223	Trans	Trans_HC	intron_variant	ENSG00000110080	ST3GAL4	Sun_Nature_2023|Sun_finemapped_Nature_2023
OID00343_OID20933	11:48093445:C_T	GFRA3	O60609	rs10742826	11	48093445	1	0.121174	t	c	0.6872	0.0516395	0.006256	1.53e-16	++	0	0.22735	1	0.6335	51554	47558313	48687178	Trans	Trans_HC	intron_variant	ENSG00000149177	PTPRJ	Sun_Nature_2023|Dhindsa_Nature_2023|Sun_finemapped_Nature_2023
OID00343_OID20933	12:115744381:C_T	GFRA3	O60609	rs1618875	12	115744381	1	0.900623	t	c	0.4913	0.192318	0.005826	5.79e-239	++	79	4.76387	1	0.02906	52978	115108757	116338648	Trans	Trans_HC	intergenic_variant	-	-	Sun_Nature_2023|Sun_finemapped_Nature_2023|Png_2021_NatComms|Repetto_2024_NatHumBehav
OID00343_OID20933	12:1161587:C_T	GFRA3	O60609	rs1344443	12	1161587	4	0.251773	t	c	0.7483	-0.0354073	0.0066594	1.06e-7	--	0	0.0956167	1	0.7572	52978	0	1169445	Trans	Trans_LC	intron_variant	ENSG00000082805	ERC1	NA
OID00343_OID20933	12:552194:A_G	GFRA3	O60609	rs61916594	12	552194	6	0.336825	a	g	0.4203	-0.0607055	0.0059311	1.38e-24	--	0	0.40949	1	0.5222	52228	0	1169445	Trans	Trans_HC	downstream_gene_variant	ENSG00000120647	CCDC77	Dhindsa_Nature_2023|Sun_finemapped_Nature_2023
OID00343_OID20933	12:5544998:A_G	GFRA3	O60609	rs61534067	12	5544998	1	0.100655	a	g	0.8704	0.0604423	0.008716	4.07e-12	++	0	0.378332	1	0.5385	52978	5042365	6050738	Trans	Trans_HC	intron_variant	ENSG00000185652	NTF3	NA
OID00343_OID20933	12:614206:A_G	GFRA3	O60609	rs76372681	12	614206	2	0.984968	a	g	0.9158	-0.107778	0.0107367	1.03e-23	--	63.5	2.74023	1	0.09785	52978	0	1169445	Trans	Trans_HC	intron_variant	ENSG00000139044	B4GALNT3	Sun_finemapped_Nature_2023
OID00343_OID20933	12:617308:C_T	GFRA3	O60609	rs7306778	12	617308	1	0.379729	t	c	0.1702	-0.126495	0.0077315	3.63e-60	--	76.4	4.22929	1	0.03973	52978	0	1169445	Trans	Trans_HC	intron_variant	ENSG00000139044	B4GALNT3	Sun_Nature_2023|Sun_finemapped_Nature_2023|Repetto_2024_NatHumBehav
OID00343_OID20933	12:621635:C_T	GFRA3	O60609	rs114470253	12	621635	5	0.871972	t	c	0.0872	0.0800946	0.0107952	1.18e-13	++	0	0.736671	1	0.3907	47686	0	1169445	Trans	Trans_HC	intron_variant	ENSG00000139044	B4GALNT3	NA
OID00343_OID20933	12:651078:A_C	GFRA3	O60609	rs117151818	12	651078	7	0.651823	a	c	0.9075	-0.032157	0.0102402	0.00169	--	0	0.434594	1	0.5097	52978	0	1169445	Trans	Trans_LC	intron_variant	ENSG00000139044	B4GALNT3	Sun_finemapped_Nature_2023
OID00343_OID20933	12:661031:A_G	GFRA3	O60609	rs756502	12	661031	3	0.584515	a	g	0.6235	0.0454927	0.0060161	3.97e-14	++	27.8	1.38528	1	0.2392	52228	0	1169445	Trans	Trans_HC	intron_variant	ENSG00000139044	B4GALNT3	Sun_finemapped_Nature_2023
OID00343_OID20933	12:67840467:A_C	GFRA3	O60609	rs1161106	12	67840467	1	0.999966	a	c	0.1304	-0.0786705	0.0087231	1.90e-19	--	0	0.0651703	1	0.7985	52978	67282935	68354408	Trans	Trans_HC	upstream_gene_variant	ENSG00000256172	RP11-473M14.3	Sun_Nature_2023|Sun_finemapped_Nature_2023
OID00343_OID20933	15:38364765:G_T	GFRA3	O60609	rs77785170	15	38364765	1	0.33599	t	g	0.8883	-0.0883867	0.0091311	3.68e-22	--	84.8	6.56898	1	0.01038	52978	37833086	38891194	Trans	Trans_HC	non_coding_transcript_exon_variant	ENSG00000236914	RP11-1008C21.2	Sun_Nature_2023|Sun_finemapped_Nature_2023|Repetto_2024_NatHumBehav
OID00343_OID20933	15:43820717:C_T	GFRA3	O60609	rs55707100	15	43820717	1	0.397278	t	c	0.0307	-0.128167	0.0176443	3.76e-13	--	0	0.0723257	1	0.788	52978	43177979	44528047	Trans	Trans_HC	missense_variant	ENSG00000166963	MAP1A	Dhindsa_Nature_2023
OID00343_OID20933	15:51423625:G_T	GFRA3	O60609	rs111777081	15	51423625	1	0.0194508	t	g	0.8348	-0.0553347	0.0080683	6.97e-12	--	0	0.308878	1	0.5784	49958	50580002	51923625	Trans	Trans_HC	intron_variant	ENSG00000259240	RP11-108K3.1	Sun_Nature_2023|Sun_finemapped_Nature_2023
OID00343_OID20933	16:20392332:A_G	GFRA3	O60609	rs77924615	16	20392332	1	0.235136	a	g	0.1956	-0.0520789	0.007303	9.95e-13	--	0	0.763808	1	0.3821	52978	19852863	20892332	Trans	Trans_HC	intron_variant	ENSG00000169340	PDILT	Dhindsa_Nature_2023
OID00343_OID20933	17:59262040:C_T	GFRA3	O60609	rs2204928	17	59262040	1	0.527926	t	c	0.7874	0.0860335	0.0070473	2.82e-34	++	36	1.56165	1	0.2114	52978	58327831	59812394	Trans	Trans_HC	intron_variant	ENSG00000141376	BCAS3	Sun_Nature_2023|Sun_finemapped_Nature_2023
OID00343_OID20933	17:7069412:A_G	GFRA3	O60609	rs186021206	17	7069412	1	0.999965	a	g	0.0064	0.464749	0.0402719	8.27e-31	++	82	5.5648	1	0.01833	51326	6489296	7673279	Trans	Trans_HC	intergenic_variant	-	-	Sun_Nature_2023|Dhindsa_Nature_2023|Sun_finemapped_Nature_2023
OID00343_OID20933	17:7074125:A_G	GFRA3	O60609	rs62061426	17	7074125	2	0.243924	a	g	0.2027	0.068086	0.0072295	4.61e-21	++	71.3	3.48744	1	0.06184	52228	6489296	7673279	Trans	Trans_HC	downstream_gene_variant	ENSG00000141505	ASGR1	Dhindsa_Nature_2023|Sun_finemapped_Nature_2023
OID00343_OID20933	17:74555748:A_G	GFRA3	O60609	rs55905509	17	74555748	4	0.798352	a	g	0.1924	0.0625817	0.0073541	1.74e-17	++	33.1	1.49424	1	0.2216	52228	74016655	75755011	Trans	Trans_HC	non_coding_transcript_exon_variant	ENSG00000163597	SNHG16	Sun_Nature_2023|Sun_finemapped_Nature_2023
OID00343_OID20933	17:74577247:C_T	GFRA3	O60609	rs62086617	17	74577247	3	0.33061	t	c	0.5362	-0.0559751	0.0058186	6.58e-22	--	70.8	3.4268	1	0.06415	52228	74016655	75755011	Trans	Trans_HC	intron_variant	ENSG00000070731	ST6GALNAC2	Dhindsa_Nature_2023|Sun_finemapped_Nature_2023
OID00343_OID20933	17:75251646:C_T	GFRA3	O60609	rs12938395	17	75251646	2	0.531116	t	c	0.3306	0.0446472	0.0061602	4.24e-13	++	0	0.924464	1	0.3363	52561	74016655	75755011	Trans	Trans_HC	downstream_gene_variant	ENSG00000263718	RP11-285E9.6	NA
OID00343_OID20933	18:24113300:C_T	GFRA3	O60609	rs2186948	18	24113300	1	0.523154	t	c	0.4911	0.0379491	0.0057417	3.86e-11	++	33.6	1.50514	1	0.2199	52978	23613300	24613300	Trans	Trans_HC	intron_variant	ENSG00000134504	KCTD1	NA
OID00343_OID20933	19:422128:C_T	GFRA3	O60609	rs117736448	19	422128	1	0.999998	t	c	0.0336	-0.123707	0.0163009	3.22e-14	--	33.9	1.51365	1	0.2186	51355	0	922128	Trans	Trans_HC	intron_variant	ENSG00000129946	SHC2	NA
OID00343_OID20933	1:201437832:C_T	GFRA3	O60609	rs35383942	1	201437832	1	1	t	c	0.0609	0.127139	0.0121665	1.47e-25	++	0	0.146429	1	0.702	52228	200937832	201958214	Trans	Trans_HC	missense_variant	ENSG00000174307	PHLDA3	Sun_Nature_2023|Dhindsa_Nature_2023|Sun_finemapped_Nature_2023
OID00343_OID20933	1:60152685:A_G	GFRA3	O60609	rs12027119	1	60152685	1	0.373264	a	g	0.3302	0.0496151	0.006145	6.80e-16	++	0	0.273613	1	0.6009	52978	59646753	60676083	Trans	Trans_HC	intron_variant	ENSG00000172456	FGGY	Sun_Nature_2023|Sun_finemapped_Nature_2023
OID00343_OID20933	1:60200871:C_T	GFRA3	O60609	rs34409477	1	60200871	2	0.343713	t	c	0.0921	-0.0662774	0.0101382	6.26e-11	--	66.7	3.00341	1	0.08309	52228	59646753	60676083	Trans	Trans_HC	intron_variant	ENSG00000172456	FGGY	NA
OID00343_OID20933	20:3660947:C_G	GFRA3	O60609	rs2853211	20	3660947	2	0.532372	c	g	0.2232	-0.0583726	0.0072586	8.85e-16	--	0	0.143126	1	0.7052	52228	3160789	4170945	Trans	Trans_HC	intron_variant	ENSG00000149451	ADAM33	Dhindsa_Nature_2023
OID00343_OID20933	20:3662142:C_T	GFRA3	O60609	rs554743	20	3662142	1	0.999951	t	c	0.6971	-0.0631114	0.0063308	2.08e-23	--	31.8	1.46565	1	0.226	52978	3160789	4170945	Trans	Trans_HC	intron_variant	ENSG00000149451	ADAM33	NA
OID00343_OID20933	21:35368402:G_T	GFRA3	O60609	rs12627254	21	35368402	1	0.161863	t	g	0.1306	-0.0602165	0.008527	1.64e-12	--	0	0.199134	1	0.6554	52978	34822889	35895439	Trans	Trans_HC	intergenic_variant	-	-	NA
OID00343_OID20933	2:19309911:C_T	GFRA3	O60609	rs10209121	2	19309911	1	0.248337	t	c	0.5534	-0.0506911	0.0057817	1.83e-18	--	5.2	1.05437	1	0.3045	52978	18809911	19824055	Trans	Trans_HC	intron_variant	ENSG00000236204	AC092594.1	Sun_Nature_2023|Sun_finemapped_Nature_2023
OID00343_OID20933	2:27730940:C_T	GFRA3	O60609	rs1260326	2	27730940	1	0.971005	t	c	0.3975	-0.047538	0.0058608	5.01e-16	--	30.8	1.44606	1	0.2292	52977	27098097	28250546	Trans	Trans_HC	missense_variant	ENSG00000084734	GCKR	Dhindsa_Nature_2023
OID00343_OID20933	3:152335712:C_T	GFRA3	O60609	rs34072575	3	152335712	1	0.170953	t	c	0.6603	-0.0526543	0.006133	9.05e-18	--	0	0.989356	1	0.3199	51575	151819075	152990171	Trans	Trans_HC	intergenic_variant	-	-	NA
OID00343_OID20933	3:153757862:C_T	GFRA3	O60609	rs73158489	3	153757862	1	0.293073	t	c	0.1586	0.0697917	0.0079512	1.67e-18	++	0	0.100859	1	0.7508	52978	153121680	154588411	Trans	Trans_HC	intron_variant	ENSG00000243069	ARHGEF26-AS1	Sun_Nature_2023|Dhindsa_Nature_2023|Sun_finemapped_Nature_2023
OID00343_OID20933	4:103198082:A_G	GFRA3	O60609	rs13135092	4	103198082	1	0.99839	a	g	0.9169	-0.12415	0.0105711	7.56e-32	--	48	1.92298	1	0.1655	52978	102181041	103887161	Trans	Trans_HC	intron_variant	ENSG00000138821	SLC39A8	Dhindsa_Nature_2023|Sun_Nature_2023|Sun_finemapped_Nature_2023
OID00343_OID20933	4:38604470:A_G	GFRA3	O60609	rs337637	4	38604470	1	0.270955	a	g	0.3698	0.0414982	0.0059581	3.28e-12	++	28.4	1.39715	1	0.2372	52978	38102202	39191024	Trans	Trans_HC	intergenic_variant	-	-	NA
OID00343_OID20933	4:86393300:C_T	GFRA3	O60609	rs60028714	4	86393300	1	0.917579	t	c	0.6258	-0.0423881	0.0060124	1.79e-12	--	79.8	4.95641	1	0.02599	52977	85884329	86895430	Trans	Trans_HC	upstream_gene_variant	ENSG00000138639	ARHGAP24	NA
OID00343_OID20933	5:109026663:C_G	GFRA3	O60609	rs3756599	5	109026663	3	0.952651	c	g	0.3296	-0.0636169	0.0061219	2.71e-25	--	1.4	1.01402	1	0.3139	52978	108470422	110712634	Trans	Trans_HC	intron_variant	ENSG00000112893	MAN2A1	Sun_Nature_2023|Dhindsa_Nature_2023|Sun_finemapped_Nature_2023
OID00343_OID20933	5:109150233:C_T	GFRA3	O60609	rs3797686	5	109150233	4	0.278377	t	c	0.5204	0.0329249	0.0057893	1.29e-8	++	0	0.0145351	1	0.904	52978	108470422	110712634	Trans	Trans_HC	intron_variant	ENSG00000112893	MAN2A1	Dhindsa_Nature_2023|Sun_finemapped_Nature_2023
OID00343_OID20933	5:109602811:C_T	GFRA3	O60609	rs4957893	5	109602811	2	0.470235	t	c	0.0835	0.0892283	0.0104467	1.33e-17	++	0	0.164094	1	0.6854	52978	108470422	110712634	Trans	Trans_HC	intergenic_variant	-	-	Sun_finemapped_Nature_2023
OID00343_OID20933	5:109676706:A_G	GFRA3	O60609	rs12654231	5	109676706	1	0.329055	a	g	0.9521	-0.133756	0.0139398	8.37e-22	--	44.5	1.80327	1	0.1793	52978	108470422	110712634	Trans	Trans_HC	intron_variant	ENSG00000186952	TMEM232	Dhindsa_Nature_2023|Sun_finemapped_Nature_2023
OID00343_OID20933	5:137266162:C_G	GFRA3	O60609	rs535532371	5	137266162	4	0.692935	c	g	0.9994	-0.84711	0.146744	7.80e-9	?-	0	0	0	1	46451	136947027	138337371	Cis	Cis_LC	intron_variant	ENSG00000078795	PKD2L2	NA
OID00343_OID20933	5:137471471:A_C	GFRA3	O60609	rs147453727	5	137471471	2	0.0803631	a	c	0.0053	-0.469914	0.0512229	4.56e-20	--	64	2.77563	1	0.09571	50218	136947027	138337371	Cis	Cis_HC	intron_variant	ENSG00000112981	NME5	Dhindsa_Nature_2023|Sun_finemapped_Nature_2023
OID00343_OID20933	5:137480609:A_T	GFRA3	O60609	rs56259296	5	137480609	1	0.999919	a	t	0.3589	0.0893175	0.0067449	5.00e-40	-+	93.2	14.7621	1	0.000122	48320	136947027	138337371	Cis	Cis_LC	intron_variant	ENSG00000112983	BRD8	Dhindsa_Nature_2023|Sun_Nature_2023|Sun_finemapped_Nature_2023|Repetto_2024_NatHumBehav
OID00343_OID20933	5:137523438:A_C	GFRA3	O60609	rs2863	5	137523438	6	0.501759	a	c	0.043	-0.108352	0.0145239	8.64e-14	--	0	0.0147733	1	0.9033	52228	136947027	138337371	Cis	Cis_HC	3_prime_UTR_variant	ENSG00000094880	CDC23	Dhindsa_Nature_2023
OID00343_OID20933	5:137588937:C_T	GFRA3	O60609	rs77536832	5	137588937	5	0.522865	t	c	0.0886	-0.0946726	0.0103975	8.60e-20	--	15.8	1.1876	1	0.2758	52978	136947027	138337371	Cis	Cis_HC	intron_variant	ENSG00000146013	GFRA3	Sun_finemapped_Nature_2023
OID00343_OID20933	5:137591811:C_T	GFRA3	O60609	rs112298738	5	137591811	7	0.0785572	t	c	0.9646	0.0463463	0.0156918	0.00314	-+	30.3	1.43435	1	0.2311	52978	136947027	138337371	Cis	Cis_LC	intron_variant	ENSG00000146013	GFRA3	Dhindsa_Nature_2023|Sun_finemapped_Nature_2023
OID00343_OID20933	5:137603293:A_G	GFRA3	O60609	rs33967909	5	137603293	8	0.939534	a	g	0.2182	-0.0506132	0.0069743	3.95e-13	--	75	3.9995	1	0.04551	52978	136947027	138337371	Cis	Cis_HC	non_coding_transcript_exon_variant	ENSG00000249851	RP11-166J22.1	Dhindsa_Nature_2023|Sun_Nature_2023|Sun_finemapped_Nature_2023
OID00343_OID20933	5:137821892:A_C	GFRA3	O60609	rs185424597	5	137821892	3	0.335544	a	c	0.996	-0.306291	0.0518582	3.50e-9	+-	78.9	4.74868	1	0.02932	49418	136947027	138337371	Cis	Cis_LC	intergenic_variant	-	-	Dhindsa_Nature_2023|Sun_finemapped_Nature_2023
OID00343_OID20933	5:55665469:A_C	GFRA3	O60609	rs184356859	5	55665469	2	0.967738	a	c	0.0059	-0.218029	0.0412342	1.24e-7	--	0	0.925564	1	0.336	48225	55165490	56165490	Trans	Trans_LC	intergenic_variant	-	-	NA
OID00343_OID20933	5:55665490:C_T	GFRA3	O60609	rs6450382	5	55665490	1	0.978405	t	c	0.6705	-0.0446394	0.0061768	4.94e-13	--	0	0.529075	1	0.467	52978	55165490	56165490	Trans	Trans_HC	intergenic_variant	-	-	NA
OID00343_OID20933	5:56010952:A_T	GFRA3	O60609	rs4699995	5	56010952	3	0.128233	a	t	0.4429	-0.0289075	0.0058099	6.51e-7	--	54.8	2.21254	1	0.1369	52978	55165490	56165490	Trans	Trans_LC	intergenic_variant	-	-	NA
OID00343_OID20933	5:87766961:A_C	GFRA3	O60609	rs13161403	5	87766961	1	0.0755871	a	c	0.7785	-0.0508051	0.0071205	9.68e-13	--	13.2	1.15192	1	0.2831	49962	87206681	88275557	Trans	Trans_HC	intron_variant	ENSG00000271904	CTC-498M16.4	NA
OID00343_OID20933	6:10324696:A_T	GFRA3	O60609	rs62405538	6	10324696	1	0.67591	a	t	0.79	0.0644758	0.0070987	1.06e-19	++	0	0.696805	1	0.4039	52978	9816668	10873069	Trans	Trans_HC	intergenic_variant	-	-	Sun_Nature_2023|Sun_finemapped_Nature_2023
OID00343_OID20933	6:31325056:C_T	GFRA3	O60609	rs2596487	6	31325056	NA	NA	t	c	0.218	-0.0525304	0.0073638	9.78e-13	--	0	0.101098	1	0.7505	49211	25500000	34000000	Trans	Trans_HC	non_coding_transcript_exon_variant	ENSG00000271581	XXbac-BPG248L24.12	Dhindsa_Nature_2023
OID00343_OID20933	6:44618429:A_G	GFRA3	O60609	rs7772829	6	44618429	1	0.5135	a	g	0.9187	-0.0716982	0.010888	4.55e-11	--	60.2	2.51028	1	0.1131	50542	44114990	45135118	Trans	Trans_HC	intergenic_variant	-	-	NA
OID00343_OID20933	6:44935953:C_T	GFRA3	O60609	rs17423511	6	44935953	2	0.178543	t	c	0.9739	-0.100454	0.0183347	4.28e-8	--	0	0.465649	1	0.495	52978	44114990	45135118	Trans	Trans_HC	intron_variant	ENSG00000196284	SUPT3H	NA
OID00343_OID20933	7:7398301:A_C	GFRA3	O60609	rs192487617	7	7398301	1	0.999369	a	c	0.0031	0.474598	0.0617438	1.51e-14	++	0	0.156782	1	0.6921	49919	6898301	7898301	Trans	Trans_HC	missense_variant	ENSG00000215018	COL28A1	Dhindsa_Nature_2023
OID00343_OID20933	8:135302956:A_G	GFRA3	O60609	rs10956755	8	135302956	1	0.758469	a	g	0.7022	0.0570696	0.0063281	1.91e-19	++	0	0.0826252	1	0.7738	52106	134772614	135802956	Trans	Trans_HC	intron_variant	ENSG00000253627	RP11-513H8.1	Sun_Nature_2023|Sun_finemapped_Nature_2023
OID00343_OID20933	8:32552719:C_G	GFRA3	O60609	rs2976520	8	32552719	2	0.476862	c	g	0.8968	-0.0518899	0.009402	3.41e-8	--	69.6	3.28772	1	0.0698	52978	32113983	33135574	Trans	Trans_HC	intron_variant	ENSG00000157168	NRG1	NA
OID00343_OID20933	8:32608555:C_G	GFRA3	O60609	rs117413713	8	32608555	3	0.823288	c	g	0.0489	0.0694895	0.0134612	2.44e-7	++	0	0.735193	1	0.3912	52228	32113983	33135574	Trans	Trans_LC	intron_variant	ENSG00000157168	NRG1	NA
OID00343_OID20933	8:32613983:C_T	GFRA3	O60609	rs10503929	8	32613983	1	0.56098	t	c	0.8251	0.0545765	0.007532	4.29e-13	++	51.7	2.07006	1	0.1502	52978	32113983	33135574	Trans	Trans_HC	missense_variant	ENSG00000157168	NRG1	Dhindsa_Nature_2023
OID00343_OID20933	9:104230806:C_T	GFRA3	O60609	rs4742815	9	104230806	1	0.480393	t	c	0.7792	-0.0486812	0.0070368	4.58e-12	--	0	0.0848653	1	0.7708	52228	103730806	104732713	Trans	Trans_HC	non_coding_transcript_exon_variant	ENSG00000225376	RP11-490D19.6	NA
OID00343_OID20933	9:111476451:A_G	GFRA3	O60609	rs10465124	9	111476451	1	0.111514	a	g	0.4628	0.042315	0.0057582	2.00e-13	++	0	0.560168	1	0.4542	52978	110919368	111991849	Trans	Trans_HC	intergenic_variant	-	-	NA
OID00344_OID21011	17:45580786:G_T	PVR	P15151	rs55864353	17	45580786	1	0.0358573	t	g	0.4914	-0.0340468	0.0050048	1.03e-11	--	0	0.021468	1	0.8835	54785	44974997	46241016	Trans	Trans_HC	intergenic_variant	-	-	NA
OID00344_OID21011	17:7080316:C_T	PVR	P15151	rs55714927	17	7080316	2	0.477737	t	c	0.193	0.0338564	0.0062021	4.79e-8	++	0	0.565746	1	0.452	58081	6489296	7606378	Trans	Trans_HC	synonymous_variant	ENSG00000141505	ASGR1	Sun_finemapped_Nature_2023
OID00344_OID21011	17:7106378:A_G	PVR	P15151	rs200489612	17	7106378	1	0.973873	a	g	0.0052	0.350036	0.0391795	4.10e-19	++	0	0.0227179	1	0.8802	48347	6489296	7606378	Trans	Trans_HC	intron_variant	ENSG00000132535	DLG4	Sun_Nature_2023|Dhindsa_Nature_2023|Sun_finemapped_Nature_2023
OID00344_OID21011	19:44508514:A_T	PVR	P15151	rs11083731	19	44508514	8	1	a	t	0.0035	0.193824	0.0531998	0.000269	++	0	0.64674	1	0.4213	56511	43682396	46300391	Trans	Trans_LC	non_coding_transcript_exon_variant	ENSG00000159882	ZNF230	NA
OID00344_OID21011	19:45113117:G_T	PVR	P15151	rs7248307	19	45113117	9	0.685636	t	g	0.9525	0.431573	0.0139235	6.10e-211	++	0	0.0206532	1	0.8857	58831	43682396	46300391	Cis	Cis_HC	intron_variant	ENSG00000230666	CEACAM22P	Sun_Nature_2023|Sun_finemapped_Nature_2023|Koprulu_NatMetab_2023|Png_2021_NatComms|Repetto_2024_NatHumBehav|Pietzner_2021_NatComm
OID00344_OID21011	19:45113651:C_T	PVR	P15151	rs2695801	19	45113651	3	0.99994	t	c	0.3487	0.47427	0.0060763	1.28e-1325	++	0	0.10456	1	0.7464	58779	43682396	46300391	Cis	Cis_HC	intron_variant	ENSG00000230666	CEACAM22P	Dhindsa_Nature_2023|Sun_Nature_2023|Sun_finemapped_Nature_2023|Koprulu_NatMetab_2023|Png_2021_NatComms|Repetto_2024_NatHumBehav|Pietzner_2021_NatComm
OID00344_OID21011	19:45118701:A_T	PVR	P15151	rs112094197	19	45118701	7	0.999998	a	t	0.9947	0.838227	0.045011	2.10e-77	++	63	2.70144	1	0.1003	54416	43682396	46300391	Cis	Cis_HC	intron_variant	ENSG00000216588	IGSF23	Dhindsa_Nature_2023
OID00344_OID21011	19:45149235:A_G	PVR	P15151	rs28483039	19	45149235	1	0.500565	a	g	0.2408	-0.772208	0.0066615	7.67e-2921	--	76.5	4.25259	1	0.03919	58831	43682396	46300391	Cis	Cis_HC	intron_variant	ENSG00000073008	PVR	Dhindsa_Nature_2023|Sun_Nature_2023|Sun_finemapped_Nature_2023|Koprulu_NatMetab_2023|Png_2021_NatComms|Repetto_2024_NatHumBehav|Pietzner_2021_NatComm
OID00344_OID21011	19:45153113:C_G	PVR	P15151	rs35959395	19	45153113	4	1	c	g	0.0023	2.62218	0.0626212	3.42e-383	++	0	0.952766	1	0.329	54503	43682396	46300391	Cis	Cis_HC	missense_variant	ENSG00000073008	PVR	Dhindsa_Nature_2023|Sun_finemapped_Nature_2023
OID00344_OID21011	19:45162038:A_G	PVR	P15151	rs203710	19	45162038	2	1	a	g	0.0283	-0.844571	0.0181004	2.90e-475	--	98.5	64.5848	1	9.25e-16	56928	43682396	46300391	Cis	Cis_HC	missense_variant	ENSG00000073008	PVR	Dhindsa_Nature_2023|Sun_finemapped_Nature_2023|Koprulu_NatMetab_2023
OID00344_OID21011	19:45162059:A_C	PVR	P15151	rs139267469	19	45162059	6	1	a	c	0.0026	1.24984	0.060868	1.08e-93	++	0	0.239677	1	0.6244	53009	43682396	46300391	Cis	Cis_HC	missense_variant	ENSG00000073008	PVR	Dhindsa_Nature_2023|Sun_finemapped_Nature_2023
OID00344_OID21011	19:45165912:A_C	PVR	P15151	rs714948	19	45165912	5	1	a	c	0.117	-0.0798309	0.0091002	1.75e-18	--	46.3	1.86088	1	0.1725	58831	43682396	46300391	Cis	Cis_HC	3_prime_UTR_variant	ENSG00000073008	PVR	Dhindsa_Nature_2023|Sun_finemapped_Nature_2023|Koprulu_NatMetab_2023
OID00344_OID21011	19:45176340:C_T	PVR	P15151	rs2965157	19	45176340	10	1	t	c	0.9703	0.660806	0.0174109	3.37e-315	++	19.1	1.23676	1	0.2661	58081	43682396	46300391	Cis	Cis_HC	intron_variant	ENSG00000186567	CEACAM19	Dhindsa_Nature_2023
OID00344_OID21011	7:28172066:C_T	PVR	P15151	rs2189966	7	28172066	1	0.194429	t	c	0.7867	-0.0422184	0.0059386	1.17e-12	--	0	0.575425	1	0.4481	58831	27656606	28678262	Trans	Trans_HC	intron_variant	ENSG00000153814	JAZF1	NA
OID00344_OID21011	7:73020337:C_G	PVR	P15151	rs3812316	7	73020337	1	0.156302	c	g	0.8727	0.0772134	0.0073448	7.55e-26	++	0	0.0396183	1	0.8422	57664	72309618	73556750	Trans	Trans_HC	missense_variant	ENSG00000009950	MLXIPL	Dhindsa_Nature_2023|Sun_Nature_2023|Sun_finemapped_Nature_2023
OID00345_OID21482	11:116523568:A_C	TNFRSF12A	Q9NP84	rs559220724	11	116523568	2	0.534265	a	c	0.9911	-0.138852	0.0310255	7.63e-6	+-	66.7	3.00409	1	0.08305	55007	116107368	117157561	Trans	Trans_LC	intron_variant	ENSG00000237937	AP000770.1	Sun_finemapped_Nature_2023
OID00345_OID21482	11:116648917:C_G	TNFRSF12A	Q9NP84	rs964184	11	116648917	1	1	c	g	0.8628	-0.0691436	0.0078449	1.21e-18	--	88.6	8.76729	1	0.003067	58567	116107368	117157561	Trans	Trans_HC	3_prime_UTR_variant	ENSG00000109917	ZNF259	Dhindsa_Nature_2023|Sun_Nature_2023|Sun_finemapped_Nature_2023
OID00345_OID21482	11:71849442:A_C	TNFRSF12A	Q9NP84	rs7926875	11	71849442	2	0.143089	a	c	0.0477	-0.182536	0.0127728	2.49e-46	+-	98.4	64.298	1	1.07e-15	58150	70906806	72543193	Trans	Trans_LC	intron_variant	ENSG00000110203	FOLR3	Dhindsa_Nature_2023|Sun_Nature_2023|Sun_finemapped_Nature_2023
OID00345_OID21482	11:71850589:A_G	TNFRSF12A	Q9NP84	rs116309149	11	71850589	3	0.867769	a	g	0.0281	-0.273296	0.0169364	1.41e-58	+-	98.6	72.9452	1	1.33e-17	57817	70906806	72543193	Trans	Trans_LC	intron_variant	ENSG00000110203	FOLR3	Dhindsa_Nature_2023|Sun_Nature_2023|Sun_finemapped_Nature_2023
OID00345_OID21482	16:20392332:A_G	TNFRSF12A	Q9NP84	rs77924615	16	20392332	1	0.428351	a	g	0.1962	-0.0484064	0.006843	1.51e-12	--	0	0.73085	1	0.3926	58567	19855811	20892332	Trans	Trans_HC	intron_variant	ENSG00000169340	PDILT	Dhindsa_Nature_2023
OID00345_OID21482	16:3033571:C_T	TNFRSF12A	Q9NP84	rs8054712	16	3033571	4	0.114034	t	c	0.9768	-0.10403	0.0185131	1.92e-8	--	23.3	1.30388	1	0.2535	57695	2480361	3614472	Cis	Cis_HC	upstream_gene_variant	ENSG00000127564	PKMYT1	Dhindsa_Nature_2023|Sun_finemapped_Nature_2023
[truncated: 23,313 more rows]
