# Supplementary material for: Multi-cohort proteogenomic analyses reveal genetic effects across the proteome and diseasome
Source: Cell. Author manuscript; Available in PMC 2026 Jul 8. (PMC13343581; doi:10.1016/j.cell.2026.03.049)
Supplement: MMC9 [file NIHMS2173841-supplement-MMC9.xlsx]

## Sheet: S9A
Table S9: Phenotypic assocations of the identified pQTLs. A) Summary of effector gene assignment and overlap with the GWAS catalog for identified pQTLs. Approximately idenpendent pQTLs as defined by r2 groups are listed and example MarkerNames are given; candidate gene scores were only computed for trans-pQTLs. B)pQTLs that have previously reported for non-proteomic traits in the GWAS Catalog and…
R2.group	MarkerName	position_hg19	Associated protein targets	Number associations	cis.trans	gene.indicator	pQTL category	Candidate gene scores	candidate.gene.classifier	Traits reported in the GWAS catalog with pQTL	num_reported	efo.parent	Number of EFO parent terms
0	6:32261252:G_T	32261252	ACAN|ACE2|ACP5|ACVRL1|ADAM15|ADAM23|ADAM8|ADAMTS13|ADAMTS15|ADGRE2|ADGRE5|ADGRG1|ADGRG2|ADM|AGER|AGR2|AGR3|AGRP|ALCAM|AMBP|AMIGO2|ANGPT1|ANGPT2|ANGPTL1|ANXA11|AOC3|APBB1IP|APOM|APP|AREG|AZU1|B4GALT1|B4GAT1|BAMBI|BCAM|BCAN|BCL2L11|BGN|BLMH|BOC|BST1|BTN3A2|C2|CA4|CA9|CAPG|CBLIF|CCL11|CCL13|CCL16|CCL17|CCL19|CCL2|CCL20|CCL21|CCL23|CCL24|CCL25|CCL27|CCL28|CCL3|CCL4|CCL7|CCL8|CCN1|CCN4|CD160|CD163|CD1…	543	cis	cis	unspecific.pleiotropy	NA	DDR1	Anilide use measurement||Anti-varicella zoster virus IgG measurement||antibody measurement, Epstein-Barr virus infection||antinuclear antibody measurement||anxiety measurement||appendicular lean mass||AQP4-IgG-positive neuromyelitis optica||asthma||autism spectrum disorder, schizophrenia||Autoimmune Hepatitis||autoimmune thyroid disease, type 1 diabetes mellitus||bacteria seropositivity||basophil…	112	EFO:0000096||EFO:0000228||EFO:0000313||EFO:0000400||EFO:0000508||EFO:0000540||EFO:0000589||EFO:0000616||EFO:0000618||EFO:0000707||EFO:0001421||EFO:0001444||EFO:0003086||EFO:0003872||EFO:0004244||EFO:0004256||EFO:0004302||EFO:0004306||EFO:0004308||EFO:0004324||EFO:0004325||EFO:0004342||EFO:0004343||EFO:0004464||EFO:0004529||EFO:0004530||EFO:0004586||EFO:0004725||EFO:0004742||EFO:0004764||EFO:00050…	67
227	19:45415713:A_G	45415713	ANGPTL3|FURIN	2	trans	trans - pathway	systemic.pleiotropy	1.159|1.073	APOE|APOC1	1-nonadecanoyl-GPC (19:0) measurement||1-palmitoyl-2-stearoyl-GPC (16:0/18:0) measurement||1-stearoyl-2-linoleoyl-GPE (18:0/18:2) measurement||1-stearoyl-GPE (18:0) measurement||3-hydroxybutyrate measurement||Abdominal Aortic Aneurysm||age-related macular degeneration||age-related macular degeneration, COVID-19||Alzheimer disease||Alzheimer disease, age at onset||Alzheimer disease, family history…	180	EFO:0000246||EFO:0000400||EFO:0000589||EFO:0000651||EFO:0000719||EFO:0001444||EFO:0001666||EFO:0003765||EFO:0003843||EFO:0003931||EFO:0003966||EFO:0004300||EFO:0004302||EFO:0004306||EFO:0004323||EFO:0004324||EFO:0004325||EFO:0004326||EFO:0004343||EFO:0004346||EFO:0004464||EFO:0004503||EFO:0004529||EFO:0004530||EFO:0004557||EFO:0004582||EFO:0004639||EFO:0004725||EFO:0004742||EFO:0005036||EFO:00051…	69
3	9:139969190:C_T	139969190	CD163|CLEC4G|GFRA2|PLTP|SIGLEC9	5	trans	trans - pathway	specific	0.927|0.9232|0.8764|0.8664	UAP1L1|MAN1B1|DPP7|SAPCD2	platelet count||uromodulin measurement	2	EFO:0005036||EFO:0005664	2
4	9:140003427:A_G	140003427	AXL	1	trans	trans - pathway	specific	0.873	MAN1B1	platelet count||uromodulin measurement	2	EFO:0005036||EFO:0005664	2
5	9:140358556:C_T	140358556	GPC1|RGMA	2	trans	trans - pathway	specific	1.032|0.905	PNPLA7|NSMF	1-(1-enyl-palmitoyl)-2-palmitoleoyl-GPC (P-16:0/16:1) measurement||creatinine measurement||fatty acid measurement	3	EFO:0004529||EFO:0004725	2
3907	11:61598288:C_T	61598288	FCAR|GAL|MYOC	3	trans	trans - pathway	systemic.pleiotropy	2.14233333333333|2.04433333333333	FADS1|FADS2	1-(1-enyl-oleoyl)-GPC (P-18:1) measurement||1-(1-enyl-palmitoyl)-2-arachidonoyl-GPC (P-16:0/20:4) measurement||1-(1-enyl-palmitoyl)-2-arachidonoyl-GPE (P-16:0/20:4) measurement||1-(1-enyl-palmitoyl)-2-docosahexaenoyl-GPC (P-16:0/22:6) measurement||1-(1-enyl-palmitoyl)-2-docosahexaenoyl-GPE (P-16:0/22:6) measurement||1-(1-enyl-palmitoyl)-2-linoleoyl-GPE (P-16:0/18:2) measurement||1-(1-enyl-palmito…	505	EFO:0000400||EFO:0000589||EFO:0000662||EFO:0001444||EFO:0003767||EFO:0003832||EFO:0003923||EFO:0003966||EFO:0004142||EFO:0004247||EFO:0004264||EFO:0004306||EFO:0004311||EFO:0004324||EFO:0004326||EFO:0004327||EFO:0004461||EFO:0004464||EFO:0004468||EFO:0004503||EFO:0004529||EFO:0004530||EFO:0004556||EFO:0004622||EFO:0004639||EFO:0004725||EFO:0004729||EFO:0004842||EFO:0004870||EFO:0005036||EFO:00050…	68
7	4:141020165:A_G	141020165	FCRL1	1	trans	trans - systemic	specific	0.924	MAML3	body height	1	EFO:0004324	1
8	4:26166830:C_T	26166830	CCL13	1	trans	trans - pathway	specific	0.935	RBPJ	calcium measurement	1	EFO:0001444	1
9	4:6708687:A_G	6708687	S100P	1	cis	cis	specific	NA	S100P		0		0
10	4:3452248:A_G	3452248	HGF|RARRES2	4	trans	trans - pathway	specific	1.10125	HGFAC		0		0
11	4:7318038:A_T	7318038	SORCS2	1	cis	cis	specific	NA	SORCS2		0		0
12	4:3470604:A_G	3470604	ALCAM|DCBLD2|GAS6|IDUA|KLB|NOTCH3|PTPRF|SIRPA	9	trans	trans - pathway	protein.pleiotropy	1.37822222222222	DOK7	testosterone measurement||triglyceride measurement	2	EFO:0004529	1
269	17:43656895:A_G	43656895	AOC3|BST2|CD109|CD5|CLEC4C|CTSL|CTSO|CTSZ|DSG4|FABP9|FCRL2|FCRL5|GLB1|GUSB|ICAM3|IL1RL1|LAMP3|MSLN|NAAA|NCAN|PRSS8|RNASE3|SFTPD|SMPD1|SOST|SPINT1|TFRC|TNFRSF13B	29	trans	trans - pathway	unspecific.pleiotropy	1.8763125|1.7291875|1.712	ARL17A|LRRC37A2|PLEKHM1	age at first birth measurement||alcohol consumption measurement||alcohol use disorder measurement||alcohol use disorder measurement, alcohol consumption measurement||alopecia||Alzheimer disease||Alzheimer disease, educational attainment||Alzheimer disease, polygenic risk score||Anilide use measurement||Antithrombotic agent use measurement||anxiety||attention deficit hyperactivity disorder, substa…	147	BFO:0000019||EFO:0000313||EFO:0000400||EFO:0000616||EFO:0000651||EFO:0001075||EFO:0001444||EFO:0003765||EFO:0003818||EFO:0003889||EFO:0003892||EFO:0003923||EFO:0003925||EFO:0004298||EFO:0004302||EFO:0004306||EFO:0004308||EFO:0004311||EFO:0004324||EFO:0004325||EFO:0004326||EFO:0004327||EFO:0004342||EFO:0004343||EFO:0004346||EFO:0004464||EFO:0004503||EFO:0004516||EFO:0004529||EFO:0004586||EFO:00045…	81
5915	19:45392254:C_T	45392254	CXCL10|HAO1|HNMT|SPON2	5	trans	trans - pathway	systemic.pleiotropy	1.0326|0.9982	PVRL2|TOMM40	1-arachidoyl-GPC (20:0) measurement||1-eicosenoyl-GPC (20:1) measurement||1-margaroyl-GPC (17:0) measurement||1-nonadecanoyl-GPC (19:0) measurement||1-palmitoyl-2-stearoyl-GPC (16:0/18:0) measurement||1-stearoyl-2-linoleoyl-GPE (18:0/18:2) measurement||1-stearoyl-GPE (18:0) measurement||3-hydroxybutyrate measurement||Abdominal Aortic Aneurysm||age-related macular degeneration, COVID-19||aging||Al…	168	EFO:0000246||EFO:0000400||EFO:0000589||EFO:0000651||EFO:0000719||EFO:0001444||EFO:0001666||EFO:0003765||EFO:0003843||EFO:0003931||EFO:0003966||EFO:0004300||EFO:0004302||EFO:0004306||EFO:0004323||EFO:0004324||EFO:0004343||EFO:0004346||EFO:0004464||EFO:0004529||EFO:0004530||EFO:0004557||EFO:0004639||EFO:0004725||EFO:0004742||EFO:0004764||EFO:0005036||EFO:0005106||EFO:0005110||EFO:0005116||EFO:00051…	68
15	4:102839287:A_G	102839287	ANGPT1|BANK1|BGN|CD40LG|FUT8|SPINT2	8	cis	cis	unspecific.pleiotropy	NA	BANK1	amygdala volume||body mass index||educational attainment||mean platelet volume||mitochondrial DNA measurement||platelet measurement||systemic lupus erythematosus	7	EFO:0001444||EFO:0004324||EFO:0004503||EFO:0005036||EFO:0005140||EFO:0006930	6
16	4:119734184:A_G	119734184	CES1|CTSF|GUSB|IDUA|NAAA|SMPD1|SUMF2	7	trans	trans - interaction	protein.pleiotropy	1.36728571428571	SEC24D	heel bone mineral density	1	EFO:0003923	1
17	4:26517990:A_T	26517990	GHRL	1	trans	trans - pathway	specific	0.838	CCKAR	body height	1	EFO:0004324	1
18	4:76854118:A_T	76854118	CXCL9|NAAA	3	cis	cis	specific	NA	NAAA	N-stearoyltaurine measurement	1	EFO:0004725	1
19	1:155036229:A_G	155036229	EFNA4	1	cis	cis	specific	NA	EFNA4		0		0
20	4:40337908:C_T	40337908	CPB1|CTRC	2	trans	trans - systemic	specific	1.011	CHRNA9	hematocrit||red blood cell density measurement	2	EFO:0004503||EFO:0005047	2
21	4:57797253:A_G	57797253	IGFBP7|PRTG|SEZ6L2	3	cis	cis	specific	NA	IGFBP7	body height	1	EFO:0004324	1
22	4:7434456:A_G	7434456	CDSN	1	trans	trans - systemic	specific	1.291	PSAPL1		0		0
23	4:107781852:A_C	107781852	DSG4	1	trans	trans - systemic	specific	0.546	DKK2		0		0
24	4:75629315:A_G	75629315	BTC	1	cis	cis	specific	NA	BTC		0		0
25	4:166295607:A_T	166295607	CPE	1	cis	cis	specific	NA	CPE		0		0
26	4:148979700:C_T	148979700	CDHR5|FETUB|IGFBP2|IL17RB|IL1R2	5	trans	trans - systemic	specific	0.9832	ARHGAP10	free androgen index||serum gamma-glutamyl transferase measurement||testosterone measurement||tyrosine measurement	4	EFO:0001444||EFO:0004529||EFO:0004582||EFO:0011008	4
27	4:514602:A_G	514602	TNFRSF10C	1	trans	trans - pathway	specific	1.03	PIGG	body mass index||smoking initiation	2	EFO:0004324||GO:0007610	2
28	4:75419787:A_G	75419787	AREG	2	cis	cis	specific	NA	AREG	breast size||dense area measurement, mammographic density measurement	2	EFO:0001444||EFO:0004324	2
29	5:75930640:A_G	75930640	IQGAP2	1	cis	cis	specific	NA	IQGAP2		0		0
30	5:79262555:C_T	79262555	THBS4	1	cis	cis	specific	NA	THBS4		0		0
31	11:60098597:A_T	60098597	MFGE8	1	trans	trans - pathway	specific	0.752	MS4A6E		0		0
8603	4:103112470:A_G	103112470	SELE	1	trans	trans - pathway	systemic.pleiotropy	0.547|0.526|0.516	SLC39A8|NFKB1|BANK1	2-oxoarginine measurement||Agents acting on the renin-angiotensin system use measurement||alcohol consumption measurement||alcohol dependence measurement||alcohol use disorder measurement||alcohol use disorder measurement, alcohol consumption measurement||amygdala volume||anthropometric measurement||argininate measurement||attention deficit hyperactivity disorder, schizophrenia||autism spectrum d…	139	EFO:0000400||EFO:0000508||EFO:0000589||EFO:0001444||EFO:0002970||EFO:0003767||EFO:0003843||EFO:0003889||EFO:0003890||EFO:0003892||EFO:0003925||EFO:0003966||EFO:0004247||EFO:0004298||EFO:0004302||EFO:0004306||EFO:0004324||EFO:0004325||EFO:0004340||EFO:0004342||EFO:0004343||EFO:0004346||EFO:0004464||EFO:0004503||EFO:0004529||EFO:0004530||EFO:0004582||EFO:0004639||EFO:0004725||EFO:0004742||EFO:00047…	58
1451	16:53814363:G_T	53814363	ADM|FABP4|LEP|PPY	4	trans	trans - pathway	systemic.pleiotropy	0.907	FTO	abdominal adipose tissue measurement||abdominal fat ratio||abdominal:gluteofemoral adipose tissue ratio measurement||adolescent idiopathic scoliosis||age at menarche||age-related hearing impairment||Agents acting on the renin-angiotensin system use measurement||alcohol consumption measurement||alcohol use disorder measurement||alcohol use disorder measurement, alcohol consumption measurement||alc…	114	BFO:0000019||EFO:0000246||EFO:0000313||EFO:0000400||EFO:0000508||EFO:0000589||EFO:0000616||EFO:0000684||EFO:0001444||EFO:0002755||EFO:0002970||EFO:0003777||EFO:0003923||EFO:0004302||EFO:0004306||EFO:0004311||EFO:0004324||EFO:0004325||EFO:0004340||EFO:0004529||EFO:0004586||EFO:0004742||EFO:0004764||EFO:0004870||EFO:0005106||EFO:0005115||EFO:0005192||EFO:0005278||EFO:0005671||EFO:0006845||EFO:00068…	58
34	4:25838155:A_T	25838155	CRH	1	trans	trans - pathway	specific	1.012	SEL1L3		0		0
9393	17:43670221:G_T	43670221	CALCA	1	trans	trans - pathway	systemic.pleiotropy	1.263	MAPT	alcohol consumption measurement||alcohol use disorder measurement||alopecia||Alzheimer disease, polygenic risk score||Anilide use measurement||BMI-adjusted waist-hip ratio||body height||bone density||bowel opening frequency||brain age measurement||brain connectivity measurement||brain measurement||brain volume measurement||brain volume measurement, intracranial volume measurement||breast carcinom…	89	BFO:0000019||EFO:0000313||EFO:0000400||EFO:0000616||EFO:0000651||EFO:0001444||EFO:0003765||EFO:0003818||EFO:0003892||EFO:0003925||EFO:0004298||EFO:0004302||EFO:0004306||EFO:0004308||EFO:0004311||EFO:0004324||EFO:0004325||EFO:0004327||EFO:0004343||EFO:0004346||EFO:0004464||EFO:0004503||EFO:0004516||EFO:0004529||EFO:0004587||EFO:0004731||EFO:0004833||EFO:0004870||EFO:0005774||EFO:0006788||EFO:00068…	55
165	11:61621556:C_G	61621556	ADA|ALCAM|AMIGO2|BCAM|BLMH|CBLIF|CCL17|CD99L2|CDH5|CDHR5|CEACAM1|CHL1|CLEC1B|CLEC4A|CLUL1|CNTN4|CPA1|CPA2|CPB1|CPM|CRH|CTRC|CTSF|CTSO|CXCL6|CXCL8|DCBLD2|ENTPD5|ERBB2|FCN2|FLT3LG|FLT4|FUCA1|FUT3_FUT5|GALNT2|GPC1|GUSB|HBEGF|HSD11B1|ICAM3|IL18|IL18R1|IL1R1|IL1R2|KDR|KITLG|LAT|LDLR|MEGF9|MEP1B|MERTK|MET|MME|NOMO1|NT5E|NTF3|PCDH17|PCSK9|PDGFB|PLAU|PLTP|PLXNB2|PON3|PRSS2|PRSS8|PTPRF|ROBO1|SERPINA12|SIG…	95	trans	trans - interaction	unspecific.pleiotropy	2.275	FADS1	1-(1-enyl-oleoyl)-GPC (P-18:1) measurement||1-(1-enyl-palmitoyl)-2-arachidonoyl-GPC (P-16:0/20:4) measurement||1-(1-enyl-palmitoyl)-2-arachidonoyl-GPE (P-16:0/20:4) measurement||1-(1-enyl-palmitoyl)-2-docosahexaenoyl-GPC (P-16:0/22:6) measurement||1-(1-enyl-palmitoyl)-2-docosahexaenoyl-GPE (P-16:0/22:6) measurement||1-(1-enyl-palmitoyl)-2-linoleoyl-GPE (P-16:0/18:2) measurement||1-(1-enyl-palmito…	558	EFO:0000181||EFO:0000228||EFO:0000400||EFO:0000589||EFO:0000662||EFO:0001444||EFO:0003767||EFO:0003832||EFO:0003923||EFO:0003966||EFO:0004142||EFO:0004247||EFO:0004264||EFO:0004302||EFO:0004306||EFO:0004308||EFO:0004311||EFO:0004324||EFO:0004326||EFO:0004327||EFO:0004461||EFO:0004464||EFO:0004465||EFO:0004468||EFO:0004503||EFO:0004529||EFO:0004530||EFO:0004586||EFO:0004622||EFO:0004639||EFO:00047…	76
2274	2:27734972:A_G	27734972	ADAM22|ADGRB3|ADGRE2|ADGRE5|AGRP|ANG|ANGPT2|APOM|AXL|BCAM|BID|BOC|C2|CA12|CCL16|CCL23|CCL5|CCN1|CD109|CD200|CD300LG|CD58|CD79B|CD93|CDH3|CDH5|CDH6|CDKN1A|CES1|CHI3L1|CKAP4|CLEC10A|CLEC14A|CLEC1A|CLEC1B|CLEC7A|CLMP|CLSTN2|CLUL1|CNTN1|CNTN2|CNTN5|CNTNAP2|COL18A1|COMP|COMT|CPE|CPM|CSF1|CST6|CTSD|CTSF|CX3CL1|CXCL6|DCN|DLK1|DLL1|DNAJB1|DNER|DPEP1|DPP6|DSG3|DSG4|EFEMP1|EGF|EGFR|EPHA2|ERBB3|ERBB4|ERBIN|…	213	trans	trans - interaction	unspecific.pleiotropy	1.05840845070422	GCKR	1-(1-enyl-palmitoyl)-2-palmitoleoyl-GPC (P-16:0/16:1) measurement||1-adrenoyl-GPC (22:4) measurement||1-arachidonoyl-GPE (20:4n6) measurement||1-carboxyethylisoleucine measurement||1-carboxyethylleucine measurement||1-carboxyethylphenylalanine measurement||1-carboxyethylvaline measurement||1-dihomo-linolenoyl-GPC (20:3n3 or 6) measurement||1-dihomo-linolenoyl-GPE (20:3n3 or 6) measurement||1-diho…	420	EFO:0000400||EFO:0000589||EFO:0001444||EFO:0003086||EFO:0003767||EFO:0003832||EFO:0004285||EFO:0004302||EFO:0004306||EFO:0004308||EFO:0004315||EFO:0004324||EFO:0004326||EFO:0004461||EFO:0004465||EFO:0004468||EFO:0004503||EFO:0004516||EFO:0004529||EFO:0004530||EFO:0004582||EFO:0004586||EFO:0004639||EFO:0004725||EFO:0004742||EFO:0004833||EFO:0004857||EFO:0005036||EFO:0005091||EFO:0005105||EFO:00051…	76
38	20:3675899:A_T	3675899	BST2|CLEC5A|EZR|FCGR2B|MFGE8|MME|NT5E|SELPLG|SIGLEC1	9	cis	cis	protein.pleiotropy	NA	SIGLEC1	serum gamma-glutamyl transferase measurement||total blood protein measurement	2	EFO:0004503||EFO:0004582	2
39	19:19271498:C_G	19271498	IL5RA	1	trans	trans - pathway	specific	1.672|1.46	MEF2B|MEF2BNB	body height||total blood protein measurement	2	EFO:0004324||EFO:0004503	2
5472	19:49201217:C_T	49201217	CA9|ICAM2|MARCO|SIGLEC9	5	trans	trans - pathway	systemic.pleiotropy	2.3604	FUT2	ADpSGEGDFXAEGGGVR measurement||ADSGEGDFXAEGGGVR-to-ADpSGEGDFXAEGGGVR ratio||Agents acting on the renin-angiotensin system use measurement||alcohol consumption measurement||alcohol use disorder measurement||alcohol use disorder measurement, longitudinal alcohol consumption measurement||antibody measurement||antihyperlipidemic drug use measurement||apolipoprotein A 1 measurement, apolipoprotein B m…	108	EFO:0000400||EFO:0000405||EFO:0000589||EFO:0001444||EFO:0003767||EFO:0003832||EFO:0004324||EFO:0004325||EFO:0004338||EFO:0004461||EFO:0004503||EFO:0004529||EFO:0004530||EFO:0004582||EFO:0004624||EFO:0004639||EFO:0004725||EFO:0004742||EFO:0004843||EFO:0005105||EFO:0005110||EFO:0005140||EFO:0005278||EFO:0005407||EFO:0005680||EFO:0005941||EFO:0006312||EFO:0006843||EFO:0006848||EFO:0007010||EFO:00083…	45
41	5:96156663:A_G	96156663	GZMA	2	trans	trans - systemic	specific	1.496	ERAP2	hypertension||systolic blood pressure	2	EFO:0004325||MONDO:0000473	2
42	5:149522627:A_T	149522627	PDGFRB	1	cis	cis	specific	NA	PDGFRB	body height	1	EFO:0004324	1
43	12:29435675:A_G	29435675	CCL17|TGFB1|THPO	4	trans	trans - systemic	specific	1.32375|0.99475	ERGIC2|FAR2	immature platelet count||immature platelet fraction||immature platelet measurement||mean platelet volume||mitochondrial DNA measurement||platelet component distribution width||platelet count||platelet measurement||Thrombocytopenia	9	EFO:0001444||EFO:0004309||EFO:0004503||EFO:0005036||HP:0001871	5
44	2:107343864:C_T	107343864	KLK13|PAMR1	2	trans	trans - systemic	specific	0.59	ST6GAL2		0		0
45	5:78240076:C_T	78240076	ARSB	1	cis	cis	specific	NA	ARSB	heel bone mineral density	1	EFO:0003923	1
46	5:54205154:A_C	54205154	ESM1	1	cis	cis	specific	NA	ESM1		0		0
47	5:71799916:A_G	71799916	SELE|TNR	2	trans	trans - systemic	specific	1.027	ZNF366	body height||body mass index||heel bone mineral density||monocyte count	4	EFO:0003923||EFO:0004308||EFO:0004324	3
48	5:95162475:A_G	95162475	GLRX	1	cis	cis	specific	NA	GLRX	erythrocyte measurement||hemolysis||reticulocyte count||reticulocyte measurement	4	EFO:0004503||EFO:0010700||OBI:1110122	3
5341	19:49210869:A_G	49210869	CBLIF	1	trans	trans - systemic	systemic.pleiotropy	2.179	FUT2	1,6-anhydroglucose measurement||ADpSGEGDFXAEGGGVR measurement||ADSGEGDFXAEGGGVR-to-ADpSGEGDFXAEGGGVR ratio||Agents acting on the renin-angiotensin system use measurement||alcohol consumption measurement||alcohol use disorder measurement||alcohol use disorder measurement, longitudinal alcohol consumption measurement||antibody measurement||antihyperlipidemic drug use measurement||asthma exacerbatio…	86	EFO:0000400||EFO:0000405||EFO:0000589||EFO:0001444||EFO:0003767||EFO:0003832||EFO:0004264||EFO:0004324||EFO:0004325||EFO:0004338||EFO:0004461||EFO:0004503||EFO:0004529||EFO:0004530||EFO:0004582||EFO:0004624||EFO:0004725||EFO:0004742||EFO:0004843||EFO:0005105||EFO:0005140||EFO:0005407||EFO:0005941||EFO:0006312||EFO:0006843||EFO:0006848||EFO:0007010||EFO:0007882||EFO:0008422||EFO:0009795||EFO:00097…	41
50	5:31114078:A_T	31114078	CDH6	1	cis	cis	specific	NA	CDH6		0		0
51	5:179306517:A_G	179306517	CD302	1	trans	trans - systemic	specific	1.63	TBC1D9B		0		0
431	12:112273499:C_T	112273499	AARSD1|ADA|ADAM15|ADAM23|ADAM8|ADGRE2|ADGRE5|ADGRG1|ADM|AGER|AGRP|AMIGO2|ANGPTL1|APEX1|ARSA|ATG4A|AXL|BTN3A2|CA13|CANT1|CASP3|CASP8|CCL17|CCL18|CCL19|CCL21|CCL24|CCL3|CCL4|CD160|CD163|CD1C|CD200R1|CD244|CD27|CD274|CD28|CD2AP|CD300C|CD300LF|CD33|CD38|CD4|CD40|CD40LG|CD48|CD5|CD6|CD74|CD79B|CD83|CD84|CD8A|CDCP1|CDH17|CDH3|CDH5|CEACAM8|CLEC10A|CLEC1B|CLEC4A|CLEC4C|CLEC4D|CLEC6A|CLEC7A|COMP|COMT|CPE|…	356	trans	trans - systemic	unspecific.pleiotropy	0.953384831460676|0.923691011235952	ATXN2|SH2B3	1-(1-enyl-palmitoyl)-2-linoleoyl-GPC (P-16:0/18:2) measurement||acetate measurement||age of onset of childhood onset asthma||Agents acting on the renin-angiotensin system use measurement||aging||allergic disease||allergic disease, age at onset||allergic rhinitis||anthropometric measurement||Antihypertensive use measurement||appendicular lean mass||aspartate aminotransferase to alanine aminotransf…	197	BFO:0000016||EFO:0000246||EFO:0000400||EFO:0000508||EFO:0000712||EFO:0001421||EFO:0001444||EFO:0002427||EFO:0002919||EFO:0003765||EFO:0003777||EFO:0003966||EFO:0004142||EFO:0004298||EFO:0004300||EFO:0004302||EFO:0004306||EFO:0004308||EFO:0004311||EFO:0004324||EFO:0004325||EFO:0004338||EFO:0004343||EFO:0004346||EFO:0004464||EFO:0004503||EFO:0004529||EFO:0004556||EFO:0004586||EFO:0004587||EFO:00046…	76
53	5:31021358:A_G	31021358	CDH6|HAO1|MME|NT5E	4	cis	cis	specific	NA	CDH6	aspartate aminotransferase to alanine aminotransferase ratio||non-alcoholic fatty liver disease||serum gamma-glutamyl transferase measurement	3	EFO:0004582||EFO:0006845||MONDO:0004790	3
54	12:7014107:A_T	7014107	ENO2	1	cis	cis	specific	NA	ENO2	body height	1	EFO:0004324	1
55	5:73797377:A_C	73797377	PTPRF	1	trans	trans - systemic	specific	1.22	ENC1		0		0
56	7:55236796:C_T	55236796	EGFR	1	cis	cis	specific	NA	EGFR		0		0
57	9:117662144:A_G	117662144	CD8A|CRTAM|GZMA	5	trans	trans - systemic	specific	1.0636	TNFSF8	basophil count, eosinophil count||eosinophil count||eosinophil percentage of granulocytes||eosinophil percentage of leukocytes||leukocyte count||neutrophil percentage of granulocytes	6	EFO:0004586||EFO:0004833||EFO:0004842||EFO:0007987	4
58	11:128124627:A_G	128124627	CD160|GZMB|GZMH	5	trans	trans - pathway	specific	0.4408	ETS1		0		0
59	12:24198178:A_G	24198178	ANG|ASAH2|LRIG1	3	trans	trans - systemic	specific	0.489	SOX5	bilirubin measurement||free androgen index||mean corpuscular hemoglobin||mean corpuscular volume||testosterone measurement	5	EFO:0001444||EFO:0004306||EFO:0004529||EFO:0011008	4
60	14:94923569:C_T	94923569	SERPINA9	1	cis	cis	specific	NA	SERPINA9		0		0
61	14:101512500:A_G	101512500	DLK1	1	cis	cis	specific	NA	DLK1		0		0
62	15:38642332:A_G	38642332	FLT3LG	1	trans	trans - pathway	specific	1.17	SPRED1	body height	1	EFO:0004324	1
63	18:29027745:C_T	29027745	DSG3	1	cis	cis	specific	NA	DSG3		0		0
64	18:28657553:A_G	28657553	DSC2	1	cis	cis	specific	NA	DSC2		0		0
65	2:102652534:C_T	102652534	IL1R1	1	cis	cis	specific	NA	IL1R1		0		0
66	2:219026972:C_G	219026972	CXCL8	2	trans	trans - interaction	specific	1.717|1.592	CXCR2|CXCR1	lean body mass||lymphocyte percentage of leukocytes||monocyte percentage of leukocytes||ulcerative colitis	4	EFO:0003872||EFO:0004302||EFO:0004587||EFO:0005091	4
67	14:59739950:C_T	59739950	CPA1|CPB1	2	trans	trans - systemic	specific	1.202	DAAM1		0		0
68	8:9246598:C_T	9246598	KDR	2	trans	trans - systemic	specific	0.478	TNKS	BMI-adjusted waist circumference||BMI-adjusted waist-hip ratio||dental caries, dentures||dentures	4	EFO:0002571||EFO:0004342||EFO:0004343	3
69	8:24184629:G_T	24184629	ICAM3	1	trans	trans - systemic	specific	1.121	ADAM28	body height	1	EFO:0004324	1
70	10:131445731:C_T	131445731	CLSPN|MGMT	2	cis	cis	specific	NA	MGMT	anorexia nervosa||body surface area||creatinine measurement||glomerular filtration rate	4	EFO:0004302||EFO:0004725||EFO:0004742||EFO:0005203	4
71	8:10565527:C_G	10565527	CCL25|CPA2|SPINK1	3	trans	trans - systemic	specific	0.934333333333333	RP1L1	citrulline measurement||erythrocyte measurement||ferritin measurement||obsolete_red blood cell distribution width	4	EFO:0004461||EFO:0004503||EFO:0005134||EFO:0005192	4
72	15:75475438:C_T	75475438	CA1|CA3	2	trans	trans - pathway	specific	1.3525|1.1605|0.922	PPCDC|SCAMP5|C15orf39	mean corpuscular volume||mean reticulocyte volume	2	EFO:0004306||EFO:0010700	2
74	8:79585248:G_T	79585248	CD48|CD5|CD6|CD8A|GZMA|ITGB7|LY9|SELPLG	11	trans	trans - pathway	protein.pleiotropy	1.77618181818182|1.36663636363636	IL7|ZC2HC1A	lymphocyte count||lymphocyte percentage of leukocytes||multiple sclerosis||neutrophil percentage of leukocytes||systemic lupus erythematosus	5	EFO:0004308||EFO:0004587||EFO:0004833||EFO:0005140||EFO:0005774	5
75	8:71359664:A_G	71359664	MEPE	1	trans	trans - pathway	specific	0.603	NCOA2	body height	1	EFO:0004324	1
2176	19:49168942:A_G	49168942	AGR2|FABP2	2	trans	trans - pathway	systemic.pleiotropy	2.2045|1.995	FUT2|NTN5	ADpSGEGDFXAEGGGVR measurement||ADSGEGDFXAEGGGVR-to-ADpSGEGDFXAEGGGVR ratio||Agents acting on the renin-angiotensin system use measurement||alcohol consumption measurement||alcohol use disorder measurement||alcohol use disorder measurement, longitudinal alcohol consumption measurement||antibody measurement||antihyperlipidemic drug use measurement||apolipoprotein A 1 measurement, apolipoprotein B m…	104	EFO:0000400||EFO:0000405||EFO:0000589||EFO:0001444||EFO:0003767||EFO:0003832||EFO:0004325||EFO:0004338||EFO:0004461||EFO:0004503||EFO:0004529||EFO:0004530||EFO:0004582||EFO:0004624||EFO:0004639||EFO:0004725||EFO:0004843||EFO:0005105||EFO:0005110||EFO:0005140||EFO:0005278||EFO:0005407||EFO:0005680||EFO:0005941||EFO:0006312||EFO:0006843||EFO:0006848||EFO:0007010||EFO:0008317||EFO:0008422||EFO:00097…	40
77	8:62253555:A_G	62253555	CEACAM8	1	trans	trans - systemic	specific	0.859	CLVS1		0		0
78	8:134513350:C_T	134513350	ST3GAL1	1	cis	cis	specific	NA	ST3GAL1		0		0
79	8:130602281:A_C	130602281	AZU1|CCL2|CLEC11A|CLEC4C|CLEC4D|CLEC5A|CLEC6A|DEFA1_DEFA1B|FCAR|FLT3LG|IL15|LCN2|LILRA5|MPO|OSCAR|PGLYRP1|PRTN3|QPCT|RETN|SIRPB1|TNFRSF10C|VSTM1	24	cis	cis	unspecific.pleiotropy	NA	DEFA1_DEFA1B	erythrocyte count||granulocyte percentage of myeloid white cells||inflammatory bowel disease||leukocyte count||lymphocyte percentage of leukocytes||mean corpuscular hemoglobin||mean corpuscular volume||mean reticulocyte volume||mitochondrial DNA measurement||monocyte count||monocyte measurement||monocyte percentage of leukocytes||myeloid white cell count||neutrophil count	14	EFO:0001444||EFO:0004306||EFO:0004308||EFO:0004503||EFO:0004586||EFO:0004587||EFO:0005091||EFO:0005140||EFO:0007987||EFO:0010700	10
80	7:7229826:C_T	7229826	TNFRSF10C	1	trans	trans - pathway	specific	0.794	C1GALT1		0		0
81	8:16044353:A_G	16044353	MASP1|MMP3|MSR1|PTX3	4	cis	cis	specific	NA	MSR1		0		0
6607	19:45411941:C_T	45411941	APOM|ARSA|CD99L2|CDHR5|CES1|CLEC4A|CPM|CTSF|CTSZ|DPP7|ENPP7|FGF21|FGFBP1|FUCA1|GLB1|GUSB|HMOX2|HSD11B1|IDUA|IL18R1|IL32|LEP|NAAA|NOMO1|PDGFC|PLA2G10|PLA2G7|PON2|SMPD1|THBS2|TNFSF10|TNFSF12	34	trans	trans - pathway	unspecific.pleiotropy	1.03594117647059	APOE	1-margaroyl-GPC (17:0) measurement||1-nonadecanoyl-GPC (19:0) measurement||1-palmitoyl-2-stearoyl-GPC (16:0/18:0) measurement||1-stearoyl-2-linoleoyl-GPE (18:0/18:2) measurement||1-stearoyl-GPE (18:0) measurement||3-hydroxybutyrate measurement||Abdominal Aortic Aneurysm||age-related macular degeneration||age-related macular degeneration, COVID-19||Alzheimer disease||Alzheimer disease, age at onse…	189	EFO:0000246||EFO:0000400||EFO:0000651||EFO:0000719||EFO:0001444||EFO:0001666||EFO:0003765||EFO:0003843||EFO:0003931||EFO:0003966||EFO:0004300||EFO:0004302||EFO:0004306||EFO:0004323||EFO:0004324||EFO:0004325||EFO:0004326||EFO:0004343||EFO:0004346||EFO:0004464||EFO:0004529||EFO:0004530||EFO:0004557||EFO:0004582||EFO:0004639||EFO:0004725||EFO:0004742||EFO:0004764||EFO:0005036||EFO:0005106||EFO:00051…	71
83	19:51920613:C_T	51920613	SIGLEC10	1	cis	cis	specific	NA	SIGLEC10		0		0
7315	9:136146597:C_T	136146597	ASGR1|B4GALT1|CANT1|CCDC80|CCL15|CD163|CD302|CD48|CDH17|CES2|CKAP4|DKK4|FABP2|FABP6|GALNT3|GCNT1|GRN|ITGB7|LGALS3|PCDH17|REN|SOD2|TFRC|THBD|TIE1|TIMD4|TIMP4|TMPRSS15	28	trans	trans - pathway	unspecific.pleiotropy	0.647571428571429	OBP2B	adolescent idiopathic scoliosis||allergic disease||allergic disease, age at onset||allergic rhinitis||antihyperlipidemic drug use measurement||Antithrombotic agent use measurement||apolipoprotein A 1 measurement, apolipoprotein B measurement||aspirin use measurement||blood group AB, blood group O||blood group B, blood group O||blood group O||blood urea nitrogen measurement||body fat percentage||c…	196	EFO:0000246||EFO:0000400||EFO:0000405||EFO:0000589||EFO:0000712||EFO:0001421||EFO:0001444||EFO:0003832||EFO:0003892||EFO:0003923||EFO:0004264||EFO:0004306||EFO:0004308||EFO:0004325||EFO:0004464||EFO:0004468||EFO:0004503||EFO:0004529||EFO:0004530||EFO:0004582||EFO:0004586||EFO:0004639||EFO:0004725||EFO:0004731||EFO:0004742||EFO:0005047||EFO:0005091||EFO:0005105||EFO:0005106||EFO:0005110||EFO:00051…	67
85	8:19928013:A_T	19928013	APOM|TACSTD2	2	trans	trans - pathway	specific	0.807	LPL	coronary artery disease||fatty acid measurement||non-alcoholic fatty liver disease||sleep duration, high density lipoprotein cholesterol measurement||triglyceride measurement	5	EFO:0004529||MONDO:0000473||MONDO:0004790	3
2581	4:103198082:A_G	103198082	ADGRG2|ANGPT2|ANPEP|AOC3|CA12|CCDC80|CD300C|CD48|CDH5|CLEC14A|CLEC5A|CTSZ|DCN|DNER|DPEP1|DPEP2|DSG3|DSG4|FOLR1|GALNT3|GFRA2|GFRA3|HGF|HS3ST3B1|HS6ST1|IL1RL1|ISLR2|ITGB6|LAG3|LAMP3|LIFR|LRPAP1|LYPD3|MEGF9|NRP2|NT5E|NTRK2|PAPPA|PEAR1|PGLYRP1|PRTN3|QPCT|RETN|RGMA|ROR1|SDC1|SEMA7A|SIGLEC6|SLITRK2|SLITRK6|TEK|TNFRSF21|TNFSF12|VCAN	62	trans	trans - pathway	unspecific.pleiotropy	0.970935483870968	SLC39A8	2-oxoarginine measurement||Agents acting on the renin-angiotensin system use measurement||alcohol consumption measurement||alcohol dependence measurement||alcohol use disorder measurement||alcohol use disorder measurement, alcohol consumption measurement||amygdala volume||anthropometric measurement||argininate measurement||attention deficit hyperactivity disorder, schizophrenia||autism spectrum d…	137	EFO:0000400||EFO:0000508||EFO:0000589||EFO:0001444||EFO:0002970||EFO:0003843||EFO:0003889||EFO:0003890||EFO:0003892||EFO:0003925||EFO:0003966||EFO:0004247||EFO:0004298||EFO:0004302||EFO:0004306||EFO:0004324||EFO:0004325||EFO:0004340||EFO:0004342||EFO:0004343||EFO:0004346||EFO:0004464||EFO:0004503||EFO:0004529||EFO:0004530||EFO:0004582||EFO:0004639||EFO:0004725||EFO:0004742||EFO:0004764||EFO:00048…	56
87	8:142237054:C_T	142237054	NRCAM	1	trans	trans - systemic	specific	1.65	SLC45A4	brain measurement||educational attainment||osteoarthritis, knee||reticulocyte count||reticulocyte measurement	5	EFO:0001444||EFO:0004503||EFO:0010700||MONDO:0005178	4
88	8:72909349:A_C	72909349	CRTAM	2	trans	trans - systemic	specific	0.929	ENSG00000235531	lymphocyte count||lymphocyte percentage of leukocytes||systemic lupus erythematosus	3	EFO:0004308||EFO:0004587||EFO:0005140	3
2198	22:44327273:A_G	44327273	CNDP1|DPP7|EBI3_IL27	3	trans	trans - systemic	systemic.pleiotropy	1.09166666666667|1.036	PNPLA3|SAMM50	acne||alcoholic liver cirrhosis||antihyperlipidemic drug use measurement||bilirubin measurement||body composition measurement||cholelithiasis||cholesterol:total lipids ratio, intermediate density lipoprotein measurement||cholesteryl ester measurement, high density lipoprotein cholesterol measurement||cholesteryl esters to total lipids in chylomicrons and extremely large VLDL percentage||cholester…	79	EFO:0000228||EFO:0000400||EFO:0001421||EFO:0001422||EFO:0001444||EFO:0003892||EFO:0004306||EFO:0004308||EFO:0004324||EFO:0004503||EFO:0004529||EFO:0004530||EFO:0004582||EFO:0004725||EFO:0004742||EFO:0005036||EFO:0005091||EFO:0005110||EFO:0005112||EFO:0005134||EFO:0005192||EFO:0005680||EFO:0005856||EFO:0006845||EFO:0007010||EFO:0007987||EFO:0009544||EFO:0009771||EFO:0009903||EFO:0010223||EFO:00103…	38
884	19:45427125:A_T	45427125	CCN1	1	trans	trans - pathway	systemic.pleiotropy	0.858	APOC1	3-hydroxybutyrate measurement||age-related macular degeneration||Alzheimer disease||Alzheimer disease, age at onset||Alzheimer disease, p-tau measurement||Alzheimer's disease biomarker measurement||Alzheimer's disease biomarker measurement, brain volume measurement||Alzheimer's disease biomarker measurement, t-tau measurement||amygdala volume||amyloid-beta measurement, Alzheimer's disease biomark…	74	EFO:0000246||EFO:0000651||EFO:0000719||EFO:0001444||EFO:0003765||EFO:0004323||EFO:0004324||EFO:0004325||EFO:0004326||EFO:0004343||EFO:0004464||EFO:0004503||EFO:0004529||EFO:0004530||EFO:0004582||EFO:0004639||EFO:0004725||EFO:0004742||EFO:0005036||EFO:0005110||EFO:0005116||EFO:0005192||EFO:0005278||EFO:0005815||EFO:0006514||EFO:0006845||EFO:0006848||EFO:0006930||EFO:0007861||EFO:0008111||EFO:00093…	37
91	9:33119241:C_T	33119241	ACP5|CD200R1|CD6|CDH17|CLEC4C|CRTAM|FCN2|FLT4|GZMA|GZMH|IL5RA|ITGB7|PRCP|PRSS27|SIGLEC9|SLAMF7|TNFSF12	20	trans	trans - pathway	protein.pleiotropy	1.15255	B4GALT1	serum IgG glycosylation measurement||urate measurement||uric acid measurement||uromodulin measurement	4	EFO:0001444||EFO:0004565||EFO:0004742||EFO:0005664	4
92	1:162545795:A_G	162545795	IL7R|TEK	2	trans	trans - systemic	specific	0.9355	UAP1		0		0
93	11:15746392:C_G	15746392	EPCAM	1	trans	trans - systemic	specific	NA	EPCAM		0		0
94	9:94789201:A_G	94789201	NINJ1	1	trans	trans - systemic	specific	0.837	SPTLC1		0		0
95	9:108683878:A_G	108683878	CRH	1	trans	trans - systemic	specific	0.47	TMEM38B		0		0
564	12:56401085:A_G	56401085	GPC1|IL12A_IL12B|IL12B	4	trans	trans - interaction	systemic.pleiotropy	2.35125	SUOX	adult onset asthma||age at first birth measurement||age at first sexual intercourse measurement||age of onset of asthma||age of onset of childhood onset asthma||allergic disease||allergic disease, age at onset||allergic rhinitis||alopecia areata||Alzheimer disease, educational attainment||anorexia nervosa||appendicular lean mass||asthma||asthma, allergic disease||asthma, chronic obstructive pulmo…	62	BFO:0000019||EFO:0000246||EFO:0000313||EFO:0000400||EFO:0000508||EFO:0000662||EFO:0000701||EFO:0001444||EFO:0003765||EFO:0003892||EFO:0003925||EFO:0004302||EFO:0004308||EFO:0004324||EFO:0004346||EFO:0004464||EFO:0004503||EFO:0004833||EFO:0004842||EFO:0005140||EFO:0005203||EFO:0005671||EFO:0006848||EFO:0007010||EFO:0007862||EFO:0007987||EFO:0008521||EFO:0009910||EFO:0011015||EFO:1002003||EFO:10020…	37
98	9:2791753:A_T	2791753	VEGFA	3	trans	trans - pathway	specific	1.022	KIAA0020		0		0
99	14:106992524:A_G	106992524	TANK	1	trans	trans - pathway	specific			serum metabolite measurement||testosterone measurement	2	EFO:0004529||EFO:0004725	2
100	14:92330055:A_C	92330055	ITGB1BP2	1	trans	trans - systemic	specific	1.031|0.963	TC2N|CATSPERB	calcium measurement||mean platelet volume||platelet component distribution width||platelet count	4	EFO:0001444||EFO:0005036	2
101	14:103404159:A_G	103404159	AMN	1	cis	cis	specific	NA	AMN		0		0
102	14:103565044:A_G	103565044	ACE2|ANPEP|BST2|CD84|CEACAM1|CXADR|MME|NT5E	8	trans	trans - pathway	protein.pleiotropy	1.058125	EXOC3L4	immature platelet count||immature platelet fraction||immature platelet measurement||mean platelet volume||platelet component distribution width||platelet count||platelet crit||primary biliary cirrhosis||serum gamma-glutamyl transferase measurement	9	EFO:0004309||EFO:0004503||EFO:0004582||EFO:0005036||EFO:0009534	5
103	14:65948932:C_T	65948932	FCGR3B	1	trans	trans - pathway	specific	1.578	FUT8		0		0
1307	9:136141870:C_T	136141870	ACAN|ACP5|ADAM15|ADAM23|ADGRE2|ADGRG1|AMIGO2|ANGPT2|ANGPTL1|AREG|BCAM|BCL2L11|BMP4|BMP6|CCL25|CCL28|CD109|CD1C|CD200|CD200R1|CD207|CD300LG|CD46|CD58|CD74|CD79B|CDH1|CDH5|CEACAM1|CEACAM5|CLEC10A|CLEC14A|CLEC1A|CLSTN1|CNTN2|CNTNAP2|COL1A1|CPB1|CPE|CRIM1|CTSV|CX3CL1|CXADR|DCBLD2|DCN|DKK3|DKKL1|DLL1|DPEP2|DPP10|DPP6|ECE1|ENG|EPCAM|EPHA2|EPHB4|ERBB4|ESAM|ESM1|F2R|F3|FAM3B|FCRL1|FLT4|GALNT10|ICAM1|ICAM…	171	trans	trans - pathway	unspecific.pleiotropy	0.659438596491229	OBP2B	adhesion molecule measurement, ICAM-1 measurement||ADpSGEGDFXAEGGGVR measurement||ADpSGEGDFXAEGGGVR-to-X-14304--leucylalanine ratio||ADSGEGDFXAEGGGVR-to-ADpSGEGDFXAEGGGVR ratio||age-related macular degeneration, COVID-19||allergic disease||allergic disease, age at onset||allergic rhinitis||antihyperlipidemic drug use measurement||Antithrombotic agent use measurement||apolipoprotein A 1 measuremen…	179	EFO:0000246||EFO:0000400||EFO:0000405||EFO:0000589||EFO:0000712||EFO:0001444||EFO:0003777||EFO:0003832||EFO:0003923||EFO:0004264||EFO:0004306||EFO:0004308||EFO:0004324||EFO:0004325||EFO:0004468||EFO:0004503||EFO:0004529||EFO:0004530||EFO:0004582||EFO:0004586||EFO:0004639||EFO:0004725||EFO:0004731||EFO:0004742||EFO:0005105||EFO:0005110||EFO:0005134||EFO:0005192||EFO:0005278||EFO:0005664||EFO:00056…	53
105	14:93657436:C_T	93657436	IGF2R	1	trans	trans - pathway	specific	1.017	ENSG00000259066		0		0
106	14:32473942:G_T	32473942	CPA1|CPB1	2	trans	trans - systemic	specific	0.98	ENSG00000258386		0		0
516	12:123450765:C_G	123450765	CCN4|LYPD3|PRSS27	3	trans	trans - pathway	systemic.pleiotropy	0.963|0.955333333333333	CDK2AP1|SBNO1	age of onset of childhood onset asthma||allergic disease||Alzheimer disease, educational attainment||appendicular lean mass||aspartate aminotransferase to alanine aminotransferase ratio||asthma||attention deficit hyperactivity disorder, schizophrenia||autism spectrum disorder, schizophrenia||biological sex||BMI-adjusted hip circumference||BMI-adjusted waist circumference||BMI-adjusted waist-hip r…	54	BFO:0000019||EFO:0000400||EFO:0001444||EFO:0003923||EFO:0003925||EFO:0004264||EFO:0004302||EFO:0004308||EFO:0004324||EFO:0004325||EFO:0004342||EFO:0004343||EFO:0004346||EFO:0004464||EFO:0004529||EFO:0004587||EFO:0004833||EFO:0005036||EFO:0005093||EFO:0005106||EFO:0005114||EFO:0005407||EFO:0005774||EFO:0005856||EFO:0006845||EFO:0007987||EFO:0008521||EFO:0008568||EFO:0011015||EFO:1002003||EFO:10020…	37
108	14:20553166:A_G	20553166	ANG	1	trans	trans - interaction	specific	0.598|0.598|0.597|0.597|0.597|0.567|0.561	OR4K14|OR4N5|OR4K13|OR4K17|OR4L1|OR4K15|OR11G2		0		0
379	10:65104500:A_G	65104500	ABHD14B|ABL1|AKT1S1|ANGPT1|ANXA11|ANXA4|AOC3|APP|ARHGAP1|ARSA|ARSB|BCL2L11|BGN|BIRC2|BTC|CA13|CASP8|CCL11|CCL13|CCL14|CCL15|CCL16|CCL17|CCL2|CCL28|CCL5|CCL7|CCL8|CCN4|CD164|CD244|CD40|CD46|CD58|CD63|CD69|CD84|CD93|CD99L2|CDKN1A|CERT|CES1|CLEC1B|CPM|CPXM1|CRADD|CTF1|CTSC|CTSF|CTSZ|CX3CL1|CXCL1|CXCL11|CXCL12|CXCL5|CXCL6|CXCL8|DAB2|DAG1|DCBLD2|DFFA|DIABLO|DKK1|DPP7|DUSP3|EDAR|EGF|EGFL7|EIF4B|EIF4G1|…	224	trans	trans - systemic	unspecific.pleiotropy	0.900700892857142|0.743665178571428|0.739633928571429	JMJD1C|NRBF2|REEP3	age of onset of asthma||alkaline phosphatase measurement, liver enzyme measurement||Alzheimer disease, educational attainment||aortic measurement||ascending aortic diameter||atrial fibrillation||basophil percentage of leukocytes||beta-citrylglutamate measurement||bilirubin measurement||BMI-adjusted hip circumference||BMI-adjusted waist-hip ratio||body height||body mass index||brain measurement||c…	184	BFO:0000019||EFO:0000589||EFO:0001444||EFO:0003832||EFO:0003892||EFO:0003925||EFO:0004269||EFO:0004298||EFO:0004306||EFO:0004308||EFO:0004309||EFO:0004311||EFO:0004324||EFO:0004325||EFO:0004343||EFO:0004464||EFO:0004503||EFO:0004529||EFO:0004530||EFO:0004582||EFO:0004586||EFO:0004639||EFO:0004725||EFO:0004731||EFO:0004742||EFO:0005036||EFO:0005090||EFO:0005093||EFO:0005110||EFO:0005134||EFO:00052…	49
2552	3:141129999:A_G	141129999	IGFBP3|KLK13	2	trans	trans - pathway	systemic.pleiotropy	2.0365	ZBTB38	alcohol consumption measurement||alopecia||appendicular lean mass||asthma||asthma, Eczematoid dermatitis, allergic rhinitis||atopic eczema||birth weight, parental genotype effect measurement||BMI-adjusted hip circumference||BMI-adjusted waist circumference||body composition measurement||body fat distribution||body height||body height at birth||body surface area||body weight||carpal tunnel syndrom…	49	EFO:0000246||EFO:0000313||EFO:0001444||EFO:0003892||EFO:0003923||EFO:0003925||EFO:0003966||EFO:0004302||EFO:0004306||EFO:0004308||EFO:0004324||EFO:0004338||EFO:0004339||EFO:0004342||EFO:0004587||EFO:0004624||EFO:0004731||EFO:0004742||EFO:0004833||EFO:0005036||EFO:0005038||EFO:0005093||EFO:0005106||EFO:0005114||EFO:0005774||EFO:0007821||EFO:0008521||EFO:0009487||EFO:0009910||EFO:0011015||EFO:00201…	37
111	14:96150565:A_G	96150565	TCL1A	1	cis	cis	specific	NA	TCL1A		0		0
112	14:38722278:C_T	38722278	CLEC14A	1	cis	cis	specific	NA	CLEC14A		0		0
6222	11:116657561:C_T	116657561	ANGPTL4	1	trans	trans - pathway	systemic.pleiotropy	1.339	ZNF259	1-linoleoylglycerol (18:2) measurement||1-margaroyl-2-linoleoyl-GPC (17:0/18:2) measurement||1-palmitoyl-2-docosahexaenoyl-GPC (16:0/22:6) measurement||1-palmitoyl-2-linoleoyl-GPC (16:0/18:2) measurement||1-palmitoyl-2-linoleoyl-GPE (16:0/18:2) measurement||1-palmitoyl-2-stearoyl-GPC (16:0/18:0) measurement||1-stearoyl-2-arachidonoyl-GPE (18:0/20:4) measurement||1-stearoyl-2-arachidonoyl-GPI (18:…	298	BFO:0000016||EFO:0000589||EFO:0001444||EFO:0001666||EFO:0004306||EFO:0004308||EFO:0004529||EFO:0004530||EFO:0004639||EFO:0004725||EFO:0004729||EFO:0005036||EFO:0005105||EFO:0005110||EFO:0005116||EFO:0005134||EFO:0005192||EFO:0005278||EFO:0005680||EFO:0005878||EFO:0007010||EFO:0007012||EFO:0007630||EFO:0008317||EFO:0010223||EFO:0010351||EFO:0010700||EFO:0010733||EFO:0010968||GO:0050896||MONDO:0000…	36
114	14:75443103:A_G	75443103	COL1A1|PGF|SPP1|TMPRSS5|WIF1	7	cis	cis	unspecific.pleiotropy	NA	PGF	body height||bone density||brain connectivity measurement||brain measurement||coronary artery disease||heel bone mineral density||pulse pressure measurement||skin aging measurement||systolic blood pressure	9	EFO:0001444||EFO:0003923||EFO:0004324||EFO:0004325||EFO:0004346||EFO:0004516||EFO:0005278||MONDO:0000473	8
115	15:101890861:C_T	101890861	BOC	2	trans	trans - systemic	specific	0.964	PCSK6	body height||triglyceride measurement	2	EFO:0004324||EFO:0004529	2
116	3:107776:C_T	107776	CHL1	1	cis	cis	specific	NA	CHL1		0		0
117	9:79206726:A_G	79206726	GCNT1	1	cis	cis	specific	NA	GCNT1		0		0
118	1:47961691:C_T	47961691	SPOCK1|THBD	2	trans	trans - systemic	specific	0.599|0.5965|0.5265	FOXD2|FOXE3|CMPK1	albuminuria||body height||Moderate albuminuria||urinary albumin to creatinine ratio	4	EFO:0004285||EFO:0004324||EFO:0005116||HP:0000093	4
119	1:160808668:A_G	160808668	CD244	2	cis	cis	specific	NA	CD244		0		0
2689	2:165528876:C_T	165528876	IGFBP2|LPL|TIMP4	3	trans	trans - systemic	systemic.pleiotropy	0.973	COBLL1	alcohol consumption measurement||amino acid measurement||apolipoprotein A 1 measurement, apolipoprotein B measurement||appendicular lean mass||BMI-adjusted hip circumference||BMI-adjusted waist circumference||BMI-adjusted waist-hip ratio||body fat percentage||body mass index||calcium measurement||cholesterol esters in large VLDL measurement||cholesterol esters in medium VLDL measurement||choleste…	150	EFO:0000400||EFO:0000589||EFO:0001444||EFO:0004302||EFO:0004306||EFO:0004308||EFO:0004324||EFO:0004325||EFO:0004342||EFO:0004343||EFO:0004503||EFO:0004529||EFO:0004530||EFO:0004582||EFO:0004639||EFO:0004764||EFO:0004833||EFO:0005036||EFO:0005093||EFO:0005106||EFO:0005110||EFO:0005134||EFO:0005278||EFO:0005680||EFO:0006842||EFO:0007010||EFO:0007861||EFO:0008317||EFO:0009406||EFO:0010351||EFO:00107…	35
121	16:84504023:G_T	84504023	SFTPD	1	trans	trans - pathway	specific	0.737|0.627|0.598	ATP2C2|COTL1|TLDC1		0		0
122	2:135054366:A_T	135054366	CD33|FCGR2A|ITGAM|ITGB2|ITGB7|SIGLEC1	6	trans	trans - systemic	protein.pleiotropy	0.914666666666667	MGAT5		0		0
123	2:158481992:A_G	158481992	EPCAM	1	trans	trans - systemic	specific	1.014	ACVR1C	BMI-adjusted waist circumference||BMI-adjusted waist-hip ratio||body height||glucose measurement	4	EFO:0004324||EFO:0004342||EFO:0004343||EFO:0006842	4
500	11:47387599:C_T	47387599	IL12A_IL12B|IL12B|VSIG4	4	trans	trans - pathway	systemic.pleiotropy	0.874|0.834|0.7805|0.75025|0.737|0.73425	SPI1|SLC39A13|PSMC3|RAPSN|CELF1|MYBPC3	alcohol consumption measurement||alcohol use disorder measurement||anxiety||biological sex||body fat percentage||body height||body mass index||calcium measurement||cholesteryl ester measurement||cholesteryl ester measurement, high density lipoprotein cholesterol measurement||choline measurement||chronotype measurement||cognitive function measurement||cognitive function measurement, self reported …	65	BFO:0000019||EFO:0000400||EFO:0000589||EFO:0000677||EFO:0001444||EFO:0003925||EFO:0003966||EFO:0004298||EFO:0004302||EFO:0004324||EFO:0004327||EFO:0004503||EFO:0004529||EFO:0004639||EFO:0004725||EFO:0004764||EFO:0004870||EFO:0005036||EFO:0005105||EFO:0005106||EFO:0005110||EFO:0005134||EFO:0005680||EFO:0006848||EFO:0007010||EFO:0007803||EFO:0007987||EFO:0008568||EFO:0009799||EFO:0010968||EFO:00110…	35
125	2:168597986:C_T	168597986	B4GAT1|RGMA	2	trans	trans - pathway	specific	0.725	B3GALT1	anxiety||neuroticism measurement||wellbeing measurement||worry measurement	4	EFO:0006848||EFO:0007803||HP:0000708	3
126	2:113835522:A_G	113835522	CD93|IL1R1	2	trans	trans - interaction	specific	1.2235|1.187	IL1F10|IL1RN	coronary artery disease||myocardial infarction	2	MONDO:0000473||MONDO:0024643	2
127	2:43648176:A_G	43648176	SOST	1	trans	trans - systemic	specific	0.851	THADA	free androgen index||prostate cancer||testosterone measurement	3	EFO:0004529||EFO:0007355||EFO:0011008	3
2579	4:103001649:G_T	103001649	ACAN|FUCA1|LCN2|OPTC|PRTG|TNC	6	trans	trans - pathway	unspecific.pleiotropy	0.791666666666667	BANK1	2-oxoarginine measurement||Agents acting on the renin-angiotensin system use measurement||alcohol consumption measurement||alcohol use disorder measurement||amygdala volume||anthropometric measurement||argininate measurement||autism spectrum disorder, schizophrenia||balding measurement||BMI-adjusted waist circumference||BMI-adjusted waist-hip ratio||body fat percentage||body height||body mass ind…	112	EFO:0000400||EFO:0000508||EFO:0000589||EFO:0001444||EFO:0002970||EFO:0003767||EFO:0003889||EFO:0003890||EFO:0003892||EFO:0003925||EFO:0003966||EFO:0004298||EFO:0004302||EFO:0004306||EFO:0004324||EFO:0004325||EFO:0004342||EFO:0004343||EFO:0004346||EFO:0004464||EFO:0004503||EFO:0004529||EFO:0004582||EFO:0004639||EFO:0004725||EFO:0004742||EFO:0004842||EFO:0004870||EFO:0005036||EFO:0005106||EFO:00051…	49
129	4:75227910:C_T	75227910	AREG|EREG	3	cis	cis	specific	NA	AREG		0		0
130	2:18676750:C_T	18676750	CRH|EPHB4|SPOCK1	3	trans	trans - systemic	specific	0.599|0.595|0.594666666666667	RDH14|NT5C1B-RDH14|NT5C1B	body height||creatinine measurement||glomerular filtration rate||urate measurement||uric acid measurement	5	EFO:0001444||EFO:0004324||EFO:0004725||EFO:0004742	4
131	2:112678380:C_T	112678380	IGF2R|LGALS4|MERTK|NEFL|TMPRSS5	5	cis	cis	specific	NA	MERTK	Cluster headache	1	HP:0002315	1
132	2:204592813:A_G	204592813	CD28	2	cis	cis	specific	NA	CD28		0		0
133	2:68606650:A_G	68606650	FASLG|MMP1	3	trans	trans - pathway	specific	1.00066666666667	PLEK		0		0
8025	8:9796321:C_T	9796321	NRP1	1	trans	trans - systemic	systemic.pleiotropy	0.724	MSRA	3-hydroxybutyrate measurement||age at first sexual intercourse measurement||amygdala volume||aortic measurement||appendicular lean mass||ascending aortic diameter||autoimmune thyroid disease||Barrett's esophagus||BMI-adjusted hip circumference||BMI-adjusted waist circumference||BMI-adjusted waist-hip ratio||body height||body mass index||brain connectivity measurement||carotid artery intima media …	59	EFO:0000228||EFO:0001444||EFO:0003925||EFO:0004298||EFO:0004302||EFO:0004306||EFO:0004324||EFO:0004325||EFO:0004327||EFO:0004342||EFO:0004343||EFO:0004346||EFO:0004464||EFO:0004529||EFO:0004725||EFO:0004742||EFO:0004842||EFO:0005035||EFO:0005036||EFO:0005093||EFO:0005110||EFO:0005116||EFO:0005140||EFO:0005278||EFO:0005527||EFO:0005680||EFO:0006848||EFO:0006930||EFO:0007010||EFO:0007717||EFO:00078…	35
135	2:190925291:C_T	190925291	MSTN	1	cis	cis	specific	NA	MSTN		0		0
136	22:31996625:A_C	31996625	CETN2	1	trans	trans - pathway	specific	1.144	SFI1	BMI-adjusted waist circumference||BMI-adjusted waist-hip ratio||brain measurement||neutrophil percentage of leukocytes	4	EFO:0001444||EFO:0004342||EFO:0004343||EFO:0004833	4
137	20:3681420:C_T	3681420	CD63|MFGE8|WFIKKN2	3	trans	trans - pathway	specific	1.27	SIGLEC1	lymphocyte count||platelet count||serum IgM measurement	3	EFO:0001444||EFO:0004308||EFO:0005036	3
138	2:102662888:G_T	102662888	IL1R1	1	cis	cis	specific	NA	IL1R1	Crohn's disease||ulcerative colitis	2	EFO:0003767||EFO:0003872	2
139	2:43644556:C_T	43644556	CLEC6A|MPO|OSCAR|RETN|SIRPB1	5	trans	trans - pathway	specific	0.8964	THADA	migraine disorder||monocyte measurement||monocyte percentage of leukocytes||polycystic ovary syndrome||systolic blood pressure	5	EFO:0000508||EFO:0004325||EFO:0004503||EFO:0005091||EFO:0005774	5
471	8:126490972:A_T	126490972	ANGPTL3|CA14|CCN1|ENPP7|FGFR2|IL17RB|PLA2G7|PON3|SULT2A1|TIMP4|TMPRSS15	11	trans	trans - pathway	unspecific.pleiotropy	0.602727272727272|0.527	TRIB1|NSMCE2	1-adrenoyl-GPC (22:4) measurement||1-arachidonoyl-GPC (20:4n6) measurement||1-dihomo-linolenoyl-GPC (20:3n3 or 6) measurement||1-dihomo-linoleoyl-GPC (20:2) measurement||1-docosapentaenoyl-GPC (22:5n6) measurement||1-palmitoleoyl-GPC (16:1) measurement||1-palmitoyl-2-stearoyl-GPC (16:0/18:0) measurement||1-palmitoyl-GPC (16:0) measurement||1-stearoyl-2-arachidonoyl-GPC (18:0/20:4) measurement||1-…	236	EFO:0000589||EFO:0001444||EFO:0001666||EFO:0003832||EFO:0004285||EFO:0004302||EFO:0004306||EFO:0004308||EFO:0004324||EFO:0004325||EFO:0004343||EFO:0004461||EFO:0004503||EFO:0004529||EFO:0004530||EFO:0004582||EFO:0004586||EFO:0004587||EFO:0004639||EFO:0004725||EFO:0004742||EFO:0004833||EFO:0005036||EFO:0005105||EFO:0005110||EFO:0005116||EFO:0005134||EFO:0005192||EFO:0005278||EFO:0005680||EFO:00068…	47
141	2:36607998:C_G	36607998	CRIM1	1	cis	cis	specific	NA	CRIM1		0		0
2662	9:136145404:A_C	136145404	ADGRG2|ANPEP|AXL|BST2|CA4|CBLIF|CCL21|CD209|CD28|CD300C|CD83|CLEC4G|CNTN4|CPA2|CR2|CRIP2|CRNN|CTSS|DDR1|DPEP1|DSG3|ENTPD5|ENTPD6|FABP4|FCGR2A|FCGR2B|FCGR3B|FGF23|FGFR2|FLRT2|GCG|GFRA2|HMOX1|ICAM3|ICOSLG|IL1R2|IL2RA|ITGA11|LAYN|LGALS4|LGALS7_LGALS7B|LILRB2|LY9|MEGF9|MMP1|NOS3|OPTC|PDGFRB|PSG1|PTPRS|RBKS|REG1A|RGMA|SCARA5|SLAMF7|SOST|THBS4|TNC|TNFRSF10C|ULBP2|VAMP5|VWF	69	trans	trans - pathway	unspecific.pleiotropy	0.618666666666666|0.612217391304347|0.604652173913043|0.60168115942029|0.60127536231884|0.60031884057971|0.596985507246377|0.568652173913043|0.56468115942029|0.555130434782609	OBP2B|SURF1|MED22|SURF6|RPL7A|SURF4|SURF2|C9orf96|GBGT1|RALGDS	adhesion molecule measurement, soluble P-selectin measurement||adolescent idiopathic scoliosis||ADpSGEGDFXAEGGGVR measurement||ADpSGEGDFXAEGGGVR-to-X-14304--leucylalanine ratio||ADSGEGDFXAEGGGVR-to-ADpSGEGDFXAEGGGVR ratio||age-related macular degeneration, COVID-19||Antithrombotic agent use measurement||aspirin use measurement||bilirubin measurement||blood group AB, blood group O||blood group B, …	79	EFO:0000400||EFO:0000405||EFO:0001421||EFO:0001444||EFO:0003763||EFO:0003777||EFO:0003892||EFO:0004264||EFO:0004306||EFO:0004308||EFO:0004324||EFO:0004325||EFO:0004464||EFO:0004468||EFO:0004503||EFO:0004529||EFO:0004639||EFO:0004725||EFO:0005036||EFO:0005091||EFO:0005106||EFO:0005134||EFO:0005774||EFO:0005890||EFO:0006812||EFO:0006843||EFO:0007010||EFO:0007012||EFO:0007652||EFO:0007882||EFO:00081…	47
143	2:70781174:C_T	70781174	TGFA	2	cis	cis	specific	NA	TGFA		0		0
144	2:160402665:C_T	160402665	CD302	1	cis	cis	specific	NA	CD302		0		0
1019	17:47402807:C_T	47402807	CTSO|PDCD1	3	trans	trans - pathway	systemic.pleiotropy	1.445	ZNF652	age at first sexual intercourse measurement||age of onset of childhood onset asthma||Agents acting on the renin-angiotensin system use measurement||allergic disease||Alzheimer disease, family history of Alzheimer’s disease||angina pectoris||appendicular lean mass||asthma||atopic eczema||attention deficit hyperactivity disorder, substance abuse, antisocial behaviour measurement||body fat distribut…	42	EFO:0000589||EFO:0001444||EFO:0003892||EFO:0004302||EFO:0004308||EFO:0004324||EFO:0004325||EFO:0004529||EFO:0004542||EFO:0004731||EFO:0004833||EFO:0004842||EFO:0005106||EFO:0005671||EFO:0005815||EFO:0006848||EFO:0007010||EFO:0007862||EFO:0007987||EFO:0008521||EFO:0009799||EFO:0010700||EFO:1002003||EFO:1002018||GO:0007610||HP:0000539||HP:0001626||HP:0011123||MONDO:0000473||MONDO:0002406||MONDO:000…	35
146	2:24269628:C_T	24269628	FKBP1B	1	cis	cis	specific	NA	FKBP1B		0		0
8734	12:56390636:A_G	56390636	NCAM1|RGMA	2	trans	trans - pathway	systemic.pleiotropy	2.6185	SUOX	adult onset asthma||age at first birth measurement||age at first sexual intercourse measurement||age of onset of asthma||age of onset of childhood onset asthma||allergic disease||allergic disease, age at onset||allergic rhinitis||alopecia areata||Alzheimer disease, educational attainment||appendicular lean mass||asthma||asthma, allergic disease||atopic eczema||attention deficit hyperactivity diso…	55	BFO:0000019||EFO:0000246||EFO:0000313||EFO:0000400||EFO:0000508||EFO:0000662||EFO:0000701||EFO:0001444||EFO:0003765||EFO:0003892||EFO:0003925||EFO:0004302||EFO:0004308||EFO:0004324||EFO:0004464||EFO:0004503||EFO:0004833||EFO:0004842||EFO:0005140||EFO:0005671||EFO:0006848||EFO:0007010||EFO:0007862||EFO:0007987||EFO:0008521||EFO:0011015||EFO:1002003||EFO:1002018||GO:0007610||HP:0000202||MONDO:00024…	34
148	2:19309911:C_T	19309911	GFRA3	1	trans	trans - systemic	specific	0.437	OSR1	breast carcinoma||estrogen-receptor negative breast cancer||mammographic density measurement	3	EFO:0000313||EFO:0001444||EFO:1000143	3
149	2:9655608:A_G	9655608	AMIGO2|NTRK3|TGFA|TNFRSF1A	5	trans	trans - pathway	specific	1.9064	ADAM17	birth weight||birth weight, parental genotype effect measurement||BMI-adjusted waist-hip ratio||body height||diastolic blood pressure, systolic blood pressure||waist-hip ratio	6	EFO:0004324||EFO:0004325||EFO:0004338||EFO:0004343||EFO:0007861	5
150	2:114593805:A_G	114593805	CDH2	1	trans	trans - systemic	specific	0.632|0.55	ACTR3|SLC35F5	BMI-adjusted waist circumference||BMI-adjusted waist-hip ratio	2	EFO:0004342||EFO:0004343	2
151	2:202621002:C_T	202621002	ADAM8|TNFRSF10C	2	trans	trans - pathway	specific	1.511	ALS2		0		0
152	3:186731157:A_T	186731157	CD79B|CR2|FCRL1|FCRL2|ITGB7|LTA|LY9|SLAMF1	8	trans	trans - pathway	protein.pleiotropy	1.260875	ST6GAL1	IGA glomerulonephritis||serum IgG glycosylation measurement	2	EFO:0004565||MONDO:0002462	2
3611	2:227172598:C_T	227172598	IGFBP2|LDLR|LPL|MSTN|TIMP4	5	trans	trans - pathway	systemic.pleiotropy	0.693	IRS1	abdominal adipose tissue measurement||Agents acting on the renin-angiotensin system use measurement||alcohol consumption measurement||alcohol use disorder measurement||alcohol use disorder measurement, alcohol consumption measurement||amino acid measurement||apolipoprotein A 1 measurement, apolipoprotein B measurement||appendicular lean mass||beverage consumption measurement||BMI-adjusted waist c…	155	EFO:0000400||EFO:0001444||EFO:0004302||EFO:0004306||EFO:0004324||EFO:0004325||EFO:0004342||EFO:0004503||EFO:0004529||EFO:0004530||EFO:0004639||EFO:0004742||EFO:0004764||EFO:0005106||EFO:0005110||EFO:0005134||EFO:0005278||EFO:0005409||EFO:0006848||EFO:0007010||EFO:0007861||EFO:0008317||EFO:0009406||EFO:0010351||EFO:0010700||EFO:0010733||EFO:0010968||EFO:0011008||EFO:0020900||HP:0001939||MONDO:0000…	33
8693	8:9177732:G_T	9177732	CLSTN2|ENG|ENPP2|IGFBP7|TNXB	5	trans	trans - pathway	systemic.pleiotropy	0.4806|0.4734|0.461	TNKS|ENSG00000253426|PPP1R3B	2-hydroxypalmitate measurement||2-hydroxystearate measurement||3-hydroxybutyrate measurement||acetate measurement||acetoacetate measurement||acetone measurement||alcohol consumption measurement||alcohol use disorder measurement||alcohol use disorder measurement, longitudinal alcohol consumption measurement||antihyperlipidemic drug use measurement||aspartate aminotransferase to alanine aminotransf…	131	EFO:0001444||EFO:0003923||EFO:0004306||EFO:0004324||EFO:0004468||EFO:0004503||EFO:0004529||EFO:0004530||EFO:0004582||EFO:0004639||EFO:0004725||EFO:0004742||EFO:0004833||EFO:0004842||EFO:0005036||EFO:0005105||EFO:0005110||EFO:0005116||EFO:0005134||EFO:0005680||EFO:0006842||EFO:0006845||EFO:0006848||EFO:0007010||EFO:0007987||EFO:0008111||EFO:0010089||EFO:0010110||EFO:0010351||EFO:0010468||EFO:00109…	33
155	5:35879156:G_T	35879156	CCL21|CD48|CD5|CD6|CD8A|IL7R|LY9|PAG1|SELPLG|SIT1|SLAMF1	13	cis	cis	unspecific.pleiotropy	NA	IL7R	adult onset asthma||age of onset of asthma||allergic rhinitis||asthma||asthma, allergic disease||asthma, Eczematoid dermatitis, allergic rhinitis||atopic eczema||autoimmune thyroid disease||basophil count||basophil count, eosinophil count||basophil percentage of leukocytes||body height||chronic rhinosinusitis||Eczematoid dermatitis||Eczematoid dermatitis, allergic rhinitis||educational attainment…	36	EFO:0000662||EFO:0000684||EFO:0001444||EFO:0004308||EFO:0004324||EFO:0004503||EFO:0004587||EFO:0004833||EFO:0004842||EFO:0005090||EFO:0005140||EFO:0005774||EFO:0007010||EFO:0007987||EFO:0008521||EFO:0009534||EFO:0009714||EFO:0009903||EFO:1000627||EFO:1002018||HP:0000153||HP:0011123||MONDO:0002406||MONDO:0004979||MONDO:0024623||OBA:2020000	26
156	8:86270661:A_G	86270661	CA2|CA3	2	cis	cis	specific	NA	CA3		0		0
157	7:141798161:A_T	141798161	CLEC5A	1	cis	cis	specific	NA	CLEC5A		0		0
158	13:59944069:G_T	59944069	PCDH17	1	trans	trans - systemic	specific	NA	PCDH17		0		0
159	14:21155108:A_G	21155108	ANG	1	cis	cis	specific	NA	ANG		0		0
160	2:36576964:C_T	36576964	CRIM1	1	cis	cis	specific	NA	CRIM1		0		0
161	7:63971194:A_G	63971194	LGALS9	1	trans	trans - systemic	specific	1.113	ZNF680	4-androsten-3beta,17beta-diol disulfate 1 measurement||5alpha-androstan-3alpha,17beta-diol disulfate measurement||5alpha-pregnan-diol disulfate measurement||body height||Glycochenodeoxycholate sulfate measurement||pregnenediol disulfate (C21H34O8S2) measurement||pregnenetriol disulfate measurement||vitamin D measurement	8	EFO:0004324||EFO:0004529||EFO:0004725	3
5577	8:126500031:C_G	126500031	AGRP|CDH2|CDHR5|CHI3L1|CNDP1|CPM|CTSF|DCBLD2|EGFR|ERBB3|FETUB|FGF21|FUT3_FUT5|GPC5|IGFBP1|IL1R2|IL2RA|INHBC|LDLR|LGALS3|MEGF9|MFGE8|NRP1|PCSK9|SELPLG|TFPI|TGFBI	30	trans	trans - pathway	unspecific.pleiotropy	0.6032|0.521	TRIB1|NSMCE2	1-adrenoyl-GPC (22:4) measurement||1-arachidonoyl-GPC (20:4n6) measurement||1-dihomo-linolenoyl-GPC (20:3n3 or 6) measurement||1-dihomo-linoleoyl-GPC (20:2) measurement||1-docosapentaenoyl-GPC (22:5n6) measurement||1-palmitoleoyl-GPC (16:1) measurement||1-palmitoyl-2-stearoyl-GPC (16:0/18:0) measurement||1-palmitoyl-GPC (16:0) measurement||1-stearoyl-2-arachidonoyl-GPC (18:0/20:4) measurement||1-…	235	EFO:0000589||EFO:0001444||EFO:0001666||EFO:0003832||EFO:0004285||EFO:0004302||EFO:0004306||EFO:0004308||EFO:0004324||EFO:0004325||EFO:0004343||EFO:0004461||EFO:0004503||EFO:0004529||EFO:0004530||EFO:0004582||EFO:0004586||EFO:0004587||EFO:0004639||EFO:0004725||EFO:0004742||EFO:0004833||EFO:0005036||EFO:0005105||EFO:0005110||EFO:0005116||EFO:0005134||EFO:0005192||EFO:0005278||EFO:0005680||EFO:00068…	47
163	7:92579242:C_T	92579242	SPINK1	1	trans	trans - systemic	specific	0.522	CDK6	body height||prostate carcinoma	2	EFO:0000313||EFO:0004324	2
164	7:38242166:A_T	38242166	THPO	1	trans	trans - systemic	specific	1.341	STARD3NL		0		0
8955	19:45414399:A_C	45414399	CCN1|CD4|CES2|CRIP2|GCG|ITGAV|REG4	8	trans	trans - interaction	unspecific.pleiotropy	0.9	APOC1	1-(1-enyl-stearoyl)-2-linoleoyl-GPE (P-18:0/18:2)* measurement||age of onset of Alzheimer disease||Agents acting on the renin-angiotensin system use measurement||aging||alanine measurement||Alzheimer disease||Alzheimer disease, family history of Alzheimer’s disease||angina pectoris||Antithrombotic agent use measurement||apolipoprotein A 1 measurement, apolipoprotein B measurement||aspirin use mea…	221	EFO:0000589||EFO:0000719||EFO:0001444||EFO:0003832||EFO:0004306||EFO:0004324||EFO:0004325||EFO:0004503||EFO:0004529||EFO:0004530||EFO:0004622||EFO:0004639||EFO:0004725||EFO:0004862||EFO:0005036||EFO:0005105||EFO:0005110||EFO:0005134||EFO:0005192||EFO:0005278||EFO:0005671||EFO:0005680||EFO:0005815||EFO:0006845||EFO:0007010||EFO:0007012||EFO:0007652||EFO:0007717||EFO:0008568||EFO:0009086||EFO:00101…	45
166	7:35666267:A_C	35666267	CD99L2|EGFL7|IL18R1|TNFRSF10C	4	trans	trans - systemic	specific	1.645	HERPUD2		0		0
167	7:50324234:G_T	50324234	CLEC4C|CR2|CXCL10|GRN|RETN	5	trans	trans - pathway	specific	0.5686	IKZF1	autism spectrum disorder, schizophrenia||Oral ulcer||small cell lung carcinoma||upper respiratory tract disorder	4	EFO:0000684||EFO:0001071||EFO:0005407||HP:0000153	4
168	2:10514875:C_T	10514875	CPB1	1	trans	trans - systemic	specific	1.156	HPCAL1		0		0
169	7:50640413:C_T	50640413	DDC	1	cis	cis	specific	NA	DDC		0		0
170	7:80217290:G_T	80217290	BCL2L11|CCL13|CCL5|CD40|CXCL5|LGMN|NID1|TPP1	10	trans	trans - pathway	protein.pleiotropy	1.2071	CD36	body height||immature platelet fraction||immature platelet measurement||mean platelet volume||mean reticulocyte volume||platelet count||platelet measurement	7	EFO:0004324||EFO:0004503||EFO:0005036||EFO:0010700	4
171	X:129093874:C_G	129093874	EGFL7|ENO2|LGALS1|TNFSF12	5	trans	trans - pathway	specific	0.596|0.5844|0.5608|0.5342	UTP14A|BCORL1|ELF4|ZDHHC9	mean platelet volume||platelet count	2	EFO:0005036	1
172	7:130125501:C_T	130125501	CD163|IL1R1|MARCO|MSR1|SIGLEC9|TIE1	6	trans	trans - pathway	protein.pleiotropy	1.90966666666667	COPG2	body height	1	EFO:0004324	1
173	7:26015543:A_G	26015543	ALCAM|CD27	3	trans	trans - pathway	specific	0.470666666666667	HNRNPA2B1		0		0
9302	19:45412079:C_T	45412079	ADAMTS15|ANGPTL3|CCL18|CCL23|CCL27|CD207|CD300LG|CD99L2|CKAP4|CRH|CTSL|DEFB4A_DEFB4B|DNAJB1|ENTPD5|FGFBP1|GRN|HEXIM1|HMOX1|HNMT|IL16|IL18|IL32|ITGB5|KLK10|LDLR|LILRB4|MAD1L1|MFAP5|NRP1|PAM|PCSK9|PDGFC|PLA2G10|PLA2G7|PTPRF|RTN4R|S100P|SMOC1|TFPI|TNC|TNFSF13|XCL1	46	trans	trans - interaction	unspecific.pleiotropy	1.06554347826087	APOE	1-(1-enyl-stearoyl)-2-linoleoyl-GPE (P-18:0/18:2)* measurement||1-(1-enyl-stearoyl)-2-oleoyl-GPE (P-18:0/18:1) measurement||1-palmitoleoylglycerol (16:1) measurement||age of onset of Alzheimer disease||Agents acting on the renin-angiotensin system use measurement||aging||alanine measurement||Alzheimer disease||Alzheimer disease, family history of Alzheimer’s disease||angina pectoris||Antithrombot…	228	EFO:0000589||EFO:0000719||EFO:0001444||EFO:0003832||EFO:0004306||EFO:0004324||EFO:0004325||EFO:0004503||EFO:0004529||EFO:0004530||EFO:0004622||EFO:0004639||EFO:0004725||EFO:0004862||EFO:0005036||EFO:0005105||EFO:0005110||EFO:0005134||EFO:0005192||EFO:0005278||EFO:0005671||EFO:0005680||EFO:0005815||EFO:0006845||EFO:0007010||EFO:0007012||EFO:0007652||EFO:0007717||EFO:0008568||EFO:0010118||EFO:00102…	44
1065	8:126506694:A_G	126506694	ACE2|ANG|CA5A|FST|HAO1|HAVCR1|KITLG|MEP1B|MME|PTS|SELE|TNFSF10	17	trans	trans - pathway	unspecific.pleiotropy	0.608764705882353	TRIB1	1-adrenoyl-GPC (22:4) measurement||1-arachidonoyl-GPC (20:4n6) measurement||1-dihomo-linolenoyl-GPC (20:3n3 or 6) measurement||1-dihomo-linoleoyl-GPC (20:2) measurement||1-docosapentaenoyl-GPC (22:5n6) measurement||1-palmitoleoyl-GPC (16:1) measurement||1-palmitoyl-2-stearoyl-GPC (16:0/18:0) measurement||1-palmitoyl-GPC (16:0) measurement||1-stearoyl-2-arachidonoyl-GPC (18:0/20:4) measurement||1-…	213	EFO:0000589||EFO:0001444||EFO:0001666||EFO:0003832||EFO:0004285||EFO:0004302||EFO:0004306||EFO:0004308||EFO:0004324||EFO:0004325||EFO:0004343||EFO:0004461||EFO:0004503||EFO:0004529||EFO:0004530||EFO:0004582||EFO:0004586||EFO:0004587||EFO:0004639||EFO:0004725||EFO:0004742||EFO:0004833||EFO:0005036||EFO:0005105||EFO:0005110||EFO:0005116||EFO:0005134||EFO:0005192||EFO:0005278||EFO:0005680||EFO:00068…	44
176	7:7231765:C_T	7231765	ADGRG2|AOC3|CCDC80|CLEC10A|CRELD2|OPTC|PODXL|PRELP|THBS4	9	trans	trans - pathway	protein.pleiotropy	1.30855555555556	C1GALT1	insomnia||serum galactose-deficient IgA1 measurement	2	EFO:0004742||EFO:0008568	2
177	7:2253426:C_G	2253426	MAD1L1	1	cis	cis	specific	NA	MAD1L1		0		0
178	7:130009311:A_G	130009311	ADAMTS13	1	trans	trans - pathway	specific	0.988|0.857|0.773	MEST|CPA5|CEP41	abdominal adipose tissue measurement||BMI-adjusted hip circumference||BMI-adjusted waist circumference	3	EFO:0004342||EFO:0004764||EFO:0005093	3
179	7:130701051:C_T	130701051	CPA2	1	trans	trans - pathway	specific	0.542	MKLN1		0		0
180	7:14726572:A_G	14726572	EPCAM	1	trans	trans - systemic	specific	0.796	DGKB	body height||indole-3-propionate measurement	2	EFO:0004324||EFO:0010467	2
4442	19:45425178:A_G	45425178	ADGRE2|CCL3|CXCL10|CXCL13	6	trans	trans - pathway	unspecific.pleiotropy	0.74	APOC1	1-(1-enyl-stearoyl)-2-linoleoyl-GPE (P-18:0/18:2)* measurement||1-(1-enyl-stearoyl)-2-oleoyl-GPE (P-18:0/18:1) measurement||1-palmitoleoylglycerol (16:1) measurement||age of onset of Alzheimer disease||Agents acting on the renin-angiotensin system use measurement||aging||alanine measurement||Alzheimer disease||Alzheimer disease, family history of Alzheimer’s disease||angina pectoris||Antithrombot…	220	EFO:0000589||EFO:0000719||EFO:0001444||EFO:0003832||EFO:0004306||EFO:0004324||EFO:0004325||EFO:0004503||EFO:0004529||EFO:0004530||EFO:0004622||EFO:0004639||EFO:0004725||EFO:0004862||EFO:0005036||EFO:0005105||EFO:0005110||EFO:0005134||EFO:0005192||EFO:0005278||EFO:0005671||EFO:0005680||EFO:0005815||EFO:0006845||EFO:0007010||EFO:0007012||EFO:0007652||EFO:0007717||EFO:0008568||EFO:0010118||EFO:00102…	44
182	7:150510973:C_G	150510973	CD163|ITGB7	2	trans	trans - pathway	specific	2.0655	TMEM176A		0		0
183	7:49616203:A_G	49616203	VWC2	1	cis	cis	specific	NA	VWC2	body mass index	1	EFO:0004324	1
8871	15:91428589:G_T	91428589	GDF2	1	trans	trans - pathway	systemic.pleiotropy	2.05	FES	age at first sexual intercourse measurement||alcohol use disorder measurement||angina pectoris||Antithrombotic agent use measurement||appendicular lean mass||attempted suicide||attention deficit hyperactivity disorder, bipolar disorder, autism spectrum disorder, schizophrenia, major depressive disorder||attention deficit hyperactivity disorder, substance abuse, antisocial behaviour measurement||a…	47	EFO:0000508||EFO:0001444||EFO:0003889||EFO:0003890||EFO:0003925||EFO:0004247||EFO:0004300||EFO:0004302||EFO:0004308||EFO:0004324||EFO:0004325||EFO:0004338||EFO:0004346||EFO:0004464||EFO:0004870||EFO:0005278||EFO:0005407||EFO:0006848||EFO:0006946||EFO:0007010||EFO:0007623||EFO:0007803||EFO:0007821||EFO:0007862||EFO:0007958||EFO:0007987||EFO:0010098||GO:0007610||HP:0001626||MONDO:0000473||MONDO:000…	33
185	7:56548771:A_T	56548771	SUMF2	1	cis	cis	specific	NA	SUMF2		0		0
2784	3:49941436:A_G	49941436	BOC|CCL3|FCAR	3	trans	trans - pathway	systemic.pleiotropy	1.964|1.78166666666667	MST1R|RBM6	age at first birth measurement||age at last pregnancy measurement||age at menarche||age of onset of asthma||aging||Alzheimer disease, educational attainment||Alzheimer disease, polygenic risk score||basal cell carcinoma||BMI-adjusted hip circumference||body fat percentage||body height||body mass index||cognitive function measurement||cognitive function measurement, self reported educational attai…	46	BFO:0000019||EFO:0000246||EFO:0000313||EFO:0000400||EFO:0000508||EFO:0000651||EFO:0001444||EFO:0003892||EFO:0003925||EFO:0004302||EFO:0004306||EFO:0004324||EFO:0004529||EFO:0004586||EFO:0004764||EFO:0005093||EFO:0005106||EFO:0005856||EFO:0006848||EFO:0007010||EFO:0007861||EFO:0007862||EFO:0007911||EFO:0007987||EFO:0008354||EFO:0008568||EFO:0011015||GO:0032502||MONDO:0005178||OBA:2020000	30
187	11:8969309:C_T	8969309	COL1A1	1	trans	trans - pathway	specific	1.286	TMEM9B		0		0
188	7:156261452:A_C	156261452	TNFRSF1A	1	trans	trans - systemic	specific	0.455	C7orf13	chronic kidney disease||glomerular filtration rate	2	EFO:0003086||EFO:0004742	2
189	7:99655897:A_G	99655897	SERPINA12	1	trans	trans - systemic	specific	2.002|1.671	STAG3|PVRIG	body height||brain measurement||coronary artery disease||cortical thickness||diastolic blood pressure	5	EFO:0001444||EFO:0004324||EFO:0004325||EFO:0004464||MONDO:0000473	5
190	7:2529623:C_T	2529623	NOTCH3	1	trans	trans - pathway	specific	0.839	LFNG	Calcium channel blocker use measurement||diastolic blood pressure||heel bone mineral density||reticulocyte count||reticulocyte measurement||systolic blood pressure	6	EFO:0003923||EFO:0004325||EFO:0004503||EFO:0007010||EFO:0010700	5
210	19:11191197:A_G	11191197	FGFBP1|PCSK9|PLA2G7	3	trans	trans - interaction	systemic.pleiotropy	1.55866666666667	LDLR	1,2-dipalmitoyl-GPC (16:0/16:0) measurement||Abdominal Aortic Aneurysm||Abnormal circulating lipid concentration||Agents acting on the renin-angiotensin system use measurement||aging||angina pectoris||antihyperlipidemic drug use measurement||Antithrombotic agent use measurement||apolipoprotein A 1 measurement, apolipoprotein B measurement||aspirin use measurement||cholesterol esters in large VLDL…	171	EFO:0000589||EFO:0001444||EFO:0001666||EFO:0004300||EFO:0004529||EFO:0004530||EFO:0004639||EFO:0004725||EFO:0005105||EFO:0005110||EFO:0005278||EFO:0005680||EFO:0005878||EFO:0006845||EFO:0007010||EFO:0007012||EFO:0007652||EFO:0008317||EFO:0010118||EFO:0010351||EFO:0010968||GO:0032502||HP:0001626||HP:0001939||MONDO:0000473||MONDO:0002525||MONDO:0024643||OBA:2045031||PATO:0000070	29
5144	12:121415293:A_G	121415293	ACE2|AMBP|AMN|ASAH2|CD302|CES1|CHI3L1|CPE|CPM|CTSF|DCBLD2|ENPP2|ENPP7|FUT3_FUT5|GPC5|GUSB|HS6ST1|IL18R1|LEPR|LGALS3|LRIG1|MEP1B|MERTK|MET|SELE|SSC4D|XPNPEP2	28	trans	trans - pathway	unspecific.pleiotropy	1.00457142857143	HNF1A	16a-hydroxy DHEA 3-sulfate measurement||2-hydroxy-3-methylvalerate measurement||3-hydroxybutyrate measurement||alcohol consumption measurement||alcoholic liver disease||alpha-hydroxyisovalerate measurement||antihyperlipidemic drug use measurement||bilirubin measurement||blood urea nitrogen measurement||body height||carnitine measurement||ceramide measurement||chloride measurement||Cholecystitis||…	122	EFO:0000400||EFO:0000589||EFO:0001421||EFO:0001444||EFO:0003832||EFO:0004324||EFO:0004468||EFO:0004529||EFO:0004530||EFO:0004582||EFO:0004639||EFO:0004725||EFO:0004742||EFO:0004998||EFO:0005036||EFO:0005105||EFO:0005110||EFO:0005116||EFO:0005134||EFO:0005278||EFO:0005407||EFO:0005680||EFO:0006524||EFO:0006842||EFO:0006845||EFO:0006848||EFO:0007010||EFO:0009780||EFO:0009795||EFO:0010118||EFO:00102…	43
193	9:89313812:A_C	89313812	CRH	1	trans	trans - systemic	specific	0.438	GAS1	heel bone mineral density||mean reticulocyte volume||reticulocyte count||reticulocyte measurement	4	EFO:0003923||EFO:0004503||EFO:0010700	3
194	2:85902569:C_T	85902569	GNLY	1	cis	cis	specific	NA	GNLY		0		0
195	6:147490692:C_T	147490692	SELP	1	trans	trans - systemic	specific	0.546	STXBP5	body mass index	1	EFO:0004324	1
196	10:54533360:A_G	54533360	GUSB	1	trans	trans - systemic	specific	1.299	MBL2		0		0
197	2:143397381:A_C	143397381	KYNU	1	cis	cis	specific	NA	KYNU		0		0
198	3:51379274:C_T	51379274	MANF	1	cis	cis	specific	NA	MANF	BMI-adjusted waist circumference||body mass index||smoking behavior, BMI-adjusted waist circumference||testosterone measurement	4	EFO:0004324||EFO:0004342||EFO:0004529||GO:0007610	4
1913	6:43757896:A_C	43757896	CA4|CD300LG|DNER|LPL|TIMP4	5	trans	trans - pathway	systemic.pleiotropy	0.7406	VEGFA	abdominal adipose tissue measurement||abdominal:gluteofemoral adipose tissue ratio measurement||apolipoprotein A 1 measurement, apolipoprotein B measurement||BMI-adjusted hip circumference||BMI-adjusted waist circumference||BMI-adjusted waist-hip ratio||body composition measurement||body fat percentage||body mass index||Calcium channel blocker use measurement||cholesterol esters in large VLDL mea…	119	EFO:0000400||EFO:0000589||EFO:0003923||EFO:0004306||EFO:0004308||EFO:0004324||EFO:0004325||EFO:0004342||EFO:0004343||EFO:0004503||EFO:0004529||EFO:0004530||EFO:0004586||EFO:0004639||EFO:0004764||EFO:0005036||EFO:0005093||EFO:0005106||EFO:0005278||EFO:0007010||EFO:0007861||EFO:0007987||EFO:0008317||EFO:0010351||EFO:0010700||GO:0007610||MONDO:0000473||MONDO:0002525||MONDO:0004790	29
200	22:39888774:A_G	39888774	IL1RL1|LEPR|LY75|TNC	4	trans	trans - pathway	specific	0.82175|0.76	MIEF1|ATF4	body height||intelligence||reticulocyte count||reticulocyte measurement	4	EFO:0003925||EFO:0004324||EFO:0004503||EFO:0010700	4
201	20:19241680:C_T	19241680	ANGPT1|APLP1|APP|BGN|CCL13|CCL17|CCL5|CCL8|CD40LG|CD63|CLEC1B|CPXM1|CXCL11|DKK1|EGF|EREG|ESAM|FUT8|HBEGF|LAMA4|MDK|MMP1|NID1|NID2|PDGFA|PDGFB|SELP|SERPINE1|SPARC|SPINT2|TGFB1|TNFSF14|TPP1|VEGFA	44	trans	trans - interaction	protein.pleiotropy	0.902568181818182	SLC24A3	BMI-adjusted hip circumference||body height||mean platelet volume||platelet count	4	EFO:0004324||EFO:0005036||EFO:0005093	3
202	1:179269788:A_G	179269788	CD200|DSG3|EPHB4|FOLR1|NECTIN4|ROR1|THBD	7	trans	trans - pathway	protein.pleiotropy	1.01628571428571	SOAT1		0		0
725	12:121419926:C_T	121419926	CRELD2|CTSL|CTSV|HMOX1|HSD11B1|IL17RB|IL1R2|IL1RL2|LGALS9|MME|SEMA3F|SUMF2	12	trans	trans - pathway	unspecific.pleiotropy	1.02658333333333|1.00108333333333	C12orf43|HNF1A	16a-hydroxy DHEA 3-sulfate measurement||2-hydroxy-3-methylvalerate measurement||3-hydroxybutyrate measurement||alcohol consumption measurement||alcoholic liver disease||alpha-hydroxyisovalerate measurement||antihyperlipidemic drug use measurement||bilirubin measurement||blood urea nitrogen measurement||body height||body weight||carnitine measurement||ceramide measurement||chloride measurement||Ch…	120	EFO:0000400||EFO:0000589||EFO:0001421||EFO:0001444||EFO:0003832||EFO:0004324||EFO:0004468||EFO:0004503||EFO:0004529||EFO:0004530||EFO:0004582||EFO:0004639||EFO:0004725||EFO:0004742||EFO:0004998||EFO:0005036||EFO:0005105||EFO:0005110||EFO:0005116||EFO:0005134||EFO:0005278||EFO:0005407||EFO:0005680||EFO:0006524||EFO:0006842||EFO:0006845||EFO:0006848||EFO:0007010||EFO:0009795||EFO:0010118||EFO:00102…	41
204	15:102067841:C_T	102067841	BOC|SEMA3F|VEGFD	5	trans	trans - pathway	specific	1.3062	PCSK6	cholesterol:total lipids ratio, high density lipoprotein cholesterol measurement||cholesteryl esters to total lipids in small HDL percentage||cholesteryl esters to total lipids in small VLDL percentage||cholesteryl esters:total lipids ratio, high density lipoprotein cholesterol measurement||chylomicron measurement, triglyceride measurement, very low density lipoprotein cholesterol measurement||er…	19	EFO:0004306||EFO:0004529||EFO:0004530||EFO:0004639||EFO:0010351	5
205	15:102068488:A_G	102068488	VEGFD	2	trans	trans - pathway	specific	1.486	PCSK6		0		0
206	8:103250930:C_T	103250930	RRM2B	1	cis	cis	specific	NA	RRM2B		0		0
207	3:98786601:A_G	98786601	RET	1	trans	trans - systemic	specific	0.916	ST3GAL6	uromodulin measurement	1	EFO:0005664	1
208	19:19379549:C_T	19379549	ALDH1A1|ARSA|CDH2|CES1|CTSD|CTSO|CTSZ|DCBLD2|DPP7|ENTPD5|FUCA1|FUT3_FUT5|GLB1|GUSB|HAO1|HSD11B1|IDUA|KYNU|LDLR|LGALS3|MCFD2|MET|NAAA|PCSK9|PON2|PTPRF|PTS|SERPINA12|SMPD1|TNFRSF10A|TPP1	32	cis	cis	unspecific.pleiotropy	NA	FUT3_FUT5	1-dihomo-linoleoyl-GPC (20:2) measurement||1-myristoyl-2-linoleoyl-GPC (14:0/18:2) measurement||1-palmitoleoyl-GPC (16:1) measurement||alcoholic liver cirrhosis||aspartate aminotransferase to alanine aminotransferase ratio||bilirubin measurement||BMI-adjusted hip circumference||BMI-adjusted waist-hip ratio||body surface area||brain measurement||calcium measurement||cholesterol:total lipids ratio,…	125	EFO:0000228||EFO:0000400||EFO:0001422||EFO:0001444||EFO:0004302||EFO:0004306||EFO:0004325||EFO:0004343||EFO:0004503||EFO:0004529||EFO:0004530||EFO:0004587||EFO:0004639||EFO:0004725||EFO:0004742||EFO:0005093||EFO:0005110||EFO:0005680||EFO:0006845||EFO:0007010||EFO:0010226||EFO:0010351||GO:0050896||MONDO:0002525||MONDO:0004790	25
209	19:5038785:C_T	5038785	PTPRS	1	cis	cis	specific	NA	PTPRS	insomnia	1	EFO:0008568	1
4968	12:121432603:C_T	121432603	CTRC|IDUA|INHBC|PPY	4	trans	trans - systemic	systemic.pleiotropy	0.9855|0.94725	HNF1A|C12orf43	16a-hydroxy DHEA 3-sulfate measurement||2-hydroxy-3-methylvalerate measurement||3-hydroxybutyrate measurement||alcoholic liver disease||alpha-hydroxyisovalerate measurement||bilirubin measurement||blood urea nitrogen measurement||body height||ceramide measurement||Cholecystitis||cholelithiasis||cholesterol:total lipids ratio, high density lipoprotein cholesterol measurement||cholesteryl ester mea…	95	EFO:0001421||EFO:0001444||EFO:0003832||EFO:0004324||EFO:0004503||EFO:0004529||EFO:0004530||EFO:0004582||EFO:0004639||EFO:0004725||EFO:0004998||EFO:0005105||EFO:0005110||EFO:0005116||EFO:0005134||EFO:0005278||EFO:0006524||EFO:0006845||EFO:0009780||EFO:0009795||EFO:0010118||EFO:0010351||EFO:0010968||EFO:0011008||EFO:1000018||HP:0012438||MONDO:0018364||OBA:2045029||PATO:0000070	29
10355	8:11087475:A_G	11087475	LILRB2	1	trans	trans - pathway	systemic.pleiotropy	0.81|0.802|0.743|0.7|0.625|0.579	FAM167A|MTMR9|XKR6|SLC35G5|BLK|ENSG00000215346	aortic measurement||appendicular lean mass||autoimmune thyroid disease||Barrett's esophagus||BMI-adjusted hip circumference||BMI-adjusted waist circumference||BMI-adjusted waist-hip ratio||body height||body mass index||brain connectivity measurement||carotid artery intima media thickness||cerebellar volume measurement||comparative body size at age 10, self-reported||cortical surface area measurem…	45	EFO:0000228||EFO:0000400||EFO:0001444||EFO:0004298||EFO:0004302||EFO:0004324||EFO:0004325||EFO:0004327||EFO:0004342||EFO:0004343||EFO:0004346||EFO:0004464||EFO:0004529||EFO:0004742||EFO:0005035||EFO:0005036||EFO:0005093||EFO:0005140||EFO:0005278||EFO:0005527||EFO:0005856||EFO:0006848||EFO:0006930||EFO:0007010||EFO:0007717||EFO:0009544||EFO:0009799||GO:0007610||MONDO:0005178	29
2071	10:21799726:A_C	21799726	GAL	1	trans	trans - systemic	systemic.pleiotropy	1.191	CASC10	aging||asthma, endometriosis||body fat percentage||body height||body mass index||brain connectivity measurement||breast carcinoma||cortical surface area measurement||cortical thickness||cryptic phenotype measurement||diet measurement||diverticular disease||docosahexaenoic acid measurement||educational attainment||endometriosis||fat body mass||gait measurement||gallstones||gastroesophageal reflux …	42	EFO:0000313||EFO:0000508||EFO:0001444||EFO:0003832||EFO:0003851||EFO:0004302||EFO:0004308||EFO:0004324||EFO:0004346||EFO:0004464||EFO:0004764||EFO:0004870||EFO:0005106||EFO:0005110||EFO:0005116||EFO:0005671||EFO:0006848||EFO:0006930||EFO:0007861||EFO:0008568||EFO:0009431||EFO:0011015||EFO:1002018||GO:0007610||GO:0032502||HP:0000130||HP:0012532||MONDO:0000931||MONDO:0018364	29
213	19:52327784:C_T	52327784	COMP|LILRB4	2	trans	trans - pathway	specific	0.9855|0.811|0.8015	ZNF649|ZNF577|FPR3		0		0
214	19:54759666:C_T	54759666	CA4|CHIT1|CPA2|CTSS|DDC|EZR|FBP1|FCRL1|FOLR3|GALNT2|GFRA1|GFRA2|GZMA|HNMT|IL32|KLK14|KLK6|KLK8|KYNU|LAMA4|LILRB5|MMP12|MMP3|MMP7|PAM|PARP1|PLAU|S100A11|SERPINA9|SERPINB8|SOD2|TCN2|TGFBI|TIMP4|TNFRSF13B|TNFSF13B	40	cis	cis	protein.pleiotropy	NA	LILRB5	very low density lipoprotein cholesterol measurement, phospholipids:total lipids ratio	1	EFO:0004529	1
215	14:93276822:A_G	93276822	CD164|DPP7|LGMN	3	cis	cis	specific	NA	LGMN		0		0
216	19:3361995:A_G	3361995	FCRL2	1	trans	trans - systemic	specific	1.014	NFIC		0		0
217	19:45057224:G_T	45057224	BCAM	1	cis	cis	specific	NA	BCAM		0		0
218	19:49403565:A_C	49403565	GAL|NAAA	2	trans	trans - pathway	specific	1.888|1.599	NUCB1|TULP2		0		0
219	19:55524191:A_G	55524191	EREG	1	trans	trans - pathway	specific	1.888	GP6		0		0
220	19:14486544:A_G	14486544	ADGRE2|ADGRE5	2	cis	cis	specific	NA	ADGRE2		0		0
221	19:35545385:C_T	35545385	CD93|CX3CL1	2	trans	trans - pathway	specific	0.935	HPN		0		0
222	19:46161036:A_T	46161036	WIF1	1	trans	trans - pathway	specific	0.871	GIPR	body mass index||cigarettes per day measurement||Drugs used in diabetes use measurement||type 2 diabetes mellitus	4	EFO:0000400||EFO:0004324||EFO:0005671||EFO:0007010	4
223	19:3470264:C_T	3470264	TNC	1	trans	trans - pathway	specific	1.358	NFIC		0		0
224	19:43005363:C_T	43005363	CEACAM1	1	cis	cis	specific	NA	CEACAM1		0		0
225	19:55246403:A_G	55246403	KIR2DL3	1	cis	cis	specific	NA	KIR2DL3		0		0
226	14:57099859:A_G	57099859	MET	1	trans	trans - systemic	specific	1.534	TMEM260		0		0
6663	5:1282319:A_C	1282319	CLEC5A|CXCL16|FLT3LG|PGLYRP1	4	trans	trans - pathway	systemic.pleiotropy	1.17275	TERT	basal cell carcinoma||breast carcinoma||chronic lymphocytic leukemia||cutaneous melanoma||eosinophil percentage of leukocytes||erythrocyte count||glioma||granulocyte count||hematocrit||idiopathic pulmonary fibrosis||immature platelet count||interstitial lung disease||leukocyte count||lung adenocarcinoma||lung carcinoma||mean corpuscular hemoglobin||mean corpuscular volume||mean reticulocyte volum…	38	EFO:0000228||EFO:0000313||EFO:0000756||EFO:0001071||EFO:0001075||EFO:0001444||EFO:0002427||EFO:0003818||EFO:0003841||EFO:0004306||EFO:0004308||EFO:0004309||EFO:0004503||EFO:0004554||EFO:0004586||EFO:0004624||EFO:0004833||EFO:0004842||EFO:0005036||EFO:0005140||EFO:0007987||EFO:0007988||EFO:0009448||EFO:0009714||EFO:0010700||EFO:1000158||HP:0000008||MONDO:0018364||MONDO:0023603	29
228	21:46321818:A_G	46321818	ITGB2	1	cis	cis	specific	NA	ITGB2		0		0
229	19:12771220:A_G	12771220	CEACAM8	1	trans	trans - pathway	specific	1.686	MAN2B1		0		0
230	19:17901934:A_G	17901934	PRSS27	1	trans	trans - systemic	specific	1.868	B3GNT3		0		0
284	15:58678512:C_T	58678512	AGER|HSD11B1	2	trans	trans - pathway	systemic.pleiotropy	0.947	ALDH1A2	1-(1-enyl-palmitoyl)-2-palmitoleoyl-GPC (P-16:0/16:1) measurement||1-(1-enyl-palmitoyl)-2-palmitoyl-GPC (P-16:0/16:0) measurement||1-(1-enyl-stearoyl)-2-linoleoyl-GPE (P-18:0/18:2)* measurement||1-arachidonoyl-GPE (20:4n6) measurement||1-dihomo-linolenoyl-GPE (20:3n3 or 6) measurement||1-docosahexaenoyl-GPE (22:6) measurement||1-linoleoyl-GPE (18:2) measurement||1-margaroyl-2-oleoyl-GPC (17:0/18:…	220	EFO:0000400||EFO:0000589||EFO:0001444||EFO:0004306||EFO:0004503||EFO:0004529||EFO:0004530||EFO:0004582||EFO:0004639||EFO:0004725||EFO:0005105||EFO:0005110||EFO:0005134||EFO:0005680||EFO:0005878||EFO:0007010||EFO:0007630||EFO:0010223||EFO:0010225||EFO:0010228||EFO:0010351||EFO:0010733||EFO:0010968||MONDO:0019118||MONDO:0020753||OBA:2045031||OBA:2045032||PATO:0000070	28
232	19:32888900:A_C	32888900	CCN4|SPON1|THBS2	3	trans	trans - interaction	specific	1.591	DPY19L3	biological sex||body height||body mass index||body weight||feeling \fed-up\" measurement||unipolar depression, mood disorder"	6	BFO:0000019||EFO:0004324||EFO:0007803||MONDO:0002050	4
233	19:15294724:A_G	15294724	NOTCH3	1	cis	cis	specific	NA	NOTCH3		0		0
234	19:42960486:C_G	42960486	CEACAM1|CEACAM8|CXCL17	3	cis	cis	specific	NA	CEACAM8		0		0
7169	15:58735222:A_C	58735222	CLEC10A	1	trans	trans - pathway	systemic.pleiotropy	1.042|0.974	LIPC|ALDH1A2	1-(1-enyl-palmitoyl)-2-oleoyl-GPC (P-16:0/18:1) measurement||1-(1-enyl-palmitoyl)-2-oleoyl-GPE (P-16:0/18:1) measurement||1-(1-enyl-palmitoyl)-2-palmitoyl-GPC (P-16:0/16:0) measurement||1-arachidonoyl-GPE (20:4n6) measurement||1-docosahexaenoyl-GPE (22:6) measurement||1-linoleoyl-GPE (18:2) measurement||1-margaroyl-2-linoleoyl-GPC (17:0/18:2) measurement||1-margaroyl-2-oleoyl-GPC (17:0/18:1) meas…	219	EFO:0001444||EFO:0004306||EFO:0004324||EFO:0004503||EFO:0004529||EFO:0004530||EFO:0004639||EFO:0004725||EFO:0005105||EFO:0005110||EFO:0005116||EFO:0005134||EFO:0005680||EFO:0005878||EFO:0007010||EFO:0008317||EFO:0010223||EFO:0010225||EFO:0010228||EFO:0010351||EFO:0010968||MONDO:0000473||MONDO:0002525||MONDO:0019118||MONDO:0020753||OBA:2045031||OBA:2045032||PATO:0000070	28
800	7:73037956:A_G	73037956	AGRP|APOM|AXL|BOC|CCL23|CCN1|CLMP|CLSTN2|CPE|CTSF|CTSO|EFEMP1|ERBB3|FASLG|FGF21|FGFR2|FLRT2|FST|FURIN|GAS6|GPC5|HS6ST1|LEPR|MFGE8|NRP1|PLA2G10|PON3|PRSS8|PVR|RGMA|VASN	35	trans	trans - interaction	unspecific.pleiotropy	2.36317142857143	MLXIPL	1-palmitoyl-2-docosahexaenoyl-GPE (16:0/22:6) measurement||1-stearoyl-2-arachidonoyl-GPI (18:0/20:4) measurement||1-stearoyl-2-docosahexaenoyl-GPE (18:0/22:6) measurement||alanine measurement||alcohol consumption measurement||appendicular lean mass||aspartate aminotransferase to alanine aminotransferase ratio||blood urea nitrogen measurement||BMI-adjusted hip circumference||BMI-adjusted waist cir…	197	EFO:0000589||EFO:0001444||EFO:0004302||EFO:0004306||EFO:0004308||EFO:0004324||EFO:0004342||EFO:0004343||EFO:0004503||EFO:0004529||EFO:0004530||EFO:0004582||EFO:0004639||EFO:0004725||EFO:0004742||EFO:0004833||EFO:0004842||EFO:0005036||EFO:0005091||EFO:0005093||EFO:0005105||EFO:0005110||EFO:0005134||EFO:0005671||EFO:0005680||EFO:0005774||EFO:0005856||EFO:0006845||EFO:0007861||EFO:0007987||EFO:00083…	40
237	19:51492127:C_T	51492127	KLK8	1	cis	cis	specific	NA	KLK8		0		0
238	19:55562068:C_T	55562068	CPXM1|LAMA4|TNFSF12	4	trans	trans - pathway	specific	1.921	GP6	mean platelet volume||platelet component distribution width	2	EFO:0005036	1
239	19:43041118:A_G	43041118	CXCL17	1	cis	cis	specific	NA	CXCL17		0		0
6218	6:161103805:A_T	161103805	PLA2G7	1	trans	trans - systemic	systemic.pleiotropy	0.837	PLG	Abdominal Aortic Aneurysm||Agents acting on the renin-angiotensin system use measurement||aging||angina pectoris||antihyperlipidemic drug use measurement||Antithrombotic agent use measurement||aortic stenosis||aortic stenosis, aortic valve calcification||aortic valve calcification||aspirin use measurement||Beta blocking agent use measurement||body fat percentage, coronary artery disease||choleste…	151	EFO:0000400||EFO:0001444||EFO:0001666||EFO:0003777||EFO:0004300||EFO:0004529||EFO:0004530||EFO:0004639||EFO:0004725||EFO:0004742||EFO:0005110||EFO:0005134||EFO:0005278||EFO:0005680||EFO:0007010||EFO:0007012||EFO:0008317||EFO:0009531||EFO:0010118||EFO:0010351||EFO:0010733||EFO:0010968||GO:0032502||GO:0050896||HP:0001626||MONDO:0000473||MONDO:0002525||MONDO:0024643	28
241	19:17516620:C_T	17516620	CD6|SIT1|SKAP1	3	trans	trans - pathway	specific	1.293|1.10633333333333	BST2|MVB12A	body height	1	EFO:0004324	1
242	19:14172951:G_T	14172951	SCGB3A2	1	trans	trans - systemic	specific	1.907	PALM3	calcium measurement||serum gamma-glutamyl transferase measurement||testosterone measurement	3	EFO:0001444||EFO:0004529||EFO:0004582	3
243	19:9120919:A_G	9120919	MUC16	2	cis	cis	specific	NA	MUC16		0		0
245	19:17543882:C_T	17543882	BST2	1	cis	cis	specific	NA	BST2		0		0
246	19:55564317:A_T	55564317	DKK1|GP6|HBEGF|SDC4	4	cis	cis	specific	NA	GP6	mean platelet volume||platelet component distribution width	2	EFO:0005036	1
247	19:1026318:C_G	1026318	IL16	1	trans	trans - pathway	specific	1.829	POLR2E	body height||ceramide measurement	2	EFO:0004324||EFO:0005278	2
248	19:16444697:A_C	16444697	THBD	1	trans	trans - pathway	specific	0.733	KLF2	neutrophil percentage of leukocytes	1	EFO:0004833	1
249	1:158226667:C_T	158226667	CD1C	1	cis	cis	specific	NA	CD1C		0		0
250	19:33527596:C_G	33527596	BST2	1	trans	trans - pathway	specific	1.448	RHPN2	bone density||colorectal cancer||heel bone mineral density||macula measurement||serum gamma-glutamyl transferase measurement	5	EFO:0003923||EFO:0004142||EFO:0004516||EFO:0004582||EFO:0004731	5
251	19:51841742:C_T	51841742	CDSN	1	trans	trans - interaction	specific	1.032	VSIG10L		0		0
252	19:5873728:C_T	5873728	LGALS3|SELE	2	trans	trans - pathway	specific	1.016|1.016|0.846	ENSG00000267740|FUT5|NDUFA11	body height||heart rate response to recovery post exercise||heart rate variability measurement	3	EFO:0004324||EFO:0004326	2
253	15:90328305:C_T	90328305	ANPEP	1	cis	cis	specific	NA	ANPEP	central corneal thickness||corneal resistance factor||intraocular pressure measurement	3	EFO:0004731	1
254	19:51517798:A_G	51517798	CDSN|KLK10|KLK8	3	cis	cis	specific	NA	KLK8	vitamin D measurement	1	EFO:0004529	1
2235	8:8661681:C_G	8661681	NRCAM	1	trans	trans - pathway	systemic.pleiotropy	1.041|1.023|0.735	CLDN23|MFHAS1|ERI1	Agents acting on the renin-angiotensin system use measurement||aortic measurement||appendicular lean mass||asthma, endometriosis||autoimmune thyroid disease||Barrett's esophagus||BMI-adjusted hip circumference||BMI-adjusted waist circumference||BMI-adjusted waist-hip ratio||body height||body mass index||brain connectivity measurement||brain measurement||Calcium channel blocker use measurement||ch…	58	EFO:0000228||EFO:0000400||EFO:0001444||EFO:0003923||EFO:0004298||EFO:0004302||EFO:0004311||EFO:0004324||EFO:0004325||EFO:0004342||EFO:0004343||EFO:0004346||EFO:0004529||EFO:0004725||EFO:0004742||EFO:0004870||EFO:0005036||EFO:0005093||EFO:0005140||EFO:0005278||EFO:0005527||EFO:0006848||EFO:0007010||EFO:0007987||EFO:0009544||EFO:1002018||MONDO:0002050||MONDO:0018751	28
256	19:39308602:C_T	39308602	LGALS4	1	cis	cis	specific	NA	LGALS4		0		0
257	19:55143839:A_T	55143839	LILRB4	1	cis	cis	specific	NA	LILRB4		0		0
258	19:55153092:A_C	55153092	LILRB4	1	cis	cis	specific	NA	LILRB4		0		0
259	22:39233120:C_T	39233120	NPTXR	1	cis	cis	specific	NA	NPTXR		0		0
260	12:102133391:A_G	102133391	ACP5	1	trans	trans - pathway	specific	1.713	GNPTAB	body height	1	EFO:0004324	1
261	1:110042444:C_T	110042444	HS3ST3B1	1	trans	trans - systemic	specific	1.353	PSRC1		0		0
262	18:57026436:C_T	57026436	ENTPD5	1	trans	trans - systemic	specific	0.987	LMAN1		0		0
263	22:24238830:C_T	24238830	MIF	1	cis	cis	specific	NA	MIF		0		0
8020	6:34717578:C_T	34717578	CA14|TGFBR2	2	trans	trans - pathway	systemic.pleiotropy	2.3605	C6orf106	aging||appendicular lean mass||Back pain||balding measurement||basophil count||bipolar disorder, body mass index||BMI-adjusted hip circumference||BMI-adjusted waist circumference||BMI-adjusted waist-hip ratio||body fat distribution||body height||body surface area||body weight||cholesterol:total lipids ratio, low density lipoprotein cholesterol measurement||cholesteryl ester measurement, low densi…	56	EFO:0000589||EFO:0003765||EFO:0003843||EFO:0004302||EFO:0004308||EFO:0004324||EFO:0004340||EFO:0004342||EFO:0004343||EFO:0004529||EFO:0004582||EFO:0004586||EFO:0004639||EFO:0004725||EFO:0004844||EFO:0005036||EFO:0005093||EFO:0005106||EFO:0005110||EFO:0006930||EFO:0007821||EFO:0007987||EFO:0008568||EFO:0009714||GO:0007610||GO:0032502||HP:0012532||MONDO:0000473	28
265	2:32843295:A_T	32843295	MEP1B	1	trans	trans - systemic	specific	0.808	BIRC6		0		0
266	9:5533831:C_T	5533831	CD274	2	cis	cis	specific	NA	CD274		0		0
267	12:54221562:C_T	54221562	FABP9	1	trans	trans - pathway	specific	0.564|0.562	CALCOCO1|HOXC13	hair shape measurement	1	EFO:0007821	1
268	11:66335832:A_G	66335832	CTSF	1	cis	cis	specific	NA	CTSF	chronotype measurement||cortical thickness||monocyte count||physical activity measurement||risk-taking behaviour||smoking initiation	6	EFO:0001444||EFO:0004308||EFO:0004464||EFO:0004870||GO:0007610	5
1796	7:73037366:A_G	73037366	ANG|B4GAT1|CA5A|CCL16|CES1|COL4A1|CPA1|CPA2|CSF1|F7|GCG|IGFBP2|IL17RB|IL1R2|IL1RL2|INHBC|LDLR|PAMR1|PROC|PTPRS|TGFBI|TIMP4	22	trans	trans - pathway	unspecific.pleiotropy	2.28040909090909	MLXIPL	1-palmitoyl-2-docosahexaenoyl-GPE (16:0/22:6) measurement||1-stearoyl-2-arachidonoyl-GPE (18:0/20:4) measurement||1-stearoyl-2-docosahexaenoyl-GPE (18:0/22:6) measurement||alcohol consumption measurement||apolipoprotein A 1 measurement, apolipoprotein B measurement||blood urea nitrogen measurement||BMI-adjusted hip circumference||BMI-adjusted waist circumference||BMI-adjusted waist-hip ratio||BMI…	150	EFO:0000589||EFO:0001444||EFO:0004306||EFO:0004308||EFO:0004324||EFO:0004325||EFO:0004342||EFO:0004343||EFO:0004503||EFO:0004529||EFO:0004530||EFO:0004582||EFO:0004639||EFO:0004725||EFO:0004742||EFO:0005036||EFO:0005091||EFO:0005093||EFO:0005105||EFO:0005110||EFO:0005192||EFO:0005278||EFO:0005680||EFO:0006781||EFO:0007861||EFO:0007987||EFO:0008111||EFO:0008317||EFO:0008568||EFO:0009795||EFO:00100…	40
270	12:69367815:A_G	69367815	CPM	1	cis	cis	specific	NA	CPM		0		0
271	16:11321992:A_G	11321992	NCR1	2	trans	trans - pathway	specific	0.652|0.6|0.599|0.599|0.599|0.578|0.541	SOCS1|PRM1|PRM2|PRM3|TNP2|RMI2|CLEC16A		0		0
272	3:31631047:G_T	31631047	TNFSF13B	1	trans	trans - pathway	specific	1.315	STT3B	alcohol consumption measurement||body height||educational attainment	3	EFO:0001444||EFO:0004324	2
6463	5:55806751:A_G	55806751	IGFBP2|LPL	2	trans	trans - systemic	systemic.pleiotropy	0.8565	ENSG00000225940	acne||Agents acting on the renin-angiotensin system use measurement||appendicular lean mass||BMI-adjusted hip circumference||BMI-adjusted waist circumference||BMI-adjusted waist-hip ratio||body fat distribution||body fat percentage||body height||cholesteryl esters to total lipids in large VLDL percentage||chylomicron change measurement, very low density lipoprotein cholesterol change measurement|…	50	EFO:0000400||EFO:0001444||EFO:0004302||EFO:0004306||EFO:0004324||EFO:0004325||EFO:0004342||EFO:0004343||EFO:0004503||EFO:0004529||EFO:0004742||EFO:0004764||EFO:0005036||EFO:0005093||EFO:0005106||EFO:0005192||EFO:0005278||EFO:0006842||EFO:0007010||EFO:0007861||EFO:0008317||EFO:0010351||EFO:0010700||EFO:0011008||GO:0007610||HP:0001939||MONDO:0000473||MONDO:0002406	28
32	3:156795468:A_G	156795468	LEP|SPON1	2	trans	trans - systemic	systemic.pleiotropy	0.5935|0.537	CCNL1|LEKR1	abdominal adipose tissue measurement||abdominal:gluteofemoral adipose tissue ratio measurement||age at menarche||appendicular lean mass||bilirubin measurement||birth weight||birth weight, parental genotype effect measurement||BMI-adjusted waist circumference||BMI-adjusted waist-hip ratio||body composition measurement||body height||body height at birth||body mass index||bone density||calcium measu…	38	EFO:0000246||EFO:0000589||EFO:0001444||EFO:0003923||EFO:0004302||EFO:0004308||EFO:0004324||EFO:0004325||EFO:0004338||EFO:0004339||EFO:0004342||EFO:0004343||EFO:0004503||EFO:0004516||EFO:0004529||EFO:0004764||EFO:0005036||EFO:0005047||EFO:0005114||EFO:0005192||EFO:0005278||EFO:0007861||EFO:0007958||EFO:0007987||EFO:0008568||GO:0007610||HP:0002624||MONDO:0004869	28
9733	5:1280128:C_T	1280128	FASLG	2	trans	trans - pathway	systemic.pleiotropy	1.355	TERT	basal cell carcinoma||breast carcinoma||chronic lymphocytic leukemia||cutaneous melanoma||eosinophil percentage of leukocytes||erythrocyte count||glioma||granulocyte count||hematocrit||idiopathic pulmonary fibrosis||immature platelet count||interstitial lung disease||lung adenocarcinoma||lung carcinoma||mean corpuscular hemoglobin||mean corpuscular volume||mean reticulocyte volume||mitochondrial …	37	EFO:0000228||EFO:0000313||EFO:0000756||EFO:0001071||EFO:0001075||EFO:0001444||EFO:0002427||EFO:0003818||EFO:0003841||EFO:0004306||EFO:0004308||EFO:0004309||EFO:0004503||EFO:0004554||EFO:0004624||EFO:0004833||EFO:0004842||EFO:0005036||EFO:0005140||EFO:0007987||EFO:0007988||EFO:0009448||EFO:0009714||EFO:0010700||EFO:1000158||HP:0000008||MONDO:0018364||MONDO:0023603	28
276	6:118692152:C_G	118692152	NTproBNP	1	trans	trans - systemic	specific	0.738	CEP85L	atrial fibrillation||hypertrophic cardiomyopathy||QT interval||resting heart rate||TPE interval measurement	5	EFO:0004269||EFO:0004326||EFO:0004327||EFO:0005278||MONDO:0000591	5
277	1:172633975:C_G	172633975	FASLG	2	cis	cis	specific	NA	FASLG		0		0
1036	14:94838142:G_T	94838142	ACE2|ACP5|ADAMTS13|ADGRG1|ALCAM|AMBP|AMN|ANGPTL1|ANGPTL3|ARSA|ARSB|ASAH2|ASGR1|BTN3A2|CA5A|CCL15|CCL16|CCN1|CD274|CD4|CDH2|CDHR5|CES2|CKAP4|CNDP1|CNTN1|COL18A1|CPM|CRIM1|CTSD|CTSF|CTSO|CTSZ|DCBLD2|DPP7|EBI3_IL27|ENPP2|ENPP7|ENTPD5|ENTPD6|ERBB2|ESM1|F7|GCNT1|GDF2|GLB1|HAO1|HS3ST3B1|HSD11B1|IDUA|IFNLR1|IGF2R|IL17D|IL17RB|IL18R1|IL1R1|IL1RL2|IL4R|INHBC|ITGAV|ITM2A|KLB|KLK13|LEPR|LPL|LRIG1|LRP1|LTBP3…	107	trans	trans - interaction	unspecific.pleiotropy	0.903626168224299	SERPINA1	3-hydroxybutyrate measurement||age at first sexual intercourse measurement||alcohol consumption measurement||alcohol use disorder measurement, alcohol consumption measurement||alcoholic liver cirrhosis||alpha-1-antitrypsin measurement||anti-neutrophil antibody associated vasculitis||apolipoprotein A 1 measurement, apolipoprotein B measurement||appendicular lean mass||aspartate aminotransferase to…	86	EFO:0000313||EFO:0001422||EFO:0001444||EFO:0003832||EFO:0003843||EFO:0003892||EFO:0004302||EFO:0004324||EFO:0004325||EFO:0004342||EFO:0004464||EFO:0004503||EFO:0004529||EFO:0004530||EFO:0004582||EFO:0004624||EFO:0004639||EFO:0004725||EFO:0004742||EFO:0004764||EFO:0005093||EFO:0005116||EFO:0005134||EFO:0005140||EFO:0005278||EFO:0005774||EFO:0006845||EFO:0007862||EFO:0007958||EFO:0009487||EFO:00095…	39
279	19:35660752:C_T	35660752	ITM2A	1	trans	trans - systemic	specific	1.351	FXYD5	immature platelet fraction||immature platelet measurement||mean platelet volume||platelet count||platelet measurement	5	EFO:0004503||EFO:0005036	2
6240	22:44324727:C_G	44324727	ACP5|ADAM15|ADAMTS13|ADGRG1|ALCAM|ALDH1A1|ANGPTL1|AOC3|APOM|AXL|CA5A|CD163|CDCP1|CDH6|CLSTN2|CNTN1|COL4A1|CTSD|CTSO|DDC|DDR1|FAS|FBP1|FLRT2|GAS6|GDF15|GGT5|GUSB|HAO1|HMOX1|HNMT|IGFBP3|IGFBP7|IGFBPL1|IGSF3|IL1R2|IL32|ITGA5|ITGB7|KYNU|LIFR|LILRB1|LILRB2|LTA|MARCO|MSR1|NAAA|NRP1|OMD|PDGFRA|PLAU|PRCP|PROC|PTS|RBKS|ROBO1|SCARF2|SERPINA12|SIGLEC10|SIGLEC9|SMPD1|SPP1|SULT2A1|THBS2|THPO|TLR3|TNFRSF11B|TN…	73	trans	trans - pathway	unspecific.pleiotropy	1.11417808219178	PNPLA3	acne||alcoholic liver cirrhosis||antihyperlipidemic drug use measurement||bilirubin measurement||body composition measurement||cholelithiasis||cholesterol:total lipids ratio, intermediate density lipoprotein measurement||cholesteryl ester measurement, high density lipoprotein cholesterol measurement||cholesteryl esters to total lipids in chylomicrons and extremely large VLDL percentage||cholester…	84	EFO:0000228||EFO:0000400||EFO:0001421||EFO:0001422||EFO:0001444||EFO:0003892||EFO:0004306||EFO:0004308||EFO:0004324||EFO:0004503||EFO:0004529||EFO:0004530||EFO:0004582||EFO:0004725||EFO:0004742||EFO:0005036||EFO:0005091||EFO:0005110||EFO:0005112||EFO:0005134||EFO:0005192||EFO:0005680||EFO:0005856||EFO:0006845||EFO:0007010||EFO:0007987||EFO:0009544||EFO:0009771||EFO:0009903||EFO:0010223||EFO:00103…	38
10531	11:116648917:C_G	116648917	AGRP|ANGPTL3|CCL16|CCL17|CCL23|CCL27|CCN1|CD4|CDKN1A|CLUL1|CXCL13|CXCL6|DNAJB1|EGFL7|GCG|GDF2|GHRL|HAVCR1|HMOX1|KITLG|LDLR|MFGE8|NRP1|PLA2G10|PLA2G7|SMAD1|SMOC1|TNFRSF12A	34	trans	trans - interaction	unspecific.pleiotropy	1.22688235294118	ZNF259	1-linoleoylglycerol (18:2) measurement||1-margaroyl-2-linoleoyl-GPC (17:0/18:2) measurement||1-palmitoyl-2-docosahexaenoyl-GPC (16:0/22:6) measurement||1-palmitoyl-2-linoleoyl-GPC (16:0/18:2) measurement||1-palmitoyl-2-linoleoyl-GPE (16:0/18:2) measurement||1-palmitoyl-2-stearoyl-GPC (16:0/18:0) measurement||1-stearoyl-2-arachidonoyl-GPE (18:0/20:4) measurement||1-stearoyl-2-arachidonoyl-GPI (18:…	299	BFO:0000016||EFO:0000589||EFO:0001444||EFO:0001666||EFO:0004306||EFO:0004308||EFO:0004529||EFO:0004530||EFO:0004639||EFO:0004725||EFO:0004729||EFO:0005036||EFO:0005105||EFO:0005110||EFO:0005116||EFO:0005134||EFO:0005192||EFO:0005278||EFO:0005680||EFO:0005878||EFO:0007010||EFO:0007012||EFO:0007630||EFO:0008317||EFO:0010223||EFO:0010351||EFO:0010700||EFO:0010733||EFO:0010968||GO:0050896||MONDO:0000…	37
282	9:111476451:A_G	111476451	GFRA3	1	trans	trans - pathway	specific	0.483|0.477	ACTL7B|ACTL7A	balding measurement	1	EFO:0007821	1
283	14:25148857:A_C	25148857	GZMH	2	cis	cis	specific	NA	GZMH		0		0
3158	15:43278726:A_G	43278726	LTBP2|MATN2|TNR	3	trans	trans - systemic	systemic.pleiotropy	1.005|0.759	UBR1|TTBK2	1-palmitoyl-GPE (16:0) measurement||acetate measurement||apolipoprotein A 1 measurement, apolipoprotein B measurement||body mass index||calcium measurement||cholesterol esters in large VLDL measurement||cholesterol esters in medium VLDL measurement||cholesterol:total lipids ratio, high density lipoprotein cholesterol measurement||cholesterol:total lipids ratio, intermediate density lipoprotein me…	150	EFO:0000589||EFO:0001444||EFO:0003832||EFO:0004302||EFO:0004306||EFO:0004308||EFO:0004324||EFO:0004503||EFO:0004529||EFO:0004530||EFO:0004582||EFO:0004586||EFO:0004639||EFO:0004725||EFO:0005036||EFO:0005091||EFO:0005110||EFO:0005134||EFO:0005192||EFO:0005278||EFO:0005680||EFO:0008317||EFO:0010110||EFO:0010351||EFO:0010733||EFO:0011008||MONDO:0002525	27
285	17:34319750:A_G	34319750	CCL15|CCL23	3	cis	cis	specific	NA	CCL23		0		0
286	19:12731874:A_G	12731874	CTSL	1	trans	trans - pathway	specific	2.124	MAN2B1		0		0
287	4:71907670:C_T	71907670	GHRL	1	trans	trans - systemic	specific	0.597|0.553	DCK|MOB1B		0		0
288	11:118435756:C_T	118435756	CES1|CRELD2|CTSF|NAAA	4	trans	trans - pathway	specific	2.2505|1.75575	IFT46|TMEM25		0		0
289	4:989713:C_T	989713	IDUA	1	cis	cis	specific	NA	IDUA		0		0
290	5:38889214:G_T	38889214	OSMR	1	cis	cis	specific	NA	OSMR	body height	1	EFO:0004324	1
291	3:58230352:A_G	58230352	ADGRE2|BCAM|BCAN|CD200|CRIM1|DPP6|ENTPD6|ESM1|IL18R1|IL1RL2|NRP2|OMD|OMG|PCDH17|PDGFRA|PLXNB2|SEMA7A|SORT1|VCAM1	19	trans	trans - pathway	protein.pleiotropy	1.54431578947368|1.44794736842105	PDHB|PXK	antihyperlipidemic drug use measurement||phospholipids in medium LDL measurement||phospholipids in small LDL measurement||phospholipids in VLDL measurement||sphingomyelin measurement||total lipids in small LDL||total lipids in very small VLDL measurement	7	EFO:0004529||EFO:0004639||EFO:0007010||EFO:0010968	4
292	5:83996626:C_T	83996626	EDIL3	1	cis	cis	specific	NA	EDIL3		0		0
293	5:131795310:G_T	131795310	FCRL6	1	trans	trans - systemic	specific	1.018	C5orf56	coronary artery disease||hexanoylcarnitine measurement||isovalerylcarnitine measurement||peak expiratory flow	4	EFO:0003892||EFO:0004725||EFO:0010469||MONDO:0000473	4
2708	3:141100280:A_G	141100280	ANGPTL7|CCL28|ESM1|FLT3LG|MMP1|OLR1|PRSS27	7	trans	trans - pathway	unspecific.pleiotropy	1.72928571428571	ZBTB38	age at onset, Myopia||alcohol consumption measurement||appendicular lean mass||asthma||asthma, Eczematoid dermatitis, allergic rhinitis||atopic eczema||balding measurement||birth weight, parental genotype effect measurement||BMI-adjusted hip circumference||BMI-adjusted waist circumference||body composition measurement||body fat distribution||body height||body height at birth||body surface area||b…	54	EFO:0000246||EFO:0000313||EFO:0001444||EFO:0003892||EFO:0003923||EFO:0003925||EFO:0003966||EFO:0004302||EFO:0004306||EFO:0004308||EFO:0004324||EFO:0004338||EFO:0004339||EFO:0004342||EFO:0004503||EFO:0004587||EFO:0004624||EFO:0004731||EFO:0004742||EFO:0004833||EFO:0005036||EFO:0005038||EFO:0005093||EFO:0005106||EFO:0005114||EFO:0005774||EFO:0007821||EFO:0008521||EFO:0009487||EFO:0009910||EFO:00110…	37
5594	5:55861464:C_T	55861464	IGFBP2|LDLR|LPL	3	trans	trans - systemic	systemic.pleiotropy	1.016	ENSG00000225940	abdominal adipose tissue measurement||abdominal:gluteofemoral adipose tissue ratio measurement||apolipoprotein A 1 measurement, apolipoprotein B measurement||aspartate aminotransferase to alanine aminotransferase ratio||BMI-adjusted waist circumference||BMI-adjusted waist-hip ratio||body composition measurement||cholesterol esters in large VLDL measurement||cholesterol esters in medium VLDL measu…	134	EFO:0000400||EFO:0000589||EFO:0001444||EFO:0004306||EFO:0004324||EFO:0004325||EFO:0004342||EFO:0004343||EFO:0004529||EFO:0004530||EFO:0004582||EFO:0004639||EFO:0004764||EFO:0005110||EFO:0005134||EFO:0005278||EFO:0006845||EFO:0007010||EFO:0007861||EFO:0008317||EFO:0009799||EFO:0010351||EFO:0010700||EFO:0010733||MONDO:0000473||MONDO:0002525||MONDO:0004790	27
3908	11:61605613:C_T	61605613	ANGPT1	1	trans	trans - pathway	systemic.pleiotropy	2.154|1.62|1.413|1.191	FADS1|FADS2|TMEM258|FADS3	1-(1-enyl-stearoyl)-2-docosahexaenoyl-GPE (P-18:0/22:6) measurement||1-dihomo-linolenoyl-GPC (20:3n3 or 6) measurement||1-eicosatrienoylglycerophosphocholine measurement||1-palmitoyl-2-arachidonoyl-GPI (16:0/20:4) measurement||1-palmitoyl-2-dihomo-linolenoyl-GPC (16:0/20:3n3 or 6) measurement||1-stearoyl-2-arachidonoyl-GPC (18:0/20:4) measurement||1-stearoyl-2-arachidonoyl-GPE (18:0/20:4) measure…	68	EFO:0000400||EFO:0001444||EFO:0004464||EFO:0004468||EFO:0004529||EFO:0004556||EFO:0004587||EFO:0004639||EFO:0004725||EFO:0004833||EFO:0005036||EFO:0005038||EFO:0005110||EFO:0005112||EFO:0005140||EFO:0005192||EFO:0005278||EFO:0007010||EFO:0007630||EFO:0007987||EFO:0010223||EFO:0010224||EFO:0010226||EFO:0010351||EFO:0010700||EFO:0010968||PATO:0000070	27
297	2:152333773:C_T	152333773	CRISP2	1	trans	trans - systemic	specific	1.727	RIF1	body height||prostate carcinoma	2	EFO:0000313||EFO:0004324	2
6561	7:92243719:C_T	92243719	CLEC4D|FLT3LG|RETN|TNFRSF10C	4	trans	trans - pathway	systemic.pleiotropy	1.181	CDK6	Agents acting on the renin-angiotensin system use measurement||appendicular lean mass||atrial fibrillation||basophil count||basophil count, eosinophil count||basophil percentage of leukocytes||birth weight||BMI-adjusted hip circumference||BMI-adjusted waist circumference||body height||body surface area||body weight||Calcium channel blocker use measurement||calcium measurement||diastolic blood pre…	44	EFO:0001444||EFO:0003777||EFO:0003923||EFO:0004269||EFO:0004302||EFO:0004308||EFO:0004324||EFO:0004325||EFO:0004327||EFO:0004338||EFO:0004342||EFO:0004503||EFO:0004586||EFO:0004587||EFO:0004833||EFO:0004842||EFO:0004844||EFO:0005036||EFO:0005090||EFO:0005091||EFO:0005093||EFO:0005140||EFO:0005278||EFO:0007010||EFO:0007987||EFO:0007988||GO:0007610	27
299	8:124831834:C_T	124831834	LGMN	1	trans	trans - pathway	specific	0.742	FAM91A1		0		0
300	10:47087680:C_T	47087680	PPY	1	trans	trans - systemic	specific	2.007	NPY4R		0		0
301	1:218607532:C_G	218607532	MEPE	1	trans	trans - systemic	specific	0.876	TGFB2	body height||FEV/FVC ratio	2	EFO:0003892||EFO:0004324	2
302	3:113464859:A_G	113464859	SOD2	1	trans	trans - pathway	specific	1.712	ATP6V1A	femoral neck bone mineral density	1	EFO:0007702	1
303	2:71062648:A_G	71062648	CD207	1	cis	cis	specific	NA	CD207		0		0
304	10:33548376:C_T	33548376	NRP1	1	cis	cis	specific	NA	NRP1		0		0
306	5:147412888:A_T	147412888	SPINK5	1	cis	cis	specific	NA	SPINK5		0		0
6610	8:10576753:A_G	10576753	MEP1B	1	trans	trans - systemic	systemic.pleiotropy	0.895|0.847	RP1L1|SOX7	acne||age at first sexual intercourse measurement||Agents acting on the renin-angiotensin system use measurement||anxiety measurement||BMI-adjusted waist circumference||BMI-adjusted waist-hip ratio||body composition measurement||body mass index||Calcium channel blocker use measurement||carotid artery intima media thickness||cholesteryl ester measurement, chylomicron measurement, very low density …	41	EFO:0000246||EFO:0000400||EFO:0001444||EFO:0003966||EFO:0004302||EFO:0004306||EFO:0004308||EFO:0004324||EFO:0004325||EFO:0004342||EFO:0004343||EFO:0004529||EFO:0004582||EFO:0004586||EFO:0004731||EFO:0005140||EFO:0005278||EFO:0006848||EFO:0006946||EFO:0007010||EFO:0007717||EFO:0007803||EFO:0007862||EFO:0007987||EFO:0007988||GO:0050896||MONDO:0002406	27
308	1:57016912:A_C	57016912	CR2	1	trans	trans - pathway	specific	1.015	PPAP2B		0		0
309	1:152391567:A_G	152391567	CRNN	1	cis	cis	specific	NA	CRNN		0		0
3515	15:44305440:A_T	44305440	SSC4D	1	trans	trans - systemic	systemic.pleiotropy	0.885	FRMD5	1-palmitoyl-GPE (16:0) measurement||acetate measurement||apolipoprotein A 1 measurement, apolipoprotein B measurement||body mass index||calcium measurement||cholesterol esters in large VLDL measurement||cholesterol esters in medium VLDL measurement||cholesterol:total lipids ratio, high density lipoprotein cholesterol measurement||cholesterol:total lipids ratio, intermediate density lipoprotein me…	151	EFO:0000589||EFO:0001444||EFO:0004302||EFO:0004306||EFO:0004308||EFO:0004324||EFO:0004503||EFO:0004529||EFO:0004530||EFO:0004582||EFO:0004586||EFO:0004639||EFO:0004725||EFO:0005036||EFO:0005091||EFO:0005110||EFO:0005134||EFO:0005192||EFO:0005278||EFO:0005680||EFO:0008317||EFO:0010110||EFO:0010351||EFO:0010733||EFO:0011008||MONDO:0002525	26
311	14:20940515:C_T	20940515	APEX1	1	cis	cis	specific	NA	APEX1		0		0
312	2:134974856:A_G	134974856	CD163|CD33|EBI3_IL27|FCGR2A|LILRB1|LILRB2|MARCO|SIGLEC1|VCAM1	9	trans	trans - systemic	protein.pleiotropy	1.07766666666667	MGAT5		0		0
313	11:65421117:C_G	65421117	ICAM1	1	trans	trans - pathway	specific	1.275|1.095	RELA|KAT5	urate measurement	1	EFO:0001444	1
314	7:150554553:C_T	150554553	AOC1	1	cis	cis	specific	NA	AOC1	4-acetamidobutanoate measurement||acisoga measurement||blood N(1)-acetylspermidine measurement, blood N(8)-acetylspermidine measurement||body surface area||carboxyethyl-GABA measurement||metabolite measurement||N-acetylputrescine measurement||N1-acetylspermidine measurement||serum metabolite measurement	9	EFO:0001444||EFO:0004302||EFO:0004725||EFO:0005664	4
315	7:80220080:A_G	80220080	BCL2L11|BGN|CCL13|CCL5|CD40|CXCL5|EGF|FUT8|GP1BA|IL7|LGMN|NID1|THPO|TPP1	17	trans	trans - pathway	protein.pleiotropy	1.22594117647059	CD36	basophil count||electrocardiography||leukocyte count||mean platelet volume||platelet count	5	EFO:0004311||EFO:0004586||EFO:0005036||EFO:0007987	4
316	12:58115271:C_T	58115271	TNFSF10	3	trans	trans - pathway	specific	2.197	OS9	blood phosphate measurement||insomnia||multiple sclerosis||unipolar depression	4	EFO:0001444||EFO:0005774||EFO:0008568||MONDO:0002050	4
317	6:90039670:C_G	90039670	TNFSF10	3	trans	trans - systemic	specific	2.235	GABRR2	body height	1	EFO:0004324	1
318	11:102805602:C_T	102805602	MMP12	2	cis	cis	specific	NA	MMP12		0		0
319	11:6411935:C_T	6411935	SMPD1	1	cis	cis	specific	NA	SMPD1		0		0
2721	6:126727950:A_T	126727950	CFC1|CGA|CPA1|CPB1|CTRC|PPY|PRSS2	7	trans	trans - pathway	unspecific.pleiotropy	0.951714285714286	CENPW	abdominal adipose tissue measurement||age at menarche||anterior thigh muscle volume||appendicular lean mass||balding measurement||basal cell carcinoma||bilirubin measurement||birth weight||BMI-adjusted hip circumference||BMI-adjusted waist circumference||BMI-adjusted waist-hip ratio||body fat percentage||body height||body surface area||brain connectivity measurement||brain measurement||coffee con…	52	BFO:0000019||EFO:0000246||EFO:0000313||EFO:0000400||EFO:0001444||EFO:0003892||EFO:0003925||EFO:0004302||EFO:0004306||EFO:0004308||EFO:0004324||EFO:0004327||EFO:0004338||EFO:0004339||EFO:0004342||EFO:0004343||EFO:0004346||EFO:0004464||EFO:0004503||EFO:0004529||EFO:0004586||EFO:0004731||EFO:0004764||EFO:0005093||EFO:0005106||EFO:0006848||EFO:0006936||EFO:0007803||EFO:0007821||EFO:0007987||EFO:00100…	36
6856	12:124438973:C_G	124438973	LYPD3|NOTCH3|TIMP4	3	trans	trans - pathway	systemic.pleiotropy	1.67866666666667|1.57666666666667|1.33666666666667|1.01233333333333|0.888666666666667	CCDC92|DNAH10OS|ZNF664|DNAH10|FAM101A	abdominal:gluteofemoral adipose tissue ratio measurement||apolipoprotein A 1 measurement, apolipoprotein B measurement||appendicular lean mass||atrial fibrillation||BMI-adjusted hip circumference||BMI-adjusted waist circumference||BMI-adjusted waist-hip ratio||body fat percentage||body mass index||cholesterol:total lipids ratio, high density lipoprotein cholesterol measurement||cholesteryl ester …	76	EFO:0000400||EFO:0001444||EFO:0004269||EFO:0004302||EFO:0004306||EFO:0004308||EFO:0004324||EFO:0004342||EFO:0004343||EFO:0004503||EFO:0004529||EFO:0004530||EFO:0004586||EFO:0004639||EFO:0004742||EFO:0004764||EFO:0005093||EFO:0005106||EFO:0005278||EFO:0005407||EFO:0005409||EFO:0008568||EFO:0010700||EFO:0011008||GO:0007610||MONDO:0000473	26
323	8:32613983:C_T	32613983	GFRA3	1	trans	trans - systemic	specific	0.928	NRG1	internet addiction disorder	1	EFO:0000677	1
326	8:82033862:C_T	82033862	PAG1	1	cis	cis	specific	NA	PAG1		0		0
6285	1:40035928:G_T	40035928	MET	1	trans	trans - pathway	systemic.pleiotropy	2.127	PABPC4	age of onset of asthma||aging||appendicular lean mass||bilirubin measurement||body mass index||body surface area||body weight||brain measurement||calcium measurement||cholesterol:total lipids ratio, high density lipoprotein cholesterol measurement||cholesterol:total lipids ratio, intermediate density lipoprotein measurement||cholesterol:total lipids ratio, low density lipoprotein cholesterol meas…	72	EFO:0000400||EFO:0000589||EFO:0001444||EFO:0003892||EFO:0003923||EFO:0004302||EFO:0004306||EFO:0004324||EFO:0004327||EFO:0004464||EFO:0004503||EFO:0004529||EFO:0004530||EFO:0004639||EFO:0004764||EFO:0005192||EFO:0005671||EFO:0005774||EFO:0007010||EFO:0007861||EFO:0009910||EFO:0010968||GO:0032502||HP:0012638||MONDO:0000473||OBA:2020000	26
331	17:28576076:C_T	28576076	BLMH|CXADR|EPCAM|F3	4	cis	cis	specific	NA	BLMH	educational attainment||glycochenodeoxycholate 3-sulfate measurement||Glycochenodeoxycholate sulfate measurement||glycohyocholate measurement||smoking initiation||smoking status measurement||taurochenodeoxycholic acid 3-sulfate measurement||taurocholenate sulfate measurement||taurolithocholate 3-sulfate measurement||triglyceride measurement||X-14626 measurement||X-14658 measurement	12	EFO:0001444||EFO:0004529||EFO:0004725||EFO:0005671||GO:0007610	5
332	3:112066562:A_G	112066562	CD200	1	cis	cis	specific	NA	CD200		0		0
5019	7:72987354:C_T	72987354	TNFRSF6B	1	trans	trans - pathway	systemic.pleiotropy	2.277	MLXIPL	1-stearoyl-2-arachidonoyl-GPE (18:0/20:4) measurement||alcohol consumption measurement||apolipoprotein A 1 measurement, apolipoprotein B measurement||appendicular lean mass||body mass index||calcium measurement||cholelithiasis||cholesterol esters in medium VLDL measurement||cholesterol:total lipids ratio, high density lipoprotein cholesterol measurement||cholesteryl esters:total lipids ratio, hig…	51	EFO:0000589||EFO:0001444||EFO:0004302||EFO:0004306||EFO:0004308||EFO:0004315||EFO:0004324||EFO:0004325||EFO:0004529||EFO:0004530||EFO:0004582||EFO:0004586||EFO:0004725||EFO:0004742||EFO:0005105||EFO:0005110||EFO:0005134||EFO:0005192||EFO:0005278||EFO:0005856||EFO:0007987||EFO:0008317||EFO:0008568||EFO:1000018||MONDO:0002525||MONDO:0021945	26
334	10:18285342:C_T	18285342	ITGB2	1	trans	trans - systemic	specific	1.014|0.769	SLC39A12|MRC1		0		0
335	10:71262824:A_G	71262824	CD33|LILRB1|LILRB2|LILRB5|PAM	5	trans	trans - systemic	specific	1.5294	TSPAN15		0		0
336	7:100782460:A_G	100782460	SERPINE1	1	cis	cis	specific	NA	SERPINE1		0		0
6562	7:92245927:C_T	92245927	CD1C	1	trans	trans - systemic	systemic.pleiotropy	1.139	CDK6	Agents acting on the renin-angiotensin system use measurement||appendicular lean mass||atrial fibrillation||basophil count||basophil count, eosinophil count||birth weight||BMI-adjusted hip circumference||BMI-adjusted waist circumference||body height||body surface area||body weight||Calcium channel blocker use measurement||calcium measurement||diastolic blood pressure||eosinophil count||eosinophil…	42	EFO:0001444||EFO:0003777||EFO:0003923||EFO:0004269||EFO:0004302||EFO:0004308||EFO:0004324||EFO:0004325||EFO:0004327||EFO:0004338||EFO:0004342||EFO:0004503||EFO:0004586||EFO:0004587||EFO:0004833||EFO:0004842||EFO:0004844||EFO:0005036||EFO:0005091||EFO:0005093||EFO:0005140||EFO:0005278||EFO:0007010||EFO:0007987||EFO:0007988||GO:0007610	26
338	2:47130148:G_T	47130148	ENTPD5|MCFD2|SUMF2	3	cis	cis	specific	NA	MCFD2	platelet count||platelet crit	2	EFO:0005036	1
339	3:151105231:A_G	151105231	CCL11	1	trans	trans - pathway	specific	2.342	P2RY12	anti-Epstein Barr virus antibody measurement||Parkinson disease	2	EFO:0006843||MONDO:0100545	2
340	20:10654563:A_C	10654563	CCL21|SOST	2	trans	trans - systemic	specific	0.971	JAG1	birth weight||hippocampal CA3 volume||pulse pressure measurement||systolic blood pressure	4	EFO:0004325||EFO:0004338||EFO:0005035||EFO:0005278	4
341	5:141813516:C_T	141813516	CA6	1	trans	trans - systemic	specific	0.551	SPRY4	Agents acting on the renin-angiotensin system use measurement||appendicular lean mass||body height||osteoarthritis, hand||systolic blood pressure	5	EFO:0004302||EFO:0004324||EFO:0004325||EFO:0007010||MONDO:0005178	5
342	5:153578518:C_T	153578518	ASAH2|GALNT10	2	cis	cis	specific	NA	GALNT10		0		0
343	4:15856654:C_T	15856654	CD38	1	cis	cis	specific	NA	CD38		0		0
344	15:49738233:C_T	49738233	TSHB	1	trans	trans - pathway	specific	1.458|1.297	FAM227B|FGF7	goiter||hormone measurement, thyroid stimulating hormone measurement||hyperthyroidism||lung adenocarcinoma||thyroid volume	5	EFO:0000228||EFO:0001444||EFO:1000627	3
345	16:27130155:A_G	27130155	MEPE	1	trans	trans - pathway	specific	0.639|0.614	KDM8|NSMCE1		0		0
346	12:670893:A_G	670893	COMP|WIF1	2	trans	trans - systemic	specific	1.7185	B4GALNT3	body height	1	EFO:0004324	1
347	11:17292068:C_T	17292068	TNFRSF10C	1	trans	trans - systemic	specific	1.083|0.867|0.848	NUCB2|PIK3C2A|NCR3LG1	body height||insomnia||systolic blood pressure	3	EFO:0004324||EFO:0004325||EFO:0008568	3
348	9:136125716:C_G	136125716	BCAM|CA4|CBLIF|CCL25|CD209|CD58|CDH17|CLEC10A|CLEC4G|CRNN|DPEP2|ECE1|FCGR2B|ICAM2|IL3RA|ISLR2|KDR|LGALS7_LGALS7B|MET|NOS3|SCARA5|ST3GAL1|TIE1|ULBP2|VWF	27	trans	trans - pathway	protein.pleiotropy	0.622333333333334|0.600148148148148|0.599592592592593|0.598|0.596481481481482|0.595666666666667|0.588703703703704|0.573851851851852|0.573259259259259|0.562518518518518	OBP2B|MED22|RPL7A|SURF6|SURF1|SURF4|SURF2|RALGDS|GBGT1|C9orf96	coagulation factor measurement||creatinine measurement||gastric carcinoma||mean corpuscular hemoglobin||mean corpuscular volume	5	EFO:0001444||EFO:0004306||EFO:0004725||EFO:1000218	4
349	9:4855912:C_T	4855912	CD244|CD84|CPXM1|CRADD|CXCL1|CXCL6|DAG1|EREG|ESAM|F11R|F2R|GP1BA|GP6|HBEGF|MIF|PDGFA|PEAR1|PLXNB3|SCARF1|SERPINE1|SH2B3|SPARC|TREML2	24	trans	trans - pathway	protein.pleiotropy	1.03641666666667	RCL1	eosinophil count||eosinophil percentage of leukocytes||lymphocyte percentage of leukocytes||mitochondrial DNA measurement||platelet count||platelet crit	6	EFO:0001444||EFO:0004587||EFO:0004842||EFO:0005036||EFO:0007987	5
350	13:43159401:A_G	43159401	COL1A1|SOST	2	trans	trans - pathway	specific	1.2275	TNFSF11	bone density||cortical thickness	2	EFO:0004464||EFO:0004516	2
351	19:54866189:A_G	54866189	LAIR1	1	cis	cis	specific	NA	LAIR1		0		0
352	19:18499858:C_T	18499858	GDF15	1	cis	cis	specific	NA	GDF15	growth differentiation factor 15 measurement	1	EFO:0004503	1
353	11:126178050:A_G	126178050	ADGRG2|CDON|CNTN2|ENG|FCGR3B|ITGA11|LRP1|MDGA1|RET|THBS2	10	cis	cis	protein.pleiotropy	NA	CDON	body height	1	EFO:0004324	1
354	19:43979589:G_T	43979589	LYPD3	1	cis	cis	specific	NA	LYPD3		0		0
355	3:126249265:A_G	126249265	AZU1|BGN|PTX3|TFPI2	4	trans	trans - pathway	specific	1.73725	CHST13	monocyte count||platelet count	2	EFO:0004308||EFO:0005036	2
356	9:79115729:A_G	79115729	CLEC11A|GCNT1|SELPLG	3	cis	cis	specific	NA	GCNT1		0		0
1265	20:62368606:C_T	62368606	MET	1	trans	trans - pathway	systemic.pleiotropy	1.07|1.022|0.981|0.981|0.86|0.856|0.847|0.847|0.847|0.729	LIME1|ENSG00000273154|ENSG00000273047|SLC2A4RG|ARFRP1|ZGPAT|TNFRSF6B|RTEL1|RTEL1-TNFRSF6B|ZBTB46	age at onset, glioblastoma multiforme||asthma||asthma, allergic disease||atopic eczema||body fat percentage||body height||body weight||central nervous system cancer||central nervous system cancer, glioma||citrate measurement||Crohn's disease||diverticular disease||Eczematoid dermatitis||Eczematoid dermatitis, allergic rhinitis||forced expiratory volume||glioblastoma multiforme||glioma||histidine …	34	EFO:0000246||EFO:0000272||EFO:0000313||EFO:0001444||EFO:0003767||EFO:0003872||EFO:0003892||EFO:0004324||EFO:0004582||EFO:0004586||EFO:0004587||EFO:0004833||EFO:0005036||EFO:0005106||EFO:0005134||EFO:0005140||EFO:0005192||EFO:0005774||EFO:0007987||EFO:0008521||EFO:0009431||EFO:1000158||EFO:1002018||GO:0007610||HP:0011123||MONDO:0002406	26
358	12:32137565:A_G	32137565	REG3A	1	trans	trans - systemic	specific	1.098	KIAA1551	mean corpuscular volume	1	EFO:0004306	1
37	5:131638324:A_T	131638324	ABL1|ANGPT1|APP|ARHGEF12|ARSB|AXIN1|BANK1|BCR|CA13|CASP3|CASP8|CCL13|CCL17|CCL28|CCL5|CD160|CD40|CD40LG|CD63|CD69|CDKN1A|CLEC1B|COL4A1|CPXM1|CRADD|CRKL|CTF1|DAB2|DAG1|DCTN1|DFFA|DKK1|DNAJB1|EGF|EIF4B|ERBIN|F11R|FADD|FCRLB|FHIT|FKBP5|FLI1|FUT8|GP6|HBEGF|HCLS1|HEXIM1|ICA1|IKBKG|IL12A_IL12B|IL12B|IL5RA|INPPL1|IRAK4|ITGB1BP2|ITGB5|KIFBP|LAT|LGALS8|MANF|MAP2K6|MAP4K5|MAX|MESD|METAP2|MIF|MMP1|MVK|NID2|…	121	trans	trans - interaction	unspecific.pleiotropy	1.89969421487603	SLC22A5	acetylcarnitine measurement||acne||adult onset asthma||anthropometric measurement||appendicular lean mass||arachidonoylcarnitine (C20:4) measurement||arachidoylcarnitine (C20) measurement||asthma||atopic eczema||basal cell carcinoma||basophil count||basophil count, eosinophil count||body height||body surface area||brain aneurysm||brain connectivity measurement||brain measurement||breast carcinoma…	81	EFO:0000313||EFO:0000662||EFO:0001444||EFO:0003767||EFO:0003872||EFO:0003892||EFO:0004302||EFO:0004308||EFO:0004324||EFO:0004325||EFO:0004346||EFO:0004464||EFO:0004503||EFO:0004529||EFO:0004586||EFO:0004725||EFO:0004833||EFO:0004842||EFO:0005036||EFO:0005110||EFO:0005134||EFO:0005140||EFO:0005278||EFO:0006936||EFO:0007987||EFO:0007988||EFO:0008376||EFO:0010469||EFO:0010700||EFO:1000859||EFO:10020…	34
361	17:41122697:A_G	41122697	AOC3	1	cis	cis	specific	NA	AOC3		0		0
362	1:110466466:C_T	110466466	CSF1	2	cis	cis	specific	NA	CSF1	cup-to-disc ratio measurement	1	EFO:0006936	1
3296	8:9181395:A_G	9181395	ADAM15|ADAMTS13|ALCAM|AMIGO2|ANGPT2|ASGR1|BOC|BST1|C2|CD200R1|CD28|CD48|CD58|CDCP1|CDH5|CES1|CNTN1|CNTN4|CRELD2|CTSF|DDR1|EGFR|ERBB2|ERBB4|FCGR2A|FGF21|FLRT2|GALNT2|GAS6|GGT5|GPC1|GPC5|HSD11B1|ICAM2|IGF2R|IGFBP3|IL1R1|ITGB1|ITGB7|KDR|KIT|KITLG|LIFR|LILRB1|LRP11|MASP1|MATN2|MDGA1|MEGF9|MET|NAAA|NOTCH1|PDCD1LG2|PLAU|PON3|PRTG|RGMA|ROBO1|ROBO2|RTN4R|SCARF2|SDC1|SIGLEC7|SIGLEC9|SMPD1|SPINK5|SPINT1|SU…	81	trans	trans - pathway	unspecific.pleiotropy	0.482580246913581|0.473456790123457	TNKS|ENSG00000253426	2-hydroxypalmitate measurement||2-hydroxystearate measurement||3-hydroxybutyrate measurement||acetate measurement||acetoacetate measurement||acetone measurement||alcohol consumption measurement||alcohol use disorder measurement||alcohol use disorder measurement, longitudinal alcohol consumption measurement||antihyperlipidemic drug use measurement||aspartate aminotransferase to alanine aminotransf…	134	EFO:0001444||EFO:0003923||EFO:0004306||EFO:0004324||EFO:0004468||EFO:0004503||EFO:0004529||EFO:0004530||EFO:0004582||EFO:0004639||EFO:0004725||EFO:0004742||EFO:0004833||EFO:0004842||EFO:0005036||EFO:0005105||EFO:0005110||EFO:0005116||EFO:0005134||EFO:0005680||EFO:0006842||EFO:0006845||EFO:0006848||EFO:0007010||EFO:0007987||EFO:0008111||EFO:0010089||EFO:0010110||EFO:0010351||EFO:0010468||EFO:00109…	33
364	19:18499151:C_T	18499151	GDF15	1	cis	cis	specific	NA	GDF15		0		0
365	22:19712094:C_T	19712094	GP1BA	1	trans	trans - pathway	specific	1.267	GP1BB	mean platelet volume||platelet component distribution width||platelet count	3	EFO:0005036	1
366	6:36653597:C_T	36653597	CDKN1A	1	cis	cis	specific	NA	CDKN1A	body height||pulse pressure measurement||serum gamma-glutamyl transferase measurement	3	EFO:0004324||EFO:0004582||EFO:0005278	3
1493	17:37910368:C_T	37910368	ADAM8|CD79B|CXCL16|DEFA1_DEFA1B|FASLG|FCER2|FCRL1|GH2|GZMB|ICAM3|IL5RA|LTA|NCR1|PGLYRP1|SLAMF7|TCL1A|TNFRSF10C|TNFRSF13C|TREML2|XCL1	22	trans	trans - pathway	unspecific.pleiotropy	1.56681818181818|1.30504545454545	GSDMB|ORMDL3	acute lymphoblastic leukemia||age at diagnosis, type 1 diabetes mellitus||age of onset of childhood onset asthma||allergic disease||allergic disease, age at onset||allergic rhinitis||asthma||asthma exacerbation measurement||asthma, age at onset||asthma, allergic disease||asthma, chronic obstructive pulmonary disease||atopic eczema, childhood onset asthma, atopic march||atrial fibrillation||biliar…	41	EFO:0000246||EFO:0000400||EFO:0001422||EFO:0001444||EFO:0002919||EFO:0003086||EFO:0003767||EFO:0003872||EFO:0003925||EFO:0004269||EFO:0004308||EFO:0004324||EFO:0004327||EFO:0004582||EFO:0005091||EFO:0005140||EFO:0005774||EFO:0007010||EFO:0007987||EFO:0008521||EFO:0009534||EFO:0010049||EFO:0011015||EFO:1000068||EFO:1002003||EFO:1002018||HP:0000153||MONDO:0002406||MONDO:0004979||MONDO:0024623||OBA:…	31
369	1:12268499:A_G	12268499	TNFRSF1B	1	cis	cis	specific	NA	TNFRSF1B		0		0
370	3:98690592:A_T	98690592	ACAN|AXL|CA12|CD200|CD300C|CHL1|DSG3|FOLR3|GAS6|LILRA5|MARCO|MILR1|PDCD1LG2|PDGFRA|PLAU|SIRPA|SLAMF7|TACSTD2|TNFSF12	22	trans	trans - pathway	protein.pleiotropy	1.11709090909091|0.918863636363637	ST3GAL6|DCBLD2	appendicular lean mass||body height||cartilage thickness measurement||central corneal thickness||cortical surface area measurement||lean body mass	6	EFO:0004302||EFO:0004324||EFO:0004464||EFO:0004731||EFO:0005890	5
371	1:172408271:A_G	172408271	BST2|CD58|FASLG|NCAM1|RGMA|RTN4R	7	cis	cis	unspecific.pleiotropy	NA	FASLG	BMI-adjusted waist circumference||BMI-adjusted waist-hip ratio||body height||body mass index||erythrocyte measurement||leukocyte count||mean corpuscular volume||mean reticulocyte volume||obsolete_red blood cell distribution width||platelet component distribution width||reticulocyte measurement	11	EFO:0004306||EFO:0004324||EFO:0004342||EFO:0004343||EFO:0004503||EFO:0004586||EFO:0005036||EFO:0005192||EFO:0010700	9
372	3:124438512:A_T	124438512	ITGB5	1	cis	cis	specific	NA	ITGB5		0		0
9889	17:7571752:G_T	7571752	AXL|EDA2R|FLT3LG|SIT1	4	trans	trans - pathway	systemic.pleiotropy	1.16125	TP53	age at onset, glioblastoma multiforme||appendicular lean mass||basal cell carcinoma||birth weight||body mass index||body weight||cancer||central nervous system cancer, glioblastoma multiforme||central nervous system cancer, glioma||cutaneous melanoma||diastolic blood pressure||erythrocyte count||fetal genotype effect measurement||hemorrhoid||keratinocyte carcinoma||lean body mass||lymphoid leukem…	32	EFO:0000246||EFO:0000313||EFO:0000616||EFO:0000701||EFO:0000756||EFO:0001642||EFO:0004302||EFO:0004306||EFO:0004324||EFO:0004325||EFO:0004338||EFO:0004554||EFO:0004624||EFO:0005091||EFO:0005278||EFO:0007958||EFO:0009260||EFO:0009780||EFO:0010700||EFO:1000158||HP:0000130||MONDO:0003409||MONDO:0004869||MONDO:0021143||MONDO:0021635||MONDO:0023603	26
374	12:104000319:G_T	104000319	ANGPTL1|APLP1|BMP4|CLEC11A|CLUL1|KAZALD1|LTBP2|NRP2|OMD|PDGFRA|PTX3|SEZ6L|TNR|VCAM1|VWF	15	trans	trans - pathway	protein.pleiotropy	1.636	STAB2		0		0
375	16:81971403:C_T	81971403	ANGPT1|APP|DKK1|FUT8|NID2|PDGFA|PDGFB|SELP|SERPINE1	11	trans	trans - interaction	protein.pleiotropy	1.28936363636364	PLCG2	mean platelet volume	1	EFO:0005036	1
376	1:110482804:A_G	110482804	AGER	1	trans	trans - pathway	specific	1.591	CSF1	cholesteryl ester measurement, high density lipoprotein cholesterol measurement||phospholipids:total lipids ratio, high density lipoprotein cholesterol measurement||total cholesterol measurement, high density lipoprotein cholesterol measurement	3	EFO:0004529	1
377	9:94953576:A_G	94953576	GDF2|LRP1|OMD	3	cis	cis	specific	NA	OMD		0		0
986	11:78103300:A_G	78103300	ANGPT2|FLT3LG	3	trans	trans - pathway	systemic.pleiotropy	1.915|1.486	GAB2|USP35	age at menarche||age at menopause||Alzheimer disease||body height||body mass index||brain measurement||calcium measurement||cholesterol:total lipids ratio, intermediate density lipoprotein measurement||cholesteryl esters:total lipids ratio, intermediate density lipoprotein measurement||chronic obstructive pulmonary disease||cortical surface area measurement||cortical thickness||creatinine measure…	36	EFO:0000246||EFO:0000400||EFO:0001444||EFO:0003892||EFO:0004306||EFO:0004308||EFO:0004324||EFO:0004325||EFO:0004464||EFO:0004503||EFO:0004529||EFO:0004587||EFO:0004725||EFO:0004731||EFO:0004742||EFO:0005036||EFO:0005038||EFO:0005671||EFO:0005815||EFO:0007821||EFO:0009910||EFO:0010700||GO:0007610||MONDO:0021348	24
3169	8:19868939:A_G	19868939	AGRP|ANGPTL3|APOM|CA6|CCL23|CD4|CLEC4A|CLUL1|LDLR|PLA2G7|PLTP|PON3|TACSTD2	14	trans	trans - pathway	unspecific.pleiotropy	1.28142857142857	LPL	1-(1-enyl-palmitoyl)-2-linoleoyl-GPC (P-16:0/18:2) measurement||1-(1-enyl-palmitoyl)-2-oleoyl-GPC (P-16:0/18:1) measurement||1-(1-enyl-palmitoyl)-GPC (P-16:0) measurement||1-(1-enyl-stearoyl)-2-arachidonoyl-GPC (P-18:0/20:4) measurement||1-(1-enyl-stearoyl)-2-linoleoyl-GPC (P-18:0/18:2) measurement||acetone measurement||angina pectoris||antihyperlipidemic drug use measurement||apolipoprotein A 1 …	118	EFO:0000400||EFO:0000589||EFO:0001444||EFO:0004306||EFO:0004324||EFO:0004343||EFO:0004503||EFO:0004529||EFO:0004530||EFO:0004639||EFO:0004725||EFO:0005036||EFO:0005105||EFO:0005110||EFO:0005116||EFO:0005134||EFO:0005278||EFO:0005671||EFO:0005680||EFO:0007010||EFO:0007012||EFO:0007861||EFO:0007987||EFO:0010223||EFO:0010700||EFO:0010968||HP:0001626||MONDO:0000473||MONDO:0004790||MONDO:0024643||OBA:…	31
855	8:10612075:A_G	10612075	CTSL|KLK14|MASP1|PRCP|TNFSF10|ULBP2	6	trans	trans - pathway	unspecific.pleiotropy	1.02516666666667|1.01416666666667|0.962833333333333	SOX7|ENSG00000258724|PINX1	acne||age at first sexual intercourse measurement||Agents acting on the renin-angiotensin system use measurement||anxiety measurement||basophil count||BMI-adjusted waist circumference||BMI-adjusted waist-hip ratio||body composition measurement||body mass index||brain connectivity measurement||Calcium channel blocker use measurement||carotid artery intima media thickness||cholesteryl ester measure…	46	EFO:0000246||EFO:0000400||EFO:0001444||EFO:0003966||EFO:0004302||EFO:0004306||EFO:0004308||EFO:0004324||EFO:0004325||EFO:0004342||EFO:0004343||EFO:0004346||EFO:0004529||EFO:0004586||EFO:0004731||EFO:0005140||EFO:0005192||EFO:0005278||EFO:0006848||EFO:0006946||EFO:0007010||EFO:0007717||EFO:0007803||EFO:0007862||EFO:0007882||EFO:0007987||EFO:0007988||GO:0050896||MONDO:0002406||MONDO:0005178	30
381	15:70778344:C_T	70778344	CLEC4C|SIGLEC6	2	trans	trans - systemic	specific	0.448	UACA	body height	1	EFO:0004324	1
382	12:89846825:A_T	89846825	CD300C|CLEC14A|GALNT2|SEMA3F|SORCS2|ST6GAL1	6	trans	trans - pathway	protein.pleiotropy	1.69316666666667|1.5605|1.28716666666667	GALNT4|POC1B|POC1B-GALNT4	gallstones||granulocyte percentage of myeloid white cells||lymphocyte count||monocyte count||monocyte percentage of leukocytes||schizophrenia	6	EFO:0003832||EFO:0004308||EFO:0005091||EFO:0005407||EFO:0007987	5
383	10:102880414:C_G	102880414	WFIKKN1	1	trans	trans - systemic	specific	0.786|0.75	TLX1NB|ENSG00000269259		0		0
384	1:173385186:C_T	173385186	FCRL2	1	trans	trans - systemic	specific	0.595|0.544	PRDX6|SLC9C2	serum IgM measurement	1	EFO:0001444	1
385	1:161568886:A_G	161568886	CDH5|ITGAV|PCDH17|PODXL2	4	trans	trans - interaction	specific	1.21075	FCGR2B	free cholesterol:total lipids ratio, high density lipoprotein cholesterol measurement||leukocyte count	2	EFO:0004529||EFO:0004586	2
1046	2:43762112:A_G	43762112	CCN3|CEACAM5|CEACAM8|CR2|CTSL|DRAXIN|LCN2|PGF|PGLYRP1|PRTN3|RETN|S100P|TNFRSF9	15	trans	trans - pathway	unspecific.pleiotropy	1.02646666666667|0.923866666666667	ZFP36L2|THADA	appendicular lean mass||balding measurement||BMI-adjusted waist-hip ratio||brain measurement||cortical surface area measurement||cortical thickness||creatinine measurement||Drugs used in diabetes use measurement||eosinophil count||eosinophil percentage of leukocytes||erythrocyte count||glomerular filtration rate||glucose measurement||granulocyte count||granulocyte percentage of myeloid white cell…	42	EFO:0000400||EFO:0001444||EFO:0003892||EFO:0003923||EFO:0004302||EFO:0004306||EFO:0004308||EFO:0004343||EFO:0004464||EFO:0004503||EFO:0004582||EFO:0004587||EFO:0004624||EFO:0004725||EFO:0004731||EFO:0004742||EFO:0004833||EFO:0004842||EFO:0005036||EFO:0006842||EFO:0007010||EFO:0007821||EFO:0007861||EFO:0007987||EFO:0007988||EFO:0009903||EFO:0010700||HP:0004299||MONDO:0002254||MONDO:0005041	30
387	9:33137303:C_T	33137303	B4GAT1|CANT1|GPC1|ITGB6|LILRB1|LRRN1|SIGLEC7	7	trans	trans - pathway	protein.pleiotropy	1.30171428571429	B4GALT1	serum IgG glycosylation measurement||urate measurement||uric acid measurement||uromodulin measurement	4	EFO:0001444||EFO:0004565||EFO:0004742||EFO:0005664	4
2592	22:21982892:C_T	21982892	IL12A_IL12B|IL12B|SLAMF7|TNFRSF9	6	trans	trans - pathway	unspecific.pleiotropy	1.766|1.40216666666667|1.2375	CCDC116|UBE2L3|YDJC	age at menopause||atrial fibrillation||body height||brain measurement||celiac disease||cholesteryl ester measurement||cholesteryl ester measurement, high density lipoprotein cholesterol measurement||choline measurement||chylomicron measurement, very low density lipoprotein cholesterol measurement, phospholipids:total lipids ratio||cortical surface area measurement||Crohn's disease||erythrocyte co…	63	EFO:0000246||EFO:0000508||EFO:0001444||EFO:0003767||EFO:0003923||EFO:0004196||EFO:0004269||EFO:0004306||EFO:0004308||EFO:0004324||EFO:0004464||EFO:0004503||EFO:0004529||EFO:0004582||EFO:0004586||EFO:0004587||EFO:0004639||EFO:0004731||EFO:0004833||EFO:0005105||EFO:0005110||EFO:0005140||EFO:0005192||EFO:0005278||EFO:0006936||EFO:0010700||MONDO:0002254||MONDO:0002406||MONDO:0019751	29
389	10:64395795:C_T	64395795	CHIT1	1	trans	trans - systemic	specific	0.936	ZNF365	Crohn's disease	1	EFO:0003767	1
390	10:130903004:C_T	130903004	WIF1	1	trans	trans - systemic	specific	0.433	ENSG00000268421	blood phosphate measurement	1	EFO:0001444	1
2870	22:42187199:C_T	42187199	XCL1	1	trans	trans - pathway	systemic.pleiotropy	1.03	MEI1	age of onset of childhood onset asthma||alcohol consumption measurement||alcohol use disorder measurement, alcohol consumption measurement||appendicular lean mass||asthma||asthma, Eczematoid dermatitis, allergic rhinitis||basophil count, eosinophil count||bitter alcoholic beverage consumption measurement||bitter non-alcoholic beverage consumption measurement||body fat percentage||childhood onset …	35	EFO:0001444||EFO:0003767||EFO:0003925||EFO:0004302||EFO:0004308||EFO:0004587||EFO:0004833||EFO:0004842||EFO:0005036||EFO:0005091||EFO:0005106||EFO:0005140||EFO:0006848||EFO:0007010||EFO:0007987||EFO:0008568||EFO:0010089||EFO:0010700||EFO:1002018||GO:0007610||GO:0097327||MONDO:0002025||MONDO:0004979||OBA:2001001	24
5022	3:52708075:A_T	52708075	ADAMTS13|NT5E|PTX3	3	trans	trans - interaction	systemic.pleiotropy	2.347|2.028	GNL3|NEK4	anxiety||appendicular lean mass||attention deficit hyperactivity disorder, unipolar depression, bipolar disorder, autism spectrum disorder, schizophrenia||bipolar disorder||bipolar I disorder||BMI-adjusted waist circumference||BMI-adjusted waist-hip ratio||BMI-adjusted waist-hip ratio, physical activity measurement||body height||body mass index||carpal tunnel syndrome||cataract||cognitive functio…	35	EFO:0000508||EFO:0000677||EFO:0001444||EFO:0003925||EFO:0004247||EFO:0004302||EFO:0004324||EFO:0004342||EFO:0004343||EFO:0004464||EFO:0004503||EFO:0004582||EFO:0005047||EFO:0005134||EFO:0005278||EFO:0005407||EFO:0005856||EFO:0006848||EFO:0009487||EFO:0010700||GO:0007610||HP:0000708||MONDO:0004985||MONDO:0005178	24
2305	3:169477506:A_G	169477506	EDA2R|ITGB7	2	trans	trans - pathway	systemic.pleiotropy	1.107|0.9595|0.8525	LRRC34|MYNN|ACTRT3	basal cell carcinoma||basophil count, eosinophil count||body height||cancer||chronic lymphocytic leukemia||colorectal cancer||cutaneous melanoma||eosinophil count||eosinophil percentage of leukocytes||erythrocyte count||idiopathic pulmonary fibrosis||interstitial lung disease||lung adenocarcinoma||mean corpuscular hemoglobin||mean corpuscular volume||multiple myeloma||multiple sclerosis||multiple…	34	EFO:0000228||EFO:0000313||EFO:0000616||EFO:0000756||EFO:0001071||EFO:0002427||EFO:0003818||EFO:0004142||EFO:0004306||EFO:0004324||EFO:0004325||EFO:0004503||EFO:0004554||EFO:0004833||EFO:0004842||EFO:0005036||EFO:0005140||EFO:0005278||EFO:0005774||EFO:0007987||EFO:0009448||EFO:0009714||HP:0000130||MONDO:0023603	24
394	12:6498695:C_G	6498695	LTBR	1	cis	cis	specific	NA	LTBR		0		0
395	12:89554610:C_G	89554610	CLEC5A	1	trans	trans - pathway	specific	0.501	DUSP6	total blood protein measurement	1	EFO:0004503	1
396	1:207944072:C_T	207944072	CD46	1	cis	cis	specific	NA	CD46	keratoconus||obsolete_red blood cell distribution width||pulse pressure measurement||schizophrenia||systolic blood pressure	5	EFO:0000508||EFO:0004325||EFO:0005192||EFO:0005278||EFO:0005407	5
397	1:86023841:A_G	86023841	CCN1	1	cis	cis	specific	NA	CCN1		0		0
398	10:93450507:A_T	93450507	CES1|HSD11B1	2	trans	trans - pathway	specific	0.7835	TNKS2	free androgen index||liver volume||testosterone measurement||triglyceride measurement, intermediate density lipoprotein measurement||triglyceride measurement, low density lipoprotein cholesterol measurement||triglyceride measurement, very low density lipoprotein cholesterol measurement||triglycerides in IDL measurement||very low density lipoprotein cholesterol measurement||very low density lipopr…	10	EFO:0001444||EFO:0004529||EFO:0004530||EFO:0011008	4
440	15:58726744:C_G	58726744	CD300LG|CLEC4A|CLEC5A|CLUL1|CPM|ENPP7|FGFBP1|HAVCR1|HMOX1|IL32|ITGA11|KITLG|LDLR|MFGE8|PAG1|PCSK9|PLA2G10|PLTP|PON3|SIT1|TACSTD2	24	trans	trans - pathway	unspecific.pleiotropy	1.15825|0.969291666666667	LIPC|ALDH1A2	1-(1-enyl-palmitoyl)-2-oleoyl-GPC (P-16:0/18:1) measurement||1-(1-enyl-palmitoyl)-2-oleoyl-GPE (P-16:0/18:1) measurement||1-(1-enyl-palmitoyl)-2-palmitoyl-GPC (P-16:0/16:0) measurement||1-arachidonoyl-GPE (20:4n6) measurement||1-docosahexaenoyl-GPE (22:6) measurement||1-linoleoyl-GPE (18:2) measurement||1-margaroyl-2-linoleoyl-GPC (17:0/18:2) measurement||1-margaroyl-2-oleoyl-GPC (17:0/18:1) meas…	232	EFO:0001444||EFO:0004306||EFO:0004324||EFO:0004503||EFO:0004529||EFO:0004530||EFO:0004639||EFO:0004725||EFO:0005105||EFO:0005110||EFO:0005116||EFO:0005134||EFO:0005680||EFO:0005878||EFO:0007010||EFO:0008317||EFO:0010223||EFO:0010225||EFO:0010228||EFO:0010351||EFO:0010968||MONDO:0000473||MONDO:0002525||MONDO:0019118||MONDO:0020753||OBA:2045031||OBA:2045032||PATO:0000070	28
400	10:82250255:A_C	82250255	AGER|BCAM|FCRL1|ITGB7	4	trans	trans - pathway	specific	1.477	TSPAN14		0		0
401	11:119341145:C_T	119341145	THY1	1	cis	cis	specific	NA	THY1		0		0
402	11:102398986:A_G	102398986	MMP7	2	cis	cis	specific	NA	MMP7		0		0
403	1:38067552:G_T	38067552	RSPO1	1	cis	cis	specific	NA	RSPO1	axial length measurement||body height||corneal topography||intraocular pressure measurement||open-angle glaucoma	5	EFO:0004324||EFO:0004731||MONDO:0005041	3
404	1:170550932:C_T	170550932	CES1	1	trans	trans - pathway	specific	0.852	GORAB	heel bone mineral density	1	EFO:0003923	1
405	6:37625562:C_T	37625562	MDGA1	1	cis	cis	specific	NA	MDGA1		0		0
406	7:75460393:A_G	75460393	CCL11|CCL13|CCL24	5	cis	cis	specific	NA	CCL24	basophil count, eosinophil count||eosinophil count||eosinophil percentage of granulocytes||eosinophil percentage of leukocytes||neutrophil percentage of granulocytes	5	EFO:0004833||EFO:0004842||EFO:0007987	3
407	9:16739894:C_T	16739894	CXCL17	1	trans	trans - systemic	specific	0.88	BNC2	basal cell carcinoma||body fat percentage||body height||body mass index||Eczematoid dermatitis, allergic rhinitis||sleep apnea	6	EFO:0000313||EFO:0000684||EFO:0004324||EFO:0005106||EFO:0008521	5
408	9:32534499:C_T	32534499	DDX58	1	cis	cis	specific	NA	DDX58		0		0
1819	6:160985526:A_G	160985526	CCL23|CD4|CXCL13|FGFBP1|PAMR1|TNFRSF12A	8	trans	trans - pathway	unspecific.pleiotropy	1.0255	LPA	Abdominal Aortic Aneurysm||Agents acting on the renin-angiotensin system use measurement||aging||angina pectoris||antihyperlipidemic drug use measurement||Antithrombotic agent use measurement||aortic stenosis||aortic stenosis, aortic valve calcification||aortic valve calcification||aspirin use measurement||Beta blocking agent use measurement||body fat percentage, coronary artery disease||choleste…	151	EFO:0000400||EFO:0001444||EFO:0001666||EFO:0003777||EFO:0004300||EFO:0004529||EFO:0004530||EFO:0004639||EFO:0004725||EFO:0004742||EFO:0005110||EFO:0005134||EFO:0005278||EFO:0005680||EFO:0007010||EFO:0007012||EFO:0008317||EFO:0009531||EFO:0010118||EFO:0010351||EFO:0010733||EFO:0010968||GO:0032502||GO:0050896||HP:0001626||MONDO:0000473||MONDO:0002525||MONDO:0024643	28
410	9:114416695:A_G	114416695	IGFBP7	1	trans	trans - systemic	specific	1.213|1.017	DNAJC25|DNAJC25-GNG10		0		0
411	9:102281383:A_G	102281383	MMP12	1	trans	trans - pathway	specific	0.475	COL15A1	myeloid white cell count	1	EFO:0004308	1
412	9:98979691:C_T	98979691	DPEP1	1	trans	trans - pathway	specific	0.926	HSD17B3		0		0
413	9:93929884:A_G	93929884	TMPRSS15	1	trans	trans - systemic	specific	0.551	AUH	bilirubin measurement||eosinophil count||inflammatory bowel disease||reticulocyte measurement||ulcerative colitis	5	EFO:0001444||EFO:0003872||EFO:0004503||EFO:0005140||EFO:0007987	5
414	9:95894640:C_T	95894640	DDC|EZR|HMOX1|HNMT|IL16|KYNU|NINJ1|THOP1	9	cis	cis	protein.pleiotropy	NA	NINJ1	L lactate dehydrogenase measurement	1	EFO:0004503	1
415	10:71179686:C_T	71179686	CD200R1|CD33|CD46|CDH5|CLEC4G|DLK1|FGFR2|LILRB1|LILRB2|LILRB5|PAM|SLITRK2|SORT1	13	trans	trans - pathway	protein.pleiotropy	1.53838461538462	TSPAN15	Hypoxanthine measurement||neutrophil count||reticulocyte count||reticulocyte measurement	4	EFO:0004503||EFO:0004725||EFO:0007987||EFO:0010700	4
416	10:71945511:A_C	71945511	CLEC10A|ITGAM	2	trans	trans - pathway	specific	2.409|1.7675|1.5885	PPA1|SAR1A|AIFM2		0		0
417	10:77875115:A_G	77875115	EPHB4|SPOCK1|TYRO3	3	trans	trans - systemic	specific	0.784	C10orf11	albuminuria||Moderate albuminuria||urinary albumin to creatinine ratio	3	EFO:0004285||EFO:0005116||HP:0000093	3
418	11:11644600:A_G	11644600	TNFSF12	2	trans	trans - pathway	specific	1.637	GALNT18		0		0
4697	15:58674308:A_G	58674308	CD300LG|CLEC10A|CLEC4A|CLEC5A|CPM|FGFBP1|HAVCR1|IL32|ITGA11|KITLG|LDLR|MFGE8|PAG1|PCSK9|PLA2G10|PLTP|PON3|SIT1|TACSTD2	21	trans	trans - pathway	unspecific.pleiotropy	0.942952380952381	ALDH1A2	1-(1-enyl-palmitoyl)-2-palmitoleoyl-GPC (P-16:0/16:1) measurement||1-(1-enyl-palmitoyl)-2-palmitoyl-GPC (P-16:0/16:0) measurement||1-(1-enyl-stearoyl)-2-linoleoyl-GPE (P-18:0/18:2)* measurement||1-arachidonoyl-GPE (20:4n6) measurement||1-dihomo-linolenoyl-GPE (20:3n3 or 6) measurement||1-docosahexaenoyl-GPE (22:6) measurement||1-linoleoyl-GPE (18:2) measurement||1-margaroyl-2-oleoyl-GPC (17:0/18:…	223	EFO:0000400||EFO:0000589||EFO:0001444||EFO:0004306||EFO:0004503||EFO:0004529||EFO:0004530||EFO:0004582||EFO:0004639||EFO:0004725||EFO:0005105||EFO:0005110||EFO:0005134||EFO:0005680||EFO:0005878||EFO:0007010||EFO:0007630||EFO:0010223||EFO:0010225||EFO:0010228||EFO:0010351||EFO:0010733||EFO:0010968||MONDO:0019118||MONDO:0020753||OBA:2045031||OBA:2045032||PATO:0000070	28
420	11:1699145:C_T	1699145	CTSD	1	cis	cis	specific	NA	CTSD		0		0
421	11:5886947:A_T	5886947	TRIM5	1	cis	cis	specific	NA	TRIM5	mean platelet volume||platelet count	2	EFO:0005036	1
422	12:10156039:A_G	10156039	CLEC1B	1	cis	cis	specific	NA	CLEC1B		0		0
423	12:7643327:A_G	7643327	CD163|FOLR3|FUT8|SOD2|TNFRSF13B|TNFSF13B	6	cis	cis	protein.pleiotropy	NA	CD163	body height||L lactate dehydrogenase measurement	2	EFO:0004324||EFO:0004503	2
424	12:7869276:C_T	7869276	CLEC4C	1	cis	cis	specific	NA	CLEC4C		0		0
425	12:124225073:A_C	124225073	FURIN|LRPAP1	2	trans	trans - pathway	specific	1.1045	ATP6V0A2	BMI-adjusted waist circumference||BMI-adjusted waist-hip ratio||FEV/FVC ratio||lymphocyte count	4	EFO:0003892||EFO:0004308||EFO:0004342||EFO:0004343	4
426	21:42581594:A_G	42581594	ACVRL1|DLL1|DNER|IL1R1|KIT	5	trans	trans - pathway	specific	1.552	BACE2		0		0
427	20:57072048:A_G	57072048	STX16	1	cis	cis	specific	NA	STX16		0		0
428	12:4122162:A_C	4122162	CPA1|CPB1|CTRC	3	trans	trans - systemic	specific	0.468	PARP11		0		0
429	12:624978:A_G	624978	STC1	1	trans	trans - systemic	specific	0.79	B4GALNT3		0		0
294	2:211540507:A_C	211540507	ACE2|ADGRG1|APOM|ASAH2|BST1|CA12|CA3|CCL16|CHI3L1|CRTAM|DSG3|EBI3_IL27|FGF21|GUSB|HMOX1|IL16|LYPD3|PODXL2|RTN4R|VCAM1	25	trans	trans - pathway	unspecific.pleiotropy	1.04292	CPS1	1-ribosyl-imidazoleacetate measurement||2-butenoylglycine measurement||2-methylserine measurement||2,3-dihydroxy-5-methylthio-4-pentenoate (DMTPA) measurement||2R,3R-dihydroxybutyrate measurement||3-hydroxybutyroylglycine measurement||3-methylglutaconate measurement||3-methylglutarylcarnitine (2) measurement||5-hydroxymethyl-2-furoylcarnitine measurement||5-methylthioadenosine (MTA) measurement||…	121	EFO:0001444||EFO:0003086||EFO:0003839||EFO:0004302||EFO:0004306||EFO:0004308||EFO:0004324||EFO:0004325||EFO:0004503||EFO:0004529||EFO:0004586||EFO:0004725||EFO:0004742||EFO:0004842||EFO:0005036||EFO:0005116||EFO:0005134||EFO:0005192||EFO:0005278||EFO:0007987||EFO:0009795||EFO:0011008||EFO:0020990||EFO:0021522||EFO:1000018||HP:0000093||PATO:0000070	27
2838	15:43677979:A_C	43677979	ACE2|ADAMTS15|ADGRE2|ADGRE5|AOC3|APOM|ASAH2|BST2|C2|CCL15|CES1|CHL1|CLUL1|CNDP1|CTSF|DDR1|DPP7|ENPP7|ENTPD5|ERBB3|FETUB|FST|GAS6|GFRA3|GUSB|HMOX1|ICAM3|IDUA|IL18R1|IL1RL2|ITGB7|KITLG|KLK13|LAG3|LDLR|NOTCH3|NTRK2|NTRK3|PDGFRA|PLAU|PLTP|PON3|PRTG|SCARF2|SMPD1|SUMF2|THBS4|TMPRSS5|VEGFD|WFIKKN1	55	trans	trans - interaction	unspecific.pleiotropy	0.842909090909092|0.815654545454547	CATSPER2|STRC	1-palmitoyl-GPE (16:0) measurement||acetate measurement||apolipoprotein A 1 measurement, apolipoprotein B measurement||body mass index||calcium measurement||cholesterol esters in large VLDL measurement||cholesterol esters in medium VLDL measurement||cholesterol:total lipids ratio, high density lipoprotein cholesterol measurement||cholesterol:total lipids ratio, intermediate density lipoprotein me…	152	EFO:0000589||EFO:0001444||EFO:0003832||EFO:0004302||EFO:0004306||EFO:0004308||EFO:0004324||EFO:0004503||EFO:0004529||EFO:0004530||EFO:0004582||EFO:0004586||EFO:0004639||EFO:0004725||EFO:0005036||EFO:0005091||EFO:0005110||EFO:0005134||EFO:0005192||EFO:0005278||EFO:0005680||EFO:0008317||EFO:0010110||EFO:0010351||EFO:0010733||EFO:0011008||MONDO:0002525	27
432	16:4665438:C_G	4665438	DCBLD2|MERTK|MET	4	trans	trans - pathway	specific	1.25475|1.01925	UBALD1|MGRN1	hematocrit||monocyte percentage of leukocytes||platelet count||platelet crit||testosterone measurement||triglyceride measurement	6	EFO:0004503||EFO:0004529||EFO:0005036||EFO:0005091	4
433	10:50030864:C_T	50030864	SIGLEC1	1	trans	trans - systemic	specific	0.918	WDFY4	clinically amyopathic dermatomyositis||primary biliary cirrhosis||systemic lupus erythematosus	3	EFO:0000398||EFO:0005140||EFO:0009534	3
434	10:135183094:A_C	135183094	ADAM8	1	cis	cis	specific	NA	ADAM8	longevity	1	EFO:0000719	1
435	9:138446714:C_G	138446714	PAEP	1	cis	cis	specific	NA	PAEP		0		0
436	12:101824506:C_T	101824506	TIMD4	1	trans	trans - pathway	specific	0.846|0.785	ARL1|UTP20		0		0
437	12:102216673:C_T	102216673	ARSA|ARSB|CTSC|CTSD|CTSF|CTSH|CTSO|CTSV|CTSZ|DPP7|FUCA1|GALNT10|GLB1|GUSB|IDUA|NAAA|PRCP|SMPD1|TPP1	19	trans	trans - pathway	protein.pleiotropy	1.85615789473684	GNPTAB	aspartate measurement||N-acetylglucosaminylasparagine measurement	2	EFO:0004725||EFO:0005134	2
438	12:104067341:G_T	104067341	LTBP2|PDGFRA	2	trans	trans - pathway	specific	1.6645	STAB2		0		0
439	12:104894402:A_G	104894402	SFTPD	1	trans	trans - pathway	specific	0.924	CHST11		0		0
2053	6:396321:C_T	396321	DSG4|GPNMB|HPGDS|KIT|TMPRSS5	6	trans	trans - pathway	unspecific.pleiotropy	0.789	IRF4	actinic keratosis||acute myeloid leukemia, myelodysplastic syndrome||age at first sexual intercourse measurement||aging||alcohol consumption measurement||alopecia||basal cell carcinoma||body mass index||cancer||cutaneous squamous cell carcinoma||eye color||facial pigmentation measurement||feeling nervous measurement||freckles||freckles, skin pigmentation||hair color||hair colour measurement, hair…	37	EFO:0000313||EFO:0000616||EFO:0000651||EFO:0000707||EFO:0001444||EFO:0003784||EFO:0004198||EFO:0004308||EFO:0004324||EFO:0004586||EFO:0004731||EFO:0005038||EFO:0005140||EFO:0007803||EFO:0007821||EFO:0007862||EFO:0009259||EFO:0009260||EFO:1000403||EFO:1000752||GO:0007610||GO:0032502||MONDO:0002254||MONDO:0019278||MONDO:0021143||Orphanet:322126	26
441	1:11099788:A_G	11099788	FCN2|MASP1	2	trans	trans - pathway	specific	1.4855	MASP2	appendicular lean mass||body height||body mass index||body surface area||heel bone mineral density||lean body mass||total blood protein measurement	7	EFO:0003923||EFO:0004302||EFO:0004324||EFO:0004503	4
442	1:230295307:C_G	230295307	ANG|CLUL1|CSF1|GALNT2|HS3ST3B1|IL1RL2|LRIG1|MERTK|NRP1	10	cis	cis	unspecific.pleiotropy	NA	GALNT2	3-hydroxybutyrate measurement||acetone measurement||apolipoprotein A 1 measurement, apolipoprotein B measurement||body fat percentage||body height||body mass index||cholesterol esters in large VLDL measurement||cholesterol esters in medium VLDL measurement||cholesterol:total lipids ratio, high density lipoprotein cholesterol measurement||cholesterol:total lipids ratio, intermediate density lipopr…	127	EFO:0000589||EFO:0004306||EFO:0004324||EFO:0004529||EFO:0004530||EFO:0004639||EFO:0004725||EFO:0005036||EFO:0005106||EFO:0005110||EFO:0005116||EFO:0005192||EFO:0005278||EFO:0008317||EFO:0008568||EFO:0010351||EFO:0010733||EFO:0010968||MONDO:0002525	19
443	9:139815053:A_G	139815053	GNLY|GZMH|SDC4|TRAF2	5	cis	cis	specific	NA	TRAF2		0		0
444	6:116649483:A_G	116649483	FCER2	1	trans	trans - pathway	specific	2.044	TSPYL1		0		0
445	6:119950204:A_G	119950204	CBLIF	1	trans	trans - systemic	specific	0.618	MAN1A1		0		0
7039	1:155148781:A_G	155148781	MMP7	1	trans	trans - pathway	systemic.pleiotropy	1.429|1.155|1.061|1.03|1.015|0.984|0.927|0.923	MUC1|THBS3|EFNA1|TRIM46|ENSG00000273088|KRTCAP2|GBA|SLC50A1	albuminuria||allergic disease||allergic disease, age at onset||biological sex||blood urea nitrogen measurement||body fat distribution||body mass index||brain connectivity measurement||breast carcinoma||Calcium channel blocker use measurement||CC16 measurement||creatinine measurement||dental caries, dentures||dentures||educational attainment||gastric carcinoma||glomerular filtration rate||gout||he…	28	BFO:0000019||EFO:0000246||EFO:0000313||EFO:0001444||EFO:0002571||EFO:0003892||EFO:0004302||EFO:0004324||EFO:0004327||EFO:0004346||EFO:0004503||EFO:0004582||EFO:0004725||EFO:0004742||EFO:0005036||EFO:0005106||EFO:0005116||EFO:0005856||EFO:0006841||EFO:0007010||EFO:0009795||EFO:1000218||EFO:1002003||HP:0000093	24
447	12:69346871:A_G	69346871	CPM	1	cis	cis	specific	NA	CPM		0		0
698	12:21331549:C_T	21331549	CTSC|CTSZ|ERBB2|GAS6|IL4R|KLB|LRIG1|MEP1B|PCSK9|SSC4D	10	trans	trans - pathway	unspecific.pleiotropy	1.0238	SLCO1B1	1-arachidonoyl-GPE (20:4n6) measurement||1-arachidonoyl-GPI (20:4) measurement||1-arachidonoylglycerophosphoethanolamine measurement||1-arachidonoylglycerophosphoinositol measurement||1-dihomo-linolenoyl-GPE (20:3n3 or 6) measurement||1-docosahexaenoyl-GPE (22:6) measurement||1-eicosapentaenoyl-GPE (20:5) measurement||1-linolenoyl-GPE (18:3) measurement||1-linoleoyl-GPE (18:2) measurement||1-lino…	165	EFO:0001444||EFO:0003923||EFO:0004306||EFO:0004308||EFO:0004324||EFO:0004503||EFO:0004529||EFO:0004530||EFO:0004639||EFO:0004725||EFO:0004742||EFO:0004833||EFO:0005091||EFO:0005105||EFO:0005112||EFO:0005134||EFO:0005278||EFO:0010225||EFO:0010467||EFO:0010700||EFO:0010968||EFO:0011008||EFO:0021572||GO:0050896||PATO:0000070	25
76	8:19830921:C_T	19830921	MFGE8	1	trans	trans - systemic	systemic.pleiotropy	0.909	LPL	Antithrombotic agent use measurement||cholesterol esters in large VLDL measurement||cholesterol esters in medium VLDL measurement||cholesterol:total lipids ratio, high density lipoprotein cholesterol measurement||cholesterol:total lipids ratio, intermediate density lipoprotein measurement||cholesterol:total lipids ratio, low density lipoprotein cholesterol measurement||cholesteryl ester 18:0 meas…	168	EFO:0000400||EFO:0000589||EFO:0004306||EFO:0004325||EFO:0004529||EFO:0004530||EFO:0004639||EFO:0004725||EFO:0004842||EFO:0005036||EFO:0005105||EFO:0005110||EFO:0005192||EFO:0005680||EFO:0007010||EFO:0007987||EFO:0008317||EFO:0010223||EFO:0010351||EFO:0010733||EFO:0010968||MONDO:0000473||MONDO:0002525	23
4685	5:74604742:A_G	74604742	PLA2G7|PRSS8	2	trans	trans - systemic	systemic.pleiotropy	0.856	HMGCR	antihyperlipidemic drug use measurement||apolipoprotein A 1 measurement, apolipoprotein B measurement||body mass index||brain measurement||calcium measurement||cholesterol esters in large VLDL measurement||cholesterol esters in medium VLDL measurement||cholesterol:total lipids ratio, cholesteryl esters:total lipids ratio||cholesterol:total lipids ratio, high density lipoprotein cholesterol measur…	129	EFO:0000400||EFO:0000589||EFO:0001444||EFO:0004302||EFO:0004324||EFO:0004464||EFO:0004529||EFO:0004530||EFO:0004639||EFO:0004725||EFO:0004862||EFO:0005036||EFO:0005105||EFO:0005110||EFO:0005278||EFO:0005680||EFO:0006845||EFO:0007010||EFO:0008317||EFO:0010351||EFO:0010968||MONDO:0000473||MONDO:0002525	23
451	1:62915473:C_T	62915473	AGRP|ANGPTL3|CCL23|CCL27|CCN1|HMOX1|KITLG|LDLR|MFGE8|NRP1|PCSK9|PLA2G10|PLA2G7	15	cis	cis	unspecific.pleiotropy	NA	ANGPTL3	1-margaroyl-2-linoleoyl-GPC (17:0/18:2) measurement||1-margaroyl-2-oleoyl-GPC (17:0/18:1) measurement||1-margaroyl-GPC (17:0) measurement||1-nonadecanoyl-GPC (19:0) measurement||1-oleoyl-2-docosahexaenoyl-GPC (18:1/22:6) measurement||1-palmitoyl-2-arachidonoyl-GPI (16:0/20:4) measurement||1-palmitoyl-2-linoleoyl-GPC (16:0/18:2) measurement||1-palmitoyl-2-stearoyl-GPC (16:0/18:0) measurement||1-pa…	210	EFO:0000589||EFO:0001444||EFO:0004464||EFO:0004503||EFO:0004529||EFO:0004530||EFO:0004639||EFO:0004725||EFO:0004742||EFO:0005036||EFO:0005105||EFO:0005110||EFO:0005134||EFO:0005229||EFO:0005278||EFO:0005680||EFO:0007010||EFO:0008317||EFO:0010351||EFO:0010733||EFO:0010968||MONDO:0002525||MONDO:0004790||OBA:2045031||OBA:2045033||PATO:0000070	26
452	11:112882254:C_T	112882254	NCAM1	1	cis	cis	specific	NA	NCAM1	educational attainment||gastroesophageal reflux disease||neuroticism measurement||self reported educational attainment	4	EFO:0000508||EFO:0001444||EFO:0006848||EFO:0011015	4
453	11:126231114:C_T	126231114	BST1|GP1BA|ICAM3|ICOSLG|KIT|KLK12|LRP1|LY75|OSCAR|SIGLEC6	11	trans	trans - pathway	protein.pleiotropy	1.45072727272727	ST3GAL4	coronary artery disease||reticulocyte count	2	EFO:0010700||MONDO:0000473	2
454	11:126272812:C_T	126272812	SELP	1	trans	trans - pathway	specific	1.128	ST3GAL4	body height||educational attainment||platelet count	3	EFO:0001444||EFO:0004324||EFO:0005036	3
455	1:205183288:A_G	205183288	CD69|CLEC1B|CNTN2|EGF|ENO2|F11R|METAP1D|MIF|PARK7|SNAP29|THPO	11	cis	cis	unspecific.pleiotropy	NA	CNTN2	basophil percentage of leukocytes||BMI-adjusted waist-hip ratio||colorectal cancer||cutaneous melanoma||Dupuytren Contracture||FEV/FVC ratio||hair color||hair colour measurement||mathematical ability||mean platelet volume||monocyte count||myeloid white cell count||neutrophil count||obsolete_red blood cell distribution width||platelet count||reticulocyte measurement||triglyceride measurement||wais…	20	EFO:0000756||EFO:0003892||EFO:0003899||EFO:0003925||EFO:0004142||EFO:0004308||EFO:0004343||EFO:0004464||EFO:0004503||EFO:0004529||EFO:0005036||EFO:0005038||EFO:0005090||EFO:0005192||EFO:0007821||EFO:0007861||EFO:0007987	17
2786	8:116579319:A_T	116579319	ASAH2|CCL13|CD1C|CD207|CPA1|CPB1|EPCAM|LEPR|LGALS3|NCAN|TNFRSF11B|TNFSF11	14	trans	trans - systemic	unspecific.pleiotropy	0.857	TRPS1	actinic keratosis||alcohol consumption measurement||apolipoprotein A 1 measurement, apolipoprotein B measurement||appendicular lean mass||basal cell carcinoma||body height||body mass index||body surface area||body weight||brain measurement||cholesterol:total lipids ratio, high density lipoprotein cholesterol measurement||cholesteryl ester measurement||cholesteryl ester measurement, high density l…	58	EFO:0000313||EFO:0000400||EFO:0000589||EFO:0000707||EFO:0001444||EFO:0003784||EFO:0003923||EFO:0003925||EFO:0004198||EFO:0004302||EFO:0004306||EFO:0004308||EFO:0004324||EFO:0004325||EFO:0004464||EFO:0004503||EFO:0004529||EFO:0004639||EFO:0005035||EFO:0005036||EFO:0005091||EFO:0005278||EFO:0006848||EFO:0007987||EFO:0009431	25
457	6:166047034:A_G	166047034	TSHB	1	trans	trans - pathway	specific	1.326	PDE10A	autoimmune thyroid disease||hormone measurement, thyroid stimulating hormone measurement||hyperthyroidism||hypothyroidism||Thyroid preparation use measurement	5	EFO:0001444||EFO:0005140||EFO:0007010||EFO:1000627	4
458	11:1117444:A_G	1117444	GKN1	1	trans	trans - systemic	specific	0.717	MUC5AC		0		0
459	10:7772327:G_T	7772327	PTX3	1	trans	trans - systemic	specific	1.032	ITIH2		0		0
7853	6:139844429:A_G	139844429	ARG1	2	trans	trans - systemic	systemic.pleiotropy	0.474	CITED2	antihyperlipidemic drug use measurement||apolipoprotein A 1 measurement, apolipoprotein B measurement||BMI-adjusted hip circumference||BMI-adjusted waist circumference||BMI-adjusted waist-hip ratio||body fat percentage||cholesterol esters in large VLDL measurement||cholesterol esters in medium VLDL measurement||cholesterol:total lipids ratio, high density lipoprotein cholesterol measurement||chol…	113	EFO:0000400||EFO:0000589||EFO:0004306||EFO:0004325||EFO:0004342||EFO:0004343||EFO:0004503||EFO:0004529||EFO:0004530||EFO:0004639||EFO:0004764||EFO:0005093||EFO:0005106||EFO:0005110||EFO:0005278||EFO:0005680||EFO:0007010||EFO:0007861||EFO:0008317||EFO:0010351||EFO:0010700||EFO:0010733||EFO:0020990	23
461	1:19770256:C_T	19770256	BMP4	1	trans	trans - pathway	specific	1.166	CAPZB	body height	1	EFO:0004324	1
462	1:161702141:A_C	161702141	DPP6	1	trans	trans - systemic	specific	0.87	FCRLB		0		0
463	1:165383793:A_G	165383793	RGMA	1	trans	trans - systemic	specific	1.163	RXRG	BMI-adjusted waist circumference	1	EFO:0004342	1
464	1:117090493:C_T	117090493	CD58	1	cis	cis	specific	NA	CD58	multiple sclerosis||primary biliary cirrhosis||systemic lupus erythematosus	3	EFO:0005140||EFO:0005774||EFO:0009534	3
465	3:124550364:C_T	124550364	EDIL3|ITGB5|MFGE8	3	cis	cis	specific	NA	ITGB5	diastolic blood pressure||mean arterial pressure||systolic blood pressure	3	EFO:0004325	1
1194	1:26987646:A_G	26987646	ACE2|ARSA|ASAH2|CEACAM1|CHI3L1|CPM|CTSO|DPP7|ENPP7|FETUB|FUT3_FUT5|GLB1|GPC5|IL1R2|KLB|MEP1B|NAAA|SMPD1|TNFRSF11B|XPNPEP2	21	trans	trans - pathway	unspecific.pleiotropy	0.761238095238095|0.703	ARID1A|ZDHHC18	Agents acting on the renin-angiotensin system use measurement||antihyperlipidemic drug use measurement||apolipoprotein A 1 measurement, apolipoprotein B measurement||bilirubin measurement||cholesterol esters in medium VLDL measurement||cholesterol:total lipids ratio, cholesteryl esters:total lipids ratio||cholesterol:total lipids ratio, high density lipoprotein cholesterol measurement||cholestero…	117	EFO:0000400||EFO:0000589||EFO:0001444||EFO:0003923||EFO:0004325||EFO:0004529||EFO:0004530||EFO:0004587||EFO:0004639||EFO:0004725||EFO:0004742||EFO:0004833||EFO:0005036||EFO:0005110||EFO:0005278||EFO:0005680||EFO:0005856||EFO:0007010||EFO:0007987||EFO:0008317||EFO:0010351||EFO:0011008||MONDO:0000473||MONDO:0002525	24
10548	11:61595564:C_T	61595564	IL5RA	1	trans	trans - pathway	systemic.pleiotropy	2.413	FADS2	1-(1-enyl-stearoyl)-2-docosahexaenoyl-GPE (P-18:0/22:6) measurement||1-dihomo-linolenoyl-GPC (20:3n3 or 6) measurement||1-eicosatrienoylglycerophosphocholine measurement||1-palmitoyl-2-dihomo-linolenoyl-GPC (16:0/20:3n3 or 6) measurement||1-stearoyl-2-dihomo-linolenoyl-GPC (18:0/20:3n3 or 6) measurement||blood 13,16,19-Docosatrienoic acid amount||brain measurement||cholesteryl ester 18:3 measurem…	54	EFO:0000400||EFO:0001444||EFO:0004464||EFO:0004529||EFO:0004556||EFO:0004587||EFO:0004639||EFO:0004725||EFO:0004833||EFO:0005036||EFO:0005038||EFO:0005112||EFO:0005140||EFO:0007010||EFO:0007630||EFO:0007987||EFO:0010223||EFO:0010224||EFO:0010226||EFO:0010351||EFO:0010700||EFO:0010968||PATO:0000070	23
4053	20:43042364:C_T	43042364	ACE2|APOM|CDH15|CDHR5|CTSH|EBI3_IL27|ERBB2|F7|FUT3_FUT5|GPC5|MEP1B|SERPINA12|SSC4D|TNFRSF11B|XPNPEP2	16	trans	trans - pathway	unspecific.pleiotropy	0.96025	HNF4A	bilirubin measurement||Cholecystitis||cholelithiasis||cholesterol:total lipids ratio, high density lipoprotein cholesterol measurement||cholesterol:total lipids ratio, intermediate density lipoprotein measurement||cholesterol:total lipids ratio, low density lipoprotein cholesterol measurement||cholesteryl ester measurement||cholesteryl ester measurement, high density lipoprotein cholesterol measu…	69	EFO:0000400||EFO:0000589||EFO:0001444||EFO:0003832||EFO:0004306||EFO:0004308||EFO:0004503||EFO:0004529||EFO:0004582||EFO:0004586||EFO:0004587||EFO:0004639||EFO:0004833||EFO:0005105||EFO:0005110||EFO:0007010||EFO:0007987||EFO:0007988||EFO:0009406||EFO:0009534||EFO:0010968||EFO:1000018||HP:0012438||PATO:0000070	24
469	6:14588147:C_G	14588147	DPEP1	1	trans	trans - systemic	specific	0.434	CD83	BMI-adjusted waist circumference||BMI-adjusted waist-hip ratio||body height||waist-hip ratio	4	EFO:0004324||EFO:0004342||EFO:0004343||EFO:0007861	4
470	7:150254426:C_T	150254426	NOTCH3	1	trans	trans - pathway	specific	1.056	GIMAP4		0		0
1313	3:135798658:C_T	135798658	ANG|ARSA|CDH2|CNDP1|CTSF|CTSO|CTSZ|DPP7|EGFR|ENPP7|ERBB2|GLB1|GUSB|HAVCR1|IDUA|IGFBP2|KITLG|LEPR|MEGF9|MEP1B|NAAA|PTPRS|RTN4R|SDC1|XPNPEP2	25	trans	trans - interaction	unspecific.pleiotropy	1.23068	PCCB	Agents acting on the renin-angiotensin system use measurement||amino acid measurement||antihyperlipidemic drug use measurement||apolipoprotein A 1 measurement, apolipoprotein B measurement||bilirubin measurement||body fat percentage||body mass index||cholesterol esters in large VLDL measurement||cholesterol esters in medium VLDL measurement||cholesterol:total lipids ratio, high density lipoprotei…	120	EFO:0000400||EFO:0000589||EFO:0001444||EFO:0004324||EFO:0004529||EFO:0004530||EFO:0004639||EFO:0004725||EFO:0004857||EFO:0005106||EFO:0005110||EFO:0005134||EFO:0005278||EFO:0005671||EFO:0007010||EFO:0007861||EFO:0008317||EFO:0010351||EFO:0011008||GO:0007610||MONDO:0000473||MONDO:0004790||MONDO:0024643	23
5880	8:10247529:G_T	10247529	NRCAM|THBS4	2	trans	trans - systemic	systemic.pleiotropy	0.9325	MSRA	3-hydroxybutyrate measurement||amygdala volume||appendicular lean mass||autoimmune thyroid disease||bipolar disorder||BMI-adjusted waist circumference||BMI-adjusted waist-hip ratio||body height||body mass index||cholesterol:total lipids ratio, high density lipoprotein cholesterol measurement||cortical thickness||creatinine measurement||diastolic blood pressure||diet measurement||Diuretic use meas…	39	EFO:0001444||EFO:0004247||EFO:0004302||EFO:0004306||EFO:0004324||EFO:0004325||EFO:0004342||EFO:0004343||EFO:0004464||EFO:0004529||EFO:0004725||EFO:0004842||EFO:0005110||EFO:0005116||EFO:0005140||EFO:0005278||EFO:0005407||EFO:0005527||EFO:0005680||EFO:0006848||EFO:0006930||EFO:0007010||HP:0000364	23
473	11:99870331:C_T	99870331	CNTN5	1	cis	cis	specific	NA	CNTN5		0		0
474	9:34629160:A_G	34629160	IDUA|IL1RL2|NAAA|SMPD1	4	trans	trans - pathway	specific	1.83575	ARID3C	appendicular lean mass	1	EFO:0004302	1
475	9:34723035:A_C	34723035	CCL21	1	cis	cis	specific	NA	CCL21	rheumatoid arthritis||rheumatoid arthritis, anti-citrullinated protein antibody seropositivity, rheumatoid factor seropositivity measurement	2	EFO:0005140	1
476	9:5010192:A_G	5010192	GP1BA|SDC4	2	trans	trans - pathway	specific	1.317	JAK2	eosinophil percentage of granulocytes||eosinophil percentage of leukocytes||neutrophil percentage of granulocytes||platelet count||platelet crit	5	EFO:0004833||EFO:0004842||EFO:0005036	3
477	3:101721475:A_C	101721475	IL17C	1	trans	trans - systemic	specific	0.539	ZPLD1		0		0
478	9:98441107:A_C	98441107	DPEP1	1	trans	trans - pathway	specific	0.584	ENSG00000268926		0		0
479	9:117783984:G_T	117783984	MATN2|TNC	2	cis	cis	specific	NA	TNC		0		0
480	9:117953285:C_G	117953285	MATN2	1	trans	trans - systemic	specific	0.937	DEC1		0		0
481	9:117983403:C_T	117983403	TNC	1	cis	cis	specific	NA	TNC		0		0
482	9:119085047:C_T	119085047	PAPPA	1	cis	cis	specific	NA	PAPPA	cerebellar volume measurement||eye morphology measurement	2	EFO:0004731||EFO:0006930	2
744	17:37671714:G_T	37671714	CTSS|EPCAM	2	trans	trans - pathway	systemic.pleiotropy	1.674	GSDMA	1-Methylhistidine measurement||alcohol consumption measurement||asthma exacerbation measurement||calcium measurement||ceramide measurement||coronary artery disease||creatinine measurement||creatinine measurement, glomerular filtration rate||dyslexia||educational attainment||erythrocyte count||forced expiratory volume||glomerular filtration rate||hematocrit||histidine measurement||mathematical abi…	38	EFO:0000246||EFO:0000400||EFO:0001444||EFO:0003892||EFO:0003925||EFO:0003966||EFO:0004285||EFO:0004306||EFO:0004503||EFO:0004725||EFO:0004742||EFO:0005036||EFO:0005116||EFO:0005134||EFO:0005140||EFO:0005192||EFO:0005278||EFO:0010049||EFO:0010700||EFO:0011015||GO:0007610||MONDO:0000473||MONDO:0001697	23
484	9:100610348:C_G	100610348	PRSS27	1	trans	trans - systemic	specific	0.848|0.838	FOXE1|C9orf156	hair color||hormone measurement, thyroxine measurement||Orofacial cleft||thyroid carcinoma	4	EFO:0000313||EFO:0001444||EFO:0005038||HP:0000153	4
485	9:130668957:A_G	130668957	SELPLG	1	trans	trans - systemic	specific	1.011	ST6GALNAC6	body height	1	EFO:0004324	1
486	9:99105420:A_G	99105420	ANGPT1|APP|BGN|BMP6|CCL13|CCL8|CD164|CD40LG|CPXM1|DKK1|EDAR|EGF|EREG|FOXO1|FUT8|HBEGF|MMP1|NID1|NID2|PDGFB|PVALB|SERPINE1|SNAP23|TFPI2|TNFSF12|VEGFA	34	trans	trans - pathway	protein.pleiotropy	0.920705882352942	SLC35D2	mean platelet volume||platelet component distribution width||platelet count||platelet crit||platelet measurement	5	EFO:0004503||EFO:0005036	2
487	9:97360703:C_T	97360703	FBP1	1	cis	cis	specific	NA	FBP1	educational attainment	1	EFO:0001444	1
8584	4:106097339:C_T	106097339	HAVCR1	2	trans	trans - systemic	systemic.pleiotropy	1.1	TET2	appendicular lean mass||birth weight, parental genotype effect measurement||BMI-adjusted hip circumference||body height||chronic obstructive pulmonary disease||coffee consumption measurement||coffee consumption measurement, tea consumption measurement||cognitive function measurement||cognitive function measurement, self reported educational attainment||diet measurement||disorder of pharynx||healt…	33	BFO:0000019||EFO:0000651||EFO:0000684||EFO:0001444||EFO:0003872||EFO:0003925||EFO:0004302||EFO:0004308||EFO:0004324||EFO:0004338||EFO:0004503||EFO:0004587||EFO:0004833||EFO:0005093||EFO:0005278||EFO:0007803||EFO:0007987||EFO:0008568||EFO:0009903||EFO:0009910||EFO:0010089||GO:0007610||MONDO:0020592	23
489	10:64594385:A_T	64594385	CDSN|CST6	2	trans	trans - systemic	specific	1.017	EGR2	BMI-adjusted hip circumference||insomnia||sleep duration	3	EFO:0004870||EFO:0005093||EFO:0008568	3
490	10:71267834:C_T	71267834	AGER|CD46|IL17RA|MARCO	4	trans	trans - pathway	specific	1.886	TSPAN15		0		0
491	10:80765720:A_G	80765720	PI3	1	trans	trans - pathway	specific	0.687	ZMIZ1	testosterone measurement	1	EFO:0004529	1
492	11:89224453:A_C	89224453	CLEC4G|GDNF|MERTK|SEMA3F	4	trans	trans - pathway	specific	1.454	NOX4	aortic measurement||body height||body weight||descending aortic diameter||diastolic blood pressure||pulse pressure measurement||systolic blood pressure	7	EFO:0004298||EFO:0004324||EFO:0004325||EFO:0005278||EFO:0021786	5
493	11:94319888:A_G	94319888	B4GAT1|IL1R2	2	trans	trans - pathway	specific	1.2505	PIWIL4		0		0
494	11:12005298:C_T	12005298	DKK3	1	cis	cis	specific	NA	DKK3		0		0
495	11:12016888:C_T	12016888	DKK3	1	cis	cis	specific	NA	DKK3		0		0
496	11:13357183:A_G	13357183	KITLG|MEP1B	2	trans	trans - systemic	specific	1.013	ARNTL	bilirubin measurement||citrate measurement||free androgen index||iron biomarker measurement, transferrin measurement||neuroticism measurement||testosterone measurement||triglyceride measurement	7	EFO:0001444||EFO:0004529||EFO:0006848||EFO:0011008	4
497	11:16245692:A_T	16245692	ANG|ASAH2|LRIG1|SPOCK1	4	trans	trans - pathway	specific	0.83525	SOX6	body height||diastolic blood pressure||glomerular filtration rate||testosterone measurement	4	EFO:0004324||EFO:0004325||EFO:0004529||EFO:0004742	4
7956	20:62301970:A_G	62301970	SLITRK2	1	trans	trans - systemic	systemic.pleiotropy	1.031|1.017	RTEL1-TNFRSF6B|RTEL1	age at onset, glioblastoma multiforme||asthma, allergic disease||atopic eczema||body fat percentage||body height||body weight||central nervous system cancer||central nervous system cancer, glioblastoma multiforme||central nervous system cancer, glioma||colorectal cancer||Crohn's disease||diverticular disease||Eczematoid dermatitis||Eczematoid dermatitis, allergic rhinitis||forced expiratory volum…	30	EFO:0000246||EFO:0000313||EFO:0003767||EFO:0003872||EFO:0003892||EFO:0004142||EFO:0004324||EFO:0004554||EFO:0004586||EFO:0004587||EFO:0004833||EFO:0005036||EFO:0005106||EFO:0005134||EFO:0005140||EFO:0007987||EFO:0008521||EFO:0009431||EFO:1000158||EFO:1002018||GO:0007610||HP:0011123||MONDO:0002406	23
7762	6:127440047:C_T	127440047	FABP4|LPL|RSPO3	3	cis	cis	systemic.pleiotropy	NA	RSPO3	apolipoprotein A 1 measurement, apolipoprotein B measurement||appendicular lean mass||BMI-adjusted hip circumference||BMI-adjusted waist circumference||BMI-adjusted waist-hip ratio||body composition measurement||body fat percentage||bone fracture||cholesterol:total lipids ratio, high density lipoprotein cholesterol measurement||cholesteryl ester measurement||cholesteryl ester measurement, high de…	55	EFO:0000589||EFO:0003923||EFO:0004260||EFO:0004302||EFO:0004324||EFO:0004342||EFO:0004343||EFO:0004529||EFO:0004530||EFO:0004587||EFO:0004639||EFO:0004764||EFO:0004833||EFO:0005093||EFO:0005106||EFO:0005192||EFO:0005278||EFO:0007010||EFO:0007861||EFO:0008317||EFO:0010351||MONDO:0004790	22
3666	1:8504421:A_C	8504421	FCRL1|TCL1A	2	trans	trans - systemic	systemic.pleiotropy	1.3355	RERE	age of onset of asthma||allergic disease||asthma||asthma, allergic disease||asthma, chronic obstructive pulmonary disease||autoimmune thyroid disease||basophil count, eosinophil count||body mass index||brain measurement||chronotype measurement||daytime rest measurement||depressive symptom measurement||diastolic blood pressure||Eczematoid dermatitis, allergic rhinitis||eosinophil count||eosinophil…	39	EFO:0001444||EFO:0003765||EFO:0004308||EFO:0004324||EFO:0004325||EFO:0004742||EFO:0004833||EFO:0004842||EFO:0004870||EFO:0005140||EFO:0005671||EFO:0006848||EFO:0007010||EFO:0007803||EFO:0007987||EFO:0008521||EFO:0009431||EFO:1002003||EFO:1002018||GO:0007610||MONDO:0002050||OBA:2020000	22
501	11:2149367:C_T	2149367	IGFBP2	1	trans	trans - interaction	specific	1.683	IGF2	birth weight||BMI-adjusted hip circumference||creatinine measurement||glomerular filtration rate||urate measurement	5	EFO:0001444||EFO:0004338||EFO:0004725||EFO:0004742||EFO:0005093	5
502	11:2231273:C_T	2231273	REG4	1	trans	trans - systemic	specific	0.601|0.6|0.6|0.6|0.6|0.594|0.584	ASCL2|IGF2|INS|INS-IGF2|TH|C11orf21|TSPAN32	ferritin measurement	1	EFO:0004461	1
503	11:11189231:C_T	11189231	SLITRK2	1	trans	trans - systemic	specific	0.541	GALNT18		0		0
504	12:20734839:A_G	20734839	CALCA	1	trans	trans - pathway	specific	1.065	PDE3A	appendicular lean mass||body height	2	EFO:0004302||EFO:0004324	2
505	12:24152726:A_T	24152726	LRIG1	1	trans	trans - systemic	specific	NA	LRIG1		0		0
6659	14:60808002:G_T	60808002	OPTC	1	trans	trans - systemic	systemic.pleiotropy	0.781	C14orf39	age at menarche||anterior thigh muscle volume||Antiglaucoma preparations and miotics use measurement||appendicular lean mass||BMI-adjusted hip circumference||BMI-adjusted waist-hip ratio||body height||body mass index||body surface area||body weight||bone density||chronotype measurement||cognitive function measurement||cup-to-disc ratio measurement||educational attainment||eye morphology measureme…	37	EFO:0000246||EFO:0001444||EFO:0003923||EFO:0003925||EFO:0003966||EFO:0004190||EFO:0004302||EFO:0004324||EFO:0004343||EFO:0004516||EFO:0004529||EFO:0004731||EFO:0004870||EFO:0005093||EFO:0006936||EFO:0007010||EFO:0011008||EFO:0011015||EFO:0020107||EFO:0600002||HP:0000539||MONDO:0005041	22
507	12:9238212:C_G	9238212	KLK13	1	trans	trans - systemic	specific	1.95	A2M	age at onset, Myopia||Myopia||obsolete_prostate specific antigen measurement||omega-6 polyunsaturated fatty acid measurement||polyunsaturated fatty acid measurement||refractive error||refractive error, age at onset, Myopia	7	EFO:0000246||EFO:0003966||EFO:0004624||EFO:0005110||HP:0000539	5
508	12:29437053:C_G	29437053	BMP6|ENTPD5	2	trans	trans - systemic	specific	1.509	ERGIC2	immature platelet measurement||platelet count	2	EFO:0004503||EFO:0005036	2
509	12:29496991:C_T	29496991	EBI3_IL27|FCRL1|LTBR|TGFB1|TIMD4	6	trans	trans - systemic	protein.pleiotropy	1.899	ERGIC2	appendicular lean mass||body height||heel bone mineral density||triglyceride measurement	4	EFO:0003923||EFO:0004302||EFO:0004324||EFO:0004529	4
510	12:29619064:A_T	29619064	ENTPD5	1	trans	trans - systemic	specific	0.814|0.789|0.789	ERGIC2|OVCH1|OVCH1-AS1		0		0
511	12:32110654:C_T	32110654	REG3A	1	trans	trans - systemic	specific	0.899	KIAA1551		0		0
512	12:10231335:C_T	10231335	AGER	1	trans	trans - pathway	specific	1.65	CLEC1A		0		0
419	11:47416746:C_T	47416746	BCAN|CCL24|CCL8|CD163|CD209|CD28|CLEC4C|CLEC5A|COLEC12|GFRA2|NCAM1|NCAN|NPTXR|PODXL2|SEZ6L|TIMD4|TINAGL1|VSIG4	20	trans	trans - pathway	unspecific.pleiotropy	1.27445	SLC39A13	alcohol use disorder measurement||Alzheimer disease||anxiety||blood urea nitrogen measurement||body fat distribution||body height||body mass index||body surface area||body weight||brain measurement||creatinine measurement||diastolic blood pressure||Diuretic use measurement||eosinophil percentage of leukocytes||erythrocyte count||feeling miserable measurement||glomerular filtration rate||hip circu…	30	EFO:0000313||EFO:0001444||EFO:0003763||EFO:0004302||EFO:0004306||EFO:0004324||EFO:0004325||EFO:0004582||EFO:0004725||EFO:0004742||EFO:0004842||EFO:0005106||EFO:0005815||EFO:0006848||EFO:0007010||EFO:0007803||EFO:0007861||EFO:0009795||EFO:0010700||HP:0000708||MONDO:0000473||MONDO:0002050	22
514	12:7579654:A_G	7579654	CES1	1	trans	trans - pathway	specific	0.79	CD163L1		0		0
515	12:7673057:A_T	7673057	CA4|TIMP4	2	trans	trans - systemic	specific	0.597|0.545|0.5255	CD163|CD163L1|APOBEC1		0		0
1846	7:2808732:G_T	2808732	AGER	1	trans	trans - pathway	systemic.pleiotropy	1.886|1.505	GNA12|AMZ1	appendicular lean mass||birth weight||BMI-adjusted hip circumference||BMI-adjusted waist circumference||body fat distribution||body height||body surface area||body weight||brain connectivity measurement||brain measurement||brain volume measurement||chronic obstructive pulmonary disease||colorectal cancer||cortical surface area measurement||cortical thickness||eosinophil count||fat body mass||femo…	35	EFO:0001444||EFO:0003872||EFO:0003892||EFO:0003923||EFO:0004142||EFO:0004302||EFO:0004308||EFO:0004324||EFO:0004338||EFO:0004342||EFO:0004346||EFO:0004464||EFO:0004586||EFO:0004844||EFO:0005036||EFO:0005093||EFO:0005106||EFO:0005140||EFO:0006930||EFO:0007987||EFO:0009910||MONDO:0020592	22
517	12:124187886:A_G	124187886	KIT	1	trans	trans - pathway	specific	2.339|1.972|1.911|1.274|1.271|1.261	TCTN2|DDX55|ATP6V0A2|GTF2H3|EIF2B1|TMED2	BMI-adjusted waist circumference||BMI-adjusted waist-hip ratio||FEV/FVC ratio	3	EFO:0003892||EFO:0004342||EFO:0004343	3
84	3:52567617:A_G	52567617	ANGPTL7|BLMH|ECE1|ENTPD6|ESM1|IFNGR1|KAZALD1|LRP1|NCAM1|NRP2|OMD|PODXL2|SORT1|SPP1|WFIKKN2	16	trans	trans - interaction	unspecific.pleiotropy	1.652|1.619625	NT5DC2|STAB1	anxiety||anxiety measurement||appendicular lean mass||attention deficit hyperactivity disorder, bipolar disorder, autism spectrum disorder, schizophrenia, major depressive disorder||autism spectrum disorder||autism spectrum disorder, schizophrenia||bipolar disorder||BMI-adjusted waist circumference||BMI-adjusted waist-hip ratio||body height||body mass index||brain measurement||calcium measurement…	37	EFO:0000508||EFO:0001444||EFO:0003925||EFO:0004247||EFO:0004302||EFO:0004324||EFO:0004342||EFO:0004343||EFO:0004464||EFO:0004503||EFO:0004529||EFO:0004582||EFO:0005047||EFO:0005116||EFO:0005278||EFO:0005407||EFO:0006848||EFO:0007803||EFO:0010700||GO:0007610||HP:0000708||MONDO:0000594	22
519	12:3298031:A_G	3298031	ITGB6	1	trans	trans - systemic	specific	0.994	TSPAN9		0		0
520	12:617981:C_T	617981	CCL25	1	trans	trans - systemic	specific	1.017	B4GALNT3		0		0
534	17:45498937:G_T	45498937	ANG|APOM|ASAH2|CDH2|CDHR5|CHI3L1|CTSO|ERBB3|FASLG|FGF21|FUT3_FUT5|IGFBP2|INHBC|MERTK|PODXL2|PRSS8|PVR|SERPINA12|SSC4D|XPNPEP2	23	trans	trans - pathway	unspecific.pleiotropy	1.6314347826087|1.53130434782609|1.38686956521739	NPEPPS|TBKBP1|EFCAB13	ankylosing spondylitis||apolipoprotein A 1 measurement, apolipoprotein B measurement||BMI-adjusted hip circumference||body height||body weight||cholesterol:total lipids ratio, cholesteryl esters:total lipids ratio||cholesterol:total lipids ratio, high density lipoprotein cholesterol measurement||cholesterol:total lipids ratio, low density lipoprotein cholesterol measurement||cholesteryl ester mea…	76	EFO:0000685||EFO:0002571||EFO:0003925||EFO:0004306||EFO:0004324||EFO:0004529||EFO:0004639||EFO:0005036||EFO:0005093||EFO:0005105||EFO:0005110||EFO:0005134||EFO:0005278||EFO:0005774||EFO:0006788||EFO:0006842||EFO:0006936||EFO:0007010||EFO:0010700||EFO:0010968||EFO:0011008||GO:0007610	22
522	12:6498662:A_G	6498662	LTBR|SERPINA9	2	cis	cis	specific	NA	LTBR	body height||celiac disease||lymphocyte count||lymphocyte percentage of leukocytes	4	EFO:0000508||EFO:0004308||EFO:0004324||EFO:0004587	4
523	12:7166770:A_G	7166770	BID|C2	2	trans	trans - pathway	specific	1.2685	C1S	coronary artery disease||partial thromboplastin time||serum gamma-glutamyl transferase measurement	3	EFO:0004503||EFO:0004582||MONDO:0000473	3
524	12:121230034:C_G	121230034	SEMA7A|TEK	2	trans	trans - systemic	specific	1.794	SPPL3	reticulocyte measurement	1	EFO:0004503	1
556	9:86639109:G_T	86639109	SIGLEC7	1	trans	trans - systemic	systemic.pleiotropy	1.784	RMI1	attention deficit hyperactivity disorder, schizophrenia||BMI-adjusted hip circumference||BMI-adjusted waist circumference||body fat distribution||body height||cholesterol:total lipids ratio, high density lipoprotein cholesterol measurement||cholesteryl esters:total lipids ratio, high density lipoprotein cholesterol measurement||chronotype measurement||eosinophil count||eosinophil percentage of gr…	33	EFO:0000400||EFO:0001444||EFO:0003923||EFO:0004308||EFO:0004324||EFO:0004342||EFO:0004503||EFO:0004529||EFO:0004530||EFO:0004582||EFO:0004833||EFO:0004842||EFO:0004870||EFO:0005036||EFO:0005093||EFO:0005106||EFO:0005110||EFO:0005407||EFO:0005774||EFO:0007987||EFO:0008354||EFO:0011008	22
1189	8:145039400:C_T	145039400	APBB1IP|CCL8|DIABLO|GNLY|LGALS8|NADK|PRTN3|S100A12|S100P|SELP|TNFSF12|WWP2	13	trans	trans - pathway	unspecific.pleiotropy	2.07830769230769|1.65107692307692	PLEC|PARP10	appendicular lean mass||bipolar disorder||bipolar I disorder||BMI-adjusted hip circumference||BMI-adjusted waist-hip ratio||body height||body surface area||brain connectivity measurement||calcium measurement||cholesterol:total lipids ratio, cholesteryl esters:total lipids ratio||cholesterol:total lipids ratio, low density lipoprotein cholesterol measurement||cortical thickness||erythrocyte count|…	38	EFO:0001444||EFO:0004247||EFO:0004302||EFO:0004306||EFO:0004308||EFO:0004309||EFO:0004324||EFO:0004343||EFO:0004346||EFO:0004464||EFO:0004503||EFO:0004529||EFO:0004586||EFO:0004639||EFO:0005036||EFO:0005093||EFO:0005192||EFO:0005774||EFO:0007010||MONDO:0004869||MONDO:0004985||MONDO:0005178	22
527	15:76304503:A_G	76304503	UMOD|XG	2	trans	trans - pathway	specific	1.076|0.8685	NRG4|FBXO22	blood urea nitrogen measurement||creatinine measurement||creatinine measurement, glomerular filtration rate||glomerular filtration rate||systolic blood pressure||urate measurement	6	EFO:0001444||EFO:0004325||EFO:0004725||EFO:0004742||EFO:0009795	5
528	16:17541031:A_G	17541031	LAIR2	1	trans	trans - systemic	specific	1.008	XYLT1		0		0
529	16:50071230:A_G	50071230	EDA2R	1	trans	trans - pathway	specific	0.854	CNEP1R1	appendicular lean mass||diastolic blood pressure, systolic blood pressure||mean corpuscular volume||Uterine leiomyoma	4	EFO:0004302||EFO:0004306||EFO:0004325||HP:0000130	4
530	17:74578740:G_T	74578740	TNFRSF1B	1	trans	trans - pathway	specific	1.115	ST6GALNAC2		0		0
531	17:41140267:G_T	41140267	AARSD1	1	cis	cis	specific	NA	AARSD1	body mass index||total blood protein measurement	2	EFO:0004324||EFO:0004503	2
532	17:56371149:C_T	56371149	MPO	1	cis	cis	specific	NA	MPO		0		0
1611	3:49391240:C_T	49391240	DAG1	1	cis	cis	systemic.pleiotropy	NA	DAG1	Alzheimer disease, educational attainment||Back pain||body height||body mass index||cognitive function measurement||cognitive function measurement, self reported educational attainment||corneal resistance factor||creatinine measurement||creativity measurement||Crohn's disease||erythrocyte measurement||feeling \fed-up\" measurement||glomerular filtration rate||health study participation||hematocri…	32	BFO:0000019||EFO:0000651||EFO:0001421||EFO:0001444||EFO:0003767||EFO:0003843||EFO:0003872||EFO:0003925||EFO:0004324||EFO:0004503||EFO:0004529||EFO:0004725||EFO:0004731||EFO:0004742||EFO:0005140||EFO:0007803||EFO:0007911||EFO:0008568||EFO:0010700||EFO:0011015||GO:0007610||MONDO:0002050	22
1517	19:45741353:A_G	45741353	ADGRE2|CD84|EPO|FLT3LG|SORT1|TNFSF12|WIF1	7	trans	trans - pathway	unspecific.pleiotropy	0.957	MARK4	basophil count||basophil count, eosinophil count||body height||body mass index||calcium measurement||coronary artery disease||diastolic blood pressure||eosinophil count||eosinophil percentage of leukocytes||erythrocyte count||granulocyte count||health study participation||heel bone mineral density||hematocrit||immature granulocyte count||leukocyte count||lymphocyte count||lymphocyte percentage of…	38	EFO:0000651||EFO:0001444||EFO:0003923||EFO:0004300||EFO:0004306||EFO:0004308||EFO:0004324||EFO:0004325||EFO:0004503||EFO:0004586||EFO:0004587||EFO:0004833||EFO:0004842||EFO:0005036||EFO:0005091||EFO:0005192||EFO:0007987||EFO:0007988||EFO:0010700||EFO:0011015||EFO:0803543||MONDO:0000473	22
535	17:48907597:A_G	48907597	WFIKKN2	1	cis	cis	specific	NA	WFIKKN2		0		0
536	19:6742443:C_T	6742443	TNFSF14	2	cis	cis	specific	NA	TNFSF14		0		0
537	X:47468831:C_T	47468831	TIMP1	1	trans	trans - interaction	specific	NA	TIMP1		0		0
6551	12:21331135:G_T	21331135	MERTK	1	trans	trans - systemic	systemic.pleiotropy	1.014|0.817	SLCO1B1|ENSG00000257062	1-arachidonoyl-GPE (20:4n6) measurement||1-arachidonoyl-GPI (20:4) measurement||1-arachidonoylglycerophosphoethanolamine measurement||1-arachidonoylglycerophosphoinositol measurement||1-docosahexaenoyl-GPE (22:6) measurement||1-eicosapentaenoyl-GPE (20:5) measurement||1-linolenoyl-GPE (18:3) measurement||1-linoleoyl-GPE (18:2) measurement||1-linoleoyl-GPG (18:2) measurement||1-oleoyl-GPE (18:1) m…	127	EFO:0001444||EFO:0004306||EFO:0004324||EFO:0004503||EFO:0004529||EFO:0004530||EFO:0004639||EFO:0004725||EFO:0004742||EFO:0004833||EFO:0005036||EFO:0005112||EFO:0005134||EFO:0005278||EFO:0010225||EFO:0010700||EFO:0010968||EFO:0011008||EFO:0021572||GO:0050896||PATO:0000070	21
6410	19:49224389:C_T	49224389	CDH5	1	trans	trans - pathway	systemic.pleiotropy	1.93|1.747	FUT1|RASIP1	1,6-anhydroglucose measurement||alcohol consumption measurement||alcohol use disorder measurement||blood urea nitrogen measurement||BMI-adjusted hip circumference||BMI-adjusted waist-hip ratio||body height||cholesterol:total lipids ratio, high density lipoprotein cholesterol measurement||cholesteryl esters:total lipids ratio, high density lipoprotein cholesterol measurement||colorectal cancer||de…	41	EFO:0001444||EFO:0002571||EFO:0004142||EFO:0004264||EFO:0004324||EFO:0004343||EFO:0004529||EFO:0004530||EFO:0004582||EFO:0004725||EFO:0004731||EFO:0004742||EFO:0005036||EFO:0005093||EFO:0005110||EFO:0005116||EFO:0006848||EFO:0007882||EFO:0008111||EFO:0009795||MONDO:0002525	21
540	4:81380543:C_T	81380543	FGF5	1	cis	cis	specific	NA	FGF5	macula measurement||refractive error||refractive error, age at onset, Myopia	3	EFO:0000246||EFO:0003966||EFO:0004731	3
541	1:110480068:A_T	110480068	ADGRG2	1	trans	trans - systemic	specific	1.031	CSF1	bone density||smoking status measurement	2	EFO:0004516||EFO:0005671	2
542	9:137842309:A_G	137842309	ADAM8|CLEC4C|TNFRSF10C	3	trans	trans - pathway	specific	0.709|0.701666666666667	FCN2|FCN1	leukocyte count||monocyte percentage of leukocytes||neutrophil count||neutrophil measurement||unipolar depression	5	EFO:0004503||EFO:0004586||EFO:0005091||EFO:0007987||MONDO:0002050	5
543	12:89381894:A_G	89381894	KITLG	3	cis	cis	specific	NA	KITLG		0		0
544	12:89830870:C_T	89830870	CD300C|CLEC14A|PEAR1|SLITRK2|TNFRSF13C	5	trans	trans - pathway	specific	1.637|1.3426|1.2162	POC1B|GALNT4|POC1B-GALNT4	body fat percentage, coronary artery disease||cardiovascular disease biomarker measurement||fat body mass	3	EFO:0004298||EFO:0004302||MONDO:0000473	3
545	12:89857924:C_T	89857924	ANPEP|DSG3|GALNT2|SEMA3F|SLITRK2	5	trans	trans - pathway	specific	1.3534|1.2008|0.9596	POC1B|GALNT4|POC1B-GALNT4	serum gamma-glutamyl transferase measurement	1	EFO:0004582	1
546	12:96441877:C_T	96441877	LTA4H	1	cis	cis	specific	NA	LTA4H		0		0
547	12:102233373:A_C	102233373	CTSC	1	trans	trans - systemic	specific	1.453	GNPTAB		0		0
548	1:221018940:C_T	221018940	CHI3L1|CPM|IGFBP2	3	trans	trans - systemic	specific	1.28733333333333	HLX	free cholesterol:total lipids ratio, intermediate density lipoprotein measurement||triglycerides in small HDL measurement||very low density lipoprotein cholesterol measurement, free cholesterol:total lipids ratio	3	EFO:0004529||EFO:0004530	2
549	1:214392881:A_G	214392881	FUT3_FUT5	1	trans	trans - systemic	specific	1.029	SMYD2	Abdominal Aortic Aneurysm||lymphocyte count||testosterone measurement	3	EFO:0001666||EFO:0004308||EFO:0004529	3
550	1:9014396:A_G	9014396	CA6	1	cis	cis	specific	NA	CA6		0		0
551	1:230210076:C_T	230210076	GALNT2	1	cis	cis	specific	NA	GALNT2		0		0
552	1:230237142:C_T	230237142	GALNT2	1	cis	cis	specific	NA	GALNT2	depressive symptom measurement||insomnia||neuroticism measurement||wellbeing measurement	4	EFO:0006848||EFO:0008568	2
553	2:119574615:A_G	119574615	CA6	1	trans	trans - systemic	specific	0.596	EN1		0		0
7563	2:136328890:A_T	136328890	FABP2	1	trans	trans - systemic	systemic.pleiotropy	1.777	MCM6	1,5 anhydroglucitol measurement||3,5-dichloro-2,6-dihydroxybenzoic acid measurement||acetate measurement||antihyperlipidemic drug use measurement||blood urea nitrogen measurement||body mass index||colorectal cancer||diet measurement||esterified cholesterol measurement, high density lipoprotein cholesterol measurement||fatty acid measurement||free cholesterol:total lipids ratio, high density lipop…	39	EFO:0001444||EFO:0003892||EFO:0004142||EFO:0004302||EFO:0004324||EFO:0004529||EFO:0004586||EFO:0004639||EFO:0004725||EFO:0004998||EFO:0005140||EFO:0005192||EFO:0007010||EFO:0007882||EFO:0008376||EFO:0009492||EFO:0009795||EFO:0010110||EFO:0010968||EFO:0011015||MONDO:0002254	21
555	4:57951253:C_G	57951253	AGER|IGFBP7	2	cis	cis	specific	NA	IGFBP7		0		0
539	4:81181072:A_T	81181072	FGF5|REN	2	cis	cis	systemic.pleiotropy	NA	FGF5	Agents acting on the renin-angiotensin system use measurement||aging||angina pectoris||Antihypertensive use measurement||Antithrombotic agent use measurement||aortic measurement||atrial fibrillation||Beta blocking agent use measurement||blood urea nitrogen measurement||Calcium channel blocker use measurement||cardioembolic stroke||chronic kidney disease||coronary artery disease||creatinine measur…	36	EFO:0000508||EFO:0000537||EFO:0000712||EFO:0001444||EFO:0003086||EFO:0004269||EFO:0004298||EFO:0004306||EFO:0004325||EFO:0004327||EFO:0004503||EFO:0004725||EFO:0004742||EFO:0005278||EFO:0007010||EFO:0009795||GO:0032502||HP:0001297||HP:0001626||MONDO:0000473||MONDO:0024643	21
557	9:87493755:C_T	87493755	NTF3	1	trans	trans - interaction	specific	1.834	NTRK2	gut microbiome measurement||internet addiction disorder	2	EFO:0000677||EFO:0007882	2
558	18:72123909:C_G	72123909	NTF3	1	trans	trans - systemic	specific	1.511	FAM69C		0		0
559	6:106378449:A_T	106378449	CD209|MARCO|TIMD4	3	trans	trans - pathway	specific	0.456	PRDM1	triglyceride measurement	1	EFO:0004529	1
378	10:64948684:C_T	64948684	DNAJB1|MIF|NUDT5|PEBP1	4	trans	trans - systemic	systemic.pleiotropy	0.92775|0.9245|0.71725	JMJD1C|NRBF2|REEP3	aortic measurement||ascending aortic diameter||beta-citrylglutamate measurement||cognitive function measurement||cognitive function measurement, self reported educational attainment||cortical thickness||FEV/FVC ratio||glutamine measurement||immature platelet count||immature platelet fraction||immature platelet measurement||intelligence||intelligence, self reported educational attainment||liver fi…	31	EFO:0000589||EFO:0001444||EFO:0003892||EFO:0003925||EFO:0004298||EFO:0004308||EFO:0004309||EFO:0004464||EFO:0004503||EFO:0004529||EFO:0004530||EFO:0004725||EFO:0005036||EFO:0005110||EFO:0005134||EFO:0005774||EFO:0006845||EFO:0007987||EFO:0011015||EFO:0021786||GO:0007610	21
561	12:53229902:C_T	53229902	GAL	1	trans	trans - pathway	specific	0.751	KRT79		0		0
2559	3:52649748:A_G	52649748	TEK	2	trans	trans - pathway	systemic.pleiotropy	2.1215|1.7905|1.5185|1.39|1.2865	GNL3|NT5DC2|NEK4|GLYCTK|PBRM1	anxiety||anxiety measurement||appendicular lean mass||attention deficit hyperactivity disorder, bipolar disorder, autism spectrum disorder, schizophrenia, major depressive disorder||autism spectrum disorder||autism spectrum disorder, schizophrenia||bipolar disorder||bipolar I disorder||BMI-adjusted waist circumference||BMI-adjusted waist-hip ratio||body mass index||brain measurement||calcium meas…	31	EFO:0001444||EFO:0003925||EFO:0004247||EFO:0004302||EFO:0004324||EFO:0004342||EFO:0004343||EFO:0004464||EFO:0004503||EFO:0004529||EFO:0004582||EFO:0005047||EFO:0005192||EFO:0005278||EFO:0005407||EFO:0007803||EFO:0010700||GO:0007610||HP:0000708||MONDO:0000594||MONDO:0004985	21
563	12:54692061:A_G	54692061	AHCY|BTC|CA13|CASP3|CASP8|CCL28|CERT|COMT|CPXM1|DECR1|DNAJB1|EIF4B|EIF4EBP1|F11R|FADD|FHIT|FKBP4|FOXO1|HCLS1|HEXIM1|HSPB1|HTRA2|ICA1|ILKAP|ITGB1BP2|KYAT1|LGALS8|MAP2K6|MAX|MCFD2|METAP1D|METAP2|MIF|MMP1|MVK|NUDT5|PAK4|PARK7|PEBP1|PLA2G4A|PLXNA4|PLXNB3|PPIB|PRDX3|PRKRA|PSIP1|PTPN1|PTPN6|QDPR|SERPINE1|SRPK2|STIP1|STK4|TMSB10|TXLNA|USP8|VASH1|WWP2	59	trans	trans - interaction	protein.pleiotropy	1.02937288135593	COPZ1	calcium measurement||erythrocyte count||immature platelet count||immature platelet fraction||immature platelet measurement||mean platelet volume||mitochondrial DNA measurement||neutrophil measurement||platelet component distribution width||platelet count||platelet measurement||reticulocyte measurement	12	EFO:0001444||EFO:0004306||EFO:0004309||EFO:0004503||EFO:0005036	5
5002	11:47600438:C_T	47600438	IL2RA	1	trans	trans - pathway	systemic.pleiotropy	1.133	NDUFS3	alcohol consumption measurement||alcohol use disorder measurement||Alzheimer disease||anxiety||body fat distribution||body height||body mass index||body surface area||body weight||diastolic blood pressure||Diuretic use measurement||eosinophil percentage of leukocytes||fat body mass||ferritin measurement||free androgen index||glomerular filtration rate||grip strength measurement||hip circumference…	30	EFO:0000313||EFO:0001444||EFO:0003763||EFO:0004302||EFO:0004324||EFO:0004325||EFO:0004461||EFO:0004529||EFO:0004582||EFO:0004742||EFO:0004842||EFO:0005106||EFO:0005815||EFO:0006848||EFO:0007010||EFO:0007861||EFO:0010700||EFO:0011008||HP:0000708||MONDO:0000473||MONDO:0002050	21
565	12:65009243:C_T	65009243	HBEGF	1	trans	trans - pathway	specific	1.018	RASSF3	platelet count	1	EFO:0005036	1
566	12:68580272:A_G	68580272	CXCL10|CXCL9	3	trans	trans - pathway	specific	0.979666666666667	IL26		0		0
567	12:44127236:G_T	44127236	IRAK4	1	cis	cis	specific	NA	IRAK4		0		0
2019	16:56991363:C_T	56991363	ANGPTL3|APOM|CA6|CD209|CD300LG|CD99L2|CLEC10A|CLEC4A|CLEC5A|CLUL1|CRH|DKKL1|EBI3_IL27|ENTPD5|GAL|HMOX1|HSD11B1|IL32|ITGA11|KITLG|LDLR|NOTCH3|PAG1|PLTP|PON3|SCGB3A2|SIT1|SKAP1|TACSTD2|THPO|TIMD4	34	trans	trans - pathway	unspecific.pleiotropy	1.7105	CETP	1-(1-enyl-palmitoyl)-2-arachidonoyl-GPC (P-16:0/20:4) measurement||1-(1-enyl-palmitoyl)-2-docosahexaenoyl-GPC (P-16:0/22:6) measurement||1-(1-enyl-palmitoyl)-2-linoleoyl-GPC (P-16:0/18:2) measurement||1-(1-enyl-palmitoyl)-2-myristoyl-GPC (P-16:0/14:0) measurement||1-(1-enyl-palmitoyl)-2-oleoyl-GPC (P-16:0/18:1) measurement||1-(1-enyl-palmitoyl)-2-palmitoleoyl-GPC (P-16:0/16:1) measurement||1-(1-e…	191	EFO:0000589||EFO:0001365||EFO:0001444||EFO:0004324||EFO:0004529||EFO:0004530||EFO:0004639||EFO:0004725||EFO:0005105||EFO:0005110||EFO:0005278||EFO:0005680||EFO:0007010||EFO:0008317||EFO:0010351||EFO:0010733||EFO:0010968||GO:0050896||MONDO:0000473||MONDO:0019118||OBA:2045031||PATO:0000070	22
8542	3:135908178:A_G	135908178	IGFBP2	1	trans	trans - systemic	systemic.pleiotropy	1.112|1.021	PPP2R3A|MSL2	blood phosphate measurement||blood urea nitrogen measurement||BMI-adjusted hip circumference||BMI-adjusted waist circumference||body height||body mass index||calcium measurement||central corneal thickness||cognitive function measurement||cognitive function measurement, self reported educational attainment||corneal resistance factor||coronary artery disease||cortical thickness||creatinine measurem…	29	EFO:0000400||EFO:0001444||EFO:0004311||EFO:0004324||EFO:0004342||EFO:0004464||EFO:0004503||EFO:0004529||EFO:0004582||EFO:0004587||EFO:0004725||EFO:0004731||EFO:0004742||EFO:0004833||EFO:0004870||EFO:0005093||EFO:0006848||EFO:0009795||HP:0012532||MONDO:0000473||MONDO:0001697	21
2667	22:38599364:A_G	38599364	ADAM22|ANGPTL7|BOC|CCL11|CNTN2|DPP4|F3|IGFBP6|MMP3|VEGFD	13	trans	trans - pathway	unspecific.pleiotropy	1.77753846153846	PLA2G6	apolipoprotein A 1 measurement, apolipoprotein B measurement||birth weight||BMI-adjusted waist circumference||body fat percentage||body height||body mass index||body surface area||body weight||breast carcinoma||cholesterol:total lipids ratio, high density lipoprotein cholesterol measurement||cholesteryl esters:total lipids ratio, high density lipoprotein cholesterol measurement||creatinine measur…	36	EFO:0000313||EFO:0000400||EFO:0000512||EFO:0000701||EFO:0000756||EFO:0004302||EFO:0004306||EFO:0004308||EFO:0004324||EFO:0004338||EFO:0004342||EFO:0004529||EFO:0004530||EFO:0004725||EFO:0004742||EFO:0004764||EFO:0005106||EFO:0005278||EFO:0006936||EFO:0009431||EFO:0010700||MONDO:0021143	22
571	10:102834337:G_T	102834337	KAZALD1|WFIKKN1	2	cis	cis	specific	NA	KAZALD1		0		0
572	X:72963950:C_T	72963950	ITM2A	1	trans	trans - systemic	specific	0.548	CHIC1		0		0
573	10:121010256:A_G	121010256	CCL17|CCL8|F2R	4	trans	trans - pathway	specific	1.03325	GRK5	Ischemic stroke||mean platelet volume||platelet aggregation||platelet component distribution width||platelet count||platelet reactivity measurement||venous thromboembolism	7	EFO:0004264||EFO:0005036||EFO:0005278||GO:0009987||HP:0001297	5
574	10:89990905:G_T	89990905	GFRA3|TMPRSS5	2	trans	trans - systemic	specific	0.55	RNLS		0		0
575	10:90742982:C_T	90742982	FASLG	2	trans	trans - interaction	specific	2.63	FAS		0		0
576	10:82204700:C_G	82204700	CDH2|CDH3|SORT1	3	trans	trans - systemic	specific	1.54733333333333	TSPAN14	birth weight||chronic obstructive pulmonary disease||glomerular filtration rate||pulse pressure measurement	4	EFO:0004338||EFO:0004742||EFO:0005278||EFO:0009910	4
577	1:151784994:C_T	151784994	SERPINA12	1	trans	trans - systemic	specific	1.059	RORC	asthma||inflammatory bowel disease||ulcerative colitis	3	EFO:0003872||EFO:0005140||EFO:1002018	3
876	12:57527283:C_T	57527283	CCN3|LTBP2|SMOC2	3	trans	trans - systemic	systemic.pleiotropy	1.258	LRP1	Abdominal Aortic Aneurysm||alcohol consumption measurement||Anilide use measurement||Antimigraine preparation use measurement||aortic aneurysm||aortic measurement||appendicular lean mass||body fat percentage||body height||body mass index||carotid artery intima media thickness||cervical artery dissection||colorectal cancer, colorectal adenoma||coronary artery disease||cortical thickness||descendin…	28	EFO:0001444||EFO:0001666||EFO:0003765||EFO:0003892||EFO:0004142||EFO:0004298||EFO:0004302||EFO:0004324||EFO:0004464||EFO:0005106||EFO:0005278||EFO:0005774||EFO:0005775||EFO:0007010||EFO:0007012||EFO:0007717||EFO:0021786||HP:0012638||MONDO:0000473||MONDO:0005277||MONDO:0100545	21
579	11:113949131:G_T	113949131	CCL28|ZBTB16	3	cis	cis	specific	NA	ZBTB16	body height	1	EFO:0004324	1
580	11:118807735:C_T	118807735	CD1C	1	trans	trans - pathway	specific	1.018	UPK2		0		0
581	11:99055082:G_T	99055082	CNTN5	1	cis	cis	specific	NA	CNTN5	insomnia	1	EFO:0008568	1
468	6:90931858:C_T	90931858	CCL17|CD1C|CD207|FLT3LG|GRN|TNFRSF13B	6	trans	trans - pathway	unspecific.pleiotropy	0.932166666666667	BACH2	adult onset asthma||age of onset of childhood onset asthma||allergic rhinitis||asthma||asthma, Eczematoid dermatitis, allergic rhinitis||atopic eczema||basophil count, eosinophil count||celiac disease||childhood onset asthma||chronic obstructive pulmonary disease||Eczematoid dermatitis, allergic rhinitis||eosinophil count||eosinophil measurement||eosinophil percentage of granulocytes||eosinophil …	32	EFO:0000400||EFO:0000508||EFO:0000662||EFO:0003892||EFO:0004306||EFO:0004308||EFO:0004503||EFO:0004833||EFO:0004842||EFO:0005091||EFO:0005140||EFO:0007010||EFO:0007987||EFO:0008521||EFO:0009910||EFO:0010700||EFO:1002018||MONDO:0002406||MONDO:0004979||OBA:2001001||Orphanet:183637	21
583	11:124705936:A_T	124705936	OPTC	1	trans	trans - systemic	specific	0.598|0.597|0.597|0.597|0.596|0.596|0.595|0.587|0.584	ENSG00000254943|MSANTD2|ROBO3|ROBO4|ESAM|HEPN1|VSIG2|NRGN|HEPACAM	macula measurement	1	EFO:0004731	1
584	11:126232337:C_T	126232337	ADAM15|ADAM8|ADGRB3|ADGRE2|ADGRE5|ALCAM|AMIGO2|ANGPT2|ANPEP|AOC3|AXL|BST1|CCN4|CD109|CD28|CD300C|CD33|CD48|CD58|CD79B|CDCP1|CDH17|CDH6|CDON|CHRDL2|CLEC4A|CNTN2|CNTN4|CR2|DDR1|DLK1|DPEP1|FCAR|FCGR3B|FGFR2|FLT4|GAS6|GDF2|GFRA3|GGT5|GPNMB|ICAM2|ICOSLG|IGF1R|IL17RA|IL1R1|IL1R2|IL3RA|IL4R|IL7R|ISLR2|ITGA5|ITGAV|ITGB1|ITGB5|ITGB7|KDR|LGALS3|LIFR|MDGA1|MILR1|NOTCH1|OSMR|PAMR1|PDCD1LG2|PDGFRB|PEAR1|PECAM…	99	cis	cis	unspecific.pleiotropy	NA	CDON	body height||cholesteryl ester measurement||cholesteryl ester measurement, intermediate density lipoprotein measurement||cholesteryl esters to total lipids in small VLDL percentage||docosahexaenoic acid measurement||free cholesterol measurement, intermediate density lipoprotein measurement||free cholesterol measurement, low density lipoprotein cholesterol measurement||low density lipoprotein chol…	26	EFO:0004324||EFO:0004529||EFO:0004639||EFO:0004998||EFO:0005110||EFO:0005664||EFO:0010351	7
585	11:130325643:A_G	130325643	ADAMTS15	1	cis	cis	specific	NA	ADAMTS15		0		0
586	11:134142033:A_G	134142033	CEACAM8	1	trans	trans - pathway	specific	0.903|0.837|0.835|0.834	GLB1L3|ACAD8|VPS26B|THYN1		0		0
587	11:102697089:A_G	102697089	MMP3	1	cis	cis	specific	NA	MMP3		0		0
7957	20:62336258:C_T	62336258	TNFRSF6B	1	cis	cis	systemic.pleiotropy	NA	TNFRSF6B	asthma||atopic eczema||body fat percentage||body height||body weight||colorectal cancer||Crohn's disease||diverticular disease||Eczematoid dermatitis||forced expiratory volume||histidine measurement||inflammatory bowel disease||leukocyte count||lymphocyte percentage of leukocytes||neutrophil count||neutrophil percentage of leukocytes||obsolete_red blood cell distribution width||phenylalanine meas…	26	EFO:0000313||EFO:0003767||EFO:0003872||EFO:0003892||EFO:0004142||EFO:0004324||EFO:0004554||EFO:0004586||EFO:0004587||EFO:0004833||EFO:0005036||EFO:0005106||EFO:0005134||EFO:0005140||EFO:0005192||EFO:0007987||EFO:0009431||EFO:1002018||GO:0007610||HP:0011123||MONDO:0002406	21
589	11:66117111:C_T	66117111	B4GAT1	1	cis	cis	specific	NA	B4GAT1	educational attainment||handedness||mathematical ability||self reported educational attainment	4	EFO:0001444||EFO:0003889||EFO:0003925||EFO:0011015	4
590	11:62199457:C_T	62199457	HAO1	1	trans	trans - pathway	specific	0.737|0.714|0.656	SCGB1A1|AHNAK|ASRGL1	BMI-adjusted hip circumference||BMI-adjusted waist-hip ratio||body height||metabolite measurement, diet measurement||triglyceride measurement	5	EFO:0001444||EFO:0004324||EFO:0004343||EFO:0004529||EFO:0005093	5
591	11:62200369:A_G	62200369	BST2	1	trans	trans - pathway	specific	0.737|0.714	SCGB1A1|AHNAK		0		0
592	10:43458570:A_G	43458570	RET	1	cis	cis	specific	NA	RET		0		0
593	1:205062361:A_G	205062361	CNTN2	1	cis	cis	specific	NA	CNTN2	BMI-adjusted waist-hip ratio||coronary artery disease||smoking initiation||triglyceride measurement||type 2 diabetes mellitus	5	EFO:0000400||EFO:0004343||EFO:0004529||GO:0007610||MONDO:0000473	5
594	1:26034491:A_G	26034491	ASAH2	1	trans	trans - pathway	specific	1.188	MAN1C1		0		0
595	1:24502198:A_G	24502198	IL22RA1	1	cis	cis	specific	NA	IL22RA1		0		0
596	8:10732547:C_G	10732547	ULBP2	1	trans	trans - systemic	specific	0.579|0.556|0.555|0.549|0.536	PINX1|SOX7|ENSG00000258724|XKR6|RP1L1	cholesterol:total lipids ratio, intermediate density lipoprotein measurement||triglycerides:total lipids ratio, low density lipoprotein cholesterol measurement	2	EFO:0004529	1
597	10:6962623:A_G	6962623	CA3	1	trans	trans - systemic	specific	0.437	SFMBT2	mean corpuscular hemoglobin	1	EFO:0004306	1
598	10:15239498:A_G	15239498	CA4	1	trans	trans - systemic	specific	1.473	NMT2		0		0
599	1:160657197:C_G	160657197	CD48	1	cis	cis	specific	NA	CD48		0		0
600	1:234102635:C_T	234102635	REN	1	trans	trans - systemic	specific	0.909	SLC35F3		0		0
601	1:235096551:A_T	235096551	REG3A	1	trans	trans - systemic	specific	0.445	TOMM20	serum gamma-glutamyl transferase measurement	1	EFO:0004582	1
602	1:183282575:A_G	183282575	LAMA4	1	trans	trans - pathway	specific	2.152	LAMC1	forced expiratory volume||intelligence||reaction time measurement	3	EFO:0003892||EFO:0003925||EFO:0008354	3
603	1:171943948:A_G	171943948	EREG|SDC4	2	trans	trans - pathway	specific	0.9285	DNM3	immature platelet count||immature platelet fraction||immature platelet measurement||liver fibrosis measurement||mean platelet volume||mitochondrial DNA measurement||platelet component distribution width||platelet count||platelet measurement	9	EFO:0001444||EFO:0004309||EFO:0004503||EFO:0005036||EFO:0006845	5
1545	19:8429323:A_G	8429323	AGRP|ANGPTL4|LDLR|LPL	4	cis	cis	systemic.pleiotropy	NA	ANGPTL4	apolipoprotein A 1 measurement, apolipoprotein B measurement||BMI-adjusted waist-hip ratio||cholesterol esters in large VLDL measurement||cholesterol esters in medium VLDL measurement||cholesterol:total lipids ratio, high density lipoprotein cholesterol measurement||cholesterol:total lipids ratio, intermediate density lipoprotein measurement||cholesterol:total lipids ratio, low density lipoprotei…	135	EFO:0000589||EFO:0004306||EFO:0004343||EFO:0004503||EFO:0004529||EFO:0004530||EFO:0004639||EFO:0004725||EFO:0005110||EFO:0005134||EFO:0005192||EFO:0005278||EFO:0005680||EFO:0008317||EFO:0010351||EFO:0010700||EFO:0010733||EFO:0010968||MONDO:0000473||MONDO:0002525	20
605	1:226025288:A_G	226025288	CD164	1	trans	trans - systemic	specific	1.213|1.016	TMEM63A|EPHX1	neutrophil measurement	1	EFO:0004503	1
606	1:228006435:C_T	228006435	WNT9A	1	cis	cis	specific	NA	WNT9A		0		0
607	1:161658490:C_T	161658490	FCGR2B	1	cis	cis	specific	NA	FCGR2B	systemic scleroderma	1	EFO:0003086	1
608	1:169549629:G_T	169549629	SELP	1	cis	cis	specific	NA	SELP		0		0
609	1:202034658:C_G	202034658	REG4	1	trans	trans - systemic	specific	0.596|0.595|0.595|0.594|0.584|0.569|0.521	GPR37L1|ELF3|RNPEP|ARL8A|PTPN7|TIMM17A|LMOD1		0		0
610	1:203158972:A_G	203158972	CHI3L1	1	cis	cis	specific	NA	CHI3L1		0		0
611	1:203371989:A_G	203371989	PRELP	1	cis	cis	specific	NA	PRELP		0		0
612	1:197153767:C_T	197153767	CDHR5	1	trans	trans - systemic	specific	1.031	ZBTB41	age-related macular degeneration||coagulation factor measurement||pulse pressure measurement||systolic blood pressure	4	EFO:0001444||EFO:0004325||EFO:0005278||MONDO:0019118	4
613	1:118096628:A_G	118096628	CBLIF|CDH15	2	trans	trans - pathway	specific	0.8845	MAN1A2		0		0
614	1:118223160:A_G	118223160	TFF3	1	trans	trans - systemic	specific	0.597	FAM46C		0		0
9374	11:116652491:A_G	116652491	PON3	1	trans	trans - pathway	systemic.pleiotropy	1.342	ZNF259	1-oleoyl-2-arachidonoyl-GPE (18:1/20:4) measurement||1-palmitoyl-2-arachidonoyl-GPE (16:0/20:4) measurement||Abdominal Aortic Aneurysm||Antithrombotic agent use measurement||bilirubin measurement||body height||cholesterol:total lipids ratio, low density lipoprotein cholesterol measurement||cholesteryl ester 16:0 measurement||cholesteryl ester 16:1 measurement||cholesteryl ester 18:0 measurement||…	66	EFO:0000589||EFO:0001444||EFO:0001666||EFO:0004306||EFO:0004324||EFO:0004503||EFO:0004529||EFO:0004725||EFO:0005036||EFO:0005105||EFO:0005134||EFO:0005671||EFO:0007010||EFO:0010089||EFO:0010223||EFO:0010351||EFO:0010968||MONDO:0000473||Orphanet:156638||PATO:0000070	20
616	2:152212156:A_C	152212156	PTX3	1	trans	trans - pathway	specific	1.13	TNFAIP6	glomerular filtration rate	1	EFO:0004742	1
617	3:124440780:A_G	124440780	WFIKKN1	1	trans	trans - systemic	specific	0.985|0.835|0.775	KALRN|UMPS|ITGB5	mean platelet volume||monocyte count||platelet component distribution width||platelet crit||platelet measurement	5	EFO:0004308||EFO:0004503||EFO:0005036	3
618	3:171999586:C_T	171999586	AOC3	1	trans	trans - systemic	specific	0.918	FNDC3B		0		0
619	3:186650790:A_G	186650790	ERBB4|IL7R|LIFR|MILR1|SIGLEC1|THBD|TNR	7	trans	trans - pathway	protein.pleiotropy	1.28971428571429	ST6GAL1	body height||drug-induced liver injury	2	EFO:0001421||EFO:0004324	2
620	4:15947088:C_T	15947088	FGFBP1	1	cis	cis	specific	NA	FGFBP1	body height	1	EFO:0004324	1
621	5:38756294:A_G	38756294	LIFR	1	cis	cis	specific	NA	LIFR	basal cell carcinoma||cutaneous melanoma	2	EFO:0000313||EFO:0000756	2
622	5:74682813:C_T	74682813	CERT	1	cis	cis	specific	NA	CERT	body mass index	1	EFO:0004324	1
623	5:78179742:A_G	78179742	ARSB	1	cis	cis	specific	NA	ARSB	eosinophil measurement||monocyte percentage of leukocytes||neutrophil measurement	3	EFO:0004503||EFO:0005091	2
624	6:160408325:G_T	160408325	CTSZ|GLB1|GUSB|IDUA|LGMN|SMPD1|TPP1	7	trans	trans - pathway	protein.pleiotropy	1.82342857142857	IGF2R	cholesteryl esters:total lipids ratio, high density lipoprotein cholesterol measurement||citrate measurement||mean corpuscular hemoglobin||mean corpuscular volume	4	EFO:0001444||EFO:0004306||EFO:0004529	3
625	6:170585755:A_G	170585755	CR2|FCRL2	2	trans	trans - pathway	specific	0.739	DLL1		0		0
626	6:24462672:C_T	24462672	PRSS8	1	trans	trans - systemic	specific	1.016|0.951	GPLD1|ALDH5A1	body mass index	1	EFO:0004324	1
627	7:7157997:G_T	7157997	CCDC80	1	trans	trans - systemic	specific	0.717	C1GALT1		0		0
628	7:87567485:A_T	87567485	ADAM22	1	cis	cis	specific	NA	ADAM22		0		0
629	7:94983354:C_T	94983354	PON3	1	cis	cis	specific	NA	PON3		0		0
630	7:100793919:C_T	100793919	SERPINE1	1	cis	cis	specific	NA	SERPINE1	body height	1	EFO:0004324	1
898	10:96038686:A_G	96038686	GFRA3	1	trans	trans - systemic	systemic.pleiotropy	1.05|0.905	PLCE1|NOC3L	Antihypertensive use measurement||appendicular lean mass||birth weight||birth weight, parental genotype effect measurement||body fat percentage||body mass index||brain aneurysm||brain measurement||Calcium channel blocker use measurement||calcium measurement||cataract||cervical artery dissection||coronary artery disease||cortical thickness||cup-to-disc ratio measurement||diastolic blood pressure||…	33	EFO:0000508||EFO:0001444||EFO:0004302||EFO:0004308||EFO:0004311||EFO:0004324||EFO:0004325||EFO:0004338||EFO:0004464||EFO:0004529||EFO:0004586||EFO:0005036||EFO:0005106||EFO:0005278||EFO:0005774||EFO:0006936||EFO:0007010||EFO:1000859||MONDO:0000473||MONDO:0005041	20
578	1:51016603:A_G	51016603	CTRC	1	trans	trans - systemic	systemic.pleiotropy	0.888|0.754	FAF1|DMRTA2	alcohol consumption measurement||alopecia||brain connectivity measurement||brain measurement||cerebellar volume measurement||comparative body size at age 10, self-reported||cortical surface area measurement||cortical thickness||dehydroisoandrosterone sulfate DHEA-S measurement||educational attainment||FEV/FVC ratio||forced expiratory volume||free androgen index||Headache||Hernia||hippocampal tail…	29	EFO:0000228||EFO:0000313||EFO:0001444||EFO:0003765||EFO:0003892||EFO:0004346||EFO:0004464||EFO:0004529||EFO:0004582||EFO:0004624||EFO:0004725||EFO:0004742||EFO:0005035||EFO:0006930||EFO:0009799||EFO:0011008||HP:0003549||HP:0012532||HP:0012638||MONDO:0019278	20
633	8:32442345:C_T	32442345	TSHB	1	trans	trans - systemic	specific	0.821	NRG1		0		0
634	8:135302956:A_G	135302956	GFRA3	1	trans	trans - systemic	specific	0.437	ZFAT		0		0
635	8:68870215:G_T	68870215	EPCAM	1	trans	trans - systemic	specific	1.132	PREX2		0		0
636	9:16795783:C_T	16795783	KIT	1	trans	trans - systemic	specific	1.012	BNC2	basal cell carcinoma||body height||hair color||keratinocyte carcinoma||suntan	5	EFO:0000313||EFO:0003784||EFO:0004324||EFO:0005038||EFO:0009260	5
637	9:18629283:A_G	18629283	WIF1	1	trans	trans - systemic	specific	1.234	ADAMTSL1	appendicular lean mass||blood phosphate measurement||body height	3	EFO:0001444||EFO:0004302||EFO:0004324	3
638	9:27612419:G_T	27612419	ARSB|CD164	2	trans	trans - systemic	specific	0.6015|0.588|0.5365	C9orf72|IFNK|MOB3B		0		0
639	9:34707814:C_T	34707814	CCL19|CCL21	3	cis	cis	specific	NA	CCL19	body height||rheumatoid arthritis	2	EFO:0004324||EFO:0005140	2
640	9:36267261:A_G	36267261	CEACAM5|LYPD3|PRSS27	3	trans	trans - pathway	specific	1.19533333333333|1.01533333333333	GNE|CLTA		0		0
641	9:38380450:A_G	38380450	IGFBPL1	1	cis	cis	specific	NA	IGFBPL1		0		0
642	9:38381308:G_T	38381308	IGFBPL1	1	cis	cis	specific	NA	IGFBPL1		0		0
643	9:4345659:G_T	4345659	TSHB	1	trans	trans - pathway	specific	0.914	GLIS3	Calcium channel blocker use measurement||systolic blood pressure	2	EFO:0004325||EFO:0007010	2
644	9:5446078:A_G	5446078	CD274	2	cis	cis	specific	NA	CD274		0		0
645	9:5755022:A_T	5755022	CTSZ|IL1RL2|NAAA|SMPD1	4	trans	trans - interaction	specific	1.2125|1.16575	KIAA1432|ERMP1	balding measurement||hair color	2	EFO:0005038||EFO:0007821	2
646	9:99788780:C_T	99788780	CTSV	1	cis	cis	specific	NA	CTSV		0		0
1605	14:93118229:C_T	93118229	COL1A1|ESM1|SPP1|WIF1	4	trans	trans - pathway	systemic.pleiotropy	1.5535	RIN3	appendicular lean mass||basophil count||basophil count, eosinophil count||BMI-adjusted hip circumference||body fat percentage||body height||bone density||brain measurement||breast carcinoma||chronic obstructive pulmonary disease||eosinophil count||FEV/FVC ratio, response to bronchodilator||forced expiratory volume||glomerular filtration rate||granulocyte count||leukocyte count||lymphocyte percent…	29	EFO:0000313||EFO:0000508||EFO:0001444||EFO:0003892||EFO:0004302||EFO:0004308||EFO:0004324||EFO:0004516||EFO:0004586||EFO:0004587||EFO:0004742||EFO:0005036||EFO:0005093||EFO:0005106||EFO:0005140||EFO:0005278||EFO:0007987||EFO:0007988||EFO:0009534||EFO:0009910	20
648	9:115995901:C_T	115995901	GZMA	2	trans	trans - systemic	specific	1.117	SLC31A1	body height	1	EFO:0004324	1
649	9:116828773:A_G	116828773	AMBP	1	cis	cis	specific	NA	AMBP	1-aminocyclopropane-1-carboxylic acid meaaurement||body height	2	EFO:0004324||EFO:0010468	2
650	9:116853660:C_T	116853660	AMBP	1	cis	cis	specific	NA	AMBP	glomerular filtration rate	1	EFO:0004742	1
651	9:117084672:A_G	117084672	CA14|CANT1|CLEC1A|GFRA1|GPNMB|LGALS3|PDGFC|S100A12|TDGF1|TFPI|TGFBI|TNC|TNFRSF10A|TNFRSF1A|TNR|VEGFD	19	trans	trans - interaction	protein.pleiotropy	1.72321052631579|1.25794736842105	ORM1|ORM2	coagulation factor measurement||testosterone measurement||thrombin generation potential measurement||tissue factor pathway inhibitor measurement||triglyceride measurement	5	EFO:0001444||EFO:0004529	2
652	9:117099995:C_T	117099995	PDGFC	1	trans	trans - pathway	specific	1.565|1.25|0.942	ORM1|ORM2|AKNA	phospholipids:total lipids ratio, intermediate density lipoprotein measurement	1	EFO:0004529	1
653	9:117152302:A_G	117152302	TNR	1	trans	trans - pathway	specific	1.018|0.839	AKNA|DFNB31	aspartate aminotransferase to alanine aminotransferase ratio||testosterone measurement	2	EFO:0004529||EFO:0006845	2
654	9:100686129:A_G	100686129	ARSB|BTC|CCL28|CCL8|CD244|CD84|CXCL5|DAG1|EDAR|FGF2|LGMN|MMP1|PRSS27|SDC4|SERPINE1|SORT1|TNFRSF11A	20	trans	trans - pathway	protein.pleiotropy	1.0182|0.8652	HEMGN|C9orf156	mean platelet volume||nose morphology measurement||platelet component distribution width||platelet count||platelet crit	5	EFO:0005036||EFO:0007841	2
9044	2:111868691:A_T	111868691	IL12A_IL12B|IL12B|KIT	4	trans	trans - pathway	systemic.pleiotropy	1.06075|0.8745	BCL2L11|ACOXL	asthma||basophil count, eosinophil count||BMI-adjusted hip circumference||BMI-adjusted waist circumference||BMI-adjusted waist-hip ratio||childhood onset asthma||cholesterol:total lipids ratio, high density lipoprotein cholesterol measurement||cholesteryl esters:total lipids ratio, high density lipoprotein cholesterol measurement||chronic obstructive pulmonary disease||Churg-Strauss syndrome||eos…	29	EFO:0000400||EFO:0001421||EFO:0003777||EFO:0003892||EFO:0004264||EFO:0004308||EFO:0004342||EFO:0004343||EFO:0004529||EFO:0004582||EFO:0004833||EFO:0004842||EFO:0005091||EFO:0005093||EFO:0005140||EFO:0007987||EFO:0009910||EFO:0010700||EFO:1002018||MONDO:0004979	20
656	9:123937156:A_G	123937156	MEGF9	1	cis	cis	specific	NA	MEGF9		0		0
657	9:130909329:C_T	130909329	LCN2	1	cis	cis	specific	NA	LCN2		0		0
658	9:107774003:C_G	107774003	SOST	1	trans	trans - systemic	specific	0.538	ABCA1		0		0
4980	17:40812065:A_G	40812065	FGF21	1	trans	trans - pathway	systemic.pleiotropy	1.638	TUBG2	BMI-adjusted waist-hip ratio||body fat percentage||body mass index||brain measurement||citrate measurement||coronary artery disease||cortical surface area measurement||diet measurement||Drugs used in diabetes use measurement||Eczematoid dermatitis||educational attainment||leukocyte count||metabolic syndrome||monocyte count||neuroimaging measurement||Parkinson disease||periodontitis||psoriasis, ty…	27	EFO:0000400||EFO:0000589||EFO:0001444||EFO:0004308||EFO:0004324||EFO:0004343||EFO:0004464||EFO:0004529||EFO:0004582||EFO:0004586||EFO:0004764||EFO:0005106||EFO:0005134||EFO:0007010||EFO:0007861||EFO:0009903||EFO:0011015||HP:0011123||MONDO:0000473||MONDO:0100545	20
660	9:136535677:A_G	136535677	TNFRSF11B	2	trans	trans - systemic	specific	1.353	DBH	Calcium channel blocker use measurement||diastolic blood pressure||mean arterial pressure||systolic blood pressure||vanillylmandelate (VMA) measurement||X-12707 measurement||X-13553 measurement	7	EFO:0004325||EFO:0004725||EFO:0007010	3
661	10:51549496:C_T	51549496	CRISP2|MSMB	2	cis	cis	specific	NA	MSMB	cancer||cancer biomarker measurement||obsolete_prostate specific antigen measurement||prostate cancer	4	EFO:0000616||EFO:0001444||EFO:0004624||EFO:0007355	4
5553	5:1287194:A_G	1287194	CD84|FLT3LG|LCN2	3	trans	trans - pathway	systemic.pleiotropy	1.01766666666667	TERT	cancer||colorectal cancer||colorectal cancer, colorectal adenoma||eosinophil count||eosinophil percentage of leukocytes||erythrocyte count||keratinocyte carcinoma||leukocyte count||lower urinary tract symptom, benign prostatic hyperplasia||lung adenocarcinoma||lung carcinoma||lymphocyte percentage of leukocytes||mean corpuscular hemoglobin||mean corpuscular volume||mean platelet volume||mean reti…	27	EFO:0000228||EFO:0000313||EFO:0000616||EFO:0000701||EFO:0001071||EFO:0001444||EFO:0002427||EFO:0003765||EFO:0004142||EFO:0004306||EFO:0004554||EFO:0004586||EFO:0004587||EFO:0004833||EFO:0004842||EFO:0005036||EFO:0007009||EFO:0007987||EFO:0009260||EFO:0010700	20
449	1:150728676:C_T	150728676	CD83|EBI3_IL27|TNFSF12	4	trans	trans - pathway	systemic.pleiotropy	2.024|1.86125|1.483|1.46775|1.32575|1.2795	ARNT|CTSS|GOLPH3L|CTSK|HORMAD1|CERS2	bitter non-alcoholic beverage consumption measurement||body fat percentage, coronary artery disease||cancer||chronotype measurement||coffee consumption measurement||coffee consumption measurement, tea consumption measurement||coronary artery disease||cutaneous melanoma||cutaneous squamous cell carcinoma||fat body mass||forced expiratory volume||JT interval||leukocyte count||lymphocyte count||math…	26	EFO:0000589||EFO:0000616||EFO:0000662||EFO:0000707||EFO:0000756||EFO:0003892||EFO:0003925||EFO:0004302||EFO:0004308||EFO:0004327||EFO:0004529||EFO:0004586||EFO:0004742||EFO:0004833||EFO:0004870||EFO:0005036||EFO:0010089||GO:0007610||MONDO:0000473||MONDO:0021143	20
664	10:71201735:A_T	71201735	HBEGF|IL17RA|NECTIN4|SORT1	4	trans	trans - pathway	specific	1.2045	TSPAN15	venous thromboembolism	1	EFO:0004264	1
665	10:73528898:C_T	73528898	CCL17|CCL28	3	trans	trans - pathway	specific	1.685	C10orf54		0		0
666	10:73641955:C_G	73641955	CD83|EREG|GRN|THPO	5	trans	trans - pathway	specific	1.0808	PSAP		0		0
667	10:80907327:A_C	80907327	GZMB	2	trans	trans - systemic	specific	0.969	ZMIZ1	monocyte count||monocyte percentage of leukocytes	2	EFO:0004308||EFO:0005091	2
668	10:51546580:C_T	51546580	MSMB	1	cis	cis	specific	NA	MSMB		0		0
669	10:33855542:C_T	33855542	NRP1	1	cis	cis	specific	NA	NRP1		0		0
670	10:20205065:G_T	20205065	LIFR|MERTK|NID1|TFPI	4	trans	trans - systemic	specific	0.88425	PLXDC2	partial thromboplastin time||prothrombin time measurement||tissue factor pathway inhibitor measurement	3	EFO:0001444||EFO:0004503	2
671	10:26656047:C_T	26656047	APBB1IP	1	cis	cis	specific	NA	APBB1IP		0		0
672	10:131562193:A_G	131562193	MGMT	1	cis	cis	specific	NA	MGMT	body height	1	EFO:0004324	1
673	11:89141604:C_T	89141604	MERTK|SEMA4C	2	trans	trans - systemic	specific	1.2695	NOX4	body height||homocysteine measurement	2	EFO:0004324||EFO:0005134	2
674	11:95187799:G_T	95187799	KDR	2	trans	trans - systemic	specific	0.438	SESN3		0		0
675	11:96058303:A_G	96058303	SPOCK1	1	trans	trans - systemic	specific	0.739	MAML2	total blood protein measurement	1	EFO:0004503	1
676	11:11312689:C_T	11312689	CD8A	2	trans	trans - systemic	specific	0.907	GALNT18		0		0
677	11:12038874:A_G	12038874	DKK3	1	cis	cis	specific	NA	DKK3		0		0
678	11:12071436:C_T	12071436	MME	1	trans	trans - pathway	specific	1.046	MICAL2	brain measurement||cortical surface area measurement||cortical thickness||serum gamma-glutamyl transferase measurement||triglyceride measurement	5	EFO:0001444||EFO:0004464||EFO:0004529||EFO:0004582	4
679	11:14930058:A_G	14930058	CALCA	1	cis	cis	specific	NA	CALCA	body mass index||vitamin D deficiency||vitamin D measurement	3	EFO:0004324||EFO:0004529||EFO:0005878	3
680	11:32155754:C_T	32155754	CRELD2|LRPAP1	2	trans	trans - systemic	specific	1.1155	RCN1		0		0
681	11:32874534:C_T	32874534	CDHR5	1	trans	trans - systemic	specific	1.012	PRRG4	Inguinal hernia	1	HP:0004299	1
682	11:32916005:A_G	32916005	CCN4|CDHR5|EDAR	3	trans	trans - systemic	specific	1.56366666666667	QSER1	platelet count||prostate carcinoma	2	EFO:0000313||EFO:0005036	2
683	11:33708184:C_T	33708184	CD59	1	cis	cis	specific	NA	CD59		0		0
684	11:33722458:C_G	33722458	CD59	1	cis	cis	specific	NA	CD59		0		0
685	11:35564130:C_T	35564130	PAMR1	1	cis	cis	specific	NA	PAMR1		0		0
9252	6:43805362:A_T	43805362	CD38|TSHB	2	trans	trans - pathway	systemic.pleiotropy	0.666	VEGFA	abdominal:gluteofemoral adipose tissue ratio measurement||blood urea nitrogen measurement||BMI-adjusted hip circumference||BMI-adjusted waist circumference||BMI-adjusted waist-hip ratio||creatinine measurement||creatinine measurement, chronic kidney disease||creatinine measurement, glomerular filtration rate||diastolic blood pressure||erythrocyte count||glomerular filtration rate||glucose measure…	26	EFO:0000400||EFO:0001444||EFO:0004306||EFO:0004325||EFO:0004342||EFO:0004343||EFO:0004503||EFO:0004529||EFO:0004586||EFO:0004725||EFO:0004742||EFO:0004764||EFO:0005093||EFO:0005116||EFO:0006842||EFO:0007861||EFO:0007987||EFO:0009795||EFO:0010700||EFO:1000627	20
6314	14:68749927:A_G	68749927	IL12A_IL12B|IL12B	3	trans	trans - pathway	systemic.pleiotropy	0.784	RAD51B	age of onset of childhood onset asthma||age-related macular degeneration||age-related macular degeneration, COVID-19||allergic disease||allergic disease, age at onset||anthropometric measurement||asthma||asthma, allergic disease||atrophic macular degeneration, age-related macular degeneration, wet macular degeneration||autoimmune thyroid disease||body height||childhood onset asthma||cortical surf…	25	EFO:0000246||EFO:0000400||EFO:0001444||EFO:0004324||EFO:0004464||EFO:0004731||EFO:0005140||EFO:0007010||EFO:0007841||EFO:0008521||EFO:0009534||EFO:0600002||EFO:1000627||EFO:1002003||EFO:1002018||MONDO:0004979||MONDO:0019118||MONDO:0020753||OBA:2001001||PATO:0000070	20
688	11:48483803:A_T	48483803	GAS6	1	trans	trans - pathway	specific	0.6|0.582	OR4A47|OR4C5	body mass index||red blood cell density measurement||triglyceride measurement||type 2 diabetes mellitus	4	EFO:0000400||EFO:0004324||EFO:0004529||EFO:0005047	4
689	11:6429552:A_G	6429552	SMPD1	1	cis	cis	specific	NA	SMPD1		0		0
337	6:410417:A_G	410417	FCRL5	1	trans	trans - systemic	systemic.pleiotropy	1.085	IRF4	age of onset of childhood onset asthma||anti-Epstein Barr virus antibody measurement||autoimmune thyroid disease||balding measurement||celiac disease||childhood onset asthma||chronic lymphocytic leukemia||eosinophil count||hair color||hypothyroidism||leukocyte count||lymphocyte count||lymphocyte measurement||lymphocyte percentage of leukocytes||lymphoid leukemia||monocyte percentage of leukocytes…	20	EFO:0000400||EFO:0000508||EFO:0000662||EFO:0001642||EFO:0004308||EFO:0004503||EFO:0004586||EFO:0004587||EFO:0004833||EFO:0005038||EFO:0005091||EFO:0005140||EFO:0006843||EFO:0007010||EFO:0007821||EFO:0007987||EFO:0009714||EFO:1000627||MONDO:0004979||OBA:2001001	20
691	11:2223474:C_T	2223474	CCL25|SPINK1|TFF3	3	trans	trans - pathway	specific	0.601|0.600333333333333|0.6|0.6|0.6|0.584333333333333|0.574666666666667	IGF2|ASCL2|INS|INS-IGF2|TH|C11orf21|TSPAN32		0		0
692	11:11169868:A_C	11169868	GFRA3	1	trans	trans - systemic	specific	0.489	GALNT18		0		0
693	12:8398514:C_T	8398514	CLEC4A	1	cis	cis	specific	NA	CLEC4A	gut microbiome measurement	1	EFO:0007882	1
10397	6:160751531:G_T	160751531	LGALS4	1	trans	trans - systemic	systemic.pleiotropy	0.823|0.782	SLC22A3|SLC22A2	Agents acting on the renin-angiotensin system use measurement||aging||Antithrombotic agent use measurement||aortic stenosis||apolipoprotein A 1 measurement, apolipoprotein B measurement||aspirin use measurement||Beta blocking agent use measurement||cholesterol:total lipids ratio, high density lipoprotein cholesterol measurement||cholesterol:total lipids ratio, intermediate density lipoprotein mea…	131	BFO:0000016||EFO:0000589||EFO:0001444||EFO:0003777||EFO:0004300||EFO:0004529||EFO:0004530||EFO:0004639||EFO:0005105||EFO:0005110||EFO:0005278||EFO:0005680||EFO:0007010||EFO:0007012||EFO:0009531||EFO:0010351||EFO:0010733||GO:0032502||MONDO:0000473	19
695	12:8605262:C_T	8605262	CLEC6A	1	cis	cis	specific	NA	CLEC6A		0		0
4719	10:94839642:A_G	94839642	CA14|CCL24|CD300LG|CD83|CX3CL1|FCN2|IL1RL2|LDLR|NTF3|PLXNB2|SCARB2|TGFBR2|TIMD4|TIMP4|TNFRSF21	17	trans	trans - pathway	unspecific.pleiotropy	0.743	CYP26A1	Agents acting on the renin-angiotensin system use measurement||apolipoprotein A 1 measurement, apolipoprotein B measurement||bilirubin measurement||blood urea nitrogen measurement||brain connectivity measurement||cholesterol esters in large VLDL measurement||cholesterol esters in medium VLDL measurement||cholesterol:total lipids ratio, high density lipoprotein cholesterol measurement||cholesteryl…	80	EFO:0001444||EFO:0004325||EFO:0004346||EFO:0004503||EFO:0004529||EFO:0004530||EFO:0004582||EFO:0004639||EFO:0004725||EFO:0004742||EFO:0005036||EFO:0005091||EFO:0005110||EFO:0005116||EFO:0005278||EFO:0007010||EFO:0008317||EFO:0009795||EFO:0010089||EFO:0011008||MONDO:0002525	21
5164	22:30529631:A_C	30529631	CCL19|CCL21|CR2|CXCL13|FCAR|FCRL2|FCRL5|LY9|SLAMF7|TNFRSF13B	12	trans	trans - pathway	unspecific.pleiotropy	0.996166666666667|0.830833333333333	HORMAD2|MTMR3	alcohol consumption measurement||appendicular lean mass||body height||body surface area||body weight||Crohn's disease||cup-to-disc ratio measurement||diet measurement||disorder of pharynx||free cholesterol:total lipids ratio, high density lipoprotein cholesterol measurement||Hashimoto's thyroiditis||hypothyroidism||IGA glomerulonephritis||inflammatory bowel disease||kidney disease||lean body mass…	30	EFO:0000313||EFO:0000508||EFO:0000684||EFO:0001444||EFO:0003767||EFO:0004302||EFO:0004306||EFO:0004308||EFO:0004324||EFO:0004503||EFO:0004529||EFO:0004587||EFO:0004833||EFO:0005140||EFO:0006936||EFO:0007010||EFO:0009690||EFO:0009903||EFO:0010700||EFO:1000627||MONDO:0002462	21
7935	10:102075479:A_G	102075479	CNTN1|DPEP1|FOLR3|GFRA2|THY1|TYRO3	6	trans	trans - pathway	unspecific.pleiotropy	0.870333333333333|0.787	SCD|PKD2L1	1-(1-enyl-palmitoyl)-2-palmitoleoyl-GPC (P-16:0/16:1) measurement||1-(1-enyl-stearoyl)-2-arachidonoyl-GPC (P-18:0/20:4) measurement||1-(1-enyl-stearoyl)-2-oleoyl-GPC (P-18:0/18:1) measurement||1-palmitoleoyl-GPC (16:1) measurement||1-palmitoleoylglycerol (16:1) measurement||2-palmitoleoyl-GPC (16:1) measurement||5-dodecenoate 12:1n7 measurement||5-dodecenoylcarnitine (C12:1) measurement||9-hydrox…	57	EFO:0001444||EFO:0003923||EFO:0004308||EFO:0004324||EFO:0004325||EFO:0004342||EFO:0004516||EFO:0004529||EFO:0004530||EFO:0004725||EFO:0005036||EFO:0005110||EFO:0005112||EFO:0005134||EFO:0005192||EFO:0005278||EFO:0010224||EFO:0010351||MONDO:0000473||OBA:2045031||PATO:0000070	21
699	12:8665760:A_G	8665760	CLEC4D	1	cis	cis	specific	NA	CLEC4D		0		0
700	12:26493814:C_T	26493814	CDCP1|CHIT1	2	trans	trans - pathway	specific	0.774	ITPR2		0		0
701	12:27010517:A_G	27010517	TFPI2	1	trans	trans - systemic	specific	0.596|0.582|0.539|0.538	ASUN|FGFR1OP2|ITPR2|TM7SF3	body height	1	EFO:0004324	1
702	20:4804131:A_C	4804131	RASSF2	1	cis	cis	specific	NA	RASSF2		0		0
703	12:10231393:C_T	10231393	CLEC1A|CLEC7A	2	cis	cis	specific	NA	CLEC7A		0		0
704	12:10280852:A_C	10280852	CLEC7A	1	cis	cis	specific	NA	CLEC7A		0		0
705	12:10282736:C_T	10282736	CLEC7A	1	cis	cis	specific	NA	CLEC7A		0		0
706	12:10310471:A_T	10310471	OLR1	1	cis	cis	specific	NA	OLR1		0		0
707	12:11433795:C_G	11433795	CST5	1	trans	trans - pathway	specific	1.188|1.036|0.982	TAS2R14|PRR4|TAS2R10		0		0
708	12:7689893:C_T	7689893	CD163|EZR|FOLR3|KLK14|KLK8|LAMA4|LGALS3|MMP7|SOD2|TNFSF13B	11	cis	cis	protein.pleiotropy	NA	CD163	body height||L lactate dehydrogenase measurement||triglyceride measurement	3	EFO:0004324||EFO:0004503||EFO:0004529	3
709	12:7724875:C_T	7724875	MMP12	2	trans	trans - systemic	specific	0.591|0.586|0.55|0.534	APOBEC1|CD163|GDF3|CD163L1		0		0
710	12:7733226:A_G	7733226	CD163|FBP1|FOLR3|GZMA|NADK|SOD2|TCN2	8	cis	cis	protein.pleiotropy	NA	CD163	body height	1	EFO:0004324	1
711	12:8141020:G_T	8141020	CCL28|ENO2|MMP1|SPRY2	4	trans	trans - pathway	specific	0.734	FOXJ2	body height||mean platelet volume||platelet count	3	EFO:0004324||EFO:0005036	2
712	16:89922485:C_T	89922485	KIT	1	trans	trans - pathway	specific	0.841|0.789	MC1R|SPIRE2	platelet component distribution width	1	EFO:0005036	1
7687	17:67249711:C_T	67249711	CNTN4|ENG|TNXB|WFIKKN1	4	trans	trans - pathway	systemic.pleiotropy	1.069	ABCA5	antihyperlipidemic drug use measurement||apolipoprotein A 1 measurement, apolipoprotein B measurement||appendicular lean mass||calcium measurement||central corneal thickness||cholesterol:total lipids ratio, cholesteryl esters:total lipids ratio||cholesterol:total lipids ratio, high density lipoprotein cholesterol measurement||cholesterol:total lipids ratio, low density lipoprotein cholesterol mea…	90	EFO:0001444||EFO:0004302||EFO:0004306||EFO:0004461||EFO:0004503||EFO:0004529||EFO:0004530||EFO:0004639||EFO:0004725||EFO:0004731||EFO:0004742||EFO:0005036||EFO:0005105||EFO:0005192||EFO:0005278||EFO:0007010||EFO:0008317||EFO:0010351||EFO:0010968	19
714	12:124852609:C_T	124852609	MFGE8|MME|NT5E|SIGLEC1	4	trans	trans - pathway	specific	0.98625	NCOR2	cholesteryl ester measurement, very low density lipoprotein cholesterol measurement||free cholesterol measurement, very low density lipoprotein cholesterol measurement||mean corpuscular volume||monocyte count||platelet component distribution width||serum gamma-glutamyl transferase measurement||total cholesterol measurement, very low density lipoprotein cholesterol measurement||very low density li…	10	EFO:0004306||EFO:0004308||EFO:0004529||EFO:0004582||EFO:0005036	5
715	9:133050954:C_T	133050954	DLK1|SMOC2	2	trans	trans - systemic	specific	1.005	HMCN2	Hernia||Inguinal hernia||posterior thigh muscle fat infiltration measurement	3	EFO:0020900||HP:0003549||HP:0004299	3
716	9:95896586:C_G	95896586	NINJ1	1	cis	cis	specific	NA	NINJ1	body height||citrate measurement	2	EFO:0001444||EFO:0004324	2
717	12:657404:A_G	657404	AGER	1	trans	trans - systemic	specific	1.086	B4GALNT3		0		0
718	12:5405457:C_T	5405457	NTF3	1	cis	cis	specific	NA	NTF3		0		0
719	12:5430651:A_C	5430651	NTF3	1	cis	cis	specific	NA	NTF3		0		0
720	12:5546466:C_T	5546466	NTF3	1	cis	cis	specific	NA	NTF3		0		0
721	12:707210:A_G	707210	DSG4	1	trans	trans - systemic	specific	1.014	NINJ2		0		0
722	12:6705937:G_T	6705937	CD27	2	cis	cis	specific	NA	CD27		0		0
723	12:120146925:A_G	120146925	PRKAB1	1	cis	cis	specific	NA	PRKAB1	basophil count||mitochondrial DNA measurement||mitochondrial heteroplasmy measurement||myeloid white cell count||neutrophil count	5	EFO:0001444||EFO:0004308||EFO:0006312||EFO:0007987	4
724	12:121058539:A_C	121058539	PXN	1	cis	cis	specific	NA	PXN		0		0
2002	1:154418879:C_T	154418879	CALCA|IL6|LRIG1|OSMR	8	trans	trans - interaction	unspecific.pleiotropy	1.765125	IL6R	Abdominal Aortic Aneurysm||allergic disease||angina pectoris||ankylosing spondylitis||asthma||atopic eczema||bilirubin measurement||coronary artery disease||Eczematoid dermatitis||Eczematoid dermatitis, allergic rhinitis||large artery stroke||leukocyte count||mean corpuscular hemoglobin||mean corpuscular volume||mean platelet volume||monocyte count||monocyte percentage of leukocytes||mosquito bit…	23	EFO:0000685||EFO:0001444||EFO:0001666||EFO:0004306||EFO:0004308||EFO:0004461||EFO:0004586||EFO:0005036||EFO:0005091||EFO:0005140||EFO:0005192||EFO:0008376||EFO:0008521||EFO:1002003||EFO:1002018||HP:0001626||HP:0011123||MONDO:0000473||MONDO:0002406||MONDO:0024355	20
2315	4:103412345:G_T	103412345	CA3|CLEC5A|CPXM1|GZMA|IL5RA|SELE	7	trans	trans - pathway	unspecific.pleiotropy	1.31242857142857	NFKB1	allergic rhinitis||allergic sensitization measurement||asthma, Eczematoid dermatitis, allergic rhinitis||basophil count||basophil percentage of leukocytes||body height||disorder of pharynx||lymphocyte measurement||lymphocyte percentage of leukocytes||mean corpuscular hemoglobin||mean corpuscular volume||mean reticulocyte volume||membranous glomerulonephritis||monocyte count||monocyte percentage o…	25	EFO:0000684||EFO:0001444||EFO:0003086||EFO:0003872||EFO:0004306||EFO:0004308||EFO:0004324||EFO:0004503||EFO:0004587||EFO:0004833||EFO:0005090||EFO:0005091||EFO:0007008||EFO:0007987||EFO:0008521||EFO:0009534||EFO:0010700||EFO:1002018||HP:0000153||MONDO:0002462	20
5396	8:116661174:A_C	116661174	GRN|LDLR	2	trans	trans - systemic	systemic.pleiotropy	0.8695	TRPS1	body fat percentage||body mass index||body surface area||bone density||cholesteryl ester measurement||cholesteryl ester measurement, very low density lipoprotein cholesterol measurement||choline measurement||chronotype measurement||eosinophil measurement||erythrocyte count||esterified cholesterol measurement, intermediate density lipoprotein measurement||esterified cholesterol measurement, low de…	60	EFO:0001444||EFO:0003923||EFO:0004302||EFO:0004306||EFO:0004324||EFO:0004503||EFO:0004516||EFO:0004529||EFO:0004530||EFO:0004639||EFO:0004870||EFO:0005105||EFO:0005106||EFO:0005110||EFO:0005680||EFO:0007010||EFO:0008317||EFO:0010700||EFO:0010968	19
728	12:109860259:A_G	109860259	MVK	1	cis	cis	specific	NA	MVK		0		0
729	12:110046648:A_G	110046648	MVK	1	cis	cis	specific	NA	MVK	coronary artery disease	1	MONDO:0000473	1
730	17:37380642:G_T	37380642	ERBB2	1	cis	cis	specific	NA	ERBB2	wellbeing measurement, alcohol consumption measurement	1	EFO:0001444	1
731	12:118518801:A_T	118518801	TNFRSF4	2	trans	trans - systemic	specific	1.019	VSIG10		0		0
732	13:108874603:G_T	108874603	CR2|FCER2|FCRL1|FCRL2|FCRL5|LTA|TNFRSF13B|TNFRSF13C|TNFRSF9|TNFSF13B	11	cis	cis	protein.pleiotropy	NA	TNFSF13B	neutropenia, leukopenia, chemotherapy-induced cytotoxicity measurement	1	MONDO:0004805	1
733	15:50437494:C_T	50437494	CEACAM8	1	trans	trans - pathway	specific	1.449|1.024	ATP8B4|SLC27A2		0		0
734	15:60941324:G_T	60941324	RGMA	1	trans	trans - systemic	specific	0.953	RORA	erythrocyte count	1	EFO:0004306	1
735	15:70035405:C_T	70035405	PDCD1	1	trans	trans - pathway	specific	0.48	KIF23	alopecia||rheumatoid arthritis||rheumatoid arthritis, ACPA-positive rheumatoid arthritis, rheumatoid factor seropositivity measurement	3	EFO:0005140||MONDO:0019278	2
736	15:89110835:C_T	89110835	TSHB	1	trans	trans - systemic	specific	0.816	DET1	hormone measurement, thyroid stimulating hormone measurement||macula measurement||retinal layer thickness measurement||retinal nerve fibre layer thickness measurement	4	EFO:0001444||EFO:0004731||EFO:0600002	3
2050	6:130374569:A_G	130374569	ARSA|CTSD|IDUA|NAAA	4	trans	trans - systemic	systemic.pleiotropy	2.0205	L3MBTL3	appendicular lean mass||BMI-adjusted hip circumference||BMI-adjusted waist circumference||BMI-adjusted waist-hip ratio||body composition measurement||body height||body mass index||body surface area||body weight||breast carcinoma||calcium measurement||cholesterol:total lipids ratio, high density lipoprotein cholesterol measurement||cholesteryl ester measurement, chylomicron measurement, very low d…	48	EFO:0000246||EFO:0000313||EFO:0001444||EFO:0003923||EFO:0004302||EFO:0004306||EFO:0004308||EFO:0004324||EFO:0004342||EFO:0004343||EFO:0004503||EFO:0004529||EFO:0004582||EFO:0004742||EFO:0005093||EFO:0010700||EFO:0011008||EFO:1000143||MONDO:0004790	19
738	16:11455169:C_G	11455169	CRTAM|VCAM1	3	trans	trans - pathway	specific	0.977|0.814333333333333	ENSG00000188897|RMI2		0		0
5216	1:114377568:A_G	114377568	CCL19|CD5|COL1A1|CRTAM|CXCL10|CXCL16|CXCL9|IL10|IL12A_IL12B|IL12B|PDCD1|SPP1	20	trans	trans - pathway	unspecific.pleiotropy	0.90275	PTPN22	aging||autoimmune thyroid disease||autoimmune thyroid disease, Hashimoto's thyroiditis, Graves disease||autoimmune thyroid disease, type 1 diabetes mellitus||basal cell carcinoma||breast carcinoma||coronary artery disease||Crohn's disease||Drugs used in diabetes use measurement||Genetic chronic primary adrenal insufficiency||granulocyte count||Graves disease||Hashimoto's thyroiditis||hyperthyroid…	40	EFO:0000313||EFO:0000400||EFO:0000508||EFO:0000540||EFO:0001444||EFO:0003086||EFO:0003767||EFO:0004300||EFO:0004308||EFO:0004586||EFO:0005140||EFO:0006812||EFO:0006846||EFO:0007010||EFO:0007987||EFO:0007988||EFO:1000627||GO:0032502||MONDO:0000473||Orphanet:183637	20
740	16:57640966:C_T	57640966	ADGRG1	2	cis	cis	specific	NA	ADGRG1		0		0
741	16:4600665:A_G	4600665	HMOX2	1	cis	cis	specific	NA	HMOX2		0		0
742	2:20370641:A_C	20370641	CLSTN2|HGF|HS3ST3B1|HS6ST1|NRP1|PTPRF|SDC1|SMOC1	10	cis	cis	unspecific.pleiotropy	NA	SDC1	BMI-adjusted hip circumference||cholesterol:total lipids ratio, high density lipoprotein cholesterol measurement||cholesteryl ester measurement, high density lipoprotein cholesterol measurement||cholesteryl ester measurement, intermediate density lipoprotein measurement||cholesteryl ester measurement, very low density lipoprotein cholesterol measurement||cholesteryl esters:total lipids ratio, hig…	52	EFO:0001444||EFO:0004529||EFO:0004530||EFO:0004639||EFO:0004742||EFO:0005093||EFO:0005105||EFO:0005110||EFO:0005680||EFO:0010968	10
6306	11:47255317:A_G	47255317	CCL24|CD209	2	trans	trans - pathway	systemic.pleiotropy	1.012|0.8565|0.847|0.847|0.8405|0.8195	DDB2|ACP2|MADD|NR1H3|SLC39A13|MYBPC3	anti-NMDA receptor encephalitis||blood urea nitrogen measurement||body height||body mass index||cholesterol:total lipids ratio, high density lipoprotein cholesterol measurement||cholesterol:total lipids ratio, low density lipoprotein cholesterol measurement||cholesteryl ester measurement||cholesteryl ester measurement, high density lipoprotein cholesterol measurement||cholesteryl esters:total lip…	40	EFO:0001444||EFO:0003925||EFO:0004324||EFO:0004325||EFO:0004529||EFO:0004530||EFO:0004587||EFO:0004639||EFO:0004725||EFO:0004731||EFO:0004742||EFO:0004870||EFO:0005278||EFO:0006848||EFO:0009795||EFO:0010968||MONDO:0000473||MONDO:0002050||MONDO:0019956	19
6891	19:33891013:A_T	33891013	IGFBP2|RET|TIMP4	3	trans	trans - pathway	systemic.pleiotropy	1.00433333333333	PEPD	anterior thigh muscle fat infiltration measurement||apolipoprotein A 1 measurement, apolipoprotein B measurement||appendicular lean mass||BMI-adjusted waist-hip ratio||body composition measurement||body mass index||cholesterol:total lipids ratio, high density lipoprotein cholesterol measurement||Drugs used in diabetes use measurement||leukocyte count||lymphocyte count||monocyte percentage of leuk…	39	EFO:0000400||EFO:0001444||EFO:0004302||EFO:0004308||EFO:0004324||EFO:0004325||EFO:0004343||EFO:0004503||EFO:0004529||EFO:0004530||EFO:0004586||EFO:0004639||EFO:0005091||EFO:0005278||EFO:0007010||EFO:0007861||EFO:0007987||EFO:0008317||EFO:0020900	19
5426	6:34580221:C_T	34580221	CLMP	1	trans	trans - systemic	systemic.pleiotropy	2.592|2.127|1.848	C6orf106|UHRF1BP1|SNRPC	Back pain||BMI-adjusted hip circumference||BMI-adjusted waist-hip ratio||body height||body mass index||cholesteryl ester measurement, high density lipoprotein cholesterol measurement||coronary artery disease||educational attainment||free cholesterol measurement, high density lipoprotein cholesterol measurement||free cholesterol:total lipids ratio, high density lipoprotein cholesterol measurement|…	32	EFO:0000313||EFO:0000508||EFO:0001444||EFO:0003843||EFO:0003892||EFO:0004302||EFO:0004324||EFO:0004343||EFO:0004529||EFO:0004764||EFO:0005036||EFO:0005093||EFO:0005140||EFO:0005192||EFO:0006812||EFO:0007010||EFO:0008568||EFO:1000627||MONDO:0000473	19
746	17:62392403:G_T	62392403	PECAM1	1	cis	cis	specific	NA	PECAM1	coronary artery disease||diastolic blood pressure||mean platelet volume||myocardial infarction||pulse pressure measurement||systolic blood pressure	6	EFO:0004325||EFO:0005036||EFO:0005278||MONDO:0000473||MONDO:0024643	5
747	17:48877143:A_G	48877143	WFIKKN2	1	cis	cis	specific	NA	WFIKKN2		0		0
6929	8:11828200:C_T	11828200	FUT3_FUT5	1	trans	trans - pathway	systemic.pleiotropy	0.869|0.824|0.738	DEFB136|FAM167A|DEFB135	aortic measurement||appendicular lean mass||autoimmune thyroid disease||Barrett's esophagus||BMI-adjusted waist circumference||BMI-adjusted waist-hip ratio||body height||body mass index||brain connectivity measurement||corneal endothelial cell measurement||diastolic blood pressure||Diuretic use measurement||esophageal adenocarcinoma, Barrett's esophagus||fat body mass||fatty acid measurement||fre…	31	EFO:0000228||EFO:0004298||EFO:0004302||EFO:0004308||EFO:0004324||EFO:0004325||EFO:0004327||EFO:0004342||EFO:0004343||EFO:0004346||EFO:0004529||EFO:0004731||EFO:0005035||EFO:0005036||EFO:0005140||EFO:0005278||EFO:0006848||EFO:0007010||EFO:0009544	19
749	18:19018225:C_G	19018225	RGMA	1	trans	trans - pathway	specific	0.951|0.788	GREB1L|ESCO1	body height	1	EFO:0004324	1
750	19:38732583:C_T	38732583	BCL2L11|PRSS8	2	trans	trans - pathway	specific	1.138|1.1295	C19orf33|SPINT2	aspartate aminotransferase to alanine aminotransferase ratio||cortical surface area measurement	2	EFO:0004464||EFO:0006845	2
751	19:39397697:C_T	39397697	SIRT2	1	cis	cis	specific	NA	SIRT2		0		0
752	19:44508514:A_T	44508514	PVR	1	trans	trans - interaction	specific	1.064	ZNF230		0		0
753	19:52298490:C_T	52298490	SMOC2	1	trans	trans - systemic	specific	1.091|1.015|0.865	FPR3|FPR1|ZNF649	electrocardiography||eosinophil count||eosinophil percentage of leukocytes||neutrophil percentage of granulocytes||neutrophil percentage of leukocytes	5	EFO:0004311||EFO:0004833||EFO:0004842||EFO:0007987	4
754	19:36377887:C_T	36377887	CDH1|CDH3|DLL1|DSC2|DSG3|EPHB4|EPHB6|IFNLR1|KIRREL2|LTBR|NECTIN2|NECTIN4|THBD|TNFRSF1A|TNFRSF1B	15	cis	cis	protein.pleiotropy	NA	KIRREL2		0		0
755	19:3369572:G_T	3369572	FCRL2|IL5RA	2	trans	trans - pathway	specific	1.019	NFIC	age of onset of childhood onset asthma||JT interval||QT interval	3	EFO:0004327||OBA:2001001	2
756	19:14651886:A_C	14651886	DNAJB1	1	cis	cis	specific	NA	DNAJB1		0		0
757	19:16434454:A_G	16434454	GZMB	2	trans	trans - systemic	specific	0.979	KLF2	body height||heel bone mineral density	2	EFO:0003923||EFO:0004324	2
4107	5:141526057:A_C	141526057	ASGR1|LGMN|TPP1	3	trans	trans - pathway	systemic.pleiotropy	1.62	NDFIP1	adult onset asthma||age of onset of asthma||age of onset of childhood onset asthma||asthma||asthma, Eczematoid dermatitis, allergic rhinitis||basophil count||basophil count, eosinophil count||body height||childhood onset asthma||Crohn's disease||Eczematoid dermatitis, allergic rhinitis||eosinophil count||eosinophil percentage of granulocytes||eosinophil percentage of leukocytes||granulocyte count…	29	EFO:0003767||EFO:0004306||EFO:0004324||EFO:0004586||EFO:0004587||EFO:0004833||EFO:0004842||EFO:0005036||EFO:0005140||EFO:0005774||EFO:0007010||EFO:0007987||EFO:0007988||EFO:0008521||EFO:0009534||EFO:1002018||MONDO:0004979||OBA:2001001||OBA:2020000	19
5395	8:116655092:A_T	116655092	AGR3|ANGPT2|CCL13|CCL24|CCL8|CD163|GAS6|HMOX1|IL2RA|LGALS3|LGMN|TIMD4	15	trans	trans - systemic	unspecific.pleiotropy	0.869266666666667	TRPS1	body fat percentage||body height||body mass index||body surface area||bone density||cholesteryl ester measurement||cholesteryl ester measurement, very low density lipoprotein cholesterol measurement||choline measurement||chronotype measurement||eosinophil measurement||erythrocyte count||esterified cholesterol measurement, intermediate density lipoprotein measurement||esterified cholesterol measur…	63	EFO:0001444||EFO:0003923||EFO:0003925||EFO:0004302||EFO:0004306||EFO:0004324||EFO:0004503||EFO:0004516||EFO:0004529||EFO:0004530||EFO:0004639||EFO:0004870||EFO:0005105||EFO:0005106||EFO:0005110||EFO:0005680||EFO:0007010||EFO:0008317||EFO:0010700||EFO:0010968	20
760	20:36796412:C_T	36796412	TGM2	1	cis	cis	specific	NA	TGM2		0		0
761	14:93571888:A_G	93571888	TSHB	1	trans	trans - systemic	specific	1.104	ITPK1	glomerular filtration rate||goiter	2	EFO:0004742||EFO:1000627	2
4742	9:136132516:A_G	136132516	ACVRL1|BMP4	2	trans	trans - pathway	systemic.pleiotropy	0.9495	OBP2B	appendicular lean mass||aspartate aminotransferase to alanine aminotransferase ratio||blood urea nitrogen measurement||cancer biomarker measurement||cup-to-disc ratio measurement||endothelial growth factor measurement, angiopoietin-2 receptor measurement||erythrocyte count||erythrocyte measurement||granulocyte percentage of myeloid white cells||hematocrit||hemoglobin measurement, mean corpuscular…	28	EFO:0000684||EFO:0001421||EFO:0001444||EFO:0004264||EFO:0004302||EFO:0004306||EFO:0004503||EFO:0004725||EFO:0004731||EFO:0004833||EFO:0005036||EFO:0005192||EFO:0005278||EFO:0006845||EFO:0006936||EFO:0007987||EFO:0009795||EFO:0010700||MONDO:0005041	19
763	4:119726733:G_T	119726733	CTSF|GUSB|IDUA|SMPD1	4	trans	trans - pathway	specific	1.4045	SEC24D	body height||corneal resistance factor	2	EFO:0004324||EFO:0004731	2
764	4:157105826:C_T	157105826	CTSO|PDGFC	2	cis	cis	specific	NA	CTSO	body height	1	EFO:0004324	1
765	1:110376333:A_G	110376333	WIF1	1	trans	trans - pathway	specific	1.011	CSF1	monocyte count	1	EFO:0004308	1
766	1:111009031:A_G	111009031	PROK1	1	cis	cis	specific	NA	PROK1		0		0
767	9:95902595:A_G	95902595	DDC	1	trans	trans - pathway	specific	1.578	NINJ1		0		0
768	1:109817245:C_T	109817245	CDH2	1	trans	trans - pathway	specific	1.902|1.648	PSRC1|CELSR2	coronary artery disease	1	MONDO:0000473	1
3337	19:18384544:C_T	18384544	FLT3LG	1	trans	trans - pathway	systemic.pleiotropy	1.667	KIAA1683	anterior thigh muscle fat infiltration measurement||appendicular lean mass||autoimmune thyroid disease||BMI-adjusted waist circumference||BMI-adjusted waist-hip ratio||body composition measurement||body fat percentage||central corneal thickness||corneal resistance factor||glomerular filtration rate||granulocyte percentage of myeloid white cells||intraocular pressure measurement||lymphocyte percen…	25	EFO:0001444||EFO:0004302||EFO:0004308||EFO:0004324||EFO:0004342||EFO:0004343||EFO:0004529||EFO:0004587||EFO:0004731||EFO:0004742||EFO:0004764||EFO:0005091||EFO:0005106||EFO:0005140||EFO:0007010||EFO:0007861||EFO:0007987||EFO:0020900||GO:0007610	19
770	12:89824040:C_T	89824040	DSG3	1	trans	trans - systemic	specific	0.779	POC1B		0		0
771	12:91127845:A_G	91127845	DSG3|DSG4|FABP9	3	trans	trans - systemic	specific	0.455333333333333	CCER1	appendicular lean mass||body height||hematocrit||red blood cell density measurement||synophrys measurement	5	EFO:0004302||EFO:0004324||EFO:0004503||EFO:0005047||EFO:0007821	5
772	19:6060731:C_T	6060731	MMP1	1	trans	trans - pathway	specific	0.988|0.906	RFX2|ACSBG2	body height||platelet component distribution width	2	EFO:0004324||EFO:0005036	2
773	17:7063650:C_T	7063650	ACP5|ADAM15|ADAM23|ADAM8|ADAMTS15|ADGRE2|ADGRE5|ADGRG1|ADGRG2|ALCAM|AMIGO2|ANGPT2|ANGPTL1|ANGPTL7|ANPEP|AOC3|ASGR1|AXL|BMP4|BMP6|BST1|CA12|CCDC80|CCL25|CCN1|CCN4|CD109|CD163|CD200R1|CD244|CD28|CD300C|CD33|CD48|CD58|CD6|CD74|CD79B|CD83|CDCP1|CDH1|CDH17|CDH5|CDH6|CDON|CEACAM1|CEACAM5|CHL1|CHRDL2|CLEC1A|CLUL1|CNTN1|CNTN2|CNTN4|CNTN5|COMP|CPM|CR2|CRTAM|CSF2RA|CTRC|DDR1|DKK3|DNER|DPEP1|DPEP2|DSC2|DSG3…	231	cis	cis	protein.pleiotropy	NA	ASGR1	antihyperlipidemic drug use measurement||cholesterol:total lipids ratio, high density lipoprotein cholesterol measurement||cholesteryl ester measurement||cholesteryl ester measurement, high density lipoprotein cholesterol measurement||cholesteryl ester measurement, low density lipoprotein cholesterol measurement||free cholesterol measurement, high density lipoprotein cholesterol measurement||free…	31	EFO:0004529||EFO:0004639||EFO:0005664||EFO:0007010	4
774	12:94774519:A_G	94774519	CR2	1	trans	trans - pathway	specific	1.867	CCDC41	chloride measurement||sodium measurement||vital capacity	3	EFO:0001444||EFO:0003892	2
775	12:102093474:C_T	102093474	DPP7	1	trans	trans - systemic	specific	1.279|1.129	GNPTAB|CHPT1		0		0
776	12:102080834:A_C	102080834	ARSA|CTSD|CTSF|CTSO|GLB1|GUSB|IDUA|NAAA|PRCP|SMPD1	10	trans	trans - systemic	protein.pleiotropy	1.7216	GNPTAB		0		0
777	12:103948997:A_G	103948997	DKK3|NCAN	2	trans	trans - pathway	specific	1.4275	STAB2		0		0
778	12:106670636:A_G	106670636	CKAP4	1	cis	cis	specific	NA	CKAP4	body height	1	EFO:0004324	1
779	7:568137:A_G	568137	PDGFA	1	cis	cis	specific	NA	PDGFA		0		0
780	1:207693563:G_T	207693563	ADGRE2|ADGRE5|CCL2|CLEC4G	5	trans	trans - interaction	specific	1.1832	CR1	pyruvate measurement	1	EFO:0001444	1
781	1:212887313:C_T	212887313	CD207|CDH17	2	trans	trans - pathway	specific	1.9215	NSL1	type 1 diabetes mellitus	1	EFO:0000400	1
7453	2:145726621:A_G	145726621	WFIKKN1	1	trans	trans - systemic	systemic.pleiotropy	0.431	ZEB2	alopecia||aortic stenosis, aortic valve calcification||basal cell carcinoma||body height||brain connectivity measurement||brain measurement||cannabis dependence||central corneal thickness||chin morphology measurement||corneal resistance factor||cortical surface area measurement||cortical thickness||diastolic blood pressure||eye morphology measurement||glomerular filtration rate||hematocrit||myelo…	25	EFO:0000313||EFO:0000400||EFO:0001444||EFO:0003890||EFO:0004308||EFO:0004324||EFO:0004325||EFO:0004346||EFO:0004464||EFO:0004503||EFO:0004731||EFO:0004742||EFO:0005047||EFO:0007841||EFO:0007862||EFO:0009531||EFO:0010948||GO:0007610||MONDO:0019278	19
783	1:8209130:C_T	8209130	CST6	1	trans	trans - pathway	specific	0.517	ERRFI1		0		0
784	19:8788342:C_T	8788342	GNLY	1	trans	trans - pathway	specific	NA	GNLY	body height	1	EFO:0004324	1
1885	2:198847383:C_T	198847383	CXCL16|TNFRSF13B	2	trans	trans - systemic	systemic.pleiotropy	1.1245|0.93	PLCL1|RFTN2	allergic disease||allergic rhinitis||appendicular lean mass||asthma, Eczematoid dermatitis, allergic rhinitis||basal cell carcinoma||BMI-adjusted waist circumference||body mass index||body weight||bone density||chronotype measurement||circadian rhythm||Crohn's disease||dyslexia||electrocardiography||hippocampal volume||insomnia||lean body mass||mean corpuscular hemoglobin||QT interval||rheumatoid…	24	EFO:0000313||EFO:0003767||EFO:0004302||EFO:0004306||EFO:0004311||EFO:0004324||EFO:0004327||EFO:0004342||EFO:0004516||EFO:0004529||EFO:0004870||EFO:0005140||EFO:0006848||EFO:0008521||EFO:0008568||EFO:1002003||EFO:1002018||GO:0008150||MONDO:0001697	19
786	2:120202080:C_T	120202080	CD163	1	trans	trans - pathway	specific	1.678	SCTR		0		0
787	1:11072895:C_T	11072895	ANGPTL7	1	cis	cis	specific	NA	ANGPTL7		0		0
788	1:230647543:C_G	230647543	NRP1	1	trans	trans - systemic	specific	0.536	PGBD5		0		0
789	1:230156061:A_G	230156061	TGFBI	1	trans	trans - systemic	specific	0.545	GALNT2		0		0
790	1:230161993:C_T	230161993	NRP1	1	trans	trans - pathway	specific	0.544	GALNT2		0		0
791	16:30091866:C_T	30091866	SEZ6L2	1	cis	cis	specific	NA	SEZ6L2		0		0
792	1:25355083:A_G	25355083	CD1C	1	trans	trans - systemic	specific	0.556	RUNX3		0		0
793	2:102701713:A_T	102701713	IL1R1	1	cis	cis	specific	NA	IL1R1		0		0
794	11:617854:C_T	617854	CDHR5	1	cis	cis	specific	NA	CDHR5		0		0
795	9:32481601:C_T	32481601	CXCL10|SIGLEC1	2	trans	trans - pathway	specific	1.1065	DDX58		0		0
796	2:60581094:C_T	60581094	CLEC4C|DRAXIN|SIGLEC6	3	trans	trans - pathway	specific	0.541333333333333	BCL11A	chronic obstructive pulmonary disease||monocyte percentage of leukocytes	2	EFO:0005091||EFO:0009910	2
797	2:62531732:A_G	62531732	CD244|CD300C|CD83|CLEC4A|CLEC7A|FCGR3B|PLAU|SIGLEC9|SIRPB1|TNFRSF10C	13	trans	trans - pathway	protein.pleiotropy	0.779538461538461	B3GNT2	neutrophil measurement||testosterone measurement||Thyroid preparation use measurement	3	EFO:0004503||EFO:0004529||EFO:0007010	3
798	22:39498699:C_T	39498699	CD160	1	trans	trans - pathway	specific	1.684	APOBEC3H	body height||leukocyte count||monocyte count	3	EFO:0004308||EFO:0004324||EFO:0004586	3
799	2:79323888:A_G	79323888	REG1A	1	cis	cis	specific	NA	REG1A		0		0
5695	8:126493746:A_G	126493746	CD300LG|CES1|CLEC5A|CTSD|CX3CL1|LPL|TIMD4	7	trans	trans - pathway	unspecific.pleiotropy	0.606571428571429	TRIB1	1-palmitoleoylglycerol (16:1) measurement||1-palmitoyl-2-palmitoleoyl-GPC(16:0/16:1) measurement||aspartate aminotransferase to alanine aminotransferase ratio||bilirubin measurement||BMI-adjusted waist circumference||BMI-adjusted waist-hip ratio||body fat percentage||body height||cholesterol:total lipids ratio, high density lipoprotein cholesterol measurement||cholesterol:total lipids ratio, inte…	66	EFO:0000589||EFO:0001444||EFO:0004306||EFO:0004308||EFO:0004324||EFO:0004342||EFO:0004343||EFO:0004503||EFO:0004529||EFO:0004530||EFO:0004582||EFO:0004639||EFO:0004725||EFO:0004742||EFO:0005106||EFO:0005110||EFO:0006845||EFO:0010351||MONDO:0000473||MONDO:0004790	20
802	11:33779673:A_G	33779673	CD59	1	cis	cis	specific	NA	CD59	body height	1	EFO:0004324	1
803	10:102949821:C_T	102949821	KAZALD1	1	cis	cis	specific	NA	KAZALD1		0		0
804	2:100891973:A_G	100891973	IL1R2	1	trans	trans - systemic	specific	1.083	LONRF2		0		0
805	3:435143:A_G	435143	CHL1	1	cis	cis	specific	NA	CHL1		0		0
806	11:126231810:C_T	126231810	SIGLEC9	1	trans	trans - pathway	specific	2.146	ST3GAL4		0		0
281	9:16911665:A_C	16911665	FASLG|GZMB|KIT|THBD	6	trans	trans - pathway	unspecific.pleiotropy	0.853666666666667	BNC2	actinic keratosis||apolipoprotein A 1 measurement, apolipoprotein B measurement||basal cell carcinoma||diastolic blood pressure, systolic blood pressure||eosinophil count||freckles||hair color||hair colour measurement||keratinocyte carcinoma||low density lipoprotein cholesterol measurement, free cholesterol:total lipids ratio||malignant epithelial tumor of ovary||mean corpuscular volume||non-mela…	30	EFO:0000313||EFO:0000701||EFO:0001444||EFO:0003784||EFO:0004198||EFO:0004306||EFO:0004325||EFO:0004503||EFO:0004529||EFO:0004639||EFO:0005038||EFO:0005278||EFO:0007821||EFO:0007987||EFO:0008317||EFO:0009259||EFO:0009260||EFO:0010700||MONDO:0018364	19
448	10:104373904:A_G	104373904	ANGPT1|CD63|CDH3|CXCL5|CXCL8|LAT2|PDGFA|PDGFB|SERPINE1|SH2B3|ZBTB16	16	trans	trans - pathway	unspecific.pleiotropy	1.1083125|0.9753125|0.9590625|0.891125	SUFU|ACTR1A|TMEM180|TRIM8	allergic disease||allergic disease, age at onset||allergic rhinitis||anthropometric measurement||BMI-adjusted hip circumference||BMI-adjusted waist circumference||BMI-adjusted waist-hip ratio||body height||brain connectivity measurement||diastolic blood pressure||Eczematoid dermatitis, allergic rhinitis||lean body mass||leprosy||leukocyte count||mean corpuscular volume||neutrophil count||optic di…	22	EFO:0000246||EFO:0001444||EFO:0004302||EFO:0004306||EFO:0004324||EFO:0004325||EFO:0004342||EFO:0004343||EFO:0004346||EFO:0004586||EFO:0005093||EFO:0005407||EFO:0005671||EFO:0006936||EFO:0007987||EFO:0008521||EFO:1002003||GO:0007610||MONDO:0020590	19
809	3:5026008:A_G	5026008	IL12A_IL12B|IL12B	3	cis	cis	specific	NA	IL12A_IL12B	atopic eczema||Thyroid preparation use measurement	2	EFO:0007010||MONDO:0002406	2
810	20:30110128:A_G	30110128	CST5|ENTPD6	3	trans	trans - systemic	specific	1.018	HM13		0		0
811	19:8318686:C_T	8318686	TCN2	1	trans	trans - pathway	specific	1.543	CD320	metabolite measurement	1	EFO:0001444	1
812	11:112007619:C_G	112007619	PTS	1	cis	cis	specific	NA	PTS		0		0
813	19:51519354:A_G	51519354	KLK10	1	cis	cis	specific	NA	KLK10		0		0
814	5:53232958:A_G	53232958	FST	1	cis	cis	specific	NA	FST		0		0
815	11:60810157:A_C	60810157	CD6	1	cis	cis	specific	NA	CD6		0		0
816	6:7883468:C_T	7883468	FCN2|GUSB|TXNDC5	3	cis	cis	specific	NA	TXNDC5		0		0
9926	9:22056359:A_G	22056359	DSG4	1	trans	trans - systemic	systemic.pleiotropy	0.841|0.755	CDKN2B|ENSG00000264545	age at onset, glioblastoma multiforme||Antiglaucoma preparations and miotics use measurement||basal cell carcinoma||cancer||central nervous system cancer||central nervous system cancer, glioblastoma multiforme||coronary artery disease||cup-to-disc ratio measurement||glaucoma||keratinocyte carcinoma||low tension glaucoma||macula measurement||mean fractional anisotropy measurement||nasopharyngeal n…	22	EFO:0000246||EFO:0000313||EFO:0000400||EFO:0000616||EFO:0000701||EFO:0001444||EFO:0003966||EFO:0004190||EFO:0004464||EFO:0004731||EFO:0005950||EFO:0006848||EFO:0006936||EFO:0007010||EFO:0009259||EFO:0009260||EFO:1000158||MONDO:0000473||MONDO:0005041	19
818	5:156380067:G_T	156380067	AGR3|APOM|CES2|HAVCR1|HMOX1|LDLR|MFGE8|TIMD4|TMPRSS15	11	cis	cis	unspecific.pleiotropy	NA	HAVCR1	1-stearoyl-2-arachidonoyl-GPE (18:0/20:4) measurement||antihyperlipidemic drug use measurement||apolipoprotein A 1 measurement, apolipoprotein B measurement||cholesterol esters in large VLDL measurement||cholesterol esters in medium VLDL measurement||cholesterol:total lipids ratio, cholesteryl esters:total lipids ratio||cholesterol:total lipids ratio, intermediate density lipoprotein measurement|…	122	EFO:0000589||EFO:0001444||EFO:0004306||EFO:0004308||EFO:0004529||EFO:0004530||EFO:0004639||EFO:0004725||EFO:0005036||EFO:0005105||EFO:0005110||EFO:0005278||EFO:0005680||EFO:0007010||EFO:0008317||EFO:0010351||EFO:0010700||EFO:0010968||MONDO:0002525	19
819	13:109907898:C_T	109907898	AGER|CEACAM5|SFTPD	3	trans	trans - pathway	specific	0.537666666666667	MYO16	FEV/FVC ratio	1	EFO:0003892	1
820	19:50115057:A_G	50115057	IFNL1	1	trans	trans - pathway	specific	2.333	IRF3	autoimmune thyroid disease||glomerular filtration rate||schizophrenia	3	EFO:0004742||EFO:0005140||EFO:0005407	3
821	3:100189650:C_T	100189650	TYRO3	1	trans	trans - systemic	specific	0.597|0.584|0.582|0.536	LNP1|TOMM70A|TMEM45A|NIT2		0		0
822	4:154856300:C_T	154856300	SMAD5	1	trans	trans - systemic	specific	1.178	SFRP2	body height	1	EFO:0004324	1
823	5:158849042:C_T	158849042	IL12B	2	cis	cis	specific	NA	IL12B		0		0
824	8:27846855:A_G	27846855	MATN2	1	trans	trans - systemic	specific	0.971	SCARA5		0		0
825	8:6877468:C_G	6877468	PRTN3	1	trans	trans - pathway	specific	1.018|1.018	DEFA1B|DEFA3	mitochondrial DNA measurement||neutrophil measurement	2	EFO:0001444||EFO:0004503	2
826	14:25060831:C_T	25060831	GZMH	2	cis	cis	specific	NA	GZMH		0		0
10402	17:1978963:A_T	1978963	REG3A	1	trans	trans - pathway	systemic.pleiotropy	1.04|0.931	HIC1|SMG6	attention deficit hyperactivity disorder, substance abuse, antisocial behaviour measurement||bone density||creatinine measurement||glomerular filtration rate||intraocular pressure measurement||mean corpuscular volume||migraine disorder||monocyte count||non-alcoholic fatty liver disease||obsolete_prostate specific antigen measurement||osteoarthritis||platelet count||platelet crit||pulse pressure m…	21	EFO:0001444||EFO:0004264||EFO:0004306||EFO:0004308||EFO:0004325||EFO:0004503||EFO:0004516||EFO:0004624||EFO:0004725||EFO:0004731||EFO:0004742||EFO:0005036||EFO:0005278||EFO:0005671||EFO:0005774||EFO:0005856||EFO:0006848||GO:0007610||MONDO:0004790	19
828	2:135000907:C_T	135000907	CD163|EBI3_IL27|MARCO|SIGLEC1|VCAM1	5	trans	trans - systemic	specific	0.92	MGAT5		0		0
829	7:87704999:A_G	87704999	ADAM22	1	cis	cis	specific	NA	ADAM22	metabolite measurement	1	EFO:0001444	1
830	17:42093512:C_T	42093512	CD300LG	1	cis	cis	specific	NA	CD300LG		0		0
8373	22:39044560:C_T	39044560	CDH2|IL1R1	2	trans	trans - pathway	systemic.pleiotropy	2.1655|1.9625|1.9475|1.5625	FAM227A|CBY1|DDX17|JOSD1	age at menopause||alcohol consumption measurement||BMI-adjusted hip circumference||body height||bowel opening frequency||cholelithiasis||diverticular disease||gallstones||grip strength measurement||heel bone mineral density||hematocrit||mean corpuscular volume||mean reticulocyte volume||ovulation||platelet crit||resting heart rate||serum gamma-glutamyl transferase measurement||sleep duration||tri…	20	EFO:0000246||EFO:0001444||EFO:0003832||EFO:0003923||EFO:0004302||EFO:0004306||EFO:0004324||EFO:0004326||EFO:0004503||EFO:0004529||EFO:0004530||EFO:0004582||EFO:0004870||EFO:0005036||EFO:0005093||EFO:0009431||EFO:0010700||EFO:1000018||GO:0022414	19
832	9:80551069:C_T	80551069	CST5	1	trans	trans - pathway	specific	1.647	GNAQ	duodenal ulcer||gestational age	2	EFO:0000246||MONDO:0004247	2
833	1:161732919:C_G	161732919	TCL1A	1	trans	trans - systemic	specific	0.712|0.691|0.664	FCRLB|ATF6|FCRLA		0		0
834	12:133072460:C_G	133072460	PTPRS	1	trans	trans - systemic	specific	0.941	FBRSL1	COVID-19||glucose measurement||Parkinson disease	3	EFO:0006842||MONDO:0020753||MONDO:0100545	3
835	4:109800093:A_G	109800093	PTPRF	1	trans	trans - pathway	specific	0.907	COL25A1		0		0
836	20:23859906:A_G	23859906	CST5	1	cis	cis	specific	NA	CST5		0		0
837	19:51536477:A_G	51536477	KLK12	1	cis	cis	specific	NA	KLK12		0		0
456	9:136115176:A_G	136115176	ADAM15|ADAM23|ADGRG1|ALCAM|AMIGO2|ANGPT2|AOC3|BCAM|BOC|BST2|CCL15|CCL25|CCL28|CD109|CD200|CD300LG|CD46|CD74|CD79B|CD83|CD93|CDH1|CDH17|CDH5|CDON|CEACAM5|CLEC14A|CLEC1A|CPA1|CSF1|CTRC|DDR1|DKK3|DLL1|DSC2|ECE1|ENG|ENPP2|ENTPD2|ENTPD6|EPCAM|EPHA2|EPHB4|ERBB2|ERBB4|ESAM|F3|FGF19|FLRT2|FLT4|GHRL|GRN|ICAM2|ICOSLG|IFNGR1|IGF1R|IGSF3|IL10RB|IL18BP|IL1R1|IL22RA1|IL3RA|IL7R|ISLR2|ITGA5|ITGB1|ITGB6|ITM2A|JA…	125	trans	trans - pathway	unspecific.pleiotropy	0.781615999999999	OBP2B	appendicular lean mass||aspartate aminotransferase to alanine aminotransferase ratio||blood urea nitrogen measurement||cancer biomarker measurement||cup-to-disc ratio measurement||endothelial growth factor measurement, angiopoietin-2 receptor measurement||erythrocyte count||erythrocyte measurement||granulocyte percentage of myeloid white cells||hematocrit||hemoglobin measurement, mean corpuscular…	29	EFO:0000684||EFO:0001421||EFO:0001444||EFO:0004264||EFO:0004302||EFO:0004306||EFO:0004503||EFO:0004725||EFO:0004731||EFO:0004833||EFO:0005036||EFO:0005192||EFO:0005278||EFO:0006845||EFO:0006936||EFO:0007987||EFO:0009795||EFO:0010700||MONDO:0005041	19
839	16:31351552:A_G	31351552	ARNT|BAMBI|IL5RA	3	trans	trans - pathway	specific	1.04833333333333|0.938333333333333	ITGAM|ITGAX	autoimmune thyroid disease, Hashimoto's thyroiditis, Graves disease||body mass index||Graves disease||IGA glomerulonephritis	4	EFO:0004324||EFO:0005140||EFO:0006812||MONDO:0002462	4
840	16:31171174:C_T	31171174	CDSN|ITGAM|ITGB2|LGALS7_LGALS7B|PRSS8	5	cis	cis	specific	NA	PRSS8	hearing loss||serum metabolite measurement	2	EFO:0004725||MONDO:0021945	2
841	7:75930249:A_T	75930249	CCL24|SSC4D	2	cis	cis	specific	NA	CCL24	body height	1	EFO:0004324	1
842	1:19976782:A_G	19976782	BMP4|BMP6|NBL1	3	cis	cis	specific	NA	NBL1	lymphocyte count||myeloid white cell count	2	EFO:0004308	1
843	21:45223667:C_T	45223667	CSTB	1	cis	cis	specific	NA	CSTB		0		0
844	X:3615808:C_T	3615808	TSHB	1	trans	trans - pathway	specific	1.298	PRKX	blood urea nitrogen measurement	1	EFO:0009795	1
845	7:76015010:A_G	76015010	HSPB1	1	cis	cis	specific	NA	HSPB1		0		0
1687	5:176782218:C_T	176782218	ADAMTS15|CX3CL1|HSPG2|LAYN|NPDC1|RGMB|SMOC2|SORCS2|SOST|THY1|TNFRSF1A|TNFRSF1B	12	trans	trans - interaction	unspecific.pleiotropy	2.11566666666667	RGS14	allergic disease||blood phosphate measurement||blood urea nitrogen measurement||calcium measurement||chronic kidney disease||creatinine measurement||creatinine measurement, glomerular filtration rate||Crohn's disease||eosinophil count||eosinophil percentage of leukocytes||erythrocyte count||glomerular filtration rate||hematocrit||inflammatory bowel disease||metabolite measurement||multiple sclero…	26	EFO:0001444||EFO:0003086||EFO:0003767||EFO:0003872||EFO:0004306||EFO:0004503||EFO:0004529||EFO:0004725||EFO:0004729||EFO:0004730||EFO:0004742||EFO:0004842||EFO:0005140||EFO:0005774||EFO:0007987||EFO:0009690||EFO:0009795||EFO:0010700||EFO:1002003	19
847	21:36259324:A_G	36259324	ANGPT1|BMP6|DKK1|EDAR|NID2|PDGFA|SPARC	7	trans	trans - systemic	protein.pleiotropy	0.862857142857143	RUNX1	platelet count	1	EFO:0005036	1
3864	2:56095994:C_G	56095994	EFEMP1|VCAN	2	cis	cis	systemic.pleiotropy	NA	EFEMP1	BMI-adjusted hip circumference||BMI-adjusted waist circumference||BMI-adjusted waist-hip ratio||body height||chronic venous insufficiency, Varicose veins||cup-to-disc ratio measurement||diastolic blood pressure||diverticular disease||Hernia||Hiatus hernia||Inguinal hernia||Myopia||pelvic organ prolapse||pulse pressure measurement||refractive error||refractive error, age at onset, Myopia||skin agi…	19	EFO:0000246||EFO:0000512||EFO:0001444||EFO:0003966||EFO:0004324||EFO:0004325||EFO:0004342||EFO:0004343||EFO:0005093||EFO:0005278||EFO:0006936||EFO:0008422||EFO:0009431||EFO:0009549||EFO:0009714||HP:0000539||HP:0003549||HP:0004299||HP:0012718	19
849	6:143825104:G_T	143825104	DPP4|FCAR|FUCA1|MPO|PRTN3	5	trans	trans - pathway	specific	1.8134|1.3272	ADAT2|FUCA2	chronotype measurement||educational attainment||self reported educational attainment	3	EFO:0001444||EFO:0004870||EFO:0011015	3
850	12:10202239:A_G	10202239	CLEC1A	1	cis	cis	specific	NA	CLEC1A		0		0
851	19:4038371:C_T	4038371	EBI3_IL27	1	cis	cis	specific	NA	EBI3_IL27		0		0
852	12:57565887:C_G	57565887	LRP1	1	cis	cis	specific	NA	LRP1		0		0
853	19:11690795:A_G	11690795	ACP5	1	cis	cis	specific	NA	ACP5		0		0
854	1:150971244:A_T	150971244	CTSS	1	cis	cis	specific	NA	CTSS	basophil count, eosinophil count||eosinophil count||eosinophil percentage of leukocytes||mean corpuscular volume	4	EFO:0004306||EFO:0004842||EFO:0007987	3
1732	6:135422296:A_T	135422296	ALDH1A1|AZU1|BCAM|BLVRB|CA1|CA3|CASP3|CCL28|CD244|CD2AP|CD59|CD69|CD84|CXCL6|DRAXIN|EPO|F2R|GLRX|GP1BA|GRAP2|ICAM2|IL1R1|ITGB1BP2|MARCO|MFGE8|MMP1|NADK|NMNAT1|PEAR1|PLXNB3|PVALB|SCARF1|SDC4|SH2B3|ST3GAL1|TCL1A|TFRC|THPO|TNFRSF14|TREML2|WIF1	41	trans	trans - interaction	unspecific.pleiotropy	1.17985365853659	HBS1L	antihyperlipidemic drug use measurement||basophil count, eosinophil count||coronary artery disease||diastolic blood pressure||eosinophil count||erythrocyte count||erythrocyte measurement||hematocrit||hemoglobin E disease||hemoglobin measurement, hemoglobin A2 measurement||hemoglobin measurement, mean corpuscular hemoglobin concentration||HMG CoA reductase inhibitor use measurement||immature plate…	37	EFO:0001444||EFO:0004306||EFO:0004308||EFO:0004309||EFO:0004325||EFO:0004461||EFO:0004503||EFO:0004586||EFO:0005036||EFO:0005192||EFO:0006332||EFO:0006845||EFO:0007010||EFO:0007987||EFO:0010700||EFO:0020990||HP:0001871||MONDO:0000473||MONDO:0019050	19
856	14:77181432:G_T	77181432	VASH1	1	cis	cis	specific	NA	VASH1		0		0
7841	5:131600559:A_G	131600559	ILKAP	1	trans	trans - systemic	systemic.pleiotropy	2.051|1.85|1.432	P4HA2|PDLIM4|SLC22A5	3-dehydrocarnitine measurement||acetylcarnitine measurement||acylcarnitine measurement||anthropometric measurement||appendicular lean mass||basal cell carcinoma||BMI-adjusted waist circumference||body height||body surface area||brain connectivity measurement||brain measurement||butyrylcarnitine (C4) measurement||carnitine measurement||cortical thickness||ergothioneine measurement||glomerular filt…	42	EFO:0000313||EFO:0001444||EFO:0004302||EFO:0004308||EFO:0004324||EFO:0004342||EFO:0004346||EFO:0004464||EFO:0004503||EFO:0004725||EFO:0004742||EFO:0005036||EFO:0005116||EFO:0005134||EFO:0005278||EFO:0008376||EFO:0010469||GO:0007610	18
858	14:94833689:C_T	94833689	CRIM1	1	trans	trans - systemic	specific	0.596|0.596|0.596|0.595|0.575|0.537|0.534	SERPINA1|SERPINA11|SERPINA6|SERPINA10|SERPINA9|SERPINA12|PPP4R4	alpha-1-antitrypsin measurement||body height	2	EFO:0001444||EFO:0004324	2
859	14:95013867:A_G	95013867	KLK13	1	trans	trans - pathway	specific	1.033|0.938	SERPINA3|SERPINA5		0		0
860	1:203200313:A_G	203200313	CHIT1	1	cis	cis	specific	NA	CHIT1		0		0
861	4:120293635:C_G	120293635	FABP2	1	cis	cis	specific	NA	FABP2	body height	1	EFO:0004324	1
862	14:106728211:A_G	106728211	CRX|GH2	2	trans	trans - pathway	specific	0.433	KIAA0125		0		0
863	1:85956591:C_T	85956591	DDAH1	1	cis	cis	specific	NA	DDAH1		0		0
864	1:79502372:A_G	79502372	CRHBP|FLT4|PRCP	3	trans	trans - pathway	specific	0.548666666666667	ELTD1		0		0
1610	20:39142516:A_G	39142516	CPM|IDUA|LRIG1|PCSK9|PRSS8|TFPI|TNFRSF11B|TNFSF11|XPNPEP2	9	trans	trans - pathway	unspecific.pleiotropy	0.487888888888889	MAFB	antihyperlipidemic drug use measurement||apolipoprotein A 1 measurement, apolipoprotein B measurement||bilirubin measurement||BMI-adjusted hip circumference||BMI-adjusted waist circumference||BMI-adjusted waist-hip ratio||cholesterol esters in medium VLDL measurement||cholesterol:total lipids ratio, cholesteryl esters:total lipids ratio||cholesterol:total lipids ratio, low density lipoprotein cho…	101	EFO:0001444||EFO:0004342||EFO:0004343||EFO:0004529||EFO:0004530||EFO:0004639||EFO:0004764||EFO:0005036||EFO:0005093||EFO:0005105||EFO:0005110||EFO:0005134||EFO:0005278||EFO:0005680||EFO:0007010||EFO:0008317||EFO:0010968||MONDO:0000473||MONDO:0002525	19
867	16:68057880:A_G	68057880	ADGRE2|CLEC11A|CRH|DPEP2|FGFR2|KITLG|PRTN3	9	cis	cis	unspecific.pleiotropy	NA	DPEP2	age of onset of childhood onset asthma||body height||cholesterol:total lipids ratio, high density lipoprotein cholesterol measurement||cholesterol:total lipids ratio, low density lipoprotein cholesterol measurement||cholesteryl esters to total lipids in large HDL percentage||cholesteryl esters to total lipids in medium HDL percentage||cholesteryl esters:total lipids ratio, high density lipoprotei…	40	EFO:0001444||EFO:0003925||EFO:0004324||EFO:0004325||EFO:0004503||EFO:0004529||EFO:0004530||EFO:0004639||EFO:0009534||EFO:0010351||EFO:0011015||OBA:2001001	12
868	20:30802124:C_T	30802124	HMOX1	2	trans	trans - pathway	specific	0.791	POFUT1		0		0
869	1:92047937:A_G	92047937	TGFBR3	1	cis	cis	specific	NA	TGFBR3		0		0
870	12:7547070:C_T	7547070	ALDH1A1|BLMH|KYNU	3	trans	trans - pathway	specific	1.014	CD163L1		0		0
871	3:52228075:A_G	52228075	VWC2	1	trans	trans - systemic	specific	0.752	ALAS1		0		0
872	3:47159937:C_T	47159937	CCL4	2	trans	trans - interaction	specific	0.784|0.781|0.675	KIF9|SETD2|CCDC12	body height||body mass index||chronotype measurement||urate measurement	4	EFO:0001444||EFO:0004324||EFO:0004870	3
3789	3:12389313:A_G	12389313	CD300LG|CLMP|FABP4|LPL|TIMP4	5	cis	cis	systemic.pleiotropy	NA	TIMP4	anterior thigh muscle fat infiltration measurement||appendicular lean mass||body composition measurement||body fat percentage||body mass index||calcium measurement||chylomicron measurement, triglyceride measurement, very low density lipoprotein cholesterol measurement||chylomicron measurement, very low density lipoprotein cholesterol measurement||diastolic blood pressure, systolic blood pressure|…	35	EFO:0000400||EFO:0001444||EFO:0004302||EFO:0004324||EFO:0004325||EFO:0004503||EFO:0004529||EFO:0004582||EFO:0004742||EFO:0004764||EFO:0005036||EFO:0005106||EFO:0005278||EFO:0007010||EFO:0011008||EFO:0020900||HP:0001939||MONDO:0004790	18
874	12:53312267:C_T	53312267	KRT19	1	trans	trans - pathway	specific	1.397	KRT8		0		0
875	21:45202342:G_T	45202342	CSTB	1	cis	cis	specific	NA	CSTB		0		0
4779	5:75015242:G_T	75015242	CR2	1	trans	trans - pathway	systemic.pleiotropy	1.393|1.108	ANKDD1B|POC5	aging||body fat percentage||body height||body mass index||body surface area||body weight||cholesterol:total lipids ratio, high density lipoprotein cholesterol measurement||cholesteryl ester measurement, high density lipoprotein cholesterol measurement||cholesteryl esters to total lipids in large HDL percentage||cholesteryl esters:total lipids ratio, high density lipoprotein cholesterol measuremen…	35	EFO:0000400||EFO:0000589||EFO:0004302||EFO:0004324||EFO:0004325||EFO:0004529||EFO:0004731||EFO:0004764||EFO:0004870||EFO:0005106||EFO:0005278||EFO:0005774||EFO:0007861||EFO:0009799||EFO:0010351||EFO:0011015||GO:0032502||MONDO:0003916	18
877	7:145362472:A_G	145362472	CNTNAP2	1	cis	cis	specific	NA	CNTNAP2		0		0
878	1:153521276:A_G	153521276	S100A4	1	cis	cis	specific	NA	S100A4		0		0
879	7:100422977:A_G	100422977	EPHB4	1	cis	cis	specific	NA	EPHB4		0		0
880	5:37886618:C_G	37886618	GDNF	2	cis	cis	specific	NA	GDNF		0		0
881	12:41047351:C_T	41047351	CNTN1	1	cis	cis	specific	NA	CNTN1		0		0
882	15:51423625:G_T	51423625	GFRA3	1	trans	trans - pathway	specific	1.115	SPPL2A	chloride measurement||creatinine measurement||glomerular filtration rate||hematocrit	4	EFO:0001444||EFO:0004503||EFO:0004725||EFO:0004742	4
883	12:41071079:A_G	41071079	CNTN1	1	cis	cis	specific	NA	CNTN1		0		0
9607	3:52572056:A_G	52572056	ROBO2	1	trans	trans - pathway	systemic.pleiotropy	2.171|1.674|1.645	NT5DC2|GNL3|NEK4	anxiety||bipolar I disorder||BMI-adjusted waist circumference||BMI-adjusted waist-hip ratio||body height||body mass index||brain measurement||calcium measurement||cataract||cognitive function measurement||cognitive function measurement, self reported educational attainment||cortical surface area measurement||cortical thickness||depressive symptom measurement||glutamine measurement||hematocrit||in…	29	EFO:0000508||EFO:0000677||EFO:0001444||EFO:0003925||EFO:0004324||EFO:0004342||EFO:0004343||EFO:0004464||EFO:0004503||EFO:0004529||EFO:0005134||EFO:0005278||EFO:0005856||EFO:0006848||EFO:0010700||HP:0000708||MONDO:0004985||MONDO:0005178	18
885	2:242699032:A_G	242699032	PDCD1	2	cis	cis	specific	NA	PDCD1		0		0
886	8:59315301:C_T	59315301	FGF19|FGFR2	2	trans	trans - systemic	specific	0.955|0.928	CYP7A1|SDCBP	cholelithiasis||HMG CoA reductase inhibitor use measurement	2	EFO:0007010||EFO:1000018	2
887	17:34418295:A_G	34418295	CCL3	3	cis	cis	specific	NA	CCL3		0		0
888	1:160629907:G_T	160629907	SLAMF1	1	cis	cis	specific	NA	SLAMF1		0		0
889	12:46213867:A_G	46213867	TCL1A	1	trans	trans - systemic	specific	1.016|0.99	ARID2|SCAF11	body height||triglyceride measurement	2	EFO:0004324||EFO:0004529	2
2710	2:56092052:C_T	56092052	DNER|EFEMP1|LTBP3	3	cis	cis	systemic.pleiotropy	NA	EFEMP1	anthropometric measurement||appendicular lean mass||BMI-adjusted hip circumference||BMI-adjusted waist circumference||BMI-adjusted waist-hip ratio||body composition measurement||body fat distribution||body height||body mass index||body surface area||body weight||carpal tunnel syndrome||cup-to-disc ratio measurement||fat body mass||femoral hernia||FEV/FVC ratio||forced expiratory volume||Hernia||I…	27	EFO:0000512||EFO:0001444||EFO:0002970||EFO:0003892||EFO:0003966||EFO:0004298||EFO:0004302||EFO:0004324||EFO:0004342||EFO:0004343||EFO:0005093||EFO:0005106||EFO:0005856||EFO:0006936||EFO:0009487||GO:0007610||HP:0003549||HP:0004299	18
891	12:47493429:A_T	47493429	AMIGO2	1	cis	cis	specific	NA	AMIGO2	body height	1	EFO:0004324	1
892	1:104054343:A_G	104054343	CST5	1	trans	trans - pathway	specific	1.492|1.279	AMY2B|AMY2A		0		0
893	17:76132109:C_T	76132109	CD6|SIT1|SKAP1	3	trans	trans - systemic	specific	1.016|1.007	TMC8|C17orf99		0		0
2946	6:161013013:C_T	161013013	AGRP|CCL23|CCL27|CCN1|CD4|CXCL13|PLA2G7	9	trans	trans - pathway	unspecific.pleiotropy	0.794333333333333	LPA	Agents acting on the renin-angiotensin system use measurement||aging||Antithrombotic agent use measurement||aortic stenosis||apolipoprotein A 1 measurement, apolipoprotein B measurement||aspirin use measurement||Beta blocking agent use measurement||cholesteryl ester measurement||cholesteryl ester measurement, low density lipoprotein cholesterol measurement||cholesteryl ester measurement, very low…	111	EFO:0000400||EFO:0000589||EFO:0001444||EFO:0003777||EFO:0004300||EFO:0004529||EFO:0004530||EFO:0004639||EFO:0005105||EFO:0005110||EFO:0005278||EFO:0005680||EFO:0007010||EFO:0007012||EFO:0009531||EFO:0010351||EFO:0010733||GO:0032502||MONDO:0000473	19
6565	1:155151754:A_T	155151754	AGER|FOLR1|HAVCR1|SFTPD	5	trans	trans - pathway	systemic.pleiotropy	1.5666|1.5238	MUC1|THBS3	Agents acting on the renin-angiotensin system use measurement||blood urea nitrogen measurement||body fat distribution||breast carcinoma||Calcium channel blocker use measurement||calcium measurement||CC16 measurement||creatinine measurement||dental caries, dentures||dentures||diastolic blood pressure||educational attainment||forced expiratory volume||gastric carcinoma||glomerular filtration rate||…	26	EFO:0000313||EFO:0001444||EFO:0002571||EFO:0003892||EFO:0003923||EFO:0004298||EFO:0004302||EFO:0004325||EFO:0004503||EFO:0004725||EFO:0004742||EFO:0005106||EFO:0005116||EFO:0005856||EFO:0006841||EFO:0007010||EFO:0009795||EFO:1000218	18
2438	15:75065644:C_G	75065644	IL1RL1|SFTPD|TNR	3	trans	trans - pathway	systemic.pleiotropy	1.65933333333333|1.64866666666667|1.496|1.309|1.19666666666667	MPI|CSK|ULK3|CYP1A1|SCAMP2	Agents acting on the renin-angiotensin system use measurement||Antihypertensive use measurement||Beta blocking agent use measurement||birth weight, parental genotype effect measurement||breast carcinoma||Calcium channel blocker use measurement||celiac disease||coffee consumption||cortical thickness||diastolic blood pressure||Diuretic use measurement||erythrocyte count||glucose measurement||hypert…	25	EFO:0000313||EFO:0000508||EFO:0003086||EFO:0004306||EFO:0004315||EFO:0004325||EFO:0004338||EFO:0004464||EFO:0004731||EFO:0005036||EFO:0005091||EFO:0005278||EFO:0005856||EFO:0006842||EFO:0007010||EFO:0007012||EFO:0007861||MONDO:0000473	18
897	16:28562479:C_T	28562479	SULT1A1	1	cis	cis	specific	NA	SULT1A1		0		0
35	5:176799992:C_T	176799992	CTSV|FGF23|IL2RA	4	trans	trans - interaction	systemic.pleiotropy	2.29525	RGS14	allergic disease||blood phosphate measurement||blood urea nitrogen measurement||calcium measurement||chronic kidney disease||creatinine measurement||Crohn's disease||eosinophil count||eosinophil percentage of leukocytes||glomerular filtration rate||hematocrit||inflammatory bowel disease||metabolite measurement||multiple sclerosis||nephrolithiasis||parathyroid hormone measurement||phosphorus measu…	24	EFO:0001444||EFO:0003086||EFO:0003767||EFO:0003872||EFO:0004503||EFO:0004529||EFO:0004725||EFO:0004729||EFO:0004730||EFO:0004742||EFO:0004842||EFO:0005047||EFO:0005140||EFO:0005774||EFO:0007987||EFO:0009690||EFO:0009795||EFO:1002003	18
899	1:11749485:A_T	11749485	DRAXIN	1	cis	cis	specific	NA	DRAXIN		0		0
900	10:102824292:A_G	102824292	KAZALD1	1	cis	cis	specific	NA	KAZALD1		0		0
7096	6:160775578:G_T	160775578	MET	1	trans	trans - pathway	systemic.pleiotropy	1.71	SLC22A3	aging||appendicular lean mass||BMI-adjusted hip circumference||BMI-adjusted waist circumference||BMI-adjusted waist-hip ratio||body height||body mass index||body weight||calcium measurement||free androgen index||gluteofemoral adipose tissue measurement||glycine measurement||lean body mass||mean reticulocyte volume||peptic ulcer disease||pulse pressure measurement||testosterone measurement||trigly…	23	EFO:0000400||EFO:0000405||EFO:0001444||EFO:0004302||EFO:0004324||EFO:0004342||EFO:0004343||EFO:0004529||EFO:0004725||EFO:0004742||EFO:0004764||EFO:0005093||EFO:0005134||EFO:0005278||EFO:0007861||EFO:0010700||EFO:0011008||GO:0032502	18
902	6:348683:C_G	348683	CCL24	1	trans	trans - systemic	specific	1.092	DUSP22		0		0
903	2:69973393:C_T	69973393	ANXA4	1	cis	cis	specific	NA	ANXA4		0		0
904	19:4243225:A_G	4243225	EBI3_IL27	1	cis	cis	specific	NA	EBI3_IL27		0		0
905	17:34818508:G_T	34818508	CCL4	2	cis	cis	specific	NA	CCL4		0		0
906	22:48774341:A_G	48774341	TAFA5	1	cis	cis	specific	NA	TAFA5		0		0
907	19:54870191:A_T	54870191	LAIR1	1	cis	cis	specific	NA	LAIR1		0		0
908	19:49409026:A_G	49409026	NAAA	1	trans	trans - pathway	specific	1.707|1.297	NUCB1|TULP2		0		0
909	14:94533735:C_T	94533735	CKAP4|LTBR|TNFSF10	5	trans	trans - pathway	specific	0.789	DDX24		0		0
910	10:118147894:G_T	118147894	GFRA1	1	cis	cis	specific	NA	GFRA1		0		0
9081	2:204031137:A_G	204031137	REN	1	trans	trans - systemic	systemic.pleiotropy	1.767|1.641|1.458	NBEAL1|CARF|ICA1L	albuminuria||angina pectoris||appendicular lean mass||body fat percentage, coronary artery disease||coronary artery disease||cortical thickness||educational attainment||Headache, HbA1c measurement||hematocrit||insomnia||migraine disorder||myocardial infarction||neuroimaging measurement||non-lobar intracerebral hemorrhage||pulse pressure measurement||small vessel stroke||smoking cessation||smoking…	23	EFO:0000712||EFO:0001444||EFO:0003763||EFO:0004302||EFO:0004464||EFO:0004468||EFO:0004503||EFO:0005116||EFO:0005278||EFO:0005669||EFO:0005671||EFO:0005774||EFO:0008568||GO:0007610||HP:0000093||HP:0001626||MONDO:0000473||MONDO:0024643	18
912	3:98413782:C_T	98413782	KDR	2	trans	trans - systemic	specific	1.0935	ST3GAL6		0		0
913	10:123214438:C_T	123214438	FGFR2	1	cis	cis	specific	NA	FGFR2	total blood protein measurement	1	EFO:0004503	1
914	17:66823805:A_G	66823805	APOM|CCL11|CCL25|CFC1|DEFB4A_DEFB4B|DKKL1|DLK1|EDIL3|FAP|FCRL2|GAL|HAVCR1|HMOX1|IL17D|KITLG|KLB|PLA2G10|VASN|WNT9A	23	trans	trans - pathway	protein.pleiotropy	1.81521739130435	ABCA8	apolipoprotein A 1 measurement, apolipoprotein B measurement||cholesteryl ester measurement||cholesteryl ester measurement, high density lipoprotein cholesterol measurement||cholesteryl ester measurement, very low density lipoprotein cholesterol measurement||free cholesterol measurement, high density lipoprotein cholesterol measurement||free cholesterol:total lipids ratio, high density lipoprotei…	18	EFO:0004522||EFO:0004529||EFO:0005278	3
915	10:81753234:A_T	81753234	SFTPD	1	cis	cis	specific	NA	SFTPD		0		0
916	10:90111539:A_C	90111539	CCL28	1	trans	trans - pathway	specific	0.925	RNLS	age at onset, Myopia||balding measurement||body height||refractive error, age at onset, Myopia	4	EFO:0000246||EFO:0004324||EFO:0007821	3
917	17:19639188:C_T	19639188	ALDH3A1	1	cis	cis	specific	NA	ALDH3A1		0		0
1367	1:51236592:C_T	51236592	CPA1|CPB1|PRSS2|TSHB	4	trans	trans - systemic	systemic.pleiotropy	0.8255	FAF1	alopecia||body height||brain connectivity measurement||cataract||endometriosis||erythrocyte count||FEV/FVC ratio||forced expiratory volume||Headache, glucose measurement||Hernia||mammographic density measurement||mathematical ability||mean corpuscular volume||mean reticulocyte volume||migraine disorder, glucose measurement||obsolete_prostate specific antigen measurement||pancreas fat measurement|…	22	EFO:0000228||EFO:0000313||EFO:0000508||EFO:0001444||EFO:0003892||EFO:0003925||EFO:0004306||EFO:0004324||EFO:0004327||EFO:0004346||EFO:0004624||EFO:0005774||EFO:0006842||EFO:0010700||GO:0007610||HP:0003549||MONDO:0000931||MONDO:0019278	18
1941	1:150407820:C_T	150407820	MSR1	1	trans	trans - pathway	systemic.pleiotropy	1.444	CTSS	allergic disease||aortic measurement||appendicular lean mass||asthma||atopic eczema||BMI-adjusted hip circumference||chronic musculoskeletal pain||chronotype measurement||forced expiratory volume||glomerular filtration rate||insomnia||leukocyte count||multisite chronic pain||neutrophil count||obsolete_red blood cell distribution width||osteoarthritis||osteoarthritis, hip||platelet count||platelet…	20	EFO:0003892||EFO:0004298||EFO:0004302||EFO:0004586||EFO:0004742||EFO:0004870||EFO:0005036||EFO:0005093||EFO:0005192||EFO:0005856||EFO:0007987||EFO:0008568||EFO:1002003||EFO:1002018||GO:0007610||HP:0012532||MONDO:0002406||MONDO:0005178	18
920	1:150991221:A_G	150991221	CD163	1	trans	trans - systemic	specific	1.014	PRUNE	BMI-adjusted waist-hip ratio	1	EFO:0004343	1
921	15:91342839:A_G	91342839	FURIN	1	cis	cis	specific	NA	FURIN		0		0
922	1:153376807:C_T	153376807	S100A12	1	cis	cis	specific	NA	S100A12	granulocyte percentage of myeloid white cells||monocyte count||monocyte percentage of leukocytes||neutrophil percentage of leukocytes	4	EFO:0004308||EFO:0004833||EFO:0005091||EFO:0007987	4
923	1:55516004:A_C	55516004	PCSK9	1	cis	cis	specific	NA	PCSK9	very low density lipoprotein cholesterol measurement	1	EFO:0004529	1
924	10:8587765:C_G	8587765	TSHB	1	trans	trans - systemic	specific	0.581	GATA3		0		0
6636	19:45416178:G_T	45416178	AGR3|AGRP|CTSO|CXCL12|GHRL|IGFBP2|MFGE8|NCAN|NOS3|RARRES1|SPARCL1|SUMF2|TMPRSS15	14	trans	trans - pathway	unspecific.pleiotropy	1.05035714285714	APOC1	1-palmitoyl-GPE (16:0) measurement||1-stearoyl-2-arachidonoyl-GPE (18:0/20:4) measurement||1-stearoyl-2-linoleoyl-GPE (18:0/18:2) measurement||1-stearoyl-GPE (18:0) measurement||2-palmitoyl-GPE (16:0) measurement||Alzheimer disease||aspartate aminotransferase to alanine aminotransferase ratio||BMI-adjusted hip circumference||BMI-adjusted waist-hip ratio||cerebral amyloid angiopathy||cholesteryl e…	60	EFO:0000589||EFO:0000651||EFO:0004343||EFO:0004529||EFO:0004530||EFO:0004639||EFO:0004725||EFO:0005036||EFO:0005093||EFO:0005110||EFO:0005669||EFO:0005680||EFO:0005815||EFO:0006514||EFO:0006845||EFO:0010223||EFO:0010351||EFO:0010968||MONDO:0100545	19
926	7:55022654:A_G	55022654	AREG|EGFR	3	cis	cis	specific	NA	EGFR		0		0
927	1:65396065:A_G	65396065	SCGB3A2	1	trans	trans - systemic	specific	1.144	JAK1	COVID-19	1	MONDO:0020753	1
928	19:45118701:A_T	45118701	PVR	1	cis	cis	specific	NA	PVR		0		0
9045	17:41926126:C_T	41926126	CD300LG|LDLR	2	cis	cis	systemic.pleiotropy	NA	CD300LG	apolipoprotein A 1 measurement, apolipoprotein B measurement||basophil count, eosinophil count||cholesterol esters in large VLDL measurement||cholesterol esters in medium VLDL measurement||cholesterol:total lipids ratio, high density lipoprotein cholesterol measurement||cholesterol:total lipids ratio, intermediate density lipoprotein measurement||cholesterol:total lipids ratio, low density lipopr…	134	EFO:0000589||EFO:0001444||EFO:0004308||EFO:0004529||EFO:0004530||EFO:0004639||EFO:0004842||EFO:0005110||EFO:0005134||EFO:0005192||EFO:0005278||EFO:0007987||EFO:0008317||EFO:0010351||EFO:0010733||EFO:0010968||MONDO:0002525	17
930	3:98503792:A_G	98503792	ACAN|CD200R1|CD300C|CD83|DCBLD2|ERBB4|FCGR3B|FLT4|FOLR3|ICAM2|ICOSLG|IL1R1|MILR1|PDCD1LG2|PLAU|SIGLEC9|SIRPA|TYRO3	22	cis	cis	protein.pleiotropy	NA	DCBLD2		0		0
931	5:176632554:A_T	176632554	KLB	1	trans	trans - interaction	specific	1.59	FGFR4		0		0
932	3:30707602:A_G	30707602	TGFBR2	1	cis	cis	specific	NA	TGFBR2		0		0
7753	7:130450661:C_G	130450661	LPL	1	trans	trans - systemic	systemic.pleiotropy	0.596|0.585|0.527	KLF14|TSGA13|COPG2	abdominal adipose tissue measurement||abdominal:gluteofemoral adipose tissue ratio measurement||Agents acting on the renin-angiotensin system use measurement||antihyperlipidemic drug use measurement||apolipoprotein A 1 measurement, apolipoprotein B measurement||Beta blocking agent use measurement||BMI-adjusted hip circumference||BMI-adjusted waist-hip ratio||body fat percentage||body height||body…	66	EFO:0000400||EFO:0004302||EFO:0004306||EFO:0004324||EFO:0004325||EFO:0004343||EFO:0004529||EFO:0004530||EFO:0004639||EFO:0004764||EFO:0005093||EFO:0005106||EFO:0005278||EFO:0007010||EFO:0008317||MONDO:0000473||MONDO:0002525	17
934	11:111412677:C_G	111412677	LAYN	1	cis	cis	specific	NA	LAYN	BMI-adjusted waist circumference||BMI-adjusted waist-hip ratio||body height||uric acid measurement	4	EFO:0004324||EFO:0004342||EFO:0004343||EFO:0004742	4
935	11:112485667:C_G	112485667	NCAM1	1	cis	cis	specific	NA	NCAM1		0		0
936	11:112975934:C_T	112975934	NCAM1	1	cis	cis	specific	NA	NCAM1	intelligence||schizophrenia||schizophrenia, intelligence, self reported educational attainment||wellbeing measurement	4	EFO:0003925||EFO:0005407||EFO:0006848	3
937	19:52313223:C_T	52313223	LRP11	1	trans	trans - systemic	specific	1.018|0.876	FPR3|ZNF649		0		0
938	1:8206827:C_T	8206827	CST6|DSG3|DSG4|FABP9	4	trans	trans - pathway	specific	0.51975	ERRFI1	balding measurement	1	EFO:0007821	1
939	11:114390659:G_T	114390659	FCN2	1	trans	trans - systemic	specific	0.868|0.848|0.736	NXPE1|NXPE4|REXO2		0		0
940	3:124578212:C_G	124578212	ITGB5	1	cis	cis	specific	NA	ITGB5		0		0
941	11:115077327:A_G	115077327	CRTAM	2	trans	trans - systemic	specific	0.921	CADM1	age at menarche||body mass index||comparative body size at age 10, self-reported	3	EFO:0000246||EFO:0004324||EFO:0009799	3
942	11:117094491:C_T	117094491	FAM3C	1	trans	trans - pathway	specific	1.738|1.589|1.486|1.112	TAGLN|SIDT2|PCSK7|PAFAH1B2		0		0
943	11:117878578:C_T	117878578	IL10	3	trans	trans - interaction	specific	1.923	IL10RA		0		0
944	11:14456929:A_G	14456929	TCL1A	1	trans	trans - systemic	specific	0.835|0.834|0.759	ENSG00000256206|COPB1|PSMA1	BMI-adjusted hip circumference||BMI-adjusted waist-hip ratio||reticulocyte count||reticulocyte measurement||seasonality measurement, vitamin D measurement||vitamin D measurement	6	EFO:0004343||EFO:0004503||EFO:0004529||EFO:0005093||EFO:0010700	5
945	11:119064394:C_T	119064394	LYN	1	trans	trans - interaction	specific	1.915	CBL		0		0
946	11:119060963:C_T	119060963	CCL28|CD244|CD84|F2R|GP1BA|KAZALD1|LYN|MMP1|PDGFA|PEAR1|PLXNB3|SCARF1|SELP|SERPINE1|SH2B3|TREML2	17	trans	trans - interaction	protein.pleiotropy	1.87635294117647	CBL	lactate measurement||liver fibrosis measurement||mean corpuscular volume||platelet count||platelet crit||platelet measurement	6	EFO:0001444||EFO:0004306||EFO:0004503||EFO:0005036||EFO:0006845	5
947	11:122946060:A_G	122946060	CLMP	1	cis	cis	specific	NA	CLMP	smoking initiation	1	GO:0007610	1
948	11:124620147:G_T	124620147	ESAM	1	cis	cis	specific	NA	ESAM	schizophrenia	1	EFO:0005407	1
949	16:79363079:A_C	79363079	CCL24|CD163|CD209	3	trans	trans - systemic	specific	0.526	WWOX	platelet component distribution width	1	EFO:0005036	1
950	11:125434825:A_C	125434825	MB	1	trans	trans - systemic	specific	0.982	EI24		0		0
951	11:126058625:A_G	126058625	SELPLG	1	trans	trans - systemic	specific	0.89	ST3GAL4		0		0
6980	14:64241914:A_G	64241914	PTPRF	1	trans	trans - systemic	systemic.pleiotropy	0.594|0.546	SGPP1|SYNE2	1-stearoylglycerol 1-monostearin measurement||blood metabolite measurement||C14:0 sphingomyelin measurement||ceramide measurement||diacylglycerol 42:7 measurement||diacylglycerol 44:6 measurement||euricoyl sphingomyelin measurement||glycerophospholipid measurement||glycosyl ceramide (d16:1/24:1, d18:1/22:1) measurement||glycosyl ceramide (d18:1/20:0, d16:1/22:0) measurement||hexadecasphingosine (…	59	EFO:0001444||EFO:0004503||EFO:0004529||EFO:0004530||EFO:0004639||EFO:0004725||EFO:0005036||EFO:0005105||EFO:0005192||EFO:0005278||EFO:0007630||EFO:0010118||EFO:0010223||EFO:0010700||EFO:0010968||OBA:2045029||PATO:0000070	17
953	11:126275402:C_T	126275402	CEACAM5|DSG4|KLK12|LYPD3|PRSS27|SPINK5	6	trans	trans - pathway	protein.pleiotropy	0.9065	ST3GAL4		0		0
954	11:126284936:C_T	126284936	CDH17	1	trans	trans - systemic	specific	1.017	ST3GAL4	mean platelet volume	1	EFO:0005036	1
955	11:126288308:C_T	126288308	CDH5|CHL1|CX3CL1|ICAM1|IL3RA|KDR|MSR1|PODXL|SELE|TIE1	12	trans	trans - interaction	protein.pleiotropy	1.07666666666667	ST3GAL4	balding measurement||coronary artery disease	2	EFO:0007821||MONDO:0000473	2
956	11:126334805:C_T	126334805	CD163|IL18BP|MSR1|SIGLEC1|TIMD4|TNFRSF21	7	trans	trans - pathway	protein.pleiotropy	0.909|0.727714285714286	KIRREL3|ST3GAL4		0		0
957	11:126346868:A_G	126346868	CDH17|CEACAM5	2	trans	trans - pathway	specific	0.908	KIRREL3		0		0
958	19:1497762:A_G	1497762	NFATC3	1	trans	trans - pathway	specific	1.926	REEP6		0		0
959	11:128033834:C_T	128033834	ACP5|SIGLEC7	2	trans	trans - systemic	specific	0.432	ETS1	platelet count||type 2 diabetes mellitus	2	EFO:0000400||EFO:0005036	2
960	17:6976155:C_T	6976155	CLEC10A	1	cis	cis	specific	NA	CLEC10A		0		0
961	11:100088335:A_G	100088335	CNTN5	1	cis	cis	specific	NA	CNTN5		0		0
962	2:85874791:A_C	85874791	GNLY	1	cis	cis	specific	NA	GNLY		0		0
963	11:102640805:A_C	102640805	MMP10	1	cis	cis	specific	NA	MMP10		0		0
964	11:102656318:A_G	102656318	MMP3	1	cis	cis	specific	NA	MMP3		0		0
965	11:65554080:A_G	65554080	QPCT	1	trans	trans - pathway	specific	1.047	OVOL1	BMI-adjusted waist circumference||BMI-adjusted waist-hip ratio||hair color||systolic blood pressure	4	EFO:0004325||EFO:0004342||EFO:0004343||EFO:0005038	4
966	11:65554502:A_G	65554502	PI3	1	trans	trans - pathway	specific	1.72|1.37	RNASEH2C|MAP3K11	body height||systemic lupus erythematosus	2	EFO:0004324||EFO:0005140	2
967	3:186730302:A_T	186730302	ITGB7	1	trans	trans - pathway	specific	1.018	ST6GAL1		0		0
968	1:157951845:A_G	157951845	FCRL3	1	cis	cis	specific	NA	FCRL3		0		0
632	7:130463758:A_T	130463758	CLMP|LEP	2	trans	trans - systemic	systemic.pleiotropy	0.738	KLF14	abdominal adipose tissue measurement||abdominal:gluteofemoral adipose tissue ratio measurement||Agents acting on the renin-angiotensin system use measurement||antihyperlipidemic drug use measurement||apolipoprotein A 1 measurement, apolipoprotein B measurement||Beta blocking agent use measurement||BMI-adjusted hip circumference||BMI-adjusted waist-hip ratio||body fat percentage||body height||body…	55	EFO:0000400||EFO:0004302||EFO:0004306||EFO:0004324||EFO:0004325||EFO:0004343||EFO:0004529||EFO:0004530||EFO:0004639||EFO:0004764||EFO:0005093||EFO:0005106||EFO:0005278||EFO:0007010||EFO:0008317||MONDO:0000473||MONDO:0002525	17
970	8:100027593:C_T	100027593	CRH|TNC	2	trans	trans - pathway	specific	0.925|0.9245|0.849|0.742	COX6C|VPS13B|OSR2|STK3	erythrocyte count||heel bone mineral density||mean corpuscular hemoglobin||mean corpuscular volume	4	EFO:0003923||EFO:0004306	2
971	5:137591811:C_T	137591811	GFRA3	1	cis	cis	specific	NA	GFRA3	systolic blood pressure	1	EFO:0004325	1
972	11:60140165:A_G	60140165	ADGRE2|GAS6|HAVCR2	3	trans	trans - pathway	specific	1.66133333333333	MS4A14	monocyte count||monocyte percentage of leukocytes||platelet count	3	EFO:0004308||EFO:0005036||EFO:0005091	3
973	11:60887329:A_G	60887329	CD5	2	cis	cis	specific	NA	CD5		0		0
974	11:61150226:A_G	61150226	CBLIF	1	trans	trans - systemic	specific	0.822|0.787|0.718	PGA3|PGA5|VWCE		0		0
975	11:61430471:A_G	61430471	TGFA	1	trans	trans - pathway	specific	0.719	DAGLA		0		0
976	15:64583753:C_T	64583753	ANGPT1|CCL13|CCL8|CPXM1|DKK1|ESAM|GP1BA|HBEGF|LGMN|PLXNB3|SERPINE1|SORT1|SPARC	15	trans	trans - pathway	protein.pleiotropy	1.285	SNX1	mean corpuscular volume	1	EFO:0004306	1
977	17:38144018:A_G	38144018	FABP9	1	trans	trans - pathway	specific	1.16	PSMD3		0		0
9675	12:4384844:G_T	4384844	ESM1	1	trans	trans - systemic	systemic.pleiotropy	1.793	CCND2	appendicular lean mass||bilirubin measurement||birth weight||birth weight, parental genotype effect measurement||body height||body mass index||body weight||Drugs used in diabetes use measurement||eye morphology measurement||fat body mass||fatty acid measurement||femoral neck size||free androgen index||free cholesterol measurement, high density lipoprotein cholesterol measurement||free cholesterol…	45	EFO:0000400||EFO:0001444||EFO:0003923||EFO:0004302||EFO:0004324||EFO:0004338||EFO:0004503||EFO:0004529||EFO:0004731||EFO:0004742||EFO:0004844||EFO:0005134||EFO:0005278||EFO:0006842||EFO:0007010||EFO:0009903||EFO:0011008	17
979	19:39194182:A_G	39194182	AGER	1	trans	trans - pathway	specific	1.143|1.103	CAPN12|ACTN4	platelet count||platelet crit	2	EFO:0005036	1
980	5:172515179:A_G	172515179	GUSB|SMPD1|SUMF2	3	trans	trans - pathway	specific	1.941	BNIP1		0		0
981	2:60707588:A_G	60707588	LAMP3	2	trans	trans - systemic	specific	0.79	BCL11A	COVID-19	1	MONDO:0020753	1
982	11:74394109:C_T	74394109	CHRDL2	1	cis	cis	specific	NA	CHRDL2	body height||grip strength measurement	2	EFO:0004302||EFO:0004324	2
7476	6:34144189:C_G	34144189	CLMP	1	trans	trans - systemic	systemic.pleiotropy	2.153	C6orf106	Antihypertensive use measurement||birth weight, parental genotype effect measurement||BMI-adjusted hip circumference||BMI-adjusted waist circumference||BMI-adjusted waist-hip ratio||body mass index||cholesteryl ester measurement, high density lipoprotein cholesterol measurement||diastolic blood pressure||erythrocyte count||free cholesterol:total lipids ratio, high density lipoprotein cholesterol …	30	EFO:0000400||EFO:0000589||EFO:0002427||EFO:0004306||EFO:0004324||EFO:0004325||EFO:0004338||EFO:0004342||EFO:0004343||EFO:0004503||EFO:0004529||EFO:0004742||EFO:0004764||EFO:0005093||EFO:0007010||EFO:0007861||EFO:0010700	17
984	16:28539386:A_G	28539386	CCL8|CRTAM|EBI3_IL27|SULT1A1|XCL1	7	cis	cis	unspecific.pleiotropy	NA	EBI3_IL27	alcohol consumption measurement||alcohol use disorder measurement, alcohol consumption measurement||allergic rhinitis||Alzheimer disease, educational attainment||anterior thigh muscle fat infiltration measurement||bilirubin measurement||bipolar disorder, body mass index||birth weight, parental genotype effect measurement||BMI-adjusted hip circumference||body fat percentage||body height||body mass…	64	BFO:0000019||EFO:0000400||EFO:0000651||EFO:0001444||EFO:0003767||EFO:0003872||EFO:0003889||EFO:0003892||EFO:0003925||EFO:0004302||EFO:0004306||EFO:0004308||EFO:0004324||EFO:0004338||EFO:0004464||EFO:0004529||EFO:0004742||EFO:0004764||EFO:0005036||EFO:0005047||EFO:0005093||EFO:0005106||EFO:0005140||EFO:0005192||EFO:0005671||EFO:0006930||EFO:0007861||EFO:0008354||EFO:0008521||EFO:0009799||EFO:00099…	37
985	11:76749584:C_T	76749584	FCN2	1	trans	trans - pathway	specific	1.014	B3GNT6		0		0
3704	5:53276301:A_G	53276301	LRRN1	1	trans	trans - systemic	systemic.pleiotropy	0.904	ARL15	Agents acting on the renin-angiotensin system use measurement||albuminuria||body composition measurement||body mass index||Calcium channel blocker use measurement||creatinine measurement||non-alcoholic fatty liver disease||phospholipids in VLDL measurement||pulse pressure measurement||red blood cell density measurement||reticulocyte count||reticulocyte measurement||serum gamma-glutamyl transferas…	29	EFO:0000400||EFO:0004324||EFO:0004325||EFO:0004503||EFO:0004529||EFO:0004530||EFO:0004582||EFO:0004639||EFO:0004725||EFO:0005047||EFO:0005116||EFO:0005278||EFO:0007010||EFO:0008317||EFO:0010700||HP:0000093||MONDO:0004790	17
987	7:55156071:A_G	55156071	CR2	1	trans	trans - systemic	specific	0.975	EGFR		0		0
762	4:106219352:C_G	106219352	MEP1B	1	trans	trans - systemic	systemic.pleiotropy	0.551|0.549	TET2|PPA2	appendicular lean mass||BMI-adjusted hip circumference||body height||chronic obstructive pulmonary disease||coffee consumption measurement||coffee consumption measurement, tea consumption measurement||cognitive function measurement||cognitive function measurement, self reported educational attainment||diet measurement||health study participation||household income||insomnia||intelligence||intellig…	26	BFO:0000019||EFO:0000651||EFO:0001444||EFO:0003925||EFO:0004302||EFO:0004308||EFO:0004324||EFO:0004503||EFO:0004587||EFO:0005093||EFO:0005278||EFO:0007803||EFO:0007987||EFO:0008568||EFO:0009910||EFO:0010089||GO:0007610	17
989	10:45968590:A_T	45968590	TNFRSF11A	1	trans	trans - pathway	specific	1.156|0.999	ALOX5|MARCH8	mean corpuscular hemoglobin||phospholipids:total lipids ratio, high density lipoprotein cholesterol measurement||X-16935 measurement	3	EFO:0004306||EFO:0004529||EFO:0004725	3
5023	14:75259140:C_T	75259140	MOG	1	trans	trans - systemic	systemic.pleiotropy	1.394|1.155	RPS6KL1|YLPM1	alanine measurement||anxiety||anxiety measurement||appendicular lean mass||body fat percentage||body height||cortical thickness||depressive symptom measurement||diastolic blood pressure||feeling nervous measurement||gastroesophageal reflux disease||glutamine measurement||irritable bowel syndrome||macula measurement||major depressive disorder||neuroticism measurement||photoreceptor cell layer thic…	25	EFO:0000313||EFO:0000508||EFO:0004302||EFO:0004324||EFO:0004325||EFO:0004327||EFO:0004464||EFO:0004731||EFO:0005036||EFO:0005106||EFO:0005134||EFO:0006848||EFO:0007803||EFO:0009431||EFO:0600002||HP:0000708||MONDO:0002050	17
991	1:203741552:A_T	203741552	CHIT1	1	cis	cis	specific	NA	CHIT1		0		0
992	1:204134125:A_G	204134125	REN	1	cis	cis	specific	NA	REN	free androgen index||testosterone measurement	2	EFO:0004529||EFO:0011008	2
993	5:118574562:A_G	118574562	SOD2	1	trans	trans - pathway	specific	0.742	DMXL1		0		0
994	5:122759862:C_T	122759862	CR2	1	trans	trans - systemic	specific	0.985	CEP120	body height||pulse pressure measurement	2	EFO:0004324||EFO:0005278	2
995	19:692790:A_G	692790	FSTL3	1	cis	cis	specific	NA	FSTL3		0		0
996	5:126245898:C_T	126245898	KIT|LAMP3|PRTG|RGMA|SCGB3A2	5	trans	trans - pathway	specific	2.0236	C5orf63	body height||cortical thickness||creatinine measurement||optic disc size measurement	4	EFO:0004324||EFO:0004464||EFO:0004725||EFO:0006936	4
997	5:126605996:C_T	126605996	BCAN|OMG	2	trans	trans - systemic	specific	0.872|0.723	MEGF10|PRRC1	appendicular lean mass||biological sex||smoking initiation	3	BFO:0000019||EFO:0004302||GO:0007610	3
998	18:74562794:A_G	74562794	PRTG	1	trans	trans - systemic	specific	1.318	ZNF236		0		0
9760	17:67081278:A_G	67081278	ADGRB3|AGRP|AMIGO2|ASAH2|CCL11|CCL19|CCL20|CCL27|CD209|CLSTN1|CLSTN2|CNTN1|CRH|CXCL13|CXCL16|CXCL17|DCBLD2|DKK4|DKKL1|EFEMP1|ENPP2|FAP|FCRL1|FCRL2|FGFBP1|FLRT2|GAL|GAS6|HAVCR1|HGF|HS6ST1|IGFBP3|IGFBP7|IL17D|IL17RB|IL1R2|ITGB6|KIT|LAG3|LDLR|LILRB2|LILRB4|MATN2|MDGA1|MEGF9|MERTK|MET|MIA|NOTCH3|NRP1|PLAU|PROK1|PRTG|PTPRS|RARRES1|ROBO1|ROBO2|SMOC1|SPARCL1|SPON1|TFPI|TIMD4|TNFRSF11B|TNFRSF12A|TNFRSF6B…	80	trans	trans - pathway	unspecific.pleiotropy	0.9285375	ABCA6	antihyperlipidemic drug use measurement||apolipoprotein A 1 measurement, apolipoprotein B measurement||appendicular lean mass||calcium measurement||central corneal thickness||cholesterol:total lipids ratio, cholesteryl esters:total lipids ratio||cholesterol:total lipids ratio, high density lipoprotein cholesterol measurement||cholesterol:total lipids ratio, low density lipoprotein cholesterol mea…	90	EFO:0001444||EFO:0004302||EFO:0004306||EFO:0004461||EFO:0004503||EFO:0004529||EFO:0004530||EFO:0004639||EFO:0004725||EFO:0004731||EFO:0004742||EFO:0005036||EFO:0005105||EFO:0005192||EFO:0005278||EFO:0007010||EFO:0008317||EFO:0010351||EFO:0010968	19
1000	10:48568821:C_T	48568821	PPY	1	trans	trans - systemic	specific	0.503	GDF10	body height	1	EFO:0004324	1
1001	9:134426472:G_T	134426472	AGER	1	trans	trans - pathway	specific	0.897|0.856|0.736	UCK1|RAPGEF1|POMT1		0		0
1002	9:136128731:A_G	136128731	CD58|ICAM2|LGALS8|SELE	4	trans	trans - pathway	specific	0.6045|0.598|0.598|0.598|0.594|0.586|0.585|0.58|0.552|0.551	SURF4|MED22|OBP2B|SURF6|RPL7A|SURF1|GBGT1|SURF2|RALGDS|C9orf96		0		0
1003	16:4554596:A_G	4554596	VASN	1	cis	cis	specific	NA	VASN	body height	1	EFO:0004324	1
1004	15:101770761:A_T	101770761	IL10RB|IL2RA|LRP11|LTBR|ROR1|VCAN	6	trans	trans - pathway	protein.pleiotropy	1.04133333333333	CHSY1	aortic measurement||central corneal thickness||corneal topography||Dupuytren Contracture||hippocampal CA1 volume||prostate carcinoma	6	EFO:0000313||EFO:0003899||EFO:0004298||EFO:0004731||EFO:0005035	5
1005	15:101905533:C_T	101905533	BOC|SEMA3F|VEGFD	5	trans	trans - pathway	specific	1.376	PCSK6	cholesterol:total lipids ratio, high density lipoprotein cholesterol measurement||cholesteryl esters:total lipids ratio, high density lipoprotein cholesterol measurement||free cholesterol:total lipids ratio, intermediate density lipoprotein measurement||phospholipid measurement, high density lipoprotein cholesterol measurement||phospholipids:total lipids ratio, high density lipoprotein cholestero…	10	EFO:0004529	1
1006	15:101987391:C_T	101987391	CCL28|GDF2|PDGFB|SEMA3F	5	trans	trans - pathway	specific	1.151	PCSK6	type 2 diabetes mellitus	1	EFO:0000400	1
1007	1:26008659:C_T	26008659	ASAH2|IL18R1|IL1RL2	3	trans	trans - pathway	specific	1.32533333333333	MAN1C1		0		0
7036	15:99271135:A_G	99271135	IGF1R|NTproBNP	4	cis	cis	systemic.pleiotropy	NA	IGF1R	atrial fibrillation||blood urea nitrogen measurement||body height||body mass index||cardioembolic stroke||cortical thickness||creatinine measurement||electrocardiography||fasting blood glucose measurement||fat body mass||glomerular filtration rate||Headache, glucose measurement||interventricular septum thickness||JT interval||left ventricular mass index||Left ventricular mass to end-diastolic vol…	24	EFO:0000400||EFO:0000712||EFO:0001444||EFO:0004269||EFO:0004298||EFO:0004302||EFO:0004311||EFO:0004324||EFO:0004327||EFO:0004464||EFO:0004468||EFO:0004725||EFO:0004742||EFO:0005278||EFO:0005774||EFO:0006842||EFO:0009795	17
1009	22:30619430:C_T	30619430	CCL21|CR2	2	trans	trans - pathway	specific	0.9685|0.8235	LIF|MTMR3		0		0
1010	9:95566118:A_G	95566118	GDF2	1	trans	trans - systemic	specific	1.373|1.193	NOL8|IPPK		0		0
1011	12:121102696:A_G	121102696	IL1RL2	1	trans	trans - systemic	specific	0.787	CABP1		0		0
1012	16:425785:C_T	425785	EFNA4	1	trans	trans - pathway	specific	1.016	TMEM8A	serum gamma-glutamyl transferase measurement	1	EFO:0004582	1
1013	1:25266476:G_T	25266476	ICAM3	1	trans	trans - systemic	specific	0.789	RUNX3		0		0
2461	16:89818732:C_G	89818732	KIT	1	trans	trans - pathway	systemic.pleiotropy	1.017|0.982	FANCA|MC1R	actinic keratosis||advanced glycation end-product measurement||basal cell carcinoma||BMI-adjusted hip circumference||BMI-adjusted waist circumference||body height||body weight||cancer||cys-gly, oxidized measurement||facial pigmentation measurement||freckles||hair color||hair colour measurement, hair morphology measurement||homocysteine measurement||melanoma||non-melanoma skin carcinoma||obesity||…	23	EFO:0000313||EFO:0000616||EFO:0000651||EFO:0001444||EFO:0003784||EFO:0004198||EFO:0004324||EFO:0004342||EFO:0004725||EFO:0004742||EFO:0005038||EFO:0005093||EFO:0005134||EFO:0009259||EFO:1000752||MONDO:0003916||MONDO:0021143	17
758	19:18402117:A_G	18402117	MYOC	1	trans	trans - systemic	systemic.pleiotropy	0.735|0.735	JUND|KIAA1683	anterior thigh muscle fat infiltration measurement||appendicular lean mass||autoimmune thyroid disease||BMI-adjusted waist circumference||BMI-adjusted waist-hip ratio||body composition measurement||body fat percentage||glomerular filtration rate||lymphocyte percentage of leukocytes||monocyte count||monocyte percentage of leukocytes||posterior thigh muscle fat infiltration measurement||smoking beh…	21	EFO:0001444||EFO:0004302||EFO:0004308||EFO:0004324||EFO:0004342||EFO:0004343||EFO:0004529||EFO:0004587||EFO:0004742||EFO:0004764||EFO:0005091||EFO:0005106||EFO:0005140||EFO:0007010||EFO:0007861||EFO:0020900||GO:0007610	17
1016	8:98779896:A_G	98779896	TACSTD2	1	trans	trans - systemic	specific	1.534	LAPTM4B		0		0
1017	5:180222472:A_G	180222472	CBLIF|NOMO1	2	trans	trans - systemic	specific	1.4045	MGAT1	body height||type 2 diabetes mellitus	2	EFO:0000400||EFO:0004324	2
1018	17:67134806:C_T	67134806	CNTN5	1	trans	trans - pathway	specific	0.789	ABCA6		0		0
3082	10:60285444:C_T	60285444	CTSV|HAVCR1|MMP7	3	trans	trans - systemic	systemic.pleiotropy	1.04266666666667	BICC1	Abnormality of refraction||age at onset, Myopia||Antihypertensive use measurement||blood urea nitrogen measurement||body height||brain measurement||cup-to-disc ratio measurement||Diuretic use measurement||erythrocyte count||glaucoma||heel bone mineral density||hematocrit||Myopia||open-angle glaucoma||pulse pressure measurement||refractive error||refractive error, age at onset, Myopia||serum gamma…	21	EFO:0000246||EFO:0001444||EFO:0003923||EFO:0003966||EFO:0004306||EFO:0004324||EFO:0004325||EFO:0004503||EFO:0004582||EFO:0004742||EFO:0005278||EFO:0006936||EFO:0007010||EFO:0009795||HP:0000478||HP:0000539||MONDO:0005041	17
1020	10:3102349:A_T	3102349	APP|EGF	3	trans	trans - systemic	specific	1.08233333333333	PFKP	lactate measurement||pyruvate measurement	2	EFO:0001444	1
1021	10:3139180:C_G	3139180	ANGPT1|APP|CPXM1|DKK1|EGF|PDGFA|PDGFB|SERPINE1	11	trans	trans - systemic	protein.pleiotropy	1.24	PFKP	glucose measurement||lactate measurement||mean platelet volume||platelet measurement||pyruvate measurement	5	EFO:0001444||EFO:0004503||EFO:0005036||EFO:0006842	4
1022	12:52289748:A_G	52289748	ACVRL1|TFPI2	2	cis	cis	specific	NA	ACVRL1		0		0
1023	4:103184239:A_G	103184239	SDC1|SLITRK2	2	trans	trans - pathway	specific	0.837	SLC39A8	amygdala volume||body mass index	2	EFO:0004324||EFO:0006930	2
1024	4:102739791:A_G	102739791	APP|CD63|CPXM1|DKK1|EGF|MMP1|NID2|PDGFA|PDGFB|PPP3R1|SERPINE1|SPARC	14	trans	trans - interaction	protein.pleiotropy	0.830857142857143	BANK1	chronic lymphocytic leukemia||systemic lupus erythematosus	2	EFO:0005140||EFO:0009714	2
1025	3:47437491:C_T	47437491	TDGF1	1	trans	trans - interaction	specific	0.905|0.834|0.79	SETD2|SCAP|PTPN23		0		0
1026	3:66457866:C_T	66457866	LRIG1	1	cis	cis	specific	NA	LRIG1		0		0
1027	12:112070949:A_G	112070949	NRCAM|ROBO1	2	trans	trans - systemic	specific	0.835|0.805	BRAP|ACAD10		0		0
1028	10:17731388:A_G	17731388	PAM	1	trans	trans - systemic	specific	1.014	STAM		0		0
1029	10:7758631:A_G	7758631	PTX3	1	trans	trans - systemic	specific	1.014	ITIH2		0		0
1030	3:128244046:C_T	128244046	TNR	1	trans	trans - pathway	specific	0.596|0.595|0.595|0.56|0.514	DNAJB8|C3orf27|GATA2|RPN1|EEFSEC		0		0
1031	7:100179856:C_T	100179856	PILRA|PILRB	2	cis	cis	specific	NA	PILRB		0		0
1032	10:12171740:A_G	12171740	NUDT5	1	cis	cis	specific	NA	NUDT5	body height	1	EFO:0004324	1
1033	14:75907885:A_G	75907885	PSG1	1	trans	trans - systemic	specific	1.032	JDP2	appendicular lean mass||basal cell carcinoma||body height	3	EFO:0000313||EFO:0004302||EFO:0004324	3
1034	19:7740698:A_G	7740698	RETN	1	cis	cis	specific	NA	RETN		0		0
1035	4:90828527:A_G	90828527	SELE	1	trans	trans - systemic	specific	2.282	MMRN1	appendicular lean mass	1	EFO:0004302	1
86	8:59371725:C_T	59371725	ACE2|AGR2|CNDP1|FGF19|FGFR2|PLA2G7	6	trans	trans - systemic	unspecific.pleiotropy	1.0745|1.02616666666667|0.882333333333333	SDCBP|CYP7A1|UBXN2B	7-alpha-hydroxy-3-oxo-4-cholestenoate 7-Hoca measurement||antihyperlipidemic drug use measurement||bile acid measurement||bilirubin measurement||Cholecystitis||cholelithiasis||cholesterol esters in medium VLDL measurement||cholesteryl ester measurement, chylomicron measurement, very low density lipoprotein cholesterol measurement||cholesteryl ester measurement, low density lipoprotein cholesterol…	50	EFO:0001444||EFO:0003832||EFO:0004529||EFO:0004530||EFO:0004639||EFO:0004725||EFO:0005105||EFO:0005110||EFO:0005680||EFO:0007010||EFO:0008317||EFO:0009534||EFO:0010231||EFO:0010467||EFO:0011008||EFO:1000018||HP:0012438||MONDO:0002525	18
1037	5:147388782:A_G	147388782	SPINK5	1	cis	cis	specific	NA	SPINK5		0		0
1038	2:47601106:C_T	47601106	EPCAM	1	cis	cis	specific	NA	EPCAM		0		0
568	10:94429708:G_T	94429708	AGER|CA4|CCL3|CD160|CD93|FASLG|GNLY|GZMB|IL5RA|ITGB2|NCR1|SIGLEC6	15	trans	trans - pathway	unspecific.pleiotropy	1.30073333333333	HHEX	asthma||birth weight||body height at birth||body mass index||body weight||calcium measurement||childhood onset asthma||Drugs used in diabetes use measurement||eosinophil count||eosinophil percentage of leukocytes||free cholesterol:total lipids ratio, high density lipoprotein cholesterol measurement||inflammatory bowel disease||Inhalant adrenergic use measurement||insulin sensitivity measurement, …	23	EFO:0000400||EFO:0001444||EFO:0004324||EFO:0004338||EFO:0004339||EFO:0004467||EFO:0004503||EFO:0004529||EFO:0004731||EFO:0004842||EFO:0005036||EFO:0005047||EFO:0005140||EFO:0005774||EFO:0007010||EFO:0007987||EFO:1002018||MONDO:0004979	18
1040	13:103718406:A_G	103718406	EPCAM	1	trans	trans - systemic	specific	1.581	SLC10A2		0		0
1041	19:54876554:A_G	54876554	LAIR1	1	cis	cis	specific	NA	LAIR1		0		0
1042	17:42989063:C_T	42989063	NCAN	1	trans	trans - pathway	specific	1.004	GFAP		0		0
846	X:109694685:A_T	109694685	CCL27|FETUB|GAS6|IL1RL2|LRIG1|PROC|RTN4R|SSC4D	8	trans	trans - pathway	unspecific.pleiotropy	1.41575|1.277625	RGAG1|CHRDL1	antihyperlipidemic drug use measurement||bilirubin measurement||body mass index||body weight||calcium measurement||coronary artery disease||erythrocyte count||FEV/FVC ratio||free androgen index||hematocrit||hemorrhoid||Inguinal hernia||leukocyte count||mean corpuscular volume||mean reticulocyte volume||metabolic syndrome||monocyte percentage of leukocytes||neutrophil count||open-angle glaucoma||p…	25	EFO:0000589||EFO:0001444||EFO:0003892||EFO:0004306||EFO:0004324||EFO:0004503||EFO:0004529||EFO:0004586||EFO:0005036||EFO:0005091||EFO:0007010||EFO:0007987||EFO:0010700||EFO:0011008||HP:0004299||MONDO:0000473||MONDO:0004869||MONDO:0005041	18
1044	17:34307457:C_T	34307457	CCL16	1	cis	cis	specific	NA	CCL16		0		0
1045	15:58790650:A_G	58790650	CD6|SIT1	2	trans	trans - systemic	specific	1.0935|0.9135	LIPC|ALDH1A2	eosinophil count||lymphocyte count||myeloid white cell count	3	EFO:0004308||EFO:0007987	2
278	17:38145828:A_G	38145828	ADAM8|AZU1|CD177|CD300C|CD300LF|CEACAM8|CLEC4D|CLEC5A|CLEC6A|CLEC7A|CTSS|CXCL8|DEFA1_DEFA1B|DSC2|FCAR|FCGR3B|HGF|ICAM3|IL16|IL1RN|LCN2|LILRA5|MMP9|MPO|NADK|NCF2|OLR1|OSM|PGLYRP1|PILRA|PILRB|PLAUR|PRTN3|RETN|RNASE3|S100A11|S100A12|S100P|SCGB3A2|SELPLG|SIRPB1|TGFA|TNFRSF10C|TNFRSF1A|TNFRSF1B	48	trans	trans - interaction	unspecific.pleiotropy	1.59464583333333|1.43310416666667|1.17320833333333	MED24|PSMD3|GSDMA	aging||asthma||asthma, age at onset||basophil count||basophil count, eosinophil count||body mass index||ceramide measurement||chronic obstructive pulmonary disease||COVID-19||eosinophil count||feeling miserable measurement||granulocyte count||granulocyte percentage of myeloid white cells||immature granulocyte count||leukocyte count||lymphocyte percentage of leukocytes||mean platelet volume||mitoc…	25	EFO:0001444||EFO:0004308||EFO:0004324||EFO:0004529||EFO:0004586||EFO:0004587||EFO:0004833||EFO:0005036||EFO:0005091||EFO:0005278||EFO:0007803||EFO:0007987||EFO:0007988||EFO:0009910||EFO:0803543||EFO:1002018||GO:0032502||MONDO:0020753	18
1047	14:106029909:G_T	106029909	FCGR3B	1	trans	trans - pathway	specific	0.607|0.595|0.595|0.595|0.595|0.591	MTA1|C14orf80|CRIP1|ENSG00000257341|TMEM121|CRIP2		0		0
4096	9:16907646:A_G	16907646	CD160|IGF1R	2	trans	trans - pathway	systemic.pleiotropy	0.6055	BNC2	actinic keratosis||basal cell carcinoma||diastolic blood pressure, systolic blood pressure||eosinophil count||freckles||hair color||hair colour measurement||keratinocyte carcinoma||low density lipoprotein cholesterol measurement, free cholesterol:total lipids ratio||malignant epithelial tumor of ovary||mean corpuscular volume||non-melanoma skin carcinoma||ovarian carcinoma||pulse pressure measure…	21	EFO:0000313||EFO:0000701||EFO:0001444||EFO:0003784||EFO:0004198||EFO:0004306||EFO:0004325||EFO:0004503||EFO:0004529||EFO:0005038||EFO:0005278||EFO:0007821||EFO:0007987||EFO:0009259||EFO:0009260||EFO:0010700||MONDO:0018364	17
1049	15:63615764:C_T	63615764	CA12	1	cis	cis	specific	NA	CA12		0		0
1050	3:98923633:C_G	98923633	PDCD1LG2	2	trans	trans - systemic	specific	1.33	ST3GAL6		0		0
1051	3:16937239:A_G	16937239	CCL17|F2R	3	trans	trans - systemic	specific	0.934	PLCL2		0		0
1052	8:120301936:A_G	120301936	CCN3	1	cis	cis	specific	NA	CCN3		0		0
9933	1:89295825:C_G	89295825	PI3	1	trans	trans - systemic	systemic.pleiotropy	0.978|0.834	PKN2|GTF2B	Antihypertensive use measurement||appendicular lean mass||blood urea nitrogen measurement||BMI-adjusted waist circumference||body height||body surface area||central corneal thickness||corneal resistance factor||cup-to-disc ratio measurement||descending aortic diameter||heel bone mineral density||hematocrit||intraocular pressure measurement||mean corpuscular hemoglobin||pulse pressure measurement|…	20	EFO:0003923||EFO:0004302||EFO:0004306||EFO:0004324||EFO:0004325||EFO:0004342||EFO:0004464||EFO:0004503||EFO:0004582||EFO:0004725||EFO:0004731||EFO:0005047||EFO:0005278||EFO:0006936||EFO:0007010||EFO:0009795||EFO:0021786	17
521	12:6493351:A_G	6493351	CA9|CCL17|CCL21|CD6|CRH|CXCL13|LTA|TNFRSF9	12	trans	trans - interaction	unspecific.pleiotropy	1.81575	LTBR	body height||celiac disease||chronic obstructive pulmonary disease||disorder of pharynx||eosinophil percentage of leukocytes||granulocyte percentage of myeloid white cells||lymphocyte count||lymphocyte measurement||lymphocyte percentage of leukocytes||monocyte count||monocyte percentage of leukocytes||mosaic loss of chromosome Y measurement||mosquito bite reaction itch intensity measurement, mosq…	21	EFO:0000508||EFO:0000684||EFO:0001444||EFO:0004308||EFO:0004324||EFO:0004503||EFO:0004554||EFO:0004587||EFO:0004842||EFO:0005036||EFO:0005091||EFO:0007987||EFO:0008376||EFO:0009534||EFO:0009903||EFO:0009910||MONDO:0019751||MONDO:0020592	18
1814	1:155121727:C_T	155121727	HAO1|MME|NT5E	3	trans	trans - pathway	systemic.pleiotropy	1.78066666666667	EFNA1	albuminuria||allergic disease||allergic disease, age at onset||biological sex||bladder exstrophy||body fat distribution||body mass index||brain connectivity measurement||breast carcinoma||cataract||educational attainment||electrocardiography||hematocrit||magnesium measurement||platelet crit||PR interval||serum gamma-glutamyl transferase measurement||urate measurement||urinary albumin to creatinin…	19	BFO:0000019||EFO:0000246||EFO:0000313||EFO:0000508||EFO:0001444||EFO:0004311||EFO:0004324||EFO:0004327||EFO:0004346||EFO:0004503||EFO:0004582||EFO:0005036||EFO:0005106||EFO:0005116||EFO:1002003||HP:0000093||MONDO:0017919	17
1056	2:183703239:C_T	183703239	FRZB	1	cis	cis	specific	NA	FRZB		0		0
1057	21:37424670:A_C	37424670	UMOD	1	trans	trans - systemic	specific	1.015	SETD4		0		0
1058	12:6225931:A_G	6225931	ADAMTS13|VWF	2	cis	cis	specific	NA	VWF		0		0
808	3:46982737:C_T	46982737	CCL17|CCL3|CD83|CXCL5|GNLY|HBEGF|IL15|ITGB2|LAIR2|OSCAR|PDGFA|PDGFB|RSPO1|SDC4|SORT1|THPO	21	trans	trans - interaction	unspecific.pleiotropy	1.82104761904762	NBEAL2	axial length measurement||BMI-adjusted waist circumference||BMI-adjusted waist-hip ratio||body height||cortical thickness||gluteofemoral adipose tissue measurement||granulocyte count||hematocrit||immature platelet count||leukocyte count||mathematical ability||mean platelet volume||neutrophil count||neutrophil count, eosinophil count||platelet component distribution width||platelet measurement||QT…	22	EFO:0000400||EFO:0003925||EFO:0004309||EFO:0004324||EFO:0004327||EFO:0004342||EFO:0004343||EFO:0004464||EFO:0004503||EFO:0004529||EFO:0004582||EFO:0004586||EFO:0004731||EFO:0004764||EFO:0005036||EFO:0007987||EFO:0007988||GO:0007610	18
1060	3:57347725:C_T	57347725	AMIGO2|CCL5|CXCL5|HBEGF|PDGFA|SERPINE1	7	trans	trans - pathway	protein.pleiotropy	0.978857142857143	DNAH12		0		0
2075	11:65322548:C_T	65322548	LTBP3	1	cis	cis	systemic.pleiotropy	NA	LTBP3	BMI-adjusted hip circumference||cup-to-disc ratio measurement||diastolic blood pressure, systolic blood pressure||Drugs used in diabetes use measurement||eosinophil count||heel bone mineral density||JT interval||lymphocyte count||open-angle glaucoma||optic cup area measurement||osteoarthritis, hip||otosclerosis||platelet crit||QT interval||stenosing tenosynovitis||total hip arthroplasty, osteoart…	19	EFO:0000400||EFO:0003923||EFO:0004308||EFO:0004325||EFO:0004327||EFO:0004742||EFO:0005036||EFO:0005093||EFO:0005856||EFO:0006936||EFO:0007010||EFO:0007987||EFO:1001435||MONDO:0002050||MONDO:0005041||MONDO:0005178||MONDO:0018751	17
1062	11:316134:G_T	316134	PLA2G10	1	trans	trans - pathway	specific	0.868	IFITM3		0		0
1063	10:101471695:C_T	101471695	MMP1	1	trans	trans - pathway	specific	1.077|1.016|0.849|0.834	COX15|CUTC|ENTPD7|SLC25A28	colorectal cancer||colorectal cancer, colorectal adenoma	2	EFO:0004142	1
1064	19:4252615:A_T	4252615	EBI3_IL27	1	cis	cis	specific	NA	EBI3_IL27		0		0
2017	6:43348512:A_G	43348512	CST5|HSPG2|LAMP3|MSLN|PIGR	6	trans	trans - pathway	unspecific.pleiotropy	1.094	ZNF318	Agents acting on the renin-angiotensin system use measurement||aging||Antihypertensive use measurement||BMI-adjusted hip circumference||body height||calcium measurement||carnitine measurement||chronotype measurement||cortical thickness||diastolic blood pressure||Diuretic use measurement||free androgen index||heel bone mineral density||idiopathic pulmonary fibrosis||mean arterial pressure||mean co…	25	EFO:0001444||EFO:0003923||EFO:0004306||EFO:0004324||EFO:0004325||EFO:0004464||EFO:0004529||EFO:0004742||EFO:0004870||EFO:0005036||EFO:0005093||EFO:0005134||EFO:0005278||EFO:0007010||EFO:0009448||EFO:0010700||EFO:0011008||GO:0032502	18
1066	5:31129934:A_G	31129934	CDH6	1	cis	cis	specific	NA	CDH6		0		0
2728	16:30980054:A_G	30980054	CTF1|IL1RL2	2	cis	cis	systemic.pleiotropy	NA	CTF1	3beta,7alpha-dihydroxy-5-cholestenoate measurement||anxiety||chronic obstructive pulmonary disease||cigarettes per day measurement||erythrocyte count||feeling tense measurement||forced expiratory volume||Graves disease||irritability measurement||juvenile myoclonic epilepsy||Lewy body dementia||mathematical ability||mean corpuscular volume||neuroticism measurement||Parkinson disease||psoriasis||ps…	19	EFO:0000400||EFO:0000676||EFO:0003892||EFO:0003925||EFO:0004280||EFO:0004306||EFO:0004725||EFO:0004870||EFO:0005671||EFO:0006812||EFO:0006848||EFO:0007803||EFO:0009910||HP:0000708||MONDO:0002406||MONDO:0015547||MONDO:0100545	17
1068	10:7795899:C_G	7795899	PTX3	1	trans	trans - systemic	specific	0.869|0.863	ITIH2|KIN		0		0
1069	19:4245345:C_T	4245345	EBI3_IL27	1	cis	cis	specific	NA	EBI3_IL27		0		0
1070	14:75575266:A_T	75575266	PGF	3	cis	cis	specific	NA	PGF		0		0
2457	17:57826731:A_C	57826731	ACAN|CD200|CD83|CLEC10A|CSF1|DSC2|FCAR|GAS6|IL18BP|PLA2G7|TGFBI|VCAN|VSIG4	14	trans	trans - pathway	unspecific.pleiotropy	0.987285714285714	VMP1	appendicular lean mass||basophil count||BMI-adjusted waist circumference||body height||brain measurement||cortical thickness||Crohn's disease||granulocyte count||hematocrit||inflammatory bowel disease||leukocyte count||lymphocyte count||marginal zone B-cell lymphoma, multiple sclerosis||monocyte count||multiple sclerosis||multiple sclerosis, chronic lymphocytic leukemia||myeloid white cell count|…	28	EFO:0001444||EFO:0003767||EFO:0004302||EFO:0004308||EFO:0004324||EFO:0004342||EFO:0004464||EFO:0004503||EFO:0004586||EFO:0005036||EFO:0005047||EFO:0005140||EFO:0005192||EFO:0005278||EFO:0005774||EFO:0007987||EFO:0007988	17
1072	19:35553656:A_G	35553656	DCBLD2	2	trans	trans - systemic	specific	1.014	HPN		0		0
1073	3:51582153:A_G	51582153	MANF	1	cis	cis	specific	NA	MANF		0		0
3495	17:37834367:A_G	37834367	CD59|FABP9|FCAR|MMP9|NCAM1|RGMA|UMOD	7	trans	trans - pathway	unspecific.pleiotropy	1.86028571428571	PGAP3	age at menopause||alcohol consumption measurement||asthma||bipolar disorder||body height||ceramide measurement||cholesterol:total lipids ratio, high density lipoprotein cholesterol measurement||cholesteryl ester measurement, high density lipoprotein cholesterol measurement||choline measurement||dyslexia||educational attainment||erythrocyte count||free cholesterol measurement, high density lipopro…	31	EFO:0000246||EFO:0001444||EFO:0003777||EFO:0003966||EFO:0004247||EFO:0004306||EFO:0004324||EFO:0004327||EFO:0004503||EFO:0004529||EFO:0004639||EFO:0005278||EFO:0005671||EFO:0011015||EFO:1002018||GO:0007610||MONDO:0001697	17
1075	19:8121369:C_T	8121369	CCL25	1	cis	cis	specific	NA	CCL25		0		0
1076	19:55148842:C_T	55148842	LILRB1	1	cis	cis	specific	NA	LILRB1		0		0
5720	1:155123837:C_G	155123837	ANXA10|CDCP1|CST6|GAL|GHRL|GKN1|LGALS7_LGALS7B|SELPLG|TFF2	9	trans	trans - pathway	unspecific.pleiotropy	2.17077777777778	THBS3	1,5 anhydroglucitol measurement||Agents acting on the renin-angiotensin system use measurement||allergic disease||allergic disease, age at onset||biological sex||brain connectivity measurement||calcium measurement||diastolic blood pressure||forced expiratory volume||gastric adenocarcinoma||gastric carcinoma||glomerular filtration rate||heel bone mineral density||hematocrit||left ventricular struc…	21	BFO:0000019||EFO:0000228||EFO:0000246||EFO:0001444||EFO:0003892||EFO:0003923||EFO:0004298||EFO:0004325||EFO:0004327||EFO:0004346||EFO:0004503||EFO:0004742||EFO:0005192||EFO:0007010||EFO:0009608||EFO:1000218||EFO:1002003	17
1078	3:113238852:A_G	113238852	BOC	2	cis	cis	specific	NA	BOC		0		0
1079	5:159659273:C_T	159659273	FABP6	1	cis	cis	specific	NA	FABP6		0		0
1080	6:38650588:A_T	38650588	GLO1	1	cis	cis	specific	NA	GLO1		0		0
1081	20:25276297:A_G	25276297	CA6|CPM|ENPP7|ENTPD6|NT5E|RTN4R	7	cis	cis	unspecific.pleiotropy	NA	ENTPD6	1-linoleoyl-GPI (18:2) measurement||body fat percentage||body height||body weight||brain volume measurement||cortical thickness||fat body mass||glycerophospholipid measurement||neuroimaging measurement||phosphatidylinositol measurement||platelet component distribution width||platelet count||prostate carcinoma||TPE interval measurement||vital capacity	15	EFO:0000313||EFO:0001444||EFO:0003892||EFO:0004302||EFO:0004324||EFO:0004464||EFO:0004529||EFO:0004639||EFO:0004725||EFO:0005036||EFO:0005106||EFO:0005278	12
1082	2:241372268:A_G	241372268	GPC1	1	cis	cis	specific	NA	GPC1		0		0
1083	14:106497884:A_G	106497884	NMNAT1	1	trans	trans - systemic	specific	0.56	KIAA0125		0		0
1084	12:121384628:C_T	121384628	KITLG	1	trans	trans - systemic	specific	0.735	ENSG00000272214	age at first birth measurement||asthma||childhood onset asthma	3	EFO:0007862||EFO:1002018||MONDO:0004979	3
1085	6:160502460:A_T	160502460	CTSC|CTSZ|GLB1|IGF2R|TPP1	5	cis	cis	specific	NA	IGF2R	cholesteryl ester measurement, intermediate density lipoprotein measurement||cholesteryl ester measurement, low density lipoprotein cholesterol measurement||total cholesterol measurement, low density lipoprotein cholesterol measurement||total cholesterol measurement, very low density lipoprotein cholesterol measurement	4	EFO:0004529	1
1086	16:412787:A_G	412787	CNTN1	1	trans	trans - pathway	specific	1.292	TMEM8A		0		0
1087	2:129064989:C_T	129064989	HS6ST1	1	cis	cis	specific	NA	HS6ST1		0		0
1088	16:29882395:C_T	29882395	SEZ6L2	1	cis	cis	specific	NA	SEZ6L2		0		0
1089	8:135261629:A_T	135261629	OPTC	1	trans	trans - systemic	specific	0.437	ZFAT		0		0
1090	7:102113909:C_T	102113909	PGLYRP1	1	trans	trans - pathway	specific	1.781|1.653	POLR2J|LRWD1	glomerular filtration rate	1	EFO:0004742	1
1091	6:49649107:A_T	49649107	CRISP2	1	cis	cis	specific	NA	CRISP2		0		0
1092	4:6650231:C_T	6650231	S100P	1	cis	cis	specific	NA	S100P		0		0
1093	4:156848019:C_G	156848019	CTSO	1	cis	cis	specific	NA	CTSO		0		0
1094	17:7460743:A_G	7460743	TNFSF12|TNFSF13	3	cis	cis	specific	NA	TNFSF12	body height	1	EFO:0004324	1
1095	14:57107064:A_G	57107064	MET	1	trans	trans - systemic	specific	1.62	TMEM260		0		0
1096	X:58434523:C_G	58434523	HBEGF	1	trans	trans - systemic	specific	0.434	ZXDA		0		0
1097	21:33044408:A_G	33044408	IL13RA1|SERPINA12	2	trans	trans - pathway	specific	1.0545|0.8885	SCAF4|SOD1	alanine measurement||aspartate aminotransferase to alanine aminotransferase ratio	2	EFO:0005134||EFO:0006845	2
1098	9:95840256:A_G	95840256	CDH2|IL17RB|SLITRK2	3	trans	trans - systemic	specific	1.069	SUSD3	platelet crit||triglyceride measurement	2	EFO:0004529||EFO:0005036	2
1099	3:132181820:G_T	132181820	NRP2|VCAN	2	trans	trans - systemic	specific	2.1025	DNAJC13	creatinine measurement||total blood protein measurement||urate measurement||uric acid measurement	4	EFO:0001444||EFO:0004503||EFO:0004725||EFO:0004742	4
1100	10:1003848:C_T	1003848	STC1	1	trans	trans - systemic	specific	0.862|0.84|0.782	IDI2|GTPBP4|LARP4B	blood urea nitrogen measurement||chronic kidney disease||creatinine measurement||creatinine measurement, glomerular filtration rate||erythrocyte count||glomerular filtration rate||levulinate 4-oxovalerate measurement||serum urea measurement	8	EFO:0003086||EFO:0004306||EFO:0004725||EFO:0004742||EFO:0009795	5
1101	19:43383826:C_T	43383826	PSG1	1	cis	cis	specific	NA	PSG1		0		0
1102	4:109875184:C_T	109875184	PTPRF	1	trans	trans - pathway	specific	0.845	COL25A1		0		0
1103	10:47540472:C_G	47540472	MSMB	1	trans	trans - systemic	specific	0.537	ANTXRL		0		0
1104	9:117094854:C_T	117094854	TGFBI	1	trans	trans - systemic	specific	1.479|1.223	ORM1|ORM2		0		0
6741	2:111873378:C_T	111873378	CLEC4C	1	trans	trans - systemic	systemic.pleiotropy	1.153|0.919	BCL2L11|ACOXL	appendicular lean mass||body height||chronic lymphocytic leukemia||corneal resistance factor||granulocyte percentage of myeloid white cells||Hodgkins lymphoma, multiple myeloma, non-Hodgkins lymphoma||lymphocyte measurement||lymphocyte percentage of leukocytes||mean corpuscular hemoglobin||monocyte count||monocyte percentage of leukocytes||platelet count||reticulocyte count||reticulocyte measurem…	19	EFO:0000400||EFO:0000574||EFO:0001444||EFO:0004302||EFO:0004306||EFO:0004308||EFO:0004324||EFO:0004503||EFO:0004529||EFO:0004587||EFO:0004731||EFO:0004742||EFO:0005036||EFO:0005091||EFO:0007987||EFO:0009714||EFO:0010700	17
1106	19:42902171:A_T	42902171	MET	1	trans	trans - pathway	specific	1.487	MEGF8		0		0
1107	14:103602657:C_T	103602657	CTSL	1	trans	trans - pathway	specific	1.713	TNFAIP2		0		0
1108	11:1215580:A_G	1215580	AGR2|TFF2	2	trans	trans - interaction	specific	1.053|0.8585	MUC5AC|MUC2		0		0
1109	19:5871367:A_G	5871367	IL18R1|LGALS3	2	trans	trans - pathway	specific	0.791|0.791|0.735	ENSG00000267740|FUT5|FUT3		0		0
1110	10:64993101:C_T	64993101	AKT1S1|CCL13|NID2|PDGFA|PDGFB|SPARC|THPO	9	trans	trans - systemic	protein.pleiotropy	0.931444444444444|0.858666666666667	JMJD1C|NRBF2	body height||mean corpuscular hemoglobin||mean corpuscular volume||mean reticulocyte volume||red blood cell density measurement||reticulocyte count	6	EFO:0004306||EFO:0004324||EFO:0005047||EFO:0010700	4
1111	14:74461121:C_T	74461121	ENTPD5	1	cis	cis	specific	NA	ENTPD5		0		0
1113	4:996998:G_T	996998	IDUA	1	cis	cis	specific	NA	IDUA	body height||body surface area	2	EFO:0004302||EFO:0004324	2
1114	13:114531587:C_T	114531587	AXL	1	trans	trans - interaction	specific	2.252	GAS6		0		0
1115	22:49146488:C_T	49146488	TAFA5	1	cis	cis	specific	NA	TAFA5		0		0
1116	9:32455262:C_T	32455262	DDX58|SIGLEC1	2	cis	cis	specific	NA	DDX58	erythrocyte count||hematocrit	2	EFO:0004306||EFO:0004503	2
1117	17:34823005:C_T	34823005	CCL4	2	cis	cis	specific	NA	CCL4		0		0
1118	1:155094189:A_G	155094189	EFNA4	1	cis	cis	specific	NA	EFNA4	serum gamma-glutamyl transferase measurement	1	EFO:0004582	1
1119	20:46536935:G_T	46536935	FGFBP1	1	trans	trans - systemic	specific	0.52	SULF2		0		0
1120	17:20402375:A_G	20402375	ALDH3A1	1	trans	trans - interaction	specific	0.599|0.598	LGALS9B|CDRT15L2		0		0
1121	3:98411452:A_G	98411452	AMIGO2|TIE1|TYRO3	3	trans	trans - systemic	specific	1.093	ST3GAL6	uromodulin measurement	1	EFO:0005664	1
929	1:46282296:A_T	46282296	TFRC	1	trans	trans - systemic	systemic.pleiotropy	2.106	MAST2	body mass index||brain connectivity measurement||electrocardiography||erythrocyte count||FEV/FVC ratio||hearing loss||hematocrit||leukocyte count||lymphocyte percentage of leukocytes||monocyte count||neutrophil count||neutrophil percentage of leukocytes||obsolete_red blood cell distribution width||pulse pressure measurement||reticulocyte count||smoking initiation||total blood protein measurement|…	18	EFO:0003892||EFO:0004306||EFO:0004308||EFO:0004311||EFO:0004324||EFO:0004346||EFO:0004503||EFO:0004529||EFO:0004586||EFO:0004587||EFO:0004833||EFO:0005192||EFO:0005278||EFO:0007987||EFO:0010700||GO:0007610||MONDO:0021945	17
1123	15:51000662:C_T	51000662	FAP	1	trans	trans - systemic	specific	2.62	SPPL2A	hip circumference||pulse pressure measurement	2	EFO:0004324||EFO:0005278	2
1124	17:32647831:A_C	32647831	CCL8	2	cis	cis	specific	NA	CCL8		0		0
1125	7:99632982:C_T	99632982	CEACAM5	1	trans	trans - pathway	specific	1.967|1.938|1.937	ZSCAN21|PILRA|PILRB	FEV/FVC ratio	1	EFO:0003892	1
1126	2:20143831:A_T	20143831	MATN3	1	cis	cis	specific	NA	MATN3	BMI-adjusted waist circumference||BMI-adjusted waist-hip ratio||body height||lean body mass	4	EFO:0004302||EFO:0004324||EFO:0004342||EFO:0004343	4
1127	22:50190478:A_G	50190478	CRELD2	1	cis	cis	specific	NA	CRELD2		0		0
1128	12:6494152:A_G	6494152	LTBR	1	cis	cis	specific	NA	LTBR		0		0
1129	12:121364505:A_G	121364505	KIT	1	trans	trans - pathway	specific	0.774	SPPL3		0		0
1130	2:219859171:A_G	219859171	DKK4	1	trans	trans - pathway	specific	1.961	WNT6	cholesteryl ester measurement||free cholesterol:total lipids ratio, high density lipoprotein cholesterol measurement||neutrophil percentage of leukocytes||phospholipids in very large HDL measurement||phospholipids in VLDL measurement||total cholesterol in small VLDL||triglyceride measurement, high density lipoprotein cholesterol measurement||triglycerides:total lipids ratio, high density lipoprot…	10	EFO:0000400||EFO:0004529||EFO:0004639||EFO:0004833||EFO:0008317	5
6903	20:44545048:C_T	44545048	ANGPTL3|IL32|ITGA11|ITGAV|KITLG|TACSTD2	8	trans	trans - pathway	unspecific.pleiotropy	2.196375	PLTP	cholesterol:total lipids ratio, high density lipoprotein cholesterol measurement||cholesterol:total lipids ratio, low density lipoprotein cholesterol measurement||cholesteryl ester measurement||cholesteryl ester measurement, chylomicron measurement, very low density lipoprotein cholesterol measurement||cholesteryl ester measurement, high density lipoprotein cholesterol measurement||cholesteryl es…	136	EFO:0001444||EFO:0003923||EFO:0004306||EFO:0004529||EFO:0004530||EFO:0004582||EFO:0004639||EFO:0004725||EFO:0005105||EFO:0005110||EFO:0005192||EFO:0005680||EFO:0010351||EFO:0010700||EFO:0010733||EFO:0010968||MONDO:0002525	17
6863	15:67542179:C_G	67542179	MEPE	1	trans	trans - pathway	systemic.pleiotropy	1.024|0.892|0.857	AAGAB|IQCH|SMAD3	asthma||balding measurement||BMI-adjusted waist circumference||BMI-adjusted waist-hip ratio||body fat percentage||body height||bone density||childhood onset asthma||electrocardiography||eosinophil count||fat body mass||glomerular filtration rate||Inhalant adrenergic use measurement||smoking behavior, BMI-adjusted waist circumference||smoking initiation||smoking status measurement||vital capacity|…	18	EFO:0003892||EFO:0004302||EFO:0004311||EFO:0004324||EFO:0004342||EFO:0004343||EFO:0004516||EFO:0004742||EFO:0005106||EFO:0005671||EFO:0007010||EFO:0007821||EFO:0007861||EFO:0007987||EFO:1002018||GO:0007610||MONDO:0004979	17
5364	2:21221035:A_C	21221035	CD99L2|CES1|IL18R1|PON2|SUMF2	5	trans	trans - pathway	systemic.pleiotropy	1.2092	APOB	cholesterol esters in large VLDL measurement||cholesterol esters in medium VLDL measurement||cholesterol:total lipids ratio, high density lipoprotein cholesterol measurement||cholesterol:total lipids ratio, intermediate density lipoprotein measurement||cholesteryl ester measurement||cholesteryl ester measurement, chylomicron measurement, very low density lipoprotein cholesterol measurement||chole…	135	EFO:0000589||EFO:0001444||EFO:0004529||EFO:0004530||EFO:0004639||EFO:0004725||EFO:0005036||EFO:0005105||EFO:0005110||EFO:0005192||EFO:0008317||EFO:0010351||EFO:0010733||OBA:2045029||OBA:2045035||PATO:0000070	16
8512	11:75450576:C_T	75450576	KITLG|PCSK9	4	trans	trans - pathway	systemic.pleiotropy	0.736	MOGAT2	1-arachidonoyl-GPC (20:4n6) measurement||1-dihomo-linolenoyl-GPC (20:3n3 or 6) measurement||1-dihomo-linoleoyl-GPC (20:2) measurement||1-docosahexaenoyl-GPC (22:6) measurement||1-palmitoyl-2-linoleoyl-GPE (16:0/18:2) measurement||1-stearoyl-2-arachidonoyl-GPC (18:0/20:4) measurement||1-stearoyl-2-dihomo-linolenoyl-GPC (18:0/20:3n3 or 6) measurement||1-stearoyl-GPC (18:0) measurement||2-arachidono…	74	EFO:0001444||EFO:0004306||EFO:0004324||EFO:0004503||EFO:0004529||EFO:0004639||EFO:0004725||EFO:0005105||EFO:0005110||EFO:0005278||EFO:0005680||EFO:0010226||EFO:0010351||EFO:0010968||OBA:2045031||PATO:0000070	16
1135	6:45153184:A_T	45153184	CLEC4C|WIF1	2	trans	trans - pathway	specific	0.8355	SUPT3H	blood phosphate measurement||bone fracture||heel bone mineral density	3	EFO:0001444||EFO:0003923||EFO:0004260	3
1136	12:10228558:A_G	10228558	CLEC1A	1	cis	cis	specific	NA	CLEC1A		0		0
1137	19:45322744:A_G	45322744	BCAM	1	cis	cis	specific	NA	BCAM	triglyceride measurement	1	EFO:0004529	1
1138	19:55341185:C_T	55341185	KIR2DL3	1	cis	cis	specific	NA	KIR2DL3		0		0
1139	5:126264185:A_T	126264185	BCAN|OMG	2	trans	trans - systemic	specific	0.9935|0.8115|0.701	MARCH3|C5orf63|PRRC1		0		0
1140	8:59275611:C_T	59275611	AGR2	1	trans	trans - systemic	specific	0.845	SDCBP		0		0
367	1:93620393:A_G	93620393	CCL15|CNDP1|GPC1|GUSB|SUMF2|TIMD4|WFIKKN1	7	trans	trans - pathway	unspecific.pleiotropy	1.88757142857143|1.60714285714286|1.46271428571429	TMED5|DR1|CCDC18	age at initiation of smoking||basophil count, eosinophil count||body height||cholesterol:total lipids ratio, high density lipoprotein cholesterol measurement||cholesteryl esters:total lipids ratio, high density lipoprotein cholesterol measurement||educational attainment||eosinophil count||eosinophil percentage of granulocytes||eosinophil percentage of leukocytes||erythrocyte count||fatty acid mea…	28	EFO:0000246||EFO:0000589||EFO:0001444||EFO:0003765||EFO:0004306||EFO:0004324||EFO:0004529||EFO:0004582||EFO:0004639||EFO:0004742||EFO:0004833||EFO:0004842||EFO:0005036||EFO:0006842||EFO:0007987||EFO:0011015	16
1142	3:190640446:A_G	190640446	WFIKKN2	1	trans	trans - systemic	specific	0.838	GMNC	amygdala volume||body height||brain connectivity measurement||hippocampal CA1 volume||hippocampal CA3 volume||intracranial volume measurement||nucleus accumbens volume	7	EFO:0004324||EFO:0004346||EFO:0005035||EFO:0006930	4
1143	16:1327436:A_G	1327436	SIGLEC6	1	trans	trans - pathway	specific	0.628|0.6|0.6|0.599|0.599|0.599|0.599|0.599|0.566	UNKL|BAIAP3|TPSG1|GNPTG|TPSAB1|TPSD1|TSR3|UBE2I|CACNA1H		0		0
1144	6:37664706:A_C	37664706	MDGA1	1	cis	cis	specific	NA	MDGA1		0		0
1145	7:99893947:A_C	99893947	PILRA	1	cis	cis	specific	NA	PILRA		0		0
1146	17:34340777:C_T	34340777	CCL23	2	cis	cis	specific	NA	CCL23		0		0
1147	16:85995436:C_T	85995436	CD207|FCER2|FCRL1|MEP1B	4	trans	trans - pathway	specific	0.743	IRF8	Crohn's disease||granulocyte percentage of myeloid white cells||inflammatory bowel disease||monocyte count||monocyte percentage of leukocytes	5	EFO:0003767||EFO:0004308||EFO:0005091||EFO:0005140||EFO:0007987	5
1148	2:28113157:A_G	28113157	RBKS	1	cis	cis	specific	NA	RBKS		0		0
1149	19:17486898:A_G	17486898	BST2	1	cis	cis	specific	NA	BST2	body height	1	EFO:0004324	1
1150	17:3785901:A_G	3785901	CAMKK1	1	cis	cis	specific	NA	CAMKK1		0		0
1151	7:63479582:C_T	63479582	SUMF2	1	trans	trans - systemic	specific	0.599	ZNF727		0		0
1152	21:43764823:C_G	43764823	TFF2	1	cis	cis	specific	NA	TFF2		0		0
1153	4:81271819:C_T	81271819	FGF5	1	cis	cis	specific	NA	FGF5		0		0
1154	10:51533289:A_G	51533289	MSMB	1	cis	cis	specific	NA	MSMB		0		0
1155	3:127305355:C_T	127305355	PGLYRP1|PODXL2|TNFRSF10C	3	cis	cis	specific	NA	PODXL2	BMI-adjusted waist-hip ratio||refractive error||triglyceride measurement	3	EFO:0003966||EFO:0004343||EFO:0004529	3
1156	15:90345066:C_T	90345066	ANPEP	1	cis	cis	specific	NA	ANPEP		0		0
1157	12:96452489:C_T	96452489	LTA4H	1	cis	cis	specific	NA	LTA4H		0		0
1158	14:106207862:C_G	106207862	FCRL5	1	trans	trans - systemic	specific	0.449	KIAA0125		0		0
1159	1:110494936:A_G	110494936	SORT1	1	trans	trans - interaction	specific	0.596|0.596|0.574|0.563	AHCYL1|CSF1|STRIP1|ALX3		0		0
1160	2:71804825:C_T	71804825	DEFA1_DEFA1B	1	trans	trans - pathway	specific	0.746	DYSF		0		0
1161	15:65127504:A_G	65127504	CPXM1	1	trans	trans - systemic	specific	1.132	PIF1	body height	1	EFO:0004324	1
1162	11:67353579:C_T	67353579	GSTP1	1	cis	cis	specific	NA	GSTP1		0		0
1163	6:1080941:C_T	1080941	CBLIF	1	trans	trans - systemic	specific	0.789	ENSG00000176515		0		0
1164	9:137741658:A_G	137741658	FCN2	1	cis	cis	specific	NA	FCN2		0		0
1165	11:126284439:A_G	126284439	IL17RA	1	trans	trans - pathway	specific	1.079	ST3GAL4		0		0
1166	6:22359515:A_G	22359515	ESM1|TNC	2	trans	trans - pathway	specific	0.6655	PRL	granulocyte count||leukocyte count||lymphocyte count||monocyte count||myeloid white cell count||neutrophil count||reticulocyte measurement	7	EFO:0004308||EFO:0004503||EFO:0004586||EFO:0007987||EFO:0007988	5
1167	6:75128512:C_T	75128512	CD109	1	trans	trans - interaction	specific				0		0
1168	16:67549157:C_G	67549157	AGRP	1	cis	cis	specific	NA	AGRP	BMI-adjusted waist-hip ratio||lymphocyte count||mean platelet volume||reticulocyte count||reticulocyte measurement	5	EFO:0004308||EFO:0004343||EFO:0004503||EFO:0005036||EFO:0010700	5
1169	14:105968505:C_G	105968505	FCRL5	1	trans	trans - systemic	specific	0.598|0.595|0.595|0.595|0.595|0.595|0.585|0.518	C14orf80|CRIP1|CRIP2|ENSG00000257341|MTA1|TMEM121|TEX22|PACS2		0		0
1170	3:148827471:C_T	148827471	CD63	1	trans	trans - pathway	specific	1.352|1.033|0.9|0.837	HPS3|HLTF|GYG1|CP		0		0
1171	4:967331:A_C	967331	CCL24|IDUA|IL12B	4	cis	cis	specific	NA	IDUA	Alzheimer disease||mean reticulocyte volume||systemic lupus erythematosus||type 1 diabetes mellitus	4	EFO:0000400||EFO:0005140||EFO:0005815||EFO:0010700	4
1172	1:160832185:C_T	160832185	CD244	2	cis	cis	specific	NA	CD244		0		0
1173	17:38169259:G_T	38169259	FABP9	1	trans	trans - pathway	specific	0.901|0.821	CSF3|LRRC3C	creatinine measurement||glomerular filtration rate||subcutaneous adipose tissue measurement	3	EFO:0004725||EFO:0004742||EFO:0004764	3
7026	2:44074000:A_G	44074000	PLA2G7	1	trans	trans - systemic	systemic.pleiotropy	1.028|1.027	ABCG8|ABCG5	antihyperlipidemic drug use measurement||apolipoprotein A 1 measurement, apolipoprotein B measurement||body height||campesterol measurement||Cholecystitis||cholelithiasis||cholesterol esters in large VLDL measurement||cholesterol esters in medium VLDL measurement||cholesterol:total lipids ratio, high density lipoprotein cholesterol measurement||cholesteryl ester measurement, chylomicron measureme…	65	EFO:0001444||EFO:0003832||EFO:0004324||EFO:0004529||EFO:0004530||EFO:0004639||EFO:0005110||EFO:0005278||EFO:0005680||EFO:0007010||EFO:0008317||EFO:0009903||EFO:0010968||EFO:1000018||HP:0012438||MONDO:0000473	16
1175	7:151038887:C_T	151038887	NUB1	1	cis	cis	specific	NA	NUB1		0		0
1176	17:33868797:A_T	33868797	PRKRA|SRP14	2	trans	trans - pathway	specific	0.991|0.845|0.824	SLFN12L|SLFN14|PEX12	platelet measurement||reticulocyte count	2	EFO:0004503||EFO:0010700	2
1177	20:33326680:C_T	33326680	MEP1B|XPNPEP2	2	trans	trans - pathway	specific	1.38	NCOA6	BMI-adjusted hip circumference||body mass index||fat body mass||lean body mass	4	EFO:0004302||EFO:0004324||EFO:0005093	3
1178	13:80847694:A_G	80847694	SPRY2	1	cis	cis	specific	NA	SPRY2	educational attainment||major depressive disorder||unipolar depression	3	EFO:0001444||MONDO:0002050	2
1179	5:35308773:C_T	35308773	AGRP	1	trans	trans - pathway	specific	0.54	PRLR	4-androsten-3beta,17beta-diol disulfate 1 measurement||dehydroisoandrosterone sulfate DHEA-S measurement||testosterone measurement	3	EFO:0004529||EFO:0004725	2
1180	6:41230236:G_T	41230236	TREML2	1	cis	cis	specific	NA	TREML2		0		0
1181	16:1997004:C_T	1997004	RGMA	1	trans	trans - pathway	specific	0.98	RPL3L	creatinine measurement||glomerular filtration rate	2	EFO:0004725||EFO:0004742	2
1182	17:34108212:A_C	34108212	LAMA4	1	trans	trans - pathway	specific	1.662	MMP28		0		0
1183	9:117980804:G_T	117980804	MATN2|TNC	2	cis	cis	specific	NA	TNC		0		0
1184	6:86296823:C_T	86296823	NT5E	1	cis	cis	specific	NA	NT5E		0		0
1185	3:77285179:A_G	77285179	ROBO2	1	cis	cis	specific	NA	ROBO2		0		0
1186	10:51799688:C_T	51799688	ASAH2	1	cis	cis	specific	NA	ASAH2		0		0
5891	4:88040909:A_G	88040909	ANG	1	trans	trans - systemic	systemic.pleiotropy	1.061|0.795	AFF1|KLHL8	apolipoprotein A 1 measurement, apolipoprotein B measurement||basophil count||bilirubin measurement||body height||brain connectivity measurement||brain measurement||cholesterol esters in large VLDL measurement||cholesterol esters in medium VLDL measurement||cholesteryl ester measurement, chylomicron measurement, very low density lipoprotein cholesterol measurement||cholesteryl esters:total lipids…	56	EFO:0000589||EFO:0001444||EFO:0003892||EFO:0004306||EFO:0004324||EFO:0004327||EFO:0004346||EFO:0004464||EFO:0004503||EFO:0004529||EFO:0004530||EFO:0004639||EFO:0005110||EFO:0005278||EFO:0007987||EFO:0008317	16
1188	2:207152278:G_T	207152278	ADAM23	1	cis	cis	specific	NA	ADAM23		0		0
5419	9:107661742:A_C	107661742	CRH|DKKL1|KITLG|PLA2G10	6	trans	trans - pathway	unspecific.pleiotropy	1.68416666666667	ABCA1	1-(1-enyl-palmitoyl)-2-oleoyl-GPC (P-16:0/18:1) measurement||3-hydroxybutyrate measurement||antihyperlipidemic drug use measurement||atrophic macular degeneration, age-related macular degeneration, wet macular degeneration||BMI-adjusted waist-hip ratio||cholesterol esters in medium VLDL measurement||cholesterol:total lipids ratio, high density lipoprotein cholesterol measurement||cholesteryl este…	95	EFO:0000589||EFO:0001444||EFO:0004343||EFO:0004529||EFO:0004530||EFO:0004639||EFO:0004725||EFO:0005105||EFO:0005110||EFO:0005116||EFO:0005680||EFO:0007010||EFO:0008317||EFO:0010118||EFO:0010968||MONDO:0019118	16
1190	17:66835725:C_T	66835725	DKKL1|FCRL2|KLB	3	trans	trans - pathway	specific	2.34533333333333	ABCA8		0		0
1191	3:128328469:A_G	128328469	CLEC4C|FLT3LG	2	trans	trans - pathway	specific	1.4595	RPN1		0		0
1192	16:55853498:C_G	55853498	CES1	1	cis	cis	specific	NA	CES1		0		0
1193	5:147209808:A_G	147209808	SPINK1	1	cis	cis	specific	NA	SPINK1		0		0
1932	9:139324737:A_C	139324737	CES1|CLEC4C|IDUA|ITGB6|LAG3|SIGLEC1|SUMF2|TMPRSS5	9	trans	trans - interaction	unspecific.pleiotropy	1.645	SEC16A	BMI-adjusted hip circumference||body height||brain measurement||cholesterol:total lipids ratio, high density lipoprotein cholesterol measurement||cholesteryl esters to total lipids in small VLDL percentage||cholesteryl esters:total lipids ratio, high density lipoprotein cholesterol measurement||chronotype measurement||cortical surface area measurement||cortical thickness||cutaneous squamous cell …	27	EFO:0000313||EFO:0000707||EFO:0001444||EFO:0004324||EFO:0004464||EFO:0004503||EFO:0004529||EFO:0004586||EFO:0004725||EFO:0004870||EFO:0005091||EFO:0005093||EFO:0005192||EFO:0007987||EFO:0010351	15
1195	1:38062934:C_T	38062934	RSPO1	1	cis	cis	specific	NA	RSPO1	endometrial carcinoma	1	EFO:0002919	1
1196	1:161188936:C_T	161188936	ANGPT1	2	trans	trans - pathway	specific	1.6595	FCER1G	mean platelet volume||platelet component distribution width	2	EFO:0005036	1
988	10:45955036:A_G	45955036	EPCAM	1	trans	trans - systemic	systemic.pleiotropy	1.317|1.006	FAM21C|MARCH8	3-dehydrocarnitine measurement||carnitine measurement||cholelithiasis||cholesteryl ester measurement||cholesteryl ester measurement, high density lipoprotein cholesterol measurement||choline measurement||erythrocyte count||erythrocyte measurement||esterified cholesterol measurement, high density lipoprotein cholesterol measurement||free cholesterol measurement, high density lipoprotein cholestero…	45	EFO:0001444||EFO:0003832||EFO:0004306||EFO:0004503||EFO:0004529||EFO:0004530||EFO:0004582||EFO:0004639||EFO:0004725||EFO:0005110||EFO:0005134||EFO:0005192||EFO:0005680||EFO:0007987||EFO:0010700||EFO:1000018	16
1199	3:186389769:G_T	186389769	CRTAC1|LXN	2	trans	trans - systemic	specific	1.057	HRG	partial thromboplastin time||tyrosine measurement	2	EFO:0001444||EFO:0004503	2
1200	2:92042342:A_G	92042342	CEACAM3	2	trans	trans - pathway	specific	0.483	MAL		0		0
1202	1:65314212:A_C	65314212	FAS|PILRA	2	trans	trans - pathway	specific	1.917	RAVER2	basophil count, eosinophil count||eosinophil count||eosinophil percentage of leukocytes	3	EFO:0004842||EFO:0007987	2
1203	7:7285578:A_T	7285578	GALNT3	1	trans	trans - pathway	specific	1.541	C1GALT1	abdominal fat cell number	1	EFO:0004764	1
1204	5:153573765:C_T	153573765	GALNT10	1	cis	cis	specific	NA	GALNT10		0		0
1205	17:37296025:C_T	37296025	PLXDC1	1	cis	cis	specific	NA	PLXDC1		0		0
1206	4:3449915:A_G	3449915	HGF	3	trans	trans - pathway	specific	1.599	HGFAC	diastolic blood pressure, systolic blood pressure||testosterone measurement	2	EFO:0004325||EFO:0004529	2
1207	2:115924049:A_G	115924049	DPP10	1	cis	cis	specific	NA	DPP10	mathematical ability	1	EFO:0003925	1
1208	8:133883671:C_T	133883671	TSHB	1	trans	trans - pathway	specific	1.852	TG	goiter||hyperthyroidism	2	EFO:1000627	1
1209	22:50183249:C_T	50183249	CRELD2	1	cis	cis	specific	NA	CRELD2		0		0
1210	16:31291951:A_G	31291951	ITGAM|ITGB2|SIGLEC1	3	cis	cis	specific	NA	ITGAM	IGA glomerulonephritis||systemic lupus erythematosus||systemic scleroderma, systemic lupus erythematosus||very low density lipoprotein cholesterol measurement, cholesterol:total lipids ratio||very low density lipoprotein cholesterol measurement, free cholesterol:total lipids ratio	5	EFO:0004529||EFO:0005140||MONDO:0002462	3
1211	2:241173008:A_C	241173008	GPC1	1	cis	cis	specific	NA	GPC1		0		0
1212	12:571083:C_T	571083	CCL25	1	trans	trans - systemic	specific	1.017	B4GALNT3	body height	1	EFO:0004324	1
1213	1:117092017:A_G	117092017	CD58	1	cis	cis	specific	NA	CD58		0		0
1214	12:621635:C_T	621635	GFRA3	1	trans	trans - systemic	specific	1.015	B4GALNT3		0		0
10245	12:124509177:A_G	124509177	TIMP4	1	trans	trans - systemic	systemic.pleiotropy	1.051|1.015|1.009|0.917	DNAH10OS|ZNF664|CCDC92|FAM101A	BMI-adjusted hip circumference||BMI-adjusted waist circumference||BMI-adjusted waist-hip ratio||body mass index||cholesterol:total lipids ratio, high density lipoprotein cholesterol measurement||cholesteryl ester measurement, high density lipoprotein cholesterol measurement||cholesteryl esters to total lipids in large HDL percentage||cholesteryl esters to total lipids in medium HDL percentage||ch…	44	EFO:0000400||EFO:0003923||EFO:0004302||EFO:0004324||EFO:0004342||EFO:0004343||EFO:0004503||EFO:0004529||EFO:0004530||EFO:0004764||EFO:0005093||EFO:0007861||EFO:0010351||EFO:0010700||GO:0007610||HP:0012638	16
1216	1:155030364:A_G	155030364	ADAM15	1	cis	cis	specific	NA	ADAM15		0		0
1217	5:131568506:A_G	131568506	PDCD1LG2	2	trans	trans - pathway	specific	2.029	C5orf56		0		0
1218	2:197894543:C_T	197894543	TNFRSF10C	1	trans	trans - pathway	specific	0.949|0.925	C2orf66|ANKRD44		0		0
1219	2:88696071:A_G	88696071	OPTC	1	trans	trans - systemic	specific	0.507	TEX37	non-melanoma skin carcinoma	1	EFO:0009259	1
1220	1:160801936:C_T	160801936	NECTIN4	1	cis	cis	specific	NA	NECTIN4		0		0
1221	17:42417164:A_C	42417164	CEACAM8	1	trans	trans - pathway	specific	1.288	SLC25A39	eosinophil measurement	1	EFO:0004503	1
1222	4:102857496:A_G	102857496	BANK1	1	cis	cis	specific	NA	BANK1		0		0
1223	2:102978400:A_G	102978400	IL18R1	1	cis	cis	specific	NA	IL18R1		0		0
1224	17:28312784:A_G	28312784	CXADR	1	trans	trans - pathway	specific	0.999|0.888|0.732	EFCAB5|BLMH|SLC6A4	body height	1	EFO:0004324	1
1225	1:152386771:C_G	152386771	CRNN	1	cis	cis	specific	NA	CRNN		0		0
1226	20:25528104:C_T	25528104	ENTPD6	2	cis	cis	specific	NA	ENTPD6		0		0
1227	3:50279697:C_T	50279697	SEMA3F	1	cis	cis	specific	NA	SEMA3F	lymphocyte count||lymphocyte percentage of leukocytes	2	EFO:0004308||EFO:0004587	2
1228	7:95073095:A_T	95073095	PON3	1	cis	cis	specific	NA	PON3		0		0
1229	1:151283100:C_T	151283100	ACP6	1	trans	trans - pathway	specific	0.911|0.907|0.836	PI4KB|PIP5K1A|PSMD4		0		0
1230	5:88180196:C_T	88180196	CA13|CCL28|CCN4|CD244|CD84|CXCL1|EDAR|EGFL7|HEXIM1|ITGB1BP2|MMP1|PDGFA|PVALB|SERPINE1|VASH1|VEGFA|ZBTB16	20	trans	trans - pathway	protein.pleiotropy	0.8805	MEF2C	erythrocyte count||immature platelet count||immature platelet fraction||immature platelet measurement||mean corpuscular hemoglobin||mean corpuscular volume||mean platelet volume||mitochondrial DNA measurement||platelet component distribution width||platelet count||platelet crit||platelet measurement	12	EFO:0001444||EFO:0004306||EFO:0004309||EFO:0004503||EFO:0005036	5
1231	2:88790074:A_T	88790074	OPTC	1	trans	trans - systemic	specific	0.597|0.571	TEX37|EIF2AK3		0		0
1232	2:20214880:A_G	20214880	MATN3	1	cis	cis	specific	NA	MATN3	body height	1	EFO:0004324	1
1233	17:36178843:A_G	36178843	CTSV	1	trans	trans - pathway	specific	0.572|0.555	TBC1D3F|HNF1B		0		0
1234	18:580233:A_T	580233	CLUL1	1	cis	cis	specific	NA	CLUL1		0		0
1235	5:158889218:A_C	158889218	IL12A_IL12B|IL12B	3	cis	cis	specific	NA	IL12B		0		0
1236	6:259300:C_T	259300	FCRL5	1	trans	trans - systemic	specific	NA	FCRL5		0		0
1237	2:113493816:C_T	113493816	CXCL11|GZMA|MMP1	5	trans	trans - pathway	specific	1.3126	CKAP2L	mean platelet volume||platelet count||platelet measurement	3	EFO:0004503||EFO:0005036	2
1238	3:186360255:A_T	186360255	FETUB	1	cis	cis	specific	NA	FETUB		0		0
1239	1:160831855:C_T	160831855	LY9	1	cis	cis	specific	NA	LY9		0		0
1240	4:110095620:C_T	110095620	CTSF|FGF19|IDUA|IGFBP3|KITLG|NAAA|SMPD1	7	trans	trans - interaction	protein.pleiotropy	0.9665|0.796857142857143	PLA2G12A|CCDC109B	cholesterol:total lipids ratio, high density lipoprotein cholesterol measurement||cholesterol:total lipids ratio, intermediate density lipoprotein measurement||cholesterol:total lipids ratio, low density lipoprotein cholesterol measurement||cholesteryl ester measurement, chylomicron measurement, very low density lipoprotein cholesterol measurement||cholesteryl ester measurement, high density lipo…	30	EFO:0004306||EFO:0004529||EFO:0011008	3
1241	12:101881630:C_T	101881630	CCL18	1	trans	trans - systemic	specific	0.868	SPIC	leukocyte count||lymphocyte count||platelet component distribution width||reticulocyte measurement	4	EFO:0004308||EFO:0004503||EFO:0004586||EFO:0005036	4
1242	1:160875711:A_G	160875711	LY9	1	cis	cis	specific	NA	LY9		0		0
1243	3:30729510:A_G	30729510	TGFBR2	1	cis	cis	specific	NA	TGFBR2		0		0
1244	3:50282876:C_T	50282876	ADAM15	1	trans	trans - systemic	specific	1.401	HYAL2	sleep measurement	1	EFO:0001444	1
1245	3:127352970:A_G	127352970	PODXL2	1	cis	cis	specific	NA	PODXL2		0		0
1246	1:161659801:A_G	161659801	SIRPA	1	trans	trans - pathway	specific	0.838|0.808|0.789|0.72	FCGR3B|FCGR2A|FCGR3A|FCGR2B	cholesterol:total lipids ratio, high density lipoprotein cholesterol measurement||erythrocyte count||free cholesterol:total lipids ratio, high density lipoprotein cholesterol measurement||low density lipoprotein cholesterol measurement, phospholipids:total lipids ratio||serum gamma-glutamyl transferase measurement||serum IgG measurement	6	EFO:0004306||EFO:0004529||EFO:0004556||EFO:0004582	4
1247	11:130363707:A_G	130363707	ADAMTS15	1	cis	cis	specific	NA	ADAMTS15		0		0
1248	7:150497496:A_C	150497496	ICAM3|KLB|LY9	3	trans	trans - pathway	specific	1.62666666666667|1.57366666666667	TMEM176A|TMEM176B	calcium measurement	1	EFO:0001444	1
1249	1:154903917:C_T	154903917	PMVK	1	cis	cis	specific	NA	PMVK		0		0
1250	4:107887885:C_G	107887885	CST6	1	trans	trans - systemic	specific	0.928	DKK2		0		0
1251	11:76545414:C_T	76545414	PLA2G4A	1	trans	trans - pathway	specific	0.85	ACER3		0		0
1252	11:76471616:C_T	76471616	HS6ST1	1	trans	trans - pathway	specific	1.837	TSKU	vitamin D measurement	1	EFO:0004529	1
6651	7:17284577:C_T	17284577	SSC4D	1	trans	trans - systemic	systemic.pleiotropy	0.587	AHR	1-methylurate measurement||1-methylxanthine measurement||5-acetylamino-6-amino-3-methyluracil measurement||7-methylxanthine measurement||albuminuria||apolipoprotein A 1 measurement, apolipoprotein B measurement||bilirubin measurement||bitter beverage consumption measurement||bitter non-alcoholic beverage consumption measurement||blood urea nitrogen measurement||body mass index||caffeine metabolit…	42	EFO:0001444||EFO:0004285||EFO:0004315||EFO:0004324||EFO:0004529||EFO:0004530||EFO:0004639||EFO:0004725||EFO:0004742||EFO:0005116||EFO:0005278||EFO:0008317||EFO:0009795||EFO:0010088||EFO:0010089||HP:0000093	16
1254	7:107907526:A_G	107907526	NRCAM	1	cis	cis	specific	NA	NRCAM		0		0
1255	14:81972441:C_T	81972441	LTA|LTBR|TNFSF10	5	trans	trans - pathway	specific	0.872	SEL1L	body height||intraocular pressure measurement||lymphocyte count	3	EFO:0004308||EFO:0004324||EFO:0004731	3
506	12:26474867:A_G	26474867	TNC	1	trans	trans - systemic	systemic.pleiotropy	0.763|0.76	SSPN|BHLHE41	BMI-adjusted hip circumference||BMI-adjusted waist circumference||BMI-adjusted waist-hip ratio||BMI-adjusted waist-hip ratio, physical activity measurement||body height||cholesterol:total lipids ratio, high density lipoprotein cholesterol measurement||cholesteryl ester measurement, high density lipoprotein cholesterol measurement||cholesteryl esters:total lipids ratio, high density lipoprotein ch…	26	EFO:0000228||EFO:0000400||EFO:0001444||EFO:0003923||EFO:0004324||EFO:0004325||EFO:0004342||EFO:0004343||EFO:0004503||EFO:0004529||EFO:0004764||EFO:0005093||EFO:0007861||EFO:0010700||EFO:0011008||GO:0007610	16
1257	3:98266777:C_T	98266777	DCBLD2	2	cis	cis	specific	NA	DCBLD2		0		0
1258	4:55606740:C_T	55606740	KIT	1	cis	cis	specific	NA	KIT		0		0
6441	13:41191363:A_G	41191363	FLT3LG	1	trans	trans - pathway	systemic.pleiotropy	1.161	FOXO1	allergic disease||basophil count, eosinophil count||body height||body surface area||body weight||corneal resistance factor||Eczematoid dermatitis, allergic rhinitis||eosinophil count||eosinophil percentage of granulocytes||eosinophil percentage of leukocytes||erythrocyte count||granulocyte percentage of myeloid white cells||hematocrit||lean body mass||mean corpuscular hemoglobin||mean corpuscular…	25	EFO:0004302||EFO:0004306||EFO:0004308||EFO:0004324||EFO:0004503||EFO:0004731||EFO:0004842||EFO:0005036||EFO:0005091||EFO:0007987||EFO:0008521||EFO:0010700||EFO:1002003||HP:0000130||MONDO:0023603||MONDO:0024623	16
1262	12:32049048:A_G	32049048	PGLYRP1	1	trans	trans - systemic	specific	0.587|0.572	KIAA1551|H3F3C		0		0
1263	11:59831716:A_C	59831716	CEACAM8	1	trans	trans - pathway	specific	1.18	MS4A3	leukocyte count||neutrophil count	2	EFO:0004586||EFO:0007987	2
1264	19:38823626:A_T	38823626	BCL2L11	1	trans	trans - pathway	specific	1.684	C19orf33		0		0
525	12:111893537:A_G	111893537	SH2B3	1	cis	cis	systemic.pleiotropy	NA	SH2B3	alcohol consumption measurement||ankylosing spondylitis||biological sex||BMI-adjusted hip circumference||coffee consumption measurement, tea consumption measurement||diastolic blood pressure||diet measurement||hair color||hemolysis||mean arterial pressure||mean corpuscular hemoglobin||mean corpuscular volume||mean platelet volume||platelet component distribution width||platelet count||platelet cr…	23	BFO:0000019||EFO:0000685||EFO:0001444||EFO:0004306||EFO:0004325||EFO:0004503||EFO:0004529||EFO:0005036||EFO:0005038||EFO:0005093||EFO:0005140||EFO:0008354||EFO:0009534||EFO:0010089||GO:0007610||OBI:1110122	16
1266	5:31234012:A_C	31234012	CDH6	1	cis	cis	specific	NA	CDH6		0		0
2257	12:121195625:A_G	121195625	ALCAM|CANT1|CD207|CD244|CD300C|CD48|CD83|FUT8|ICAM3|ICOSLG|IL12A_IL12B|IL12B|IL18BP|IL1R2|LY75|LY9|MILR1|SEMA7A|SIGLEC6|SPINT1|TREML2	24	trans	trans - pathway	unspecific.pleiotropy	2.4095	SPPL3	allergic disease||allergic disease, age at onset||allergic rhinitis||asthma, Eczematoid dermatitis, allergic rhinitis||depressive symptom measurement||Eczematoid dermatitis, allergic rhinitis||educational attainment||eosinophil count||eosinophil percentage of leukocytes||ethylmalonate measurement||lean body mass||major depressive disorder||mathematical ability||monocyte percentage of leukocytes||…	18	EFO:0000246||EFO:0001444||EFO:0003925||EFO:0004302||EFO:0004725||EFO:0004842||EFO:0005091||EFO:0005140||EFO:0006848||EFO:0007987||EFO:0008521||EFO:0011015||EFO:1002003||EFO:1002018||MONDO:0002050	15
1268	3:125993274:A_G	125993274	DSG4	1	trans	trans - systemic	specific	0.594|0.545|0.527	KLF15|ALDH1L1|CCDC37	alopecia	1	MONDO:0019278	1
1269	12:21120215:C_T	21120215	ASGR1	1	trans	trans - systemic	specific	0.939|0.938|0.935	SLCO1B7|ENSG00000257046|SLCO1B3	body height||lysophosphatidylethanolamine measurement||mean platelet volume||serum gamma-glutamyl transferase measurement||serum metabolite measurement||X-21441 measurement||X-24588 measurement	7	EFO:0004324||EFO:0004529||EFO:0004582||EFO:0004725||EFO:0005036	5
3499	8:18272377:C_T	18272377	CDHR5|ENPP2|FETUB|FUCA1|RTN4R|SERPINA12|TGFBI	7	trans	trans - pathway	unspecific.pleiotropy	0.6	NAT2	1-methylurate measurement||1-methylxanthine measurement||4-acetamidobutanoate measurement||4-acetamidobutanoate-to-N1-methyladenosine ratio||5-acetylamino-6-amino-3-methyluracil measurement||5-acetylamino-6-formylamino-3-methyluracil measurement||amino acid measurement||antihyperlipidemic drug use measurement||calcium measurement||cholesterol:total lipids ratio, high density lipoprotein cholester…	83	EFO:0000313||EFO:0000589||EFO:0001444||EFO:0004306||EFO:0004461||EFO:0004529||EFO:0004530||EFO:0004582||EFO:0004639||EFO:0004725||EFO:0005110||EFO:0007010||EFO:0010733||GO:0009410||MONDO:0000473	15
1271	3:61196501:C_T	61196501	FHIT	1	cis	cis	specific	NA	FHIT		0		0
1273	5:70665526:A_T	70665526	CCL24|CD163|CLEC10A|EBI3_IL27|GFRA2|LAG3|MMP12|MSR1|SIGLEC1|TIMD4	12	trans	trans - pathway	protein.pleiotropy	0.544|0.494666666666667	BDP1|GTF2H2	obsolete_red blood cell distribution width	1	EFO:0005192	1
1274	10:101829514:C_T	101829514	EBI3_IL27|GNLY|ICOSLG	4	trans	trans - pathway	specific	1.2505	CPN1	age-related macular degeneration, COVID-19||blood phosphate measurement||heel bone mineral density	3	EFO:0001444||EFO:0003923||MONDO:0020753	3
1275	2:20246574:A_G	20246574	MATN3	1	cis	cis	specific	NA	MATN3		0		0
1276	1:160539739:C_T	160539739	CD84	1	cis	cis	specific	NA	CD84		0		0
1277	2:119507607:C_T	119507607	WIF1	1	trans	trans - systemic	specific	0.58	EN1	bone density||heel bone mineral density||hip bone mineral density||osteoporosis||spine bone mineral density	5	EFO:0003923||EFO:0004516||MONDO:0800486	3
1278	1:158262619:G_T	158262619	CD1C	1	cis	cis	specific	NA	CD1C		0		0
1279	2:160737622:A_G	160737622	LY75	1	cis	cis	specific	NA	LY75		0		0
3945	10:121426884:C_T	121426884	MB|NPPB|NTproBNP	7	trans	trans - systemic	unspecific.pleiotropy	1.06371428571429	BAG3	Antihypertensive use measurement||body height||cardiac troponin I measurement||chronic obstructive pulmonary disease||diastolic blood pressure||dilated cardiomyopathy||electrocardiography||free cholesterol:total lipids ratio, high density lipoprotein cholesterol measurement||heart failure||heart function measurement||hypertrophic cardiomyopathy||left ventricular diastolic function measurement||le…	22	EFO:0001444||EFO:0003777||EFO:0004298||EFO:0004311||EFO:0004324||EFO:0004325||EFO:0004327||EFO:0004529||EFO:0005278||EFO:0005527||EFO:0007010||EFO:0009557||EFO:0009910||MONDO:0000591||MONDO:0100545	15
1281	6:116628414:A_G	116628414	TFPI2	1	trans	trans - systemic	specific	1|0.835	DSE|TSPYL4		0		0
1282	10:124293654:C_T	124293654	REG1A	1	trans	trans - systemic	specific	0.641|0.597|0.597|0.541	DMBT1|ARMS2|HTRA1|PLEKHA1	chronic obstructive pulmonary disease	1	EFO:0009910	1
3970	2:71607539:A_G	71607539	CBLIF	1	trans	trans - systemic	systemic.pleiotropy	1.025	ZNF638	appendicular lean mass||BMI-adjusted hip circumference||body height||body weight||cognitive function measurement||cognitive function measurement, self reported educational attainment||educational attainment||Headache, glucose measurement||heart failure||heel bone mineral density||intelligence||lean body mass||lymphocyte count||major depressive disorder||mean corpuscular hemoglobin||mean corpuscul…	23	EFO:0001444||EFO:0003777||EFO:0003923||EFO:0003925||EFO:0004302||EFO:0004306||EFO:0004308||EFO:0004324||EFO:0004503||EFO:0005093||EFO:0005278||EFO:0006842||EFO:0008354||EFO:0010700||MONDO:0002050||MONDO:0005041	16
1284	5:109025171:A_G	109025171	FOLR1	1	trans	trans - pathway	specific	1.164	MAN2A1		0		0
1285	3:186473704:A_G	186473704	BCL2L11|BMP6|CTSL|VEGFD|WAS	6	trans	trans - pathway	protein.pleiotropy	0.898	KNG1		0		0
1286	1:92766438:A_G	92766438	KIT|SIGLEC6|TIMD4|TPSAB1	4	trans	trans - pathway	specific	0.9015	RPAP2	eosinophil measurement||granulocyte percentage of myeloid white cells||monocyte count||monocyte percentage of leukocytes||neutrophil count||neutrophil percentage of leukocytes	6	EFO:0004308||EFO:0004503||EFO:0004833||EFO:0005091||EFO:0007987	5
687	11:47558858:A_G	47558858	ACAN|BLMH|CD244|LTBP2	4	trans	trans - pathway	systemic.pleiotropy	1.05775|1.02775|0.952	C1QTNF4|FNBP4|MTCH2	alcohol consumption measurement||alcohol use disorder measurement, alcohol consumption measurement||alcohol use disorder measurement, longitudinal alcohol consumption measurement||bitter alcoholic beverage consumption measurement||blood urea nitrogen measurement||body mass index||diastolic blood pressure||Drugs used in diabetes use measurement||electrocardiography||fat body mass||feeling miserabl…	22	EFO:0000400||EFO:0001444||EFO:0004302||EFO:0004311||EFO:0004324||EFO:0004325||EFO:0005036||EFO:0005278||EFO:0006788||EFO:0006848||EFO:0007010||EFO:0007803||EFO:0008568||EFO:0009795||EFO:0010089||MONDO:0002050	16
1288	1:149989198:A_T	149989198	ACP6	1	trans	trans - pathway	specific	0.595|0.591|0.587|0.573|0.564|0.534	OTUD7B|MTMR11|SF3B4|VPS45|SV2A|BOLA1		0		0
1289	3:184032109:C_T	184032109	GP1BA|THPO	2	cis	cis	specific	NA	THPO	platelet count||platelet crit	2	EFO:0005036	1
1290	18:61650865:A_G	61650865	SERPINB8	1	cis	cis	specific	NA	SERPINB8		0		0
759	10:81036007:A_G	81036007	CXCL16|DRAXIN|GZMB|NCR1|XCL1	7	trans	trans - pathway	unspecific.pleiotropy	0.945428571428572	ZMIZ1	body mass index||celiac disease||colorectal cancer||colorectal cancer, colorectal adenoma||Crohn's disease||granulocyte count||IGA glomerulonephritis||inflammatory bowel disease||lymphocyte count||lymphocyte percentage of leukocytes||multiple sclerosis||neutrophil count||neutrophil percentage of leukocytes||psoriasis, Crohn's disease||psoriasis, type 2 diabetes mellitus	15	EFO:0000400||EFO:0000508||EFO:0003767||EFO:0004142||EFO:0004308||EFO:0004324||EFO:0004587||EFO:0004833||EFO:0005140||EFO:0005774||EFO:0007987||EFO:0007988||MONDO:0002406||MONDO:0002462	14
1292	8:120431506:A_G	120431506	CCN3|CRISP2	2	cis	cis	specific	NA	CCN3		0		0
1293	16:1869974:A_G	1869974	HAGH	1	cis	cis	specific	NA	HAGH		0		0
1294	14:70497381:A_C	70497381	SMOC1	1	cis	cis	specific	NA	SMOC1		0		0
1295	19:55175009:G_T	55175009	LILRB4	1	cis	cis	specific	NA	LILRB4		0		0
8097	12:54428747:A_G	54428747	EPCAM	1	trans	trans - pathway	systemic.pleiotropy	1.082|1.048|1.016|0.861	HOXC5|HOXC6|HOXC4|ENSG00000273049	Agents acting on the renin-angiotensin system use measurement||Antihypertensive use measurement||appendicular lean mass||BMI-adjusted waist circumference||BMI-adjusted waist-hip ratio||body fat percentage||bone density||Calcium channel blocker use measurement||chronic obstructive pulmonary disease||diastolic blood pressure||Drugs affecting bone structure and mineralization use measurement||FEV/FV…	22	EFO:0000400||EFO:0003892||EFO:0004302||EFO:0004325||EFO:0004342||EFO:0004343||EFO:0004512||EFO:0004516||EFO:0004529||EFO:0005106||EFO:0005278||EFO:0007010||EFO:0007861||EFO:0009910||GO:0007610||MONDO:0800486	16
1297	4:984704:A_G	984704	IDUA	1	cis	cis	specific	NA	IDUA		0		0
1298	1:161466549:A_T	161466549	FCGR2A	1	cis	cis	specific	NA	FCGR2A	systemic lupus erythematosus	1	EFO:0005140	1
1299	21:46924389:C_T	46924389	COL18A1	1	cis	cis	specific	NA	COL18A1		0		0
1300	16:30533120:A_G	30533120	CCL15|CCL23	3	trans	trans - pathway	specific	0.911333333333333|0.911333333333333|0.852333333333333|0.846|0.840666666666667	ENSG00000261459|ZNF747|ITGAL|ZNF764|ENSG00000260869		0		0
1301	9:79117770:C_G	79117770	GCNT1	1	cis	cis	specific	NA	GCNT1		0		0
1302	17:34245715:A_G	34245715	CCL3	3	cis	cis	specific	NA	CCL3		0		0
1303	6:14100750:A_G	14100750	CD83	2	cis	cis	specific	NA	CD83		0		0
1304	20:46284588:C_T	46284588	HS6ST1	1	trans	trans - systemic	specific	1.025|0.777	NCOA3|SULF2	body height||platelet count	2	EFO:0004324||EFO:0005036	2
1305	22:50722134:C_T	50722134	PLXNB2	1	cis	cis	specific	NA	PLXNB2	reticulocyte count||reticulocyte measurement	2	EFO:0004503||EFO:0010700	2
1306	19:40964395:C_T	40964395	BLVRB	1	cis	cis	specific	NA	BLVRB		0		0
1071	10:113910721:A_G	113910721	CPM|NAAA|PON3|SMPD1|SUMF2|XPNPEP2	6	trans	trans - pathway	unspecific.pleiotropy	1.29466666666667	GPAM	3-hydroxybutyrate measurement||acetoacetate measurement||body composition measurement||body height||cholesterol:total lipids ratio, intermediate density lipoprotein measurement||cholesteryl ester measurement||cholesteryl ester measurement, high density lipoprotein cholesterol measurement||cholesteryl ester measurement, intermediate density lipoprotein measurement||cholesteryl ester measurement, v…	73	EFO:0001444||EFO:0004324||EFO:0004529||EFO:0004530||EFO:0004586||EFO:0004639||EFO:0005036||EFO:0005110||EFO:0005116||EFO:0006845||EFO:0007987||EFO:0010351||EFO:0010968||MONDO:0004790	14
1308	19:38782485:C_G	38782485	SPINT2	1	cis	cis	specific	NA	SPINT2		0		0
1309	12:102122042:C_T	102122042	CTSF|CTSO|DPP7|ENTPD6|FUCA1|GALNT3|GUSB|GZMA|IGF2R|PRCP|TPP1	13	trans	trans - pathway	protein.pleiotropy	1.51438461538462	GNPTAB		0		0
1310	5:70308554:A_C	70308554	HMOX1|IL18	5	trans	trans - pathway	specific	1.0372	NAIP		0		0
1311	11:125879341:G_T	125879341	CDON	1	cis	cis	specific	NA	CDON		0		0
1312	4:3516560:A_G	3516560	LRPAP1	1	cis	cis	specific	NA	LRPAP1		0		0
3574	9:135864513:C_T	135864513	ADA|CCL17|CCN4|CXCL1|CXCL11|EDAR|EGFL7|EGLN1|ENO2|ITGB1BP2|MMP1|PIK3AP1|RETN|RSPO1|S100A4|SERPINE1|SPRY2|TNFSF12|TREML2|VEGFA	26	trans	trans - pathway	unspecific.pleiotropy	1.01707692307692	GFI1B	basophil count||basophil count, eosinophil count||basophil measurement||basophil percentage of leukocytes||eosinophil count||eosinophil percentage of granulocytes||eosinophil percentage of leukocytes||erythrocyte measurement||granulocyte count||immature platelet count||immature platelet fraction||immature platelet measurement||leukocyte count||lymphocyte percentage of leukocytes||mean corpuscular…	29	EFO:0001444||EFO:0004306||EFO:0004308||EFO:0004309||EFO:0004503||EFO:0004586||EFO:0004587||EFO:0004833||EFO:0004842||EFO:0005036||EFO:0005090||EFO:0007987||EFO:0007988||EFO:0010700	14
1314	15:41136885:C_T	41136885	SPINT1	1	cis	cis	specific	NA	SPINT1		0		0
1315	12:122216910:A_G	122216910	BMP6|CD84|CDH6|EDAR|HBEGF|HSPB1|ITGB1BP2|PDGFA|PVALB|SDC4|SERPINE1|TACC3|WWP2	13	trans	trans - pathway	protein.pleiotropy	0.867538461538462|0.859	RHOF|TMEM120B	immature platelet count||immature platelet fraction||immature platelet measurement||mean platelet volume||mitochondrial DNA measurement||platelet component distribution width||platelet count||platelet crit||platelet measurement||reticulocyte count||reticulocyte measurement	11	EFO:0001444||EFO:0004309||EFO:0004503||EFO:0005036||EFO:0010700	5
1316	12:104415244:C_T	104415244	OMD	1	trans	trans - pathway	specific	1.077|1.077	GLT8D2|STAB2	body height||central corneal thickness||corneal resistance factor||corneal topography||intraocular pressure measurement	5	EFO:0004324||EFO:0004731	2
1317	10:82278180:C_T	82278180	PTPRF	1	trans	trans - systemic	specific	1.544	TSPAN14		0		0
10393	9:6213148:A_G	6213148	MMP10|RNASE3	2	trans	trans - systemic	systemic.pleiotropy	0.904	IL33	adult onset asthma||allergic disease||allergic disease, age at onset||allergic rhinitis||Antihistamine use measurement||asthma||asthma, age at onset||basophil count, eosinophil count||childhood onset asthma||chronic obstructive pulmonary disease||chronic rhinosinusitis||eosinophil count||eosinophil measurement||eosinophil percentage of granulocytes||eosinophil percentage of leukocytes||Glucocorti…	22	EFO:0000246||EFO:0000662||EFO:0000684||EFO:0004503||EFO:0004833||EFO:0004842||EFO:0007010||EFO:0007987||EFO:0008521||EFO:0009714||EFO:0009903||EFO:0009910||EFO:1002003||EFO:1002018||MONDO:0004979||MONDO:0024623	16
1319	1:203198845:C_T	203198845	CHIT1	1	cis	cis	specific	NA	CHIT1		0		0
1320	3:112982753:G_T	112982753	BOC	2	cis	cis	specific	NA	BOC		0		0
1321	20:43255220:C_T	43255220	ADA	2	cis	cis	specific	NA	ADA	adenosine measurement||serum metabolite measurement	2	EFO:0004725||EFO:0010512	2
124	2:8439629:A_G	8439629	SIGLEC6	1	trans	trans - systemic	systemic.pleiotropy	0.433	KIDINS220	age of onset of asthma||age of onset of childhood onset asthma||allergic disease||allergic disease, age at onset||allergic rhinitis||allergic sensitization measurement||asthma||atopic eczema||basophil count||basophil count, eosinophil count||basophil percentage of granulocytes||basophil percentage of leukocytes||childhood onset asthma||Eczematoid dermatitis||Eczematoid dermatitis, allergic rhinit…	21	EFO:0000246||EFO:0004833||EFO:0004842||EFO:0005090||EFO:0007008||EFO:0007010||EFO:0007987||EFO:0008521||EFO:0009534||EFO:1002003||EFO:1002018||HP:0011123||MONDO:0002406||MONDO:0004979||OBA:2001001||OBA:2020000	16
1323	1:155230432:A_G	155230432	SCAMP3	1	cis	cis	specific	NA	SCAMP3		0		0
1324	2:138759649:C_T	138759649	HNMT	1	cis	cis	specific	NA	HNMT		0		0
1325	6:45454694:C_T	45454694	PIGR	1	trans	trans - pathway	specific	0.69	RUNX2		0		0
1327	4:57993623:A_G	57993623	IGFBP7	1	cis	cis	specific	NA	IGFBP7		0		0
1328	12:7560270:C_T	7560270	BLMH|NADK	2	trans	trans - pathway	specific	1.351	CD163L1	body height||L lactate dehydrogenase measurement	2	EFO:0004324||EFO:0004503	2
1329	4:76989817:A_C	76989817	CXCL9	2	cis	cis	specific	NA	CXCL9		0		0
1330	1:117070524:A_G	117070524	CD58	1	cis	cis	specific	NA	CD58		0		0
1331	5:35865450:C_G	35865450	IL7R	1	cis	cis	specific	NA	IL7R		0		0
1332	3:57282916:A_G	57282916	CES1|CRELD2|SUMF2	3	trans	trans - pathway	specific	2.15233333333333	ARF4		0		0
1333	6:14097017:A_G	14097017	CD83	2	cis	cis	specific	NA	CD83	rheumatoid arthritis||rheumatoid arthritis, anti-citrullinated protein antibody seropositivity, rheumatoid factor seropositivity measurement||systemic lupus erythematosus	3	EFO:0005140	1
1334	10:119026186:G_T	119026186	KIT	1	trans	trans - systemic	specific	0.831|0.788	PDZD8|SLC18A2		0		0
1335	11:102401633:A_G	102401633	MMP7	2	cis	cis	specific	NA	MMP7		0		0
1336	20:44752304:C_T	44752304	CD40	2	cis	cis	specific	NA	CD40		0		0
1337	19:6716279:A_G	6716279	MARCO|VSIG4	2	trans	trans - pathway	specific	1.3695	C3	age-related macular degeneration||age-related macular degeneration, COVID-19||age-related macular degeneration, disease progression measurement||atrophic macular degeneration||atrophic macular degeneration, age-related macular degeneration, wet macular degeneration||wet macular degeneration	6	EFO:0001365||MONDO:0019118||MONDO:0020753	3
1338	20:44531417:G_T	44531417	PLTP	1	cis	cis	specific	NA	PLTP		0		0
1339	16:12058832:A_T	12058832	TNFSF13	1	trans	trans - interaction	specific	2.135	TNFRSF17	age at menopause||erythrocyte count||gastric carcinoma||Testicular Germ Cell Tumor	4	EFO:0000246||EFO:0004306||EFO:1000218||MONDO:0021348	4
1340	12:124132797:A_C	124132797	CTSF|CTSH|CTSO|FURIN|IDUA|LRPAP1|SMPD1	7	trans	trans - pathway	protein.pleiotropy	1.04985714285714|0.873285714285714|0.865142857142857	ATP6V0A2|GTF2H3|TCTN2		0		0
1341	4:57976487:A_G	57976487	IGFBP7	1	cis	cis	specific	NA	IGFBP7		0		0
1342	1:20304857:A_G	20304857	CCDC80|PTN	3	trans	trans - systemic	specific	1.53966666666667	PLA2G2A		0		0
1343	4:56124805:A_G	56124805	KDR	2	cis	cis	specific	NA	KDR		0		0
1344	8:119805578:G_T	119805578	OMD|SPP1	2	trans	trans - systemic	specific	0.9755|0.9315	COLEC10|TNFRSF11B	body height||eye morphology measurement	2	EFO:0004324||EFO:0004731	2
1345	3:46449581:A_G	46449581	CCL28|RARRES2	2	trans	trans - interaction	specific	1.3175	CCRL2		0		0
1346	12:53582779:C_T	53582779	ITGB7	1	cis	cis	specific	NA	ITGB7		0		0
1347	19:8121458:A_G	8121458	CCL25	1	cis	cis	specific	NA	CCL25		0		0
1348	7:50607694:A_G	50607694	DDC	1	cis	cis	specific	NA	DDC	3-methoxytyrosine measurement||indoleacetate measurement||serum metabolite measurement	3	EFO:0004725	1
1349	7:50562549:C_T	50562549	DDC	1	cis	cis	specific	NA	DDC	body height	1	EFO:0004324	1
1350	9:34660864:C_T	34660864	MEPE	1	trans	trans - pathway	specific	0.875	IL11RA		0		0
1351	1:204167467:C_T	204167467	FABP2	1	trans	trans - systemic	specific	0.861	GOLT1A		0		0
1352	1:147759586:C_T	147759586	CD160	1	trans	trans - systemic	specific	0.507|0.492	ENSG00000269647|NBPF24		0		0
1353	1:47953757:A_G	47953757	ACAN	1	trans	trans - systemic	specific	0.598|0.598|0.538	FOXD2|FOXE3|CMPK1	hematocrit||red blood cell density measurement	2	EFO:0004503||EFO:0005047	2
1354	1:46615056:C_T	46615056	CA6	1	trans	trans - systemic	specific	1.197	PIK3R3		0		0
1355	3:16940157:G_T	16940157	CCL17|F2R	3	trans	trans - systemic	specific	0.942666666666667	PLCL2	mean corpuscular hemoglobin||mean corpuscular volume||obsolete_red blood cell distribution width||red blood cell density measurement	4	EFO:0004306||EFO:0005047||EFO:0005192	3
1356	1:160720074:C_T	160720074	SLAMF7	1	cis	cis	specific	NA	SLAMF7		0		0
1357	19:801381:C_T	801381	IL13RA1|LTBR	2	trans	trans - pathway	specific	1.051	PTBP1	hematocrit||triglyceride measurement	2	EFO:0004503||EFO:0004529	2
1358	3:126257581:A_G	126257581	PTX3	1	trans	trans - systemic	specific	1.468	CHST13		0		0
1359	1:160676294:C_T	160676294	TNFRSF10C	1	trans	trans - pathway	specific	1.014	CD48		0		0
1961	20:32923871:A_G	32923871	FASLG	2	trans	trans - pathway	systemic.pleiotropy	2.3505	MAP1LC3A	appendicular lean mass||BMI-adjusted hip circumference||BMI-adjusted waist-hip ratio||body height||carotid artery intima media thickness||cortical surface area measurement||creatinine measurement||creatinine measurement, glomerular filtration rate||diet measurement||Drugs used in diabetes use measurement||educational attainment||FEV/FVC ratio||glomerular filtration rate||heel bone mineral density…	21	EFO:0001444||EFO:0003892||EFO:0003923||EFO:0004264||EFO:0004302||EFO:0004324||EFO:0004343||EFO:0004464||EFO:0004529||EFO:0004725||EFO:0004742||EFO:0005093||EFO:0005671||EFO:0007010||EFO:0007717||GO:0007610	16
1361	9:130533559:G_T	130533559	ENG	1	cis	cis	specific	NA	ENG		0		0
1362	2:102742946:A_G	102742946	IL1R2	1	cis	cis	specific	NA	IL1R2		0		0
1363	1:160811374:C_G	160811374	CD244	2	cis	cis	specific	NA	CD244	lymphocyte percentage of leukocytes||neutrophil percentage of leukocytes	2	EFO:0004587||EFO:0004833	2
4860	17:59262040:C_T	59262040	GFRA3	1	trans	trans - systemic	systemic.pleiotropy	0.807	BCAS3	bilirubin measurement||blood urea nitrogen measurement||chronic obstructive pulmonary disease||coronary artery disease||creatinine measurement||cup-to-disc ratio measurement||erythrocyte count||FEV/FVC ratio||forced expiratory volume||glaucoma||glomerular filtration rate||heel bone mineral density||hematocrit||macula measurement||open-angle glaucoma||optic cup area measurement||optic disc size me…	21	EFO:0001444||EFO:0003892||EFO:0003923||EFO:0003966||EFO:0004306||EFO:0004325||EFO:0004503||EFO:0004725||EFO:0004731||EFO:0004742||EFO:0005036||EFO:0006936||EFO:0009795||EFO:0009910||MONDO:0000473||MONDO:0005041	16
1365	5:177029097:C_T	177029097	GPC1	1	trans	trans - interaction	specific	1.907	B4GALT7		0		0
1366	1:25367084:G_T	25367084	CD207	1	trans	trans - systemic	specific	0.553	RUNX3	alopecia||body height	2	EFO:0004324||MONDO:0019278	2
9572	3:12267648:A_G	12267648	EBI3_IL27|GALNT3|WFIKKN1	3	trans	trans - pathway	systemic.pleiotropy	0.597|0.569333333333333	TIMP4|PPARG	basophil count||basophil count, eosinophil count||bilirubin measurement||BMI-adjusted hip circumference||BMI-adjusted waist circumference||BMI-adjusted waist-hip ratio||eosinophil count||heel bone mineral density||leukocyte count||low density lipoprotein cholesterol measurement, free cholesterol:total lipids ratio||lymphocyte count||lymphocyte percentage of leukocytes||mean corpuscular volume||me…	21	EFO:0001444||EFO:0003923||EFO:0004306||EFO:0004308||EFO:0004342||EFO:0004343||EFO:0004529||EFO:0004586||EFO:0004587||EFO:0004833||EFO:0005036||EFO:0005093||EFO:0005192||EFO:0007987||EFO:0010700||MONDO:0004790	16
1368	1:160845485:C_T	160845485	CD244	2	cis	cis	specific	NA	CD244		0		0
10322	11:10699696:C_T	10699696	IL1RL1	1	trans	trans - pathway	systemic.pleiotropy	1.009	MRVI1	age of onset of childhood onset asthma||arterial stiffness measurement||asthma||body height||brain measurement||calcium measurement||cervical artery dissection||cortical thickness||diastolic blood pressure||erythrocyte count||functional brain measurement||Headache||hematocrit||hemorrhoid||mean platelet volume||migraine disorder||neuroimaging measurement||pain||platelet count||triglyceride measure…	20	EFO:0001444||EFO:0003765||EFO:0004306||EFO:0004324||EFO:0004325||EFO:0004464||EFO:0004503||EFO:0004529||EFO:0005036||EFO:0005278||EFO:0005774||EFO:1002018||HP:0012638||MONDO:0000473||MONDO:0004869||OBA:2001001	16
1370	1:26860999:A_G	26860999	GAL	1	trans	trans - pathway	specific	1.092|0.906|0.793|0.736	DHDDS|RPS6KA1|LIN28A|HMGN2		0		0
1371	1:22227188:G_T	22227188	HSPG2	1	cis	cis	specific	NA	HSPG2		0		0
1372	1:159783148:C_T	159783148	FCRL6|SLAMF8	2	cis	cis	specific	NA	FCRL6		0		0
5663	19:19460703:A_G	19460703	PCSK9	1	trans	trans - pathway	systemic.pleiotropy	1.11	MAU2	basophil count||bipolar disorder||bipolar disorder, anorexia nervosa||bipolar I disorder||body height||body mass index||cortical surface area measurement||diastolic blood pressure, systolic blood pressure||liver fat measurement||lymphocyte count||mathematical ability||platelet crit||pulse pressure measurement||refractive error, age at onset, Myopia||rheumatoid arthritis||rheumatoid arthritis, ant…	19	EFO:0000246||EFO:0003925||EFO:0004247||EFO:0004308||EFO:0004324||EFO:0004325||EFO:0004464||EFO:0005036||EFO:0005140||EFO:0005278||EFO:0006845||EFO:0007861||EFO:0007987||MONDO:0002050||MONDO:0002254||MONDO:0004985	16
1374	4:15695470:C_T	15695470	CD38	1	cis	cis	specific	NA	CD38		0		0
1375	10:77659733:A_G	77659733	TNR	1	trans	trans - systemic	specific	0.666	C10orf11	chronic obstructive pulmonary disease	1	EFO:0009910	1
1376	10:117939315:A_T	117939315	GFRA1	1	cis	cis	specific	NA	GFRA1	body height	1	EFO:0004324	1
1377	3:53671663:C_T	53671663	IL17RB	1	cis	cis	specific	NA	IL17RB		0		0
1378	10:20208483:A_G	20208483	IL4R|LIFR|MERTK	3	trans	trans - systemic	specific	0.898	PLXDC2		0		0
1379	3:13690949:A_G	13690949	PAMR1	1	trans	trans - systemic	specific	0.81	FBLN2	body height	1	EFO:0004324	1
1380	10:54412493:A_C	54412493	DKK1	1	cis	cis	specific	NA	DKK1	bone density||bone fracture||heel bone mineral density	3	EFO:0003923||EFO:0004260||EFO:0004516	3
1381	3:194072995:A_G	194072995	EBI3_IL27|TNFRSF11B	3	trans	trans - systemic	specific	1.20633333333333	CPN2		0		0
1382	14:94924804:C_T	94924804	SERPINA9	1	cis	cis	specific	NA	SERPINA9		0		0
1383	10:73590657:C_T	73590657	EREG|THPO	2	trans	trans - pathway	specific	1.0905	PSAP		0		0
1384	10:135044009:A_G	135044009	CRISP2	1	trans	trans - systemic	specific	0.873	UTF1		0		0
1385	10:101799302:G_T	101799302	ACP5|EBI3_IL27|GNLY|KLK14	4	trans	trans - pathway	specific	1.312	CPN1	aspartate aminotransferase to alanine aminotransferase ratio||body height||femoral neck bone mineral density||non-alcoholic fatty liver disease||serum gamma-glutamyl transferase measurement	5	EFO:0004324||EFO:0004582||EFO:0006845||EFO:0007702||MONDO:0004790	5
1386	10:117825717:C_T	117825717	GFRA1	1	cis	cis	specific	NA	GFRA1		0		0
1387	11:74385691:A_C	74385691	BMP4|BMP6|CHRDL2	3	cis	cis	specific	NA	CHRDL2	glomerular filtration rate||grip strength measurement	2	EFO:0004302||EFO:0004742	2
1388	3:128323904:C_T	128323904	FLT3LG	1	trans	trans - pathway	specific	1.902	RPN1	monocyte count||monocyte percentage of leukocytes	2	EFO:0004308||EFO:0005091	2
1389	11:35487857:C_T	35487857	PAMR1	1	cis	cis	specific	NA	PAMR1		0		0
1390	11:126301756:A_G	126301756	ANGPT2|CDH5|CLEC4A|CX3CL1|ECE1|ENG|ICAM1|IGF1R|IL18BP|IL1RL1|IL7R|ISLR2|ITGA5|KDR|LIFR|MET|NOTCH1|PCDH17|PEAR1|PECAM1|PODXL|SELE|TEK|THBD|TIE1|TNR|VWF	31	trans	trans - pathway	protein.pleiotropy	1.2758064516129	ST3GAL4		0		0
1391	11:60017018:C_T	60017018	LAG3|PLA2G10|PLA2G7	4	trans	trans - pathway	specific	1.235	MS4A14	body height||heel bone mineral density||monocyte count	3	EFO:0003923||EFO:0004308||EFO:0004324	3
5931	19:10463118:C_G	10463118	BST2|CXCL10|CXCL11|CXCL9|IL12RB1|PDCD1	10	trans	trans - pathway	unspecific.pleiotropy	1.1566	TYK2	autoimmune thyroid disease||COVID-19||hypothyroidism||lymphocyte count||lymphocyte percentage of leukocytes||multiple sclerosis||platelet count||platelet crit||primary biliary cirrhosis||psoriasis||psoriasis vulgaris||psoriasis, type 2 diabetes mellitus||psoriatic arthritis||rheumatoid arthritis||rheumatoid arthritis, ACPA-positive rheumatoid arthritis, rheumatoid factor seropositivity measuremen…	20	EFO:0000400||EFO:0000676||EFO:0004308||EFO:0004587||EFO:0004725||EFO:0005036||EFO:0005140||EFO:0005774||EFO:0009534||EFO:1000627||MONDO:0002254||MONDO:0002406||MONDO:0019751||MONDO:0020753	14
1393	2:20337071:A_G	20337071	SDC1	1	cis	cis	specific	NA	SDC1		0		0
1394	10:52005095:A_G	52005095	ASAH2	1	cis	cis	specific	NA	ASAH2		0		0
1395	10:81164146:C_T	81164146	EDAR	1	trans	trans - systemic	specific	0.789	ZCCHC24	platelet count||platelet crit	2	EFO:0005036	1
1396	11:74414919:C_T	74414919	BMP4|BMP6|CHRDL2	3	cis	cis	specific	NA	CHRDL2	colorectal cancer||colorectal cancer, colorectal adenoma||electrocardiography||polyp of colon	4	EFO:0004142||EFO:0004311||MONDO:0003409	3
2271	17:7355621:A_C	7355621	DLK1|KLK14	2	trans	trans - pathway	systemic.pleiotropy	1.9655	CHRNB1	atrial fibrillation||BMI-adjusted waist circumference||BMI-adjusted waist-hip ratio||body height||body mass index||cardioembolic stroke||central corneal thickness||corneal resistance factor||diverticular disease||educational attainment||heel bone mineral density||mathematical ability||Myopia||Parkinson disease||QRS duration||refractive error, age at onset, Myopia||testosterone measurement||Varico…	18	EFO:0000246||EFO:0000712||EFO:0001444||EFO:0003923||EFO:0003925||EFO:0004269||EFO:0004324||EFO:0004327||EFO:0004342||EFO:0004343||EFO:0004529||EFO:0004731||EFO:0009431||HP:0000539||HP:0002624||MONDO:0100545	16
1398	11:74410879:C_T	74410879	CHRDL2	1	cis	cis	specific	NA	CHRDL2		0		0
1399	11:123060280:C_G	123060280	CLMP	1	cis	cis	specific	NA	CLMP		0		0
1400	12:642219:G_T	642219	PRSS27	1	trans	trans - systemic	specific	0.789	B4GALNT3		0		0
1401	12:67840467:A_C	67840467	GFRA3	1	trans	trans - systemic	specific	0.492	CAND1		0		0
6291	2:188332190:A_C	188332190	TFPI	1	cis	cis	systemic.pleiotropy	NA	TFPI	age at menopause||Agents acting on the renin-angiotensin system use measurement||basal cell carcinoma||BMI-adjusted hip circumference||BMI-adjusted waist circumference||BMI-adjusted waist-hip ratio||BMI-adjusted waist-hip ratio, physical activity measurement||body mass index||brain connectivity measurement||brain measurement||comparative body size at age 10, self-reported||coronary artery disease…	18	EFO:0000246||EFO:0000313||EFO:0001444||EFO:0004308||EFO:0004311||EFO:0004324||EFO:0004342||EFO:0004343||EFO:0004346||EFO:0004464||EFO:0004586||EFO:0005093||EFO:0007010||EFO:0007841||EFO:0009799||MONDO:0000473	16
10156	15:79061002:A_G	79061002	IGFBP7	1	trans	trans - pathway	systemic.pleiotropy	1.494	ADAMTS7	angina pectoris||aortic measurement||body mass index||brain measurement||cigarettes per day measurement||corneal topography||coronary artery disease||cortical surface area measurement||cortical thickness||descending aortic diameter||FEV/FVC ratio, response to bronchodilator||forced expiratory volume, response to bronchodilator||lung adenocarcinoma||lung carcinoma||myocardial infarction||small cel…	18	EFO:0000228||EFO:0000313||EFO:0000616||EFO:0000707||EFO:0001071||EFO:0001444||EFO:0003892||EFO:0004298||EFO:0004324||EFO:0004464||EFO:0004731||EFO:0005671||EFO:0021786||HP:0001626||MONDO:0000473||MONDO:0024643	16
1404	3:97817725:C_G	97817725	DCBLD2	2	trans	trans - interaction	specific	0.597|0.597|0.597|0.597	OR5AC2|OR5H1|OR5H14|OR5H15		0		0
1405	3:33072469:C_T	33072469	CCL17	2	trans	trans - interaction	specific	1.455	CCR4		0		0
1406	12:6594059:G_T	6594059	LTBR	1	cis	cis	specific	NA	LTBR		0		0
1407	12:620228:A_G	620228	DSG3|DSG4|UMOD	3	trans	trans - pathway	specific	1.23233333333333	B4GALNT3		0		0
10434	6:7231843:A_G	7231843	CNDP1|DNER|SMOC2	3	trans	trans - systemic	systemic.pleiotropy	0.845	RREB1	appendicular lean mass||birth weight, parental genotype effect measurement||BMI-adjusted hip circumference||body height||body surface area||colorectal cancer||diabetes mellitus||diverticular disease||Drugs used in diabetes use measurement||fasting blood glucose measurement||free androgen index||glucose measurement||heel bone mineral density||lean body mass||serum gamma-glutamyl transferase measur…	18	EFO:0000400||EFO:0003923||EFO:0004142||EFO:0004302||EFO:0004324||EFO:0004338||EFO:0004468||EFO:0004503||EFO:0004529||EFO:0004582||EFO:0005093||EFO:0006842||EFO:0007010||EFO:0009406||EFO:0009431||EFO:0011008	16
1409	2:79478195:A_G	79478195	REG3A	1	cis	cis	specific	NA	REG3A		0		0
13	4:77367688:A_G	77367688	ADM|AMBP|CCL14|CCL15|CCL23|CD302|CD38|CD4|CD59|COL18A1|COLEC12|CST3|EFNA4|FAM3C|HSPG2|IGFBP6|LAIR1|LCN2|LGALS9|MIA|NPDC1|NPPC|PGLYRP1|RARRES2|REG1A|REG3A|RELT|SORCS2|SPINK1|TAFA5|TFF3|TNFRSF10B|TNFRSF11A|TNFRSF12A|TNFRSF19|TNFRSF1A|VSIG4|XG	39	trans	trans - pathway	unspecific.pleiotropy	0.912102564102565	SHROOM3	albuminuria||blood urea nitrogen measurement||C-glycosyltryptophan measurement||cholesterol:total lipids ratio, intermediate density lipoprotein measurement||cholesteryl esters:total lipids ratio, intermediate density lipoprotein measurement||chronic kidney disease||citrate measurement||creatinine measurement||creatinine measurement, glomerular filtration rate||erythrocyte count||glomerular filtr…	28	EFO:0001444||EFO:0003086||EFO:0004285||EFO:0004306||EFO:0004325||EFO:0004503||EFO:0004529||EFO:0004725||EFO:0004742||EFO:0005116||EFO:0009534||EFO:0009795||HP:0000093	13
1411	13:28477111:A_G	28477111	CBLIF|CPA1|CPA2|CTRC	4	trans	trans - systemic	specific	0.817	PDX1	pancreatic carcinoma	1	EFO:1000218	1
1412	14:75810616:A_G	75810616	RETN	1	trans	trans - pathway	specific	0.655|0.585|0.574	FOS|ENSG00000258740|JDP2	basophil count||basophil percentage of leukocytes||total blood protein measurement	3	EFO:0004503||EFO:0005090||EFO:0007987	3
296	12:51138687:A_C	51138687	DNER|LGALS7_LGALS7B	2	trans	trans - systemic	systemic.pleiotropy	1.508|1.3045	ATF1|DIP2B	androgenetic alopecia||aspartate aminotransferase to alanine aminotransferase ratio||brain measurement||colorectal cancer||colorectal cancer, colorectal adenoma||diastolic blood pressure||free androgen index||glomerular filtration rate||intraocular pressure measurement||leukocyte count||mean corpuscular volume||neutrophil count||obsolete_red blood cell distribution width||polyp of colon||self rep…	17	EFO:0000701||EFO:0001444||EFO:0003892||EFO:0004142||EFO:0004306||EFO:0004325||EFO:0004586||EFO:0004731||EFO:0004742||EFO:0005192||EFO:0006845||EFO:0007987||EFO:0011008||EFO:0011015||HP:0002624||MONDO:0003409	16
1414	1:147418393:A_T	147418393	CD160	1	trans	trans - systemic	specific	0.788	GPR89B		0		0
1415	6:43932916:G_T	43932916	VEGFA	3	cis	cis	specific	NA	VEGFA		0		0
1416	14:39703324:A_G	39703324	CTSZ|NAAA|SMPD1	3	trans	trans - interaction	specific	1.43466666666667|1.08866666666667|1.07466666666667|1.04533333333333	MIA2|CTAGE5|TRAPPC6B|ENSG00000258941	body height||platelet component distribution width||systolic blood pressure	3	EFO:0004324||EFO:0004325||EFO:0005036	3
1417	8:6876927:C_T	6876927	DEFA1_DEFA1B	1	cis	cis	specific	NA	DEFA1_DEFA1B		0		0
1418	5:159659262:A_G	159659262	FABP6	1	cis	cis	specific	NA	FABP6		0		0
1419	14:69239603:C_T	69239603	GDF2|THBS2	2	trans	trans - pathway	specific	0.6035|0.596|0.539	ACTN1|ZFP36L1|RAD51B	cutaneous melanoma||Moderate albuminuria||multiple sclerosis||urinary albumin to creatinine ratio	4	EFO:0000756||EFO:0004285||EFO:0005116||EFO:0005774	4
1420	14:99786241:A_G	99786241	CXCL16|FASLG|NCR1	5	trans	trans - pathway	specific	0.563|0.552	SETD3|BCL11B	lymphocyte count||lymphocyte percentage of leukocytes	2	EFO:0004308||EFO:0004587	2
1421	14:77219538:A_G	77219538	VASH1	1	cis	cis	specific	NA	VASH1	body height	1	EFO:0004324	1
1422	14:39686917:A_T	39686917	CTSF	1	trans	trans - pathway	specific	1.17|1.095	TRAPPC6B|MIA2	insomnia	1	EFO:0008568	1
1423	5:53232742:A_C	53232742	FST	1	cis	cis	specific	NA	FST		0		0
1424	1:110920474:C_T	110920474	PROK1	1	cis	cis	specific	NA	PROK1		0		0
1425	14:74420922:C_T	74420922	ENTPD5	1	cis	cis	specific	NA	ENTPD5	body height	1	EFO:0004324	1
1426	2:162904013:C_T	162904013	DPP4	1	cis	cis	specific	NA	DPP4		0		0
1427	15:74471063:A_G	74471063	ISLR2	1	cis	cis	specific	NA	ISLR2	body height||cups of coffee per day measurement||glomerular filtration rate||optic disc size measurement||urate measurement	5	EFO:0001444||EFO:0004324||EFO:0004742||EFO:0006781||EFO:0006936	5
2121	12:51171090:A_G	51171090	SEZ6L2	1	trans	trans - systemic	systemic.pleiotropy	1.893	ATF1	androgenetic alopecia||aspartate aminotransferase to alanine aminotransferase ratio||brain connectivity measurement||brain measurement||colorectal cancer||colorectal cancer, colorectal adenoma||diastolic blood pressure||free androgen index||glomerular filtration rate||leukocyte count||mean corpuscular volume||neutrophil count||obsolete_red blood cell distribution width||polyp of colon||self repor…	17	EFO:0000701||EFO:0001444||EFO:0003892||EFO:0004142||EFO:0004306||EFO:0004325||EFO:0004346||EFO:0004586||EFO:0004742||EFO:0005192||EFO:0006845||EFO:0007987||EFO:0011008||EFO:0011015||HP:0002624||MONDO:0003409	16
1429	11:71850589:A_G	71850589	CD1C|CTSF|DLL1|FOLR3|ITGB5|KLK11|LYPD3|TNFRSF12A	9	cis	cis	protein.pleiotropy	NA	FOLR3		0		0
1430	15:101986806:A_G	101986806	GDF2|IL7|PDGFB	4	trans	trans - pathway	specific	1.03925	PCSK6	body height	1	EFO:0004324	1
1431	18:29029377:A_G	29029377	DSG3	1	cis	cis	specific	NA	DSG3	Alzheimer disease	1	EFO:0005815	1
1432	8:72192850:C_T	72192850	CRH	1	trans	trans - systemic	specific	0.791	EYA1		0		0
1433	15:65493488:C_T	65493488	MYOC	1	trans	trans - systemic	specific	1.952	CILP	body height||electrocardiography||left atrial function	3	BFO:0000034||EFO:0004311||EFO:0004324	3
1434	15:41822323:C_T	41822323	AGER	1	trans	trans - pathway	specific	1.971	RPAP1	chronic obstructive pulmonary disease||erythrocyte count||FEV/FVC ratio	3	EFO:0003892||EFO:0004306||EFO:0009910	3
1435	1:147793394:A_G	147793394	CD160	1	trans	trans - systemic	specific	0.466|0.466|0.463	ENSG00000269647|PPIAL4A|NBPF24		0		0
1436	15:60957128:C_G	60957128	LRIG1|SERPINA12|XPNPEP2	3	trans	trans - pathway	specific	0.849333333333333	RORA		0		0
1437	15:56135709:A_G	56135709	PRTG	1	cis	cis	specific	NA	PRTG	coronary artery disease||Dupuytren Contracture||joint hypermobility measurement||Keloid	4	EFO:0001444||EFO:0003899||EFO:1000759||MONDO:0000473	4
1438	15:58591355:A_G	58591355	FGFBP1	1	trans	trans - pathway	specific	0.857	ALDH1A2		0		0
1439	15:74627672:A_G	74627672	ISLR2	1	cis	cis	specific	NA	ISLR2	alcohol consumption measurement||biological sex||cups of coffee per day measurement||osteoarthritis, hip, osteoarthritis, knee	4	BFO:0000019||EFO:0001444||EFO:0006781||MONDO:0005178	4
1440	15:60905458:A_G	60905458	CTSV	1	trans	trans - pathway	specific	0.994	RORA		0		0
1441	2:207477506:A_G	207477506	ADAM23	1	cis	cis	specific	NA	ADAM23		0		0
1442	15:51375011:G_T	51375011	ASAH2	1	trans	trans - pathway	specific	1.164	TNFAIP8L3	educational attainment||keratoconus	2	EFO:0000508||EFO:0001444	2
1443	15:67412038:C_G	67412038	TIMP4	1	trans	trans - systemic	specific	1.018	SMAD3		0		0
1444	15:49749735:C_T	49749735	GAL	1	trans	trans - systemic	specific	1.816	FAM227B	breast carcinoma||glomerular filtration rate||serum gamma-glutamyl transferase measurement||type 2 diabetes mellitus	4	EFO:0000313||EFO:0000400||EFO:0004582||EFO:0004742	4
1445	15:101774366:C_T	101774366	ADAM22|HAVCR2|IFNGR1|IL18BP|NCAN|TGFBR2|THBD|VASN	8	trans	trans - pathway	protein.pleiotropy	1.049375	CHSY1	appendicular lean mass||BMI-adjusted hip circumference||body height||cortical thickness||cup-to-disc ratio measurement	5	EFO:0004302||EFO:0004324||EFO:0004464||EFO:0005093||EFO:0006936	5
1446	16:48544831:C_T	48544831	AGER|MSLN	2	trans	trans - pathway	specific	0.967	N4BP1		0		0
1447	17:7070862:A_G	7070862	SIGLEC6	1	trans	trans - systemic	specific	0.6|0.599|0.599|0.599|0.599|0.599|0.599|0.599|0.599|0.594|0.594|0.591|0.585	DVL2|ACADVL|ASGR1|ASGR2|CTDNEP1|DLG4|ENSG00000262526|GABARAP|PHF23|CLEC10A|ELP5|ENSG00000262302|CLDN7	antihyperlipidemic drug use measurement||cholesterol:total lipids ratio, high density lipoprotein cholesterol measurement||cholesteryl ester measurement||cholesteryl ester measurement, high density lipoprotein cholesterol measurement||cholesteryl ester measurement, low density lipoprotein cholesterol measurement||free cholesterol measurement, low density lipoprotein cholesterol measurement||HMG C…	30	EFO:0004529||EFO:0004639||EFO:0005664||EFO:0007010	4
1448	16:89024450:A_G	89024450	CD83	1	trans	trans - systemic	specific	1.188	GALNS		0		0
1449	16:88515115:A_G	88515115	CXCL5|EDAR	3	trans	trans - pathway	specific	1.01666666666667	ZFPM1		0		0
1450	16:423696:C_T	423696	CFC1|CNTN1|LYPD3|PRSS8|UMOD	5	trans	trans - pathway	specific	1.2812	TMEM8A	serum gamma-glutamyl transferase measurement	1	EFO:0004582	1
6840	1:155106227:A_T	155106227	CPA1|CPB1|CTRC|PRSS2	4	trans	trans - pathway	systemic.pleiotropy	1.97725	EFNA1	albuminuria||allergic disease||allergic disease, age at onset||biological sex||bladder exstrophy||body mass index||brain connectivity measurement||cataract||digit length ratio||electrocardiography||magnesium measurement||optic disc size measurement||platelet crit||PR interval||serum gamma-glutamyl transferase measurement||urate measurement||urinary albumin to creatinine ratio	17	BFO:0000019||EFO:0000246||EFO:0000508||EFO:0001444||EFO:0004311||EFO:0004324||EFO:0004327||EFO:0004346||EFO:0004582||EFO:0005036||EFO:0005116||EFO:0006936||EFO:0007861||EFO:1002003||HP:0000093||MONDO:0017919	16
1452	3:383757:C_T	383757	CHL1	1	cis	cis	specific	NA	CHL1		0		0
1453	1:160700126:C_T	160700126	SLAMF7	1	cis	cis	specific	NA	SLAMF7		0		0
5091	6:410848:A_G	410848	CCL24	1	trans	trans - systemic	systemic.pleiotropy	1.085	IRF4	age of onset of childhood onset asthma||anti-Epstein Barr virus antibody measurement||autoimmune thyroid disease||celiac disease||childhood onset asthma||chronic lymphocytic leukemia||hair color||hypothyroidism||lymphocyte count||lymphocyte measurement||lymphocyte percentage of leukocytes||lymphoid leukemia||Nasal Cavity Polyp||neutrophil percentage of leukocytes||Thyroid preparation use measurem…	16	EFO:0000400||EFO:0000508||EFO:0000662||EFO:0001642||EFO:0004308||EFO:0004503||EFO:0004587||EFO:0004833||EFO:0005038||EFO:0005140||EFO:0006843||EFO:0007010||EFO:0009714||EFO:1000627||MONDO:0004979||OBA:2001001	16
1455	16:89291357:A_G	89291357	CLEC4C|CTRC	2	trans	trans - pathway	specific	1.0445	ZNF778	body height	1	EFO:0004324	1
2155	16:81524274:A_C	81524274	CD300LG|LPL	2	trans	trans - pathway	systemic.pleiotropy	0.932	CMIP	appendicular lean mass||BMI-adjusted hip circumference||BMI-adjusted waist circumference||BMI-adjusted waist-hip ratio||Calcium channel blocker use measurement||cholesterol:total lipids ratio, high density lipoprotein cholesterol measurement||cholesterol:total lipids ratio, intermediate density lipoprotein measurement||cholesterol:total lipids ratio, low density lipoprotein cholesterol measuremen…	84	EFO:0000400||EFO:0000589||EFO:0004302||EFO:0004342||EFO:0004343||EFO:0004529||EFO:0004530||EFO:0004639||EFO:0004764||EFO:0005093||EFO:0007010||EFO:0007861||EFO:0010351||GO:0007610||MONDO:0002525	15
1457	16:68678746:A_G	68678746	CDH3	1	cis	cis	specific	NA	CDH3		0		0
1458	16:88635395:C_T	88635395	IL17C	1	cis	cis	specific	NA	IL17C		0		0
1459	16:80032104:A_C	80032104	CCL11	2	trans	trans - systemic	specific	0.433	MAF	body height||colorectal cancer||colorectal cancer, colorectal adenoma||glomerular filtration rate	4	EFO:0004142||EFO:0004324||EFO:0004742	3
2832	8:18261493:A_G	18261493	XPNPEP2	1	trans	trans - pathway	systemic.pleiotropy	0.856	NAT2	1-methylurate measurement||1-methylxanthine measurement||4-acetamidobutanoate measurement||4-acetamidobutanoate-to-N1-methyladenosine ratio||5-acetylamino-6-amino-3-methyluracil measurement||5-acetylamino-6-formylamino-3-methyluracil measurement||amino acid measurement||antihyperlipidemic drug use measurement||calcium measurement||cholesterol:total lipids ratio, high density lipoprotein cholester…	83	EFO:0000313||EFO:0000589||EFO:0001444||EFO:0004306||EFO:0004461||EFO:0004529||EFO:0004530||EFO:0004582||EFO:0004639||EFO:0004725||EFO:0005110||EFO:0007010||EFO:0010733||GO:0009410||MONDO:0000473	15
1461	16:89818265:A_G	89818265	DSG3	1	trans	trans - systemic	specific	0.791	FANCA	hair color||monocyte percentage of leukocytes	2	EFO:0005038||EFO:0005091	2
1462	1:205005580:C_T	205005580	CNTN2	1	cis	cis	specific	NA	CNTN2		0		0
1463	16:361321:C_T	361321	AXIN1	1	cis	cis	specific	NA	AXIN1		0		0
1464	11:71880618:C_G	71880618	CD33|FLT4|FOLR1|IL13RA1|KDR|PPY	7	cis	cis	protein.pleiotropy	NA	FOLR1		0		0
1465	16:28606173:A_C	28606173	ARNT	1	trans	trans - pathway	specific	1.39	SULT1A2	immature platelet count||immature platelet fraction||immature platelet measurement||mean platelet volume||platelet component distribution width||platelet count||platelet crit||platelet measurement||type 1 diabetes mellitus	9	EFO:0000400||EFO:0004309||EFO:0004503||EFO:0005036	4
1466	16:79821172:A_G	79821172	CTSV	1	trans	trans - pathway	specific	0.5	MAF	cataract||glomerular filtration rate	2	EFO:0000508||EFO:0004742	2
1467	16:84802227:A_G	84802227	EPCAM	1	trans	trans - systemic	specific	1.128	USP10		0		0
1468	17:48857934:C_T	48857934	WFIKKN2	1	cis	cis	specific	NA	WFIKKN2	body height	1	EFO:0004324	1
1469	17:46027852:A_G	46027852	CEACAM5|CPB1|PRSS8	3	trans	trans - pathway	specific	1.26166666666667	PRR15L	body height||body mass index||insomnia measurement||triglyceride measurement||type 2 diabetes mellitus	5	EFO:0000400||EFO:0004324||EFO:0004529||EFO:0004870	4
1470	17:34283872:A_G	34283872	CCL16	1	cis	cis	specific	NA	CCL16		0		0
1471	17:43456676:C_T	43456676	IL12B	1	trans	trans - pathway	specific	0.599|0.585|0.545|0.505|0.492	ARHGAP27|PLEKHM1|SPATA32|GFAP|FMNL1	educational attainment	1	EFO:0001444	1
[truncated: 9,011 more rows]

## Sheet: S9B
Table S9: Phenotypic assocations of the identified pQTLs, related to Figure 4. A) Summary of effector gene assignment and overlap with the GWAS catalog for identified pQTLs. Approximately idenpendent pQTLs as defined by r2 groups are listed and example MarkerNames are given; candidate gene scores were only computed for trans-pQTLs. B)pQTLs that have previously reported for non-proteomic traits in…
[truncated: 1,389 more rows]
