# Supplementary material for: Multi-cohort proteogenomic analyses reveal genetic effects across the proteome and diseasome
Source: Cell. Author manuscript; Available in PMC 2026 Jul 8. (PMC13343581; doi:10.1016/j.cell.2026.03.049)
Supplement: MMC4 [file NIHMS2173841-supplement-MMC4.xlsx]

## Sheet: Sheet1
Table S4: Results of meta-regression of cohort characteristics on cohort-specific effect size estimates for pQTLs with evidence of heterogeneity, related to Figure S1 and Figure 1.
Variable	estimate.cis	se.cis	df.cis	pval.cis	estimate.trans	se.trans	df.trans	pval.trans
intercept	0.4788	0.0836	1731	<.0001	0.2149	0.1229	1574	0.0806
mean age of the cohort	0.0009	0.0007	1731	0.1787	-0.0025	0.001	1574	0.0145
mean BMI of the cohort	-0.0208	0.0037	1731	<.0001	0.0003	0.0054	1574	0.9505
composition of sex in the cohort (% females)	0.0003	0.0003	1731	0.3377	-0.002	0.0005	1574	<.0001
Sample type being serum (vs plasma)	0.0366	0.0129	1731	0.0046	0.0365	0.0186	1574	0.0498
fasting status	0.033	0.0093	1731	0.0004	0.0291	0.0138	1574	0.0354
inclusion of cases in the cohort	0.0382	0.0136	1731	0.0051	0.0249	0.0197	1574	0.206
Overall effect size of the pQTL in the meta-analysis	0.9927	0.0119	1731	<.0001	0.9671	0.0249	1574	<.0001
