# Supplementary material for: Multi-cohort proteogenomic analyses reveal genetic effects across the proteome and diseasome
Source: Cell. Author manuscript; Available in PMC 2026 Jul 8. (PMC13343581; doi:10.1016/j.cell.2026.03.049)
Supplement: MMC3 [file NIHMS2173841-supplement-MMC3.xlsx]

## Sheet: Sheet1
Table S3: Shared genetic signals (posterior probability [PP4] > 80%) between cis-pQTLs identified in this study cis-eQTLs from GTEx v8 across 49 tissues, related to Figure 1.
Ensembl Gene ID	OlinkID	Colocalizing tissue (PP4)
ENSG00000000938.12	OID01103_OID20828	Heart_Left_Ventricle(1.00), Muscle_Skeletal(1.00)
ENSG00000004468.12	OID00308_OID21316	Artery_Tibial(0.99), Skin_Sun_Exposed_Lower_leg(0.98), Adrenal_Gland(0.98), Esophagus_Gastroesophageal_Junction(0.87), Adipose_Subcutaneous(0.97), Nerve_Tibial(0.99), Colon_Sigmoid(0.99), Heart_Atrial_Appendage(0.96), Thyroid(0.97), Artery_Coronary(0.98), Adipose_Visceral_Omentum(0.95), Artery_Aorta(0.99), Muscle_Skeletal(0.96), Esophagus_Muscularis(0.98), Heart_Left_Ventricle(0.98)
ENSG00000004660.14	OID01368_OID21182	Cells_Cultured_fibroblasts(1.00), Nerve_Tibial(1.00), Adipose_Subcutaneous(1.00)
ENSG00000008130.15	OID01139_OID20178	Brain_Cerebellar_Hemisphere(0.97), Heart_Left_Ventricle(0.96), Breast_Mammary_Tissue(0.92)
ENSG00000008438.4	OID00623_OID20338	Whole_Blood(1.00)
ENSG00000008517.16	OID05194_OID20605	Lung(0.98), Adipose_Visceral_Omentum(0.96), Esophagus_Mucosa(0.99), Thyroid(0.98), Cells_Cultured_fibroblasts(0.99), Esophagus_Muscularis(0.99), Brain_Cerebellum(0.99), Brain_Caudate_basal_ganglia(0.99), Skin_Sun_Exposed_Lower_leg(0.97), Adrenal_Gland(0.99), Artery_Tibial(0.98), Brain_Hippocampus(0.98), Pituitary(0.98), Brain_Frontal_Cortex_BA9(0.98), Heart_Left_Ventricle(0.99), Minor_Salivary_Gl…
ENSG00000013374.15	OID01092_OID20510	Whole_Blood(1.00)
ENSG00000013725.14	OID00499_OID20649	Brain_Frontal_Cortex_BA9(1.00), Brain_Cerebellum(1.00), Brain_Anterior_cingulate_cortex_BA24(1.00), Brain_Hypothalamus(1.00), Brain_Cortex(1.00), Brain_Cerebellar_Hemisphere(1.00), Brain_Amygdala(1.00)
ENSG00000013810.18	OID01399_OID21285	Whole_Blood(0.98), Pituitary(0.98)
ENSG00000015413.9	OID05209_OID20897	Stomach(1.00)
ENSG00000019169.10	OID00453_OID20210	Skin_Not_Sun_Exposed_Suprapubic(1.00), Artery_Tibial(1.00), Esophagus_Muscularis(1.00), Adipose_Subcutaneous(1.00), Esophagus_Gastroesophageal_Junction(1.00), Nerve_Tibial(1.00), Breast_Mammary_Tissue(1.00), Colon_Transverse(0.90)
ENSG00000025708.13	OID01153_OID20234	Adipose_Visceral_Omentum(1.00), Adipose_Subcutaneous(1.00), Skin_Not_Sun_Exposed_Suprapubic(0.99), Lung(1.00), Thyroid(0.99), Esophagus_Gastroesophageal_Junction(0.99), Skin_Sun_Exposed_Lower_leg(1.00), Muscle_Skeletal(1.00), Esophagus_Muscularis(1.00), Pituitary(0.99), Brain_Cerebellum(0.99), Breast_Mammary_Tissue(1.00), Stomach(0.99), Colon_Transverse(0.99), Artery_Tibial(1.00), Artery_Coronary…
ENSG00000030582.17	OID00579_OID21159	Esophagus_Muscularis(1.00), Brain_Cortex(1.00), Cells_Cultured_fibroblasts(1.00), Esophagus_Gastroesophageal_Junction(1.00), Brain_Caudate_basal_ganglia(1.00), Brain_Frontal_Cortex_BA9(1.00), Thyroid(1.00), Artery_Tibial(1.00), Artery_Aorta(1.00), Nerve_Tibial(1.00), Heart_Atrial_Appendage(1.00)
ENSG00000034971.16	OID01438_OID21121	Thyroid(1.00), Skin_Sun_Exposed_Lower_leg(1.00), Breast_Mammary_Tissue(1.00), Artery_Tibial(0.99), Adipose_Visceral_Omentum(1.00), Heart_Left_Ventricle(0.99), Adipose_Subcutaneous(1.00), Muscle_Skeletal(1.00)
ENSG00000039068.18	OID01245_OID20353	Esophagus_Mucosa(0.97)
ENSG00000041982.15	OID01265_OID20359	Liver(0.96)
ENSG00000042493.15	OID01050_OID21431	Esophagus_Mucosa(1.00), Thyroid(1.00), Skin_Not_Sun_Exposed_Suprapubic(1.00), Pituitary(1.00), Skin_Sun_Exposed_Lower_leg(1.00)
ENSG00000048392.11	OID01111_OID21174	Esophagus_Mucosa(0.95), Artery_Aorta(0.85)
ENSG00000050165.17	OID01407_OID20264	Skin_Sun_Exposed_Lower_leg(1.00), Artery_Tibial(1.00), Thyroid(1.00), Esophagus_Muscularis(1.00), Skin_Not_Sun_Exposed_Suprapubic(0.99), Muscle_Skeletal(1.00), Esophagus_Mucosa(1.00), Adipose_Subcutaneous(1.00), Artery_Coronary(1.00), Colon_Sigmoid(1.00), Breast_Mammary_Tissue(1.00), Artery_Aorta(1.00)
ENSG00000054219.10	OID00974_OID20580	Skin_Sun_Exposed_Lower_leg(0.94), Minor_Salivary_Gland(0.99), Adipose_Subcutaneous(1.00), Prostate(0.98), Cells_Cultured_fibroblasts(0.99), Spleen(0.99), Lung(1.00), Kidney_Cortex(0.98), Nerve_Tibial(1.00), Colon_Sigmoid(0.99), Testis(0.98), Brain_Hippocampus(0.99), Pituitary(0.99), Brain_Putamen_basal_ganglia(0.95), Ovary(0.93), Pancreas(0.99), Liver(0.99), Esophagus_Gastroesophageal_Junction(0.…
ENSG00000054967.12	OID01489_OID21142	Whole_Blood(0.99), Spleen(0.98)
ENSG00000056736.9	OID01385_OID20585	Small_Intestine_Terminal_Ileum(1.00), Thyroid(0.98), Liver(1.00), Colon_Transverse(1.00), Nerve_Tibial(1.00)
ENSG00000057593.13	OID01239_OID20372	Prostate(0.90), Ovary(0.99), Brain_Anterior_cingulate_cortex_BA24(0.82), Nerve_Tibial(0.91), Thyroid(0.91), Brain_Nucleus_accumbens_basal_ganglia(0.91), Esophagus_Mucosa(0.99), Brain_Caudate_basal_ganglia(0.96), Adipose_Visceral_Omentum(0.97), Stomach(0.96), Esophagus_Gastroesophageal_Junction(0.97), Brain_Cortex(0.97), Heart_Atrial_Appendage(0.98), Colon_Sigmoid(0.97)
ENSG00000066056.13	OID01270_OID20303	Skin_Sun_Exposed_Lower_leg(0.99), Thyroid(0.87), Stomach(0.96), Skin_Not_Sun_Exposed_Suprapubic(0.98), Adipose_Visceral_Omentum(1.00), Esophagus_Muscularis(0.98), Lung(0.99), Nerve_Tibial(1.00), Heart_Left_Ventricle(0.99), Adipose_Subcutaneous(0.95), Esophagus_Gastroesophageal_Junction(0.94)
ENSG00000066294.14	OID00420_OID20607	Whole_Blood(0.92)
ENSG00000067182.7	OID00649_OID21155	Heart_Atrial_Appendage(0.99)
ENSG00000070081.15	OID01052_OID21448	Whole_Blood(0.99), Thyroid(0.99), Cells_EBV-transformed_lymphocytes(0.99), Brain_Cerebellum(0.98), Cells_Cultured_fibroblasts(0.99), Brain_Cerebellar_Hemisphere(0.97), Spleen(0.99), Lung(0.99), Liver(1.00), Nerve_Tibial(0.99), Esophagus_Mucosa(0.99)
ENSG00000070404.9	OID01471_OID20782	Whole_Blood(1.00)
ENSG00000073008.14	OID00344_OID21011	Colon_Sigmoid(0.99), Brain_Cerebellum(0.99), Cells_Cultured_fibroblasts(0.98), Esophagus_Mucosa(0.95)
ENSG00000074410.13	OID01066_OID21344	Brain_Hippocampus(0.96), Brain_Cerebellar_Hemisphere(0.99), Brain_Frontal_Cortex_BA9(1.00), Adipose_Subcutaneous(0.99), Brain_Cerebellum(1.00), Brain_Cortex(1.00), Thyroid(0.90), Brain_Anterior_cingulate_cortex_BA24(0.99), Cells_Cultured_fibroblasts(0.99)
ENSG00000074660.15	OID01459_OID20297	Thyroid(0.85), Nerve_Tibial(1.00)
ENSG00000077238.13	OID00387_OID20576	Liver(0.99), Whole_Blood(0.99), Cells_Cultured_fibroblasts(1.00)
ENSG00000077420.15	OID01364_OID21359	Heart_Left_Ventricle(0.94), Adipose_Visceral_Omentum(0.98), Stomach(0.96), Muscle_Skeletal(0.99), Cells_Cultured_fibroblasts(0.99), Esophagus_Muscularis(0.98), Breast_Mammary_Tissue(0.99), Adrenal_Gland(0.97), Skin_Not_Sun_Exposed_Suprapubic(0.99), Artery_Tibial(0.96), Adipose_Subcutaneous(0.99), Skin_Sun_Exposed_Lower_leg(0.98), Thyroid(0.93)
ENSG00000078098.13	OID01282_OID20330	Artery_Tibial(0.80), Muscle_Skeletal(0.94)
ENSG00000078237.6	OID01041_OID20894	Whole_Blood(1.00)
ENSG00000078596.10	OID00968_OID20504	Minor_Salivary_Gland(0.90), Pituitary(0.96), Thyroid(0.99), Artery_Aorta(1.00), Muscle_Skeletal(0.99), Breast_Mammary_Tissue(1.00), Lung(0.99), Spleen(1.00), Nerve_Tibial(1.00)
ENSG00000079101.16	OID01168_OID20198	Brain_Cerebellum(1.00), Brain_Substantia_nigra(1.00), Ovary(1.00), Esophagus_Muscularis(1.00), Colon_Sigmoid(1.00), Adrenal_Gland(1.00), Heart_Atrial_Appendage(1.00), Uterus(1.00), Brain_Spinal_cord_cervical_c-1(1.00), Esophagus_Gastroesophageal_Junction(1.00), Brain_Hippocampus(0.81), Adipose_Visceral_Omentum(1.00), Brain_Cortex(1.00), Brain_Hypothalamus(1.00), Brain_Anterior_cingulate_cortex_BA…
ENSG00000079112.9	OID05138_OID20134	Spleen(0.99), Esophagus_Mucosa(0.97)
ENSG00000079257.7	OID00323_OID21003	Brain_Putamen_basal_ganglia(0.93), Skin_Sun_Exposed_Lower_leg(0.93)
ENSG00000079385.21	OID00659_OID21528	Thyroid(0.88)
ENSG00000084207.15	OID05148_OID20876	Brain_Substantia_nigra(0.87)
ENSG00000085063.14	OID01248_OID20339	Brain_Cortex(0.96), Brain_Frontal_Cortex_BA9(1.00), Brain_Caudate_basal_ganglia(0.99), Brain_Hippocampus(0.94), Brain_Putamen_basal_ganglia(1.00)
ENSG00000087303.17	OID01443_OID21085	Testis(0.99), Colon_Transverse(1.00)
ENSG00000088053.11	OID05026_OID21091	Brain_Cerebellum(0.97), Pancreas(0.89), Brain_Cerebellar_Hemisphere(0.99)
ENSG00000089327.14	OID00962_OID20463	Thyroid(1.00)
ENSG00000090659.17	OID01491_OID20262	Nerve_Tibial(1.00)
ENSG00000091986.15	OID01144_OID20226	Muscle_Skeletal(0.87), Heart_Left_Ventricle(0.84), Colon_Sigmoid(0.95), Artery_Tibial(0.89), Nerve_Tibial(0.99)
ENSG00000092820.17	OID00296_OID21017	Muscle_Skeletal(0.98), Pituitary(0.98)
ENSG00000093010.13	OID01167_OID20086	Skin_Not_Sun_Exposed_Suprapubic(1.00), Colon_Transverse(1.00)
ENSG00000095739.10	OID01049_OID21267	Cells_Cultured_fibroblasts(0.99), Stomach(0.99), Esophagus_Muscularis(0.99)
ENSG00000096996.15	OID00835_OID20486	Breast_Mammary_Tissue(0.97), Adipose_Visceral_Omentum(0.96), Adipose_Subcutaneous(0.99), Spleen(0.97), Nerve_Tibial(0.96), Lung(0.98), Esophagus_Mucosa(0.95), Esophagus_Muscularis(0.98), Whole_Blood(0.96), Colon_Sigmoid(0.97), Artery_Aorta(0.98), Esophagus_Mucosa(0.96), Artery_Aorta(0.99), Breast_Mammary_Tissue(0.98), Lung(0.97), Adipose_Visceral_Omentum(0.98), Whole_Blood(0.98), Nerve_Tibial(0.9…
ENSG00000096996.15	OID01019_OID20486	Breast_Mammary_Tissue(0.97), Adipose_Visceral_Omentum(0.96), Adipose_Subcutaneous(0.99), Spleen(0.97), Nerve_Tibial(0.96), Lung(0.98), Esophagus_Mucosa(0.95), Esophagus_Muscularis(0.98), Whole_Blood(0.96), Colon_Sigmoid(0.97), Artery_Aorta(0.98), Esophagus_Mucosa(0.96), Artery_Aorta(0.99), Breast_Mammary_Tissue(0.98), Lung(0.97), Adipose_Visceral_Omentum(0.98), Whole_Blood(0.98), Nerve_Tibial(0.9…
ENSG00000099256.18	OID05176_OID20867	Colon_Transverse(0.99)
ENSG00000099834.18	OID01143_OID20193	Testis(1.00)
ENSG00000099940.11	OID01439_OID21506	Brain_Putamen_basal_ganglia(0.96), Colon_Sigmoid(0.98), Esophagus_Mucosa(0.85), Cells_EBV-transformed_lymphocytes(0.84), Brain_Hypothalamus(0.82), Skin_Not_Sun_Exposed_Suprapubic(0.88), Brain_Frontal_Cortex_BA9(0.87), Cells_Cultured_fibroblasts(0.99), Skin_Sun_Exposed_Lower_leg(0.91), Brain_Caudate_basal_ganglia(0.96), Muscle_Skeletal(0.86), Brain_Hippocampus(0.98), Brain_Spinal_cord_cervical_c-1…
ENSG00000099998.17	OID05221_OID20909	Muscle_Skeletal(1.00), Breast_Mammary_Tissue(0.99), Nerve_Tibial(1.00), Skin_Sun_Exposed_Lower_leg(1.00), Esophagus_Muscularis(1.00), Heart_Left_Ventricle(1.00)
ENSG00000100097.11	OID00697_OID20154	Esophagus_Muscularis(0.98), Heart_Atrial_Appendage(0.97), Muscle_Skeletal(1.00), Liver(1.00), Nerve_Tibial(0.97), Pituitary(0.99), Colon_Sigmoid(0.99), Testis(0.99), Heart_Left_Ventricle(0.99), Muscle_Skeletal(1.00), Esophagus_Muscularis(0.98), Heart_Atrial_Appendage(0.97), Pituitary(0.99), Testis(0.99), Liver(1.00), Nerve_Tibial(0.97), Heart_Left_Ventricle(0.99), Colon_Sigmoid(0.99)
ENSG00000100097.11	OID00798_OID20154	Esophagus_Muscularis(0.98), Heart_Atrial_Appendage(0.97), Muscle_Skeletal(1.00), Liver(1.00), Nerve_Tibial(0.97), Pituitary(0.99), Colon_Sigmoid(0.99), Testis(0.99), Heart_Left_Ventricle(0.99), Muscle_Skeletal(1.00), Esophagus_Muscularis(0.98), Heart_Atrial_Appendage(0.97), Pituitary(0.99), Testis(0.99), Liver(1.00), Nerve_Tibial(0.97), Heart_Left_Ventricle(0.99), Colon_Sigmoid(0.99)
ENSG00000100362.12	OID01113_OID21420	Whole_Blood(1.00)
ENSG00000100979.14	OID01275_OID20238	Heart_Left_Ventricle(0.99), Stomach(0.98), Adipose_Visceral_Omentum(1.00), Small_Intestine_Terminal_Ileum(0.88), Colon_Sigmoid(0.93)
ENSG00000100985.7	OID00568_OID21103	Cells_Cultured_fibroblasts(0.97)
ENSG00000101017.13	OID00542_OID20724	Skin_Not_Sun_Exposed_Suprapubic(0.99), Thyroid(0.99), Breast_Mammary_Tissue(1.00), Skin_Sun_Exposed_Lower_leg(1.00), Adipose_Visceral_Omentum(0.90), Artery_Tibial(0.99), Artery_Aorta(1.00), Stomach(0.99), Heart_Atrial_Appendage(0.99), Colon_Sigmoid(0.99), Nerve_Tibial(1.00), Lung(0.99), Esophagus_Muscularis(0.98), Adipose_Subcutaneous(0.96), Esophagus_Gastroesophageal_Junction(0.99), Skin_Sun_Exp…
ENSG00000101017.13	OID00781_OID20724	Skin_Not_Sun_Exposed_Suprapubic(0.99), Thyroid(0.99), Breast_Mammary_Tissue(1.00), Skin_Sun_Exposed_Lower_leg(1.00), Adipose_Visceral_Omentum(0.90), Artery_Tibial(0.99), Artery_Aorta(1.00), Stomach(0.99), Heart_Atrial_Appendage(0.99), Colon_Sigmoid(0.99), Nerve_Tibial(1.00), Lung(0.99), Esophagus_Muscularis(0.98), Adipose_Subcutaneous(0.96), Esophagus_Gastroesophageal_Junction(0.99), Skin_Sun_Exp…
ENSG00000101109.11	OID00392_OID20140	Adrenal_Gland(0.91), Nerve_Tibial(0.92), Lung(0.95), Thyroid(0.94)
ENSG00000101439.8	OID01225_OID20400	Colon_Sigmoid(0.81), Artery_Tibial(0.90), Whole_Blood(0.93), Lung(0.97), Muscle_Skeletal(0.98)
ENSG00000102265.11	OID01224_OID20418	Whole_Blood(1.00)
ENSG00000102575.10	OID00606_OID20314	Thyroid(0.97)
ENSG00000102854.15	OID00660_OID21380	Spleen(1.00), Lung(1.00), Liver(0.94), Thyroid(1.00), Pituitary(0.99), Stomach(0.99)
ENSG00000103415.11	OID05207_OID20887	Artery_Aorta(0.84), Brain_Cerebellum(0.95)
ENSG00000104415.13	OID00724_OID21444	Heart_Left_Ventricle(0.97), Muscle_Skeletal(0.98)
ENSG00000104689.9	OID00391_OID20967	Cells_Cultured_fibroblasts(1.00), Lung(1.00), Heart_Left_Ventricle(1.00), Whole_Blood(1.00), Artery_Aorta(1.00), Esophagus_Muscularis(1.00), Nerve_Tibial(1.00), Colon_Transverse(1.00), Adrenal_Gland(1.00), Adipose_Subcutaneous(1.00), Muscle_Skeletal(1.00), Artery_Tibial(1.00), Adipose_Visceral_Omentum(1.00), Spleen(1.00), Adrenal_Gland(1.00), Heart_Left_Ventricle(1.00), Colon_Transverse(1.00), Ad…
ENSG00000104689.9	OID01309_OID20967	Cells_Cultured_fibroblasts(1.00), Lung(1.00), Heart_Left_Ventricle(1.00), Whole_Blood(1.00), Artery_Aorta(1.00), Esophagus_Muscularis(1.00), Nerve_Tibial(1.00), Colon_Transverse(1.00), Adrenal_Gland(1.00), Adipose_Subcutaneous(1.00), Muscle_Skeletal(1.00), Artery_Tibial(1.00), Adipose_Visceral_Omentum(1.00), Spleen(1.00), Adrenal_Gland(1.00), Heart_Left_Ventricle(1.00), Colon_Transverse(1.00), Ad…
ENSG00000104901.6	OID01394_OID21313	Skin_Not_Sun_Exposed_Suprapubic(0.99), Skin_Sun_Exposed_Lower_leg(0.96), Stomach(0.99), Colon_Transverse(0.98), Pancreas(0.95), Esophagus_Gastroesophageal_Junction(0.99)
ENSG00000104921.14	OID01486_OID21133	Whole_Blood(0.99), Spleen(1.00)
ENSG00000104972.15	OID01297_OID20323	Whole_Blood(1.00)
ENSG00000105254.11	OID05181_OID20993	Whole_Blood(1.00), Lung(1.00), Adipose_Subcutaneous(1.00)
ENSG00000105329.9	OID00480_OID20621	Lung(1.00), Muscle_Skeletal(1.00), Heart_Left_Ventricle(1.00), Thyroid(1.00), Nerve_Tibial(0.99), Adipose_Subcutaneous(1.00), Liver(1.00), Breast_Mammary_Tissue(1.00), Adipose_Visceral_Omentum(1.00), Adipose_Subcutaneous(1.00), Breast_Mammary_Tissue(1.00), Liver(1.00), Thyroid(1.00), Heart_Left_Ventricle(1.00), Muscle_Skeletal(1.00), Lung(1.00), Adipose_Visceral_Omentum(1.00), Nerve_Tibial(0.99)
ENSG00000105329.9	OID00785_OID20621	Lung(1.00), Muscle_Skeletal(1.00), Heart_Left_Ventricle(1.00), Thyroid(1.00), Nerve_Tibial(0.99), Adipose_Subcutaneous(1.00), Liver(1.00), Breast_Mammary_Tissue(1.00), Adipose_Visceral_Omentum(1.00), Adipose_Subcutaneous(1.00), Breast_Mammary_Tissue(1.00), Liver(1.00), Thyroid(1.00), Heart_Left_Ventricle(1.00), Muscle_Skeletal(1.00), Lung(1.00), Adipose_Visceral_Omentum(1.00), Nerve_Tibial(0.99)
ENSG00000105383.14	OID05161_OID21472	Brain_Spinal_cord_cervical_c-1(1.00), Artery_Aorta(0.99)
ENSG00000105398.3	OID01351_OID20508	Liver(0.99)
ENSG00000105426.16	OID01284_OID20306	Cells_Cultured_fibroblasts(1.00), Artery_Tibial(1.00), Esophagus_Muscularis(1.00), Artery_Aorta(1.00)
ENSG00000105472.12	OID01416_OID21112	Whole_Blood(0.99)
ENSG00000105664.10	OID01274_OID20405	Thyroid(0.99)
ENSG00000105852.10	OID00642_OID20777	Pancreas(0.99), Thyroid(0.99), Skin_Not_Sun_Exposed_Suprapubic(0.99), Skin_Sun_Exposed_Lower_leg(0.98)
ENSG00000105894.11	OID00823_OID20083	Minor_Salivary_Gland(0.98), Esophagus_Mucosa(0.98), Esophagus_Mucosa(0.98), Minor_Salivary_Gland(0.98)
ENSG00000105894.11	OID01099_OID20083	Minor_Salivary_Gland(0.98), Esophagus_Mucosa(0.98), Esophagus_Mucosa(0.98), Minor_Salivary_Gland(0.98)
ENSG00000106178.6	OID00592_OID20772	Spleen(1.00), Colon_Transverse(1.00)
ENSG00000106211.8	OID00465_OID20230	Whole_Blood(1.00)
ENSG00000106538.9	OID00645_OID20373	Testis(0.86), Skin_Sun_Exposed_Lower_leg(1.00), Colon_Sigmoid(0.99), Adipose_Visceral_Omentum(0.99), Esophagus_Muscularis(0.86), Artery_Tibial(1.00), Breast_Mammary_Tissue(0.99), Nerve_Tibial(0.98), Esophagus_Gastroesophageal_Junction(0.90), Pancreas(0.99), Skin_Not_Sun_Exposed_Suprapubic(0.99), Artery_Coronary(0.98), Adipose_Subcutaneous(0.92)
ENSG00000106541.11	OID01045_OID20896	Thyroid(0.83), Skin_Sun_Exposed_Lower_leg(1.00)
ENSG00000106780.8	OID01303_OID20285	Adrenal_Gland(0.96), Colon_Transverse(0.92), Colon_Sigmoid(0.95), Pancreas(0.95), Adipose_Visceral_Omentum(0.88), Skin_Sun_Exposed_Lower_leg(0.81), Esophagus_Muscularis(0.96)
ENSG00000108578.14	OID00581_OID20336	Cells_Cultured_fibroblasts(0.96), Brain_Nucleus_accumbens_basal_ganglia(0.89), Artery_Tibial(0.98)
ENSG00000108622.10	OID00646_OID20248	Thyroid(0.99)
ENSG00000109472.13	OID00657_OID21392	Liver(0.99)
ENSG00000109511.11	OID05147_OID20886	Pancreas(0.98), Liver(0.98), Esophagus_Muscularis(0.98)
ENSG00000109861.15	OID00356_OID20679	Thyroid(0.88), Whole_Blood(1.00), Liver(0.98), Brain_Frontal_Cortex_BA9(0.87)
ENSG00000110203.8	OID00738_OID21485	Nerve_Tibial(0.95), Small_Intestine_Terminal_Ileum(0.97), Prostate(0.81), Thyroid(1.00), Esophagus_Mucosa(1.00), Breast_Mammary_Tissue(0.97), Liver(1.00), Esophagus_Muscularis(1.00), Skin_Not_Sun_Exposed_Suprapubic(0.97), Esophagus_Gastroesophageal_Junction(0.98), Colon_Transverse(0.98), Skin_Sun_Exposed_Lower_leg(0.98), Heart_Atrial_Appendage(0.95)
ENSG00000111142.13	OID00692_OID21437	Adrenal_Gland(0.98)
ENSG00000111144.9	OID01063_OID21452	Adipose_Subcutaneous(0.99), Nerve_Tibial(1.00), Colon_Sigmoid(1.00)
ENSG00000111252.10	OID00983_OID21222	Pancreas(0.97)
ENSG00000111321.10	OID00583_OID20768	Brain_Cerebellar_Hemisphere(0.99)
ENSG00000111674.8	OID01138_OID21046	Artery_Tibial(0.86)
ENSG00000111725.10	OID01046_OID20444	Artery_Tibial(1.00), Liver(0.99), Skin_Not_Sun_Exposed_Suprapubic(0.89), Cells_Cultured_fibroblasts(1.00), Colon_Transverse(1.00), Pancreas(1.00), Esophagus_Mucosa(1.00), Skin_Sun_Exposed_Lower_leg(1.00), Cells_EBV-transformed_lymphocytes(1.00), Muscle_Skeletal(0.96)
ENSG00000112096.16	OID00413_OID21114	Esophagus_Mucosa(0.96)
ENSG00000112139.14	OID00353_OID20951	Cells_EBV-transformed_lymphocytes(1.00), Artery_Coronary(1.00), Liver(0.99), Colon_Transverse(1.00), Colon_Sigmoid(1.00), Kidney_Cortex(0.97), Esophagus_Gastroesophageal_Junction(1.00), Cells_Cultured_fibroblasts(0.99), Thyroid(1.00), Pancreas(1.00), Artery_Tibial(1.00), Muscle_Skeletal(1.00), Heart_Atrial_Appendage(1.00), Testis(1.00), Heart_Left_Ventricle(1.00), Adipose_Subcutaneous(1.00), Nerv…
ENSG00000112149.9	OID00841_OID20565	Esophagus_Gastroesophageal_Junction(0.98), Esophagus_Muscularis(0.99), Heart_Left_Ventricle(0.98), Muscle_Skeletal(0.98), Cells_Cultured_fibroblasts(0.99), Colon_Sigmoid(0.99), Pancreas(0.99), Esophagus_Gastroesophageal_Junction(0.98), Cells_Cultured_fibroblasts(0.99), Heart_Left_Ventricle(0.98), Pancreas(0.99), Muscle_Skeletal(0.98), Colon_Sigmoid(0.99), Esophagus_Muscularis(0.99)
ENSG00000112149.9	OID01025_OID20565	Esophagus_Gastroesophageal_Junction(0.98), Esophagus_Muscularis(0.99), Heart_Left_Ventricle(0.98), Muscle_Skeletal(0.98), Cells_Cultured_fibroblasts(0.99), Colon_Sigmoid(0.99), Pancreas(0.99), Esophagus_Gastroesophageal_Junction(0.98), Cells_Cultured_fibroblasts(0.99), Heart_Left_Ventricle(0.98), Pancreas(0.99), Muscle_Skeletal(0.98), Colon_Sigmoid(0.99), Esophagus_Muscularis(0.99)
ENSG00000112562.18	OID00297_OID20730	Nerve_Tibial(0.99)
ENSG00000112655.15	OID01112_OID20880	Brain_Spinal_cord_cervical_c-1(0.99)
ENSG00000113163.15	OID05185_OID20857	Muscle_Skeletal(0.92)
ENSG00000113658.16	OID00734_OID21353	Thyroid(0.87), Pancreas(0.89), Whole_Blood(0.88), Skin_Not_Sun_Exposed_Suprapubic(0.90), Adipose_Subcutaneous(0.89), Lung(0.90), Spleen(0.89), Adipose_Visceral_Omentum(0.89), Cells_Cultured_fibroblasts(0.89), Skin_Sun_Exposed_Lower_leg(0.90)
ENSG00000114631.10	OID01389_OID21487	Heart_Atrial_Appendage(0.99), Lung(0.86), Muscle_Skeletal(1.00), Heart_Left_Ventricle(0.95), Stomach(1.00), Nerve_Tibial(1.00), Skin_Not_Sun_Exposed_Suprapubic(1.00), Thyroid(1.00), Skin_Sun_Exposed_Lower_leg(1.00), Adipose_Visceral_Omentum(0.94)
ENSG00000114948.12	OID00319_OID20651	Skin_Sun_Exposed_Lower_leg(1.00), Skin_Not_Sun_Exposed_Suprapubic(0.99), Artery_Tibial(0.99), Thyroid(1.00)
ENSG00000115523.16	OID01262_OID21132	Heart_Atrial_Appendage(0.97), Minor_Salivary_Gland(0.99), Whole_Blood(0.99), Stomach(1.00), Adipose_Visceral_Omentum(0.99), Pancreas(0.99), Prostate(0.99), Skin_Not_Sun_Exposed_Suprapubic(0.99), Artery_Coronary(0.99), Small_Intestine_Terminal_Ileum(0.99), Nerve_Tibial(1.00), Thyroid(1.00), Esophagus_Muscularis(1.00), Esophagus_Mucosa(1.00), Colon_Transverse(0.99), Lung(1.00), Esophagus_Gastroesop…
ENSG00000115594.11	OID00613_OID21116	Esophagus_Mucosa(0.84)
ENSG00000115598.9	OID00400_OID20487	Pancreas(0.99)
ENSG00000115604.10	OID00517_OID20652	Muscle_Skeletal(0.95), Esophagus_Muscularis(0.93)
ENSG00000115718.17	OID01228_OID20402	Liver(1.00)
ENSG00000115919.14	OID00378_OID20669	Whole_Blood(0.97)
ENSG00000116288.12	OID01423_OID21160	Whole_Blood(0.99), Brain_Cerebellum(0.99), Heart_Left_Ventricle(0.99), Skin_Not_Sun_Exposed_Suprapubic(0.99), Esophagus_Mucosa(0.99), Lung(0.83), Spleen(0.96)
ENSG00000116815.15	OID01473_OID20716	Esophagus_Mucosa(0.99)
ENSG00000117115.12	OID01012_OID20467	Thyroid(0.98), Esophagus_Mucosa(0.96), Heart_Atrial_Appendage(0.98), Adipose_Subcutaneous(0.97), Whole_Blood(0.99), Skin_Sun_Exposed_Lower_leg(0.94), Lung(0.98), Liver(0.98), Adipose_Visceral_Omentum(0.96), Spleen(0.96), Artery_Aorta(0.97), Heart_Left_Ventricle(0.97)
ENSG00000117281.15	OID00721_OID20647	Testis(0.94)
ENSG00000117335.19	OID01251_OID20380	Skin_Sun_Exposed_Lower_leg(0.98), Esophagus_Mucosa(0.97), Heart_Left_Ventricle(0.98), Nerve_Tibial(0.96), Heart_Atrial_Appendage(0.98)
ENSG00000117592.8	OID01343_OID21404	Skin_Sun_Exposed_Lower_leg(0.96), Whole_Blood(0.91)
ENSG00000117984.13	OID00622_OID20358	Liver(0.98), Skin_Sun_Exposed_Lower_leg(1.00), Testis(1.00), Stomach(0.93)
ENSG00000118520.14	OID00815_OID21445	Lung(0.99), Skin_Not_Sun_Exposed_Suprapubic(1.00), Whole_Blood(1.00), Skin_Sun_Exposed_Lower_leg(1.00), Spleen(1.00), Lung(0.99), Whole_Blood(1.00), Skin_Not_Sun_Exposed_Suprapubic(1.00), Skin_Sun_Exposed_Lower_leg(1.00), Spleen(1.00)
ENSG00000118520.14	OID01199_OID21445	Lung(0.99), Skin_Not_Sun_Exposed_Suprapubic(1.00), Whole_Blood(1.00), Skin_Sun_Exposed_Lower_leg(1.00), Spleen(1.00), Lung(0.99), Whole_Blood(1.00), Skin_Not_Sun_Exposed_Suprapubic(1.00), Skin_Sun_Exposed_Lower_leg(1.00), Spleen(1.00)
ENSG00000118785.13	OID00621_OID20322	Pancreas(0.97)
ENSG00000118849.9	OID01093_OID21177	Brain_Cerebellar_Hemisphere(1.00), Adipose_Subcutaneous(0.99), Brain_Cerebellum(1.00), Ovary(0.94), Brain_Anterior_cingulate_cortex_BA24(1.00), Brain_Cortex(1.00), Adipose_Visceral_Omentum(1.00)
ENSG00000119630.13	OID00384_OID20673	Colon_Sigmoid(0.85), Colon_Sigmoid(0.82)
ENSG00000119630.13	OID00762_OID20673	Colon_Sigmoid(0.85), Colon_Sigmoid(0.82)
ENSG00000119782.13	OID01107_OID20618	Esophagus_Mucosa(0.89)
ENSG00000120217.13	OID00799_OID20966	Brain_Cerebellar_Hemisphere(1.00), Brain_Cerebellum(1.00)
ENSG00000122121.10	OID00704_OID21508	Colon_Transverse(0.99), Liver(0.99)
ENSG00000122133.16	OID05189_OID20925	Minor_Salivary_Gland(1.00)
ENSG00000124102.4	OID00609_OID20326	Whole_Blood(0.91)
ENSG00000124145.6	OID01202_OID20216	Brain_Cerebellum(0.94)
ENSG00000124343.12	OID01478_OID20259	Liver(0.98)
ENSG00000124875.9	OID00534_OID20613	Pancreas(1.00), Nerve_Tibial(1.00)
ENSG00000125430.8	OID01398_OID21303	Skin_Not_Sun_Exposed_Suprapubic(1.00)
ENSG00000125726.10	OID00736_OID20599	Cells_Cultured_fibroblasts(1.00), Cells_Cultured_fibroblasts(1.00)
ENSG00000125726.10	OID00808_OID20599	Cells_Cultured_fibroblasts(1.00), Cells_Cultured_fibroblasts(1.00)
ENSG00000125952.18	OID01088_OID20877	Skin_Sun_Exposed_Lower_leg(0.82), Esophagus_Mucosa(0.94)
ENSG00000126861.4	OID01341_OID21352	Skin_Sun_Exposed_Lower_leg(0.99)
ENSG00000127415.12	OID00393_OID21468	Artery_Tibial(0.88), Heart_Atrial_Appendage(0.91)
ENSG00000129451.11	OID01148_OID21523	Brain_Cerebellum(1.00), Skin_Not_Sun_Exposed_Suprapubic(0.93), Brain_Amygdala(0.96), Brain_Anterior_cingulate_cortex_BA24(0.94)
ENSG00000129910.7	OID05134_OID21005	Artery_Aorta(0.95), Brain_Cerebellar_Hemisphere(0.87), Pituitary(0.81), Adipose_Visceral_Omentum(0.98), Esophagus_Muscularis(0.96)
ENSG00000130202.9	OID01198_OID20222	Pancreas(1.00), Liver(1.00)
ENSG00000131015.4	OID00363_OID20919	Brain_Cerebellar_Hemisphere(0.91), Thyroid(0.94), Brain_Cerebellum(0.99), Adipose_Visceral_Omentum(0.98)
ENSG00000131042.14	OID01296_OID20301	Adipose_Subcutaneous(1.00), Nerve_Tibial(0.96), Skin_Not_Sun_Exposed_Suprapubic(0.97), Whole_Blood(0.95), Esophagus_Gastroesophageal_Junction(1.00)
ENSG00000131471.6	OID01294_OID20389	Artery_Tibial(1.00)
ENSG00000131669.9	OID01372_OID21167	Nerve_Tibial(1.00), Esophagus_Gastroesophageal_Junction(1.00), Colon_Sigmoid(1.00), Esophagus_Muscularis(1.00), Lung(1.00), Heart_Atrial_Appendage(1.00), Adipose_Subcutaneous(1.00), Brain_Putamen_basal_ganglia(1.00), Brain_Frontal_Cortex_BA9(1.00), Heart_Left_Ventricle(0.99), Adipose_Visceral_Omentum(1.00), Whole_Blood(1.00), Artery_Tibial(1.00)
ENSG00000131686.14	OID01452_OID21096	Skin_Sun_Exposed_Lower_leg(1.00)
ENSG00000131724.10	OID01472_OID21504	Artery_Tibial(0.92)
ENSG00000131981.15	OID00578_OID20284	Artery_Aorta(0.82), Adrenal_Gland(0.96)
ENSG00000132031.12	OID00320_OID20979	Spleen(0.89), Artery_Aorta(1.00), Artery_Tibial(1.00), Colon_Sigmoid(1.00), Colon_Transverse(0.99), Adipose_Subcutaneous(1.00), Esophagus_Gastroesophageal_Junction(1.00), Artery_Coronary(1.00), Esophagus_Muscularis(1.00), Prostate(1.00), Breast_Mammary_Tissue(1.00), Heart_Atrial_Appendage(1.00), Adrenal_Gland(0.99)
ENSG00000132256.18	OID00957_OID20526	Whole_Blood(0.99), Artery_Aorta(0.89), Esophagus_Muscularis(0.99), Adipose_Visceral_Omentum(0.99), Spleen(0.99), Esophagus_Mucosa(1.00), Colon_Transverse(0.99), Cells_Cultured_fibroblasts(0.96)
ENSG00000132692.18	OID00325_OID20998	Pituitary(1.00), Brain_Cortex(1.00)
ENSG00000132970.12	OID01396_OID20882	Brain_Spinal_cord_cervical_c-1(0.99)
ENSG00000133048.12	OID00633_OID20399	Whole_Blood(0.99), Nerve_Tibial(0.99), Heart_Left_Ventricle(0.99), Esophagus_Gastroesophageal_Junction(0.99), Stomach(0.99), Cells_Cultured_fibroblasts(0.99), Artery_Tibial(0.99), Muscle_Skeletal(0.99), Colon_Transverse(0.99), Thyroid(0.99), Esophagus_Muscularis(0.99), Lung(0.99), Pancreas(0.99), Adipose_Subcutaneous(0.97)
ENSG00000133063.15	OID00605_OID20312	Brain_Cortex(1.00), Brain_Frontal_Cortex_BA9(0.99), Whole_Blood(1.00)
ENSG00000133731.9	OID05153_OID20907	Esophagus_Mucosa(1.00), Minor_Salivary_Gland(0.99), Colon_Transverse(1.00), Artery_Tibial(1.00), Testis(1.00), Thyroid(1.00), Artery_Aorta(0.99), Breast_Mammary_Tissue(1.00), Nerve_Tibial(1.00), Muscle_Skeletal(0.99), Cells_EBV-transformed_lymphocytes(0.99), Colon_Sigmoid(1.00), Whole_Blood(1.00), Brain_Nucleus_accumbens_basal_ganglia(0.99), Heart_Left_Ventricle(0.99), Adrenal_Gland(1.00), Lung(0…
ENSG00000133742.13	OID01223_OID20409	Colon_Transverse(0.99)
ENSG00000134193.14	OID01184_OID20784	Stomach(0.97)
ENSG00000134460.15	OID00570_OID20267	Adipose_Visceral_Omentum(1.00), Adipose_Subcutaneous(1.00)
ENSG00000134539.16	OID00839_OID20632	Skin_Not_Sun_Exposed_Suprapubic(0.88), Skin_Not_Sun_Exposed_Suprapubic(0.88)
ENSG00000134539.16	OID00995_OID20632	Skin_Not_Sun_Exposed_Suprapubic(0.88), Skin_Not_Sun_Exposed_Suprapubic(0.88)
ENSG00000134755.14	OID01411_OID21079	Esophagus_Muscularis(0.99), Adrenal_Gland(0.98)
ENSG00000134757.4	OID05170_OID21460	Small_Intestine_Terminal_Ileum(0.97)
ENSG00000135047.14	OID00459_OID20228	Adipose_Subcutaneous(0.97), Esophagus_Muscularis(0.99)
ENSG00000136560.13	OID01020_OID20474	Muscle_Skeletal(0.99)
ENSG00000136689.18	OID00389_OID20700	Testis(0.96)
ENSG00000136720.6	OID01320_OID21441	Nerve_Tibial(0.95)
ENSG00000136999.4	OID01475_OID20299	Skin_Not_Sun_Exposed_Suprapubic(0.86), Skin_Sun_Exposed_Lower_leg(0.94), Testis(0.98), Nerve_Tibial(0.98)
ENSG00000137673.8	OID00441_OID20087	Thyroid(1.00), Artery_Aorta(0.97), Thyroid(1.00), Artery_Aorta(0.97)
ENSG00000137673.8	OID00814_OID20087	Thyroid(1.00), Artery_Aorta(0.97), Thyroid(1.00), Artery_Aorta(0.97)
ENSG00000138675.16	OID00509_OID20490	Kidney_Cortex(1.00)
ENSG00000138685.13	OID00770_OID20503	Cells_EBV-transformed_lymphocytes(1.00), Muscle_Skeletal(1.00), Testis(1.00), Cells_EBV-transformed_lymphocytes(1.00), Muscle_Skeletal(1.00), Testis(1.00)
ENSG00000138685.13	OID00954_OID20503	Cells_EBV-transformed_lymphocytes(1.00), Muscle_Skeletal(1.00), Testis(1.00), Cells_EBV-transformed_lymphocytes(1.00), Muscle_Skeletal(1.00), Testis(1.00)
ENSG00000138744.14	OID00362_OID20931	Spleen(1.00), Stomach(0.97), Liver(0.89), Pituitary(0.86)
ENSG00000138760.9	OID00300_OID20943	Thyroid(0.99), Nerve_Tibial(1.00)
ENSG00000140319.10	OID05142_OID21324	Nerve_Tibial(0.98), Muscle_Skeletal(0.99), Stomach(0.97), Artery_Aorta(0.98), Adipose_Subcutaneous(0.99), Skin_Sun_Exposed_Lower_leg(1.00), Brain_Hypothalamus(0.85), Esophagus_Mucosa(0.95), Heart_Left_Ventricle(0.99), Pituitary(0.97), Colon_Sigmoid(0.99), Cells_Cultured_fibroblasts(0.98), Testis(0.99), Adipose_Visceral_Omentum(0.98), Lung(0.98), Thyroid(0.99), Esophagus_Gastroesophageal_Junction(…
ENSG00000140545.14	OID01403_OID21134	Adipose_Visceral_Omentum(0.85), Adrenal_Gland(0.99), Lung(0.90), Testis(1.00), Pituitary(1.00), Spleen(1.00), Brain_Putamen_basal_ganglia(0.92), Cells_Cultured_fibroblasts(0.99)
ENSG00000142192.20	OID01409_OID21070	Esophagus_Muscularis(0.83), Whole_Blood(0.86), Esophagus_Gastroesophageal_Junction(0.95)
ENSG00000142512.14	OID01375_OID20537	Whole_Blood(1.00), Spleen(1.00)
ENSG00000142627.12	OID00695_OID21342	Liver(0.99)
ENSG00000142677.3	OID00516_OID20449	Adipose_Subcutaneous(0.99), Ovary(0.92), Liver(1.00)
ENSG00000142949.16	OID01428_OID20310	Colon_Sigmoid(0.99), Esophagus_Muscularis(0.99)
ENSG00000143125.5	OID01347_OID20543	Skin_Sun_Exposed_Lower_leg(0.99), Skin_Not_Sun_Exposed_Suprapubic(0.99)
ENSG00000143297.18	OID01419_OID21111	Whole_Blood(0.88)
ENSG00000143321.18	OID01169_OID21455	Skin_Not_Sun_Exposed_Suprapubic(0.99), Skin_Sun_Exposed_Lower_leg(0.99)
ENSG00000143536.7	OID00719_OID21427	Esophagus_Mucosa(1.00)
ENSG00000143537.13	OID05162_OID20109	Cells_Cultured_fibroblasts(1.00)
ENSG00000143799.12	OID00469_OID20500	Pancreas(0.95)
ENSG00000144857.14	OID00386_OID20116	Brain_Putamen_basal_ganglia(0.97), Brain_Caudate_basal_ganglia(0.98), Brain_Nucleus_accumbens_basal_ganglia(0.97), Brain_Caudate_basal_ganglia(0.98), Esophagus_Mucosa(0.86), Brain_Putamen_basal_ganglia(0.97), Brain_Nucleus_accumbens_basal_ganglia(0.97)
ENSG00000144857.14	OID01380_OID20116	Brain_Putamen_basal_ganglia(0.97), Brain_Caudate_basal_ganglia(0.98), Brain_Nucleus_accumbens_basal_ganglia(0.97), Brain_Caudate_basal_ganglia(0.98), Esophagus_Mucosa(0.86), Brain_Putamen_basal_ganglia(0.97), Brain_Nucleus_accumbens_basal_ganglia(0.97)
ENSG00000145050.15	OID00374_OID20707	Testis(0.97), Adipose_Subcutaneous(0.95)
ENSG00000145623.12	OID01300_OID20356	Nerve_Tibial(0.99), Liver(0.97)
ENSG00000145708.10	OID01468_OID20747	Heart_Atrial_Appendage(0.99), Spleen(0.99), Esophagus_Gastroesophageal_Junction(0.89), Adrenal_Gland(0.99), Skin_Sun_Exposed_Lower_leg(1.00), Adipose_Subcutaneous(0.99), Artery_Tibial(0.94), Esophagus_Muscularis(0.99), Muscle_Skeletal(0.98), Skin_Not_Sun_Exposed_Suprapubic(0.99), Nerve_Tibial(0.99)
ENSG00000146674.14	OID01255_OID20398	Brain_Cerebellum(0.99)
ENSG00000146700.8	OID01182_OID20182	Thyroid(0.96), Pancreas(0.99), Ovary(0.99)
ENSG00000148926.9	OID00381_OID21467	Cells_Cultured_fibroblasts(0.94)
ENSG00000150787.7	OID05193_OID20847	Liver(0.89), Adrenal_Gland(0.98)
ENSG00000151552.11	OID01162_OID20174	Stomach(1.00), Esophagus_Mucosa(1.00), Pancreas(0.99), Lung(1.00), Esophagus_Muscularis(0.99), Spleen(0.96), Artery_Tibial(0.99), Adipose_Subcutaneous(0.99), Ovary(0.99), Thyroid(0.97), Artery_Coronary(0.99), Breast_Mammary_Tissue(1.00), Small_Intestine_Terminal_Ileum(0.98), Vagina(0.99), Whole_Blood(1.00), Cells_EBV-transformed_lymphocytes(0.99), Nerve_Tibial(1.00), Colon_Transverse(1.00), Cells…
ENSG00000152583.12	OID01287_OID20361	Adipose_Subcutaneous(0.98), Skin_Not_Sun_Exposed_Suprapubic(0.99)
ENSG00000152595.16	OID00132_OID20753	Brain_Cortex(0.99)
ENSG00000153048.10	OID05198_OID20859	Thyroid(0.99), Lung(0.90)
ENSG00000154639.18	OID00992_OID20561	Heart_Left_Ventricle(0.97), Testis(0.94)
ENSG00000154721.14	OID00359_OID21064	Nerve_Tibial(0.99)
ENSG00000156076.9	OID00742_OID21464	Muscle_Skeletal(0.99)
ENSG00000157150.4	OID00585_OID21147	Brain_Nucleus_accumbens_basal_ganglia(0.94)
ENSG00000157873.17	OID00563_OID20783	Cells_EBV-transformed_lymphocytes(1.00), Nerve_Tibial(0.99), Pancreas(0.98), Adipose_Subcutaneous(0.99), Brain_Caudate_basal_ganglia(0.98), Pituitary(0.96), Thyroid(0.95), Brain_Cerebellum(0.93), Artery_Aorta(0.95)
ENSG00000158516.11	OID00307_OID21060	Pancreas(1.00)
ENSG00000158769.17	OID00625_OID21151	Skin_Not_Sun_Exposed_Suprapubic(0.99), Esophagus_Gastroesophageal_Junction(0.98), Pituitary(1.00), Brain_Nucleus_accumbens_basal_ganglia(1.00), Adipose_Visceral_Omentum(0.99), Prostate(0.99), Adipose_Subcutaneous(1.00), Thyroid(0.99), Esophagus_Muscularis(0.98), Colon_Sigmoid(0.93)
ENSG00000159958.6	OID05205_OID20480	Testis(0.95), Cells_Cultured_fibroblasts(0.95)
ENSG00000160213.6	OID00575_OID20294	Skin_Sun_Exposed_Lower_leg(1.00), Artery_Coronary(1.00), Uterus(0.99), Thyroid(1.00), Cells_Cultured_fibroblasts(1.00), Breast_Mammary_Tissue(1.00), Pituitary(0.94), Muscle_Skeletal(1.00), Artery_Tibial(1.00), Whole_Blood(1.00), Adrenal_Gland(1.00), Artery_Aorta(1.00), Small_Intestine_Terminal_Ileum(1.00), Colon_Sigmoid(1.00), Stomach(1.00), Nerve_Tibial(1.00), Colon_Transverse(1.00), Pancreas(1.…
ENSG00000160856.20	OID00984_OID20443	Whole_Blood(1.00), Esophagus_Mucosa(1.00), Lung(1.00), Adipose_Subcutaneous(1.00), Thyroid(0.94), Spleen(1.00), Adipose_Visceral_Omentum(1.00), Liver(0.99)
ENSG00000161921.14	OID00601_OID20282	Brain_Caudate_basal_ganglia(1.00), Skin_Sun_Exposed_Lower_leg(0.90), Pancreas(1.00), Thyroid(1.00)
ENSG00000161955.16	OID00661_OID20733	Brain_Cortex(1.00)
ENSG00000162490.6	OID00341_OID20917	Whole_Blood(1.00)
ENSG00000162692.10	OID01257_OID20396	Nerve_Tibial(0.97), Esophagus_Mucosa(0.93), Thyroid(0.97), Skin_Not_Sun_Exposed_Suprapubic(0.94), Cells_Cultured_fibroblasts(0.93), Skin_Sun_Exposed_Lower_leg(0.97)
ENSG00000162836.11	OID01129_OID21432	Muscle_Skeletal(1.00), Pancreas(1.00), Skin_Not_Sun_Exposed_Suprapubic(1.00), Brain_Putamen_basal_ganglia(1.00), Esophagus_Mucosa(1.00), Brain_Nucleus_accumbens_basal_ganglia(1.00), Brain_Spinal_cord_cervical_c-1(1.00), Brain_Substantia_nigra(1.00), Skin_Sun_Exposed_Lower_leg(1.00), Heart_Left_Ventricle(1.00), Vagina(1.00), Adrenal_Gland(1.00), Heart_Atrial_Appendage(1.00), Small_Intestine_Termin…
ENSG00000163191.5	OID00727_OID20130	Testis(0.98), Thyroid(0.98)
ENSG00000163221.8	OID00541_OID21374	Whole_Blood(1.00)
ENSG00000163735.6	OID00520_OID20207	Whole_Blood(0.98), Whole_Blood(1.00)
ENSG00000163735.6	OID00801_OID20207	Whole_Blood(0.98), Whole_Blood(1.00)
ENSG00000164266.10	OID01415_OID21097	Adipose_Subcutaneous(0.98), Lung(0.97)
ENSG00000164305.18	OID00630_OID20305	Whole_Blood(0.96)
ENSG00000164574.15	OID01080_OID21371	Brain_Hypothalamus(0.99)
ENSG00000165609.12	OID01404_OID21115	Muscle_Skeletal(0.94)
ENSG00000166145.14	OID01470_OID21109	Esophagus_Mucosa(1.00), Skin_Not_Sun_Exposed_Suprapubic(1.00), Skin_Sun_Exposed_Lower_leg(1.00), Testis(1.00)
ENSG00000166682.10	OID00331_OID20947	Colon_Transverse(0.98)
ENSG00000166825.13	OID00611_OID20350	Adipose_Subcutaneous(1.00)
ENSG00000167178.15	OID05216_OID20889	Skin_Sun_Exposed_Lower_leg(0.98), Adipose_Subcutaneous(0.97), Artery_Tibial(0.93), Esophagus_Mucosa(0.96), Skin_Not_Sun_Exposed_Suprapubic(0.95), Adipose_Visceral_Omentum(0.93), Breast_Mammary_Tissue(0.95), Thyroid(0.99), Lung(0.99), Prostate(0.97), Artery_Coronary(0.97)
ENSG00000167618.9	OID00373_OID20965	Pituitary(0.99), Spleen(1.00), Whole_Blood(1.00)
ENSG00000167755.14	OID00647_OID21526	Nerve_Tibial(1.00), Pituitary(0.91)
ENSG00000167759.12	OID00658_OID21291	Esophagus_Mucosa(1.00)
ENSG00000167772.11	OID01413_OID20703	Skin_Sun_Exposed_Lower_leg(0.98), Esophagus_Mucosa(0.96), Skin_Not_Sun_Exposed_Suprapubic(0.99)
ENSG00000167850.3	OID00295_OID21010	Adipose_Subcutaneous(1.00), Skin_Sun_Exposed_Lower_leg(0.98), Nerve_Tibial(0.98), Adipose_Visceral_Omentum(0.98), Esophagus_Gastroesophageal_Junction(0.99), Esophagus_Mucosa(0.99), Adrenal_Gland(0.97)
ENSG00000168056.15	OID05522_OID21191	Pancreas(0.99), Liver(0.99), Thyroid(1.00)
ENSG00000168079.16	OID00336_OID21058	Adipose_Subcutaneous(0.95)
ENSG00000168546.10	OID01311_OID21330	Colon_Sigmoid(1.00), Artery_Tibial(0.98), Esophagus_Gastroesophageal_Junction(1.00), Esophagus_Muscularis(1.00), Skin_Not_Sun_Exposed_Suprapubic(0.99), Stomach(1.00), Heart_Atrial_Appendage(1.00), Esophagus_Mucosa(1.00), Colon_Transverse(1.00), Small_Intestine_Terminal_Ileum(0.99)
ENSG00000168899.4	OID01324_OID20071	Skin_Not_Sun_Exposed_Suprapubic(0.99)
ENSG00000168961.16	OID00406_OID20781	Artery_Tibial(0.96), Minor_Salivary_Gland(0.96), Skin_Sun_Exposed_Lower_leg(0.91), Breast_Mammary_Tissue(0.98), Lung(0.92), Adipose_Subcutaneous(0.98), Artery_Aorta(0.97), Heart_Atrial_Appendage(0.93), Skin_Not_Sun_Exposed_Suprapubic(0.92), Spleen(0.93), Muscle_Skeletal(0.83), Adipose_Subcutaneous(0.98), Artery_Aorta(0.97), Lung(0.90), Spleen(0.93), Artery_Tibial(0.96), Breast_Mammary_Tissue(0.98…
ENSG00000168961.16	OID00779_OID20781	Artery_Tibial(0.96), Minor_Salivary_Gland(0.96), Skin_Sun_Exposed_Lower_leg(0.91), Breast_Mammary_Tissue(0.98), Lung(0.92), Adipose_Subcutaneous(0.98), Artery_Aorta(0.97), Heart_Atrial_Appendage(0.93), Skin_Not_Sun_Exposed_Suprapubic(0.92), Spleen(0.93), Muscle_Skeletal(0.83), Adipose_Subcutaneous(0.98), Artery_Aorta(0.97), Lung(0.90), Spleen(0.93), Artery_Tibial(0.96), Breast_Mammary_Tissue(0.98…
ENSG00000169248.12	OID00486_OID21042	Pancreas(0.87), Pancreas(0.87)
ENSG00000169248.12	OID00767_OID21042	Pancreas(0.87), Pancreas(0.87)
ENSG00000169429.10	OID00471_OID21430	Whole_Blood(0.93), Whole_Blood(0.93)
ENSG00000169429.10	OID00752_OID21430	Whole_Blood(0.93), Whole_Blood(0.93)
ENSG00000170310.14	OID01076_OID20531	Esophagus_Muscularis(0.99), Heart_Atrial_Appendage(0.98), Skin_Not_Sun_Exposed_Suprapubic(0.99), Stomach(0.99), Skin_Sun_Exposed_Lower_leg(0.97), Artery_Tibial(0.99), Artery_Coronary(0.99), Thyroid(0.98), Whole_Blood(0.98), Testis(0.94), Esophagus_Mucosa(0.99), Adipose_Subcutaneous(0.98), Pancreas(0.98), Esophagus_Gastroesophageal_Junction(0.99), Artery_Aorta(0.99), Adipose_Visceral_Omentum(0.98)…
ENSG00000170323.8	OID00589_OID20245	Spleen(0.98)
ENSG00000170367.4	OID00491_OID20995	Pancreas(1.00), Lung(1.00), Esophagus_Muscularis(1.00)
ENSG00000170430.9	OID00990_OID20588	Artery_Tibial(1.00), Colon_Sigmoid(1.00), Stomach(1.00), Esophagus_Gastroesophageal_Junction(1.00), Cells_EBV-transformed_lymphocytes(1.00), Skin_Sun_Exposed_Lower_leg(1.00), Brain_Hippocampus(1.00), Artery_Aorta(1.00), Testis(1.00), Pituitary(1.00), Muscle_Skeletal(1.00), Brain_Spinal_cord_cervical_c-1(0.93), Thyroid(1.00), Heart_Left_Ventricle(1.00), Whole_Blood(1.00), Spleen(1.00), Brain_Subst…
ENSG00000170909.13	OID00460_OID20776	Spleen(1.00), Adipose_Visceral_Omentum(1.00)
ENSG00000171097.13	OID01204_OID20232	Cells_Cultured_fibroblasts(0.96)
ENSG00000171119.2	OID00548_OID20465	Skin_Not_Sun_Exposed_Suprapubic(1.00), Liver(1.00), Heart_Left_Ventricle(1.00), Pancreas(1.00), Brain_Putamen_basal_ganglia(1.00), Brain_Caudate_basal_ganglia(1.00)
ENSG00000171302.16	OID01186_OID20181	Cells_Cultured_fibroblasts(0.99), Skin_Not_Sun_Exposed_Suprapubic(0.99), Adipose_Subcutaneous(0.99), Prostate(0.99), Skin_Sun_Exposed_Lower_leg(0.99), Adipose_Visceral_Omentum(0.99), Thyroid(0.98), Heart_Atrial_Appendage(0.99), Nerve_Tibial(0.99), Breast_Mammary_Tissue(0.99), Adrenal_Gland(0.99), Lung(0.99)
ENSG00000171345.13	OID00967_OID20596	Thyroid(0.97), Esophagus_Mucosa(0.96), Testis(0.96)
ENSG00000172009.14	OID01124_OID20194	Artery_Aorta(0.98), Colon_Transverse(0.93), Liver(0.97), Heart_Left_Ventricle(0.95), Esophagus_Muscularis(0.99), Small_Intestine_Terminal_Ileum(0.98)
ENSG00000172236.16	OID00941_OID20642	Brain_Caudate_basal_ganglia(0.92)
ENSG00000173267.13	OID05210_OID20971	Heart_Left_Ventricle(0.91), Nerve_Tibial(0.99), Cells_Cultured_fibroblasts(0.98)
ENSG00000173614.13	OID00287_OID20913	Breast_Mammary_Tissue(0.99), Esophagus_Muscularis(0.98), Heart_Left_Ventricle(0.97), Esophagus_Mucosa(1.00), Whole_Blood(1.00), Cells_Cultured_fibroblasts(0.86), Skin_Sun_Exposed_Lower_leg(1.00), Heart_Atrial_Appendage(0.96), Muscle_Skeletal(1.00), Adipose_Subcutaneous(1.00), Spleen(0.85), Lung(1.00), Thyroid(0.99)
ENSG00000173918.14	OID01301_OID20367	Muscle_Skeletal(1.00), Artery_Tibial(0.89)
ENSG00000174080.10	OID01400_OID21500	Prostate(1.00), Adrenal_Gland(1.00), Small_Intestine_Terminal_Ileum(1.00), Artery_Tibial(1.00), Adipose_Subcutaneous(1.00), Skin_Sun_Exposed_Lower_leg(1.00), Heart_Left_Ventricle(1.00), Breast_Mammary_Tissue(0.97), Esophagus_Mucosa(1.00), Colon_Transverse(1.00), Artery_Aorta(1.00), Esophagus_Muscularis(1.00), Colon_Sigmoid(1.00), Esophagus_Gastroesophageal_Junction(1.00), Artery_Coronary(1.00), S…
ENSG00000174136.11	OID00314_OID21045	Esophagus_Mucosa(0.96), Esophagus_Gastroesophageal_Junction(0.97), Esophagus_Muscularis(0.98)
ENSG00000174469.19	OID00943_OID20556	Heart_Atrial_Appendage(0.97)
ENSG00000174684.6	OID01466_OID21127	Colon_Transverse(0.99), Adipose_Subcutaneous(1.00), Lung(0.98), Heart_Left_Ventricle(1.00), Breast_Mammary_Tissue(0.99), Esophagus_Muscularis(0.99), Artery_Tibial(1.00), Thyroid(0.99), Nerve_Tibial(1.00), Cells_Cultured_fibroblasts(0.99), Heart_Atrial_Appendage(0.99), Esophagus_Gastroesophageal_Junction(0.98), Adipose_Visceral_Omentum(1.00), Muscle_Skeletal(0.99)
ENSG00000174938.14	OID01361_OID21289	Nerve_Tibial(0.99), Cells_Cultured_fibroblasts(0.94), Heart_Left_Ventricle(0.97), Adrenal_Gland(0.93), Heart_Atrial_Appendage(0.99)
ENSG00000175315.2	OID01437_OID20293	Thyroid(0.93), Cells_Cultured_fibroblasts(0.96)
ENSG00000175497.16	OID00956_OID20527	Thyroid(0.98), Colon_Transverse(0.99)
ENSG00000175928.5	OID01362_OID20438	Muscle_Skeletal(0.90)
ENSG00000177663.13	OID00566_OID21089	Minor_Salivary_Gland(1.00), Adipose_Visceral_Omentum(1.00), Colon_Sigmoid(1.00), Artery_Aorta(1.00), Testis(1.00), Small_Intestine_Terminal_Ileum(1.00), Colon_Transverse(1.00), Lung(1.00), Cells_Cultured_fibroblasts(1.00), Stomach(1.00), Esophagus_Mucosa(1.00), Heart_Atrial_Appendage(1.00), Whole_Blood(1.00), Breast_Mammary_Tissue(1.00), Skin_Not_Sun_Exposed_Suprapubic(1.00), Muscle_Skeletal(1.00…
ENSG00000178934.4	OID01344_OID21406	Breast_Mammary_Tissue(0.98), Testis(0.93)
ENSG00000179163.11	OID01433_OID20261	Heart_Left_Ventricle(0.97), Muscle_Skeletal(0.98)
ENSG00000179399.14	OID00350_OID20944	Testis(0.98)
ENSG00000180353.10	OID00942_OID20648	Skin_Not_Sun_Exposed_Suprapubic(0.98), Thyroid(0.99), Muscle_Skeletal(0.99), Nerve_Tibial(0.99), Small_Intestine_Terminal_Ileum(0.99), Esophagus_Gastroesophageal_Junction(0.99), Stomach(0.99), Artery_Aorta(0.99), Breast_Mammary_Tissue(0.92), Adipose_Visceral_Omentum(0.94), Whole_Blood(0.99), Colon_Sigmoid(0.99), Heart_Left_Ventricle(0.99), Heart_Atrial_Appendage(0.97), Esophagus_Mucosa(0.99), Adr…
ENSG00000182134.15	OID01397_OID20875	Spleen(0.98), Adipose_Subcutaneous(0.96), Breast_Mammary_Tissue(0.97), Esophagus_Gastroesophageal_Junction(0.98), Colon_Transverse(0.98), Artery_Aorta(0.97), Pituitary(0.98), Artery_Coronary(0.98), Pancreas(0.92), Lung(0.98), Nerve_Tibial(0.99), Liver(0.93)
ENSG00000182156.9	OID01181_OID20689	Liver(0.80), Cells_EBV-transformed_lymphocytes(0.84)
ENSG00000182175.13	OID00305_OID21065	Artery_Tibial(1.00)
ENSG00000182511.11	OID01059_OID21207	Stomach(0.99), Cells_Cultured_fibroblasts(1.00)
ENSG00000182566.13	OID00944_OID20590	Adipose_Visceral_Omentum(0.99), Skin_Sun_Exposed_Lower_leg(0.99), Esophagus_Muscularis(0.99), Esophagus_Gastroesophageal_Junction(0.98), Skin_Not_Sun_Exposed_Suprapubic(0.99), Brain_Cerebellum(0.95), Adipose_Subcutaneous(0.99)
ENSG00000183087.14	OID01286_OID20318	Liver(1.00)
ENSG00000183844.16	OID01001_OID21372	Pancreas(1.00)
ENSG00000184144.11	OID01108_OID21426	Spleen(1.00), Artery_Tibial(1.00), Thyroid(1.00)
ENSG00000184371.13	OID00562_OID20719	Esophagus_Mucosa(1.00), Esophagus_Mucosa(0.99)
ENSG00000184371.13	OID00843_OID20719	Esophagus_Mucosa(1.00), Esophagus_Mucosa(0.99)
ENSG00000184985.16	OID01377_OID21262	Thyroid(1.00), Skin_Sun_Exposed_Lower_leg(1.00), Esophagus_Mucosa(0.99), Adipose_Visceral_Omentum(1.00), Lung(1.00)
ENSG00000185267.9	OID01359_OID21318	Nerve_Tibial(1.00), Pituitary(0.87)
ENSG00000185559.13	OID00598_OID20295	Esophagus_Muscularis(0.92), Muscle_Skeletal(1.00)
ENSG00000185624.14	OID01432_OID21509	Brain_Cerebellum(0.92), Skin_Sun_Exposed_Lower_leg(0.93), Testis(0.87), Brain_Cerebellar_Hemisphere(0.95), Skin_Not_Sun_Exposed_Suprapubic(0.93)
ENSG00000185652.11	OID00554_OID20591	Esophagus_Muscularis(0.98)
ENSG00000186074.18	OID00366_OID21469	Testis(0.85)
ENSG00000186340.14	OID00427_OID21104	Spleen(1.00)
ENSG00000186431.18	OID05175_OID20564	Adipose_Subcutaneous(0.97), Nerve_Tibial(0.99), Artery_Tibial(0.99)
ENSG00000186470.13	OID01027_OID20540	Minor_Salivary_Gland(0.95), Vagina(0.95), Brain_Anterior_cingulate_cortex_BA24(0.94), Brain_Cerebellum(0.95), Whole_Blood(0.97), Brain_Hippocampus(0.94), Brain_Substantia_nigra(0.94), Adipose_Visceral_Omentum(0.97), Uterus(0.94), Artery_Coronary(0.95), Brain_Spinal_cord_cervical_c-1(0.95), Cells_EBV-transformed_lymphocytes(0.95), Stomach(0.97), Skin_Not_Sun_Exposed_Suprapubic(0.95), Brain_Putamen…
ENSG00000186474.15	OID01395_OID21201	Small_Intestine_Terminal_Ileum(1.00)
ENSG00000186818.12	OID00965_OID20429	Lung(1.00), Nerve_Tibial(1.00)
ENSG00000186834.3	OID00987_OID20589	Nerve_Tibial(0.98)
ENSG00000187097.12	OID01165_OID20104	Colon_Transverse(0.88), Whole_Blood(0.93), Liver(0.94), Uterus(0.89)
ENSG00000187244.10	OID01429_OID21076	Skin_Sun_Exposed_Lower_leg(0.97)
ENSG00000188730.4	OID00293_OID20936	Artery_Aorta(0.98), Colon_Transverse(1.00)
ENSG00000189068.9	OID05199_OID20851	Small_Intestine_Terminal_Ileum(1.00), Whole_Blood(1.00), Adipose_Visceral_Omentum(1.00), Lung(1.00), Liver(1.00)
ENSG00000189377.8	OID00725_OID20622	Pancreas(0.92)
ENSG00000196411.9	OID00569_OID20242	Whole_Blood(1.00)
ENSG00000196502.11	OID00557_OID21031	Muscle_Skeletal(0.98), Prostate(0.98), Testis(0.97), Stomach(0.98), Adipose_Visceral_Omentum(0.98), Colon_Sigmoid(0.97), Nerve_Tibial(0.98), Pancreas(0.98), Adipose_Subcutaneous(0.97), Whole_Blood(0.99), Artery_Aorta(0.98), Esophagus_Gastroesophageal_Junction(0.98)
ENSG00000196611.4	OID00510_OID20672	Thyroid(1.00), Heart_Left_Ventricle(1.00), Adipose_Visceral_Omentum(1.00)
ENSG00000196937.10	OID01175_OID20233	Muscle_Skeletal(1.00)
ENSG00000196975.15	OID01158_OID20123	Artery_Tibial(1.00)
ENSG00000197081.12	OID01431_OID21146	Artery_Aorta(0.99)
ENSG00000197635.9	OID01266_OID20406	Lung(1.00)
ENSG00000197646.7	OID00458_OID21273	Brain_Hypothalamus(0.95), Spleen(0.93), Skin_Not_Sun_Exposed_Suprapubic(0.99), Adrenal_Gland(1.00), Esophagus_Mucosa(0.94), Pancreas(0.95), Pituitary(0.99), Brain_Hypothalamus(0.95), Spleen(0.93), Pancreas(0.95), Skin_Not_Sun_Exposed_Suprapubic(0.99), Adrenal_Gland(1.00), Pituitary(0.99), Esophagus_Mucosa(0.94)
ENSG00000197646.7	OID00831_OID21273	Brain_Hypothalamus(0.95), Spleen(0.93), Skin_Not_Sun_Exposed_Suprapubic(0.99), Adrenal_Gland(1.00), Esophagus_Mucosa(0.94), Pancreas(0.95), Pituitary(0.99), Brain_Hypothalamus(0.95), Spleen(0.93), Pancreas(0.95), Skin_Not_Sun_Exposed_Suprapubic(0.99), Adrenal_Gland(1.00), Pituitary(0.99), Esophagus_Mucosa(0.94)
ENSG00000198053.11	OID00628_OID20304	Brain_Cortex(0.81), Cells_Cultured_fibroblasts(0.96)
ENSG00000198087.7	OID01133_OID20177	Esophagus_Mucosa(0.93), Pituitary(0.94)
ENSG00000198178.10	OID00949_OID20547	Whole_Blood(1.00), Spleen(1.00)
ENSG00000198373.12	OID05219_OID20926	Whole_Blood(0.96), Thyroid(0.96), Skin_Not_Sun_Exposed_Suprapubic(0.92)
ENSG00000198719.8	OID00710_OID21525	Thyroid(0.95), Muscle_Skeletal(0.97), Artery_Tibial(0.93), Breast_Mammary_Tissue(1.00), Esophagus_Gastroesophageal_Junction(0.92)
ENSG00000198848.12	OID01263_OID20244	Breast_Mammary_Tissue(0.98), Skin_Not_Sun_Exposed_Suprapubic(0.99)
ENSG00000198959.11	OID00462_OID20141	Cells_Cultured_fibroblasts(0.93), Breast_Mammary_Tissue(0.96), Adipose_Subcutaneous(0.96), Adipose_Visceral_Omentum(0.96)
ENSG00000204305.13	OID00412_OID20756	Colon_Sigmoid(0.88), Colon_Transverse(0.97), Adrenal_Gland(0.98)
ENSG00000204381.11	OID00326_OID20970	Brain_Caudate_basal_ganglia(0.98), Colon_Sigmoid(0.99), Brain_Substantia_nigra(0.99), Brain_Frontal_Cortex_BA9(0.99), Brain_Putamen_basal_ganglia(0.83), Muscle_Skeletal(0.99)
ENSG00000204520.12	OID00723_OID20593	Spleen(0.98), Brain_Spinal_cord_cervical_c-1(0.97), Vagina(0.98), Esophagus_Muscularis(0.98), Prostate(0.89), Breast_Mammary_Tissue(0.98), Skin_Not_Sun_Exposed_Suprapubic(0.96), Esophagus_Gastroesophageal_Junction(0.98), Thyroid(0.98), Esophagus_Mucosa(0.96), Brain_Amygdala(0.98), Colon_Transverse(0.98), Adrenal_Gland(0.98), Artery_Aorta(0.98), Artery_Tibial(0.98), Pancreas(0.98), Stomach(0.98), …
ENSG00000204520.12	OID00820_OID20593	Spleen(0.98), Brain_Spinal_cord_cervical_c-1(0.97), Vagina(0.98), Esophagus_Muscularis(0.98), Prostate(0.89), Breast_Mammary_Tissue(0.98), Skin_Not_Sun_Exposed_Suprapubic(0.96), Esophagus_Gastroesophageal_Junction(0.98), Thyroid(0.98), Esophagus_Mucosa(0.96), Brain_Amygdala(0.98), Colon_Transverse(0.98), Adrenal_Gland(0.98), Artery_Aorta(0.98), Artery_Tibial(0.98), Pancreas(0.98), Stomach(0.98), …
ENSG00000204580.13	OID00358_OID21009	Heart_Atrial_Appendage(0.97), Lung(0.99), Liver(0.94), Testis(0.93), Nerve_Tibial(0.99)
ENSG00000205076.4	OID01344_OID21406	Spleen(0.99), Minor_Salivary_Gland(0.98), Prostate(0.89), Nerve_Tibial(1.00), Breast_Mammary_Tissue(1.00), Vagina(0.99)
ENSG00000205846.3	OID01017_OID21228	Whole_Blood(0.97)
ENSG00000231924.9	OID05186_OID20916	Cells_Cultured_fibroblasts(1.00)
ENSG00000239697.10	OID00555_OID20624	Brain_Spinal_cord_cervical_c-1(0.91), Spleen(0.99), Whole_Blood(0.92), Cells_Cultured_fibroblasts(0.83), Cells_Cultured_fibroblasts(0.83), Whole_Blood(0.92), Brain_Spinal_cord_cervical_c-1(0.91), Spleen(0.99)
ENSG00000239697.10	OID00789_OID20624	Brain_Spinal_cord_cervical_c-1(0.91), Spleen(0.99), Whole_Blood(0.92), Cells_Cultured_fibroblasts(0.83), Cells_Cultured_fibroblasts(0.83), Whole_Blood(0.92), Brain_Spinal_cord_cervical_c-1(0.91), Spleen(0.99)
ENSG00000240972.1	OID01453_OID21073	Cells_EBV-transformed_lymphocytes(0.89), Heart_Left_Ventricle(0.93), Small_Intestine_Terminal_Ileum(1.00), Vagina(1.00)
ENSG00000241186.9	OID05131_OID20816	Adrenal_Gland(1.00), Brain_Hippocampus(1.00), Brain_Amygdala(1.00), Brain_Caudate_basal_ganglia(1.00), Brain_Frontal_Cortex_BA9(1.00), Brain_Putamen_basal_ganglia(1.00), Brain_Substantia_nigra(0.96), Testis(1.00), Heart_Atrial_Appendage(1.00), Brain_Spinal_cord_cervical_c-1(1.00), Artery_Aorta(0.99), Thyroid(1.00), Kidney_Cortex(1.00), Minor_Salivary_Gland(0.99), Vagina(1.00), Brain_Hypothalamus(…
ENSG00000241399.6	OID05152_OID21328	Testis(0.99)
ENSG00000243646.9	OID00515_OID20696	Adipose_Subcutaneous(0.97)
ENSG00000261857.6	OID00701_OID21531	Skin_Sun_Exposed_Lower_leg(0.99), Pituitary(0.99), Nerve_Tibial(0.98), Artery_Aorta(0.97)
ENSG00000266967.6	OID05202_OID21311	Nerve_Tibial(0.94), Cells_Cultured_fibroblasts(1.00)
ENSG00000271605.5	OID00971_OID20482	Colon_Sigmoid(1.00), Whole_Blood(1.00), Esophagus_Mucosa(0.99), Skin_Not_Sun_Exposed_Suprapubic(1.00), Adipose_Subcutaneous(1.00), Spleen(0.94), Adipose_Visceral_Omentum(1.00), Heart_Left_Ventricle(1.00), Skin_Sun_Exposed_Lower_leg(0.92), Muscle_Skeletal(0.99), Breast_Mammary_Tissue(1.00), Esophagus_Gastroesophageal_Junction(1.00), Esophagus_Muscularis(1.00), Artery_Tibial(0.96), Thyroid(1.00), A…
