# Supplementary material for: Multi-cohort proteogenomic analyses reveal genetic effects across the proteome and diseasome
Source: Cell. Author manuscript; Available in PMC 2026 Jul 8. (PMC13343581; doi:10.1016/j.cell.2026.03.049)
Supplement: MMC6 [file NIHMS2173841-supplement-MMC6.xlsx]

## Sheet: Sheet1
Table S6: Association of the number or existence of pQTLs with protein-related characteristics through a zero-inflated Poission regression model, related to Figure 2. The columns with ".sens.callrate.adjusted" suffix represent summary statistics from sensitivity analyses additionally adjusted for call rate.
Protein or gene characteristic	Effect size	SE	Pvalue	Effect_size.sens.callrate.adjusted	SE.sens.callrate.adjusted	Pvalue.sens.callrate.adjusted	Test type	pQTL class
Acetylation	-0.093764	0.0811792	0.24808	-0.0564341	0.101671	0.57885	Logistic regression	Number of high-confidence cis-pQTLs
Acetylation	-0.0470386	0.023012	0.0409451	-0.0362035	0.0237822	0.127936	Poission regression	Number of high-confidence cis-pQTLs
Acetylation	-0.165273	0.0770075	0.0318571	-0.147288	0.102758	0.151757	Logistic regression	Number of high-confidence trans-pQTLs
Acetylation	-0.0623624	0.011923	1.69104e-07	-0.061426	0.0120135	3.16969e-07	Poission regression	Number of high-confidence trans-pQTLs
Acetylglucosmination	0.891422	44.3303	0.983957	0.923096	71.7839	0.98974	Logistic regression	Number of high-confidence cis-pQTLs
Acetylglucosmination	-0.0366085	0.0200367	0.0676891	-0.0394444	0.0200388	0.0490224	Poission regression	Number of high-confidence cis-pQTLs
Acetylglucosmination	0.912216	74.2549	0.990198	0.84218	72.435	0.990723	Logistic regression	Number of high-confidence trans-pQTLs
Acetylglucosmination	-0.0032522	0.00889533	0.714658	-0.00834977	0.00889674	0.347977	Poission regression	Number of high-confidence trans-pQTLs
Acylation	0.183408	0.58019	0.751913	0.189385	0.357907	0.596704	Logistic regression	Number of high-confidence cis-pQTLs
Acylation	-0.0619779	0.023921	0.00957138	-0.0559287	0.0214488	0.00911953	Poission regression	Number of high-confidence cis-pQTLs
Acylation	-0.131291	0.0775262	0.0903592	-0.145048	0.0997035	0.145727	Logistic regression	Number of high-confidence trans-pQTLs
Acylation	-0.0480583	0.011372	2.37848e-05	-0.0492102	0.0113706	1.50589e-05	Poission regression	Number of high-confidence trans-pQTLs
a-helix domains	-0.043171	0.0987894	0.662111	0.0375393	0.113391	0.740598	Logistic regression	Number of high-confidence cis-pQTLs
a-helix domains	-0.0829738	0.0164056	4.24427e-07	-0.0776944	0.0164294	2.25655e-06	Poission regression	Number of high-confidence cis-pQTLs
a-helix domains	-0.332519	0.140461	0.0179164	-0.346808	0.184183	0.0597072	Logistic regression	Number of high-confidence trans-pQTLs
a-helix domains	-0.0504579	0.00827209	1.06214e-09	-0.0454044	0.00828008	4.16816e-08	Poission regression	Number of high-confidence trans-pQTLs
Beta-strand domains	0.142643	0.0950661	0.133496	0.216931	0.110408	0.0494367	Logistic regression	Number of high-confidence cis-pQTLs
Beta-strand domains	-0.0636899	0.016824	0.000153306	-0.0593913	0.016842	0.000421293	Poission regression	Number of high-confidence cis-pQTLs
Beta-strand domains	-0.236258	0.132623	0.0748436	-0.267444	0.171406	0.11869	Logistic regression	Number of high-confidence trans-pQTLs
Beta-strand domains	-0.0217683	0.00849056	0.0103527	-0.0246742	0.0084843	0.00363498	Poission regression	Number of high-confidence trans-pQTLs
Coiled coil domains	-0.102889	0.0846325	0.224095	-0.114898	0.0960682	0.231695	Logistic regression	Number of high-confidence cis-pQTLs
Coiled coil domains	-0.0188785	0.018491	0.307276	-0.00911678	0.0186462	0.624888	Poission regression	Number of high-confidence cis-pQTLs
Coiled coil domains	-0.003353	0.116982	0.977134	0.106148	0.18399	0.563991	Logistic regression	Number of high-confidence trans-pQTLs
Coiled coil domains	-0.0461857	0.00942911	9.672e-07	-0.0442321	0.0094513	2.86876e-06	Poission regression	Number of high-confidence trans-pQTLs
Disulfide bonds	0.715734	0.109462	6.20828e-11	0.560304	0.127044	1.03212e-05	Logistic regression	Number of high-confidence cis-pQTLs
Disulfide bonds	0.184857	0.0196738	5.66248e-21	0.164689	0.0199015	1.28239e-16	Poission regression	Number of high-confidence cis-pQTLs
Disulfide bonds	0.696216	0.133663	1.90128e-07	0.365326	0.164763	0.0266037	Logistic regression	Number of high-confidence trans-pQTLs
Disulfide bonds	0.261593	0.00981461	1.63343e-156	0.227373	0.00987237	2.26569e-117	Poission regression	Number of high-confidence trans-pQTLs
DNA binding domains	-0.0165702	0.152664	0.913567	1.08091	61.5201	0.985982	Logistic regression	Number of high-confidence cis-pQTLs
DNA binding domains	-0.0935872	0.0423705	0.0271897	-0.0797056	0.0312294	0.0107027	Poission regression	Number of high-confidence cis-pQTLs
DNA binding domains	0.805646	28.7868	0.977673	0.772915	8.53687	0.927859	Logistic regression	Number of high-confidence trans-pQTLs
DNA binding domains	-0.158952	0.023649	1.80112e-11	-0.112776	0.0236812	1.91429e-06	Poission regression	Number of high-confidence trans-pQTLs
Gene length	0.482065	0.239006	0.0436999	0.502164	0.303367	0.0978629	Logistic regression	Number of high-confidence cis-pQTLs
Gene length	0.0643478	0.0120638	9.6085e-08	0.060596	0.0121249	5.80278e-07	Poission regression	Number of high-confidence cis-pQTLs
Gene length	0.399133	0.28687	0.164123	0.384407	0.402113	0.339089	Logistic regression	Number of high-confidence trans-pQTLs
Gene length	-0.0143438	0.00913489	0.116364	-0.0202877	0.00914804	0.0265744	Poission regression	Number of high-confidence trans-pQTLs
Glycosaminoglycan-chains	-0.0283379	0.0932448	0.761197	-0.059925	0.0929127	0.518953	Logistic regression	Number of high-confidence cis-pQTLs
Glycosaminoglycan-chains	0.012152	0.0151797	0.423395	0.0104355	0.0152011	0.492401	Poission regression	Number of high-confidence cis-pQTLs
Glycosaminoglycan-chains	1.0383	72.7229	0.988609	1.05879	119.689	0.992942	Logistic regression	Number of high-confidence trans-pQTLs
Glycosaminoglycan-chains	0.0105472	0.00726993	0.146837	0.007567	0.00726995	0.29794	Poission regression	Number of high-confidence trans-pQTLs
Glycosylation	0.382555	0.139542	0.00611588	0.322466	0.158317	0.0416662	Logistic regression	Number of high-confidence cis-pQTLs
Glycosylation	0.0368521	0.0159177	0.0206041	0.031148	0.0159235	0.050453	Poission regression	Number of high-confidence cis-pQTLs
Glycosylation	0.2061	0.149176	0.167097	0.0407132	0.179404	0.820474	Logistic regression	Number of high-confidence trans-pQTLs
Glycosylation	0.0825142	0.00776022	2.09317e-26	0.0700477	0.00775808	1.73263e-19	Poission regression	Number of high-confidence trans-pQTLs
Methylation	-0.00717672	0.116156	0.950734	0.582366	7.13881	0.934983	Logistic regression	Number of high-confidence cis-pQTLs
Methylation	-0.0422776	0.0264841	0.110413	-0.0262844	0.0235743	0.264867	Poission regression	Number of high-confidence cis-pQTLs
Methylation	-0.084425	0.0748614	0.259425	0.515877	5.88214	0.930113	Logistic regression	Number of high-confidence trans-pQTLs
Methylation	-0.0504679	0.0139809	0.000306471	-0.0362593	0.0138723	0.00895435	Poission regression	Number of high-confidence trans-pQTLs
Myristoylation	0.4654	19.8805	0.981323	-0.148926	0.124513	0.231672	Logistic regression	Number of high-confidence cis-pQTLs
Myristoylation	-0.0997609	0.0379723	0.00860895	-0.061181	0.0670539	0.36155	Poission regression	Number of high-confidence cis-pQTLs
Myristoylation	-0.126257	0.0684671	0.0651744	-0.161214	0.0673703	0.0167131	Logistic regression	Number of high-confidence trans-pQTLs
Myristoylation	0.00518453	0.00884002	0.55755	0.00345676	0.00883983	0.695765	Poission regression	Number of high-confidence trans-pQTLs
Palmitoylation	2.14824	116.983	0.985349	2.1254	117.463	0.985564	Logistic regression	Number of high-confidence cis-pQTLs
Palmitoylation	-0.0487015	0.0177716	0.00613611	-0.0471083	0.0177751	0.00804343	Poission regression	Number of high-confidence cis-pQTLs
Palmitoylation	2.19104	195.348	0.991051	2.13332	198	0.991403	Logistic regression	Number of high-confidence trans-pQTLs
Palmitoylation	-0.0387155	0.00899696	1.68368e-05	-0.0379281	0.00899801	2.49598e-05	Poission regression	Number of high-confidence trans-pQTLs
Phosphorylation	-0.188761	0.0929761	0.0423351	-0.139061	0.1118	0.21356	Logistic regression	Number of high-confidence cis-pQTLs
Phosphorylation	-0.0929523	0.0188959	8.6906e-07	-0.0846133	0.0190759	9.18058e-06	Poission regression	Number of high-confidence cis-pQTLs
Phosphorylation	-0.199033	0.110733	0.0722705	-0.11895	0.144354	0.409929	Logistic regression	Number of high-confidence trans-pQTLs
Phosphorylation	-0.0622064	0.00896289	3.90859e-12	-0.048881	0.0089715	5.08028e-08	Poission regression	Number of high-confidence trans-pQTLs
pLI	-0.489888	0.0854452	9.84569e-09	-0.539542	0.0995248	5.92066e-08	Logistic regression	Number of high-confidence cis-pQTLs
pLI	-0.0672725	0.0192556	0.000476433	-0.0654325	0.019235	0.000669593	Poission regression	Number of high-confidence cis-pQTLs
pLI	-0.00678125	0.11979	0.954856	0.196145	0.168948	0.245651	Logistic regression	Number of high-confidence trans-pQTLs
pLI	-0.0638815	0.00895857	9.98051e-13	-0.0519017	0.00894427	6.52214e-09	Poission regression	Number of high-confidence trans-pQTLs
Protein length	0.0120177	0.0955731	0.899935	-0.0342193	0.0816148	0.675013	Logistic regression	Number of high-confidence cis-pQTLs
Protein length	0.0373852	0.0123556	0.00248009	0.0425988	0.0129649	0.0010173	Poission regression	Number of high-confidence cis-pQTLs
Protein length	0.68955	0.278477	0.013281	0.87519	0.394745	0.0266162	Logistic regression	Number of high-confidence trans-pQTLs
Protein length	0.0312146	0.0068878	5.84642e-06	0.0372874	0.00749084	6.43331e-07	Poission regression	Number of high-confidence trans-pQTLs
S-Nitrosylation	-0.100973	0.0941544	0.283531	-0.104004	0.102777	0.31157	Logistic regression	Number of high-confidence cis-pQTLs
S-Nitrosylation	-0.0541071	0.025404	0.0331826	-0.0519161	0.0254313	0.0412083	Poission regression	Number of high-confidence cis-pQTLs
S-Nitrosylation	-0.0658088	0.105971	0.534595	-0.0459842	0.15184	0.762007	Logistic regression	Number of high-confidence trans-pQTLs
S-Nitrosylation	-0.053627	0.010467	2.99978e-07	-0.0513223	0.0105039	1.02886e-06	Poission regression	Number of high-confidence trans-pQTLs
Sulfated	0.00482034	0.0983465	0.960908	-0.0354381	0.0979522	0.717509	Logistic regression	Number of high-confidence cis-pQTLs
Sulfated	0.0224818	0.0144407	0.11951	0.0198581	0.0144378	0.169002	Poission regression	Number of high-confidence cis-pQTLs
Sulfated	1.12884	72.7952	0.987628	1.13944	119.232	0.992375	Logistic regression	Number of high-confidence trans-pQTLs
Sulfated	0.0495122	0.00609349	4.45798e-16	0.0452379	0.00609487	1.15113e-13	Poission regression	Number of high-confidence trans-pQTLs
Transcript count	-0.214789	0.0824458	0.00918167	-0.25399	0.089344	0.00447154	Logistic regression	Number of high-confidence cis-pQTLs
Transcript count	-0.0189727	0.0183794	0.301942	-0.0207016	0.018499	0.263112	Poission regression	Number of high-confidence cis-pQTLs
Transcript count	-0.14371	0.104949	0.170895	-0.198552	0.130158	0.127144	Logistic regression	Number of high-confidence trans-pQTLs
Transcript count	-0.0829272	0.00979517	2.53678e-17	-0.0852109	0.00977883	2.93814e-18	Poission regression	Number of high-confidence trans-pQTLs
Transmembrane domains	0.467296	0.118316	7.82916e-05	0.293861	0.130806	0.0246696	Logistic regression	Number of high-confidence cis-pQTLs
Transmembrane domains	0.0576324	0.0164473	0.000458205	0.0441784	0.0165024	0.00742648	Poission regression	Number of high-confidence cis-pQTLs
Transmembrane domains	0.462645	0.148739	0.00186801	0.104417	0.174181	0.548855	Logistic regression	Number of high-confidence trans-pQTLs
Transmembrane domains	0.141639	0.00810928	2.58516e-68	0.119976	0.00814171	3.78662e-49	Poission regression	Number of high-confidence trans-pQTLs
Turn domains	0.0706574	0.0995454	0.477828	0.0928229	0.116185	0.424334	Logistic regression	Number of high-confidence cis-pQTLs
Turn domains	-0.0759865	0.0168032	6.12166e-06	-0.0697875	0.0168532	3.45949e-05	Poission regression	Number of high-confidence cis-pQTLs
Turn domains	-0.0352914	0.124047	0.776027	-0.052251	0.158993	0.742429	Logistic regression	Number of high-confidence trans-pQTLs
Turn domains	-0.0331167	0.00839434	7.97587e-05	-0.0282534	0.00840282	0.000772779	Poission regression	Number of high-confidence trans-pQTLs
Ubiquitination	-0.182637	0.0835812	0.0288785	-0.17218	0.0999914	0.0850795	Logistic regression	Number of high-confidence cis-pQTLs
Ubiquitination	-0.0595093	0.0207486	0.00412923	-0.0599111	0.0207628	0.00390789	Poission regression	Number of high-confidence cis-pQTLs
Ubiquitination	-0.0584222	0.109695	0.594318	0.0633142	0.164328	0.700021	Logistic regression	Number of high-confidence trans-pQTLs
Ubiquitination	-0.0592506	0.00959127	6.51008e-10	-0.0547518	0.00962176	1.26727e-08	Poission regression	Number of high-confidence trans-pQTLs
Zinc finger domains	-0.0449051	0.119057	0.706045	0.0781498	0.170431	0.646564	Logistic regression	Number of high-confidence cis-pQTLs
Zinc finger domains	-0.0993016	0.0320086	0.00191998	-0.0836585	0.0281771	0.00298747	Poission regression	Number of high-confidence cis-pQTLs
Zinc finger domains	-0.178652	0.0782233	0.0223788	0.0472723	0.282617	0.867161	Logistic regression	Number of high-confidence trans-pQTLs
Zinc finger domains	-0.172631	0.0206032	5.34551e-17	-0.154807	0.0227874	1.09415e-11	Poission regression	Number of high-confidence trans-pQTLs
Z-score Missense	-0.565978	0.108109	1.64774e-07	-0.580634	0.127402	5.17637e-06	Logistic regression	Number of high-confidence cis-pQTLs
Z-score Missense	-0.0655367	0.0172915	0.000150584	-0.0627388	0.0176033	0.000365203	Poission regression	Number of high-confidence cis-pQTLs
Z-score Missense	-0.172654	0.118843	0.146281	0.0404548	0.155303	0.794486	Logistic regression	Number of high-confidence trans-pQTLs
Z-score Missense	-0.056944	0.00846783	1.75897e-11	-0.0505063	0.00860367	4.34946e-09	Poission regression	Number of high-confidence trans-pQTLs
