# Supplementary material for: Multi-cohort proteogenomic analyses reveal genetic effects across the proteome and diseasome
Source: Cell. Author manuscript; Available in PMC 2026 Jul 8. (PMC13343581; doi:10.1016/j.cell.2026.03.049)
Supplement: MMC7 [file NIHMS2173841-supplement-MMC7.xlsx]

## Sheet: Sheet1
Table S7: Trans pQTL - effector gene assignments, related to Figure 3.
MarkerName	Protein	MA_prot_id	ID	CHROM	position_hg19	Uniprot_ID	cis_trans	closets.genes	protein.complex.gene	ligend.receptor.gene	kegg.pathway.gene	reactome.pathway.gene	candidate.gene.classifier	candidate.gene.score.top	candidate.gene.score.all	candidate.gene.number	R2.group
10:121426884:C_T	NPPB	OID00131_OID20049	rs17617337	10	121426884	P16860	Trans	TIAL1|U3|RP11-215A21.2|LDHAP5|BAG3|INPP5F|RP11-498J9.2|AL157788.1|SNORA19|SNORA19|RP11-435O11.5|GRK5-IT1|RN7SL749P|RP11-79M19.2|MIR4681|RP11-179H18.8|RAD1P1|RP11-179H18.5|TXNP1|RN7SL846P|PHACTR2P1|MIR4682|NACAP2|RP11-781P14.3|AL353664.1|RP11-572P18.1|RP11-572P18.2|AC073587.1|MCMBP|SEC23IP|PPAPDC1A|C10orf85|CACUL1|NANOS1|EIF3A|FAM45A|SFXN4|PRDX3|GRK5|RGS10					BAG3	1.034	1.034	1	3945
8:106347897:A_T	NPPB	OID00131_OID20049	rs72671655	8	106347897	P16860	Trans	DCSTAMP|LRP12|RP11-127H5.1|ZFPM2					ENSG00000253350	0.738	0.738	1	8963
10:121429633:C_T	NTproBNP	OID00131_OID20125	rs2234962	10	121429633	NTproBNP	Trans	TIAL1|U3|RP11-215A21.2|LDHAP5|BAG3|INPP5F|RP11-498J9.2|AL157788.1|SNORA19|SNORA19|RP11-435O11.5|GRK5-IT1|RN7SL749P|RP11-79M19.2|MIR4681|RP11-179H18.8|RAD1P1|RP11-179H18.5|TXNP1|RN7SL846P|PHACTR2P1|MIR4682|NACAP2|RP11-781P14.3|AL353664.1|RP11-572P18.1|RP11-572P18.2|AC073587.1|MCMBP|SEC23IP|PPAPDC1A|C10orf85|CACUL1|NANOS1|EIF3A|FAM45A|SFXN4|PRDX3|GRK5|RGS10					BAG3	1.086	1.086	1	3945
10:75409877:C_T	NTproBNP	OID00131_OID20125	rs2177843	10	75409877	NTproBNP	Trans	SNORA11|Y_RNA|EIF4A2P2|DNAJC9-AS1|RP11-152N13.5|RNU6-833P|snoU13|Y_RNA|RP11-537A6.9|RP11-345K20.2|AL353731.1|RP11-137L10.6|RNU6-883P|RP11-137L10.5|RP11-464F9.20|RP11-464F9.22|RP11-464F9.21|RP11-464F9.1|RP11-574K11.28|RP11-574K11.29|RNA5SP320|AC022400.1|BMS1P4|GLUD1P3|DUSP8P5|RP11-574K11.27|RMRPP1|ZSWIM8-AS1|RP11-574K11.5|RP11-574K11.8|RP11-417O11.5|RP11-178G16.4|RP11-178G16.5|TIMM9P1|RPSAP6|RAB5C…					FUT11|SYNPO2L	1.115	1.115|1.032	2	4839
10:76026316:A_G	NTproBNP	OID00131_OID20125	rs4353215	10	76026316	NTproBNP	Trans	RNU6-833P|snoU13|Y_RNA|RP11-537A6.9|RP11-345K20.2|AL353731.1|RP11-137L10.6|RNU6-883P|RP11-137L10.5|RP11-464F9.20|RP11-464F9.22|RP11-464F9.21|RP11-464F9.1|RP11-574K11.28|RP11-574K11.29|RNA5SP320|AC022400.1|BMS1P4|GLUD1P3|DUSP8P5|RP11-574K11.27|RMRPP1|ZSWIM8-AS1|RP11-574K11.5|RP11-574K11.8|RP11-417O11.5|RP11-178G16.4|RP11-178G16.5|TIMM9P1|RPSAP6|RAB5CP1|RP11-46O21.2|MRPL35P3|Y_RNA|RP11-312P12.3|POL…					ADK|AP3M1|FUT11|VCL|NDST2	0.896	0.896|0.765|0.754|0.647|0.579	5	6623
12:24784139:A_G	NTproBNP	OID00131_OID20125	rs4246224	12	24784139	NTproBNP	Trans	RP11-437F6.1|MIR920|RP11-444D3.1|RP11-778H2.1|LINC00477|KNOP1P1|RP11-615I16.1|RP11-625L16.1|RN7SL38P|BCAT1|RP11-625L16.3|AC026310.1|RP11-662I13.2|RP11-662I13.1|C12orf77|RP11-713N11.5|LRMP|RP11-713N11.3|RP11-713N11.4|CASC1|LYRM5|KRAS|AC087239.1|RNU4-67P|RP11-318G8.1|RP11-318G8.2|TUBB4BP1|RP11-685B13.2					BCAT1	0.441	0.441	1	6582
15:99286284:A_G	NTproBNP	OID00131_OID20125	rs4966022	15	99286284	NTproBNP	Trans	RP11-753A21.2|RP11-753A21.1|AC144835.1|RNU6-134P|CTD-2544M6.1|RNU6-1186P|CTD-2544M6.2|RP11-183E24.1|RP11-183E24.2|RP11-167B3.1|RP11-719C20.1|RP11-35O15.1|MIR4714|RP11-654A16.1|RP11-654A16.3|RP11-6O2.4|RP11-6O2.3|AC022819.3|AC022819.1|HSP90B2P|HNRNPA1P62|RP11-616M17.1|RP11-20G13.3|RP11-20G13.2|RP11-20G13.1|RPL7P5|Y_RNA|ARRDC4|FAM169B|IGF1R|PGPEP1L|SYNM|TTC23|LRRC28|AC022819.2|MEF2A|AC015660.1|LYSM…					IGF1R	1.233	1.233	1	7036
18:55955221:C_T	NTproBNP	OID00131_OID20125	rs7232823	18	55955221	NTproBNP	Trans	AC090340.1|RP11-35G9.3|RP11-35G9.5|RNU6-742P|RSL24D1P11|RP11-693L9.2|AC090324.1|HMGN1P30|RP11-718I15.1|RP11-845C23.2|RP11-845C23.3|RP11-1151B14.2|RP11-1151B14.3|MIR122|AC105105.1|RP11-1151B14.4|RP11-126O1.2|SNORD28|RPL9P31|RP11-126O1.5|RP11-126O1.4|MRPL37P1|RP11-108P20.1|RP11-108P20.3|RP11-108P20.2|RN7SL112P|RNU6-219P|RP11-108P20.4|U8|RNU2-69P|OACYLP|RP11-685A21.1|ST8SIA3|ONECUT2|FECH|NARS|ATP8B1…					NEDD4L	0.916	0.916	1	8908
1:16326935:A_G	NTproBNP	OID00131_OID20125	rs1763619	1	16326935	NTproBNP	Trans	TMEM51-AS1|RP1-21O18.3|RP3-467K16.2|RP3-467K16.7|RP3-467K16.4|SCARNA21|RP4-680D5.8|RP4-680D5.2|CHCHD2P6|RNU7-179P|RP4-680D5.4|RP4-680D5.9|AL121992.1|RP11-288I21.1|TMEM51|C1orf195|FHAD1|EFHD2|CTRC|CELA2A|CELA2B|CASP9|DNAJC16|AGMAT|DDI2|RSC1A1|PLEKHM2|SLC25A34|RP11-169K16.4|TMEM82|FBLIM1|RP11-169K16.6|RP11-169K16.7|RP11-169K16.8|RP11-169K16.9|SPEN|snoU13|RP1-134O19.3|ZBTB17|RP11-5P18.1|RP11-5P18.3|…					CLCNKA|HSPB7	2.062	2.062|1.637	2	615
2:179747068:C_T	NTproBNP	OID00131_OID20125	rs142556838	2	179747068	NTproBNP	Trans	AC011998.1|API5P2|AC011998.2|RNU6-629P|CYCTP|AC011998.4|RBM45|RNU5E-9P|OSBPL6|RP11-65L3.1|AC009948.5|PRKRA|DFNB59|AC009948.7|FKBP7|PLEKHA3|TTN-AS1|TTN|RP11-65L3.4|RP11-65L3.2|RP11-171I2.5|RP11-171I2.2|RP11-171I2.4|RP11-171I2.3|RP11-171I2.1|RP11-88L24.4|CCDC141|RNU7-104P|RPS6P2|ACA59|SESTD1|snoU13|AC093911.1|AC068042.1|ZNF385B|AC092642.1|MIR1258					CCDC141	0.991	0.991	1	3070
6:36647289:A_G	NTproBNP	OID00131_OID20125	rs3176326	6	36647289	NTproBNP	Trans	AL157823.1|RP3-510O8.4|ARMC12|RP3-510O8.3|CLPSL2|CLPSL1|CLPS|LHFPL5|SRPK1|SLC26A8|DPRXP2|MAPK14|RP1-179N16.3|MAPK13|Z95152.1|RP1-179N16.6|BRPF3|PNPLA1|C6orf222|ETV7|RP1-50J22.4|PXT1|KCTD20|RN7SL502P|STK38|Z85986.1|RN7SL748P|SRSF3|MIR3925|RNU1-88P|Y_RNA|LAP3P2|CDKN1A|RAB44|RP3-431A14.4|CPNE5|PPIL1|C6orf89|RP1-90K10.4|PI16|MTCH1|FGD2|COX6A1P2|RPL12P2|PIM1|SNORD112|TMEM217|snoU13|TBC1D22B|RNF8|RN7SL…					CDKN1A	1.014	1.014	1	5808
7:128461094:C_T	NTproBNP	OID00131_OID20125	rs3800560	7	128461094	NTproBNP	Trans	RP11-20L24.1|LRRC4|MIR593|MIR129-1|LEP|RP11-62J1.4|AC018635.1|RBM28|RP11-62J1.3|RNU7-27P|PRRT4|IMPDH1|RP11-155G14.1|RNU7-54P|RP11-212P7.3|HILPDA|RP11-155G14.6|RP11-155G14.5|METTL2B|RP11-212P7.2|RP11-274B21.1|RP11-212P7.1|RNU6-177P|RP11-274B21.2|RP11-274B21.4|AC018638.1|RP11-274B21.3|CICP14|RP11-274B21.10|RP11-274B21.5|FAM71F2|RP11-274B21.8|RP11-274B21.9|IMP3P2|RNA5SP242|RNA5SP243|FAM71F1|CALU|RN7…					CCDC136|FLNC	1.12	1.12|1.063	2	6341
8:106347897:A_T	NTproBNP	OID00131_OID20125	rs72671655	8	106347897	NTproBNP	Trans	DCSTAMP|LRP12|RP11-127H5.1|ZFPM2					ENSG00000253350	0.738	0.738	1	8963
8:106355601:A_C	NTproBNP	OID00131_OID20125	rs28481643	8	106355601	NTproBNP	Trans	LRP12|RP11-127H5.1|ZFPM2					ENSG00000253350	0.916	0.916	1	5537
11:180283:C_T	MEPE	OID00132_OID20753	rs199568356	11	180283	Q9NQ76	Trans	RP11-304M2.1|OR4F2P|RP11-304M2.6|CICP23|LINC01001|RP11-304M2.3|RNU6-447P|BET1L|SCGB1C1|ODF3|AC069287.1|RP11-304M2.5|RIC8A|SIRT3|PSMD13|NLRP6|RP11-326C3.2|ATHL1|IFITM5|RP11-326C3.4|IFITM2|RP11-326C3.7|IFITM1|RP11-326C3.11|IFITM3|RP11-326C3.10|RP11-326C3.14|RP11-326C3.13|RP11-326C3.12|RP11-326C3.15|B4GALNT4|PKP3|SIGIRR|ANO9|RN7SL838P|PTDSS2|RP13-317D12.3|RNH1|RP13-46H24.1|HRAS|LRRC56|C11orf35|RP11-…				PNPLA2|PSMD13|BET1L|MUC2|MUC6	BET1L	1.245	1.245	1	1392
13:23025141:A_G	MEPE	OID00132_OID20753	rs2940232	13	23025141	Q9NQ76	Trans	AL157931.1|HMGA1P6|RNY3P4|LINC00362|RNU6-58P|TATDN2P3|SDAD1P4|RPLP1P13|SACS-AS1|MICU2|FGF9|SGCG|SACS|HIST1H2BPS3|snoU13|FNTAP2|RNU6-59P|RPS7P10|RN7SL766P|LINC00424|NME1P1|MTND3P1|FTH1P7|DDX39AP1|SNORD36|RPL7AP73|IPMKP1|RFESDP1|RP11-363G2.4|AL162853.1|LINC00621|BASP1P1|NUS1P2|RP11-124N19.3						NA	NA	NA	5688
13:22808216:A_G	MEPE	OID00132_OID20753	rs2320969	13	22808216	Q9NQ76	Trans	AL157931.1|HMGA1P6|RNY3P4|LINC00362|RNU6-58P|ZDHHC20|MICU2|FGF9|LINC01046|ESRRAP2|RP11-101P17.11|MIPEPP3|LINC00422|GRK6P1|GAPDHP52|RNA5SP25|ZDHHC20-IT1|HIST1H2BPS3|snoU13|FNTAP2|RNU6-59P|RPS7P10|RN7SL766P|LINC00424|NME1P1|MTND3P1|FTH1P7|DDX39AP1|SNORD36|RPL7AP73|IPMKP1|RFESDP1|RP11-363G2.4|AL162853.1|LINC00621|BASP1P1|NUS1P2|RP11-124N19.3					FGF9	NA	NA	NA	5096
13:23000819:A_G	MEPE	OID00132_OID20753	rs906461	13	23000819	Q9NQ76	Trans	AL157931.1|HMGA1P6|RNY3P4|LINC00362|RNU6-58P|TATDN2P3|SDAD1P4|RPLP1P13|MICU2|FGF9|SGCG|HIST1H2BPS3|snoU13|FNTAP2|RNU6-59P|RPS7P10|RN7SL766P|LINC00424|NME1P1|MTND3P1|FTH1P7|DDX39AP1|SNORD36|RPL7AP73|IPMKP1|RFESDP1|RP11-363G2.4|AL162853.1|LINC00621|BASP1P1|NUS1P2|RP11-124N19.3						NA	NA	NA	10342
13:22643026:C_T	MEPE	OID00132_OID20753	rs9509988	13	22643026	Q9NQ76	Trans	AL157931.1|SAP18|SKA3|MRP63|ZDHHC20|MICU2|FGF9|RPS12P23|IPPKP1|SNORD27|RN7SL80P|RP11-101P17.14|LINC01046|ESRRAP2|RP11-101P17.11|MIPEPP3|LINC00422|GRK6P1|GAPDHP52|RNA5SP25|ZDHHC20-IT1|HIST1H2BPS3|snoU13|FNTAP2|RNU6-59P|RPS7P10|RN7SL766P|LINC00424|NME1P1|MTND3P1|FTH1P7|DDX39AP1|SNORD36|RPL7AP73|IPMKP1|RFESDP1|RP11-363G2.4|AL162853.1|LINC00621|BASP1P1|NUS1P2|RP11-124N19.3					FGF9	0.433	0.433	1	10481
13:23147804:A_G	MEPE	OID00132_OID20753	rs73154293	13	23147804	Q9NQ76	Trans	AL157931.1|HMGA1P6|RNY3P4|LINC00362|RNU6-58P|TATDN2P3|SDAD1P4|RPLP1P13|SACS-AS1|LINC00327|LINC00352|FGF9|SGCG|SACS|RPS7P10|RN7SL766P|LINC00424|NME1P1|MTND3P1|FTH1P7|DDX39AP1|SNORD36|RPL7AP73|IPMKP1|RFESDP1|RP11-363G2.4|AL162853.1|LINC00621|BASP1P1|NUS1P2|RP11-124N19.3						NA	NA	NA	9178
13:50811031:A_G	MEPE	OID00132_OID20753	rs806292	13	50811031	Q9NQ76	Trans	SNRPGP14|RP11-432M24.4|AL135901.1|RNY4P30|CTAGE10P|RNY4P9|AL136123.1|MIR3613|DLEU2|MIR16-1|RPL18P10|ST13P4|RPL34P26|AL138696.1|RP11-175B12.2|DLEU7-AS1|RNA5SP28|RNASEH2B-AS1|GUCY1B2|RNA5SP29|LINC00371|RPL5P31|SLMO2P2|CDADC1|CAB39L|AL136218.1|SETDB2|PHF11|RCBTB1|ARL11|EBPL|KPNA3|SPRYD7|TRIM13|KCNRG|DLEU1|DLEU7|RNASEH2B				TRIM13	DLEU1	0.83	0.83	1	10172
13:51169537:C_T	MEPE	OID00132_OID20753	rs706598	13	51169537	Q9NQ76	Trans	RP11-432M24.4|AL135901.1|RNY4P30|CTAGE10P|RNY4P9|AL136123.1|MIR3613|DLEU2|MIR16-1|RPL18P10|ST13P4|RPL34P26|AL138696.1|RP11-175B12.2|DLEU7-AS1|RNA5SP28|RNASEH2B-AS1|GUCY1B2|RNA5SP29|LINC00371|RPL5P31|SLMO2P2|MIR5693|RP11-24B19.4|RP11-24B19.3|INTS6-AS1|RPS4XP16|RN7SL320P|SNRPGP11|MIR4703|RNU6-65P|RNY1P6|RN7SL413P|ARL11|EBPL|KPNA3|SPRYD7|TRIM13|KCNRG|DLEU1|DLEU7|RNASEH2B|FAM124A|SERPINE3|INTS6				TRIM13	DLEU1	0.882	0.882	1	8735
14:91439033:A_G	MEPE	OID00132_OID20753	rs11159982	14	91439033	Q9NQ76	Trans	RP11-750I4.2|Y_RNA|RPL21P11|AL512791.1|RP11-471B22.2|RP11-1078H9.1|LINC00642|RP11-1078H9.6|AL096869.1|RP11-1078H9.2|RP11-1078H9.5|RP11-661G16.1|RP11-661G16.2|CTD-3035D6.1|CTD-3035D6.2|RNU7-30P|SNORA11B|RN7SL506P|CTD-2547L24.4|AL133153.1|RP11-895M11.3|RP11-895M11.2|RP11-248B24.4|NANOGP7|RP11-747H7.1|U3|RP11-747H7.3|KCNK13|PSMC1|NRDE2|CALM1|TTC7B|RPS6KA5|C14orf159|GPR68|CTD-2547L24.3|CCDC88C|SMEK1|…				CALM1|PSMC1	RPS6KA5	1.015	1.015	1	857
14:94838142:G_T	MEPE	OID00132_OID20753	rs112635299	14	94838142	Q9NQ76	Trans	CLMN|Y_RNA|RNU6-1258P|FAM181A-AS1|MIR4506|LINC00521|SERPINA2P|RP11-349I1.2|ADIPOR1P2|SERPINA13P|RP11-986E7.2|RPSAP4|RPL15P2|RP11-991C1.1|RP11-991C1.2|MIR3173|DICER1-AS1|CTD-2240H23.2|RP11-725G5.3|RP11-725G5.2|PRIMA1|FAM181A|ASB2|RP11-131H24.4|OTUB2|DDX24|IFI27L1|IFI27|IFI27L2|PPP4R4|SERPINA10|SERPINA6|SERPINA1|SERPINA11|SERPINA9|SERPINA12|SERPINA4|SERPINA5|RP11-986E7.7|SERPINA3|GSC|DICER1				SERPINA1|SERPINA10|ASB2|OTUB2	SERPINA1	0.962	0.962	1	1036
15:51143758:A_G	MEPE	OID00132_OID20753	rs2663551	15	51143758	Q9NQ76	Trans	ATP8B4|SLC27A2|HDC|GABPB1|CTD-2647E9.3|RNA5SP394|Y_RNA|RN7SL494P|U6|GABPB1-AS1|CTD-3110H11.1|MIR4712|AHCYP7|RNA5SP395|RP11-562A8.1|RP11-562A8.5|RP11-562A8.4|RP11-120K9.2|RN7SL354P|RP11-507J18.2|RP11-507J18.1|DCAF13P3|RP11-108K3.1|RP11-394B5.2|MIR4713|RP11-108K3.3|RP11-108K3.2|RP11-108K3.5|RP11-108K3.4|RP11-707P17.1|RP11-707P17.2|AC020892.1|RP11-313P18.2|RP11-313P18.1|CTD-2308G16.1|USP8|USP50|TRPM…				SCG3|USP8	AP4E1	0.81	0.81	1	5331
15:67414911:G_T	MEPE	OID00132_OID20753	rs4776341	15	67414911	Q9NQ76	Trans	RP11-653J6.1|RP11-352G18.2|SCARNA14|Y_RNA|RPL9P25|ATP5J2P6|RPL35AP32|CTD-3185P2.2|CTD-3185P2.1|MIR4512|SNORD18C|SNORD18B|SNORD16|SNORD18A|RP11-622C24.1|RP11-798K3.4|RP11-798K3.3|AC093334.1|RP11-798K3.2|HMGN2P47|RPS24P16|IQCH-AS1|RP11-502I4.3|HNRNPA1P5|RP11-34F13.3|RP11-34F13.2|RNU6-1|RP11-282M16.1|RP11-883G10.1|DIS3L|TIPIN|MAP2K1|SNAPC5|RPL4|ZWILCH|LCTL|RP11-321F6.1|SMAD6|SMAD3|RP11-342M21.2|AAGA…				SMAD3	SMAD3	1.16	1.16	1	6862
15:67542179:C_G	MEPE	OID00132_OID20753	rs4776350	15	67542179	Q9NQ76	Trans	RP11-653J6.1|RP11-352G18.2|SCARNA14|Y_RNA|RPL9P25|ATP5J2P6|RPL35AP32|CTD-3185P2.2|CTD-3185P2.1|MIR4512|SNORD18C|SNORD18B|SNORD16|SNORD18A|RP11-622C24.1|RP11-798K3.4|RP11-798K3.3|AC093334.1|RP11-798K3.2|HMGN2P47|RPS24P16|IQCH-AS1|RP11-502I4.3|HNRNPA1P5|RP11-34F13.3|RP11-34F13.2|RNU6-1|RP11-282M16.1|RP11-883G10.1|AC107871.1|DIS3L|TIPIN|MAP2K1|SNAPC5|RPL4|ZWILCH|LCTL|RP11-321F6.1|SMAD6|SMAD3|RP11-34…				PIAS1|SMAD3	AAGAB|IQCH|SMAD3	1.024	1.024|0.892|0.857	3	6863
16:20361950:C_T	MEPE	OID00132_OID20753	rs36060036	16	20361950	Q9NQ76	Trans	CTA-363E6.5|CTA-363E6.6|RNU4-46P|CTA-363E6.7|AC002550.5|CTD-2380F24.1|CTC-496I23.1|AC134300.1|RP11-204E4.3|SNRPEP3|RP11-429K17.1|CTD-2194A8.2|RP11-143N13.2|RP11-143N13.1|AC004381.7|RNU6-944P|CTC-508F8.1|AF001550.7|CRYM-AS1|TMC5|GDE1|CCP110|C16orf62|KNOP1|IQCK|GPRC5B|GPR139|GP2|UMOD|PDILT|ACSM5|ACSM2A|AC137056.1|ACSM2B|ACSM3|ACSM1|THUMPD1|ERI2|AC004381.6|DCUN1D3|LYRM1|DNAH3|TMEM159|ZP2|ANKS4B|CRYM				GP2|DCUN1D3|CCP110|UMOD	UMOD	1.192	1.192	1	2453
16:27130155:A_G	MEPE	OID00132_OID20753	rs10521142	16	27130155	Q9NQ76	Trans	AC009158.1|AC130464.1|AC002331.1|RP11-142A12.1|AC009035.1|C16orf82|RP11-673P17.2|EEF1A1P38|RP11-673P17.4|CTD-3203P2.1|IL21R-AS1|AC002551.1|AC016597.1|CTD-2049O4.1|Y_RNA|RNU6-159P|RNU6-1241P|TPRKBP2|KDM8|NSMCE1|CTD-3203P2.2|IL4R|IL21R|GTF3C1|KIAA0556|GSG1L				KDM8|NSMCE1	KDM8|NSMCE1	0.639	0.639|0.614	2	345
17:47947503:A_G	MEPE	OID00132_OID20753	rs8077855	17	47947503	Q9NQ76	Trans	ATP5G1|SAMD14|RP5-875H18.4|PPP1R9B|AC002401.1|RP11-893F2.13|RP11-893F2.14|HILS1|RP11-893F2.5|RP11-893F2.15|RP11-893F2.6|SUMO2P7|snoU13|RP11-893F2.9|Y_RNA|RP1-117B12.4|MRPS21P9|RP11-94C24.6|RP11-94C24.8|CACNA1G-AS1|RP11-94C24.11|UBE2Z|CTB-22K21.2|RP11-294J22.6|SGCA|Y_RNA|LINC00483|RP11-294J22.5|RP11-506D12.5|RPL5P33|COL1A1|SNF8|ABCC3|GIP|TMEM92|IGF2BP1|XYLT2|MRPL27|B4GALNT2|EME1|GNGT2|ABI3|LRRC59|…			CHAD|COL1A1|ITGA3	UBE2Z|B4GALNT2	KAT7|TAC4|DLX4|ITGA3|FAM117A|DLX3|COL1A1	0.599	0.599|0.599|0.577|0.557|0.556|0.546|0.523	7	10185
17:44332093:A_G	MEPE	OID00132_OID20753	rs11655181	17	44332093	Q9NQ76	Trans	ARHGAP27|PLEKHM1|CRHR1|SPPL2C|MAPT|STH|KANSL1|ARL17B|LRRC37A|LRRC37A2|ARL17A|NSF|WNT3|WNT9B|GOSR2|RP11-156P1.2|RPRML|CDC27|MYL4|MAP3K14|RNA5SP443|CTB-39G8.2|CTB-39G8.3|AC091132.2|AC091132.1|RN7SL730P|LRRC37A4P|RN7SL739P|RP11-798G7.8|RP11-798G7.5|RP11-798G7.6|RP11-798G7.7|RP11-798G7.4|DND1P1|RP11-707O23.5|RPS26P8|CRHR1-IT1|RP11-105N13.4|RP11-293E1.2|RP11-293E1.1|MAPT-AS1|RP11-669E14.4|RP11-669E14.…				NSF|GOSR2	LRRC37A	1.008	1.008	1	1484
1:219775119:G_T	MEPE	OID00132_OID20753	rs1393691	1	219775119	Q9NQ76	Trans	RP11-412H9.1|RP11-412H9.2|RP11-135J2.4|RIMKLBP2|RP11-135J2.3|RP11-392O17.1|RP11-95P13.1|RP11-95P13.2|ZC3H11B|AC096643.1|RNA5SP76|U3|snoU13|MIR215|MIR194-1|snoU13|RPS15AP12|SNORA36B|RP11-568G11.4|RP11-568G11.5|MORF4L1P1|AURKAPS1|XRCC6P3|RP11-302I18.1|RP11-302I18.3|RP11-410C4.5|RP11-410C4.1|RP11-410C4.2|SLMO2P1|RP11-410C4.4|RN7SL464P|LYPLAL1|SLC30A10|EPRS|BPNT1|IARS2|RAB3GAP2|AC096644.1					SLC30A10	0.543	0.543	1	2858
1:219783257:A_C	MEPE	OID00132_OID20753	rs183522757	1	219783257	Q9NQ76	Trans	RP11-412H9.1|RP11-412H9.2|RP11-135J2.4|RIMKLBP2|RP11-135J2.3|RP11-392O17.1|RP11-95P13.1|RP11-95P13.2|ZC3H11B|AC096643.1|RNA5SP76|U3|snoU13|MIR215|MIR194-1|snoU13|RPS15AP12|SNORA36B|RP11-568G11.4|RP11-568G11.5|MORF4L1P1|AURKAPS1|XRCC6P3|RP11-302I18.1|RP11-302I18.3|RP11-410C4.5|RP11-410C4.1|RP11-410C4.2|SLMO2P1|RP11-410C4.4|RN7SL464P|LYPLAL1|SLC30A10|EPRS|BPNT1|IARS2|RAB3GAP2|AC096644.1						0.543	0.543	1	4187
1:218607532:C_G	MEPE	OID00132_OID20753	rs10482810	1	218607532	Q9NQ76	Trans	RP11-361K17.2|SPATA17-AS1|UBBP2|LINC00210|RP11-152L7.1|RP11-152L7.2|RNU1-141P|RP11-224O19.4|RP11-224O19.5|RP11-224O19.2|U3|RP11-412H9.1|RP11-412H9.2|RP11-135J2.4|RIMKLBP2|RP11-135J2.3|RP11-392O17.1|SPATA17|RRP15|TGFB2|C1orf143|LYPLAL1					TGFB2	0.876	0.876	1	301
1:92853793:C_T	MEPE	OID00132_OID20753	rs139610968	1	92853793	Q9NQ76	Trans	CDC7|RP11-47K11.2|RP11-91I11.1|HSP90B3P|TGFBR3|RN7SL653P|RN7SL235P|BRDT|EPHX4|LPCAT2BP|SETSIP|BTBD8|GAPDHP46|PRKAR1AP|KIAA1107|RP4-621B10.8|RP4-775D17.1|C1orf146|ACTBP12|AL451010.1|GLMN|RPAP2|RN7SL824P|GFI1|EVI5|RP4-593M8.1|HMGB3P9|RNU4-59P|RP11-330C7.3|RP11-330C7.4|CCNJP2|RPL5|SNORD21|SNORA66|SNORA66|FAM69A|SNORA51|RP11-386I23.1|RNU6-970P|RN7SL692P|AC093577.1|RNU6-210P|RN7SKP123|Y_RNA|MTF2|TMED5…					RPAP2	1.078	1.078	1	2876
2:200460112:A_C	MEPE	OID00132_OID20753	rs4675712	2	200460112	Q9NQ76	Trans	AC018717.1|AC018717.2|RNU7-147P|SATB2|RP11-486F17.1|SATB2-AS1|AC093590.1|SEPHS1P6|FTCDNL1|AC073043.1|AC108032.1|RN7SL717P|C2orf69|TYW5|C2orf47|SPATS2L|Y_RNA|AC105381.1|KCTD18|SGOL2				SATB2	SATB2	0.547	0.547	1	4542
2:230114499:C_T	MEPE	OID00132_OID20753	rs77623237	2	230114499	Q9NQ76	Trans	AC074019.2|AC009410.1|SNORD112|AC074019.1|RPL7L1P10|PID1|AC007677.2|RN7SKP283|DNER|RNU7-9P|AC007559.1|TRIP12|RNU6-613P|FBXO36|RNU6-964P|FBXO36-IT1|RNU6-1027P|SLC16A14|RNY4P19|AC009950.2|SP110					PID1	0.923	0.923	1	9779
2:27730940:C_T	MEPE	OID00132_OID20753	rs1260326	2	27730940	Q9NQ76	Trans	C2orf70|CIB4|AC015977.6|AC015977.5|KCNK3|SLC35F6|CENPA|CDKN2AIPNLP2|DPYSL5|AC013472.4|MAPRE3|AC013472.3|TMEM214|AGBL5|AGBL5-AS1|RP11-503P10.1|AGBL5-IT1|RP11-195B17.1|OST4|EMILIN1|KHK|CGREF1|ABHD1|PREB|C2orf53|TCF23|AC013403.13|SLC5A6|ATRAID|CAD|SLC30A3|DNAJC5G|TRIM54|UCN|MPV17|GTF3C2|AC109828.1|AC074117.10|EIF2B4|SNX17|ZNF513|PPM1G|FTH1P3|NRBP1|KRTCAP3|IFT172|AC074117.13|RNU6-986P|FNDC4|GCKR|AC10…				AGBL5|BRE|PREB	GCKR	1.217	1.217	1	2274
3:186454180:A_C	MEPE	OID00132_OID20753	rs5030062	3	186454180	Q9NQ76	Trans	MIR548AQ|TRA2B|RP11-443P15.2|RN7SL637P|ETV5|ETV5-AS1|DGKG|RP11-78H24.1|RP11-48F14.1|RP11-48F14.2|CRYGS|TBCCD1|DNAJB11|AHSG|FETUB|RP11-134F2.2|HRG|RP11-795A2.2|RP11-795A2.3|RP11-573D15.8|KNG1|PSMD10P2|RNU6-1105P|RP11-573D15.6|RP11-573D15.9|EIF4A2|SNORD2|SNORA63|SNORA81|SNORA63|SNORA4|RFC4|RP11-573D15.3|RP11-573D15.2|RP11-573D15.1|ADIPOQ|ADIPOQ-AS1|RPS20P14|RP11-42D20.1|ST6GAL1|AC007690.1|RPL39L|RP…				AHSG|KNG1|ST6GAL1	KNG1	1.18	1.18	1	7072
4:187148387:C_T	MEPE	OID00132_OID20753	rs4253238	4	187148387	Q9NQ76	Trans	LRP2BP|RP11-714G18.1|ANKRD37|UFSP2|Y_RNA|C4orf47|CCDC110|RP11-279O9.4|PDLIM3|SORBS2|RP11-301L8.2|RP11-626E13.1|Y_RNA|RP11-45I20.1|snoU13|RNU4-64P|TLR3|FAM149A|SNORA31|RP11-173M11.2|ORAOV1P1|AC110771.1|CYP4V2|KLKB1|F11|F11-AS1|SLC25A5P6|RP11-215A19.2|RNU6-1055P|MTNR1A|FAT1|AC108865.1|RP11-11N5.1|RP11-11N5.3|MRPS36P2|RP11-217E13.1|RP11-696F12.1|RP11-308K2.1					F11|KLKB1	1.119	1.119|1.032	2	2099
4:38361120:A_G	MEPE	OID00132_OID20753	rs1386625	4	38361120	Q9NQ76	Trans	C4orf19|RP11-36B15.1|RELL1|Y_RNA|RP11-9D8.1|PGM2|RP11-177C12.1|TBC1D1|AC021106.1|PTTG2|RP11-177C12.4|MRPS33P2|AC098680.1|RP11-600L4.1|RP11-83C7.1|RP11-83C7.2|RP11-213G21.1|RP11-213G21.2|RP11-617D20.1|RP11-617D20.2|AC021860.1|KLF3|RNA5SP158|TLR10|TLR1|TLR6|FAM114A1|MIR574|TMEM156|KLHL5|RP11-360F5.1|RP11-360F5.3|WDR19|RNU6-32P				KLHL5	TBC1D1	0.437	0.437	1	2798
6:139610124:G_T	MEPE	OID00132_OID20753	rs55712380	6	139610124	Q9NQ76	Trans	RP3-422G23.4|RP3-422G23.3|MARCKSL1P2|HEBP2|NHSL1|MIR3145|RP11-390P2.2|RP11-390P2.4|CCDC28A|ECT2L|RP3-509I19.1|RNU6-427P|RP3-509I19.6|REPS1|ABRACL|HECA|RP1-225E12.2|RP1-225E12.3|TXLNB|RP11-445F6.2|RP11-12A2.1|CITED2|RP11-12A2.3|ATP5F1P6|RP11-15H7.2|RP5-899B16.1|RP5-899B16.2|RP3-332B22.1|RNA5SP220|MIR3668					TXLNB	2.093	2.093	1	7384
7:121027434:C_T	MEPE	OID00132_OID20753	rs12531355	7	121027434	Q9NQ76	Trans	RNU6-581P|RP4-797C5.2|TSPAN12|ING3|RNA5SP240|CPED1|HMGN1P18|RNA5SP241|RNU6-517P|WNT16|FAM3C|CYCSP19|RP11-3L10.2|RP11-3L10.3|AC004875.1|RP4-745K6.1|RN7SKP277|PNPT1P2|PTPRZ1|AASS|RNU7-154P|RP5-1049N15.2|RP11-560I19.1|RP11-560I19.2|FEZF1|FEZF1-AS1					FAM3C|WNT16	1.016	1.016|0.837	2	2225
7:150954562:A_G	MEPE	OID00132_OID20753	rs112348182	7	150954562	Q9NQ76	Trans	LRRC61|ZBED6CL|RARRES2|RP4-584D14.7|RP4-584D14.5|REPIN1|ZNF775|RP4-584D14.6|LINC00996|GIMAP8|RP11-511P7.4|STRADBP1|GIMAP7|ALDH7A1P3|GIMAP4|RP11-632K21.7|RP11-632K21.3|GIMAP6|RP11-632K21.6|GIMAP2|GIMAP1|GIMAP5|RP5-1051J4.6|RP5-1051J4.4|TMEM176B|TMEM176A|AOC1|KCNH2|NOS3|ATG9B|ABCB8|RP11-148K1.10|ASIC3|CDK5|SLC4A2|RP11-148K1.12|FASTK|TMUB1|AGAP3|GBX1|ASB10|IQCA1P1|ABCF2|CHPF2|MIR671|SMARCD3|RP4-548D…				ASB10|NUB1|GALNTL5|GALNT11	SMARCD3	1.362	1.362	1	866
7:28725536:A_G	MEPE	OID00132_OID20753	rs757980	7	28725536	Q9NQ76	Trans	AC004549.6|TAX1BP1|JAZF1|RN7SL365P|RNU6-979P|JAZF1-AS1|AC005017.2|CREB5|AC005105.2|TRIL|AC005013.1|AC005013.5|CTB-113D17.1|AC005162.5|CPVL|AC005162.4|AC007096.1|CHN2|AC004593.3|NANOGP4|AC007255.8|RP11-550A18.1|PRR15|ZNRF2P2|TMSB4XP3|MIR550A3					CREB5	0.699	0.699	1	9516
8:120007420:A_T	MEPE	OID00132_OID20753	rs2062377	8	120007420	Q9NQ76	Trans	SAMD12|AC023590.1|TNFRSF11B|COLEC10|NOV|ENPP2|TAF2|DSCC1					COLEC10	1.406	1.406	1	1931
8:71359664:A_G	MEPE	OID00132_OID20753	rs10095629	8	71359664	Q9NQ76	Trans	RN7SKP29|RP11-102F4.2|RP11-159H10.4|RP11-159H10.3|RP11-159H10.1|RN7SL675P|RNA5SP270|SDCBPP2|SUMO2P20|RNU1-101P|RP11-152C15.1|BTF3P12|Y_RNA|RP11-333A23.1|Metazoa_SRP|RP11-333A23.4|RP11-333A23.2|snoU13|RN7SL19P|Y_RNA|RP11-326E22.1|SULF1|SLCO5A1|AC090574.1|PRDM14|NCOA2|TRAM1|AC120194.1|RP11-382J12.1|LACTB2|XKR9|EYA1				NCOA2	NCOA2	0.603	0.603	1	75
9:34660864:C_T	MEPE	OID00132_OID20753	rs11575580	9	34660864	Q9NQ76	Trans	SERPINH1P1|Y_RNA|RN7SKP24|RP11-296L22.8|RP11-296L22.7|CNTFR-AS1|RP11-195F19.30|RP11-195F19.9|FAM205B|FAM205CP|GLULP4|YWHAZP6|SYF2P2|RN7SL338P|RP11-182N22.8|RP11-182N22.7|ATP8B5P|ZFAND6P1|RPL36AP33|RP11-156G14.6|MIR4667|RP11-331F9.3|RP11-331F9.4|RMRP|PRSS3|UBE2R2|UBAP2|DCAF12|UBAP1|KIF24|NUDT2|KIAA1161|C9orf24|FAM219A|DNAI1|ENHO|CNTFR|RPP25L|DCTN3|ARID3C|SIGMAR1|GALT|GALT|IL11RA|CCL27|RP11-195F19.…				UBE2R2|VCP|PIGO|DCTN3	IL11RA	0.875	0.875	1	1350
14:106460574:A_G	NMNAT1	OID00287_OID20913	rs11851838	14	106460574	Q9HAN9	Trans	IGHD2-2|KIAA0125|IGHD1-1|IGHV6-1|IGHVIII-67-3|IGHVIII-67-4|IGHV1-68|IGHV3-71|IGHVII-74-1|IGHV3-75|IGHV3-76|IGHVIII-76-1|hsa-mir-5195|IGHV5-78|IGHVII-78-1|IGHV3-79|IGHV4-80|IGHVIII-82|IGHV1-2|IGHV1-3|IGHV4-4|IGHV2-5|IGHV3-7|IGHV1-8|IGHV3-9|IGHV3-11|IGHV3-13|IGHV3-15|IGHV3-16|IGHV1-18|IGHV3-20|IGHV3-21|IGHV3-23|IGHV1-24|IGHV2-26|IGHV4-28|IGHV3-30|IGHV4-31|IGHV3-33|IGHV4-34|IGHV3-35|IGHV3-38|IGHV4-3…					KIAA0125	0.596	0.596	1	1858
14:106494269:C_T	NMNAT1	OID00287_OID20913	rs12895651	14	106494269	Q9HAN9	Trans	IGHD2-2|KIAA0125|IGHD1-1|IGHV6-1|IGHVIII-67-3|IGHVIII-67-4|IGHV1-68|IGHV3-71|IGHVII-74-1|IGHV3-75|IGHV3-76|IGHVIII-76-1|hsa-mir-5195|IGHV5-78|IGHVII-78-1|IGHV3-79|IGHV4-80|IGHVIII-82|IGHV1-2|IGHV1-3|IGHV4-4|IGHV2-5|IGHV3-7|IGHV1-8|IGHV3-9|IGHV3-11|IGHV3-13|IGHV3-15|IGHV3-16|IGHV1-18|IGHV3-20|IGHV3-21|IGHV3-23|IGHV1-24|IGHV2-26|IGHV4-28|IGHV3-30|IGHV4-31|IGHV3-33|IGHV4-34|IGHV3-35|IGHV3-38|IGHV4-3…					KIAA0125	0.565	0.565	1	2431
14:106363591:C_T	NMNAT1	OID00287_OID20913	rs2753537	14	106363591	Q9HAN9	Trans	IGHD2-2|KIAA0125|IGHD1-1|IGHV6-1|IGHVIII-67-3|IGHVIII-67-4|IGHV1-68|IGHV3-71|IGHVII-74-1|IGHV3-75|IGHV3-76|IGHVIII-76-1|hsa-mir-5195|IGHV5-78|IGHVII-78-1|IGHV3-79|IGHV4-80|IGHVIII-82|IGHV1-2|IGHV1-3|IGHV4-4|IGHV2-5|IGHV3-7|IGHV1-8|IGHV3-9|IGHV3-11|IGHV3-13|IGHV3-15|IGHV3-16|IGHV1-18|IGHV3-20|IGHV3-21|IGHV3-23|IGHV1-24|IGHV2-26|IGHV4-28|IGHV3-30|IGHV4-31|IGHV3-33|IGHV4-34|IGHV3-35|IGHV3-38|IGHV4-3…					KIAA0125	0.834	0.834	1	5434
14:106497884:A_G	NMNAT1	OID00287_OID20913	rs113071507	14	106497884	Q9HAN9	Trans	IGHD2-2|KIAA0125|IGHD1-1|IGHV6-1|IGHVIII-67-3|IGHVIII-67-4|IGHV1-68|IGHV3-71|IGHVII-74-1|IGHV3-75|IGHV3-76|IGHVIII-76-1|hsa-mir-5195|IGHV5-78|IGHVII-78-1|IGHV3-79|IGHV4-80|IGHVIII-82|IGHV1-2|IGHV1-3|IGHV4-4|IGHV2-5|IGHV3-7|IGHV1-8|IGHV3-9|IGHV3-11|IGHV3-13|IGHV3-15|IGHV3-16|IGHV1-18|IGHV3-20|IGHV3-21|IGHV3-23|IGHV1-24|IGHV2-26|IGHV4-28|IGHV3-30|IGHV4-31|IGHV3-33|IGHV4-34|IGHV3-35|IGHV3-38|IGHV4-3…					KIAA0125	0.56	0.56	1	1083
14:106359533:A_G	NMNAT1	OID00287_OID20913	rs552896665	14	106359533	Q9HAN9	Trans	IGHD2-2|KIAA0125|IGHD1-1|IGHV6-1|IGHVIII-67-3|IGHVIII-67-4|IGHV1-68|IGHV3-71|IGHVII-74-1|IGHV3-75|IGHV3-76|IGHVIII-76-1|hsa-mir-5195|IGHV5-78|IGHVII-78-1|IGHV3-79|IGHV4-80|IGHVIII-82|IGHV1-2|IGHV1-3|IGHV4-4|IGHV2-5|IGHV3-7|IGHV1-8|IGHV3-9|IGHV3-11|IGHV3-13|IGHV3-15|IGHV3-16|IGHV1-18|IGHV3-20|IGHV3-21|IGHV3-23|IGHV1-24|IGHV2-26|IGHV4-28|IGHV3-30|IGHV4-31|IGHV3-33|IGHV4-34|IGHV3-35|IGHV3-38|IGHV4-3…					KIAA0125	0.847	0.847	1	4216
14:106498684:C_T	NMNAT1	OID00287_OID20913	rs535031086	14	106498684	Q9HAN9	Trans	IGHD2-2|KIAA0125|IGHD1-1|IGHV6-1|IGHVIII-67-3|IGHVIII-67-4|IGHV1-68|IGHV3-71|IGHVII-74-1|IGHV3-75|IGHV3-76|IGHVIII-76-1|hsa-mir-5195|IGHV5-78|IGHVII-78-1|IGHV3-79|IGHV4-80|IGHVIII-82|IGHV1-2|IGHV1-3|IGHV4-4|IGHV2-5|IGHV3-7|IGHV1-8|IGHV3-9|IGHV3-11|IGHV3-13|IGHV3-15|IGHV3-16|IGHV1-18|IGHV3-20|IGHV3-21|IGHV3-23|IGHV1-24|IGHV2-26|IGHV4-28|IGHV3-30|IGHV4-31|IGHV3-33|IGHV4-34|IGHV3-35|IGHV3-38|IGHV4-3…					KIAA0125	0.56	0.56	1	7172
17:26694861:A_G	NMNAT1	OID00287_OID20913	rs704	17	26694861	Q9HAN9	Trans	RP1-66C13.4|LYRM9|NLK|AC061975.10|TMEM97|IFT20|RPL23A|TLCD1|NEK8|TNFAIP1|TRAF4|TMEM199|VTN|FAM222B|ERAL1|FLOT2|CTB-96E2.2|SARM1|DHRS13|SLC46A1|RP11-192H23.4|SLC13A2|PHF12|FOXN1|UNC119|PIPOX|PIGS|ALDOC|SEZ6|MYO18A|KSR1|SPAG5|AC015688.3|SGK494|LGALS9|KIAA0100|SDF2|NOS2|SUPT6H|TIAF1|CRYBA1|NUFIP2|PROCA1|RAB34|RP11-578C11.2|TBC1D3P5|RP11-720N19.2|RP11-720N19.1|ITM2BP1|RP11-19P22.8|NOS2P1|RP11-19P22.5…			SARM1	SLC46A1	SARM1|TMEM199|POLDIP2	1.817	1.817|1.788|1.632	3	52
2:106687456:C_G	NMNAT1	OID00287_OID20913	rs13014521	2	106687456	Q9HAN9	Trans	AC104655.2|AC104655.3|GPR45|RP11-332H14.1|AC012360.1|TGFBRAP1|AC012360.2|AC012360.4|RP11-332H14.2|C2orf49|FHL2|AC012360.6|NCK2|AC009505.2|AC009505.4|C2orf40|UXS1|AC018878.3|AC092106.2|AC092106.1|AC114755.2|AC114755.4|AC114755.3|AC114755.5|AC114755.7|PLGLA|RGPD3|AC108868.3|AC108868.1|CD8BP|AC108868.5|AC108868.6|EEF1A1P12|ST6GAL2|ST6GAL2-IT1|AC016994.2|PPP1R2P5|AC005040.3					C2orf40	1.883	1.883	1	2521
6:135406178:G_T	NMNAT1	OID00287_OID20913	rs1331309	6	135406178	Q9HAN9	Trans	HMGA1P7|RN7SL408P|SGK1|snoU13|RNA5SP218|Y_RNA|KRT8P42|CHCHD2P4|RP11-557H15.3|LINC01010|RP11-557H15.4|FAM8A6P|RP11-557H15.5|CTA-31J9.2|RP1-287H17.1|RP3-352A20.1|ALDH8A1|RP11-349J5.2|HBS1L|CTA-212D2.2|MYB|MYB-AS1|MIR548A2|RP1-32B1.4|AHI1|RP3-388E23.2|Y_RNA|LINC00271|GAPDHP73|RP1-38C16.2|HMGB1P17|RP11-394G3.2|AL360178.1|AL512290.1|COX5BP2|RP13-143G15.3					HBS1L	1.238	1.238	1	1732
6:32590501:A_C	NMNAT1	OID00287_OID20913	rs9271573	6	32590501	Q9HAN9	Trans	SNORA38|BAG6|APOM|C6orf47|C6orf47-AS1|GPANK1|Y_RNA|CSNK2B|CSNK2B-LY6G5B-1181|LY6G5B|LY6G5C|ABHD16A|XXbac-BPG32J3.20|MIR4646|LY6G6F|MEGT1|LY6G6E|LY6G6D|C6orf25|LY6G6C|DDAH2|CLIC1|MSH5|MSH5-SAPCD1|RNU6-850P|SAPCD1|SAPCD1-AS1|VWA7|VARS|Y_RNA|LSM2|HSPA1L|HSPA1A|HSPA1B|C6orf48|SNORD48|SNORD52|NEU1|SLC44A4|EHMT2|EHMT2-AS1|C2|ZBTB12|CFB|CFB|NELFE|MIR1236|SKIV2L|DXO|STK19|C4A|C4A-AS1|CYP21A1P|AL645922.1|…				APOM	HLA-DQA1	NA	NA	NA	0
12:104147207:A_G	NRP2	OID00288_OID21081	rs3751198	12	104147207	O60462	Trans	ASCL1|RP11-552I14.1|C12orf42|STAB2|NT5DC3|RP11-650K20.3|HSP90B1|C12orf73|TDG|GLT8D2|HCFC2|NFYB|TXNRD1|EID3				ASCL1	STAB2	1.437	1.437	1	6246
12:104000470:C_T	NRP2	OID00288_OID21081	rs2723889	12	104000470	O60462	Trans	ASCL1|RP11-552I14.1|C12orf42|STAB2|NT5DC3|RP11-650K20.3|HSP90B1|C12orf73|TDG|GLT8D2|HCFC2|NFYB|TXNRD1|EID3				ASCL1	STAB2	1.604	1.604	1	374
12:104136289:A_G	NRP2	OID00288_OID21081	rs35102665	12	104136289	O60462	Trans	ASCL1|RP11-552I14.1|C12orf42|STAB2|NT5DC3|RP11-650K20.3|HSP90B1|C12orf73|TDG|GLT8D2|HCFC2|NFYB|TXNRD1|EID3				ASCL1	STAB2	1.529	1.529	1	6014
12:104152932:A_G	NRP2	OID00288_OID21081	rs141041254	12	104152932	O60462	Trans	ASCL1|RP11-552I14.1|C12orf42|STAB2|NT5DC3|RP11-650K20.3|HSP90B1|C12orf73|TDG|GLT8D2|HCFC2|NFYB|TXNRD1|EID3				ASCL1	STAB2	1.532	1.532	1	2976
12:104037380:C_T	NRP2	OID00288_OID21081	rs831433	12	104037380	O60462	Trans	ASCL1|RP11-552I14.1|C12orf42|STAB2|NT5DC3|RP11-650K20.3|HSP90B1|C12orf73|TDG|GLT8D2|HCFC2|NFYB|TXNRD1|EID3				ASCL1	STAB2	1.62	1.62	1	10250
12:104145546:C_T	NRP2	OID00288_OID21081	rs2374247	12	104145546	O60462	Trans	ASCL1|RP11-552I14.1|C12orf42|STAB2|NT5DC3|RP11-650K20.3|HSP90B1|C12orf73|TDG|GLT8D2|HCFC2|NFYB|TXNRD1|EID3				ASCL1	STAB2	1.609	1.609	1	5127
12:104226206:C_T	NRP2	OID00288_OID21081	rs78345851	12	104226206	O60462	Trans	ASCL1|RP11-552I14.1|C12orf42|STAB2|NT5DC3|RP11-650K20.3|HSP90B1|C12orf73|TDG|GLT8D2|HCFC2|NFYB|TXNRD1|EID3|CHST11				ASCL1	STAB2|NT5DC3	1.403	1.403|1.032	2	7390
12:71113087:C_T	NRP2	OID00288_OID21081	rs2137537	12	71113087	O60462	Trans	RAB3IP|AC025263.3|MYRFL|RP11-611E13.2|RP11-611E13.3|RP11-320P7.2|RP11-320P7.1|CNOT2|KCNMB4|RNU4-65P|RP11-588H23.5|RP11-588H23.3|PTPRB|PTPRR|FAHD2P1|Y_RNA|CTD-2021H9.1|CTD-2021H9.2|CTD-2021H9.3|TSPAN8|LGR5|RP11-186F10.2|ZFC3H1|SNORA17|THAP2|RP11-293I14.2|TMEM19|RP11-498M15.1					PTPRR	0.936	0.936	1	4802
1:161610542:C_T	NRP2	OID00288_OID21081	rs55848738	1	161610542	O60462	Trans	CD48|SLAMF7|LY9|CD244|ITLN1|ITLN2|F11R|RP11-544M22.13|TSTD1|USF1|ARHGAP30|AL591806.1|PVRL4|KLHDC9|PFDN2|NIT1|DEDD|UFC1|USP21|PPOX|B4GALT3|ADAMTS4|NDUFS2|FCER1G|AL590714.1|APOA2|TOMM40L|NR1I3|PCP4L1|MPZ|SDHC|C1orf192|FCGR2A|HSPA6|FCGR3A|FCGR2B|FCGR2C|FCGR3B|FCRLA|FCRLB|DUSP12|ATF6|OLFML2B|NOS1AP|RP11-565P22.6|C1orf226|C1orf111|SH2D1B|UHMK1|UAP1				MPZ	FCGR2B	1.103	1.103	1	7215
20:17594729:A_G	NRP2	OID00288_OID21081	rs13734	20	17594729	O60462	Trans	Y_RNA|RPL7AL3|RP4-705D16.3|SNRPB2|OTOR|RP5-1195D24.1|U3|RNU6-27P|RP1-298M8.1|RNU1-131P|PCSK2|DYNLT3P1|BFSP1|RPS27AP2|DSTN|RN7SKP69|RP11-462D18.2|RRBP1|BANF2|AL035045.1|RP5-905G11.3|RNU6-192P|SNX5|OVOL2|SNORD17|MGME1|PTMAP3|RP4-726N1.2|RPL15P1|RNU7-137P|Y_RNA|PET117|CSRP2BP|AL050321.1|RP4-717M23.2|RN7SL14P|RNU2-56P|ZNF133|RN7SKP74|RP4-568F9.3|RP4-568F9.6|RNY4P11|LINC00851|DZANK1|GCNT1P1|RNA5SP476|…					RRBP1	1.54	1.54	1	2734
2:205986321:A_G	NRP2	OID00288_OID21081	rs2289023	2	205986321	O60462	Trans	AC009498.1|DSTNP5|AC106901.1|AC016903.1|AC016903.2|PARD3B|AC008171.1|NRP2|AC007362.3|AC007362.1|RN7SKP178|AC007679.1|AC007679.3|INO80D|Vault|Y_RNA|AC007679.4|AC007383.3|GCSHP3	NRP2	NRP2		NRP2	PARD3B	0.849	0.849	1	5030
2:206036675:G_T	NRP2	OID00288_OID21081	rs13428191	2	206036675	O60462	Trans	AC009498.1|DSTNP5|AC106901.1|AC016903.1|AC016903.2|PARD3B|AC008171.1|NRP2|AC007362.3|AC007362.1|RN7SKP178|AC007679.1|AC007679.3|INO80D|Vault|Y_RNA|AC007679.4|AC007383.3|NDUFS1|AC007383.4|GCSHP3|EEF1B2|SNORD51|SNORA41	NRP2	NRP2		NRP2	PARD3B	0.783	0.783	1	2701
2:205212629:C_T	NRP2	OID00288_OID21081	rs7599719	2	205212629	O60462	Trans	RAPH1|AC125238.2|AC125238.3|CD28|KRT18P39|AC125238.1|NPM1P33|RNU6-474P|CTLA4|ICOS|AC009965.1|AC009965.2|AC009498.1|DSTNP5|AC106901.1|AC016903.1|AC016903.2|AC008171.1					PARD3B	0.435	0.435	1	9554
2:204967832:C_G	NRP2	OID00288_OID21081	rs7588516	2	204967832	O60462	Trans	AC011737.2|CYP20A1|RN7SL670P|MRPL50P2|ABI2|RP11-363J17.1|RAPH1|AC125238.2|AC125238.3|CD28|KRT18P39|AC125238.1|NPM1P33|RNU6-474P|CTLA4|ICOS|AC009965.1|AC009965.2|AC009498.1|DSTNP5|AC106901.1|AC016903.1|AC016903.2				ABI2	ICOS	0.473	0.473	1	9535
2:205121924:C_T	NRP2	OID00288_OID21081	rs9288349	2	205121924	O60462	Trans	RN7SL670P|MRPL50P2|ABI2|RP11-363J17.1|RAPH1|AC125238.2|AC125238.3|CD28|KRT18P39|AC125238.1|NPM1P33|RNU6-474P|CTLA4|ICOS|AC009965.1|AC009965.2|AC009498.1|DSTNP5|AC106901.1|AC016903.1|AC016903.2|AC008171.1				ABI2	ICOS|PARD3B	0.43	0.43|0.43	2	10395
2:62602438:A_G	NRP2	OID00288_OID21081	rs12995151	2	62602438	O60462	Trans	AC016894.1|SNORA70B|RP11-355B11.2|XPO1|AC016727.1|RP11-355B11.1|AC016727.3|RNU6-1145P|AC108039.1|RPS24P7|AC108039.3|FAM161A|RP11-681L4.1|CCT4|AC107081.5|COMMD1|AC018462.2|AC018462.3|RP11-270B14.1|B3GNT2|MIR5192|RN7SL51P|snoU13|RP11-642D6.1|AC093159.1|RN7SL18P|TMEM17|AC107083.1|AC092155.1|PSAT1P2|RSL24D1P2|AC092155.4|EHBP1|Y_RNA|AC007098.1|RP11-443F16.1|AC009501.4|OTX1|RP11-511I11.2|RP11-511I11.1|…					TMEM17	0.515	0.515	1	2508
3:132181820:G_T	NRP2	OID00288_OID21081	rs77682405	3	132181820	O60462	Trans	SNORA58|RP11-517B11.4|RP11-517B11.2|CPNE4|RP11-517B11.6|MIR5704|RP11-64K7.1|RPL7P16|snoU13|ACPP|RP11-65E22.2|NIP7P2|DNAJC13|ACAD11|NPHP3|ACKR4|HSPA8P19|UBA5|NPHP3-AS1|RP11-79L21.1|RP11-469L4.1|TMEM108|RP11-402L6.1|RP11-503I22.2|BFSP2-AS1					DNAJC13	2.105	2.105	1	1099
3:132217957:G_T	NRP2	OID00288_OID21081	rs78526588	3	132217957	O60462	Trans	RP11-517B11.4|RP11-517B11.2|CPNE4|RP11-517B11.6|MIR5704|RP11-64K7.1|RPL7P16|snoU13|ACPP|RP11-65E22.2|NIP7P2|DNAJC13|ACAD11|NPHP3|ACKR4|HSPA8P19|UBA5|NPHP3-AS1|RP11-79L21.1|RP11-469L4.1|TMEM108|RP11-402L6.1|BFSP2|RP11-503I22.2|BFSP2-AS1|RP11-91K8.4					DNAJC13	2.1	2.1	1	6175
3:52551284:G_T	NRP2	OID00288_OID21081	rs67409736	3	52551284	O60462	Trans	RAD54L2|RNU6ATAC29P|TEX264|RNA5SP132|GRM2|IQCF6|RP11-314A5.3|IQCF3|IQCF2|RN7SL504P|IQCF5-AS1|IQCF5|IQCF1|RRP9|PARP3|GPR62|PCBP4|RP11-155D18.14|RP11-155D18.12|ABHD14B|ABHD14A|ABHD14A-ACY1|ACY1|RPL29|DUSP7|LINC00696|POC1A|ALDOAP1|ALAS1|TLR9|TLR9|TWF2|RP5-1157M23.2|PPM1M|WDR82|MIRLET7G|GLYCTK|GLYCTK-AS1|MIR135A1|DNAH1|RP11-168J18.6|BAP1|PHF7|SEMA3G|TNNC1|NISCH|STAB1|NT5DC2|SMIM4|PBRM1|RNU6-856P|RNU6…		SEMA3G		PRKCD|RPL29|TLR9|DUSP7	NT5DC2|STAB1	1.795	1.795|1.675	2	84
3:46472651:C_T	NRP2	OID00288_OID21081	rs4453882	3	46472651	O60462	Trans	LARS2-AS1|LIMD1|AC099539.1|LIMD1-AS1|SACM1L|RN7SL145P|SLC6A20|LZTFL1|RP11-852E15.1|CCR9|Y_RNA|FYCO1|CXCR6|XCR1|NRBF2P2|FLT1P1|CCR3|CCR1|UQCRC2P1|CCR2|RP11-24F11.2|CCR5|CCRL2|LTF|RTP3|LRRC2|AC104304.2|LUZPP1|TDGF1|AC104304.1|SNORD77|ALS2CL|TMIE|PRSS50|PRSS46|PRSS45|RP11-427P5.2|PRSS44|PRSS42|MYL3|PTH1R|AC109583.1|CCDC12|NBEAL2|NRADDP|SETD2|snoU13|KIF9-AS1|KIF9|snoU13|KLHL18|RP11-708J19.1|PTPN23					CCRL2|LTF|CCR2|CCR5	0.993	0.993|0.868|0.848|0.847	4	1077
3:46450070:A_T	NRP2	OID00288_OID21081	rs3204849	3	46450070	O60462	Trans	LARS2-AS1|LIMD1|AC099539.1|LIMD1-AS1|SACM1L|RN7SL145P|SLC6A20|LZTFL1|RP11-852E15.1|CCR9|Y_RNA|FYCO1|CXCR6|XCR1|NRBF2P2|FLT1P1|CCR3|CCR1|UQCRC2P1|CCR2|RP11-24F11.2|CCR5|CCRL2|LTF|RTP3|LRRC2|AC104304.2|LUZPP1|TDGF1|AC104304.1|SNORD77|ALS2CL|TMIE|PRSS50|PRSS46|PRSS45|RP11-427P5.2|PRSS44|PRSS42|MYL3|PTH1R|AC109583.1|CCDC12|NBEAL2|NRADDP|SETD2|snoU13|KIF9-AS1|KIF9|snoU13|KLHL18|RP11-708J19.1					CCRL2	1.243	1.243	1	5815
3:58462070:C_T	NRP2	OID00288_OID21081	rs9874092	3	58462070	O60462	Trans	Y_RNA|RNU6-1181P|RNF7P1|RP11-229A12.2|RNU6-108P|RNU6-483P|PDE12|ARF4|RP11-755B10.4|RNU6ATAC26P|DENND6A|RP11-755B10.2|RP11-755B10.3|Y_RNA|SLMAP|RP11-332H21.2|PPIAP16|FLNB|FLNB-AS1|DNASE1L3|ABHD6|RPP14|RPP14|RP11-80H18.4|PXK|PDHB|RP11-802O23.3|RP11-359I18.5|KCTD6|ACOX2|RP11-359I18.1|FAM107A|RP11-475O23.2|RP11-475O23.3|FAM3D|C3orf67|RP11-147N17.1|CTD-2185K10.1|RP11-285B24.1					PXK	1.197	1.197	1	291
3:58413518:G_T	NRP2	OID00288_OID21081	rs1126722	3	58413518	O60462	Trans	snoU13|Y_RNA|RNU6-1181P|RNF7P1|RP11-229A12.2|RNU6-108P|RNU6-483P|PDE12|ARF4|RP11-755B10.4|RNU6ATAC26P|DENND6A|RP11-755B10.2|RP11-755B10.3|Y_RNA|SLMAP|RP11-332H21.2|PPIAP16|FLNB|FLNB-AS1|DNASE1L3|ABHD6|RPP14|RPP14|RP11-80H18.4|PXK|PDHB|RP11-802O23.3|RP11-359I18.5|KCTD6|ACOX2|RP11-359I18.1|FAM107A|RP11-475O23.2|RP11-475O23.3|FAM3D|C3orf67|RP11-147N17.1|CTD-2185K10.1|RP11-285B24.1					PXK|PDHB	1.276	1.276|1.092	2	1039
4:103198082:A_G	NRP2	OID00288_OID21081	rs13135092	4	103198082	O60462	Trans	MIR1255A|AP001816.1|BANK1|RNU6-462P|MTND5P5|RP11-498M5.2|SLC39A8|RN7SL728P|RP11-499E18.1|AF213884.1|AF213884.2|NFKB1|AF213884.3|MANBA|AF224669.3|LRRC37A15P|KRT8P46|RP11-10L12.1|RP11-10L12.2|UBE2D3|RP11-10L12.4|RNU7-151P|snoU13|CISD2|SLC9B1|PABPC1P7|ACTR3BP4|SLC9B2|BDH2|CENPE					SLC39A8	0.993	0.993	1	2581
5:39435433:A_G	NRP2	OID00288_OID21081	rs73080552	5	39435433	O60462	Trans	CTD-2263F21.1|LIFR|LIFR-AS1|MIR3650|CTD-2196P11.2|RP11-122C5.1|CTD-2127H9.1|RP11-122C5.2|RP11-122C5.3|OSMR|RICTOR|AIG1P1|FYB|AC008964.1|GOLGA5P1|C9|DAB2|CTD-2078B5.2|CCDC11P1|INTS6P1|GCSHP1|LINC00603|KRT18P56|LINC00604|RNU1-150P|AC108105.1				RICTOR	DAB2	1.421	1.421	1	9150
6:31243410:G_T	NRP2	OID00288_OID21081	rs3132484	6	31243410	O60462	Trans	HCG18|TRIM39|TRIM39-RPP21|RPP21|HLA-N|HCG19P|UBQLN1P1|MICC|TMPOP1|SUCLA2P1|RANP1|HLA-E|XXbac-BPG249D20.9|GNL1|PRR3|ABCF1|MIR877|PPP1R10|AL662800.1|MRPS18B|ATAT1|PTMAP1|C6orf136|AL662800.2|DHX16|PPP1R18|NRM|RPL7P4|MDC1|MDC1-AS1|TUBB|XXbac-BPG252P9.9|FLOT1|Y_RNA|XXbac-BPG252P9.10|IER3|RN7SL353P|HCG20|LINC00243|XXbac-BPG27H4.8|RN7SKP186|DDR1-AS1|DDR1|MIR4640|RN7SL175P|GTF2H4|VARS2|SFTA2|Y_RNA|DPCR1|…				CSNK2B|ATP6V1G2	HLA-C	NA	NA	NA	0
7:150249440:C_T	NRP2	OID00288_OID21081	rs12535647	7	150249440	O60462	Trans	KRBA1|ZNF467|SSPO|ZNF862|RP4-751H13.7|ATP6V0E2-AS1|ATP6V0E2|RP11-445N20.3|RP11-728K20.3|RP11-728K20.1|RP11-728K20.2|RP11-545G3.1|ACTR3C|LRRC61|ZBED6CL|RARRES2|RP4-584D14.7|RP4-584D14.5|REPIN1|ZNF775|RP4-584D14.6|LINC00996|GIMAP8|RP11-511P7.4|STRADBP1|GIMAP7|ALDH7A1P3|GIMAP4|RP11-632K21.7|RP11-632K21.3|GIMAP6|RP11-632K21.6|GIMAP2|GIMAP1|GIMAP5|RP5-1051J4.6|RP5-1051J4.4|TMEM176B|TMEM176A|AOC1|KCNH2…				NOS3|CDK5|ATP6V0E2	GIMAP7|GIMAP6|GIMAP4	0.941	0.941|0.853|0.838	3	2228
7:18003670:C_T	NRP2	OID00288_OID21081	rs11766489	7	18003670	O60462	Trans	AC098592.8|AC003075.4|AHR|SNORA63|AC019117.1|AC019117.2|AC017060.1|AC006482.1|SNX13|RNMTL1P2|AC080080.1|PRPS1L1|MIR1302-6|AC091697.1|AC010082.2|RN7SKP266|AC004744.3|NPM1P13					SNX13	1.321	1.321	1	175
8:11098337:C_T	NRP2	OID00288_OID21081	rs2736362	8	11098337	O60462	Trans	RP11-212F11.1|RP11-981G7.1|RP11-981G7.2|RNU6-729P|RP11-981G7.3|PRSS51|RP11-981G7.6|PRSS55|RP1L1|MIR4286|C8orf74|RNA5SP252|SOX7|SOX7|CTD-2135J3.3|PINX1|SNORD112|RP11-177H2.2|XKR6|MIR598|AF131215.6|AF131215.9|AF131215.2|AF131215.3|AF131215.5|AF131215.4|AF131215.1|AF131215.8|LINC00529|RPL19P13|CTC-493P15.2|MTMR9|AF131216.6|SLC35G5|TDH|AF131216.5|C8orf12|RN7SL293P|RNU6-1084P|FAM167A|BLK|RP11-148O21.6…					FAM167A	0.707	0.707	1	5411
19:14800957:C_T	GDNF	OID00291_OID20861	rs4808305	19	14800957	P39905	Trans	CCDC130|MRI1|CTB-5E10.3|C19orf53|AC008686.1|ZSWIM4|CTD-3252C9.2|RN7SL619P|MIR24-2|MIR27A|MIR23A|NANOS3|MIR181C|MIR181D|C19orf57|CC2D1A|PODNL1|DCAF15|RFX1|RLN3|CTB-55O6.4|IL27RA|PALM3|EEF1DP1|hsa-mir-1199|C19orf67|SAMD1|PRKACA|CTB-55O6.10|ASF1B|CTB-55O6.12|LPHN1|RN7SL231P|CTD-2189E23.1|CTD-2189E23.2|CTC-548K16.2|CTC-548K16.1|CD97|CTC-548K16.5|DDX39A|PKN1|CTC-548K16.6|PTGER1|GIPC1|SNRPGP15|DNAJB1|T…			PRKACA|PTGER1|PKN1	PRKACA|RASAL3|DNAJB1	ZNF333	1.769	1.769	1	6901
16:20367130:A_G	VWC2	OID00293_OID20936	rs7203642	16	20367130	Q2TAL6	Trans	CTA-363E6.5|CTA-363E6.6|RNU4-46P|CTA-363E6.7|AC002550.5|CTD-2380F24.1|CTC-496I23.1|AC134300.1|RP11-204E4.3|SNRPEP3|RP11-429K17.1|CTD-2194A8.2|RP11-143N13.2|RP11-143N13.1|AC004381.7|RNU6-944P|CTC-508F8.1|AF001550.7|CRYM-AS1|CTD-2547E10.3|TMC5|GDE1|CCP110|C16orf62|KNOP1|IQCK|GPRC5B|GPR139|GP2|UMOD|PDILT|ACSM5|ACSM2A|AC137056.1|ACSM2B|ACSM3|ACSM1|THUMPD1|ERI2|AC004381.6|DCUN1D3|LYRM1|DNAH3|TMEM159|Z…					UMOD	1.041	1.041	1	2453
1:179526214:C_T	VWC2	OID00293_OID20936	rs61747728	1	179526214	Q2TAL6	Trans	RALGPS2|ANGPTL1|FAM20B|TOR3A|ABL2|SOAT1|AXDND1|AL160286.1|NPHS2|TDRD5|FAM163A|TOR1AIP2|TOR1AIP1|CEP350|QSOX1|LHX4|ACBD6					NPHS2|TDRD5|AXDND1	0.872	0.872|0.817|0.79	3	3575
3:53171350:C_T	VWC2	OID00293_OID20936	rs543980910	3	53171350	Q2TAL6	Trans	ALDOAP1|ALAS1|TLR9|TLR9|TWF2|RP5-1157M23.2|PPM1M|WDR82|MIRLET7G|GLYCTK|GLYCTK-AS1|MIR135A1|DNAH1|RP11-168J18.6|BAP1|PHF7|SEMA3G|TNNC1|NISCH|STAB1|NT5DC2|SMIM4|PBRM1|RNU6-856P|RNU6ATAC16P|GNL3|SNORD19B|SNORD19|SNORD19B|SNORD19|SNORD69|GLT8D1|SPCS1|NEK4|RP5-966M1.5|RP5-966M1.4|ITIH1|ITIH3|ITIH4|RP5-966M1.6|ITIH4-AS1|MUSTN1|TMEM110-MUSTN1|TMEM110|SFMBT1|RP11-894J14.5|AC096887.1|SERBP1P3|RFT1|PRKCD|A…					ITIH4	1.18	1.18	1	7260
3:52848207:C_T	VWC2	OID00293_OID20936	rs77347777	3	52848207	Q2TAL6	Trans	RP11-314A5.3|IQCF3|IQCF2|RN7SL504P|IQCF5-AS1|IQCF5|IQCF1|RRP9|PARP3|GPR62|PCBP4|RP11-155D18.14|RP11-155D18.12|ABHD14B|ABHD14A|ABHD14A-ACY1|ACY1|RPL29|DUSP7|LINC00696|POC1A|ALDOAP1|ALAS1|TLR9|TLR9|TWF2|RP5-1157M23.2|PPM1M|WDR82|MIRLET7G|GLYCTK|GLYCTK-AS1|MIR135A1|DNAH1|RP11-168J18.6|BAP1|PHF7|SEMA3G|TNNC1|NISCH|STAB1|NT5DC2|SMIM4|PBRM1|RNU6-856P|RNU6ATAC16P|GNL3|SNORD19B|SNORD19|SNORD19B|SNORD19|S…					ITIH4	1.532	1.532	1	9732
3:52228075:A_G	VWC2	OID00293_OID20936	rs111672130	3	52228075	Q2TAL6	Trans	MANF|RBM15B|VPRBP|RP11-89F17.5|RAD54L2|RNU6ATAC29P|TEX264|RNA5SP132|GRM2|IQCF6|RP11-314A5.3|IQCF3|IQCF2|RN7SL504P|IQCF5-AS1|IQCF5|IQCF1|RRP9|PARP3|GPR62|PCBP4|RP11-155D18.14|RP11-155D18.12|ABHD14B|ABHD14A|ABHD14A-ACY1|ACY1|RPL29|DUSP7|LINC00696|POC1A|ALDOAP1|ALAS1|TLR9|TLR9|TWF2|RP5-1157M23.2|PPM1M|WDR82|MIRLET7G|GLYCTK|GLYCTK-AS1|MIR135A1|DNAH1|RP11-168J18.6|BAP1|PHF7|SEMA3G|TNNC1|NISCH|STAB1|NT…					ALAS1	0.752	0.752	1	871
3:52893947:C_T	VWC2	OID00293_OID20936	rs191210760	3	52893947	Q2TAL6	Trans	IQCF2|RN7SL504P|IQCF5-AS1|IQCF5|IQCF1|RRP9|PARP3|GPR62|PCBP4|RP11-155D18.14|RP11-155D18.12|ABHD14B|ABHD14A|ABHD14A-ACY1|ACY1|RPL29|DUSP7|LINC00696|POC1A|ALDOAP1|ALAS1|TLR9|TLR9|TWF2|RP5-1157M23.2|PPM1M|WDR82|MIRLET7G|GLYCTK|GLYCTK-AS1|MIR135A1|DNAH1|RP11-168J18.6|BAP1|PHF7|SEMA3G|TNNC1|NISCH|STAB1|NT5DC2|SMIM4|PBRM1|RNU6-856P|RNU6ATAC16P|GNL3|SNORD19B|SNORD19|SNORD19B|SNORD19|SNORD69|GLT8D1|SPCS1…					ITIH4	1.512	1.512	1	4458
3:52870324:C_T	VWC2	OID00293_OID20936	rs4687662	3	52870324	Q2TAL6	Trans	IQCF2|RN7SL504P|IQCF5-AS1|IQCF5|IQCF1|RRP9|PARP3|GPR62|PCBP4|RP11-155D18.14|RP11-155D18.12|ABHD14B|ABHD14A|ABHD14A-ACY1|ACY1|RPL29|DUSP7|LINC00696|POC1A|ALDOAP1|ALAS1|TLR9|TLR9|TWF2|RP5-1157M23.2|PPM1M|WDR82|MIRLET7G|GLYCTK|GLYCTK-AS1|MIR135A1|DNAH1|RP11-168J18.6|BAP1|PHF7|SEMA3G|TNNC1|NISCH|STAB1|NT5DC2|SMIM4|PBRM1|RNU6-856P|RNU6ATAC16P|GNL3|SNORD19B|SNORD19|SNORD19B|SNORD19|SNORD69|GLT8D1|SPCS1…					ITIH4	1.649	1.649	1	6788
3:53115546:A_G	VWC2	OID00293_OID20936	rs6785768	3	53115546	Q2TAL6	Trans	ALDOAP1|ALAS1|TLR9|TLR9|TWF2|RP5-1157M23.2|PPM1M|WDR82|MIRLET7G|GLYCTK|GLYCTK-AS1|MIR135A1|DNAH1|RP11-168J18.6|BAP1|PHF7|SEMA3G|TNNC1|NISCH|STAB1|NT5DC2|SMIM4|PBRM1|RNU6-856P|RNU6ATAC16P|GNL3|SNORD19B|SNORD19|SNORD19B|SNORD19|SNORD69|GLT8D1|SPCS1|NEK4|RP5-966M1.5|RP5-966M1.4|ITIH1|ITIH3|ITIH4|RP5-966M1.6|ITIH4-AS1|MUSTN1|TMEM110-MUSTN1|TMEM110|SFMBT1|RP11-894J14.5|AC096887.1|SERBP1P3|RFT1|PRKCD|A…					ITIH4	1.203	1.203	1	8555
7:151413124:C_T	VWC2	OID00293_OID20936	rs6464165	7	151413124	Q2TAL6	Trans	GIMAP1|GIMAP5|RP5-1051J4.6|RP5-1051J4.4|TMEM176B|TMEM176A|AOC1|KCNH2|NOS3|ATG9B|ABCB8|RP11-148K1.10|ASIC3|CDK5|SLC4A2|RP11-148K1.12|FASTK|TMUB1|AGAP3|GBX1|ASB10|IQCA1P1|ABCF2|CHPF2|MIR671|SMARCD3|RP4-548D19.3|RP5-1070G24.2|NUB1|WDR86|WDR86-AS1|RP4-555L14.4|CRYGN|MIR3907|RN7SL76P|RHEB|ETF1P2|PRKAG2|RP13-452N2.1|PRKAG2-AS1|RNU6-604P|Y_RNA|RP11-796I2.1|GALNTL5|GALNT11|snoU13|RP5-981O7.2|YBX1P4|KMT2C…					PRKAG2	0.883	0.883	1	162
8:23728271:A_G	VWC2	OID00293_OID20936	rs6999484	8	23728271	Q2TAL6	Trans	RP11-87E22.2|RP11-87E22.1|RN7SL303P|RP11-875O11.1|RHOBTB2|TNFRSF10B|RP11-875O11.2|RP11-875O11.3|TNFRSF10C|TNFRSF10D|RP11-1149O23.2|TNFRSF10A|RP11-1149O23.1|RP11-1149O23.3|RP11-1149O23.4|CHMP7|R3HCC1|LOXL2|RP11-177H13.2|ENTPD4|CTC-756D1.2|CTC-756D1.1|CTC-756D1.3|SLC25A37|AC051642.1|FP15737|RNU4-71P|RP11-583M2.2|NKX3-1|NKX2-6|RP11-175E9.1|RP11-213G6.2|AC012119.1|RP11-175E9.2|SNORA67|STC1|RNU1-148P|…					STC1	0.738	0.738	1	2647
11:126234820:C_G	SIGLEC9	OID00294_OID21390	rs78689694	11	126234820	Q9Y336	Trans	FEZ1|AP000708.1|EI24|STT3A-AS1|RNU6-1156P|STT3A|CHEK1|RNU2-35P|ACRV1|PATE1|PATE2|PATE3|PATE4|RP11-680F20.10|HYLS1|PUS3|RP11-680F20.9|DDX25|RP11-680F20.11|RP11-680F20.5|RP11-680F20.4|RP11-680F20.6|CDON|RP11-680F20.12|NAP1L1P1|RP11-673E11.2|RP11-50B3.2|RP11-50B3.1|RPUSD4|RP11-50B3.4|FAM118B|RNU4-86P|RN7SL351P|SRPR|FOXRED1|RPL35AP26|snoU13|TIRAP|RP11-712L6.7|RP11-712L6.5|DCPS|ST3GAL4|KIRREL3|KIRREL3…				TIRAP	ST3GAL4	2.145	2.145	1	584
11:126227095:A_G	SIGLEC9	OID00294_OID21390	rs181897168	11	126227095	Q9Y336	Trans	FEZ1|AP000708.1|EI24|STT3A-AS1|RNU6-1156P|STT3A|CHEK1|RNU2-35P|ACRV1|PATE1|PATE2|PATE3|PATE4|RP11-680F20.10|HYLS1|PUS3|RP11-680F20.9|DDX25|RP11-680F20.11|RP11-680F20.5|RP11-680F20.4|RP11-680F20.6|CDON|RP11-680F20.12|NAP1L1P1|RP11-673E11.2|RP11-50B3.2|RP11-50B3.1|RPUSD4|RP11-50B3.4|FAM118B|RNU4-86P|RN7SL351P|SRPR|FOXRED1|RPL35AP26|snoU13|TIRAP|RP11-712L6.7|RP11-712L6.5|DCPS|ST3GAL4|KIRREL3|KIRREL3…				TIRAP	ST3GAL4	2.004	2.004	1	4111
11:126231810:C_T	SIGLEC9	OID00294_OID21390	rs111299622	11	126231810	Q9Y336	Trans	FEZ1|AP000708.1|EI24|STT3A-AS1|RNU6-1156P|STT3A|CHEK1|RNU2-35P|ACRV1|PATE1|PATE2|PATE3|PATE4|RP11-680F20.10|HYLS1|PUS3|RP11-680F20.9|DDX25|RP11-680F20.11|RP11-680F20.5|RP11-680F20.4|RP11-680F20.6|CDON|RP11-680F20.12|NAP1L1P1|RP11-673E11.2|RP11-50B3.2|RP11-50B3.1|RPUSD4|RP11-50B3.4|FAM118B|RNU4-86P|RN7SL351P|SRPR|FOXRED1|RPL35AP26|snoU13|TIRAP|RP11-712L6.7|RP11-712L6.5|DCPS|ST3GAL4|KIRREL3|KIRREL3…				TIRAP	ST3GAL4	2.146	2.146	1	806
11:61588305:A_G	SIGLEC9	OID00294_OID21390	rs174564	11	61588305	Q9Y336	Trans	RP11-804A23.2|RP11-804A23.4|CCDC86|PTGDR2|ZP1|PRPF19|RP11-881M11.2|RP11-881M11.1|TMEM109|RP11-881M11.4|TMEM132A|SLC15A3|CD6|RNU6-933P|RP11-881M11.8|CD5|VPS37C|PGA3|PGA4|CTD-2331C18.5|PGA5|VWCE|DDB1|DAK|CYB561A3|TMEM138|TMEM216|CPSF7|RP11-286N22.8|SDHAF2|RN7SL23P|PPP1R32|RP11-286N22.10|MIR4488|LRRC10B|SYT7|RP11-794G24.1|RP11-855O10.2|RPLP0P2|RP11-855O10.3|DAGLA|RP11-467L20.10|MYRF|TMEM258|MIR611|F…				TMEM179B|FTH1|DAK	FADS1	2.383	2.383	1	165
12:111910219:A_G	SIGLEC9	OID00294_OID21390	rs10774625	12	111910219	Q9Y336	Trans						ATXN2|SH2B3	1.003	1.003|0.849	2	431
17:7069412:A_G	SIGLEC9	OID00294_OID21390	rs186021206	17	7069412	Q9Y336	Trans	CHD3|KCNAB3|RP11-1099M24.7|TRAPPC1|CNTROB|GUCY2D|ALOX15B|ALOX12B|AC129492.6|ALOXE3|HES7|PER1|RP11-599B13.6|VAMP2|AIPL1|FAM64A|PITPNM3|KIAA0753|TXNDC17|MED31|C17orf100|SLC13A5|XAF1|FBXO39|TEKT1|AC027763.2|ALOX12|RNASEK|AC040977.1|RNASEK-C17orf49|C17orf49|BCL6B|SLC16A13|SLC16A11|CLEC10A|ASGR2|ASGR1|DLG4|ACADVL|DVL2|PHF23|GABARAP|CTD-2545G14.7|CTDNEP1|RP1-4G17.5|ELP5|RP11-960B9.2|RNU6-1264P|BTF3P14|…				TP53|CD68|TRAPPC1|CLEC10A	ASGR1	1.29	1.29	1	4277
17:7080316:C_T	SIGLEC9	OID00294_OID21390	rs55714927	17	7080316	Q9Y336	Trans	CHD3|KCNAB3|RP11-1099M24.7|TRAPPC1|CNTROB|GUCY2D|ALOX15B|ALOX12B|AC129492.6|ALOXE3|HES7|PER1|RP11-599B13.6|VAMP2|TMEM107|AIPL1|FAM64A|PITPNM3|KIAA0753|TXNDC17|MED31|C17orf100|SLC13A5|XAF1|FBXO39|TEKT1|AC027763.2|ALOX12|RNASEK|AC040977.1|RNASEK-C17orf49|C17orf49|BCL6B|SLC16A13|SLC16A11|CLEC10A|ASGR2|ASGR1|DLG4|ACADVL|DVL2|PHF23|GABARAP|CTD-2545G14.7|CTDNEP1|RP1-4G17.5|ELP5|RP11-960B9.2|RNU6-1264P|…				TP53|CD68|TRAPPC1|CLEC10A	ASGR1	1.704	1.704	1	773
17:79220224:C_G	SIGLEC9	OID00294_OID21390	rs2725405	17	79220224	Q9Y336	Trans	RP11-1055B8.2|RP11-1055B8.3|AATK|RP11-1055B8.4|MIR4740|MIR3186|RP11-1055B8.8|AC139149.1|RP13-766D20.1|RP13-766D20.2|Y_RNA|AC139530.1|RP13-1032I1.7|RP11-498C9.2|RP11-498C9.3|RP11-498C9.15|RP11-498C9.16|RP11-498C9.12|MAFG-AS1|RP11-498C9.13|AC137723.5|RP11-498C9.17|RP13-650J16.1|snoU13|RP11-1376P16.2|RP11-1376P16.1|RP13-516M14.2|AC132872.1|AZI1|ENTHD2|C17orf89|SLC38A10|TMEM105|RP11-1055B8.6|RP11-105…			ACTG1	ACTG1|BAIAP2|ANAPC11|RNF213	C17orf89	1.733	1.733	1	5399
19:49201217:C_T	SIGLEC9	OID00294_OID21390	rs368565	19	49201217	Q9Y336	Trans	EHD2|GLTSCR2|SNORD23|CTD-2571L23.6|SEPW1|RPL23AP80|CTD-2571L23.9|TPRX1|CRX|TPRX2P|CTD-3098H1.2|SULT2A1|AC124853.1|BSPH1|ELSPBP1|CABP5|PLA2G4C|AC010458.1|CTD-2265M8.2|LIG1|CTC-453G23.5|CTC-453G23.4|C19orf68|ZNF114|CARD8|CTC-453G23.8|CTC-241F20.3|CTC-241F20.4|CCDC114|EMP3|TMEM143|SYNGR4|KDELR1|GRIN2D|GRWD1|KCNJ14|CTC-273B12.5|CTC-273B12.7|CTC-273B12.6|CYTH2|CTC-273B12.8|LMTK3|CTC-273B12.10|SULT2B1|…				IRF3|FTL	FUT2|IZUMO1|NTN5|MAMSTR|RASIP1	2.456	2.456|1.69|1.612|1.547|1.546	5	5472
1:221001142:A_C	SIGLEC9	OID00294_OID21390	rs61830291	1	221001142	Q9Y336	Trans	U3|snoU13|MIR215|MIR194-1|snoU13|RPS15AP12|SNORA36B|RP11-568G11.4|RP11-568G11.5|MORF4L1P1|AURKAPS1|XRCC6P3|RP11-302I18.1|RP11-302I18.3|RP11-410C4.5|RP11-410C4.1|RP11-410C4.2|SLMO2P1|RP11-410C4.4|RN7SL464P|HDAC1P2|RP11-322F10.2|RNU6ATAC35P|RP11-295M18.6|RP11-295M18.2|HLA-AS1|RP11-453O22.1|RP11-421L10.1|RP11-103C3.1|RP11-103C3.2|EPRS|BPNT1|IARS2|RAB3GAP2|AC096644.1|MARK1|C1orf115|MARC2|MARC1|HLX|DU…					HLX|MARC1|MARC2	0.595	0.595|0.595|0.595	3	8077
1:44366250:A_G	SIGLEC9	OID00294_OID21390	rs3791101	1	44366250	Q9Y336	Trans	CCDC24|WDR65|TMEM125|ERI3|C1orf210|TIE1|ST3GAL3|ARTN|IPO13|DPH2|ATP6V0B|B4GALT2				ATP6V0B	ST3GAL3	1.515	1.515	1	2378
1:1620009:A_T	SIGLEC9	OID00294_OID21390	rs71509485	1	1620009	Q9Y336	Trans	OR4F16|AL669831.1|AL645608.2|SAMD11|AL645608.1|NOC2L|KLHL17|PLEKHN1|C1orf170|HES4|ISG15|AGRN|RNF223|C1orf159|TTLL10|TNFRSF18|TNFRSF4|SDF4|B3GALT6|FAM132A|UBE2J2|SCNN1D|ACAP3|PUSL1|CPSF3L|GLTPD1|TAS1R3|DVL1|MXRA8|AURKAIP1|CCNL2|RP4-758J18.2|MRPL20|ANKRD65|TMEM88B|VWA1|ATAD3C|ATAD3B|ATAD3A|TMEM240|SSU72|AL645728.1|C1orf233|MIB2|MMP23B|CDK11B|SLC35E2B|CDK11A|SLC35E2|NADK|GNB1|CALML6|TMEM52|C1orf222|…				ATAD3B|ISG15|TNFRSF14|MIB2|UBE2J2	CDK11A|SLC35E2B|CDK11B	1.191	1.191|1.01|0.959	3	8835
22:44324727:C_G	SIGLEC9	OID00294_OID21390	rs738409	22	44324727	Q9Y336	Trans	AL022476.2|TTLL1|AL022237.3|BIK|MCAT|TSPO|TTLL12|SCUBE1|Z82214.3|Z82214.2|Z99756.1|RP4-754E20__A.5|MPPED1|EFCAB6-AS1|EFCAB6|RP3-388M5.8|HMGN2P9|RP3-388M5.9|SULT4A1|PNPLA5|Z97055.1|PNPLA3|SAMM50|RP4-796I17.5|PARVB|PARVG|KIAA1644|RP1-32I10.10|RP1-32I10.11|CTA-397C4.2|MRPS18CP6|LDOC1L|KRT18P23|LINC00207|LINC00229|ANP32BP2|PRR5|PRR5-ARHGAP8|ARHGAP8|RP1-127B20.4				PRR5	PNPLA3	1.179	1.179	1	6240
2:135014126:C_T	SIGLEC9	OID00294_OID21390	rs2460383	2	135014126	Q9Y336	Trans	AC010890.1|RNU6-579P|RN7SKP154|NCKAP5-IT1|AC011243.1|RN7SKP93|MGAT5|MIR3679|RNA5SP104|AC016906.1|TMEM163|AC013718.1|CCNT2-AS1|AC110620.2|AC110620.1|ACMSD|MIR5590|CCNT2|MAP3K19|RAB3GAP1|snoU13|SNORA40					MGAT5	0.881	0.881	1	2248
2:134893447:A_G	SIGLEC9	OID00294_OID21390	rs7601756	2	134893447	Q9Y336	Trans	AC010890.1|RNU6-579P|RN7SKP154|NCKAP5-IT1|AC011243.1|RN7SKP93|MGAT5|MIR3679|RNA5SP104|AC016906.1|TMEM163|AC013718.1|CCNT2-AS1|AC110620.2|AC110620.1|ACMSD|MIR5590|CCNT2|MAP3K19|snoU13					MGAT5	0.914	0.914	1	2285
2:62615124:G_T	SIGLEC9	OID00294_OID21390	rs72899532	2	62615124	Q9Y336	Trans	AC016894.1|SNORA70B|RP11-355B11.2|XPO1|AC016727.1|RP11-355B11.1|AC016727.3|RNU6-1145P|AC108039.1|RPS24P7|AC108039.3|FAM161A|RP11-681L4.1|CCT4|AC107081.5|COMMD1|AC018462.2|AC018462.3|RP11-270B14.1|B3GNT2|MIR5192|RN7SL51P|snoU13|RP11-642D6.1|AC093159.1|RN7SL18P|TMEM17|AC107083.1|AC092155.1|PSAT1P2|RSL24D1P2|AC092155.4|EHBP1|Y_RNA|AC007098.1|RP11-443F16.1|AC009501.4|OTX1|RP11-511I11.2|RP11-511I11.1|…					TMEM17	0.56	0.56	1	2508
2:62530980:C_T	SIGLEC9	OID00294_OID21390	rs11888817	2	62530980	Q9Y336	Trans	AC016894.1|SNORA70B|RP11-355B11.2|XPO1|AC016727.1|RP11-355B11.1|AC016727.3|RNU6-1145P|AC108039.1|RPS24P7|AC108039.3|FAM161A|RP11-681L4.1|CCT4|AC107081.5|COMMD1|AC018462.2|AC018462.3|RP11-270B14.1|B3GNT2|MIR5192|RN7SL51P|snoU13|RP11-642D6.1|AC093159.1|RN7SL18P|TMEM17|AC107083.1|AC092155.1|PSAT1P2|RSL24D1P2|AC092155.4|EHBP1|Y_RNA|AC007098.1|RP11-443F16.1|AC009501.4|OTX1|RP11-511I11.2|RP11-511I11.1|…					B3GNT2	0.583	0.583	1	797
3:170674678:A_G	SIGLEC9	OID00294_OID21390	rs6808595	3	170674678	Q9Y336	Trans	SEC62|SEC62-AS1|GPR160|RNU4-38P|RP11-379K17.9|PHC3|RP11-379K17.12|RNU6-315P|PRKCI|Y_RNA|RP11-543D10.2|SKIL|RP11-469J4.3|CLDN11|SLC7A14|KRT8P13|RP11-373E16.1|RP11-373E16.3|RP11-373E16.4|RNY5P3|RPL22L1|EIF5A2|KLF7P1|RNU1-70P|SLC2A2|TNIK|MIR569|Y_RNA|RP11-185E8.1|RNU6-348P|RP11-263C16.2|PLD1|snoU13|PP13439|TMEM212|TMEM212-AS1|TMEM212-IT1				PLD1	SLC2A2	0.852	0.852	1	7625
3:170755021:C_T	SIGLEC9	OID00294_OID21390	rs190648156	3	170755021	Q9Y336	Trans	GPR160|RNU4-38P|RP11-379K17.9|PHC3|RP11-379K17.12|RNU6-315P|PRKCI|Y_RNA|RP11-543D10.2|SKIL|RP11-469J4.3|CLDN11|SLC7A14|KRT8P13|RP11-373E16.1|RP11-373E16.3|RP11-373E16.4|RNY5P3|RPL22L1|EIF5A2|KLF7P1|RNU1-70P|SLC2A2|TNIK|MIR569|Y_RNA|RP11-185E8.1|RNU6-348P|RP11-263C16.2|PLD1|snoU13|PP13439|TMEM212|TMEM212-AS1|TMEM212-IT1				PLD1	SLC2A2|EIF5A2	0.853	0.853|0.714	2	4439
3:186647763:A_C	SIGLEC9	OID00294_OID21390	rs28366036	3	186647763	Q9Y336	Trans	RP11-443P15.2|RN7SL637P|ETV5|ETV5-AS1|DGKG|RP11-78H24.1|RP11-48F14.1|RP11-48F14.2|CRYGS|TBCCD1|DNAJB11|AHSG|FETUB|RP11-134F2.2|HRG|RP11-795A2.2|RP11-795A2.3|RP11-573D15.8|KNG1|PSMD10P2|RNU6-1105P|RP11-573D15.6|RP11-573D15.9|EIF4A2|SNORD2|SNORA63|SNORA81|SNORA63|SNORA4|RFC4|RP11-573D15.3|RP11-573D15.2|RP11-573D15.1|ADIPOQ|ADIPOQ-AS1|RPS20P14|RP11-42D20.1|ST6GAL1|AC007690.1|RPL39L|RP11-208N14.4|RTP…				MASP1|AHSG	ST6GAL1	1.266	1.266	1	4695
3:186587417:C_T	SIGLEC9	OID00294_OID21390	rs9860747	3	186587417	Q9Y336	Trans	TRA2B|RP11-443P15.2|RN7SL637P|ETV5|ETV5-AS1|DGKG|RP11-78H24.1|RP11-48F14.1|RP11-48F14.2|CRYGS|TBCCD1|DNAJB11|AHSG|FETUB|RP11-134F2.2|HRG|RP11-795A2.2|RP11-795A2.3|RP11-573D15.8|KNG1|PSMD10P2|RNU6-1105P|RP11-573D15.6|RP11-573D15.9|EIF4A2|SNORD2|SNORA63|SNORA81|SNORA63|SNORA4|RFC4|RP11-573D15.3|RP11-573D15.2|RP11-573D15.1|ADIPOQ|ADIPOQ-AS1|RPS20P14|RP11-42D20.1|ST6GAL1|AC007690.1|RPL39L|RP11-208N14…				MASP1|AHSG	ST6GAL1	0.827	0.827	1	10591
3:186780692:A_G	SIGLEC9	OID00294_OID21390	rs58445667	3	186780692	Q9Y336	Trans	ETV5-AS1|DGKG|RP11-78H24.1|RP11-48F14.1|RP11-48F14.2|CRYGS|TBCCD1|DNAJB11|AHSG|FETUB|RP11-134F2.2|HRG|RP11-795A2.2|RP11-795A2.3|RP11-573D15.8|KNG1|PSMD10P2|RNU6-1105P|RP11-573D15.6|RP11-573D15.9|EIF4A2|SNORD2|SNORA63|SNORA81|SNORA63|SNORA4|RFC4|RP11-573D15.3|RP11-573D15.2|RP11-573D15.1|ADIPOQ|ADIPOQ-AS1|RPS20P14|RP11-42D20.1|ST6GAL1|AC007690.1|RPL39L|RP11-208N14.4|RTP1|MASP1|RTP4|snoU13|RP11-567G…				MASP1|AHSG	ST6GAL1	1.317	1.317	1	3728
3:98416900:G_T	SIGLEC9	OID00294_OID21390	rs10935473	3	98416900	Q9Y336	Trans	RP11-389G6.3|ARL6|CRYBG3|CRYBG3|MINA|GABRR3|OR5BM1P|OR5AC1|OR5AC2|RP11-343D2.11|OR5AC4P|POU5F1P7|OR5H1|OR5H14|OR5H15|OR5H5P|OR5H3P|OR5H4P|RP11-325B23.2|OR5H7P|OR5H6|OR5H2|OR5H8P|OR5K4|OR5K3|UBFD1P1|OR5K1|OR5K2|CLDND1|CPOX|RP11-227H4.5|RPL38P4|GPR15|RP11-227H4.1|AC021660.1|WWP1P1|ST3GAL6-AS1|ST3GAL6|PDLIM1P4|DCBLD2|RNU6-26P|CTD-2021J15.1|RNU6-1263P|LINC00973|ACTG1P13|RP11-121C1.1|AC078828.1|RP11-7…					ST3GAL6	1.093	1.093	1	466
3:98491457:C_T	SIGLEC9	OID00294_OID21390	rs41267851	3	98491457	Q9Y336	Trans	CRYBG3|CRYBG3|MINA|GABRR3|OR5BM1P|OR5AC1|OR5AC2|RP11-343D2.11|OR5AC4P|POU5F1P7|OR5H1|OR5H14|OR5H15|OR5H5P|OR5H3P|OR5H4P|RP11-325B23.2|OR5H7P|OR5H6|OR5H2|OR5H8P|OR5K4|OR5K3|UBFD1P1|OR5K1|OR5K2|CLDND1|CPOX|RP11-227H4.5|RPL38P4|GPR15|RP11-227H4.1|AC021660.1|WWP1P1|ST3GAL6-AS1|ST3GAL6|PDLIM1P4|DCBLD2|RNU6-26P|CTD-2021J15.1|RNU6-1263P|LINC00973|ACTG1P13|RP11-121C1.1|AC078828.1|RP11-779P15.1|RP11-779P1…					ST3GAL6	1.54	1.54	1	1988
3:98499881:A_G	SIGLEC9	OID00294_OID21390	rs828603	3	98499881	Q9Y336	Trans	CRYBG3|CRYBG3|MINA|GABRR3|OR5BM1P|OR5AC1|OR5AC2|RP11-343D2.11|OR5AC4P|POU5F1P7|OR5H1|OR5H14|OR5H15|OR5H5P|OR5H3P|OR5H4P|RP11-325B23.2|OR5H7P|OR5H6|OR5H2|OR5H8P|OR5K4|OR5K3|UBFD1P1|OR5K1|OR5K2|CLDND1|CPOX|RP11-227H4.5|RPL38P4|GPR15|RP11-227H4.1|AC021660.1|WWP1P1|ST3GAL6-AS1|ST3GAL6|PDLIM1P4|DCBLD2|RNU6-26P|CTD-2021J15.1|RNU6-1263P|LINC00973|ACTG1P13|RP11-121C1.1|AC078828.1|RP11-779P15.1|RP11-779P1…					ST3GAL6	1.538	1.538	1	6943
3:98507134:A_C	SIGLEC9	OID00294_OID21390	rs73136057	3	98507134	Q9Y336	Trans	CRYBG3|CRYBG3|MINA|GABRR3|OR5BM1P|OR5AC1|OR5AC2|RP11-343D2.11|OR5AC4P|POU5F1P7|OR5H1|OR5H14|OR5H15|OR5H5P|OR5H3P|OR5H4P|RP11-325B23.2|OR5H7P|OR5H6|OR5H2|OR5H8P|OR5K4|OR5K3|UBFD1P1|OR5K1|OR5K2|CLDND1|CPOX|RP11-227H4.5|RPL38P4|GPR15|RP11-227H4.1|AC021660.1|WWP1P1|ST3GAL6-AS1|ST3GAL6|PDLIM1P4|DCBLD2|RNU6-26P|CTD-2021J15.1|RNU6-1263P|LINC00973|ACTG1P13|RP11-121C1.1|AC078828.1|RP11-779P15.1|RP11-779P1…					ST3GAL6	1.548	1.548	1	4153
3:99071647:A_G	SIGLEC9	OID00294_OID21390	rs2470691	3	99071647	Q9Y336	Trans	OR5K4|OR5K3|UBFD1P1|OR5K1|OR5K2|CLDND1|CPOX|RP11-227H4.5|RPL38P4|GPR15|RP11-227H4.1|AC021660.1|WWP1P1|ST3GAL6-AS1|ST3GAL6|PDLIM1P4|DCBLD2|RNU6-26P|CTD-2021J15.1|RNU6-1263P|LINC00973|ACTG1P13|RP11-121C1.1|AC078828.1|RP11-779P15.1|RP11-779P15.2|RP11-201E8.1|COL8A1|AC055723.1|RP11-383I23.2|CMSS1|FILIP1L|MIR3921|RP11-15N24.4|TMEM30C|SNORD61|VTI1BP1|TBC1D23					CMSS1|DCBLD2|FILIP1L	0.433	0.433|0.433|0.433	3	5214
3:98411049:C_T	SIGLEC9	OID00294_OID21390	rs11914312	3	98411049	Q9Y336	Trans	RP11-389G6.3|ARL6|CRYBG3|CRYBG3|MINA|GABRR3|OR5BM1P|OR5AC1|OR5AC2|RP11-343D2.11|OR5AC4P|POU5F1P7|OR5H1|OR5H14|OR5H15|OR5H5P|OR5H3P|OR5H4P|RP11-325B23.2|OR5H7P|OR5H6|OR5H2|OR5H8P|OR5K4|OR5K3|UBFD1P1|OR5K1|OR5K2|CLDND1|CPOX|RP11-227H4.5|RPL38P4|GPR15|RP11-227H4.1|AC021660.1|WWP1P1|ST3GAL6-AS1|ST3GAL6|PDLIM1P4|DCBLD2|RNU6-26P|CTD-2021J15.1|RNU6-1263P|LINC00973|ACTG1P13|RP11-121C1.1|AC078828.1|RP11-7…					ST3GAL6	1.317	1.317	1	1892
3:98687420:G_T	SIGLEC9	OID00294_OID21390	rs9870940	3	98687420	Q9Y336	Trans	GABRR3|OR5BM1P|OR5AC1|OR5AC2|RP11-343D2.11|OR5AC4P|POU5F1P7|OR5H1|OR5H14|OR5H15|OR5H5P|OR5H3P|OR5H4P|RP11-325B23.2|OR5H7P|OR5H6|OR5H2|OR5H8P|OR5K4|OR5K3|UBFD1P1|OR5K1|OR5K2|CLDND1|CPOX|RP11-227H4.5|RPL38P4|GPR15|RP11-227H4.1|AC021660.1|WWP1P1|ST3GAL6-AS1|ST3GAL6|PDLIM1P4|DCBLD2|RNU6-26P|CTD-2021J15.1|RNU6-1263P|LINC00973|ACTG1P13|RP11-121C1.1|AC078828.1|RP11-779P15.1|RP11-779P15.2|RP11-201E8.1|CO…					ST3GAL6	1.152	1.152	1	930
6:32612213:A_C	SIGLEC9	OID00294_OID21390	rs9273067	6	32612213	Q9Y336	Trans	APOM|C6orf47|C6orf47-AS1|GPANK1|Y_RNA|CSNK2B|CSNK2B-LY6G5B-1181|LY6G5B|LY6G5C|ABHD16A|XXbac-BPG32J3.20|MIR4646|LY6G6F|MEGT1|LY6G6E|LY6G6D|C6orf25|LY6G6C|DDAH2|CLIC1|MSH5|MSH5-SAPCD1|RNU6-850P|SAPCD1|SAPCD1-AS1|VWA7|VARS|Y_RNA|LSM2|HSPA1L|HSPA1A|HSPA1B|C6orf48|SNORD48|SNORD52|NEU1|SLC44A4|EHMT2|EHMT2-AS1|C2|ZBTB12|CFB|CFB|NELFE|MIR1236|SKIV2L|DXO|STK19|C4A|C4A-AS1|CYP21A1P|AL645922.1|TNXA|STK19P|C…			AGER	AGER|C4A|C4B|C2|CFB|HSPA1B|HSPA1A|CSNK2B|NEU1|PSMB9|PSMB8|HLA-DPA1|HLA-DQA1|HLA-DRA|HLA-DQA2|HLA-DQB2|HLA-DPB1|HLA-DQB1|HLA-DRB5|HLA-DRB1|HLA-DMB|HLA-DMA|HLA-DOA|HLA-DOB|BTNL2|TAPBP|TAP1|TAP2	HLA-DQA1	NA	NA	NA	0
7:130125501:C_T	SIGLEC9	OID00294_OID21390	rs1990786	7	130125501	Q9Y336	Trans	SMKR1|RP11-448A19.1|NRF1|RNA5SP244|MIR182|MIR96|MIR183|RP11-738B7.1|UBE2H|RP11-306G20.1|Y_RNA|Y_RNA|AC073320.1|ZC3HC1|RNA5SP245|KLHDC10|RP11-775D22.2|TMEM209|RP11-775D22.3|SSMEM1|RP11-190G13.4|CPA2|CPA4|snoU13|snoU13|CPA5|CPA1|CEP41|RP11-2E11.5|RP11-2E11.10|MEST|hsa-mir-335|MIR335|COPG2|RP11-2E11.9|RNA5SP246|AC009274.6|TSGA13|KLF14|RP11-36B6.1|AC016831.5|AC016831.3|AC016831.6|AC016831.7|MIR29A|RP…				UBE2H	COPG2|MEST	1.857	1.857|1.576	2	172
8:55422440:C_T	SIGLEC9	OID00294_OID21390	rs10104003	8	55422440	Q9Y336	Trans	RP11-400K9.3|RP11-400K9.4|RP11-400K9.1|RP11-400K9.2|RP11-463C14.1|ATP6V1H|RGS20|RP11-1070A24.2|RP11-1070A24.1|RNU6-1331P|TCEA1|RP11-30L15.4|RP11-30L15.6|LYPLA1|TDGF1P5|MRPL15|RNU6ATAC32P|RP11-626A5.2|RP11-767C6.1|RNU105C|RN7SL250P|SOX17|RP11-53M11.4|RP11-53M11.2|RP11-53M11.3|RP1|RP11-56A10.1|RP11-550I15.1|RP11-386G21.1|RP11-386G21.2|SBF1P1				ATP6V1H	SOX17|RP1	0.6	0.6|0.571	2	82
8:9184231:A_G	SIGLEC9	OID00294_OID21390	rs4240624	8	9184231	Q9Y336	Trans	CTA-398F10.1|CTA-398F10.2|CTD-3023L14.3|CTD-3023L14.1|CTD-3023L14.2|RN7SL178P|AC087269.2|CLDN23|AC087269.1|RP11-211C9.1|MFHAS1|RNU6-682P|RP11-62H7.3|RP11-62H7.2|SNORA70|ERI1|MIR4660|U3|RNU7-55P|PPP1R3B|RP11-10A14.3|RP11-10A14.4|RP11-10A14.6|RP11-10A14.5|RP11-10A14.8|RP11-115J16.1|RP11-10A14.7|RNU6-1151P|RP11-115J16.3|RNU6-526P|RP11-115J16.2|RP11-375N15.1|RP11-375N15.2|TNKS|RP11-1081K18.1|MIR597|s…					ENSG00000253426|TNKS	0.473	0.473|0.472	2	3296
9:136149399:A_G	SIGLEC9	OID00294_OID21390	rs507666	9	136149399	Q9Y336	Trans	RNU5D-2P|RP11-295G24.5|RNU6-357P|MIR548AW|RP11-295G24.4|RP11-415H23.4|RNU7-21P|EEF1A1P5|CELP|snoU13|LCN1P1|ABO|RP11-430N14.4|Y_RNA|LCN1P2|Y_RNA|RP11-244N20.7|SNORD24|SNORD36B|SNORD36A|SNORD36C|LL09NC01-254D11.1|DBH-AS1|AL590710.1|LINC00094|RP11-374P20.4|RP11-349K21.1|LL09NC01-251B2.3|RNU6ATAC|LL09NC01-139C3.1|TTF1|C9orf171|BARHL1|DDX31|GTF3C4|AK8|C9orf9|TSC1|GFI1B|GTF3C5|CEL|RALGDS|GBGT1|OBP2B|SU…				SURF4|VAV2	SURF4	0.654	0.654	1	1307
9:139993536:C_T	SIGLEC9	OID00294_OID21390	rs7047669	9	139993536	Q9Y336	Trans	RP11-83N9.5|WI2-1959D15.1|MIR4673|RP11-413M3.4|MIR4674|RP11-611D20.2|U3|RP11-251M1.1|MIR126|AL590226.1|SNHG7|ATP6V1G1P3|RP11-216L13.19|RP11-216L13.18|CCDC183-AS1|NCLP1|MIR4292|MIR4479|RP11-229P13.2|RP11-229P13.25|RP11-229P13.19|RP11-229P13.20|RP11-229P13.15|RP11-229P13.22|RP11-229P13.23|SNORD62|snoU13|RP11-350O14.18|MIR3621|RP13-122B23.9|RP13-122B23.8|snoU13|AL365502.1|SETP5|RP11-188C12.2|MIR602|…				TRAF2|C8G|AGPAT2|TUBB4B|DPP7|CARD9|NPDC1|ANAPC2|FBXW5	MAN1B1|DPP7|UAP1L1|SAPCD2	1.02	1.02|0.942|0.85|0.837	4	3
9:33144809:C_T	SIGLEC9	OID00294_OID21390	rs3824458	9	33144809	Q9Y336	Trans	ACO1|DDX58|TOPORS|NDUFB6|GVQW1|TAF1L|TMEM215|APTX|DNAJA1|SMU1|B4GALT1|SPINK4|BAG1|CHMP5|NFX1|AQP7|AQP3|NOL6|ANKRD18B|TRBV20OR9-2|TRBV21OR9-2|TRBV23OR9-2|PRSS3|UBE2R2|UBAP2|DCAF12|RNA5SP281|SLC25A5P8|AL353671.2|AL353671.1|TOPORS-AS1|AL353671.3|AL353671.4|RP11-205M20.7|AL589642.1|RP11-555J4.4|RP11-555J4.3|RP11-555J4.2|RP11-462B18.1|AL157884.1|Y_RNA|RP11-462B18.3|RP11-462B18.2|RP11-562M8.4|ASS1P12|T…				B4GALT1|PRSS3|DDX58|UBE2R2	B4GALT1	1.236	1.236	1	91
9:33108246:G_T	SIGLEC9	OID00294_OID21390	rs4879664	9	33108246	Q9Y336	Trans	ACO1|DDX58|TOPORS|NDUFB6|GVQW1|TAF1L|TMEM215|APTX|DNAJA1|SMU1|B4GALT1|SPINK4|BAG1|CHMP5|NFX1|AQP7|AQP3|NOL6|ANKRD18B|TRBV20OR9-2|TRBV21OR9-2|TRBV23OR9-2|PRSS3|UBE2R2|UBAP2|RNA5SP281|SLC25A5P8|AL353671.2|AL353671.1|TOPORS-AS1|AL353671.3|AL353671.4|RP11-205M20.7|AL589642.1|RP11-555J4.4|RP11-555J4.3|RP11-555J4.2|RP11-462B18.1|AL157884.1|Y_RNA|RP11-462B18.3|RP11-462B18.2|RP11-562M8.4|ASS1P12|TCEA1P4|…				B4GALT1|PRSS3|DDX58|UBE2R2	B4GALT1	1.242	1.242	1	6965
11:126232337:C_T	CD300C	OID00295_OID21010	rs4055121	11	126232337	Q08708	Trans	FEZ1|AP000708.1|EI24|STT3A-AS1|RNU6-1156P|STT3A|CHEK1|RNU2-35P|ACRV1|PATE1|PATE2|PATE3|PATE4|RP11-680F20.10|HYLS1|PUS3|RP11-680F20.9|DDX25|RP11-680F20.11|RP11-680F20.5|RP11-680F20.4|RP11-680F20.6|CDON|RP11-680F20.12|NAP1L1P1|RP11-673E11.2|RP11-50B3.2|RP11-50B3.1|RPUSD4|RP11-50B3.4|FAM118B|RNU4-86P|RN7SL351P|SRPR|FOXRED1|RPL35AP26|snoU13|TIRAP|RP11-712L6.7|RP11-712L6.5|DCPS|ST3GAL4|KIRREL3|KIRREL3…				TIRAP	ST3GAL4	2.144	2.144	1	584
11:126227095:A_G	CD300C	OID00295_OID21010	rs181897168	11	126227095	Q08708	Trans	FEZ1|AP000708.1|EI24|STT3A-AS1|RNU6-1156P|STT3A|CHEK1|RNU2-35P|ACRV1|PATE1|PATE2|PATE3|PATE4|RP11-680F20.10|HYLS1|PUS3|RP11-680F20.9|DDX25|RP11-680F20.11|RP11-680F20.5|RP11-680F20.4|RP11-680F20.6|CDON|RP11-680F20.12|NAP1L1P1|RP11-673E11.2|RP11-50B3.2|RP11-50B3.1|RPUSD4|RP11-50B3.4|FAM118B|RNU4-86P|RN7SL351P|SRPR|FOXRED1|RPL35AP26|snoU13|TIRAP|RP11-712L6.7|RP11-712L6.5|DCPS|ST3GAL4|KIRREL3|KIRREL3…				TIRAP	ST3GAL4	2.002	2.002	1	4111
11:126204967:C_T	CD300C	OID00295_OID21010	rs240548	11	126204967	Q08708	Trans	FEZ1|AP000708.1|EI24|STT3A-AS1|RNU6-1156P|STT3A|CHEK1|RNU2-35P|ACRV1|PATE1|PATE2|PATE3|PATE4|RP11-680F20.10|HYLS1|PUS3|RP11-680F20.9|DDX25|RP11-680F20.11|RP11-680F20.5|RP11-680F20.4|RP11-680F20.6|CDON|RP11-680F20.12|NAP1L1P1|RP11-673E11.2|RP11-50B3.2|RP11-50B3.1|RPUSD4|RP11-50B3.4|FAM118B|RNU4-86P|RN7SL351P|SRPR|FOXRED1|RPL35AP26|snoU13|TIRAP|RP11-712L6.7|RP11-712L6.5|DCPS|ST3GAL4|KIRREL3|KIRREL3…				TIRAP	ST3GAL4	1.803	1.803	1	3761
11:60152584:A_G	CD300C	OID00295_OID21010	rs950802	11	60152584	Q08708	Trans	OR5BB1P|OR5A2|OR5A1|OR4D6|RP11-384C21.9|OR4D10|OR4D8P|RNU6-779P|OR4D11|OR4D9|OR4D7P|RNU7-58P|AP000442.4|OSBP|MIR3162|AP000442.1|PATL1|AP000640.2|RN7SKP192|OR10V1|STX3|OR10Y1P|OR10V3P|OR10V2P|AP000640.10|FABP5P7|MRPL16|GIF|TCN1|SRD5A3P1|OOSP1|RP11-736I10.1|OOSP2|MS4A3|RP11-736I10.2|MS4A2|AP001257.1|MS4A6A|MS4A4E|MS4A4A|MS4A6E|MS4A7|MS4A14|MS4A5|MS4A1|MS4A12|MS4A13|LINC00301|MS4A8|MS4A18|MS4A15|MS4…					MS4A14	2.577	2.577	1	4899
12:111910219:A_G	CD300C	OID00295_OID21010	rs10774625	12	111910219	Q08708	Trans						SH2B3	1.497	1.497	1	431
12:121203427:C_T	CD300C	OID00295_OID21010	rs551125	12	121203427	Q08708	Trans	GATC|SRSF9|DYNLL1|COQ5|RNF10|POP5|CABP1|MLEC|UNC119B|ACADS|SPPL3				DYNLL1	SPPL3	2.574	2.574	1	2257
12:89927177:A_G	CD300C	OID00295_OID21010	rs11105319	12	89927177	Q08708	Trans	RNU1-117P|RP11-13A1.1|RP11-13A1.2|RP11-13A1.3|RNU7-120P|MRPS6P4|DUSP6|RP11-1109F11.3|RP11-1109F11.5|POC1B|CENPCP1|GALNT4|POC1B-GALNT4|RP11-734K2.4|RP11-981P6.1|ATP2B1|AC068641.1|LINC00936|RNA5SP365|MRPL2P1|RNU6-148P|RP11-654D12.2|RP11-654D12.1|RP11-654D12.3|RP11-567C2.1|RP11-753N8.1					POC1B|GALNT4|POC1B-GALNT4	1.619	1.619|1.556|1.499	3	544
12:89914883:A_T	CD300C	OID00295_OID21010	rs71454159	12	89914883	Q08708	Trans	RNU1-117P|RP11-13A1.1|RP11-13A1.2|RP11-13A1.3|RNU7-120P|MRPS6P4|DUSP6|RP11-1109F11.3|RP11-1109F11.5|POC1B|CENPCP1|GALNT4|POC1B-GALNT4|RP11-734K2.4|RP11-981P6.1|ATP2B1|AC068641.1|LINC00936|RNA5SP365|MRPL2P1|RNU6-148P|RP11-654D12.2|RP11-654D12.1|RP11-654D12.3|RP11-567C2.1|RP11-753N8.1					GALNT4|POC1B-GALNT4|POC1B	1.803	1.803|1.746|1.741	3	382
12:89903654:A_C	CD300C	OID00295_OID21010	rs61378614	12	89903654	Q08708	Trans	RNU1-117P|RP11-13A1.1|RP11-13A1.2|RP11-13A1.3|RNU7-120P|MRPS6P4|DUSP6|RP11-1109F11.3|RP11-1109F11.5|POC1B|CENPCP1|GALNT4|POC1B-GALNT4|RP11-734K2.4|RP11-981P6.1|ATP2B1|AC068641.1|LINC00936|RNA5SP365|MRPL2P1|RNU6-148P|RP11-654D12.2|RP11-654D12.1|RP11-654D12.3|RP11-567C2.1|RP11-753N8.1					POC1B|GALNT4|POC1B-GALNT4	1.737	1.737|1.564|1.504	3	8013
12:89916781:G_T	CD300C	OID00295_OID21010	rs139995124	12	89916781	Q08708	Trans	RNU1-117P|RP11-13A1.1|RP11-13A1.2|RP11-13A1.3|RNU7-120P|MRPS6P4|DUSP6|RP11-1109F11.3|RP11-1109F11.5|POC1B|CENPCP1|GALNT4|POC1B-GALNT4|RP11-734K2.4|RP11-981P6.1|ATP2B1|AC068641.1|LINC00936|RNA5SP365|MRPL2P1|RNU6-148P|RP11-654D12.2|RP11-654D12.1|RP11-654D12.3|RP11-567C2.1|RP11-753N8.1					GALNT4|POC1B-GALNT4|POC1B	1.63	1.63|1.581|1.566	3	2906
17:38184580:C_T	CD300C	OID00295_OID21010	rs6503533	17	38184580	Q08708	Trans	RPL19|STAC2|FBXL20|MED1|CDK12|NEUROD2|PPP1R1B|STARD3|TCAP|PNMT|PGAP3|ERBB2|CTD-2206N4.1|CTD-2206N4.4|AC091178.1|RP5-906A24.2|RP11-690G19.4|RP11-690G19.3|AC005288.1|CTB-131K11.1|RNU6-981P|RNU6-233P|AC087491.2|MIR4728|RP11-94L15.2|KRT8P34|AC079199.2|RP11-387H17.4|RP11-387H17.6|SNORD124|AC068669.1|RNY4P8|CTD-2267D19.6|CTD-2267D19.2|CTD-2267D19.4|RNA5SP441|Y_RNA|RP11-58O9.1|RP5-1028K7.2|AC073508.1|AC…				PSMD3|FBXL20	MED24|PSMD3	1.653	1.653|1.379	2	278
17:7069412:A_G	CD300C	OID00295_OID21010	rs186021206	17	7069412	Q08708	Trans	CHD3|KCNAB3|RP11-1099M24.7|TRAPPC1|CNTROB|GUCY2D|ALOX15B|ALOX12B|AC129492.6|ALOXE3|HES7|PER1|RP11-599B13.6|VAMP2|AIPL1|FAM64A|PITPNM3|KIAA0753|TXNDC17|MED31|C17orf100|SLC13A5|XAF1|FBXO39|TEKT1|AC027763.2|ALOX12|RNASEK|AC040977.1|RNASEK-C17orf49|C17orf49|BCL6B|SLC16A13|SLC16A11|CLEC10A|ASGR2|ASGR1|DLG4|ACADVL|DVL2|PHF23|GABARAP|CTD-2545G14.7|CTDNEP1|RP1-4G17.5|ELP5|RP11-960B9.2|RNU6-1264P|BTF3P14|…					ASGR1	1.288	1.288	1	4277
17:7080316:C_T	CD300C	OID00295_OID21010	rs55714927	17	7080316	Q08708	Trans	CHD3|KCNAB3|RP11-1099M24.7|TRAPPC1|CNTROB|GUCY2D|ALOX15B|ALOX12B|AC129492.6|ALOXE3|HES7|PER1|RP11-599B13.6|VAMP2|TMEM107|AIPL1|FAM64A|PITPNM3|KIAA0753|TXNDC17|MED31|C17orf100|SLC13A5|XAF1|FBXO39|TEKT1|AC027763.2|ALOX12|RNASEK|AC040977.1|RNASEK-C17orf49|C17orf49|BCL6B|SLC16A13|SLC16A11|CLEC10A|ASGR2|ASGR1|DLG4|ACADVL|DVL2|PHF23|GABARAP|CTD-2545G14.7|CTDNEP1|RP1-4G17.5|ELP5|RP11-960B9.2|RNU6-1264P|…					ASGR1	1.705	1.705	1	773
17:79220224:C_G	CD300C	OID00295_OID21010	rs2725405	17	79220224	Q08708	Trans	RP11-1055B8.2|RP11-1055B8.3|AATK|RP11-1055B8.4|MIR4740|MIR3186|RP11-1055B8.8|AC139149.1|RP13-766D20.1|RP13-766D20.2|Y_RNA|AC139530.1|RP13-1032I1.7|RP11-498C9.2|RP11-498C9.3|RP11-498C9.15|RP11-498C9.16|RP11-498C9.12|MAFG-AS1|RP11-498C9.13|AC137723.5|RP11-498C9.17|RP13-650J16.1|snoU13|RP11-1376P16.2|RP11-1376P16.1|RP13-516M14.2|AC132872.1|AZI1|ENTHD2|C17orf89|SLC38A10|TMEM105|RP11-1055B8.6|RP11-105…				ANAPC11|RNF213	C17orf89	1.588	1.588	1	5399
1:179526214:C_T	CD300C	OID00295_OID21010	rs61747728	1	179526214	Q08708	Trans	RALGPS2|ANGPTL1|FAM20B|TOR3A|ABL2|SOAT1|AXDND1|AL160286.1|NPHS2|TDRD5|FAM163A|TOR1AIP2|TOR1AIP1|CEP350|QSOX1|LHX4|ACBD6					NPHS2|TDRD5|AXDND1	0.872	0.872|0.817|0.79	3	3575
2:62530980:C_T	CD300C	OID00295_OID21010	rs11888817	2	62530980	Q08708	Trans	AC016894.1|SNORA70B|RP11-355B11.2|XPO1|AC016727.1|RP11-355B11.1|AC016727.3|RNU6-1145P|AC108039.1|RPS24P7|AC108039.3|FAM161A|RP11-681L4.1|CCT4|AC107081.5|COMMD1|AC018462.2|AC018462.3|RP11-270B14.1|B3GNT2|MIR5192|RN7SL51P|snoU13|RP11-642D6.1|AC093159.1|RN7SL18P|TMEM17|AC107083.1|AC092155.1|PSAT1P2|RSL24D1P2|AC092155.4|EHBP1|Y_RNA|AC007098.1|RP11-443F16.1|AC009501.4|OTX1|RP11-511I11.2|RP11-511I11.1|…					B3GNT2	0.797	0.797	1	797
3:98504428:A_G	CD300C	OID00295_OID21010	rs13072410	3	98504428	Q08708	Trans	CRYBG3|CRYBG3|MINA|GABRR3|OR5BM1P|OR5AC1|OR5AC2|RP11-343D2.11|OR5AC4P|POU5F1P7|OR5H1|OR5H14|OR5H15|OR5H5P|OR5H3P|OR5H4P|RP11-325B23.2|OR5H7P|OR5H6|OR5H2|OR5H8P|OR5K4|OR5K3|UBFD1P1|OR5K1|OR5K2|CLDND1|CPOX|RP11-227H4.5|RPL38P4|GPR15|RP11-227H4.1|AC021660.1|WWP1P1|ST3GAL6-AS1|ST3GAL6|PDLIM1P4|DCBLD2|RNU6-26P|CTD-2021J15.1|RNU6-1263P|LINC00973|ACTG1P13|RP11-121C1.1|AC078828.1|RP11-779P15.1|RP11-779P1…					ST3GAL6|DCBLD2	1.282	1.282|1.172	2	1988
3:98500100:C_T	CD300C	OID00295_OID21010	rs9855175	3	98500100	Q08708	Trans	CRYBG3|CRYBG3|MINA|GABRR3|OR5BM1P|OR5AC1|OR5AC2|RP11-343D2.11|OR5AC4P|POU5F1P7|OR5H1|OR5H14|OR5H15|OR5H5P|OR5H3P|OR5H4P|RP11-325B23.2|OR5H7P|OR5H6|OR5H2|OR5H8P|OR5K4|OR5K3|UBFD1P1|OR5K1|OR5K2|CLDND1|CPOX|RP11-227H4.5|RPL38P4|GPR15|RP11-227H4.1|AC021660.1|WWP1P1|ST3GAL6-AS1|ST3GAL6|PDLIM1P4|DCBLD2|RNU6-26P|CTD-2021J15.1|RNU6-1263P|LINC00973|ACTG1P13|RP11-121C1.1|AC078828.1|RP11-779P15.1|RP11-779P1…					ST3GAL6|DCBLD2	1.282	1.282|1.16	2	370
3:98373108:A_G	CD300C	OID00295_OID21010	rs6440014	3	98373108	Q08708	Trans	RP11-389G6.3|ARL6|CRYBG3|CRYBG3|MINA|GABRR3|OR5BM1P|OR5AC1|OR5AC2|RP11-343D2.11|OR5AC4P|POU5F1P7|OR5H1|OR5H14|OR5H15|OR5H5P|OR5H3P|OR5H4P|RP11-325B23.2|OR5H7P|OR5H6|OR5H2|OR5H8P|OR5K4|OR5K3|UBFD1P1|OR5K1|OR5K2|CLDND1|CPOX|RP11-227H4.5|RPL38P4|GPR15|RP11-227H4.1|AC021660.1|WWP1P1|ST3GAL6-AS1|ST3GAL6|PDLIM1P4|DCBLD2|RNU6-26P|CTD-2021J15.1|RNU6-1263P|LINC00973|ACTG1P13|RP11-121C1.1|AC078828.1|RP11-7…					DCBLD2|ST3GAL6	0.79	0.79|0.768	2	5090
3:98662972:A_G	CD300C	OID00295_OID21010	rs79795371	3	98662972	Q08708	Trans	GABRR3|OR5BM1P|OR5AC1|OR5AC2|RP11-343D2.11|OR5AC4P|POU5F1P7|OR5H1|OR5H14|OR5H15|OR5H5P|OR5H3P|OR5H4P|RP11-325B23.2|OR5H7P|OR5H6|OR5H2|OR5H8P|OR5K4|OR5K3|UBFD1P1|OR5K1|OR5K2|CLDND1|CPOX|RP11-227H4.5|RPL38P4|GPR15|RP11-227H4.1|AC021660.1|WWP1P1|ST3GAL6-AS1|ST3GAL6|PDLIM1P4|DCBLD2|RNU6-26P|CTD-2021J15.1|RNU6-1263P|LINC00973|ACTG1P13|RP11-121C1.1|AC078828.1|RP11-779P15.1|RP11-779P15.2|RP11-201E8.1|CO…					DCBLD2|ST3GAL6	1.14	1.14|0.927	2	930
4:103198082:A_G	CD300C	OID00295_OID21010	rs13135092	4	103198082	Q08708	Trans	MIR1255A|AP001816.1|BANK1|RNU6-462P|MTND5P5|RP11-498M5.2|SLC39A8|RN7SL728P|RP11-499E18.1|AF213884.1|AF213884.2|NFKB1|AF213884.3|MANBA|AF224669.3|LRRC37A15P|KRT8P46|RP11-10L12.1|RP11-10L12.2|UBE2D3|RP11-10L12.4|RNU7-151P|snoU13|CISD2|SLC9B1|PABPC1P7|ACTR3BP4|SLC9B2|BDH2|CENPE				NFKB1|CENPE|UBE2D3	SLC39A8	0.993	0.993	1	2581
4:99783779:A_G	CD300C	OID00295_OID21010	rs2120377	4	99783779	Q08708	Trans	CRYZP2|RPL5P12|DUTP8|Y_RNA|RP11-323J4.1|RAP1GDS1|RP11-810D13.1|TSPAN5|RP11-724M22.1|RP11-1299A16.3|RP11-1299A16.1|BTF3P13|EIF4E|TBCAP3|RP11-571L19.7|AC019131.1|FAM177A1P1|RNU7-149P|NDUFS5P4|METAP1|MIR3684|ABT1P1|RP11-571L19.8|ADH5|RP11-696N14.1|ADH4|PCNAP1|ADH6|ADH1A|ADH1B|ADH1C|ADH7|RP11-696N14.3|C4orf17|TRMT10A|MTTP|RP11-766F14.1|RP11-766F14.2					EIF4E	0.597	0.597	1	4790
6:32652281:C_T	CD300C	OID00295_OID21010	rs2856694	6	32652281	Q08708	Trans	ABHD16A|XXbac-BPG32J3.20|MIR4646|LY6G6F|MEGT1|LY6G6E|LY6G6D|C6orf25|LY6G6C|DDAH2|CLIC1|MSH5|MSH5-SAPCD1|RNU6-850P|SAPCD1|SAPCD1-AS1|VWA7|VARS|Y_RNA|LSM2|HSPA1L|HSPA1A|HSPA1B|C6orf48|SNORD48|SNORD52|NEU1|SLC44A4|EHMT2|EHMT2-AS1|C2|ZBTB12|CFB|CFB|NELFE|MIR1236|SKIV2L|DXO|STK19|C4A|C4A-AS1|CYP21A1P|AL645922.1|TNXA|STK19P|C4B|C4B-AS1|CYP21A2|TNXB|RNA5SP206|ATF6B|FKBPL|PRRT1|PPT2|PPT2-EGFL8|EGFL8|AGPA…				HLA-DPA1|HLA-DQA1|HLA-DRA|HLA-DQA2|HLA-DQB2|HLA-DPB1|HLA-DQB1|HLA-DRB5|HLA-DRB1|PSMB9|PSMB8|HLA-DMB|HLA-DMA|HLA-DOA|HLA-DOB|BTNL2|TAPBP|TAP1|TAP2	HLA-DQA1|HLA-DQB1	NA	NA	NA	0
6:96007698:C_T	CD300C	OID00295_OID21010	rs13203302	6	96007698	Q08708	Trans	RP3-399J4.2|RP3-399J4.4|RP3-399J4.1|CYCSP17|MANEA-AS1|MANEA|RP11-374I15.1|KRT18P50|FUT9|RN7SL797P|UFL1-AS1|UFL1				UFL1	MANEA	2.109	2.109	1	1776
6:10535591:A_C	CD300C	OID00295_OID21010	rs509227	6	10535591	Q08708	Trans	OFCC1|RP3-486D24.1|RP11-339A7.1|RNU6ATAC21P|RP1-290I10.2|TFAP2A|TFAP2A-AS1|RP1-290I10.3|LINC00518|RP1-290I10.7|MIR5689|MRPL48P1|RP1-290I10.5|GCNT2|RP11-360O19.4|RP11-360O19.1|RP11-360O19.5|GCNT6|C6orf52|Y_RNA|PAK1IP1|TMEM14C|RP11-421M1.8|TMEM14B|RP11-637O19.3|SYCP2L|RNA5SP203|MAK|GCM2|RP11-637O19.2|ELOVL2|ELOVL2-AS1|snoU13|SMIM13|ERVFRD-1|RP4-761I2.5|RP3-510L9.1|NEDD9|RP11-716O23.1|RP11-716O23.2|…					GCNT2	1.506	1.506	1	7089
7:7236131:A_T	CD300C	OID00295_OID21010	rs143110592	7	7236131	Q08708	Trans	Y_RNA|FAM220A|RAC1|DAGLB|KDELR2|FLJ20306|AC072052.7|GRID2IP|ZDHHC4|AC079742.4|C7orf26|ZNF853|ZNF316|RP11-611L7.1|AC073343.13|AC073343.1|ZNF12|AC073343.2|PMS2CL|RSPH10B2|CCZ1B|OR7E39P|UNC93B2|OR7E136P|AC079804.2|OR7E59P|RP11-740N7.3|ALG1L5P|RP11-740N7.4|FAM86LP|AC079804.1|AC092104.2|MIR3683|AC092104.1|AC092104.3|AC092104.5|AC092104.4|RP11-397J20.1|Y_RNA|C1GALT1|RP4-733B9.1|AC005532.5|AC079448.1|CO…				RAC1	C1GALT1	1.1	1.1	1	3114
9:136137065:A_G	CD300C	OID00295_OID21010	rs687621	9	136137065	Q08708	Trans	RNU5D-2P|RP11-295G24.5|RNU6-357P|MIR548AW|RP11-295G24.4|RP11-415H23.4|RNU7-21P|EEF1A1P5|CELP|snoU13|LCN1P1|ABO|RP11-430N14.4|Y_RNA|LCN1P2|Y_RNA|RP11-244N20.7|SNORD24|SNORD36B|SNORD36A|SNORD36C|LL09NC01-254D11.1|DBH-AS1|AL590710.1|LINC00094|RP11-374P20.4|RP11-349K21.1|LL09NC01-251B2.3|RNU6ATAC|LL09NC01-139C3.1|TTF1|C9orf171|BARHL1|DDX31|GTF3C4|AK8|C9orf9|TSC1|GFI1B|GTF3C5|CEL|RALGDS|GBGT1|OBP2B|SU…					OBP2B|MED22|SURF1|SURF6|RPL7A|SURF2|SURF4|GBGT1|C9orf96|RALGDS	0.599	0.599|0.598|0.598|0.598|0.597|0.595|0.582|0.577|0.568|0.54	10	2662
12:7681181:G_T	EZR	OID00296_OID21017	rs7305678	12	7681181	P15311	Trans	RP5-940J5.6|SCARNA11|LPAR5|ACRBP|ING4|RP4-761J14.8|ZNF384|PIANP|RNU6-781P|RP4-761J14.9|COPS7A|RP4-761J14.10|MLF2|PTMS|LAG3|RN7SL380P|CD4|GPR162|LEPREL2|GNB3|CDCA3|USP5|TPI1|SPSB2|RPL13P5|LRRC23|DSTNP2|ENO2|ATN1|C12orf57|U47924.31|RNU7-1|PTPN6|EMG1|U47924.27|MIR200C|MIR141|U47924.29|PHB2|SCARNA12|LPCAT3|U47924.30|C1S|RP3-461F17.1|RP3-461F17.2|C1R|C1RL|C1RL-AS1|RNU6-485P|RBP5|RP11-273B20.1|CLSTN3|R…			LPAR5|PTPN6		CD163|CD163L1|APOBEC1	0.597	0.597|0.545|0.54	3	708
19:54759666:C_T	EZR	OID00296_OID21017	rs10405357	19	54759666	P15311	Trans	KIR3DL2|VN1R2|VN1R4|CTD-2245F17.9|FAM90A27P|BIRC8|FAM90A28P|VN1R6P|ZNF845|ZNF525|CTD-3141N22.1|ZNF765|RPL39P36|CTD-2224J9.7|ZNF761|TPM3P9|ZNF813|TPM3P6|CTD-2224J9.4|CTD-2224J9.8|ZNF331|CTB-167G5.5|CTB-167G5.6|CTB-167G5.3|RN7SL317P|DPRX|RNU6-698P|CTC-339O9.2|MIR512-1|MIR512-2|MIR1323|MIR498|MIR520E|MIR515-1|MIR519E|MIR520F|MIR515-2|MIR519C|MIR1283-1|MIR520A|MIR526B|MIR519B|MIR525|MIR523|MIR518F|MI…			PRKCG|PPP1R12C	RPS9	LILRB5	0.79	0.79	1	214
20:3705133:A_G	EZR	OID00296_OID21017	rs28823595	20	3705133	P15311	Trans	RPL19P1|CPXM1|TMEM239|TMEM239|C20orf141|PCED1A|VPS16|PTPRA|GNRH2|MRPS26|OXT|AVP|RN7SL555P|UBOX5-AS1|UBOX5|FASTKD5|LZTS3|DDRGK1|ITPA|SLC4A11|C20orf194|RN7SL839P|RNU6-1019P|UBE2V1P1|U3|AL117334.1|RP11-137F15.1|ATRN|SF3A3P1|AL109805.1|GFRA4|ADAM33|SIGLEC1|HSPA12B|C20orf27|SPEF1|CENPB|CDC25B|AP5S1|MAVS|RP11-119B16.2|PANK2|MIR103A2|RNF24|FTLP3|RPL21P2|RP11-352D3.2|SMOX|RP4-779E11.3|ADRA1D|RP11-307O10.…				PTPRA|PRNP|GFRA4	ADAM33	0.955	0.955	1	38
6:32601790:C_G	EZR	OID00296_OID21017	rs72848261	6	32601790	P15311	Trans	BAG6|APOM|C6orf47|C6orf47-AS1|GPANK1|Y_RNA|CSNK2B|CSNK2B-LY6G5B-1181|LY6G5B|LY6G5C|ABHD16A|XXbac-BPG32J3.20|MIR4646|LY6G6F|MEGT1|LY6G6E|LY6G6D|C6orf25|LY6G6C|DDAH2|CLIC1|MSH5|MSH5-SAPCD1|RNU6-850P|SAPCD1|SAPCD1-AS1|VWA7|VARS|Y_RNA|LSM2|HSPA1L|HSPA1A|HSPA1B|C6orf48|SNORD48|SNORD52|NEU1|SLC44A4|EHMT2|EHMT2-AS1|C2|ZBTB12|CFB|CFB|NELFE|MIR1236|SKIV2L|DXO|STK19|C4A|C4A-AS1|CYP21A1P|AL645922.1|TNXA|STK…			BAK1	CSNK2B|RPS18|PSMB9|PSMB8	HLA-DQB1	NA	NA	NA	0
9:95894964:A_G	EZR	OID00296_OID21017	rs12342201	9	95894964	P15311	Trans	LINC00475|snoU13|RP11-100G15.10|BEND3P2|RP11-62C3.6|SNORA84|RP11-62C3.8|MIR4670|RP11-19J3.5|RP11-476B13.2|ANKRD19P|RNU6-714P|EEF1DP2|RP11-526D8.7|SNX18P2|ALOX15P2|RP11-274J16.5|RP11-370F5.4|RNU6-829P|Y_RNA|RP11-165J3.5|RP11-165J3.6|AL353629.1|MIR4291|RP11-53B5.1|RP11-231K24.2|CYCSP24|IARS|NOL8|CENPP|OGN|OMD|ASPN|ECM2|IPPK|BICD2|ZNF484|FGD3|SUSD3|C9orf89|NINJ1|WNK2|C9orf129|FAM120AOS|FAM120A|PHF2|…			FGD3		NINJ1	1.879	1.879	1	414
12:57527283:C_T	SMOC2	OID00297_OID20730	rs11172113	12	57527283	Q9H3U7	Trans	RP11-603J24.14|MYL6B|MYL6|RP11-977G19.5|SMARCC2|RN7SL770P|RNF41|NABP2|SLC39A5|ANKRD52|COQ10A|RP11-977G19.14|CS|RP11-977G19.10|RP11-977G19.11|RP11-977G19.12|CNPY2|PAN2|IL23A|STAT2|RNU7-40P|APOF|RP11-348M3.2|TIMELESS|MIP|SPRYD4|GLS2|RP11-153M3.1|RBMS2|RNU6-343P|BAZ2A|ATP5B|SNORD59A|PTGES3|RN7SL809P|NACA|PRIM1|HSD17B6|RP11-74M13.4|RP11-74M13.3|SNORA48|SDR9C7|RDH16|GPR182|RP11-474N8.5|HBCBP|ZBTB39|TA…					LRP1	1.258	1.258	1	876
12:57601891:C_T	SMOC2	OID00297_OID20730	rs142650905	12	57601891	Q9H3U7	Trans	NABP2|SLC39A5|ANKRD52|COQ10A|RP11-977G19.14|CS|RP11-977G19.10|RP11-977G19.11|RP11-977G19.12|CNPY2|PAN2|IL23A|STAT2|RNU7-40P|APOF|RP11-348M3.2|TIMELESS|MIP|SPRYD4|GLS2|RP11-153M3.1|RBMS2|RNU6-343P|BAZ2A|ATP5B|SNORD59A|PTGES3|RN7SL809P|NACA|PRIM1|HSD17B6|RP11-74M13.4|RP11-74M13.3|SNORA48|SDR9C7|RDH16|GPR182|RP11-474N8.5|HBCBP|ZBTB39|TAC3|MYO1A|TMEM194A|NAB2|STAT6|AC023237.1|LRP1|RP11-545N8.3|MIR122…					LRP1	1.141	1.141	1	3078
16:20392332:A_G	SMOC2	OID00297_OID20730	rs77924615	16	20392332	Q9H3U7	Trans	CTA-363E6.5|CTA-363E6.6|RNU4-46P|CTA-363E6.7|AC002550.5|CTD-2380F24.1|CTC-496I23.1|AC134300.1|RP11-204E4.3|SNRPEP3|RP11-429K17.1|CTD-2194A8.2|RP11-143N13.2|RP11-143N13.1|AC004381.7|RNU6-944P|CTC-508F8.1|AF001550.7|CRYM-AS1|CTD-2547E10.3|TMC5|GDE1|CCP110|C16orf62|KNOP1|IQCK|GPRC5B|GPR139|GP2|UMOD|PDILT|ACSM5|ACSM2A|AC137056.1|ACSM2B|ACSM3|ACSM1|THUMPD1|ERI2|AC004381.6|DCUN1D3|LYRM1|DNAH3|TMEM159|Z…					PDILT	0.791	0.791	1	9826
19:52313868:C_T	SMOC2	OID00297_OID20730	rs7247412	19	52313868	Q9H3U7	Trans	CTD-2568A17.5|KLK1|KLK15|AC011523.2|KLK3|KLK2|AC037199.1|KLKP1|KLK4|CTB-147C22.3|KLK5|CTB-147C22.8|KLK6|CTB-147C22.9|KLK7|KLK8|KLK9|KLK9|KLK10|CTC-518B2.12|KLK11|KLK12|CTC-518B2.9|CTC-518B2.10|KLK13|KLK14|CTU1|SIGLEC18P|SIGLEC9|CTD-3187F8.15|SIGLEC7|SIGLEC19P|CTD-3187F8.14|CTD-3187F8.6|SIGLEC17P|SIGLEC20P|CTD-3187F8.7|SIGLEC21P|SIGLEC22P|CD33|SIGLECL1|CTD-3187F8.2|CTD-3187F8.11|CTD-3187F8.12|IGLO…					FPR3|ZNF649	1.017	1.017|0.876	2	8914
19:52298325:A_G	SMOC2	OID00297_OID20730	rs7254413	19	52298325	Q9H3U7	Trans	C19orf48|SNORD88B|SNORD88A|SNORD88C|CTD-2568A17.5|KLK1|KLK15|AC011523.2|KLK3|KLK2|AC037199.1|KLKP1|KLK4|CTB-147C22.3|KLK5|CTB-147C22.8|KLK6|CTB-147C22.9|KLK7|KLK8|KLK9|KLK9|KLK10|CTC-518B2.12|KLK11|KLK12|CTC-518B2.9|CTC-518B2.10|KLK13|KLK14|CTU1|SIGLEC18P|SIGLEC9|CTD-3187F8.15|SIGLEC7|SIGLEC19P|CTD-3187F8.14|CTD-3187F8.6|SIGLEC17P|SIGLEC20P|CTD-3187F8.7|SIGLEC21P|SIGLEC22P|CD33|SIGLECL1|CTD-3187F…					ZNF649|FPR1|FPR3	0.865	0.865|0.79|0.754	3	8926
19:52288539:G_T	SMOC2	OID00297_OID20730	rs56369018	19	52288539	Q9H3U7	Trans	ACPT|CTD-2568A17.8|C19orf48|SNORD88B|SNORD88A|SNORD88C|CTD-2568A17.5|KLK1|KLK15|AC011523.2|KLK3|KLK2|AC037199.1|KLKP1|KLK4|CTB-147C22.3|KLK5|CTB-147C22.8|KLK6|CTB-147C22.9|KLK7|KLK8|KLK9|KLK9|KLK10|CTC-518B2.12|KLK11|KLK12|CTC-518B2.9|CTC-518B2.10|KLK13|KLK14|CTU1|SIGLEC18P|SIGLEC9|CTD-3187F8.15|SIGLEC7|SIGLEC19P|CTD-3187F8.14|CTD-3187F8.6|SIGLEC17P|SIGLEC20P|CTD-3187F8.7|SIGLEC21P|SIGLEC22P|CD33…					FPR1|ZNF649	1.016	1.016|0.857	2	4020
19:52435062:C_T	SMOC2	OID00297_OID20730	rs73065083	19	52435062	Q9H3U7	Trans	KLK5|CTB-147C22.8|KLK6|CTB-147C22.9|KLK7|KLK8|KLK9|KLK9|KLK10|CTC-518B2.12|KLK11|KLK12|CTC-518B2.9|CTC-518B2.10|KLK13|KLK14|CTU1|SIGLEC18P|SIGLEC9|CTD-3187F8.15|SIGLEC7|SIGLEC19P|CTD-3187F8.14|CTD-3187F8.6|SIGLEC17P|SIGLEC20P|CTD-3187F8.7|SIGLEC21P|SIGLEC22P|CD33|SIGLECL1|CTD-3187F8.2|CTD-3187F8.11|CTD-3187F8.12|IGLON5|VSIG10L|CTD-2616J11.16|CTD-2616J11.9|ETFB|CTD-2616J11.11|CTD-2616J11.10|CLDND2…					ZNF649|ZNF613|ZNF350	1.072	1.072|1.017|0.837	3	8925
19:52298490:C_T	SMOC2	OID00297_OID20730	rs11084120	19	52298490	Q9H3U7	Trans	C19orf48|SNORD88B|SNORD88A|SNORD88C|CTD-2568A17.5|KLK1|KLK15|AC011523.2|KLK3|KLK2|AC037199.1|KLKP1|KLK4|CTB-147C22.3|KLK5|CTB-147C22.8|KLK6|CTB-147C22.9|KLK7|KLK8|KLK9|KLK9|KLK10|CTC-518B2.12|KLK11|KLK12|CTC-518B2.9|CTC-518B2.10|KLK13|KLK14|CTU1|SIGLEC18P|SIGLEC9|CTD-3187F8.15|SIGLEC7|SIGLEC19P|CTD-3187F8.14|CTD-3187F8.6|SIGLEC17P|SIGLEC20P|CTD-3187F8.7|SIGLEC21P|SIGLEC22P|CD33|SIGLECL1|CTD-3187F…					FPR3|FPR1|ZNF649	1.091	1.091|1.015|0.865	3	753
5:176792743:A_G	SMOC2	OID00297_OID20730	rs11741640	5	176792743	Q9H3U7	Trans	MIR1271|NOP16|HIGD2A|CLTB|FAF2|AC010297.1|RNF44|CDHR2|RN7SL684P|Y_RNA|GPRIN1|SNCB|MIR4281|EIF4E1B|TSPAN17|RP11-375B1.1|RP11-375B1.2|RP11-375B1.3|UNC5A|HK3|UIMC1|ZNF346|ZNF346-IT1|FGFR4|NSD1|CTD-2301A4.3|CTD-2301A4.5|RAB24|MXD3|PRELID1|LMAN2|RN7SL562P|CTD-2301A4.1|RGS14|SLC34A1|PFN3|F12|GRK6|PRR7-AS1|PRR7|DBN1|PDLIM7|RP11-1334A24.6|DOK3|DDX41|FAM193B|RP11-1277A3.3|TMED9|B4GALT7|RP11-1277A3.1|RP11-…					RGS14	2.552	2.552	1	1687
6:7231843:A_G	SMOC2	OID00297_OID20730	rs9379084	6	7231843	Q9H3U7	Trans	LY86-AS1|SNAPC5P1|CNN3P1|LY86|RP1-80N2.3|RP1-80N2.2|RP3-470L22.1|BTF3P7|RP3-429O6.1|RN7SL554P|RP11-556O15.1|snoU13|RREB1|RP11-405O10.2|Y_RNA|SSR1|RP11-69L16.4|CAGE1|RP11-69L16.3|RP11-69L16.5|RP11-69L16.6|RIOK1|HNRNPLP1|RP11-288G3.3|RP11-288G3.4|RP3-512B11.3|DSP|SNRNP48|RP3-336K20__B.2|BMP6|TXNDC5|BLOC1S5-TXNDC5|RP1-303A1.1|PIP5K1P1|BLOC1S5|EEF1E1-BLOC1S5|EEF1E1					RREB1	0.845	0.845	1	10434
8:22048490:A_G	SMOC2	OID00297_OID20730	rs56408342	8	22048490	Q9H3U7	Trans	RP11-24P4.1|AC009695.1|AC022716.1|GFRA2|OR6R2P|DOK2|XPO7|NPM2|snoU13|FGF17|DMTN|FAM160B2|AC091171.1|NUDT18|HR|REEP4|LGI3|SFTPC|BMP1|AC105206.1|PHYHIP|MIR320A|POLR3D|CTD-2530N21.4|PIWIL2|SLC39A14|CTD-2036J7.1|RNU6-336P|PPP3CC|RP11-382J24.2|RP11-582J16.4|SORBS3|RP11-582J16.3|PDLIM2|AC037459.4|C8orf58|CCAR2|RP11-582J16.5|BIN3|CTD-3247F14.2|EGR3|RP11-459E5.1|PEBP4|RP11-87E22.2|RP11-87E22.1|RN7SL303P|…					BMP1	2.065	2.065	1	1541
8:22049596:A_G	SMOC2	OID00297_OID20730	rs145284541	8	22049596	Q9H3U7	Trans	RP11-24P4.1|AC009695.1|AC022716.1|GFRA2|OR6R2P|DOK2|XPO7|NPM2|snoU13|FGF17|DMTN|FAM160B2|AC091171.1|NUDT18|HR|REEP4|LGI3|SFTPC|BMP1|AC105206.1|PHYHIP|MIR320A|POLR3D|CTD-2530N21.4|PIWIL2|SLC39A14|CTD-2036J7.1|RNU6-336P|PPP3CC|RP11-382J24.2|RP11-582J16.4|SORBS3|RP11-582J16.3|PDLIM2|AC037459.4|C8orf58|CCAR2|RP11-582J16.5|BIN3|CTD-3247F14.2|EGR3|RP11-459E5.1|PEBP4|RP11-87E22.2|RP11-87E22.1|RN7SL303P|…					BMP1	1.98	1.98	1	3241
8:22021207:C_T	SMOC2	OID00297_OID20730	rs2070685	8	22021207	Q9H3U7	Trans	RP11-24P4.1|AC009695.1|AC022716.1|GFRA2|OR6R2P|DOK2|XPO7|NPM2|snoU13|FGF17|DMTN|FAM160B2|AC091171.1|NUDT18|HR|REEP4|LGI3|SFTPC|BMP1|AC105206.1|PHYHIP|MIR320A|POLR3D|CTD-2530N21.4|PIWIL2|SLC39A14|CTD-2036J7.1|RNU6-336P|PPP3CC|RP11-382J24.2|RP11-582J16.4|SORBS3|RP11-582J16.3|PDLIM2|AC037459.4|C8orf58|CCAR2|RP11-582J16.5|BIN3|CTD-3247F14.2|EGR3|RP11-459E5.1|PEBP4|RP11-87E22.2|RP11-87E22.1|RN7SL303P|…					BMP1	1.917	1.917	1	4725
8:22022112:A_G	SMOC2	OID00297_OID20730	rs62494025	8	22022112	Q9H3U7	Trans	RP11-24P4.1|AC009695.1|AC022716.1|GFRA2|OR6R2P|DOK2|XPO7|NPM2|snoU13|FGF17|DMTN|FAM160B2|AC091171.1|NUDT18|HR|REEP4|LGI3|SFTPC|BMP1|AC105206.1|PHYHIP|MIR320A|POLR3D|CTD-2530N21.4|PIWIL2|SLC39A14|CTD-2036J7.1|RNU6-336P|PPP3CC|RP11-382J24.2|RP11-582J16.4|SORBS3|RP11-582J16.3|PDLIM2|AC037459.4|C8orf58|CCAR2|RP11-582J16.5|BIN3|CTD-3247F14.2|EGR3|RP11-459E5.1|PEBP4|RP11-87E22.2|RP11-87E22.1|RN7SL303P|…					BMP1	2.053	2.053	1	8255
9:133007856:C_T	SMOC2	OID00297_OID20730	rs62586005	9	133007856	Q9H3U7	Trans	RP11-344B5.4|RP11-344B5.3|RP11-344B5.2|C9orf106|RP11-65J3.15|RP11-65J3.1|RN7SL159P|RP11-65J3.6|RP11-65J3.3|RP11-65J3.2|AL353803.1|RP11-65J3.14|LINC00963|RP11-492E3.51|RP11-492E3.2|AL391056.1|RP11-483H20.4|RP11-483H20.6|AL590369.1|UBE2V1P4|RP11-409K20.7|RP11-409K20.6|RP11-138E2.1|Y_RNA|RN7SL665P|snoU13|RP11-57C19.2|RP11-57C19.6|RP11-83J21.3|SNORA31|RNU6-881P|NTMT1|C9orf50|ASB6|PRRX2|PTGES|TOR1B|TO…					HMCN2	0.686	0.686	1	8276
9:133050954:C_T	SMOC2	OID00297_OID20730	rs1105796	9	133050954	Q9H3U7	Trans	C9orf106|RP11-65J3.15|RP11-65J3.1|RN7SL159P|RP11-65J3.6|RP11-65J3.3|RP11-65J3.2|AL353803.1|RP11-65J3.14|LINC00963|RP11-492E3.51|RP11-492E3.2|AL391056.1|RP11-483H20.4|RP11-483H20.6|AL590369.1|UBE2V1P4|RP11-409K20.7|RP11-409K20.6|RP11-138E2.1|Y_RNA|RN7SL665P|snoU13|RP11-57C19.2|RP11-57C19.6|RP11-83J21.3|SNORA31|RNU6-881P|RP11-544A12.4|NTMT1|C9orf50|ASB6|PRRX2|PTGES|TOR1B|TOR1A|C9orf78|USP20|FNBP1|G…					HMCN2	1.066	1.066	1	715
11:71870070:C_T	NBL1	OID00298_OID21486	rs7939676	11	71870070	P41271	Trans	AP002387.1|DHCR7|RP11-660L16.2|NADSYN1|RP11-684B2.3|KRTAP5-7|KRTAP5-8|KRTAP5-9|KRTAP5-10|AP000867.14|KRTAP5-14P|KRTAP5-11|AP000867.1|OR7E87P|UNC93B6|OR7E4P|RP11-684B2.5|AP003498.1|RPS3AP41|RP11-167J8.4|RP11-167J8.3|AP003498.2|ENPP7P8|FAM86C1|CTD-2313N18.5|ALG1L9P|AP002495.1|ZNF705E|DEFB108B|RNA5SP342|CTD-2313N18.8|RP11-849H4.2|CTD-2313N18.7|OR7E128P|OR7E126P|AP000719.1|RNF121|RP11-757C15.4|IL18BP…					FOLR3	2.188	2.188	1	9657
16:20361950:C_T	NBL1	OID00298_OID21486	rs36060036	16	20361950	P41271	Trans	CTA-363E6.5|CTA-363E6.6|RNU4-46P|CTA-363E6.7|AC002550.5|CTD-2380F24.1|CTC-496I23.1|AC134300.1|RP11-204E4.3|SNRPEP3|RP11-429K17.1|CTD-2194A8.2|RP11-143N13.2|RP11-143N13.1|AC004381.7|RNU6-944P|CTC-508F8.1|AF001550.7|CRYM-AS1|TMC5|GDE1|CCP110|C16orf62|KNOP1|IQCK|GPRC5B|GPR139|GP2|UMOD|PDILT|ACSM5|ACSM2A|AC137056.1|ACSM2B|ACSM3|ACSM1|THUMPD1|ERI2|AC004381.6|DCUN1D3|LYRM1|DNAH3|TMEM159|ZP2|ANKS4B|CRYM					UMOD	1.043	1.043	1	2453
1:179526214:C_T	NBL1	OID00298_OID21486	rs61747728	1	179526214	P41271	Trans	RALGPS2|ANGPTL1|FAM20B|TOR3A|ABL2|SOAT1|AXDND1|AL160286.1|NPHS2|TDRD5|FAM163A|TOR1AIP2|TOR1AIP1|CEP350|QSOX1|LHX4|ACBD6					NPHS2|TDRD5|AXDND1	0.872	0.872|0.817|0.79	3	3575
2:27730940:C_T	NBL1	OID00298_OID21486	rs1260326	2	27730940	P41271	Trans	C2orf70|CIB4|AC015977.6|AC015977.5|KCNK3|SLC35F6|CENPA|CDKN2AIPNLP2|DPYSL5|AC013472.4|MAPRE3|AC013472.3|TMEM214|AGBL5|AGBL5-AS1|RP11-503P10.1|AGBL5-IT1|RP11-195B17.1|OST4|EMILIN1|KHK|CGREF1|ABHD1|PREB|C2orf53|TCF23|AC013403.13|SLC5A6|ATRAID|CAD|SLC30A3|DNAJC5G|TRIM54|UCN|MPV17|GTF3C2|AC109828.1|AC074117.10|EIF2B4|SNX17|ZNF513|PPM1G|FTH1P3|NRBP1|KRTCAP3|IFT172|AC074117.13|RNU6-986P|FNDC4|GCKR|AC10…					GCKR	1.082	1.082	1	2274
6:32661933:C_T	NBL1	OID00298_OID21486	rs375605509	6	32661933	P41271	Trans	MIR4646|LY6G6F|MEGT1|LY6G6E|LY6G6D|C6orf25|LY6G6C|DDAH2|CLIC1|MSH5|MSH5-SAPCD1|RNU6-850P|SAPCD1|SAPCD1-AS1|VWA7|VARS|Y_RNA|LSM2|HSPA1L|HSPA1A|HSPA1B|C6orf48|SNORD48|SNORD52|NEU1|SLC44A4|EHMT2|EHMT2-AS1|C2|ZBTB12|CFB|CFB|NELFE|MIR1236|SKIV2L|DXO|STK19|C4A|C4A-AS1|CYP21A1P|AL645922.1|TNXA|STK19P|C4B|C4B-AS1|CYP21A2|TNXB|RNA5SP206|ATF6B|FKBPL|PRRT1|PPT2|PPT2-EGFL8|EGFL8|AGPAT1|RNF5|AGER|PBX2|XXbac-B…						NA	NA	NA	0
12:111973358:A_G	EFNA4	OID00299_OID20935	rs597808	12	111973358	P52798	Trans						ATXN2	1.018	1.018	1	431
16:425785:C_T	EFNA4	OID00299_OID20935	rs11248930	16	425785	P52798	Trans	WASH4P|POLR3K|SNRNP25|RHBDF1|MPG|NPRL3|HBZ|HBM|HBA2|HBA1|HBQ1|LUC7L|ITFG3|ITFG3|RGS11|ARHGDIG|PDIA2|AXIN1|MRPL28|TMEM8A|NME4|DECR2|RAB11FIP3|CAPN15|C16orf11|PIGQ|NHLRC4|RAB40C|WFIKKN1|C16orf13|FAM195A|WDR90|RHOT2|RHBDL1|STUB1|JMJD8|WDR24|FBXL16|METRN|FAM173A|CCDC78|HAGHL|NARFL|MSLN|MSLNL|RPUSD1|CHTF18|GNG13|PRR25|LMF1|AC009041.2|SOX8|SSTR5|C1QTNF8|CACNA1H|TPSG1|TPSB2|TPSAB1|TPSD1|UBE2I|BAIAP3|TSR…			CACNA1H|GNG13	CACNA1H	TMEM8A	1.016	1.016	1	1012
16:422516:G_T	EFNA4	OID00299_OID20935	rs62030794	16	422516	P52798	Trans	WASH4P|POLR3K|SNRNP25|RHBDF1|MPG|NPRL3|HBZ|HBM|HBA2|HBA1|HBQ1|LUC7L|ITFG3|ITFG3|RGS11|ARHGDIG|PDIA2|AXIN1|MRPL28|TMEM8A|NME4|DECR2|RAB11FIP3|CAPN15|C16orf11|PIGQ|NHLRC4|RAB40C|WFIKKN1|C16orf13|FAM195A|WDR90|RHOT2|RHBDL1|STUB1|JMJD8|WDR24|FBXL16|METRN|FAM173A|CCDC78|HAGHL|NARFL|MSLN|MSLNL|RPUSD1|CHTF18|GNG13|PRR25|LMF1|AC009041.2|SOX8|SSTR5|C1QTNF8|CACNA1H|TPSG1|TPSB2|TPSAB1|TPSD1|UBE2I|BAIAP3|TSR…			CACNA1H|GNG13	CACNA1H	TMEM8A|MRPL28	1.088	1.088|0.903	2	8121
16:20356326:G_T	EFNA4	OID00299_OID20935	rs34356953	16	20356326	P52798	Trans	CTA-363E6.5|CTA-363E6.6|RNU4-46P|CTA-363E6.7|AC002550.5|CTD-2380F24.1|CTC-496I23.1|AC134300.1|RP11-204E4.3|SNRPEP3|RP11-429K17.1|CTD-2194A8.2|RP11-143N13.2|RP11-143N13.1|AC004381.7|RNU6-944P|CTC-508F8.1|AF001550.7|CRYM-AS1|TMC5|GDE1|CCP110|C16orf62|KNOP1|IQCK|GPRC5B|GPR139|GP2|UMOD|PDILT|ACSM5|ACSM2A|AC137056.1|ACSM2B|ACSM3|ACSM1|THUMPD1|ERI2|AC004381.6|DCUN1D3|LYRM1|DNAH3|TMEM159|ZP2|ANKS4B|CRYM					UMOD	1.043	1.043	1	2453
19:44153100:A_G	EFNA4	OID00299_OID20935	rs4760	19	44153100	P52798	Trans	CEACAMP5|RPS10P28|PSG3|PSG8|CEACAMP6|AC004603.4|PSG10P|PSG1|PSG6|PSG7|CEACAMP7|PSG11|CEACAMP8|PSG2|CEACAMP9|AC005392.13|PSG5|PSG4|CEACAMP10|PSG9|CEACAMP11|CEACAMP4|CTC-490G23.2|CD177|CTC-490G23.4|CD177P1|TEX101|LYPD3|PHLDB3|ETHE1|ZNF575|XRCC1|L34079.3|L34079.2|L34079.4|PINLYP|IRGQ|ZNF576|SRRM5|ZNF428|CADM4|PLAUR|RN7SL368P|AC006953.1|IRGC|SMG9|KCNN4|AC115522.3|LYPD5|ZNF283|ZNF404|RP11-15A1.3|RP11-…					PLAUR	0.871	0.871	1	6854
1:155612358:C_T	EFNA4	OID00299_OID20935	rs148147278	1	155612358	P52798	Trans	snoU13|AL365181.1|RP11-284F21.11|RP11-284F21.9|KCNN3|PMVK|PBXIP1|PYGO2|SHC1|CKS1B|FLAD1|LENEP|ZBTB7B|DCST2|DCST1|ADAM15|EFNA4|EFNA3|EFNA3|EFNA1|SLC50A1|DPM3|KRTCAP2|RP11-201K10.3|TRIM46|MUC1|THBS3|MTX1|GBA|FAM189B|SCAMP3|CLK2|HCN3|PKLR|FDPS|RUSC1|ASH1L|MSTO1|YY1AP1|DAP3|GON4L|SYT11|RIT1|KIAA0907|RXFP4|ARHGEF2|SSR2|UBQLN4|LAMTOR2|RAB25|MEX3A|LMNA|SEMA4A|SLC25A44|PMF1-BGLAP|PMF1|BGLAP|PAQR6|SMG5|TM…		EFNA4	EFNA1|EFNA3|EFNA4|SHC1|THBS3|SEMA4A	EFNA4|EFNA1|EFNA3|SHC1|SEMA4A	MSTO1|ASH1L	0.772	0.772|0.744	2	3413
1:155651116:C_T	EFNA4	OID00299_OID20935	rs572787452	1	155651116	P52798	Trans	snoU13|AL365181.1|RP11-284F21.11|RP11-284F21.9|RP11-284F21.10|RP11-284F21.7|KCNN3|PMVK|PBXIP1|PYGO2|SHC1|CKS1B|FLAD1|LENEP|ZBTB7B|DCST2|DCST1|ADAM15|EFNA4|EFNA3|EFNA3|EFNA1|SLC50A1|DPM3|KRTCAP2|RP11-201K10.3|TRIM46|MUC1|THBS3|MTX1|GBA|FAM189B|SCAMP3|CLK2|HCN3|PKLR|FDPS|RUSC1|ASH1L|MSTO1|YY1AP1|DAP3|GON4L|SYT11|RIT1|KIAA0907|RXFP4|ARHGEF2|SSR2|UBQLN4|LAMTOR2|RAB25|MEX3A|LMNA|SEMA4A|SLC25A44|PMF1-B…		EFNA4	EFNA1|EFNA3|EFNA4|SHC1|THBS3|SEMA4A	EFNA4|EFNA1|EFNA3|SHC1|SEMA4A	MSTO1|YY1AP1	1.016	1.016|1.014	2	7674
2:222386932:C_T	EFNA4	OID00299_OID20935	rs6737671	2	222386932	P52798	Trans	AC093843.1|AC011233.2|EPHA4|AC079834.2|TMEM256P2|CTD-2308L22.1|AC079834.1|AC068489.1|AC009302.2|HSPA9P1|AC009302.4|PAX3|CCDC140|RP11-384O8.1|AC010980.2|Y_RNA|NANOGP2|RNU6-619P|GAPDHP49		EPHA4	EPHA4	EPHA4	EPHA4	2.121	2.121	1	8517
4:77401452:C_T	EFNA4	OID00299_OID20935	rs28817415	4	77401452	P52798	Trans	RCHY1|THAP6|C4orf26|CDKL2|G3BP2|Y_RNA|USO1|RNU2-16P|RP11-556N4.1|PPEF2|NAAA|SDAD1|AC110615.1|RP11-630D6.5|CXCL9|ART3|CXCL10|CXCL11|RP11-630D6.1|AC112719.1|NUP54|SCARB2|FAM47E|FAM47E-STBD1|FAM47E-STBD1|CCDC158|SNX5P1|RNU6-1000P|RP11-356M17.1|SNORD50|SHROOM3|AC112249.1|RP11-688H10.1|RNU6-145P|MIR4450|MIR548AH|AC107072.2|RP11-359D14.2|RP11-359D14.3|AC104687.1|RP11-123J14.4|RP11-123J14.1|SOWAHB|SEPT1…					SHROOM3	0.911	0.911	1	13
7:151413194:C_T	EFNA4	OID00299_OID20935	rs10224210	7	151413194	P52798	Trans	GIMAP1|GIMAP5|RP5-1051J4.6|RP5-1051J4.4|TMEM176B|TMEM176A|AOC1|KCNH2|NOS3|ATG9B|ABCB8|RP11-148K1.10|ASIC3|CDK5|SLC4A2|RP11-148K1.12|FASTK|TMUB1|AGAP3|GBX1|ASB10|IQCA1P1|ABCF2|CHPF2|MIR671|SMARCD3|RP4-548D19.3|RP5-1070G24.2|NUB1|WDR86|WDR86-AS1|RP4-555L14.4|CRYGN|MIR3907|RN7SL76P|RHEB|ETF1P2|PRKAG2|RP13-452N2.1|PRKAG2-AS1|RNU6-604P|Y_RNA|RP11-796I2.1|GALNTL5|GALNT11|snoU13|RP5-981O7.2|YBX1P4|KMT2C…			NOS3|RHEB|CDK5	CDK5	PRKAG2	0.883	0.883	1	162
10:94839642:A_G	SCARB2	OID00300_OID20943	rs2068888	10	94839642	Q14108	Trans	MARCH5|IDE|KIF11|HHEX|EXOC6|CYP26C1|CYP26A1|MYOF|CEP55|FFAR4|RBP4|PDE6C|FRA10AC1|SDHCP2|EIF4A1P8|AL158040.1|CPEB3_ribozyme|NHP2P1|Y_RNA|Y_RNA|MARK2P9|AL161652.1|RP11-366I13.3|RN7SL644P|EIF2S2P3|Y_RNA|RP11-477L16.2|RP11-348J12.2|NIP7P1|XRCC6P1|RP11-624L12.1|RNA5SP323|AL356214.1|RAB11AP1|PIPSL|RNY4P26|LGI1|SLC35G1				KIF11|EXOC6	CYP26A1	0.743	0.743	1	4719
15:51045616:A_G	SCARB2	OID00300_OID20943	rs8042462	15	51045616	Q14108	Trans	ATP8B4|SLC27A2|HDC|GABPB1|CTD-2647E9.1|CTD-2647E9.3|RNA5SP394|Y_RNA|RN7SL494P|U6|GABPB1-AS1|CTD-3110H11.1|MIR4712|AHCYP7|RNA5SP395|RP11-562A8.1|RP11-562A8.5|RP11-562A8.4|RP11-120K9.2|RN7SL354P|RP11-507J18.2|RP11-507J18.1|DCAF13P3|RP11-108K3.1|RP11-394B5.2|MIR4713|RP11-108K3.3|RP11-108K3.2|RP11-108K3.5|RP11-108K3.4|RP11-707P17.1|RP11-707P17.2|AC020892.1|RP11-313P18.2|RP11-313P18.1|USP8|USP50|TRPM7…			DMXL2|AP4E1	AP4E1	SPPL2A	1.646	1.646	1	3975
15:50992009:A_C	SCARB2	OID00300_OID20943	rs17645935	15	50992009	Q14108	Trans	ATP8B4|SLC27A2|HDC|GABPB1|CTD-2647E9.1|CTD-2647E9.3|RNA5SP394|Y_RNA|RN7SL494P|U6|GABPB1-AS1|CTD-3110H11.1|MIR4712|AHCYP7|RNA5SP395|RP11-562A8.1|RP11-562A8.5|RP11-562A8.4|RP11-120K9.2|RN7SL354P|RP11-507J18.2|RP11-507J18.1|DCAF13P3|RP11-108K3.1|RP11-394B5.2|MIR4713|RP11-108K3.3|RP11-108K3.2|RP11-108K3.5|RP11-108K3.4|RP11-707P17.1|RP11-707P17.2|AC020892.1|RP11-313P18.2|USP8|USP50|TRPM7|SPPL2A|AP4E1|…			DMXL2|AP4E1	AP4E1	SPPL2A	1.468	1.468	1	3954
16:20355811:A_G	SCARB2	OID00300_OID20943	rs34262842	16	20355811	Q14108	Trans	CTA-363E6.5|CTA-363E6.6|RNU4-46P|CTA-363E6.7|AC002550.5|CTD-2380F24.1|CTC-496I23.1|AC134300.1|RP11-204E4.3|SNRPEP3|RP11-429K17.1|CTD-2194A8.2|RP11-143N13.2|RP11-143N13.1|AC004381.7|RNU6-944P|CTC-508F8.1|AF001550.7|CRYM-AS1|TMC5|GDE1|CCP110|C16orf62|KNOP1|IQCK|GPRC5B|GPR139|GP2|UMOD|PDILT|ACSM5|ACSM2A|AC137056.1|ACSM2B|ACSM3|ACSM1|THUMPD1|ERI2|AC004381.6|DCUN1D3|LYRM1|DNAH3|TMEM159|ZP2|ANKS4B|CRYM					UMOD	1.041	1.041	1	2453
1:150737220:A_G	SCARB2	OID00300_OID20943	rs41271951	1	150737220	Q14108	Trans	BOLA1|SV2A|SF3B4|FCGR1A|HIST2H2BF|RP11-196G18.21|RP11-196G18.3|HIST2H3D|RP11-196G18.23|HIST2H4A|HIST2H3C|HIST2H2AA3|HIST2H2BD|RP11-196G18.22|RP11-196G18.24|HIST2H2BC|HIST2H2AA4|HIST2H3A|HIST2H4B|HIST2H2BE|HIST2H2AC|HIST2H2AB|MTMR11|OTUD7B|RP11-458I7.1|VPS45|PLEKHO1|RN7SL480P|ANP32E|RNU2-17P|RP4-790G17.7|CA14|snoU13|APH1A|C1orf54|C1orf51|MRPS21|PRPF3|RPRD2|TARS2|ECM1|LINC00568|RP11-54A4.2|ADAMTSL4…			CTSK|CTSS	VPS45	CTSS	2.004	2.004	1	6493
1:155371119:A_C	SCARB2	OID00300_OID20943	rs145330152	1	155371119	Q14108	Trans	IL6R|SHE|TDRD10|UBE2Q1|CHRNB2|ADAR|AL606500.1|KCNN3|PMVK|PBXIP1|PYGO2|SHC1|CKS1B|FLAD1|LENEP|ZBTB7B|DCST2|DCST1|ADAM15|EFNA4|EFNA3|EFNA3|EFNA1|SLC50A1|DPM3|KRTCAP2|RP11-201K10.3|TRIM46|MUC1|THBS3|MTX1|GBA|FAM189B|SCAMP3|CLK2|HCN3|PKLR|FDPS|RUSC1|ASH1L|MSTO1|YY1AP1|DAP3|GON4L|SYT11|RIT1|KIAA0907|RXFP4|ARHGEF2|SSR2|UBQLN4|LAMTOR2|RAB25|MEX3A|LMNA|SEMA4A|SLC25A44|PMF1-BGLAP|PMF1|BGLAP|PAQR6|SMG5|TME…				SYT11	ASH1L	0.976	0.976	1	3243
3:98416900:G_T	SCARB2	OID00300_OID20943	rs10935473	3	98416900	Q14108	Trans	RP11-389G6.3|ARL6|CRYBG3|CRYBG3|MINA|GABRR3|OR5BM1P|OR5AC1|OR5AC2|RP11-343D2.11|OR5AC4P|POU5F1P7|OR5H1|OR5H14|OR5H15|OR5H5P|OR5H3P|OR5H4P|RP11-325B23.2|OR5H7P|OR5H6|OR5H2|OR5H8P|OR5K4|OR5K3|UBFD1P1|OR5K1|OR5K2|CLDND1|CPOX|RP11-227H4.5|RPL38P4|GPR15|RP11-227H4.1|AC021660.1|WWP1P1|ST3GAL6-AS1|ST3GAL6|PDLIM1P4|DCBLD2|RNU6-26P|CTD-2021J15.1|RNU6-1263P|LINC00973|ACTG1P13|RP11-121C1.1|AC078828.1|RP11-7…					ST3GAL6	1.093	1.093	1	466
6:123127597:A_G	SCARB2	OID00300_OID20943	rs13192569	6	123127597	Q14108	Trans	HMGB3P18|RNU1-18P|HSF2|SERINC1|PKIB|RP11-95G17.2|RN7SL564P|FABP7|SMPDL3A|ATP5LP2|CLVS2|TRDN|RP11-532N4.2|AL354936.1				CLVS2	SMPDL3A	1.033	1.033	1	2610
6:33048606:C_G	SCARB2	OID00300_OID20943	rs1042133	6	33048606	Q14108	Trans	ATF6B|FKBPL|PRRT1|PPT2|PPT2-EGFL8|EGFL8|AGPAT1|RNF5|AGER|PBX2|XXbac-BPG300A18.13|GPSM3|NOTCH4|XXbac-BPG154L12.4|C6orf10|HNRNPA1P2|RNU6-603P|HCG23|BTNL2|HLA-DRA|HLA-DRB9|HLA-DRB5|RNU1-61P|HLA-DRB6|HLA-DRB1|HLA-DQA1|HLA-DQB1|HLA-DQB1-AS1|XXbac-BPG254F23.6|MTCO3P1|XXbac-BPG254F23.7|HLA-DQB3|HLA-DQA2|MIR3135B|HLA-DQB2|HLA-DOB|TAP2|TAP2|PSMB8|TAPSAR1|PSMB9|TAP1|PPP1R2P1|HLA-Z|HLA-DMB|AL645941.1|XXbac-…			PPT2	VPS52|KIFC1	HLA-DPA1|HLA-DPB1	NA	NA	NA	0
7:151415041:A_G	SCARB2	OID00300_OID20943	rs10224002	7	151415041	Q14108	Trans	GIMAP5|RP5-1051J4.6|RP5-1051J4.4|TMEM176B|TMEM176A|AOC1|KCNH2|NOS3|ATG9B|ABCB8|RP11-148K1.10|ASIC3|CDK5|SLC4A2|RP11-148K1.12|FASTK|TMUB1|AGAP3|GBX1|ASB10|IQCA1P1|ABCF2|CHPF2|MIR671|SMARCD3|RP4-548D19.3|RP5-1070G24.2|NUB1|WDR86|WDR86-AS1|RP4-555L14.4|CRYGN|MIR3907|RN7SL76P|RHEB|ETF1P2|PRKAG2|RP13-452N2.1|PRKAG2-AS1|RNU6-604P|Y_RNA|RP11-796I2.1|GALNTL5|GALNT11|snoU13|RP5-981O7.2|YBX1P4|KMT2C|RP11-2…				PRKAG2	PRKAG2	1.025	1.025	1	162
10:65104500:A_G	NCAN	OID00301_OID21055	rs7896518	10	65104500	O14594	Trans						JMJD1C|REEP3|NRBF2	0.941	0.941|0.866|0.823	3	379
10:73758332:C_T	NCAN	OID00301_OID21055	rs730334	10	73758332	O14594	Trans	UNC5B|AL359832.1|UNC5B-AS1|SLC29A3|snoU13|CDH23|CDH23-AS1|C10orf105|C10orf54|PSAP|RNU7-38P|RP11-472G21.2|CHST3|RP11-150D20.5|SPOCK2|ASCC1|SNORA36|RP11-570G20.1|ANAPC16|Y_RNA|DDIT4|RP11-442H21.2|DNAJB12|MICU1|RNU6-805P|RP11-167P22.3|RP11-167P22.4|AL513185.1|Metazoa_SRP|HMGN2P34|RP11-167P22.5|Y_RNA|MCU|MIR4676|RP11-354E23.5|OIT3|NPM1P24|PLA2G12B				CHST3|UNC5B	CHST3	1.585	1.585	1	6550
11:47388214:A_G	NCAN	OID00301_OID21055	rs12801188	11	47388214	O14594	Trans	MIR4688|MDK|CHRM4|AMBRA1|RP11-425L10.1|MIR3160-1|HARBI1|ATG13|ARHGAP1|ZNF408|F2|CKAP5|MIR5582|SNORD67|SNORD67|LRP4-AS1|LRP4|C11orf49|CTD-2384B9.1|RP11-390K5.3|ARFGAP2|RP11-390K5.6|PACSIN3|RP11-390K5.1|RN7SL772P|DDB2|RP11-17G12.2|ACP2|NR1H3|MADD|RP11-17G12.3|MYBPC3|SPI1|RP11-750H9.5|AC090559.2|MIR4487|SLC39A13|PSMC3|RAPSN|RNU6-1302P|CELF1|AC090559.1|RP11-750H9.7|RN7SL652P|NDUFS3|PTPMT1|KBTBD4|RNU5…				NUP160|PSMC3|LRP4	SLC39A13	1.233	1.233	1	419
12:104147207:A_G	NCAN	OID00301_OID21055	rs3751198	12	104147207	O14594	Trans	ASCL1|RP11-552I14.1|C12orf42|STAB2|NT5DC3|RP11-650K20.3|HSP90B1|C12orf73|TDG|GLT8D2|HCFC2|NFYB|TXNRD1|EID3				STAB2	STAB2	1.53	1.53	1	6246
12:104136289:A_G	NCAN	OID00301_OID21055	rs35102665	12	104136289	O14594	Trans	ASCL1|RP11-552I14.1|C12orf42|STAB2|NT5DC3|RP11-650K20.3|HSP90B1|C12orf73|TDG|GLT8D2|HCFC2|NFYB|TXNRD1|EID3				STAB2	STAB2	1.607	1.607	1	6014
12:103948997:A_G	NCAN	OID00301_OID21055	rs11111649	12	103948997	O14594	Trans	ASCL1|RP11-552I14.1|C12orf42|STAB2|NT5DC3|RP11-650K20.3|HSP90B1|C12orf73|TDG|GLT8D2|HCFC2|NFYB|TXNRD1|EID3				STAB2	STAB2	1.469	1.469	1	777
12:30740188:C_T	NCAN	OID00301_OID21055	rs7314823	12	30740188	O14594	Trans	RP11-1110J8.1|U3|RP11-776A13.1|RP11-776A13.3|RNA5SP356|RP11-155I9.1|RP11-776A13.2|IPO8|CAPRIN2|RP11-77I22.2|LINC00941|RP11-77I22.4|TSPAN11|RP11-551L14.4|RP11-551L14.6|DDX11-AS1|DDX11|SNORA75|RP11-551L14.7|RP11-551L14.1|RP11-627K11.5|RP11-627K11.1|RP11-627K11.4|FAM60A|snoU13|RP11-627K11.3|AC024940.1|RP11-771K4.1|RNU6-318P|RNU6-618P|snoU13|RP11-820K3.3|RP11-820K3.4|Y_RNA|RP11-820K3.2					IPO8	2.27	2.27	1	9175
15:101629538:A_G	NCAN	OID00301_OID21055	rs60111444	15	101629538	O14594	Trans	RP11-90E5.1|SPATA41|RP11-168G16.2|RP11-526I2.5|RNU6-322P|PRKXP1|RP11-526I2.1|RNU6-181P|Y_RNA|RP11-192M23.1|RP11-66B24.5|RP11-66B24.3|RP11-66B24.2|RP11-66B24.7|RP11-66B24.1|RP11-66B24.8|RP11-66B24.4|RP11-505E24.3|RP11-505E24.2|RP11-424I19.1|RP11-424I19.2|RP11-299G20.2|RP11-299G20.3|RP11-14C10.1|RP11-14C10.2|RNU6-807P|snoU13|DNM1P47|CTD-2611K5.5|RN7SL209P|OR4F14P|OR4F13P|OR4F28P|WBP1LP5|AC140725.7|…				CHSY1	CHSY1|LRRK1	0.621	0.621|0.548	2	7910
15:101782759:C_T	NCAN	OID00301_OID21055	rs11639408	15	101782759	O14594	Trans	SPATA41|RP11-168G16.2|RP11-526I2.5|RNU6-322P|PRKXP1|RP11-526I2.1|RNU6-181P|Y_RNA|RP11-192M23.1|RP11-66B24.5|RP11-66B24.3|RP11-66B24.2|RP11-66B24.7|RP11-66B24.1|RP11-66B24.8|RP11-66B24.4|RP11-505E24.3|RP11-505E24.2|RP11-424I19.1|RP11-424I19.2|RP11-299G20.2|RP11-299G20.3|RP11-14C10.1|RP11-14C10.2|RNU6-807P|snoU13|DNM1P47|CTD-2611K5.5|RN7SL209P|OR4F14P|OR4F13P|OR4F28P|WBP1LP5|AC140725.7|OR4G2P|FAM13…				CHSY1	CHSY1	1.193	1.193	1	1445
16:4845532:A_G	NCAN	OID00301_OID21055	rs1982514	16	4845532	O14594	Trans	RP11-95J11.1|RP11-462G12.2|RP11-462G12.1|RP11-462G12.4|RP11-95P2.4|RP11-95P2.3|RP11-95P2.1|AC005356.1|RP11-295D4.1|RP11-709D24.5|SUB1P3|RN7SL850P|RP11-709D24.6|RP11-127I20.7|RP11-127I20.5|AC020663.1|Y_RNA|RP11-165E7.1|RP11-10K17.3|RP11-10K17.6|RP11-382N13.6|RP11-382N13.2|RP11-382N13.4|AC074051.1|RP11-382N13.1|RP11-382N13.5|RP11-382N13.3|RP11-124K4.1|AC012175.1|ADCY9|SRL|TFAP4|GLIS2|PAM16|CORO7-PA…					SMIM22|SEPT12|ROGDI	2.052	2.052|1.924|1.835	3	4564
16:17463790:A_G	NCAN	OID00301_OID21055	rs7191514	16	17463790	O14594	Trans	RP11-467M13.2|RP11-467M13.3|RN7SL90P|RP11-14N9.2|RP11-419L9.1|CTD-2576D5.3|CTD-2576D5.2|CTD-2576D5.4|RP11-916L7.1|CTD-3229J4.1|RPL7P47|CTA-481E9.4|CTA-481E9.3|RP11-164A6.1|NPIPA7|XYLT1|NPIPA8				XYLT1	XYLT1	1.057	1.057	1	8878
16:17383298:A_T	NCAN	OID00301_OID21055	rs6498673	16	17383298	O14594	Trans	RP11-517A5.5|RP11-517A5.4|MIR3179-2|MIR3670-2|MIR3180-2|hsa-mir-3180-3|PKD1P1|Y_RNA|RP11-958N24.2|RP11-467M13.2|RP11-467M13.3|RN7SL90P|RP11-14N9.2|RP11-419L9.1|CTD-2576D5.3|CTD-2576D5.2|CTD-2576D5.4|RP11-916L7.1|CTD-3229J4.1|RPL7P47|CTA-481E9.4|CTA-481E9.3|RP11-164A6.1|NPIPA7|NPIPA7|XYLT1				XYLT1	XYLT1	0.981	0.981	1	8358
16:17564658:C_G	NCAN	OID00301_OID21055	rs117041807	16	17564658	O14594	Trans	RP11-467M13.3|RN7SL90P|RP11-14N9.2|RP11-419L9.1|CTD-2576D5.3|CTD-2576D5.2|CTD-2576D5.4|RP11-916L7.1|CTD-3229J4.1|RPL7P47|CTA-481E9.4|CTA-481E9.3|RP11-164A6.1|RP11-1212A22.1|PKD1P5|Y_RNA|MIR3180-3|hsa-mir-3180-3|hsa-mir-3670-2|MIR3179-3|MIR3179-3|RP11-457I16.4|XYLT1|NPIPA8|NPIPA7				XYLT1	XYLT1	1.124	1.124	1	1598
16:17334371:A_G	NCAN	OID00301_OID21055	rs722074	16	17334371	O14594	Trans	RP11-517A5.6|RP11-517A5.5|RP11-517A5.4|MIR3179-2|MIR3670-2|MIR3180-2|hsa-mir-3180-3|PKD1P1|Y_RNA|RP11-958N24.2|RP11-467M13.2|RP11-467M13.3|RN7SL90P|RP11-14N9.2|RP11-419L9.1|CTD-2576D5.3|CTD-2576D5.2|CTD-2576D5.4|RP11-916L7.1|CTD-3229J4.1|RPL7P47|CTA-481E9.4|CTA-481E9.3|RP11-164A6.1|NPIPA7|NPIPA7|XYLT1				XYLT1	XYLT1	0.999	0.999	1	8903
17:48451725:A_T	NCAN	OID00301_OID21055	rs9894175	17	48451725	O14594	Trans	SAMD14|RP5-875H18.4|PPP1R9B|AC002401.1|RP11-893F2.13|RP11-893F2.14|HILS1|RP11-893F2.5|RP11-893F2.15|RP11-893F2.6|SUMO2P7|snoU13|RP11-893F2.9|Y_RNA|RP1-117B12.4|MRPS21P9|RP11-94C24.6|RP11-94C24.8|CACNA1G-AS1|RP11-94C24.11|CTB-22K21.2|RP11-294J22.6|SGCA|Y_RNA|LINC00483|RP11-294J22.5|RP11-506D12.5|RPL5P33|COL1A1|TOB1-AS1|RP11-700H6.4|RP11-700H6.1|RP11-700H6.2|RP11-481C4.1|snoU13|RP11-421E14.2|RP11-1…				XYLT2|CACNA1G|COL1A1	LRRC59|XYLT2|EME1|MRPL27	1.192	1.192|1.137|0.935|0.838	4	8904
17:42989063:C_T	NCAN	OID00301_OID21055	rs1126642	17	42989063	O14594	Trans	SPATA32|ARHGAP27|PLEKHM1|CRHR1|SPPL2C|RP11-527L4.5|RP11-527L4.6|U3|RP11-546M21.6|RNU6-131P|ASB16-AS1|CTB-175E5.7|RP5-882C2.2|SHC1P2|RN7SL507P|AC003102.3|U3|RNU6-453P|RP5-1067M6.3|RPL7L1P5|RN7SL258P|RP11-1072C15.7|RP11-1072C15.3|RP11-1072C15.2|RP11-1072C15.4|RN7SL819P|RP11-1072C15.1|CTC-296K1.3|CTC-296K1.4|RN7SL405P|AC015936.3|CTD-2534I21.8|CTD-2534I21.9|Y_RNA|AC002117.1|RP13-890H12.2|CTD-2020K17.…				G6PC3|ITGA2B	GFAP	1.004	1.004	1	1042
17:43656895:A_G	NCAN	OID00301_OID21055	rs2463519	17	43656895	O14594	Trans	SPATA32|ARHGAP27|PLEKHM1|CRHR1|SPPL2C|MAPT|STH|KANSL1|ARL17B|LRRC37A|LRRC37A2|RP11-1072C15.7|RP11-1072C15.3|RP11-1072C15.2|RP11-1072C15.4|RN7SL819P|RP11-1072C15.1|CTC-296K1.3|CTC-296K1.4|RN7SL405P|AC015936.3|CTD-2534I21.8|CTD-2534I21.9|Y_RNA|AC002117.1|RP13-890H12.2|CTD-2020K17.1|CTD-2020K17.3|CTD-2020K17.4|MAP3K14-AS1|MAP3K14|RNA5SP443|CTB-39G8.2|CTB-39G8.3|AC091132.2|AC091132.1|RN7SL730P|LRRC37…					CRHR1|PLEKHM1|MAPT|SPPL2C|STH|KANSL1	0.757	0.757|0.682|0.59|0.581|0.58|0.578	6	269
18:48519071:C_G	NCAN	OID00301_OID21055	rs2202980	18	48519071	O14594	Trans	ADAD1P2|RP11-689E3.2|RN7SL310P|RP11-1030E3.1|RNA5SP458|AC105227.1|RPLP0P11|RP11-10I6.2|HNRNPA3P16|RPL17P46|Y_RNA|RN7SL695P|SRSF10P1|RNU1-46P|RP11-267C16.1|SS18L2P2|RP11-267C16.2|snoU13|RSL24D1P9|RP11-440L16.1|RPS8P3|CCDC11|MBD1|CXXC1|SKA1|MAPK4|MRO|ME2|ELAC1|RP11-729L2.2|SMAD4|MEX3C					SMAD4	2.026	2.026	1	4857
19:45416178:G_T	NCAN	OID00301_OID21055	rs483082	19	45416178	O14594	Trans	ZNF45|ZNF221|ZNF155|RP11-15A1.7|ZNF230|AC067968.3|ZNF222|ZNF223|ZNF223|ZNF284|RNU6-902P|RN7SL53P|ZNF224|AC084219.3|AC084219.4|ZNF225|ZNF234|ZNF226|ZNF227|ZNF235|ZNF233|CTC-512J12.7|NDUFA3P1|ZNF112|CTC-512J12.6|ZNF285|CTC-512J12.4|ZNF229|ZNF285B|AC069278.4|ZNF180|CEACAM20|AC138472.6|CEACAM22P|AC138472.4|IGSF23|CTB-171A8.1|PVR|CEACAM19|CEACAM16|snoZ6|BCL3|SNORA70|AC092066.6|CBLC|BCAM|PVRL2|CTB-129P…				VASP	APOC1	0.99	0.99	1	6636
1:161612233:C_T	NCAN	OID00301_OID21055	rs7554873	1	161612233	O14594	Trans	CD48|SLAMF7|LY9|CD244|ITLN1|ITLN2|F11R|RP11-544M22.13|TSTD1|USF1|ARHGAP30|AL591806.1|PVRL4|KLHDC9|PFDN2|NIT1|DEDD|UFC1|USP21|PPOX|B4GALT3|ADAMTS4|NDUFS2|FCER1G|AL590714.1|APOA2|TOMM40L|NR1I3|PCP4L1|MPZ|SDHC|C1orf192|FCGR2A|HSPA6|FCGR3A|FCGR2B|FCGR2C|FCGR3B|FCRLA|FCRLB|DUSP12|ATF6|OLFML2B|NOS1AP|RP11-565P22.6|C1orf226|C1orf111|SH2D1B|UHMK1|UAP1				B4GALT3|MPZ	FCGR2B	0.912	0.912	1	9472
1:161651064:C_T	NCAN	OID00301_OID21055	rs723177	1	161651064	O14594	Trans	SLAMF7|LY9|CD244|ITLN1|ITLN2|F11R|RP11-544M22.13|TSTD1|USF1|ARHGAP30|AL591806.1|PVRL4|KLHDC9|PFDN2|NIT1|DEDD|UFC1|USP21|PPOX|B4GALT3|ADAMTS4|NDUFS2|FCER1G|AL590714.1|APOA2|TOMM40L|NR1I3|PCP4L1|MPZ|SDHC|C1orf192|FCGR2A|HSPA6|FCGR3A|FCGR2B|FCGR2C|FCGR3B|FCRLA|FCRLB|DUSP12|ATF6|OLFML2B|NOS1AP|RP11-565P22.6|C1orf226|C1orf111|SH2D1B|UHMK1|UAP1				B4GALT3|MPZ	FCGR2B	1.007	1.007	1	6064
1:161724376:A_G	NCAN	OID00301_OID21055	rs56118399	1	161724376	O14594	Trans	LY9|CD244|ITLN1|ITLN2|F11R|RP11-544M22.13|TSTD1|USF1|ARHGAP30|AL591806.1|PVRL4|KLHDC9|PFDN2|NIT1|DEDD|UFC1|USP21|PPOX|B4GALT3|ADAMTS4|NDUFS2|FCER1G|AL590714.1|APOA2|TOMM40L|NR1I3|PCP4L1|MPZ|SDHC|C1orf192|FCGR2A|HSPA6|FCGR3A|FCGR2B|FCGR2C|FCGR3B|FCRLA|FCRLB|DUSP12|ATF6|OLFML2B|NOS1AP|RP11-565P22.6|C1orf226|C1orf111|SH2D1B|UHMK1|UAP1				B4GALT3|MPZ	DUSP12	1.015	1.015	1	7504
3:140998685:A_G	NCAN	OID00301_OID21055	rs13088065	3	140998685	O14594	Trans	AC092988.1|RP11-68L1.2|RP11-68L1.1|AC048346.1|CLSTN2-AS1|RP11-13L2.1|TRIM42|RP11-691G17.1|RP11-4H14.1|SLC25A36|RP11-231L11.3|SPSB4|RP11-231L11.1|ACPL2|RP11-764I5.1|RP11-438D8.2|RP11-789L4.1|ZBTB38|KRT18P35|RASA2|RASA2-IT1|YWHAQP6|RP11-340E6.1|TPT1P3|RP11-144C9.1|RNF7|GRK7|AC112504.1|HMGN2P25|ATP1B3|RNU6-509P|ATP1B3-AS1|RP11-271K21.11|TFDP2|RP11-343B5.1|RNU6-425P|RP11-485G4.2|GK5					ACPL2	1.632	1.632	1	2561
4:187161120:G_T	NCAN	OID00301_OID21055	rs71640036	4	187161120	O14594	Trans	LRP2BP|RP11-714G18.1|ANKRD37|UFSP2|Y_RNA|C4orf47|CCDC110|RP11-279O9.4|PDLIM3|SORBS2|RP11-301L8.2|RP11-626E13.1|Y_RNA|RP11-45I20.1|snoU13|RNU4-64P|TLR3|FAM149A|SNORA31|RP11-173M11.2|ORAOV1P1|AC110771.1|CYP4V2|KLKB1|F11|F11-AS1|SLC25A5P6|RP11-215A19.2|RNU6-1055P|MTNR1A|FAT1|AC108865.1|RP11-11N5.1|RP11-11N5.3|MRPS36P2|RP11-217E13.1|RP11-696F12.1|RP11-308K2.1					F11|KLKB1	1.119	1.119|1.032	2	2099
5:78554137:G_T	NCAN	OID00301_OID21055	rs1840806	5	78554137	O14594	Trans	CTD-2037K23.1|RNU6-183P|Y_RNA|CTD-2037K23.2|SCAMP1|LHFPL2|HMGB1P21|CTD-2073O6.1|CTD-2045M21.1|ARSB|DMGDH|CTD-2299I21.1|BHMT2|BHMT|RNY3P1|CTC-422A18.1|SNORA18|AC016559.1|CTC-422A18.2|JMY|CTC-451P13.1|HOMER1|RP11-342F17.1|RP11-342F17.2|Y_RNA|PAPD4|CMYA5|CTC-431G16.2|CTC-431G16.3|RP11-168A11.1|MTX3|THBS4|RP11-168A11.4|TRMT112P2|CTD-2201I18.1|SERINC5|CTC-458I2.2|snoU13				ARSB	BHMT|DMGDH|JMY	1.535	1.535|1.51|1.489	3	1253
5:83005920:A_G	NCAN	OID00301_OID21055	rs6862984	5	83005920	O14594	Trans	CTD-2218K11.2|RPL5P16|CTD-2218K11.3|RP11-78C3.1|CTD-2227C6.3|ST13P12|CTD-2227C6.2|RP11-343L5.2|TMEM167A|SCARNA18|XRCC4|CTD-2110K23.1|COQ10BP2|FTH1P9|VCAN|VCAN-AS1|HAPLN1|RN7SKP295|RNU6-620P|CTC-484M2.1|RNU4-11P|RP11-456A14.1|EDIL3|AC109496.1|RNU6-448P|CTD-2269F5.1				VCAN|HAPLN1	HAPLN1	1.611	1.611	1	8611
5:82964746:A_C	NCAN	OID00301_OID21055	rs336956	5	82964746	O14594	Trans	CTD-2218K11.2|RPL5P16|CTD-2218K11.3|RP11-78C3.1|CTD-2227C6.3|ST13P12|CTD-2227C6.2|RP11-343L5.2|TMEM167A|SCARNA18|XRCC4|CTD-2110K23.1|COQ10BP2|FTH1P9|VCAN|VCAN-AS1|HAPLN1|RN7SKP295|RNU6-620P|CTC-484M2.1|RNU4-11P|RP11-456A14.1|EDIL3|AC109496.1|RNU6-448P|CTD-2269F5.1				VCAN|HAPLN1	HAPLN1	1.611	1.611	1	5840
5:82960516:A_G	NCAN	OID00301_OID21055	rs72771297	5	82960516	O14594	Trans	CTD-2218K11.2|RPL5P16|CTD-2218K11.3|RP11-78C3.1|CTD-2227C6.3|ST13P12|CTD-2227C6.2|RP11-343L5.2|TMEM167A|SCARNA18|XRCC4|CTD-2110K23.1|COQ10BP2|FTH1P9|VCAN|VCAN-AS1|HAPLN1|RN7SKP295|RNU6-620P|CTC-484M2.1|RNU4-11P|RP11-456A14.1|EDIL3|AC109496.1|RNU6-448P|CTD-2269F5.1				VCAN|HAPLN1	HAPLN1	1.617	1.617	1	9012
6:149992708:C_G	NCAN	OID00301_OID21055	rs4870267	6	149992708	O14594	Trans	UST|RP11-162J8.2|RP11-162J8.3|RP11-365H23.1|AL603766.1|RP1-111D6.3|TAB2|RP1-111D6.2|RN7SL234P|FABP12P1|SUMO4|ZC3H12D|RP1-281H8.3|PPIL4|RNU7-3P|RP1-12G14.5|GINM1|RP1-12G14.6|RP1-12G14.7|RPS18P9|SNORA2|KATNA1|Y_RNA|LATS1|NUP43|PCMT1|RP11-350J20.4|RP11-350J20.5|LRP11|RP11-350J20.12|RP11-244K5.8|CCT7P1|RAET1E|RAET1E-AS1|RP11-350J20.9|RAET1G|RP11-244K5.6|ULBP2|RP11-244K5.7|ULBP1|RP11-472G23.3|BTF3P10|…				UST|NUP43	GINM1|LATS1|NUP43|PCMT1|RAET1G|KATNA1	2.321	2.321|2.079|1.81|1.626|1.254|1.155	6	6952
6:31240692:A_G	NCAN	OID00301_OID21055	rs2395471	6	31240692	O14594	Trans	HCG18|TRIM39|TRIM39-RPP21|RPP21|HLA-N|HCG19P|UBQLN1P1|MICC|TMPOP1|SUCLA2P1|RANP1|HLA-E|XXbac-BPG249D20.9|GNL1|PRR3|ABCF1|MIR877|PPP1R10|AL662800.1|MRPS18B|ATAT1|PTMAP1|C6orf136|AL662800.2|DHX16|PPP1R18|NRM|RPL7P4|MDC1|MDC1-AS1|TUBB|XXbac-BPG252P9.9|FLOT1|Y_RNA|XXbac-BPG252P9.10|IER3|RN7SL353P|HCG20|LINC00243|XXbac-BPG27H4.8|RN7SKP186|DDR1-AS1|DDR1|MIR4640|RN7SL175P|GTF2H4|VARS2|SFTA2|Y_RNA|DPCR1|…				CSNK2B|TNXB	HLA-C	NA	NA	NA	0
7:72951095:C_G	NCAN	OID00301_OID21055	rs35107030	7	72951095	O14594	Trans	TYW1B|AC091738.2|MIR4650-2|RP11-535E8.2|RP11-1394O16.1|RN7SL377P|SBDSP1|RN7SL625P|SPDYE7P|POM121|RP11-313P13.5|NSUN5P2|TRIM74|STAG3L3|AC005488.11|Y_RNA|AC005488.1|RP11-313P13.3|Y_RNA|SPDYE8P|RP11-313P13.4|Y_RNA|AC006995.8|RP11-396K3.1|PHBP5|NCF1B|GTF2IRD2P1|POM121B|NSUN5|TRIM50|RP11-483G21.3|FKBP6|RNU6-1080P|Y_RNA|FZD9|BAZ1B|RNU6-1198P|BCL7B|TBL2|MLXIPL|VPS37D|DNAJC30|WBSCR22|STX1A|MIR4284|RN7SL2…				POM121|LIMK1	BCL7B|BAZ1B	0.862	0.862|0.838	2	6015
8:116585157:C_T	NCAN	OID00301_OID21055	rs2103481	8	116585157	O14594	Trans	TRPS1					TRPS1	0.838	0.838	1	2786
11:126232385:C_T	PRTG	OID00302_OID21443	rs3967200	11	126232385	Q2VWP7	Trans	FEZ1|AP000708.1|EI24|STT3A-AS1|RNU6-1156P|STT3A|CHEK1|RNU2-35P|ACRV1|PATE1|PATE2|PATE3|PATE4|RP11-680F20.10|HYLS1|PUS3|RP11-680F20.9|DDX25|RP11-680F20.11|RP11-680F20.5|RP11-680F20.4|RP11-680F20.6|CDON|RP11-680F20.12|NAP1L1P1|RP11-673E11.2|RP11-50B3.2|RP11-50B3.1|RPUSD4|RP11-50B3.4|FAM118B|RNU4-86P|RN7SL351P|SRPR|FOXRED1|RPL35AP26|snoU13|TIRAP|RP11-712L6.7|RP11-712L6.5|DCPS|ST3GAL4|KIRREL3|KIRREL3…					ST3GAL4	2.145	2.145	1	584
15:43933941:C_T	PRTG	OID00302_OID21443	rs139097404	15	43933941	Q2VWP7	Trans	snoU13|CTD-2036P10.3|KRT8P50|FDPSP4|RPS3AP47|SPCS2P1|RP11-473C18.3|Y_RNA|ATP5HP1|RP11-402F9.3|RN7SL487P|RNU6-554P|snoU13|RNU6-610P|PDIA3P2|AC011330.5|STRCP1|RNU6-353P|snoU13|CATSPER2P1|RNU6-354P|MIR1282|Y_RNA|PIN4P1|ACTBP7|GAPDHP55|AC073940.1|AC090519.2|AC090519.7|AC090519.6|AC090519.1|AC090519.5|AC090519.4|AC090519.3|RP11-616K22.1|RP11-616K22.2|RP11-516C1.1|RN7SL347P|HNRNPMP1|CTD-2329K10.1|EIF3J…					CATSPER2|STRC	1.017	1.017|1.016	2	2838
16:88013496:A_G	PRTG	OID00302_OID21443	rs4843292	16	88013496	Q2VWP7	Trans	RP11-134D3.1|RP11-134D3.2|RP11-899L11.1|RP11-899L11.3|RP11-178L8.5|RP11-178L8.1|snoU13|RP11-178L8.7|RP11-178L8.8|RP11-178L8.9|RP11-178L8.3|RP11-482M8.1|RP11-482M8.3|RP11-278A23.2|RP4-536B24.4|RP4-536B24.3|RP4-536B24.2|GS1-21A4.1|GS1-21A4.2|CTD-3057O21.1|RP11-863P13.5|RP11-863P13.6|RP11-863P13.4|RP11-863P13.1|RP11-863P13.3|RP11-863P13.2|LA16c-444G7.2|LA16c-444G7.1|MIR5189|RP11-21B21.4|SNAI3-AS1|RP…					BANP	1.031	1.031	1	6930
16:88132864:C_T	PRTG	OID00302_OID21443	rs9888801	16	88132864	Q2VWP7	Trans	RP11-899L11.1|RP11-899L11.3|RP11-178L8.5|RP11-178L8.1|snoU13|RP11-178L8.7|RP11-178L8.8|RP11-178L8.9|RP11-178L8.3|RP11-482M8.1|RP11-482M8.3|RP11-278A23.2|RP4-536B24.4|RP4-536B24.3|RP4-536B24.2|GS1-21A4.1|GS1-21A4.2|CTD-3057O21.1|RP11-863P13.5|RP11-863P13.6|RP11-863P13.4|RP11-863P13.1|RP11-863P13.3|RP11-863P13.2|LA16c-444G7.2|LA16c-444G7.1|MIR5189|RP11-21B21.4|SNAI3-AS1|RP5-1142A6.5|MIR4722|RP5-114…					BANP	0.554	0.554	1	10599
17:26694861:A_G	PRTG	OID00302_OID21443	rs704	17	26694861	Q2VWP7	Trans	RP1-66C13.4|LYRM9|NLK|AC061975.10|TMEM97|IFT20|RPL23A|TLCD1|NEK8|TNFAIP1|TRAF4|TMEM199|VTN|FAM222B|ERAL1|FLOT2|CTB-96E2.2|SARM1|DHRS13|SLC46A1|RP11-192H23.4|SLC13A2|PHF12|FOXN1|UNC119|PIPOX|PIGS|ALDOC|SEZ6|MYO18A|KSR1|SPAG5|AC015688.3|SGK494|LGALS9|KIAA0100|SDF2|NOS2|SUPT6H|TIAF1|CRYBA1|NUFIP2|PROCA1|RAB34|RP11-578C11.2|TBC1D3P5|RP11-720N19.2|RP11-720N19.1|ITM2BP1|RP11-19P22.8|NOS2P1|RP11-19P22.5…					POLDIP2|TMEM97|TMEM199|SARM1	2.035	2.035|1.91|1.783|1.645	4	52
17:7069412:A_G	PRTG	OID00302_OID21443	rs186021206	17	7069412	Q2VWP7	Trans	CHD3|KCNAB3|RP11-1099M24.7|TRAPPC1|CNTROB|GUCY2D|ALOX15B|ALOX12B|AC129492.6|ALOXE3|HES7|PER1|RP11-599B13.6|VAMP2|AIPL1|FAM64A|PITPNM3|KIAA0753|TXNDC17|MED31|C17orf100|SLC13A5|XAF1|FBXO39|TEKT1|AC027763.2|ALOX12|RNASEK|AC040977.1|RNASEK-C17orf49|C17orf49|BCL6B|SLC16A13|SLC16A11|CLEC10A|ASGR2|ASGR1|DLG4|ACADVL|DVL2|PHF23|GABARAP|CTD-2545G14.7|CTDNEP1|RP1-4G17.5|ELP5|RP11-960B9.2|RNU6-1264P|BTF3P14|…					ASGR1	1.268	1.268	1	4277
17:7063667:C_T	PRTG	OID00302_OID21443	rs7406661	17	7063667	Q2VWP7	Trans	CHD3|KCNAB3|RP11-1099M24.7|TRAPPC1|CNTROB|GUCY2D|ALOX15B|ALOX12B|AC129492.6|ALOXE3|HES7|PER1|AIPL1|FAM64A|PITPNM3|KIAA0753|TXNDC17|MED31|C17orf100|SLC13A5|XAF1|FBXO39|TEKT1|AC027763.2|ALOX12|RNASEK|AC040977.1|RNASEK-C17orf49|C17orf49|BCL6B|SLC16A13|SLC16A11|CLEC10A|ASGR2|ASGR1|DLG4|ACADVL|DVL2|PHF23|GABARAP|CTD-2545G14.7|CTDNEP1|RP1-4G17.5|ELP5|RP11-960B9.2|RNU6-1264P|BTF3P14|RP11-636N17.1|RNA5SP…					ASGR1	1.491	1.491	1	773
17:67081278:A_G	PRTG	OID00302_OID21443	rs77542162	17	67081278	Q2VWP7	Trans	ABCA5|MAP2K6|AMZ2|ARSG|SLC16A6|WIPI1|PRKAR1A|FAM20A|LOC732538|AC145343.2|LINC00674|LRRC37A16P|SH3GL1P3|RP11-147L13.7|RP11-147L13.8|LOC440461|RP11-147L13.2|RP11-120M18.2|AC079210.1|ABCA8|MIR635|RP11-120M18.5|RP11-118B18.1|AC011591.1|RP11-118B18.2|ABCA9-AS1|LOC100421166|MIR4524B|SNRPGP4|SNORA40|RP1-193H18.3|RP1-193H18.2|AC003051.1|RP1-200G19.1|AC002539.2|AC004562.1|Y_RNA|LINC01028|ABCA9|ABCA6|ABCA10					ABCA6	0.87	0.87	1	9760
18:74545087:A_G	PRTG	OID00302_OID21443	rs9954909	18	74545087	Q2VWP7	Trans	RP11-173L6.1|RP11-357H3.1|RP11-1O2.1|RP11-94B19.6|RP11-94B19.1|RP11-94B19.5|RP11-94B19.2|RP11-94B19.7|RP11-94B19.3|RP11-504I13.3|RP11-17M16.2|LINC00683|RP11-111H3.3|AC034110.1|ARL2BPP1|AC139085.1|AC139085.2|RNU6-346P|RPL26P35|RP11-162A12.3|RP11-862L9.3|RP11-751H17.1|RP11-176N18.2|SNORA25|BDP1P|RP11-63N3.1|RP11-63N3.2|RP11-94B19.4|ZNF516|RP11-17M16.1|LINC00908|RP11-162A12.2|ZNF236|MBP|GALR1					ZNF236	1.31	1.31	1	10638
18:74562794:A_G	PRTG	OID00302_OID21443	rs112419286	18	74562794	Q2VWP7	Trans	RP11-357H3.1|RP11-1O2.1|RP11-94B19.6|RP11-94B19.1|RP11-94B19.5|RP11-94B19.2|RP11-94B19.7|RP11-94B19.3|RP11-504I13.3|RP11-17M16.2|LINC00683|RP11-111H3.3|AC034110.1|ARL2BPP1|AC139085.1|AC139085.2|RNU6-346P|RPL26P35|RP11-162A12.3|RP11-862L9.3|RP11-751H17.1|RP11-176N18.2|SNORA25|BDP1P|RP11-63N3.1|RP11-63N3.2|RP11-94B19.4|ZNF516|RP11-17M16.1|LINC00908|RP11-162A12.2|ZNF236|MBP|GALR1					ZNF236	1.318	1.318	1	998
1:161505962:A_T	PRTG	OID00302_OID21443	rs12749237	1	161505962	Q2VWP7	Trans	CD84|SLAMF1|CD48|SLAMF7|LY9|CD244|ITLN1|ITLN2|F11R|RP11-544M22.13|TSTD1|USF1|ARHGAP30|AL591806.1|PVRL4|KLHDC9|PFDN2|NIT1|DEDD|UFC1|USP21|PPOX|B4GALT3|ADAMTS4|NDUFS2|FCER1G|AL590714.1|APOA2|TOMM40L|NR1I3|PCP4L1|MPZ|SDHC|C1orf192|FCGR2A|HSPA6|FCGR3A|FCGR2B|FCGR2C|FCGR3B|FCRLA|FCRLB|DUSP12|ATF6|OLFML2B|NOS1AP|RP11-565P22.6|C1orf226|C1orf111|SH2D1B|UHMK1					FCGR2A|FCGR3A|HSPA6|FCGR2B	0.956	0.956|0.839|0.825|0.811	4	2371
22:39819969:A_G	PRTG	OID00302_OID21443	rs7288760	22	39819969	Q2VWP7	Trans	RP3-434P1.6|KCNJ4|KDELR3|DDX17|DMC1|RP1-199H16.6|FAM227A|CBY1|RP3-508I15.10|RP3-508I15.9|TOMM22|JOSD1|GTPBP1|PRDX3P1|AL021707.2|AL021707.1|RP3-508I15.18|SUN2|RP3-508I15.19|RP3-508I15.20|RP3-508I15.14|RP3-508I15.21|RP3-508I15.22|DNAL4|NPTXR|CBX6|CTA-150C2.13|APOBEC3A|APOBEC3B|APOBEC3B-AS1|APOBEC3C|APOBEC3D|APOBEC3F|APOBEC3G|CTA-150C2.20|RP4-742C19.12|APOBEC3H|CBX7|COX5BP7|FUNDC2P4|PDGFB|AL031590.1…					MGAT3|TAB1|SYNGR1	2.052	2.052|1.962|1.43	3	3647
4:103001649:G_T	PRTG	OID00302_OID21443	rs1813006	4	103001649	Q2VWP7	Trans	MIR1255A|AP001816.1|BANK1|RNU6-462P|MTND5P5|RP11-498M5.2|SLC39A8|RN7SL728P|RP11-499E18.1|AF213884.1|AF213884.2|NFKB1|AF213884.3|MANBA|AF224669.3|LRRC37A15P|KRT8P46|RP11-10L12.1|RP11-10L12.2|UBE2D3|RP11-10L12.4|RNU7-151P|snoU13|CISD2|SLC9B1|PABPC1P7|ACTR3BP4					BANK1	0.741	0.741	1	2579
4:57884338:C_G	PRTG	OID00302_OID21443	rs10023009	4	57884338	Q2VWP7	Trans	RNA5SP161|KIAA1211|RNU6-197P|MRPL22P1|RNA5SP162|AASDH|RPL7AP31|RP11-646I6.5|PPAT|RP11-646I6.6|AC068620.1|PAICS|RP11-393M11.2|SRP72|ARL9|THEGL|GLDCP1|HOPX|RPL17P20|RP11-533F5.2|RN7SL492P|RN7SL357P|SPINK2|Y_RNA|REST|RP11-738E22.3|NOA1|POLR2B|snoU13|RNU6-998P|IGFBP7|UBE2CP3|snoU13|IGFBP7-AS1|RP11-300M6.1|RPS26P24|RP11-319E12.1|RP11-319E12.2|snoU13|RP11-685F15.1|RP11-4O3.1|RP11-4O3.2					POLR2B|NOA1|IGFBP7|REST	1.029	1.029|0.847|0.835|0.833	4	21
5:126362323:A_G	PRTG	OID00302_OID21443	rs11241913	5	126362323	Q2VWP7	Trans	RP11-114J13.1|CTC-339D2.1|AC010235.1|GRAMD3|RP11-517I3.1|ALDH7A1|RNU6-963P|PHAX|RP11-395C3.1|C5orf48|RP11-772E11.1|HSPE1P10|RP11-434D11.4|RNU6-752P|LMNB1|MARCH3|C5orf63|MRPS5P3|CTB-88F18.2|CTB-88F18.4|CTB-88F18.3|AC011416.1|MEGF10|CTD-2195M15.1|CTD-2195M15.3|HNRNPKP1|PRRC1|CTXN3|CTC-548H10.2|CTC-228N24.1|RP11-483H11.1|CTC-228N24.2					C5orf63	2.092	2.092	1	996
6:31432006:A_G	PRTG	OID00302_OID21443	rs2263318	6	31432006	Q2VWP7	Trans	TMPOP1|SUCLA2P1|RANP1|HLA-E|XXbac-BPG249D20.9|GNL1|PRR3|ABCF1|MIR877|PPP1R10|AL662800.1|MRPS18B|ATAT1|PTMAP1|C6orf136|AL662800.2|DHX16|PPP1R18|NRM|RPL7P4|MDC1|MDC1-AS1|TUBB|XXbac-BPG252P9.9|FLOT1|Y_RNA|XXbac-BPG252P9.10|IER3|RN7SL353P|HCG20|LINC00243|XXbac-BPG27H4.8|RN7SKP186|DDR1-AS1|DDR1|MIR4640|RN7SL175P|GTF2H4|VARS2|SFTA2|Y_RNA|DPCR1|HCG21|MUC21|MUC22|HCG22|RNU6-1133P|C6orf15|PSORS1C1|CDSN|PS…					MICB	NA	NA	NA	0
8:9183358:A_G	PRTG	OID00302_OID21443	rs9987289	8	9183358	Q2VWP7	Trans	CTA-398F10.1|CTA-398F10.2|CTD-3023L14.3|CTD-3023L14.1|CTD-3023L14.2|RN7SL178P|AC087269.2|CLDN23|AC087269.1|RP11-211C9.1|MFHAS1|RNU6-682P|RP11-62H7.3|RP11-62H7.2|SNORA70|ERI1|MIR4660|U3|RNU7-55P|PPP1R3B|RP11-10A14.3|RP11-10A14.4|RP11-10A14.6|RP11-10A14.5|RP11-10A14.8|RP11-115J16.1|RP11-10A14.7|RNU6-1151P|RP11-115J16.3|RNU6-526P|RP11-115J16.2|RP11-375N15.1|RP11-375N15.2|TNKS|RP11-1081K18.1|MIR597|s…					ENSG00000253426|TNKS	0.474	0.474|0.472	2	3296
9:136131415:C_T	PRTG	OID00302_OID21443	rs8176743	9	136131415	Q2VWP7	Trans	RNU5D-2P|RP11-295G24.5|RNU6-357P|MIR548AW|RP11-295G24.4|RP11-415H23.4|RNU7-21P|EEF1A1P5|CELP|snoU13|LCN1P1|ABO|RP11-430N14.4|Y_RNA|LCN1P2|Y_RNA|RP11-244N20.7|SNORD24|SNORD36B|SNORD36A|SNORD36C|LL09NC01-254D11.1|DBH-AS1|AL590710.1|LINC00094|RP11-374P20.4|RP11-349K21.1|LL09NC01-251B2.3|RNU6ATAC|LL09NC01-139C3.1|SETX|TTF1|C9orf171|BARHL1|DDX31|GTF3C4|AK8|C9orf9|TSC1|GFI1B|GTF3C5|CEL|RALGDS|GBGT1|OBP…					OBP2B	0.946	0.946	1	456
9:136149399:A_G	PRTG	OID00302_OID21443	rs507666	9	136149399	Q2VWP7	Trans	RNU5D-2P|RP11-295G24.5|RNU6-357P|MIR548AW|RP11-295G24.4|RP11-415H23.4|RNU7-21P|EEF1A1P5|CELP|snoU13|LCN1P1|ABO|RP11-430N14.4|Y_RNA|LCN1P2|Y_RNA|RP11-244N20.7|SNORD24|SNORD36B|SNORD36A|SNORD36C|LL09NC01-254D11.1|DBH-AS1|AL590710.1|LINC00094|RP11-374P20.4|RP11-349K21.1|LL09NC01-251B2.3|RNU6ATAC|LL09NC01-139C3.1|TTF1|C9orf171|BARHL1|DDX31|GTF3C4|AK8|C9orf9|TSC1|GFI1B|GTF3C5|CEL|RALGDS|GBGT1|OBP2B|SU…					OBP2B	0.941	0.941	1	1307
10:17848192:C_G	ROBO2	OID00303_OID21007	rs369705328	10	17848192	Q9HCK4	Trans							0.982	0.982	1	4086
10:18103401:C_T	ROBO2	OID00303_OID21007	rs2477648	10	18103401	Q9HCK4	Trans							1.017	1.017	1	5219
11:126232337:C_T	ROBO2	OID00303_OID21007	rs4055121	11	126232337	Q9HCK4	Trans	FEZ1|AP000708.1|EI24|STT3A-AS1|RNU6-1156P|STT3A|CHEK1|RNU2-35P|ACRV1|PATE1|PATE2|PATE3|PATE4|RP11-680F20.10|HYLS1|PUS3|RP11-680F20.9|DDX25|RP11-680F20.11|RP11-680F20.5|RP11-680F20.4|RP11-680F20.6|CDON|RP11-680F20.12|NAP1L1P1|RP11-673E11.2|RP11-50B3.2|RP11-50B3.1|RPUSD4|RP11-50B3.4|FAM118B|RNU4-86P|RN7SL351P|SRPR|FOXRED1|RPL35AP26|snoU13|TIRAP|RP11-712L6.7|RP11-712L6.5|DCPS|ST3GAL4|KIRREL3|KIRREL3…					ST3GAL4	2.142	2.142	1	584
16:86417599:C_G	ROBO2	OID00303_OID21007	rs12599888	16	86417599	Q9HCK4	Trans	AC092377.1|RP11-118F19.1|CTD-2542L18.1|RN7SL381P|MIR1910|RP11-568J23.4|RNU1-103P|RP11-568J23.5|RP11-568J23.6|RP11-568J23.7|RP11-568J23.1|RP11-542M13.3|RP11-542M13.2|RP11-805I24.1|RP11-805I24.4|RP11-805I24.3|LINC01082|RP11-514D23.3|LINC01081|Y_RNA|RP11-514D23.1|LINC00917|RP11-158I3.3|RP11-158I3.1|FENDRR|RP11-463O9.9|RP11-463O9.1|RP11-463O9.5|RP11-463O9.6|RP11-58A18.1|CTD-2015G9.1|CTD-2015G9.2|RP11…				FOXC2	FOXF1|FOXC2|MTHFSD	0.513	0.513|0.501|0.473	3	2270
17:7069412:A_G	ROBO2	OID00303_OID21007	rs186021206	17	7069412	Q9HCK4	Trans	CHD3|KCNAB3|RP11-1099M24.7|TRAPPC1|CNTROB|GUCY2D|ALOX15B|ALOX12B|AC129492.6|ALOXE3|HES7|PER1|RP11-599B13.6|VAMP2|AIPL1|FAM64A|PITPNM3|KIAA0753|TXNDC17|MED31|C17orf100|SLC13A5|XAF1|FBXO39|TEKT1|AC027763.2|ALOX12|RNASEK|AC040977.1|RNASEK-C17orf49|C17orf49|BCL6B|SLC16A13|SLC16A11|CLEC10A|ASGR2|ASGR1|DLG4|ACADVL|DVL2|PHF23|GABARAP|CTD-2545G14.7|CTDNEP1|RP1-4G17.5|ELP5|RP11-960B9.2|RNU6-1264P|BTF3P14|…			EFNB3	DLG4|EFNB3	DLG4	0.644	0.644	1	4277
17:7080316:C_T	ROBO2	OID00303_OID21007	rs55714927	17	7080316	Q9HCK4	Trans	CHD3|KCNAB3|RP11-1099M24.7|TRAPPC1|CNTROB|GUCY2D|ALOX15B|ALOX12B|AC129492.6|ALOXE3|HES7|PER1|RP11-599B13.6|VAMP2|TMEM107|AIPL1|FAM64A|PITPNM3|KIAA0753|TXNDC17|MED31|C17orf100|SLC13A5|XAF1|FBXO39|TEKT1|AC027763.2|ALOX12|RNASEK|AC040977.1|RNASEK-C17orf49|C17orf49|BCL6B|SLC16A13|SLC16A11|CLEC10A|ASGR2|ASGR1|DLG4|ACADVL|DVL2|PHF23|GABARAP|CTD-2545G14.7|CTDNEP1|RP1-4G17.5|ELP5|RP11-960B9.2|RNU6-1264P|…			EFNB3	DLG4|EFNB3	ASGR1	1.073	1.073	1	773
17:67081278:A_G	ROBO2	OID00303_OID21007	rs77542162	17	67081278	Q9HCK4	Trans	ABCA5|MAP2K6|AMZ2|ARSG|SLC16A6|WIPI1|PRKAR1A|FAM20A|LOC732538|AC145343.2|LINC00674|LRRC37A16P|SH3GL1P3|RP11-147L13.7|RP11-147L13.8|LOC440461|RP11-147L13.2|RP11-120M18.2|AC079210.1|ABCA8|MIR635|RP11-120M18.5|RP11-118B18.1|AC011591.1|RP11-118B18.2|ABCA9-AS1|LOC100421166|MIR4524B|SNRPGP4|SNORA40|RP1-193H18.3|RP1-193H18.2|AC003051.1|RP1-200G19.1|AC002539.2|AC004562.1|Y_RNA|LINC01028|ABCA9|ABCA6|ABCA10					ABCA6	0.87	0.87	1	9760
3:52572056:A_G	ROBO2	OID00303_OID21007	rs7638808	3	52572056	Q9HCK4	Trans	RAD54L2|RNU6ATAC29P|TEX264|RNA5SP132|GRM2|IQCF6|RP11-314A5.3|IQCF3|IQCF2|RN7SL504P|IQCF5-AS1|IQCF5|IQCF1|RRP9|PARP3|GPR62|PCBP4|RP11-155D18.14|RP11-155D18.12|ABHD14B|ABHD14A|ABHD14A-ACY1|ACY1|RPL29|DUSP7|LINC00696|POC1A|ALDOAP1|ALAS1|TLR9|TLR9|TWF2|RP5-1157M23.2|PPM1M|WDR82|MIRLET7G|GLYCTK|GLYCTK-AS1|MIR135A1|DNAH1|RP11-168J18.6|BAP1|PHF7|SEMA3G|TNNC1|NISCH|STAB1|NT5DC2|SMIM4|PBRM1|RNU6-856P|RNU6…			SEMA3G	RPL29	NT5DC2|GNL3|NEK4	2.171	2.171|1.674|1.645	3	9607
3:78536258:A_G	ROBO2	OID00303_OID21007	rs11916091	3	78536258	Q9HCK4	Trans	RNU6-217P|AC134729.1|RP11-354H21.1|RP11-354H21.2|RN7SL647P|RN7SKP61|RP11-314M24.1|MRPS17P3|RP11-588D3.1|RN7SL751P						0.724	0.724	1	1894
6:32523963:C_T	ROBO2	OID00303_OID21007	rs67370636	6	32523963	Q9HCK4	Trans	LTA|TNF|LTB|LST1|NCR3|UQCRHP1|AIF1|PRRC2A|SNORA38|BAG6|APOM|C6orf47|C6orf47-AS1|GPANK1|Y_RNA|CSNK2B|CSNK2B-LY6G5B-1181|LY6G5B|LY6G5C|ABHD16A|XXbac-BPG32J3.20|MIR4646|LY6G6F|MEGT1|LY6G6E|LY6G6D|C6orf25|LY6G6C|DDAH2|CLIC1|MSH5|MSH5-SAPCD1|RNU6-850P|SAPCD1|SAPCD1-AS1|VWA7|VARS|Y_RNA|LSM2|HSPA1L|HSPA1A|HSPA1B|C6orf48|SNORD48|SNORD52|NEU1|SLC44A4|EHMT2|EHMT2-AS1|C2|ZBTB12|CFB|CFB|NELFE|MIR1236|SKIV2L|…				RPS18|PSMB9|PSMB8|CSNK2B	HLA-DRB5	NA	NA	NA	0
8:9183358:A_G	ROBO2	OID00303_OID21007	rs9987289	8	9183358	Q9HCK4	Trans	CTA-398F10.1|CTA-398F10.2|CTD-3023L14.3|CTD-3023L14.1|CTD-3023L14.2|RN7SL178P|AC087269.2|CLDN23|AC087269.1|RP11-211C9.1|MFHAS1|RNU6-682P|RP11-62H7.3|RP11-62H7.2|SNORA70|ERI1|MIR4660|U3|RNU7-55P|PPP1R3B|RP11-10A14.3|RP11-10A14.4|RP11-10A14.6|RP11-10A14.5|RP11-10A14.8|RP11-115J16.1|RP11-10A14.7|RNU6-1151P|RP11-115J16.3|RNU6-526P|RP11-115J16.2|RP11-375N15.1|RP11-375N15.2|TNKS|RP11-1081K18.1|MIR597|s…					ENSG00000253426|TNKS	0.474	0.474|0.472	2	3296
10:7774317:C_T	CRTAM	OID00304_OID20914	rs41290291	10	7774317	O95727	Trans	SFMBT2|ITIH5|ITIH2|KIN|ATP5C1					ITIH2	0.876	0.876	1	6507
11:115077327:A_G	CRTAM	OID00304_OID20914	rs11215416	11	115077327	O95727	Trans	RP11-64D24.2|NNMT|RP11-64D24.4|C11orf71|RBM7|RP11-212D19.4|REXO2|RP11-212D19.5|NXPE2P1|RP11-172C16.5|NXPE1|snoU13|NXPE4|RP11-172C16.4|NXPE2|ACA59|CADM1|AP000462.3|AP000462.2|AP000462.1|RP11-136I14.2|RP11-136I14.3|RP11-136I14.4|RP11-136I14.5|snoU13|AP000997.1|AP000997.2|AP000797.3|LINC00900|AP000797.4|AP000797.1|AP000797.2					CADM1	0.921	0.921	1	941
11:126179662:C_T	CRTAM	OID00304_OID20914	rs595760	11	126179662	O95727	Trans	FEZ1|AP000708.1|EI24|STT3A-AS1|RNU6-1156P|STT3A|CHEK1|RNU2-35P|ACRV1|PATE1|PATE2|PATE3|PATE4|RP11-680F20.10|HYLS1|PUS3|RP11-680F20.9|DDX25|RP11-680F20.11|RP11-680F20.5|RP11-680F20.4|RP11-680F20.6|CDON|RP11-680F20.12|NAP1L1P1|RP11-673E11.2|RP11-50B3.2|RP11-50B3.1|RPUSD4|RP11-50B3.4|FAM118B|RNU4-86P|RN7SL351P|SRPR|FOXRED1|RPL35AP26|snoU13|TIRAP|RP11-712L6.7|RP11-712L6.5|DCPS|ST3GAL4|KIRREL3|KIRREL3…				TIRAP	FOXRED1	1.682	1.682	1	7801
11:126278203:C_T	CRTAM	OID00304_OID20914	rs2298475	11	126278203	O95727	Trans	FEZ1|AP000708.1|EI24|STT3A-AS1|RNU6-1156P|STT3A|CHEK1|RNU2-35P|ACRV1|PATE1|PATE2|PATE3|PATE4|RP11-680F20.10|HYLS1|PUS3|RP11-680F20.9|DDX25|RP11-680F20.11|RP11-680F20.5|RP11-680F20.4|RP11-680F20.6|CDON|RP11-680F20.12|NAP1L1P1|RP11-673E11.2|RP11-50B3.2|RP11-50B3.1|RPUSD4|RP11-50B3.4|FAM118B|RNU4-86P|RN7SL351P|SRPR|FOXRED1|RPL35AP26|snoU13|TIRAP|RP11-712L6.7|RP11-712L6.5|DCPS|ST3GAL4|KIRREL3|KIRREL3…				TIRAP	FOXRED1	1.669	1.669	1	2253
11:128406775:C_T	CRTAM	OID00304_OID20914	rs4520607	11	128406775	O95727	Trans	RP11-822P1.1|RP11-676M6.1|RP11-702B10.2|RP11-702B10.1|ETS1|RP11-1007G5.2|RP11-264E20.2|RP11-264E20.1|RP11-744N12.3|FLI1|SENCR|KCNJ1|RP11-740D6.3|KCNJ5|C11orf45|TP53AIP1|ARHGAP32|RNU6-876P|Y_RNA|RNU6-874P|ZNF123P|BARX2					ETS1	1.02	1.02	1	6692
11:128156903:A_G	CRTAM	OID00304_OID20914	rs767179	11	128156903	O95727	Trans	RN7SKP121|RN7SKP279|RP11-822P1.1|RP11-676M6.1|RP11-702B10.2|RP11-702B10.1|ETS1|RP11-1007G5.2|RP11-264E20.2|RP11-264E20.1|RP11-744N12.3|FLI1|SENCR|KCNJ1|RP11-740D6.3|KCNJ5|C11orf45|TP53AIP1|ARHGAP32|RNU6-876P|Y_RNA|RNU6-874P					ETS1	0.445	0.445	1	9653
11:128110361:A_G	CRTAM	OID00304_OID20914	rs1815863	11	128110361	O95727	Trans	RP11-480C22.1|RN7SKP121|RN7SKP279|RP11-822P1.1|RP11-676M6.1|RP11-702B10.2|RP11-702B10.1|ETS1|RP11-1007G5.2|RP11-264E20.2|RP11-264E20.1|RP11-744N12.3|FLI1|SENCR|KCNJ1|RP11-740D6.3|KCNJ5|C11orf45|TP53AIP1|RNU6-876P|Y_RNA|RNU6-874P					ETS1	0.437	0.437	1	4099
12:661981:A_G	CRTAM	OID00304_OID20914	rs7314691	12	661981	O95727	Trans	RP11-598F7.1|AC215219.1|ABC7-42389800N19.1|DDX11L8|AC026369.1|FAM138D|IQSEC3|RP11-598F7.3|RP11-598F7.4|RP11-598F7.5|RP11-598F7.6|SLC6A12|RP11-283I3.1|RP11-283I3.2|SLC6A13|RP11-283I3.4|RP11-283I3.6|KDM5A|CCDC77|B4GALNT3|NINJ2|RP5-1154L15.2|RNU7-103P|RP5-1154L15.1|RP11-218M22.1|RP11-218M22.2|WNK1|RNU4ATAC16P|RAD52|RP11-359B12.2|ERC1|RN7SL852P|RP5-951N9.1|RP5-951N9.2|LINC00942					B4GALNT3	1.073	1.073	1	9098
12:111973358:A_G	CRTAM	OID00304_OID20914	rs597808	12	111973358	O95727	Trans						ATXN2|SH2B3	1.018	1.018|0.803	2	431
14:66048872:C_T	CRTAM	OID00304_OID20914	rs7146993	14	66048872	O95727	Trans	RP11-973N13.2|RPPH1-2P|RP11-840I19.5|AL139022.1|MIR4706|RP11-840I19.3|RNU2-14P|CTD-2509G16.2|CTD-2509G16.3|CTD-2509G16.5|RPL21P7|CTD-2509G16.1|PTBP1P|MIR4708|RPL21P8|MIR625|EIF1AXP2|CTD-2014B16.1|CTD-2014B16.2|AL391261.1|YBX1P1|RP11-783L4.1|Y_RNA|RP11-72M17.1|LINC00238|PLEKHG3|SPTB|CHURC1|FNTB|CHURC1-FNTB|GPX2|RAB15|MAX|FUT8|CTD-2014B16.3					FUT8	1.305	1.305	1	109
16:28539386:A_G	CRTAM	OID00304_OID20914	rs189278832	16	28539386	O95727	Trans	SH2B1|ATP2A1|RABEP2|CD19|NFATC2IP|SPNS1|LAT|CTB-134H23.2|NPIPB11|RP11-345J4.5|BOLA2|SLX1B|SULT1A4|RP11-345J4.3|RP11-231C14.4|AC002551.1|AC016597.1|CTD-2049O4.1|Y_RNA|RNU6-159P|RNU6-1241P|TPRKBP2|SNORA25|Y_RNA|RP11-159J3.1|RP11-57A19.2|RP11-435I10.5|RP11-435I10.3|snoU13|RP11-57A19.5|RP11-666O2.1|RP11-57A19.4|snoU13|CDC37P1|RP11-1348G14.6|snoU13|RP11-1348G14.4|RP11-1348G14.1|RP11-1348G14.5|RP11-24N…				CD19|LAT	SULT1A1|NPIPB7|SULT1A2|NPIPB9|EIF3C|TUFM	2.337	2.337|2.044|1.83|1.773|1.754|1.743	6	984
16:89772619:A_G	CRTAM	OID00304_OID20914	rs4785587	16	89772619	O95727	Trans	MIR4722|RP5-1142A6.9|RP5-1142A6.2|RP5-1142A6.7|RP5-1142A6.8|RP11-830F9.5|RP11-830F9.7|CTD-2555A7.1|CTD-2555A7.2|CTD-2555A7.3|LINC00304|RP11-46C24.3|RP11-46C24.7|RP11-46C24.6|RP11-46C24.5|AC137932.5|AC137932.6|RP1-168P16.2|RP1-168P16.1|RNU6-430P|RP1-168P16.3|RP11-104N10.1|RNU7-117P|SNORD68|VPS9D1-AS1|RP11-566K11.7|AC092143.1|RP11-566K11.4|RP11-566K11.5|AFG3L1P|URAHP|FAM157C|RP11-356C4.3|RP11-356C4…				TUBB3	SPATA2L|VPS9D1	0.991	0.991|0.855	2	6868
16:11455169:C_G	CRTAM	OID00304_OID20914	rs11074964	16	11455169	O95727	Trans	RN7SL99P|RNU6-633P|RP11-27M24.3|RP11-27M24.1|RP11-27M24.2|RP11-109M19.1|RP11-109M19.4|RP11-109M19.5|RP11-109M19.3|RP11-109M19.2|CTD-2318B16.4|CTD-2318B16.3|CTD-2318B16.2|CTD-2318B16.1|RP11-876N24.1|RP11-876N24.2|RP11-876N24.5|RP11-876N24.4|RPL7P46|RP11-66H6.3|RP11-396B14.2|HNRNPCP4|SNORA48|snoU13|MIR548H2|Y_RNA|RP11-485G7.5|RP11-485G7.6|AC009121.1|CTD-3088G3.4|CTD-3088G3.6|snoU13|RN7SL522P|RP11-4…				SOCS1	ENSG00000188897	0.977	0.977	1	738
17:7069412:A_G	CRTAM	OID00304_OID20914	rs186021206	17	7069412	O95727	Trans	CHD3|KCNAB3|RP11-1099M24.7|TRAPPC1|CNTROB|GUCY2D|ALOX15B|ALOX12B|AC129492.6|ALOXE3|HES7|PER1|RP11-599B13.6|VAMP2|AIPL1|FAM64A|PITPNM3|KIAA0753|TXNDC17|MED31|C17orf100|SLC13A5|XAF1|FBXO39|TEKT1|AC027763.2|ALOX12|RNASEK|AC040977.1|RNASEK-C17orf49|C17orf49|BCL6B|SLC16A13|SLC16A11|CLEC10A|ASGR2|ASGR1|DLG4|ACADVL|DVL2|PHF23|GABARAP|CTD-2545G14.7|CTDNEP1|RP1-4G17.5|ELP5|RP11-960B9.2|RNU6-1264P|BTF3P14|…					ASGR1	1.281	1.281	1	4277
17:7063650:C_T	CRTAM	OID00304_OID20914	rs72837682	17	7063650	O95727	Trans	CHD3|KCNAB3|RP11-1099M24.7|TRAPPC1|CNTROB|GUCY2D|ALOX15B|ALOX12B|AC129492.6|ALOXE3|HES7|PER1|AIPL1|FAM64A|PITPNM3|KIAA0753|TXNDC17|MED31|C17orf100|SLC13A5|XAF1|FBXO39|TEKT1|AC027763.2|ALOX12|RNASEK|AC040977.1|RNASEK-C17orf49|C17orf49|BCL6B|SLC16A13|SLC16A11|CLEC10A|ASGR2|ASGR1|DLG4|ACADVL|DVL2|PHF23|GABARAP|CTD-2545G14.7|CTDNEP1|RP1-4G17.5|ELP5|RP11-960B9.2|RNU6-1264P|BTF3P14|RP11-636N17.1|RNA5SP…					ASGR1	1.495	1.495	1	773
17:7350050:A_C	CRTAM	OID00304_OID20914	rs7215056	17	7350050	O95727	Trans	CHD3|KCNAB3|RP11-1099M24.7|TRAPPC1|CNTROB|GUCY2D|ALOX15B|ALOX12B|AC129492.6|ALOXE3|HES7|PER1|RP11-599B13.6|VAMP2|TMEM107|C17orf59|AURKB|CTC1|PFAS|SLC25A35|RANGRF|ARHGEF15|ODF4|AC135178.1|KRBA2|RP11-849F2.7|RPL26|RNF222|PITPNM3|KIAA0753|TXNDC17|MED31|C17orf100|SLC13A5|XAF1|FBXO39|TEKT1|AC027763.2|ALOX12|RNASEK|AC040977.1|RNASEK-C17orf49|C17orf49|BCL6B|SLC16A13|SLC16A11|CLEC10A|ASGR2|ASGR1|DLG4|ACA…					ASGR1|CHRNB1	1.076	1.076|1.055	2	3993
17:79220224:C_G	CRTAM	OID00304_OID20914	rs2725405	17	79220224	O95727	Trans	RP11-1055B8.2|RP11-1055B8.3|AATK|RP11-1055B8.4|MIR4740|MIR3186|RP11-1055B8.8|AC139149.1|RP13-766D20.1|RP13-766D20.2|Y_RNA|AC139530.1|RP13-1032I1.7|RP11-498C9.2|RP11-498C9.3|RP11-498C9.15|RP11-498C9.16|RP11-498C9.12|MAFG-AS1|RP11-498C9.13|AC137723.5|RP11-498C9.17|RP13-650J16.1|snoU13|RP11-1376P16.2|RP11-1376P16.1|RP13-516M14.2|AC132872.1|AZI1|ENTHD2|C17orf89|SLC38A10|TMEM105|RP11-1055B8.6|RP11-105…				ANAPC11|RNF213	SLC38A10	1.099	1.099	1	5399
1:114377568:A_G	CRTAM	OID00304_OID20914	rs2476601	1	114377568	O95727	Trans	RP4-730K3.3|RP5-1073O3.2|AP4B1-AS1|RP5-1073O3.7|RP4-590F24.1|RP4-543J13.1|RP4-591B8.3|RP4-591B8.2|EIF2S2P5|Y_RNA|PKMP1|RN7SL432P|Y_RNA|RP3-522D1.1|RP3-522D1.2|SLC16A1|AKR7A2P1|SLC16A1-AS1|RP11-389O22.1|RP11-31F15.2|LRIG2|RLIMP2|RP11-389O22.4|RP11-389O22.5|MAGI3|RP11-512F24.1|MTND5P20|PHTF1|RSBN1|PTPN22|BCL2L15|AP4B1|DCLRE1B|HIPK1|OLFML3|SYT6|TRIM33|BCAS2|DENND2C|AMPD1|NRAS|CSDE1|SIKE1				PTPN22|NRAS	PTPN22	0.986	0.986	1	5216
1:192536451:G_T	CRTAM	OID00304_OID20914	rs4636437	1	192536451	O95727	Trans	RGS18|RGS21|RGS1|RGS13|RGS2|UCHL5|TROVE2|GLRX2|CDC73|B3GALT2					RGS1	1.156	1.156	1	6744
1:44290530:A_G	CRTAM	OID00304_OID20914	rs37458	1	44290530	O95727	Trans	CCDC24|WDR65|TMEM125|ERI3|C1orf210|TIE1|ST3GAL3|ARTN|IPO13|DPH2|ATP6V0B|B4GALT2					ST3GAL3	1.516	1.516	1	2378
1:8014568:A_G	CRTAM	OID00304_OID20914	rs35731977	1	8014568	O95727	Trans	RP11-334N17.1|RNU1-8P|CAMTA1-IT1|RP3-453P22.2|RP4-549F15.1|RP11-338N10.1|RP11-338N10.2|RP11-338N10.3|VAMP3|RP3-467L1.6|PER3|RP3-467L1.4|UTS2|TNFRSF9|RP5-892F13.2|PARK7|Y_RNA|ERRFI1|RP11-431K24.1|CTA-215D11.4|RP11-431K24.2|RNU1-7P|RP11-431K24.3|RP11-431K24.4|RN7SL729P|RNU6-991P|SLC45A1|Y_RNA|RERE|RP5-1115A15.1|SNORA77|RP5-1115A15.2|RPL7P11|RPL7P7|Y_RNA|RP4-633I8.3|RP4-633I8.4|RP11-185B14.1|ENO1|EN…				VAMP3	PARK7	1.957	1.957	1	5234
2:211540507:A_C	CRTAM	OID00304_OID20914	rs1047891	2	211540507	O95727	Trans	RNA5SP118|UNC80|SNAI1P1|RPE|KANSL1L|RP11-260M2.1|AC007038.7|AC006994.1|AC006994.3|AC006994.2|ACADL|Y_RNA|MYL1|AC007970.1|LANCL1|CPS1|RP11-212J19.1|AC013404.1|RNA5SP119					CPS1	1.017	1.017	1	294
2:111616104:A_G	CRTAM	OID00304_OID20914	rs13401811	2	111616104	O95727	Trans	LIMS3|AC013271.3|GPAA1P1|ZBTB45P1|LINC01123|AC013268.3|AC013268.4|MIR4267|MALL|MIR4436B2|NPHP1|AC013268.1|AC092664.1|LINC00116|RP11-1223D19.1|MIR4436B1|AC140479.1|AC112229.6|AC112229.1|LINC01106|ZBTB45P2|AC112229.4|RP13-1039J1.4|RP13-1039J1.2|LIMS3|RP13-1039J1.3|LIMS3L|AC108938.3|RGPD6|AC123886.2|AC114776.1|BUB1|AC114776.3|ACOXL|RPL5P9|AC096670.3|BCL2L11|AC108463.1|MIR4435-1HG|AC108463.2|RP11-181…					ACOXL	0.903	0.903	1	2690
3:47087837:A_T	CRTAM	OID00304_OID20914	rs13063578	3	47087837	O95727	Trans	FLT1P1|CCR3|CCR1|UQCRC2P1|CCR2|RP11-24F11.2|CCR5|CCRL2|LTF|RTP3|LRRC2|AC104304.2|LUZPP1|TDGF1|AC104304.1|SNORD77|ALS2CL|TMIE|PRSS50|PRSS46|PRSS45|RP11-427P5.2|PRSS44|PRSS42|MYL3|PTH1R|AC109583.1|CCDC12|NBEAL2|NRADDP|SETD2|snoU13|KIF9-AS1|KIF9|snoU13|KLHL18|RP11-708J19.1|PTPN23|SCAP|snoU13|ELP6|RP11-708J19.2|Y_RNA|AC099778.1|RN7SL870P|CSPG5|SMARCC1|RP11-717D12.1|RP11-395P16.1|AC026318.1|DHX30|MIR1…					SETD2	1.124	1.124	1	2549
5:131817775:A_G	CRTAM	OID00304_OID20914	rs11958503	5	131817775	O95727	Trans	FNIP1|ACSL6|AC034228.7|AC034228.4|AC034228.3|AC034228.2|IL3|CSF2|snoZ6|AC063976.1|AC063976.2|AC063976.3|P4HA2-AS1|P4HA2|AC063976.7|PDLIM4|SLC22A4|AC034220.3|MIR3936|SLC22A5|C5orf56|AC116366.5|Y_RNA|AC116366.6|IRF1|IL5|RAD50|AC004041.2|IL13|IL4|AC004237.1|KIF3A|CCNI2|SEPT8|SOWAHA|AC004775.5|SHROOM1|RNA5SP192|GDF9|UQCRQ|LEAP2|AFF4|AC010240.2|Y_RNA|ATP6V0E1P1|CTC-350I8.1|AC010240.3|Y_RNA|ZCCHC10|RP1…				KIF3A	C5orf56	2.214	2.214	1	1909
5:131755004:A_G	CRTAM	OID00304_OID20914	rs4705943	5	131755004	O95727	Trans	RAPGEF6|CTC-432M15.3|FNIP1|ACSL6|AC034228.7|AC034228.4|AC034228.3|AC034228.2|IL3|CSF2|snoZ6|AC063976.1|AC063976.2|AC063976.3|P4HA2-AS1|P4HA2|AC063976.7|PDLIM4|SLC22A4|AC034220.3|MIR3936|SLC22A5|C5orf56|AC116366.5|Y_RNA|AC116366.6|IRF1|IL5|RAD50|AC004041.2|IL13|IL4|AC004237.1|KIF3A|CCNI2|SEPT8|SOWAHA|AC004775.5|SHROOM1|RNA5SP192|GDF9|UQCRQ|LEAP2|AFF4|AC010240.2|Y_RNA|ATP6V0E1P1|CTC-350I8.1|AC01024…				KIF3A	C5orf56	2.29	2.29	1	6804
6:528568:C_T	CRTAM	OID00304_OID20914	rs6903640	6	528568	O95727	Trans	RP1-24O22.5|OR4F1P|LINC00266-3|CICP18|RP3-416J7.1|RP3-416J7.4|RP3-416J7.5|DUSP22|IRF4|EXOC2|RP1-20B11.2|HUS1B|RP11-532F6.2|RP11-532F6.3|RP11-532F6.4|RP11-532F6.5|RP11-284J1.1|RP5-1077H22.2|RP5-1077H22.1|RP5-856G1.1|AL033381.1|snoU13|FOXQ1|RP4-668J24.2|FOXF2|RN7SL352P|RP11-157J24.1					EXOC2	0.976	0.976	1	8635
6:138006504:A_G	CRTAM	OID00304_OID20914	rs6920220	6	138006504	O95727	Trans	PEX7|SNORA27|RP11-55K22.2|SLC35D3|Y_RNA|RPL35AP3|RP11-55K22.5|RP11-204P2.3|IL20RA|IL22RA2|IFNGR1|OLIG3|SNORD112|BTF3L4P3|RP11-95M15.1|RP11-95M15.2|AL357060.1|RP11-356I2.1|Y_RNA|RP11-356I2.4|TNFAIP3|RP11-10J5.1|RP11-240M16.1|RPSAP42|PERP|KIAA1244|PBOV1|RP3-422G23.4|RP3-422G23.3|MARCKSL1P2|HEBP2|MIR3145|RP11-390P2.2					TNFAIP3|OLIG3	0.443	0.443|0.442	2	8647
6:138005428:C_G	CRTAM	OID00304_OID20914	rs13205649	6	138005428	O95727	Trans	PEX7|SNORA27|RP11-55K22.2|SLC35D3|Y_RNA|RPL35AP3|RP11-55K22.5|RP11-204P2.3|IL20RA|IL22RA2|IFNGR1|OLIG3|SNORD112|BTF3L4P3|RP11-95M15.1|RP11-95M15.2|AL357060.1|RP11-356I2.1|Y_RNA|RP11-356I2.4|TNFAIP3|RP11-10J5.1|RP11-240M16.1|RPSAP42|PERP|KIAA1244|PBOV1|RP3-422G23.4|RP3-422G23.3|MARCKSL1P2|HEBP2|MIR3145|RP11-390P2.2					OLIG3|TNFAIP3	0.443	0.443|0.443	2	2617
6:31358450:A_T	CRTAM	OID00304_OID20914	rs9266790	6	31358450	O95727	Trans	MICC|TMPOP1|SUCLA2P1|RANP1|HLA-E|XXbac-BPG249D20.9|GNL1|PRR3|ABCF1|MIR877|PPP1R10|AL662800.1|MRPS18B|ATAT1|PTMAP1|C6orf136|AL662800.2|DHX16|PPP1R18|NRM|RPL7P4|MDC1|MDC1-AS1|TUBB|XXbac-BPG252P9.9|FLOT1|Y_RNA|XXbac-BPG252P9.10|IER3|RN7SL353P|HCG20|LINC00243|XXbac-BPG27H4.8|RN7SKP186|DDR1-AS1|DDR1|MIR4640|RN7SL175P|GTF2H4|VARS2|SFTA2|Y_RNA|DPCR1|HCG21|MUC21|MUC22|HCG22|RNU6-1133P|C6orf15|PSORS1C1|CD…				NCR3|HLA-C|HLA-E|HLA-B|MICB|MICA	MICA	NA	NA	NA	0
8:72909349:A_C	CRTAM	OID00304_OID20914	rs10109370	8	72909349	O95727	Trans	RP11-326E22.1|TRAPPC2P2|AC099805.1|RP11-1144P22.1|RP11-281N10.1|U8|AC104012.1|RPS20P20|RP11-142A23.1|RP11-656G20.1|RNA5SP271|RP11-351E7.2|RP11-351E7.1|HAUS1P3|RP11-313C15.1|RP11-1145L24.1|RP11-531A24.3|EYA1|RP11-1102P16.1|RP11-383H13.1|MSC|TRPA1|KCNB2					ENSG00000235531	0.929	0.929	1	88
9:117575079:A_T	CRTAM	OID00304_OID20914	rs34077466	9	117575079	O95727	Trans	RP11-534I8.1|MIR455|RP11-9M16.2|RP11-9M16.3|snoU13|RP11-402G3.6|Y_RNA|AL160275.1|RP11-402G3.5|RP11-402G3.3|RP11-402G3.4|AL390240.1|RP11-78H18.2|RP11-523L1.2|RP11-445L6.3|RP11-284G10.1|ZNF618|AMBP|KIF12|COL27A1|ORM1|ORM2|AKNA|DFNB31|ATP6V1G1|C9orf91|TNFSF15|TNFSF8|TNC|DEC1					TNFSF15|TNFSF8	0.84	0.84|0.652	2	5865
9:117695685:C_T	CRTAM	OID00304_OID20914	rs10081728	9	117695685	O95727	Trans	MIR455|RP11-9M16.2|RP11-9M16.3|snoU13|RP11-402G3.6|Y_RNA|AL160275.1|RP11-402G3.5|RP11-402G3.3|RP11-402G3.4|AL390240.1|RP11-78H18.2|RP11-523L1.2|RP11-445L6.3|RP11-284G10.1|LINC00474|AMBP|KIF12|COL27A1|ORM1|ORM2|AKNA|DFNB31|ATP6V1G1|C9orf91|TNFSF15|TNFSF8|TNC|DEC1					TNFSF8	1.084	1.084	1	57
9:33125804:C_T	CRTAM	OID00304_OID20914	rs10758189	9	33125804	O95727	Trans	ACO1|DDX58|TOPORS|NDUFB6|GVQW1|TAF1L|TMEM215|APTX|DNAJA1|SMU1|B4GALT1|SPINK4|BAG1|CHMP5|NFX1|AQP7|AQP3|NOL6|ANKRD18B|TRBV20OR9-2|TRBV21OR9-2|TRBV23OR9-2|PRSS3|UBE2R2|UBAP2|RNA5SP281|SLC25A5P8|AL353671.2|AL353671.1|TOPORS-AS1|AL353671.3|AL353671.4|RP11-205M20.7|AL589642.1|RP11-555J4.4|RP11-555J4.3|RP11-555J4.2|RP11-462B18.1|AL157884.1|Y_RNA|RP11-462B18.3|RP11-462B18.2|RP11-562M8.4|ASS1P12|TCEA1P4|…				UBE2R2	B4GALT1	1.11	1.11	1	91
12:56390636:A_G	RGMA	OID00305_OID21065	rs705702	12	56390636	Q96B86	Trans	RP11-616L12.1|NEUROD4|OR9K1P|RP11-616L12.4|OR9K2|OR9R1P|OR10U1P|OR10A7|OR6C74|OR6C69P|OR6C72P|OR6C6|OR6C5P|OR6C1|OR6C3|OR6C7P|OR6C75|OR6C71P|OR6C66P|OR6C73P|OR6C65|PHC1P1|OR6C76|RP11-110A12.2|OR6C2|OR6C70|OR6C68|OR6C64P|OR6C4|AC009779.1|OR2AP1|OR6U2P|OR10P1|RP11-644F5.16|OR10AE3P|RP11-644F5.15|RP11-644F5.17|METTL7B|ITGA7|BLOC1S1|RP11-644F5.10|RDH5|CD63|RP11-644F5.11|RP11-644F5.12|GDF11|SARNP|RP11…				RPL41|RPS26|MYL6	SUOX	2.632	2.632	1	8734
12:51194827:A_G	RGMA	OID00305_OID21065	rs4768862	12	51194827	Q96B86	Trans	BCDIN3D-AS1|BCDIN3D|RP11-70F11.7|RP11-70F11.2|FAIM2|RP11-70F11.11|RP11-70F11.8|AQP2|RP11-469H8.6|RP11-469H8.8|AQP5|AQP6|RACGAP1|ASIC1|SMARCD1|GPD1|COX14|RP4-605O3.4|CERS5|LIMA1|RP3-405J10.3|RP3-405J10.2|RP3-405J10.4|MIR1293|RNU6-1093P|AC008147.2|AC008147.1|AC140061.11|AC140061.10|AC140061.12|AC140061.9|AC140061.8|AC140061.7|AC140061.1|AC140061.6|AC140061.5|AC140061.4|AC140061.3|AC140061.2|FAM186A…					ATF1	1.51	1.51	1	5403
13:74189974:G_T	RGMA	OID00305_OID21065	rs7328187	13	74189974	Q96B86	Trans	RPL21P110|RNU6-80P|AL391384.1|RNU6-79P|PSMD10P3|FABP5P1|RNU6-66P|AL354720.1|RNU4-10P|RNY1P8|MARK2P12|LINC00393|LINC00392|LINC00402|RNY1P5|RPL21P108|LINC00381|LINC00347|MZT1|BORA|DIS3|PIBF1|KLF5|KLF12|AL355390.1					KLF12	0.545	0.545	1	4376
15:60941324:G_T	RGMA	OID00305_OID21065	rs11071549	15	60941324	Q96B86	Trans	PIGHP1|RP11-361D15.2|RPS3AP6|RP11-568G20.2|NMNAT1P5|MESTP2|RP11-82L7.4|RP11-745A24.1|RP11-745A24.2|RP11-219B17.1|CTD-2501E16.2|CYCSP38|RP11-219B17.2|RNA5SP397|RP11-554D20.1|RP11-39M21.1|RP11-39M21.2|RP11-507B12.2|RP11-259A24.1|BNIP2|FOXB1|ANXA2|NARG2|RORA					RORA	0.953	0.953	1	734
15:73127139:A_C	RGMA	OID00305_OID21065	rs998549	15	73127139	Q96B86	Trans	RNA5SP399|RP11-390D11.1|RP11-390D11.2|RNU2-65P|AC022872.1|RP11-2I17.1|RP11-2I17.4|RP11-106M3.3|RP11-106M3.2|HEXA-AS1|RP11-106M3.1|RP11-1007O24.3|RP11-1007O24.4|RP11-1007O24.2|MIR630|RP11-1006G14.4|RP11-361M10.3|RP11-1006G14.2|RN7SL485P|RP11-1006G14.1|RP11-1006G14.3|RN7SL853P|RP11-361M10.4|ADPGK-AS1|NPM1P42|FKBP1AP2|NPM1P43|RP11-272D12.2|RP11-272D12.1|MRPS15P1|RP11-8P11.3|SENP8|GRAMD2|PKM|PARP6|CE…		NEO1	NEO1	NEO1	NEO1	1.191	1.191	1	10653
15:73621946:A_G	RGMA	OID00305_OID21065	rs12909882	15	73621946	Q96B86	Trans	HEXA-AS1|RP11-106M3.1|RP11-1007O24.3|RP11-1007O24.4|RP11-1007O24.2|MIR630|RP11-1006G14.4|RP11-361M10.3|RP11-1006G14.2|RN7SL485P|RP11-1006G14.1|RP11-1006G14.3|RN7SL853P|RP11-361M10.4|ADPGK-AS1|NPM1P42|FKBP1AP2|NPM1P43|RP11-272D12.2|RP11-272D12.1|MRPS15P1|RP11-8P11.3|RP11-24D15.1|AC108137.1|LOXL1-AS1|DNM1P33|RN7SL429P|RP11-247C2.1|RP11-665J16.1|RP11-60L3.1|RP11-60L3.2|HEXA|TMEM202|ARIH1|GOLGA6B|HIG…		NEO1	NEO1	NEO1	NEO1	1.589	1.589	1	2447
15:73530646:A_G	RGMA	OID00305_OID21065	rs74768334	15	73530646	Q96B86	Trans	RP11-106M3.3|RP11-106M3.2|HEXA-AS1|RP11-106M3.1|RP11-1007O24.3|RP11-1007O24.4|RP11-1007O24.2|MIR630|RP11-1006G14.4|RP11-361M10.3|RP11-1006G14.2|RN7SL485P|RP11-1006G14.1|RP11-1006G14.3|RN7SL853P|RP11-361M10.4|ADPGK-AS1|NPM1P42|FKBP1AP2|NPM1P43|RP11-272D12.2|RP11-272D12.1|MRPS15P1|RP11-8P11.3|RP11-24D15.1|AC108137.1|LOXL1-AS1|DNM1P33|RN7SL429P|RP11-247C2.1|RP11-665J16.1|RP11-60L3.1|PARP6|CELF6|CELF…		NEO1	NEO1	NEO1	NEO1	1.9	1.9	1	9364
16:1997004:C_T	RGMA	OID00305_OID21065	rs113956264	16	1997004	Q96B86	Trans	LA16c-385E7.1|LA16c-425C2.1|LA16c-395F10.2|LA16c-395F10.1|LA16c-329F2.1|MIR3177|LA16c-361A3.3|LA16c-429E7.1|AL499628.1|XX-DJ76P10__A.2|RN7SL367P|SNORA10|SNORA64|AC005363.9|SNHG9|AC005606.14|AC005606.15|RN7SL219P|MIR1225|RP11-304L19.1|RP11-304L19.3|RP11-304L19.4|RP11-304L19.2|Y_RNA|MIR4516|MIR3180-5|RP11-304L19.5|SNORD60|AC009065.3|RP11-304L19.8|RP11-304L19.12|RP11-304L19.11|AC009065.2|MIR940|MIR3…			NTN3|PDPK1	TCEB2|RPL3L|RPS2|RNPS1|CACNA1H	RPL3L	0.98	0.98	1	1181
16:20392332:A_G	RGMA	OID00305_OID21065	rs77924615	16	20392332	Q96B86	Trans	CTA-363E6.5|CTA-363E6.6|RNU4-46P|CTA-363E6.7|AC002550.5|CTD-2380F24.1|CTC-496I23.1|AC134300.1|RP11-204E4.3|SNRPEP3|RP11-429K17.1|CTD-2194A8.2|RP11-143N13.2|RP11-143N13.1|AC004381.7|RNU6-944P|CTC-508F8.1|AF001550.7|CRYM-AS1|CTD-2547E10.3|TMC5|GDE1|CCP110|C16orf62|KNOP1|IQCK|GPRC5B|GPR139|GP2|UMOD|PDILT|ACSM5|ACSM2A|AC137056.1|ACSM2B|ACSM3|ACSM1|THUMPD1|ERI2|AC004381.6|DCUN1D3|LYRM1|DNAH3|TMEM159|Z…					PDILT	0.791	0.791	1	9826
16:89287481:A_C	RGMA	OID00305_OID21065	rs117976521	16	89287481	Q96B86	Trans	MIR5189|RP11-21B21.4|SNAI3-AS1|RP5-1142A6.5|MIR4722|RP5-1142A6.9|RP5-1142A6.2|RP5-1142A6.7|RP5-1142A6.8|RP11-830F9.5|RP11-830F9.7|CTD-2555A7.1|CTD-2555A7.2|CTD-2555A7.3|LINC00304|RP11-46C24.3|RP11-46C24.7|RP11-46C24.6|RP11-46C24.5|AC137932.5|AC137932.6|RP1-168P16.2|RP1-168P16.1|RNU6-430P|RP1-168P16.3|RP11-104N10.1|RNU7-117P|SNORD68|VPS9D1-AS1|RP11-566K11.7|AC092143.1|RP11-566K11.4|RP11-566K11.5|A…				RPL13|TUBB3	ZNF778	1.165	1.165	1	1811
17:37846512:A_T	RGMA	OID00305_OID21065	rs2517959	17	37846512	Q96B86	Trans	RPL19|STAC2|FBXL20|MED1|CDK12|NEUROD2|PPP1R1B|STARD3|TCAP|PNMT|PGAP3|ERBB2|MIR4734|CTB-58E17.1|CTB-58E17.3|CTB-58E17.9|MIR4726|RNA5SP440|RNU6-866P|MIR4727|SNORA21|SNORA21|RPS20P35|RP1-56K13.2|RP1-56K13.3|LINC00672|RP1-56K13.6|RP1-56K13.5|CTD-2206N4.2|LRRC37A11P|CTD-2206N4.1|CTD-2206N4.4|AC091178.1|RP5-906A24.2|RP11-690G19.4|RP11-690G19.3|AC005288.1|CTB-131K11.1|RNU6-981P|RNU6-233P|AC087491.2|MIR4…				RPL23|RPL19|CASC3|PSMD3|PSMB3|CACNB1|GRB7|ERBB2	PGAP3	2.533	2.533	1	3495
17:7069412:A_G	RGMA	OID00305_OID21065	rs186021206	17	7069412	Q96B86	Trans	CHD3|KCNAB3|RP11-1099M24.7|TRAPPC1|CNTROB|GUCY2D|ALOX15B|ALOX12B|AC129492.6|ALOXE3|HES7|PER1|RP11-599B13.6|VAMP2|AIPL1|FAM64A|PITPNM3|KIAA0753|TXNDC17|MED31|C17orf100|SLC13A5|XAF1|FBXO39|TEKT1|AC027763.2|ALOX12|RNASEK|AC040977.1|RNASEK-C17orf49|C17orf49|BCL6B|SLC16A13|SLC16A11|CLEC10A|ASGR2|ASGR1|DLG4|ACADVL|DVL2|PHF23|GABARAP|CTD-2545G14.7|CTDNEP1|RP1-4G17.5|ELP5|RP11-960B9.2|RNU6-1264P|BTF3P14|…			EFNB3	DLG4|EFNB3	DLG4	0.644	0.644	1	4277
17:7176801:A_G	RGMA	OID00305_OID21065	rs141034500	17	7176801	Q96B86	Trans	CHD3|KCNAB3|RP11-1099M24.7|TRAPPC1|CNTROB|GUCY2D|ALOX15B|ALOX12B|AC129492.6|ALOXE3|HES7|PER1|RP11-599B13.6|VAMP2|TMEM107|C17orf59|AURKB|CTC1|PFAS|AIPL1|FAM64A|PITPNM3|KIAA0753|TXNDC17|MED31|C17orf100|SLC13A5|XAF1|FBXO39|TEKT1|AC027763.2|ALOX12|RNASEK|AC040977.1|RNASEK-C17orf49|C17orf49|BCL6B|SLC16A13|SLC16A11|CLEC10A|ASGR2|ASGR1|DLG4|ACADVL|DVL2|PHF23|GABARAP|CTD-2545G14.7|CTDNEP1|RP1-4G17.5|ELP5…			EFNB3	DLG4|EFNB3	ELP5|ENSG00000262302|CTDNEP1|PHF23	0.837	0.837|0.833|0.832|0.832	4	2975
17:7073747:A_G	RGMA	OID00305_OID21065	rs72837687	17	7073747	Q96B86	Trans	CHD3|KCNAB3|RP11-1099M24.7|TRAPPC1|CNTROB|GUCY2D|ALOX15B|ALOX12B|AC129492.6|ALOXE3|HES7|PER1|RP11-599B13.6|VAMP2|AIPL1|FAM64A|PITPNM3|KIAA0753|TXNDC17|MED31|C17orf100|SLC13A5|XAF1|FBXO39|TEKT1|AC027763.2|ALOX12|RNASEK|AC040977.1|RNASEK-C17orf49|C17orf49|BCL6B|SLC16A13|SLC16A11|CLEC10A|ASGR2|ASGR1|DLG4|ACADVL|DVL2|PHF23|GABARAP|CTD-2545G14.7|CTDNEP1|RP1-4G17.5|ELP5|RP11-960B9.2|RNU6-1264P|BTF3P14|…			EFNB3	DLG4|EFNB3	ASGR1	0.865	0.865	1	773
18:19018225:C_G	RGMA	OID00305_OID21065	rs11083157	18	19018225	Q96B86	Trans	ROCK1|GREB1L|ESCO1|SNRPD1|ABHD3|MIB1|RP11-595B24.2|GATA6|CTAGE1|AC036178.1|RP11-254G11.1|RNU6-120P|EXOGP1|RP11-699A5.2|RP11-296E23.2|RP11-296E23.1|SNORD23|RP11-13N13.2|RP11-13N13.5|RP11-13N13.6|MIR320C1|SNORA81|Y_RNA|AC091038.1|RN7SL233P|SNORA73|MIR1-2|RP11-268I9.1|RP11-268I9.3|RNU6-1038P|RP11-268I9.4|RNA5SP451|RP11-595B24.1|AC091043.1|RNU6ATAC20P|GATA6-AS1|RP11-627G18.2|RNU6-702P|RP11-627G18.1|R…			ROCK1	ROCK1	GREB1L|ESCO1	0.951	0.951|0.788	2	749
1:109880721:C_T	RGMA	OID00305_OID21065	rs11102972	1	109880721	Q96B86	Trans	NBPF6|NBPF5P|SLC25A24P2|RP11-131J3.1|ST13P21|RP5-964H19.2|FAM102B|HENMT1|PRPF38B|FNDC7|RP11-293A10.3|STXBP3|RP11-475E11.2|AKNAD1|SPATA42|GPSM2|CLCC1|WDR47|RP5-1065J22.2|RP11-20O24.4|RP11-20O24.1|RANP5|TAF13|RP5-1065J22.8|TMEM167B|SCARNA2|RP5-1065J22.4|C1orf194|KIAA1324|RNU7-122P|SARS|CELSR2|PSRC1|MYBPHL|SORT1|PSMA5|SYPL2|ATXN7L2|CYB561D1|AMIGO1|GPR61|RP5-1160K1.8|GNAI3|RNU6V|RP5-1160K1.3|MIR197|G…			GNAI3	PSMA5	SYPL2|SORT1	1.532	1.532|1.328	2	769
1:145395364:C_G	RGMA	OID00305_OID21065	rs147440039	1	145395364	Q96B86	Trans	RP11-640M9.1|RNVU1-5|RNU1-59P|RP11-640M9.2|PFN1P2|WI2-1896O14.1|NBPF9|RP4-791M13.3|PDE4DIP|RP4-791M13.4|RP4-791M13.5|AL138796.1|RNU2-38P|AL590452.1|RP11-326G21.1|RN7SKP88|RP4-725K1.1|SEC22B|NUDT4P1|RNU6-1071P|RP11-458D21.6|NOTCH2NL|RP11-458D21.5|NBPF10|RP11-458D21.1|RNVU1-6|HFE2|TXNIP|POLR3GL|ANKRD34A|RP11-315I20.1|LIX1L|RBM8A|GNRHR2|PEX11B|ITGA10|RP11-315I20.3|ANKRD35|PIAS3|NUDT17|POLR3C|RNF115|…				HFE2|RBM8A|ITGA10	HFE2|LIX1L|ANKRD34A	0.942	0.942|0.834|0.734	3	3373
1:161510516:C_G	RGMA	OID00305_OID21065	rs144126567	1	161510516	Q96B86	Trans	CD84|SLAMF1|CD48|SLAMF7|LY9|CD244|ITLN1|ITLN2|F11R|RP11-544M22.13|TSTD1|USF1|ARHGAP30|AL591806.1|PVRL4|KLHDC9|PFDN2|NIT1|DEDD|UFC1|USP21|PPOX|B4GALT3|ADAMTS4|NDUFS2|FCER1G|AL590714.1|APOA2|TOMM40L|NR1I3|PCP4L1|MPZ|SDHC|C1orf192|FCGR2A|HSPA6|FCGR3A|FCGR2B|FCGR2C|FCGR3B|FCRLA|FCRLB|DUSP12|ATF6|OLFML2B|NOS1AP|RP11-565P22.6|C1orf226|C1orf111|SH2D1B|UHMK1				MPZ	FCGR3A|HSPA6	0.855	0.855|0.737	2	1291
1:165383793:A_G	RGMA	OID00305_OID21065	rs10800097	1	165383793	Q96B86	Trans	RP11-9L18.3|MIR921|RP11-9L18.2|RP11-479J7.2|PBX1|LMX1A|RXRG|LRRC52|MGST3|ALDH9A1|TMCO1|UCK2|FAM78B|AL626787.1					RXRG	1.163	1.163	1	463
1:172408271:A_G	RGMA	OID00305_OID21065	rs10752957	1	172408271	Q96B86	Trans	CYCSP53|snoU13|RN7SL425P|RNU6-773P|PFN1P1|RPL4P3|RP4-560B9.5|RP4-560B9.6|RP4-560B9.4|SCARNA20|RP4-612B18.3|Y_RNA|RP4-612B18.1|DNM3-IT1|MIR214|DNM3OS|MIR199A2|SNORD112|RNU6-157P|RNU6-693P|SLC25A38P1|RP1-15D23.2|AIMP1P2|RP3-471M13.2|GOT2P2|RP3-395P12.2|snoU13|RP11-296O14.1|RP11-296O14.2|PRRC2C|MYOC|VAMP4|METTL13|DNM3|PIGC|C1orf105|SUCO|FASLG|TNFSF18|TNFSF4				DNM3	PIGC	1.597	1.597	1	371
20:62372813:A_G	RGMA	OID00305_OID21065	rs2427536	20	62372813	Q96B86	Trans	LINC00659|MRGBP|OGFR-AS1|OGFR|COL9A3|TCFL5|DPH3P1|ARF4P2|DIDO1|GID8|SLC17A9|BHLHE23|RP11-305P22.9|LINC00029|LINC01056|HAR1B|HAR1A|RP5-963E22.5|RP5-963E22.4|MIR124-3|YTHDF1|BIRC7|MIR3196|NKAIN4|ARFGAP1|MIR4326|COL20A1|RNU6-994P|CHRNA4|RP11-261N11.8|KCNQ2|RP11-358D14.2|EEF1A2|RP4-697K14.3|PPDPF|PTK6|SRMS|C20orf195|HELZ2|GMEB2|CTD-3184A7.4|STMN3|RTEL1|RTEL1-TNFRSF6B|TNFRSF6B|ARFRP1|ZGPAT|RP4-583P15.…				KCNQ2|COL9A3	SLC2A4RG|LIME1|ENSG00000273154|ENSG00000273047|ZBTB46|TNFRSF6B|RTEL1|RTEL1-TNFRSF6B|ZGPAT|ARFRP1	1.079	1.079|0.867|0.859|0.856|0.853|0.847|0.847|0.847|0.846|0.839	10	5174
2:168605724:A_G	RGMA	OID00305_OID21065	rs58282706	2	168605724	Q96B86	Trans	XIRP2|AC092601.1|XIRP2-AS1|AC074363.1|RNU7-148P|CTAGE14P|AC016723.4|B3GALT1|STK39|AC067940.1|RN7SL95P|RN7SL813P|MIR4774|RNU6-766P					B3GALT1	0.699	0.699	1	125
2:179564694:A_G	RGMA	OID00305_OID21065	rs71423581	2	179564694	Q96B86	Trans	AC011998.1|API5P2|AC011998.2|RNU6-629P|CYCTP|AC011998.4|RBM45|RNU5E-9P|OSBPL6|RP11-65L3.1|AC009948.5|PRKRA|DFNB59|AC009948.7|FKBP7|PLEKHA3|TTN-AS1|TTN|RP11-65L3.4|RP11-65L3.2|RP11-171I2.5|RP11-171I2.2|RP11-171I2.4|RP11-171I2.3|RP11-171I2.1|RP11-88L24.4|CCDC141|RNU7-104P|RPS6P2|ACA59|SESTD1|snoU13|AC093911.1|AC068042.1					TTN	0.928	0.928	1	8818
2:179385900:A_C	RGMA	OID00305_OID21065	rs6710877	2	179385900	Q96B86	Trans	TTC30B|AC073834.3|TTC30A|PDE11A|AC012499.1|AC011998.1|API5P2|AC011998.2|RNU6-629P|CYCTP|AC011998.4|RBM45|RNU5E-9P|OSBPL6|RP11-65L3.1|AC009948.5|PRKRA|DFNB59|AC009948.7|FKBP7|PLEKHA3|TTN-AS1|TTN|RP11-65L3.4|RP11-65L3.2|RP11-171I2.5|RP11-171I2.2|RP11-171I2.4|RP11-171I2.3|RP11-171I2.1|RP11-88L24.4|CCDC141|RNU7-104P|RPS6P2|ACA59|SESTD1|snoU13|AC093911.1|AC068042.1					PLEKHA3|TTN	0.863	0.863|0.774	2	8493
2:179541899:C_G	RGMA	OID00305_OID21065	rs2742351	2	179541899	Q96B86	Trans	AC012499.1|AC011998.1|API5P2|AC011998.2|RNU6-629P|CYCTP|AC011998.4|RBM45|RNU5E-9P|OSBPL6|RP11-65L3.1|AC009948.5|PRKRA|DFNB59|AC009948.7|FKBP7|PLEKHA3|TTN-AS1|TTN|RP11-65L3.4|RP11-65L3.2|RP11-171I2.5|RP11-171I2.2|RP11-171I2.4|RP11-171I2.3|RP11-171I2.1|RP11-88L24.4|CCDC141|RNU7-104P|RPS6P2|ACA59|SESTD1|snoU13|AC093911.1|AC068042.1					TTN	0.901	0.901	1	5423
2:27730940:C_T	RGMA	OID00305_OID21065	rs1260326	2	27730940	Q96B86	Trans	C2orf70|CIB4|AC015977.6|AC015977.5|KCNK3|SLC35F6|CENPA|CDKN2AIPNLP2|DPYSL5|AC013472.4|MAPRE3|AC013472.3|TMEM214|AGBL5|AGBL5-AS1|RP11-503P10.1|AGBL5-IT1|RP11-195B17.1|OST4|EMILIN1|KHK|CGREF1|ABHD1|PREB|C2orf53|TCF23|AC013403.13|SLC5A6|ATRAID|CAD|SLC30A3|DNAJC5G|TRIM54|UCN|MPV17|GTF3C2|AC109828.1|AC074117.10|EIF2B4|SNX17|ZNF513|PPM1G|FTH1P3|NRBP1|KRTCAP3|IFT172|AC074117.13|RNU6-986P|FNDC4|GCKR|AC10…			DPYSL5	DPYSL5	GCKR	1.082	1.082	1	2274
3:12841804:A_G	RGMA	OID00305_OID21065	rs7650482	3	12841804	Q96B86	Trans	FANCD2P2|CYCSP12|NUP210P2|MARK2P14|AC090958.5|RN7SL147P|SYN2|ACTG1P12|AC026166.1|TIMP4|AC026166.2|GSTM5P1|PPARG|AC091492.2|TSEN2|RNU6-404P|RNA5SP123|RNU6-377P|C3orf83|MKRN2|RAF1|snoU13|CRIP1P1|TMEM40|KRT18P17|CAND2|RP11-767C1.2|RPL32|SNORA7A|AC034198.7|RP11-767C1.1|IQSEC1|RP11-715I4.1|NUP210|AC027124.3|AC027124.2|HDAC11-AS1|HDAC11|FBLN2|LINC00620|AC093611.2|AC093611.1			RAF1	RPL32	CAND2	1.183	1.183	1	9623
3:30758956:C_T	RGMA	OID00305_OID21065	rs6800284	3	30758956	Q96B86	Trans	AC092796.1|RBMS3-AS1|AC099048.1|AC137674.1|AC137674.2|U3|AC116035.1|AC116035.2|TGFBR2|AC096921.2|RP11-1024P17.1|GADL1|hsa-mir-466|CNN2P6|RNA5SP127|AC115283.1|AC099540.1|THRAP3P1|STT3B			TGFBR2		GADL1	0.901	0.901	1	8568
4:103146888:A_C	RGMA	OID00305_OID21065	rs35225200	4	103146888	Q96B86	Trans	MIR1255A|AP001816.1|BANK1|RNU6-462P|MTND5P5|RP11-498M5.2|SLC39A8|RN7SL728P|RP11-499E18.1|AF213884.1|AF213884.2|NFKB1|AF213884.3|MANBA|AF224669.3|LRRC37A15P|KRT8P46|RP11-10L12.1|RP11-10L12.2|UBE2D3|RP11-10L12.4|RNU7-151P|snoU13|CISD2|SLC9B1|PABPC1P7|ACTR3BP4|SLC9B2|BDH2|CENPE					SLC39A8	0.765	0.765	1	2581
5:126245898:C_T	RGMA	OID00305_OID21065	rs11956061	5	126245898	Q96B86	Trans	RPSAP37|RP11-114J13.1|CTC-339D2.1|AC010235.1|GRAMD3|RP11-517I3.1|ALDH7A1|RNU6-963P|PHAX|RP11-395C3.1|C5orf48|RP11-772E11.1|HSPE1P10|RP11-434D11.4|RNU6-752P|LMNB1|MARCH3|C5orf63|MRPS5P3|CTB-88F18.2|CTB-88F18.4|CTB-88F18.3|AC011416.1|MEGF10|CTD-2195M15.1|CTD-2195M15.3|HNRNPKP1|PRRC1|CTXN3|CTC-548H10.2|RP11-483H11.1|CTC-228N24.2					C5orf63	1.952	1.952	1	996
6:29950140:A_G	RGMA	OID00305_OID21065	rs379221	6	29950140	Q96B86	Trans	HCG15|HCG16|ZNF311|OR2AD1P|OR2W1|OR2P1P|SAR1P1|OR2B3|OR2J1|OR2J3|XXbac-BCX196D17.5|OR2N1P|OR2J2|OR2J4P|OR2H4P|XXbac-BPG308J9.3|OR2G1P|OR2U1P|OR2U2P|OR2B4P|OR14J1|DDX6P1|OR5V1|OR12D3|OR12D2|OR12D1|OR11A1|OR10C1|OR2H1|UBDP1|MAS1LP1|MAS1L|RPS17P1|XXbac-BPG13B8.10|LINC01015|GPR53P|OR2I1P|UBD|GABBR1|OR2H5P|TMEM183AP1|SNORD32B|RPL13AP|OR2H2|SUMO2P1|MOG|ZFP57|ZDHHC20P1|HLA-F|HCG4P11|HLA-F-AS1|RPL23AP1|M…					HLA-A	NA	NA	NA	0
7:73045483:C_T	RGMA	OID00305_OID21065	rs7784668	7	73045483	Q96B86	Trans	AC091738.2|MIR4650-2|RP11-535E8.2|RP11-1394O16.1|RN7SL377P|SBDSP1|RN7SL625P|SPDYE7P|POM121|RP11-313P13.5|NSUN5P2|TRIM74|STAG3L3|AC005488.11|Y_RNA|AC005488.1|RP11-313P13.3|Y_RNA|SPDYE8P|RP11-313P13.4|Y_RNA|AC006995.8|RP11-396K3.1|PHBP5|NCF1B|GTF2IRD2P1|POM121B|NSUN5|TRIM50|RP11-483G21.3|FKBP6|RNU6-1080P|Y_RNA|FZD9|BAZ1B|RNU6-1198P|BCL7B|TBL2|MLXIPL|VPS37D|DNAJC30|WBSCR22|STX1A|MIR4284|RN7SL265P|LI…			LIMK1	LIMK1	MLXIPL	2.292	2.292	1	800
8:9183596:A_G	RGMA	OID00305_OID21065	rs4841132	8	9183596	Q96B86	Trans	CTA-398F10.1|CTA-398F10.2|CTD-3023L14.3|CTD-3023L14.1|CTD-3023L14.2|RN7SL178P|AC087269.2|CLDN23|AC087269.1|RP11-211C9.1|MFHAS1|RNU6-682P|RP11-62H7.3|RP11-62H7.2|SNORA70|ERI1|MIR4660|U3|RNU7-55P|PPP1R3B|RP11-10A14.3|RP11-10A14.4|RP11-10A14.6|RP11-10A14.5|RP11-10A14.8|RP11-115J16.1|RP11-10A14.7|RNU6-1151P|RP11-115J16.3|RNU6-526P|RP11-115J16.2|RP11-375N15.1|RP11-375N15.2|TNKS|RP11-1081K18.1|MIR597|s…					ENSG00000253426|TNKS	0.474	0.474|0.472	2	3296
9:136145404:A_C	RGMA	OID00305_OID21065	rs9411377	9	136145404	Q96B86	Trans	RNU5D-2P|RP11-295G24.5|RNU6-357P|MIR548AW|RP11-295G24.4|RP11-415H23.4|RNU7-21P|EEF1A1P5|CELP|snoU13|LCN1P1|ABO|RP11-430N14.4|Y_RNA|LCN1P2|Y_RNA|RP11-244N20.7|SNORD24|SNORD36B|SNORD36A|SNORD36C|LL09NC01-254D11.1|DBH-AS1|AL590710.1|LINC00094|RP11-374P20.4|RP11-349K21.1|LL09NC01-251B2.3|RNU6ATAC|LL09NC01-139C3.1|TTF1|C9orf171|BARHL1|DDX31|GTF3C4|AK8|C9orf9|TSC1|GFI1B|GTF3C5|CEL|RALGDS|GBGT1|OBP2B|SU…				RPL7A|VAV2	RPL7A	0.658	0.658	1	2662
9:140358556:C_T	RGMA	OID00305_OID21065	rs4962238	9	140358556	Q96B86	Trans	MIR4673|RP11-413M3.4|MIR4674|RP11-611D20.2|U3|RP11-251M1.1|MIR126|AL590226.1|SNHG7|ATP6V1G1P3|RP11-216L13.19|RP11-216L13.18|CCDC183-AS1|NCLP1|MIR4292|MIR4479|RP11-229P13.2|RP11-229P13.25|RP11-229P13.19|RP11-229P13.20|RP11-229P13.15|RP11-229P13.22|RP11-229P13.23|SNORD62|snoU13|RP11-350O14.18|MIR3621|RP13-122B23.9|RP13-122B23.8|snoU13|AL365502.1|SETP5|RP11-188C12.2|MIR602|RP11-188C12.3|RP11-424E7.3…				TUBB4B|GRIN1	PNPLA7|NSMF	1.032	1.032|0.905	2	5
9:35838030:A_G	RGMA	OID00305_OID21065	rs1885372	9	35838030	Q96B86	Trans	FAM205CP|GLULP4|YWHAZP6|SYF2P2|RN7SL338P|RP11-182N22.8|RP11-182N22.7|ATP8B5P|ZFAND6P1|RPL36AP33|RP11-156G14.6|MIR4667|RP11-331F9.3|RP11-331F9.4|RMRP|RN7SL22P|RP11-112J3.15|RP11-112J3.16|AL133410.1|OR13E1P|NDUFA5P4|LINC00961|RP11-327L3.3|PGAM1P2|YBX1P10|OR13C6P|AL138834.1|OR2S1P|OR2AM1P|RNU4-53P|HMGB3P24|MIR4475|KIAA1045|DNAJB5|C9orf131|FLJ00273|VCP|FANCG|PIGO|STOML2|FAM214B|UNC13B|AL160274.1|RUSC…				CLTA|TLN1|CD72	TMEM8B	1.742	1.742	1	4359
9:35839373:A_G	RGMA	OID00305_OID21065	rs7874478	9	35839373	Q96B86	Trans	FAM205CP|GLULP4|YWHAZP6|SYF2P2|RN7SL338P|RP11-182N22.8|RP11-182N22.7|ATP8B5P|ZFAND6P1|RPL36AP33|RP11-156G14.6|MIR4667|RP11-331F9.3|RP11-331F9.4|RMRP|RN7SL22P|RP11-112J3.15|RP11-112J3.16|AL133410.1|OR13E1P|NDUFA5P4|LINC00961|RP11-327L3.3|PGAM1P2|YBX1P10|OR13C6P|AL138834.1|OR2S1P|OR2AM1P|RNU4-53P|HMGB3P24|MIR4475|KIAA1045|DNAJB5|C9orf131|FLJ00273|VCP|FANCG|PIGO|STOML2|FAM214B|UNC13B|AL160274.1|RUSC…				CLTA|TLN1|CD72	TMEM8B	1.74	1.74	1	9942
11:119060963:C_T	PLXNB3	OID00306_OID20160	rs45535039	11	119060963	Q9ULL4	Trans	AMICA1|HSPE1P18|MPZL3|MPZL2|CD3E|RP11-215H18.5|CD3D|CD3G|UBE4A|RP11-770J1.5|ATP5L|RP11-770J1.7|RN7SL86P|RP11-770J1.4|KMT2A|RP11-770J1.3|TTC36|TMEM25|IFT46|RPL5P30|ARCN1|RNU6-1157P|PHLDB1|AP002954.3|TREH|AP002954.6|RNU6-376P|AP002954.4|DDX6|RP11-158I9.1|SETP16|Y_RNA|CXCR5|RP11-158I9.5|BCL9L|MIR4492|UPK2|RN7SL688P|RP11-158I9.7|Y_RNA|FOXR1|RN7SL529P|RP11-110I1.12|CCDC84|RPL23AP64|RP11-110I1.11|RP11-…				RPS25	CBL|CCDC153	1.83	1.83|1.478	2	946
11:126289368:A_G	PLXNB3	OID00306_OID20160	rs7944186	11	126289368	Q9ULL4	Trans	FEZ1|AP000708.1|EI24|STT3A-AS1|RNU6-1156P|STT3A|CHEK1|RNU2-35P|ACRV1|PATE1|PATE2|PATE3|PATE4|RP11-680F20.10|HYLS1|PUS3|RP11-680F20.9|DDX25|RP11-680F20.11|RP11-680F20.5|RP11-680F20.4|RP11-680F20.6|CDON|RP11-680F20.12|NAP1L1P1|RP11-673E11.2|RP11-50B3.2|RP11-50B3.1|RPUSD4|RP11-50B3.4|FAM118B|RNU4-86P|RN7SL351P|SRPR|FOXRED1|RPL35AP26|snoU13|TIRAP|RP11-712L6.7|RP11-712L6.5|DCPS|ST3GAL4|KIRREL3|KIRREL3…					ST3GAL4	1.017	1.017	1	6683
12:111865049:C_G	PLXNB3	OID00306_OID20160	rs7310615	12	111865049	Q9ULL4	Trans						SH2B3	1.031	1.031	1	431
12:112840258:A_T	PLXNB3	OID00306_OID20160	rs762349492	12	112840258	Q9ULL4	Trans						PTPN11|RPL6|HECTD4	1.189	1.189|0.946|0.759	3	7174
12:54712308:A_G	PLXNB3	OID00306_OID20160	rs10876550	12	54712308	Q9ULL4	Trans	SP7|SP1|AMHR2|PRR13|RP11-793H13.8|PCBP2|MAP3K12|RP11-793H13.11|TARBP2|RP11-793H13.10|NPFF|ATF7|RP11-793H13.3|ATP5G2|RP11-972K6.1|CALCOCO1|RP11-686F15.3|RP11-686F15.2|SNORD81|RN7SKP289|HOXC13-AS|HOXC13|HOXC12|AC012531.23|HOTAIR|HOXC11|HOXC-AS3|HOXC10|RP11-834C11.12|HOXC6|MIR196A2|HOXC-AS2|HOXC9|HOXC-AS1|HOXC8|HOXC4|RP11-834C11.14|AC012531.25|HOXC5|MIR615|HOXC4|RP11-834C11.3|RP11-834C11.7|RP11-834C…				ITGA5	COPZ1	1.016	1.016	1	563
15:65101007:C_T	PLXNB3	OID00306_OID20160	rs7176023	15	65101007	Q9ULL4	Trans	DAPK2|FAM96A|SNX1|SNX22|PPIB|CSNK1G1|MIR422A|CTD-2116N17.1|KIAA0101|RP11-111E14.1|Y_RNA|SNORA48|RN7SL595P|RN7SL707P|Y_RNA|RP11-702L15.4|GAPDHP61|RP11-330L19.1|RP11-330L19.2|Y_RNA|RNU6-549P|AC100830.4|AC100830.5|AC100830.3|MIR1272|RN7SL348P|RP11-325L12.5|RP11-325L12.3|RNU6-686P|SNORA24|RNU5A-1|RP11-349G13.2|RNU5B-1|RP11-349G13.3|RP11-349G13.1|Y_RNA|TRIP4|RNU6-19P|snoU13|snoU13|MIR4511|RP11-16E23.3…					TRIP4	1.422	1.422	1	976
15:65041044:A_C	PLXNB3	OID00306_OID20160	rs6494492	15	65041044	Q9ULL4	Trans	DAPK2|FAM96A|SNX1|SNX22|PPIB|CSNK1G1|MIR422A|CTD-2116N17.1|KIAA0101|RP11-111E14.1|Y_RNA|SNORA48|RN7SL595P|RN7SL707P|Y_RNA|RP11-702L15.4|GAPDHP61|RP11-330L19.1|RP11-330L19.2|Y_RNA|RNU6-549P|AC100830.4|AC100830.5|AC100830.3|MIR1272|RN7SL348P|RP11-325L12.5|RP11-325L12.3|RNU6-686P|SNORA24|RNU5A-1|RP11-349G13.2|RNU5B-1|RP11-349G13.3|RP11-349G13.1|Y_RNA|TRIP4|RNU6-19P|snoU13|snoU13|MIR4511|ZNF609|OAZ2|…					TRIP4|RBPMS2	1.429	1.429|1.191	2	2153
15:64631722:A_G	PLXNB3	OID00306_OID20160	rs7181213	15	64631722	Q9ULL4	Trans	USP3|FBXL22|HERC1|DAPK2|FAM96A|SNX1|SNX22|PPIB|RP11-321G12.1|AC007950.1|USP3-AS1|CSNK1G1|RP11-317G6.1|MIR422A|CTD-2116N17.1|KIAA0101|RP11-111E14.1|Y_RNA|SNORA48|RN7SL595P|RN7SL707P|Y_RNA|RP11-702L15.4|GAPDHP61|RP11-330L19.1|RP11-330L19.2|Y_RNA|RNU6-549P|AC100830.4|AC100830.5|AC100830.3|MIR1272|RN7SL348P|RP11-325L12.5|RP11-325L12.3|RNU6-686P|SNORA24|RNU5A-1|RP11-349G13.2|RNU5B-1|TRIP4|ZNF609|OAZ2|…					TRIP4	1.513	1.513	1	8868
19:49256388:C_T	PLXNB3	OID00306_OID20160	rs838136	19	49256388	Q9ULL4	Trans	SNORD23|CTD-2571L23.6|SEPW1|RPL23AP80|CTD-2571L23.9|TPRX1|CRX|TPRX2P|CTD-3098H1.2|SULT2A1|AC124853.1|BSPH1|ELSPBP1|CABP5|PLA2G4C|AC010458.1|CTD-2265M8.2|LIG1|CTC-453G23.5|CTC-453G23.4|C19orf68|ZNF114|CARD8|CTC-453G23.8|CTC-241F20.3|CTC-241F20.4|CCDC114|EMP3|TMEM143|SYNGR4|KDELR1|GRIN2D|GRWD1|KCNJ14|CTC-273B12.5|CTC-273B12.7|CTC-273B12.6|CYTH2|CTC-273B12.8|LMTK3|CTC-273B12.10|SULT2B1|FAM83E|SPACA4…			RRAS	RRAS|RPL18|RPL13A|RPS11	FUT1	1.828	1.828	1	10258
1:248039451:C_T	PLXNB3	OID00306_OID20160	rs3811444	1	248039451	Q9ULL4	Trans	RP11-634B7.5|OR9H1P|HSD17B7P1|OR6R1P|RP11-438H8.8|OR2X1P|OR2L9P|OR2L1P|Y_RNA|OR2L6P|Y_RNA|Y_RNA|OR2T32P|OR2M1P|RP11-407H12.8|OR2AS2P|RP11-438F14.3|OR2AS1P|Y_RNA|RP11-438F14.10|XX-CR54.1|XX-CR54.3|AHCYP8|ZNF670|ZNF695|ZNF669|C1orf229|ZNF124|ZNF496|NLRP3|OR2B11|GCSAML|OR2C3|OR2G2|OR2G3|OR13G1|OR6F1|OR14A2|OR14K1|OR1C1|OR14A16|OR11L1|TRIM58|OR2W3|OR2T8|OR2AJ1|OR2L13|OR2L8|OR2AK2|OR2L5|OR2L2|OR2L3|OR…					TRIM58|OR2W3	0.873	0.873|0.787	2	6357
5:131717050:A_G	PLXNB3	OID00306_OID20160	rs17622208	5	131717050	Q9ULL4	Trans	RAPGEF6|CTC-432M15.3|FNIP1|ACSL6|AC034228.7|AC034228.4|AC034228.3|AC034228.2|IL3|CSF2|snoZ6|AC063976.1|AC063976.2|AC063976.3|P4HA2-AS1|P4HA2|AC063976.7|PDLIM4|SLC22A4|AC034220.3|MIR3936|SLC22A5|C5orf56|AC116366.5|Y_RNA|AC116366.6|IRF1|IL5|RAD50|AC004041.2|IL13|IL4|AC004237.1|KIF3A|CCNI2|SEPT8|SOWAHA|AC004775.5|SHROOM1|RNA5SP192|GDF9|UQCRQ|LEAP2|AFF4|AC010240.2|Y_RNA|ATP6V0E1P1|CTC-350I8.1|AC01024…					SLC22A5|P4HA2|PDLIM4	1.951	1.951|1.616|1.521	3	37
6:135422296:A_T	PLXNB3	OID00306_OID20160	rs11759553	6	135422296	Q9ULL4	Trans	HMGA1P7|RN7SL408P|SGK1|snoU13|RNA5SP218|Y_RNA|KRT8P42|CHCHD2P4|RP11-557H15.3|LINC01010|RP11-557H15.4|FAM8A6P|RP11-557H15.5|CTA-31J9.2|RP1-287H17.1|RP3-352A20.1|ALDH8A1|RP11-349J5.2|HBS1L|CTA-212D2.2|MYB|MYB-AS1|MIR548A2|RP1-32B1.4|AHI1|RP3-388E23.2|Y_RNA|LINC00271|GAPDHP73|RP1-38C16.2|HMGB1P17|RP11-394G3.2|AL360178.1|AL512290.1|COX5BP2|RP13-143G15.3					HBS1L	1.207	1.207	1	1732
6:135511108:A_T	PLXNB3	OID00306_OID20160	rs210796	6	135511108	Q9ULL4	Trans	snoU13|RNA5SP218|Y_RNA|KRT8P42|CHCHD2P4|RP11-557H15.3|LINC01010|RP11-557H15.4|FAM8A6P|RP11-557H15.5|CTA-31J9.2|RP1-287H17.1|RP3-352A20.1|ALDH8A1|RP11-349J5.2|HBS1L|CTA-212D2.2|MYB|MYB-AS1|MIR548A2|RP1-32B1.4|AHI1|RP3-388E23.2|Y_RNA|LINC00271|GAPDHP73|RP1-38C16.2|HMGB1P17|RP11-394G3.2|AL360178.1|AL512290.1|COX5BP2|RP13-143G15.3					MYB	1.033	1.033	1	4777
8:106581528:A_T	PLXNB3	OID00306_OID20160	rs6993770	8	106581528	Q9ULL4	Trans	RP11-127H5.1|ZFPM2					ZFPM2	0.804	0.804	1	5972
9:4745675:A_G	PLXNB3	OID00306_OID20160	rs692503	9	4745675	Q9ULL4	Trans	GLIS3|SLC1A1|SPATA6L|PPAPDC2|CDC37L1|AK3|RCL1|AL158147.2|JAK2|AL161450.1|INSL6|INSL4|RLN2|RLN1|PLGRKT|CD274|PDCD1LG2|RP11-252M18.3|GLIS3-AS1|RP11-70J12.1|RP11-358M14.2|AL162419.1|RNU6-694P|RP11-6J24.3|RP11-6J24.6|RP11-307I14.4|RP11-307I14.2|RP11-307I14.3|MIR101-2|RP11-125K10.5|HNRNPA1P41|AL158147.1|RP11-39K24.2|RP11-39K24.9|MTND6P5|MTND1P11|RP11-39K24.4|RP11-39K24.14|RP11-39K24.12|RP11-39K24.13|M…					AK3	0.904	0.904	1	8653
9:4860980:A_G	PLXNB3	OID00306_OID20160	rs1053889	9	4860980	Q9ULL4	Trans	SLC1A1|SPATA6L|PPAPDC2|CDC37L1|AK3|RCL1|AL158147.2|JAK2|AL161450.1|INSL6|INSL4|RLN2|RLN1|PLGRKT|CD274|PDCD1LG2|KIAA1432|ERMP1|RP11-252M18.3|GLIS3-AS1|RP11-70J12.1|RP11-358M14.2|AL162419.1|RNU6-694P|RP11-6J24.3|RP11-6J24.6|RP11-307I14.4|RP11-307I14.2|RP11-307I14.3|MIR101-2|RP11-125K10.5|HNRNPA1P41|AL158147.1|RP11-39K24.2|RP11-39K24.9|MTND6P5|MTND1P11|RP11-39K24.4|RP11-39K24.14|RP11-39K24.12|RP11-3…					RCL1|ENSG00000269305	1.086	1.086|0.904	2	349
10:17848192:C_G	CPA2	OID00307_OID21060	rs369705328	10	17848192	P48052	Trans							0.982	0.982	1	4086
10:18272925:A_G	CPA2	OID00307_OID21060	rs2437263	10	18272925	P48052	Trans						SLC39A12	1.013	1.013	1	4499
10:18103401:C_T	CPA2	OID00307_OID21060	rs2477648	10	18103401	P48052	Trans							1.017	1.017	1	5219
11:61567753:A_C	CPA2	OID00307_OID21060	rs174544	11	61567753	P48052	Trans	RP11-804A23.1|RP11-804A23.2|RP11-804A23.4|CCDC86|PTGDR2|ZP1|PRPF19|RP11-881M11.2|RP11-881M11.1|TMEM109|RP11-881M11.4|TMEM132A|SLC15A3|CD6|RNU6-933P|RP11-881M11.8|CD5|VPS37C|PGA3|PGA4|CTD-2331C18.5|PGA5|VWCE|DDB1|DAK|CYB561A3|TMEM138|TMEM216|CPSF7|RP11-286N22.8|SDHAF2|RN7SL23P|PPP1R32|RP11-286N22.10|MIR4488|LRRC10B|SYT7|RP11-794G24.1|RP11-855O10.2|RPLP0P2|RP11-855O10.3|DAGLA|RP11-467L20.10|MYRF|TM…			PGA5|PGA3|PGA4		FADS1	2.294	2.294	1	165
13:28493997:A_G	CPA2	OID00307_OID21060	rs9581943	13	28493997	P48052	Trans	RPS21P8|RPS20P32|USP12-AS1|USP12-AS2|LINC00412|SNORD102|SNORA27|AL159977.1|RNU6-70P|LINC01079|RNY1P1|AL137059.1|RNU6-63P|NPM1P4|RNU6-73P|PDX1-AS1|LINC00543|RN7SL272P|KATNBL1P1|CHCHD2P8|PAN3-AS1|EEF1A1P3|RNU6-82P|EIF4A1P7|RNU6-53P|CYP51A1P2|POM121L13P|USP12|RPL21|RASL11A|GTF3A|MTIF3|LNX2|POLR1D|GSX1|PDX1|ATP5EP2|CDX2|URAD|FLT3|PAN3|FLT1|POMP|SLC46A3					PDX1	0.9	0.9	1	1411
13:28557889:C_T	CPA2	OID00307_OID21060	rs9581957	13	28557889	P48052	Trans	RPS20P32|USP12-AS1|USP12-AS2|LINC00412|SNORD102|SNORA27|AL159977.1|RNU6-70P|LINC01079|RNY1P1|AL137059.1|RNU6-63P|NPM1P4|RNU6-73P|PDX1-AS1|LINC00543|RN7SL272P|KATNBL1P1|CHCHD2P8|PAN3-AS1|EEF1A1P3|RNU6-82P|EIF4A1P7|RNU6-53P|CYP51A1P2|POM121L13P|USP12|RPL21|RASL11A|GTF3A|MTIF3|LNX2|POLR1D|GSX1|PDX1|ATP5EP2|CDX2|URAD|FLT3|PAN3|FLT1|POMP|SLC46A3					URAD	1.031	1.031	1	10112
16:75234872:A_C	CPA2	OID00307_OID21060	rs72802342	16	75234872	P48052	Trans	AC009120.8|AC009120.10|AC009120.6|AC009120.3|AC009120.5|RP11-252A24.2|RP11-252A24.3|RP11-252A24.5|RP11-252A24.7|RNU6-237P|Y_RNA|RP11-572F4.1|HSPE1P7|RP11-144N1.1|AC009132.1|RP11-787D11.1|RP11-252E2.1|RP11-252E2.2|RP11-331F4.1|RP11-331F4.4|RNU6-758P|RP11-252K23.1|RP11-252K23.2|SNORA76|RP11-77K12.3|RP11-77K12.4|RP11-77K12.5|RP11-77K12.8|RN7SL520P|ATP5F1P7|RP11-2C15.1|RNA5SP430|RP11-293N14.1|PSMD7|N…			CTRB1|CTRB2		CTRB2|CTRB1|BCAR1	1.13	1.13|0.961|0.916	3	7468
16:88975447:C_G	CPA2	OID00307_OID21060	rs8058234	16	88975447	P48052	Trans	CTD-3057O21.1|RP11-863P13.5|RP11-863P13.6|RP11-863P13.4|RP11-863P13.1|RP11-863P13.3|RP11-863P13.2|LA16c-444G7.2|LA16c-444G7.1|MIR5189|RP11-21B21.4|SNAI3-AS1|RP5-1142A6.5|MIR4722|RP5-1142A6.9|RP5-1142A6.2|RP5-1142A6.7|RP5-1142A6.8|RP11-830F9.5|RP11-830F9.7|CTD-2555A7.1|CTD-2555A7.2|CTD-2555A7.3|LINC00304|RP11-46C24.3|RP11-46C24.7|RP11-46C24.6|RP11-46C24.5|AC137932.5|AC137932.6|RP1-168P16.2|RP1-168…					CBFA2T3	1.572	1.572	1	7150
19:5840619:C_T	CPA2	OID00307_OID21060	rs708686	19	5840619	P48052	Trans	AC027319.2|AC027319.1|ARRDC5|UHRF1|MIR4747|KDM4B|PTPRS|CTC-482H14.5|RPL32P34|RN7SL626P|ZNRF4|TINCR|SNRPEP4|SAFB2|SAFB|RPL36|C19orf70|HSD11B1L|LONP1|CATSPERD|PRR22|CTB-54O9.9|DUS3L|AC011499.1|NRTN|FUT6|FUT3|AC024592.9|FUT5|AC024592.12|NDUFA11|AC104532.3|AC104532.2|VMAC|AC104532.4|CAPS|RANBP3|CTC-232P5.1|RFX2|CTC-232P5.3|CTC-232P5.4|CTB-66B24.1|ACSBG2|CTC-503J8.2|CTC-503J8.6|MLLT1|CTC-503J8.4|ACER1…					FUT6	0.754	0.754	1	8750
19:54759666:C_T	CPA2	OID00307_OID21060	rs10405357	19	54759666	P48052	Trans	KIR3DL2|VN1R2|VN1R4|CTD-2245F17.9|FAM90A27P|BIRC8|FAM90A28P|VN1R6P|ZNF845|ZNF525|CTD-3141N22.1|ZNF765|RPL39P36|CTD-2224J9.7|ZNF761|TPM3P9|ZNF813|TPM3P6|CTD-2224J9.4|CTD-2224J9.8|ZNF331|CTB-167G5.5|CTB-167G5.6|CTB-167G5.3|RN7SL317P|DPRX|RNU6-698P|CTC-339O9.2|MIR512-1|MIR512-2|MIR1323|MIR498|MIR520E|MIR515-1|MIR519E|MIR520F|MIR515-2|MIR519C|MIR1283-1|MIR520A|MIR526B|MIR519B|MIR525|MIR523|MIR518F|MI…			PRKCG		LILRB5	0.79	0.79	1	214
1:91531022:A_G	CPA2	OID00307_OID21060	rs662026	1	91531022	P48052	Trans	RNU6-695P|RP5-827O9.1|U3|BARHL2|RP4-665J23.1|RP4-665J23.2|RP4-665J23.4|PHKA1P1|ZNF644|RPL5P6|HFM1|Y_RNA|FEN1P1|CDC7|RP11-47K11.2|RP11-91I11.1|HSP90B3P|TGFBR3|RN7SL653P|RN7SL235P|BRDT|EPHX4					ZNF644	0.553	0.553	1	6795
21:16339172:C_G	CPA2	OID00307_OID21060	rs2229742	21	16339172	P48052	Trans	RNU6-954P|AP001634.1|NF1P3|PPP6R2P1|AP001347.6|ANKRD20A18P|RNA5SP488|LIPI|ERLEC1P1|RBM11|ABCC13|HSPA13|SAMSN1|SAMSN1-AS1|AF165138.7|AF127936.3|POLR2CP|AF127936.5|GAPDHP16|AF127936.7|RBMX2P1|AF127577.8|NRIP1|AF127577.10|AF127577.11|AF127577.12|AJ006998.2|CYCSP42|AJ009632.3|RNU6-1326P|AL034449.1|RAD23BLP|snoU13|USP25|RBPMSLP					NRIP1	1.084	1.084	1	4888
6:33071335:C_T	CPA2	OID00307_OID21060	rs3117240	6	33071335	P48052	Trans	FKBPL|PRRT1|PPT2|PPT2-EGFL8|EGFL8|AGPAT1|RNF5|AGER|PBX2|XXbac-BPG300A18.13|GPSM3|NOTCH4|XXbac-BPG154L12.4|C6orf10|HNRNPA1P2|RNU6-603P|HCG23|BTNL2|HLA-DRA|HLA-DRB9|HLA-DRB5|RNU1-61P|HLA-DRB6|HLA-DRB1|HLA-DQA1|HLA-DQB1|HLA-DQB1-AS1|XXbac-BPG254F23.6|MTCO3P1|XXbac-BPG254F23.7|HLA-DQB3|HLA-DQA2|MIR3135B|HLA-DQB2|HLA-DOB|TAP2|TAP2|PSMB8|TAPSAR1|PSMB9|TAP1|PPP1R2P1|HLA-Z|HLA-DMB|AL645941.1|XXbac-BPG181…			ITPR3|COL11A2		HLA-DPA1	NA	NA	NA	0
7:116968626:C_T	CPA2	OID00307_OID21060	rs39319	7	116968626	P48052	Trans	AC002066.2|snoZ185|CAV1|AC006159.5|AC006159.4|AC006159.3|MET|CAPZA2|AC002543.2|Y_RNA|RNA5SP239|ST7-AS1|ST7|ST7-OT4|AC106873.4|TPM3P1|ST7-AS2|AC002542.2|AC006326.3|MTND4P6|AC006326.5|WNT2|AC002465.2|ASZ1|AC003045.1|CFTR|AC000111.4|AC000111.3|AC000111.5|AC000111.6|CTTNBP2|AC007568.1|AC003084.2|NAA38|ANKRD7			CFTR		CFTR|WNT2|ASZ1	0.951	0.951|0.838|0.836	3	4852
7:130701051:C_T	CPA2	OID00307_OID21060	rs10256333	7	130701051	P48052	Trans	KLHDC10|RP11-775D22.2|TMEM209|RP11-775D22.3|SSMEM1|RP11-190G13.4|CPA2|CPA4|snoU13|snoU13|CPA5|CPA1|CEP41|RP11-2E11.5|RP11-2E11.10|MEST|hsa-mir-335|MIR335|COPG2|RP11-2E11.9|RNA5SP246|AC009274.6|TSGA13|KLF14|RP11-36B6.1|AC016831.5|AC016831.3|AC016831.6|AC016831.7|MIR29A|RP11-138A9.1|RP11-138A9.2|LINC-PINT|RNU6-1010P|MKLN1|AC009362.2|MKLN1-AS|RP11-180C16.1|PODXL|AC008264.4|AC093106.7|AC093106.4|AC09…			CPA1|CPA2		MKLN1	0.542	0.542	1	179
7:73017657:C_T	CPA2	OID00307_OID21060	rs35368205	7	73017657	P48052	Trans	TYW1B|AC091738.2|MIR4650-2|RP11-535E8.2|RP11-1394O16.1|RN7SL377P|SBDSP1|RN7SL625P|SPDYE7P|POM121|RP11-313P13.5|NSUN5P2|TRIM74|STAG3L3|AC005488.11|Y_RNA|AC005488.1|RP11-313P13.3|Y_RNA|SPDYE8P|RP11-313P13.4|Y_RNA|AC006995.8|RP11-396K3.1|PHBP5|NCF1B|GTF2IRD2P1|POM121B|NSUN5|TRIM50|RP11-483G21.3|FKBP6|RNU6-1080P|Y_RNA|FZD9|BAZ1B|RNU6-1198P|BCL7B|TBL2|MLXIPL|VPS37D|DNAJC30|WBSCR22|STX1A|MIR4284|RN7SL2…			ELN		MLXIPL	2.346	2.346	1	1796
8:10516880:C_G	CPA2	OID00307_OID21060	rs56057779	8	10516880	P48052	Trans	MIR597|snoU13|LINC00599|snoU13|RP11-1E4.1|MSRA|AC023385.1|RP11-212F11.1|RP11-981G7.1|RP11-981G7.2|RNU6-729P|RP11-981G7.3|PRSS51|RP11-981G7.6|PRSS55|RP1L1|MIR4286|C8orf74|RNA5SP252|SOX7|SOX7|CTD-2135J3.3|PINX1|SNORD112|RP11-177H2.2|XKR6|MIR598|AF131215.6|AF131215.9|AF131215.2|AF131215.3|AF131215.5|AF131215.4|AF131215.1|AF131215.8|LINC00529|RPL19P13|CTC-493P15.2|MTMR9|AF131216.6|SLC35G5|TDH|AF13121…					RP1L1	1.025	1.025	1	7491
8:10565527:C_G	CPA2	OID00307_OID21060	rs4841425	8	10565527	P48052	Trans	MIR597|snoU13|LINC00599|snoU13|RP11-1E4.1|MSRA|AC023385.1|RP11-212F11.1|RP11-981G7.1|RP11-981G7.2|RNU6-729P|RP11-981G7.3|PRSS51|RP11-981G7.6|PRSS55|RP1L1|MIR4286|C8orf74|RNA5SP252|SOX7|SOX7|CTD-2135J3.3|PINX1|SNORD112|RP11-177H2.2|XKR6|MIR598|AF131215.6|AF131215.9|AF131215.2|AF131215.3|AF131215.5|AF131215.4|AF131215.1|AF131215.8|LINC00529|RPL19P13|CTC-493P15.2|MTMR9|AF131216.6|SLC35G5|TDH|AF13121…					RP1L1	1.01	1.01	1	71
8:76443992:C_G	CPA2	OID00307_OID21060	rs1515015	8	76443992	P48052	Trans	MIR5681A|RP11-730G20.2|RP11-730G20.1|RP11-758M4.4|RP11-758M4.3|RP11-3N13.2|RP11-300E4.2|RP11-697M17.2|CASC9|HIGD1AP6|PKMP4|AC016194.1|snoU13|RNU2-54P|RP11-706J10.2|LINC01109|LINC01111|RP11-758M4.1|PI15|CRISPLD1|HNF4G					HNF4G	0.99	0.99	1	3610
8:76430823:A_G	CPA2	OID00307_OID21060	rs62523461	8	76430823	P48052	Trans	MIR5681A|RP11-730G20.2|RP11-730G20.1|RP11-758M4.4|RP11-758M4.3|RP11-3N13.2|RP11-300E4.2|RP11-697M17.2|CASC9|HIGD1AP6|PKMP4|AC016194.1|snoU13|RNU2-54P|RP11-706J10.2|LINC01109|RP11-758M4.1|PI15|CRISPLD1|HNF4G					HNF4G	1	1	1	8261
9:136143442:A_G	CPA2	OID00307_OID21060	rs612169	9	136143442	P48052	Trans	RNU5D-2P|RP11-295G24.5|RNU6-357P|MIR548AW|RP11-295G24.4|RP11-415H23.4|RNU7-21P|EEF1A1P5|CELP|snoU13|LCN1P1|ABO|RP11-430N14.4|Y_RNA|LCN1P2|Y_RNA|RP11-244N20.7|SNORD24|SNORD36B|SNORD36A|SNORD36C|LL09NC01-254D11.1|DBH-AS1|AL590710.1|LINC00094|RP11-374P20.4|RP11-349K21.1|LL09NC01-251B2.3|RNU6ATAC|LL09NC01-139C3.1|TTF1|C9orf171|BARHL1|DDX31|GTF3C4|AK8|C9orf9|TSC1|GFI1B|GTF3C5|CEL|RALGDS|GBGT1|OBP2B|SU…			CEL		OBP2B|SURF6|MED22|RPL7A|SURF1|SURF2|SURF4|C9orf96|GBGT1|CEL|RALGDS|REXO4	0.599	0.599|0.599|0.598|0.598|0.598|0.598|0.586|0.568|0.563|0.56|0.531|0.506	12	2662
9:138975992:A_G	CPA2	OID00307_OID21060	rs117711787	9	138975992	P48052	Trans	RP11-399H11.3|RP11-399H11.2|RP11-555H7.2|SOCS5P2|PPP1R26-AS1|RP11-426A6.5|AL161452.1|RP11-98L5.2|RP11-98L5.4|RP11-98L5.5|RP11-432J22.2|RP11-83N9.5|WI2-1959D15.1|MIR4673|RP11-413M3.4|MIR4674|RP11-611D20.2|U3|RP11-251M1.1|MIR126|AL590226.1|SNHG7|ATP6V1G1P3|RP11-216L13.19|RP11-216L13.18|CCDC183-AS1|NCLP1|MIR4292|MIR4479|RP11-229P13.2|RP11-229P13.25|RP11-229P13.19|RP11-229P13.20|RP11-229P13.15|RP11-2…					NACC2	0.79	0.79	1	1758
12:111973358:A_G	CD38	OID00308_OID21316	rs597808	12	111973358	P28907	Trans						ATXN2|SH2B3	1.018	1.018|0.803	2	431
16:20365012:C_T	CD38	OID00308_OID21316	rs28362063	16	20365012	P28907	Trans	CTA-363E6.5|CTA-363E6.6|RNU4-46P|CTA-363E6.7|AC002550.5|CTD-2380F24.1|CTC-496I23.1|AC134300.1|RP11-204E4.3|SNRPEP3|RP11-429K17.1|CTD-2194A8.2|RP11-143N13.2|RP11-143N13.1|AC004381.7|RNU6-944P|CTC-508F8.1|AF001550.7|CRYM-AS1|CTD-2547E10.3|TMC5|GDE1|CCP110|C16orf62|KNOP1|IQCK|GPRC5B|GPR139|GP2|UMOD|PDILT|ACSM5|ACSM2A|AC137056.1|ACSM2B|ACSM3|ACSM1|THUMPD1|ERI2|AC004381.6|DCUN1D3|LYRM1|DNAH3|TMEM159|Z…					UMOD	1.043	1.043	1	2453
17:80191348:C_T	CD38	OID00308_OID21316	rs12601778	17	80191348	P28907	Trans	RP11-1055B8.2|RP11-1055B8.3|RP11-1055B8.4|MIR4740|MIR3186|RP11-1055B8.8|AC139149.1|RP13-766D20.1|RP13-766D20.2|Y_RNA|AC139530.1|RP13-1032I1.7|RP11-498C9.2|RP11-498C9.3|RP11-498C9.15|RP11-498C9.16|RP11-498C9.12|MAFG-AS1|RP11-498C9.13|AC137723.5|RP11-498C9.17|RP13-650J16.1|snoU13|RP11-1376P16.2|RP11-1376P16.1|RP13-516M14.2|AC132872.1|RP13-516M14.4|RP13-516M14.1|RP13-20L14.1|RP13-20L14.4|Y_RNA|RP13-…			SIRT7|CD7|ACTG1	FASN	CCDC57|SLC16A3|FASN	1.71	1.71|1.314|1.278	3	2273
4:187164081:C_T	CD38	OID00308_OID21316	rs61000956	4	187164081	P28907	Trans	LRP2BP|RP11-714G18.1|ANKRD37|UFSP2|Y_RNA|C4orf47|CCDC110|RP11-279O9.4|PDLIM3|SORBS2|RP11-301L8.2|RP11-626E13.1|Y_RNA|RP11-45I20.1|snoU13|RNU4-64P|TLR3|FAM149A|SNORA31|RP11-173M11.2|ORAOV1P1|AC110771.1|CYP4V2|KLKB1|F11|F11-AS1|SLC25A5P6|RP11-215A19.2|RNU6-1055P|MTNR1A|FAT1|AC108865.1|RP11-11N5.1|RP11-11N5.3|MRPS36P2|RP11-217E13.1|RP11-696F12.1|RP11-308K2.1					F11|KLKB1	1.121	1.121|1.03	2	2099
4:77410318:A_C	CD38	OID00308_OID21316	rs4859682	4	77410318	P28907	Trans	THAP6|C4orf26|CDKL2|G3BP2|Y_RNA|USO1|RNU2-16P|RP11-556N4.1|PPEF2|NAAA|SDAD1|AC110615.1|RP11-630D6.5|CXCL9|ART3|CXCL10|CXCL11|RP11-630D6.1|AC112719.1|NUP54|SCARB2|FAM47E|FAM47E-STBD1|FAM47E-STBD1|CCDC158|SNX5P1|RNU6-1000P|RP11-356M17.1|SNORD50|SHROOM3|AC112249.1|RP11-688H10.1|RNU6-145P|MIR4450|MIR548AH|AC107072.2|RP11-359D14.2|RP11-359D14.3|AC104687.1|RP11-123J14.4|RP11-123J14.1|SOWAHB|SEPT11|TXNP…					SHROOM3	0.914	0.914	1	13
6:43821897:A_G	CD38	OID00308_OID21316	rs7357039	6	43821897	P28907	Trans	RPL7L1|C6orf226|PTCRA|CNPY3|RP3-475N16.1|RPL24P4|GNMT|PEX6|PPP2R5D|MEA1|KLHDC3|RRP36|RP1-20C7.6|RN7SL403P|CUL7|KLC4|MRPL2|RP11-387M24.5|PTK7|SRF|CUL9|RP3-330M21.5|DNPH1|TTBK1|SLC22A7|CRIP3|ZNF318|RP11-480N24.3|RP11-480N24.4|RPS2P28|RP11-213N20.1|ABCC10|DLK2|RNU6-1113P|TJAP1|LRRC73|POLR1C|YIPF3|RP3-337H4.9|XPO5|RP3-337H4.6|SCARNA15|RP3-337H4.10|POLH|RP3-337H4.8|GTPBP2|MAD2L1BP|RSPH9|MRPS18A|RP1-26…			VEGFA		VEGFA	0.733	0.733	1	9252
7:151413194:C_T	CD38	OID00308_OID21316	rs10224210	7	151413194	P28907	Trans	GIMAP1|GIMAP5|RP5-1051J4.6|RP5-1051J4.4|TMEM176B|TMEM176A|AOC1|KCNH2|NOS3|ATG9B|ABCB8|RP11-148K1.10|ASIC3|CDK5|SLC4A2|RP11-148K1.12|FASTK|TMUB1|AGAP3|GBX1|ASB10|IQCA1P1|ABCF2|CHPF2|MIR671|SMARCD3|RP4-548D19.3|RP5-1070G24.2|NUB1|WDR86|WDR86-AS1|RP4-555L14.4|CRYGN|MIR3907|RN7SL76P|RHEB|ETF1P2|PRKAG2|RP13-452N2.1|PRKAG2-AS1|RNU6-604P|Y_RNA|RP11-796I2.1|GALNTL5|GALNT11|snoU13|RP5-981O7.2|YBX1P4|KMT2C…			NOS3|PRKAG2|SLC4A2	NOS3	PRKAG2	1.213	1.213	1	162
10:113950418:C_T	SMPD1	OID00309_OID21028	rs7096937	10	113950418	P17405	Trans	BTBD7P2|RP11-381K7.1|RP11-309P22.1|GPAM|TECTB|GUCY2GP|ACSL5|RP11-324O2.3|RP11-324O2.6|ZDHHC6|VTI1A|RP11-214N15.5|MIR4295|RP11-25C19.3|RP11-57H14.4|RP11-57H14.3|TCF7L2|RP11-57H14.2|RP11-139K1.2				GPAM|ACSL5	GPAM	1.34	1.34	1	1071
10:114007931:C_G	SMPD1	OID00309_OID21028	rs7903487	10	114007931	P17405	Trans	BTBD7P2|RP11-381K7.1|RP11-309P22.1|GPAM|TECTB|GUCY2GP|ACSL5|RP11-324O2.3|RP11-324O2.6|ZDHHC6|VTI1A|RP11-214N15.5|MIR4295|RP11-25C19.3|RP11-57H14.4|RP11-57H14.3|TCF7L2|RP11-57H14.2|RP11-139K1.2				GPAM|ACSL5	GPAM|TECTB	0.819	0.819|0.738	2	6604
10:65005399:C_T	SMPD1	OID00309_OID21028	rs7902343	10	65005399	P17405	Trans						NRBF2|JMJD1C|REEP3	1.066	1.066|0.945|0.83	3	379
10:74637598:A_G	SMPD1	OID00309_OID21028	rs16930150	10	74637598	P17405	Trans	SNORA11|Y_RNA|EIF4A2P2|DNAJC9-AS1|RP11-152N13.5|RNU6-833P|snoU13|Y_RNA|RP11-537A6.9|RP11-345K20.2|AL353731.1|RP11-137L10.6|RNU6-883P|RP11-137L10.5|RP11-464F9.20|RP11-464F9.22|RP11-464F9.21|RP11-464F9.1|RP11-574K11.28|RP11-574K11.29|RNA5SP320|AC022400.1|BMS1P4|GLUD1P3|DUSP8P5|RP11-574K11.27|RMRPP1|ZSWIM8-AS1|RP11-574K11.5|RP11-574K11.8|RP11-472G21.2|CHST3|RP11-150D20.5|SPOCK2|ASCC1|SNORA36|RP11-57…			CAMK2G	SEC24C	OIT3|MCU|PLA2G12B	1.052	1.052|0.949|0.837	3	3748
10:101912064:C_T	SMPD1	OID00309_OID21028	rs2862954	10	101912064	P17405	Trans	LZTS2|PDZD7|SFXN3|KAZALD1|TLX1NB|HUG1|TLX1|CNNM1|GOT1|RP11-441O15.3|RP11-129J12.2|RP11-129J12.1|NKX2-3|snoU13|SLC25A28|RP11-85A1.3|RP11-483F11.7|ENTPD7|EBAG9P1|CUTC|COX15|ABCC2|NANOGP6|DNMBP|DNMBP-AS1|snoU13|CPN1|TPM4P1|RP11-316M21.9|ERLIN1|CHUK|RP11-316M21.7|RP11-316M21.6|CWF19L1|SNORA12|PHBP9|RNU6-422P|BLOC1S2|PKD2L1|RP11-34D15.2|SCD|AL139819.1|LINC00263|Y_RNA|RP11-285F16.1|WNT8B|SEC31B|NDUFB8|…				SCD|CPN1	ERLIN1|BLOC1S2	1.195	1.195|1.051	2	570
12:102217720:A_C	SMPD1	OID00309_OID21028	rs10860794	12	102217720	P17405	Trans	SLC5A8|UTP20					GNPTAB	1.969	1.969	1	437
12:102091017:G_T	SMPD1	OID00309_OID21028	rs3809260	12	102091017	P17405	Trans	ANO4|SLC5A8|UTP20					CHPT1|GNPTAB	1.437	1.437|1.412	2	4619
12:102277719:A_T	SMPD1	OID00309_OID21028	rs564647814	12	102277719	P17405	Trans	SLC5A8|UTP20					GNPTAB	1.411	1.411	1	7588
12:102190521:C_T	SMPD1	OID00309_OID21028	rs117566084	12	102190521	P17405	Trans	SLC5A8|UTP20					GNPTAB	1.833	1.833	1	1723
12:102091358:C_T	SMPD1	OID00309_OID21028	rs765496457	12	102091358	P17405	Trans	ANO4|SLC5A8|UTP20					GNPTAB|CHPT1	1.412	1.412|1.218	2	9629
12:102281382:C_T	SMPD1	OID00309_OID21028	rs192855228	12	102281382	P17405	Trans	SLC5A8|UTP20					GNPTAB	1.411	1.411	1	4505
12:102175646:A_G	SMPD1	OID00309_OID21028	rs12316297	12	102175646	P17405	Trans	SLC5A8|UTP20					GNPTAB	1.974	1.974	1	776
12:111904371:A_T	SMPD1	OID00309_OID21028	rs4766578	12	111904371	P17405	Trans						ATXN2|SH2B3	1	1|0.849	2	431
12:124228300:A_T	SMPD1	OID00309_OID21028	rs117654599	12	124228300	P17405	Trans	DENR|CCDC62|HIP1R|VPS37B|ABCB9|OGFOD2|ARL6IP4|PITPNM2|MPHOSPH9|C12orf65|CDK2AP1|SBNO1|SETD8|RILPL2|SNRNP35|RILPL1|TMED2|DDX55|EIF2B1|GTF2H3|TCTN2|ATP6V0A2|DNAH10|CCDC92|DNAH10OS|ZNF664|FAM101A|NCOR2			ABCB9|ATP6V0A2	NCOR2|PITPNM2	ATP6V0A2|TCTN2|GTF2H3	1.072	1.072|0.835|0.821	3	1340
13:41689067:A_G	SMPD1	OID00309_OID21028	rs117230571	13	41689067	P17405	Trans	LINC00332|RPL17P51|RNY3P9|RP11-172E9.2|RN7SKP2|LINC00598|RLIMP1|MIR320D1|MIR621|TPTE2P5|CYCSP34|SUGT1P3|RGS17P1|MIR3168|RN7SL597P|CALM2P3|snoU13|MORF4L1P4|RAC1P3|RNU6-57P|TUBBP2|OR7E36P|OR7E155P|OR7E37P|AL354833.1|AL354833.2|AL354833.3|MIR5006|RN7SL515P|RNU6-74P|KARSP1|RPS28P8|RP11-187A9.3|MAPK6PS3|AL133318.1|FOXO1|MRPS31|SLC25A15|ELF1|WBP4|KBTBD6|KBTBD7|MTRF1|NAA16|RGCC|VWA8					WBP4	1.728	1.728	1	1646
13:74758375:C_T	SMPD1	OID00309_OID21028	rs9543544	13	74758375	P17405	Trans	RNU4-10P|RNY1P8|MARK2P12|LINC00393|LINC00392|LINC00402|RNY1P5|RPL21P108|LINC00381|LINC00347|RIOK3P1|RNU6-38P|SSR1P2|KLF12|AL355390.1					KLF12	0.538	0.538	1	10117
14:39722682:A_G	SMPD1	OID00309_OID21028	rs11622951	14	39722682	P17405	Trans	RP11-96D24.1|RP11-14N4.1|KRT8P1|LINC00639|RP11-506K19.1|RP11-506K19.2|Y_RNA|RP11-545M17.2|RP11-545M17.1|RP11-545M17.3|RPL7AP2|RP11-407N17.4|RP11-407N17.2|RP11-407N17.6|RP11-407N17.5|RP11-647O20.1|AL157791.1|RP11-1074O12.1|RP11-111A21.1|CLEC14A|SEC23A|GEMIN2|TRAPPC6B|PNN|MIA2|RP11-407N17.3|CTAGE5|FBXO33				SEC23A	MIA2|TRAPPC6B|CTAGE5|ENSG00000258941	1.469	1.469|1.139|1.044|1.032	4	1416
14:94838142:G_T	SMPD1	OID00309_OID21028	rs112635299	14	94838142	P17405	Trans	CLMN|Y_RNA|RNU6-1258P|FAM181A-AS1|MIR4506|LINC00521|SERPINA2P|RP11-349I1.2|ADIPOR1P2|SERPINA13P|RP11-986E7.2|RPSAP4|RPL15P2|RP11-991C1.1|RP11-991C1.2|MIR3173|DICER1-AS1|CTD-2240H23.2|RP11-725G5.3|RP11-725G5.2|PRIMA1|FAM181A|ASB2|RP11-131H24.4|OTUB2|DDX24|IFI27L1|IFI27|IFI27L2|PPP4R4|SERPINA10|SERPINA6|SERPINA1|SERPINA11|SERPINA9|SERPINA12|SERPINA4|SERPINA5|RP11-986E7.7|SERPINA3|GSC|DICER1				SERPINA6	SERPINA1	0.868	0.868	1	1036
14:93652974:G_T	SMPD1	OID00309_OID21028	rs145078947	14	93652974	P17405	Trans	RP11-472N19.3|RNU6-366P|RP11-862G15.1|RP11-862G15.2|ITPK1-AS1|RP11-371E8.2|RP11-85G20.1|RP11-85G20.2|Y_RNA|RNU6-1258P|FAM181A-AS1|MIR4506|LINC00521|SLC24A4|RIN3|LGMN|GOLGA5|CHGA|ITPK1|MOAP1|TMEM251|RP11-371E8.4|C14orf142|UBR7|BTBD7|UNC79|COX8C|PRIMA1|FAM181A|ASB2|RP11-131H24.4|OTUB2|DDX24|IFI27L1|IFI27|IFI27L2			LGMN	LGMN	TMEM251|ENSG00000259066|MOAP1	0.868	0.868|0.788|0.751	3	3228
14:94847262:A_T	SMPD1	OID00309_OID21028	rs17580	14	94847262	P17405	Trans	CLMN|Y_RNA|RNU6-1258P|FAM181A-AS1|MIR4506|LINC00521|SERPINA2P|RP11-349I1.2|ADIPOR1P2|SERPINA13P|RP11-986E7.2|RPSAP4|RPL15P2|RP11-991C1.1|RP11-991C1.2|MIR3173|DICER1-AS1|CTD-2240H23.2|RP11-725G5.3|RP11-725G5.2|PRIMA1|FAM181A|ASB2|RP11-131H24.4|OTUB2|DDX24|IFI27L1|IFI27|IFI27L2|PPP4R4|SERPINA10|SERPINA6|SERPINA1|SERPINA11|SERPINA9|SERPINA12|SERPINA4|SERPINA5|RP11-986E7.7|SERPINA3|GSC|DICER1				SERPINA6	SERPINA1	0.869	0.869	1	3935
15:43820717:C_T	SMPD1	OID00309_OID21028	rs55707100	15	43820717	P17405	Trans	RP11-265N6.1|RP11-265N6.2|RP11-265N6.3|EIF4EBP2P2|snoU13|CTD-2036P10.3|KRT8P50|FDPSP4|RPS3AP47|SPCS2P1|RP11-473C18.3|Y_RNA|ATP5HP1|RP11-402F9.3|RN7SL487P|RNU6-554P|snoU13|RNU6-610P|PDIA3P2|AC011330.5|STRCP1|RNU6-353P|snoU13|CATSPER2P1|RNU6-354P|MIR1282|Y_RNA|PIN4P1|ACTBP7|GAPDHP55|AC073940.1|AC090519.2|AC090519.7|AC090519.6|AC090519.1|AC090519.5|AC090519.4|AC090519.3|RP11-616K22.1|RP11-616K22.2|R…					MAP1A|TP53BP1|CATSPER2|STRC|TUBGCP4	0.871	0.871|0.81|0.799|0.767|0.733	5	2838
15:60883281:A_C	SMPD1	OID00309_OID21028	rs339969	15	60883281	P17405	Trans	AC092755.4|PIGHP1|RP11-361D15.2|RPS3AP6|RP11-568G20.2|NMNAT1P5|MESTP2|RP11-82L7.4|RP11-745A24.1|RP11-745A24.2|RP11-219B17.1|CTD-2501E16.2|CYCSP38|RP11-219B17.2|RNA5SP397|RP11-554D20.1|RP11-39M21.1|RP11-39M21.2|GCNT3|GTF2A2|BNIP2|FOXB1|ANXA2|NARG2|RORA				RORA	RORA	1.028	1.028	1	5852
17:44213921:A_C	SMPD1	OID00309_OID21028	rs2696605	17	44213921	P17405	Trans	SPATA32|ARHGAP27|PLEKHM1|CRHR1|SPPL2C|MAPT|STH|KANSL1|ARL17B|LRRC37A|LRRC37A2|ARL17A|NSF|WNT3|WNT9B|GOSR2|RP11-156P1.2|RPRML|AC002117.1|RP13-890H12.2|CTD-2020K17.1|CTD-2020K17.3|CTD-2020K17.4|MAP3K14-AS1|MAP3K14|RNA5SP443|CTB-39G8.2|CTB-39G8.3|AC091132.2|AC091132.1|RN7SL730P|LRRC37A4P|RN7SL739P|RP11-798G7.8|RP11-798G7.5|RP11-798G7.6|RP11-798G7.7|RP11-798G7.4|DND1P1|RP11-707O23.5|RPS26P8|CRHR1-IT1…					LRRC37A2	2.116	2.116	1	269
19:19379549:C_T	SMPD1	OID00309_OID21028	rs58542926	19	19379549	P17405	Trans	JUND|LSM4|MIR3188|RPL39P38|RN7SL513P|PGPEP1|GDF15|MIR3189|LRRC25|AC008397.1|SSBP4|ISYNA1|CTD-3137H5.1|ELL|AC010335.1|AC005387.3|FKBP8|AC005387.2|KXD1|AC005253.2|AC005253.4|UBA52|CRLF1|C19orf60|TMEM59L|RN7SL155P|KLHL26|CRTC1|COMP|UPF1|GDF1|CERS1|AC005197.2|COPE|AC002985.3|DDX49|HOMER3|AC005932.1|RN7SL70P|SUGP2|AC004447.2|ARMC6|SLC25A42|TMEM161A|MEF2BNB-MEF2B|MEF2B|MEF2BNB|RFXANK|NR2C2AP|NCAN|RNU6-…			CERS1	CERS1	TM6SF2|MAU2|HAPLN4|SUGP1|ATP13A1|NCAN|GATAD2A	1.002	1.002|0.915|0.837|0.833|0.757|0.734|0.717	7	208
19:19458388:A_G	SMPD1	OID00309_OID21028	rs182611493	19	19458388	P17405	Trans	GDF15|MIR3189|LRRC25|AC008397.1|SSBP4|ISYNA1|CTD-3137H5.1|ELL|AC010335.1|AC005387.3|FKBP8|AC005387.2|KXD1|AC005253.2|AC005253.4|UBA52|CRLF1|C19orf60|TMEM59L|RN7SL155P|KLHL26|CRTC1|COMP|UPF1|GDF1|CERS1|AC005197.2|COPE|AC002985.3|DDX49|HOMER3|AC005932.1|RN7SL70P|SUGP2|AC004447.2|ARMC6|SLC25A42|TMEM161A|MEF2BNB-MEF2B|MEF2B|MEF2BNB|RFXANK|NR2C2AP|NCAN|RNU6-1028P|HAPLN4|AC138430.4|TM6SF2|SUGP1|MAU2|GA…			CERS1	CERS1	MAU2|TM6SF2|SUGP1|ATP13A1	0.867	0.867|0.847|0.833|0.762	4	4147
19:18221964:A_C	SMPD1	OID00309_OID21028	rs273507	19	18221964	P17405	Trans	JUND|LSM4|CTD-3032J10.2|CTD-3032J10.4|CTD-3032J10.3|USE1|OCEL1|NR2F6|AC010646.3|USHBP1|BABAM1|CTD-2278I10.6|ANKLE1|ABHD8|MRPL34|CTD-2278I10.4|DDA1|ANO8|GTPBP3|PLVAP|CTD-2278I10.1|CTD-2521M24.5|BST2|CTD-2521M24.9|MVB12A|CTD-2521M24.6|CTD-2521M24.4|CTD-2521M24.8|TMEM221|CTD-2521M24.10|CTD-2521M24.11|NXNL1|AC010319.1|SLC27A1|CTD-3131K8.2|PGLS|CTD-3131K8.3|FAM129C|COLGALT1|CTD-3131K8.1|UNC13A|CTD-314…			CERS1|PIK3R2|JAK3	CERS1|SLC27A1|PIK3R2	MAST3	1.016	1.016	1	1502
19:45411941:C_T	SMPD1	OID00309_OID21028	rs429358	19	45411941	P17405	Trans	ZNF45|ZNF221|ZNF155|RP11-15A1.7|ZNF230|AC067968.3|ZNF222|ZNF223|ZNF223|ZNF284|RNU6-902P|RN7SL53P|ZNF224|AC084219.3|AC084219.4|ZNF225|ZNF234|ZNF226|ZNF227|ZNF235|ZNF233|CTC-512J12.7|NDUFA3P1|ZNF112|CTC-512J12.6|ZNF285|CTC-512J12.4|ZNF229|ZNF285B|AC069278.4|ZNF180|CEACAM20|AC138472.6|CEACAM22P|AC138472.4|IGSF23|CTB-171A8.1|PVR|CEACAM19|CEACAM16|snoZ6|BCL3|SNORA70|AC092066.6|CBLC|BCAM|PVRL2|CTB-129P…					APOE	1	1	1	6607
19:54675097:C_T	SMPD1	OID00309_OID21028	rs11668882	19	54675097	P17405	Trans	KIR3DL2|CTD-2245F17.3|ZNF818P|NDUFV2P1|ZNF677|CTD-2245F17.6|VN1R2|VN1R4|CTD-2245F17.9|FAM90A27P|BIRC8|FAM90A28P|VN1R6P|ZNF845|ZNF525|CTD-3141N22.1|ZNF765|RPL39P36|CTD-2224J9.7|ZNF761|TPM3P9|ZNF813|TPM3P6|CTD-2224J9.4|CTD-2224J9.8|ZNF331|CTB-167G5.5|CTB-167G5.6|CTB-167G5.3|RN7SL317P|DPRX|RNU6-698P|CTC-339O9.2|MIR512-1|MIR512-2|MIR1323|MIR498|MIR520E|MIR515-1|MIR519E|MIR520F|MIR515-2|MIR519C|MIR128…			PRKCG	MBOAT7	TMC4|MBOAT7	1.868	1.868|1.302	2	1512
1:172485753:G_T	SMPD1	OID00309_OID21028	rs5014539	1	172485753	P17405	Trans	RNU6-773P|PFN1P1|RPL4P3|RP4-560B9.5|RP4-560B9.6|RP4-560B9.4|SCARNA20|RP4-612B18.3|Y_RNA|RP4-612B18.1|DNM3-IT1|MIR214|DNM3OS|MIR199A2|SNORD112|RNU6-157P|RNU6-693P|SLC25A38P1|RP1-15D23.2|AIMP1P2|RP3-471M13.2|GOT2P2|RP3-395P12.2|snoU13|RP11-296O14.1|RP11-296O14.2|RP11-296O14.3|MYOC|VAMP4|METTL13|DNM3|PIGC|C1orf105|SUCO|FASLG|TNFSF18|TNFSF4|PRDX6			FASLG		SUCO	1.141	1.141	1	5016
1:177938437:A_G	SMPD1	OID00309_OID21028	rs6682862	1	177938437	P17405	Trans	BRINP2|SEC16B|RASAL2|TEX35|C1orf220|C1ORF220|RALGPS2|ANGPTL1					SEC16B	1.512	1.512	1	8462
1:184672098:A_G	SMPD1	OID00309_OID21028	rs78444298	1	184672098	P17405	Trans	COLGALT2|TSEN15|C1orf21|EDEM3|FAM129A|RNF2|TRMT1L|SWT1|IVNS1ABP					EDEM3	0.946	0.946	1	9895
1:184702008:A_G	SMPD1	OID00309_OID21028	rs41264582	1	184702008	P17405	Trans	COLGALT2|TSEN15|C1orf21|EDEM3|FAM129A|RNF2|TRMT1L|SWT1|IVNS1ABP					EDEM3	0.946	0.946	1	6488
1:27021913:C_G	SMPD1	OID00309_OID21028	rs114165349	1	27021913	P17405	Trans	RP1-317E23.3|RP1-317E23.7|RP1-125I3.2|Y_RNA|SNRPFP2|RP1-125I3.4|MIR3917|AL033528.1|RNU6-110P|SCARNA17|SCARNA18|AL391650.1|RP11-96L14.7|RP11-231P20.2|RP11-231P20.5|RP11-569G9.7|RN7SL490P|RP3-476K8.4|RP3-476K8.3|DPPA2P2|MIR1976|RN7SL679P|Y_RNA|RP11-492M19.3|snoU13|RP4-785J1.1|RP5-968P14.2|RN7SL501P|RN7SL165P|RP1-50O24.6|RP11-344H11.4|RP11-344H11.5|OSTCP2|RP11-40H20.5|CHCHD3P3|NPM1P39|SNRPEP7|RP11-4…					ARID1A|ZDHHC18	0.753	0.753|0.693	2	1194
1:196692378:C_T	SMPD1	OID00309_OID21028	rs374896	1	196692378	P17405	Trans	KCNT2|CFH|CFHR3|CFHR1|CFHR2|CFHR4|CFHR5|F13B|ASPM|ZBTB41|CRB1					CFHR3|CFHR1	2.057	2.057|1.787	2	2982
20:17844492:G_T	SMPD1	OID00309_OID21028	rs2618567	20	17844492	P17405	Trans	U3|RNU6-27P|RP1-298M8.1|RNU1-131P|PCSK2|DYNLT3P1|BFSP1|RPS27AP2|DSTN|RN7SKP69|RP11-462D18.2|RRBP1|BANF2|AL035045.1|RP5-905G11.3|RNU6-192P|SNX5|OVOL2|SNORD17|MGME1|PTMAP3|RP4-726N1.2|RPL15P1|RNU7-137P|Y_RNA|PET117|CSRP2BP|AL050321.1|RP4-717M23.2|RN7SL14P|RNU2-56P|ZNF133|RN7SKP74|RP4-568F9.3|RP4-568F9.6|RNY4P11|LINC00851|DZANK1|GCNT1P1|RNA5SP476|POLR3F|MIR3192|RPL21P3|RBBP9|RPS19P1|SEC23B|AL121893.…					SNX5|MGME1|OVOL2	0.585	0.585|0.568|0.544	3	5330
22:44324730:C_T	SMPD1	OID00309_OID21028	rs738408	22	44324730	P17405	Trans	AL022476.2|TTLL1|AL022237.3|BIK|MCAT|TSPO|TTLL12|SCUBE1|Z82214.3|Z82214.2|Z99756.1|RP4-754E20__A.5|MPPED1|EFCAB6-AS1|EFCAB6|RP3-388M5.8|HMGN2P9|RP3-388M5.9|SULT4A1|PNPLA5|Z97055.1|PNPLA3|SAMM50|RP4-796I17.5|PARVB|PARVG|KIAA1644|RP1-32I10.10|RP1-32I10.11|CTA-397C4.2|MRPS18CP6|LDOC1L|KRT18P23|LINC00207|LINC00229|ANP32BP2|PRR5|PRR5-ARHGAP8|ARHGAP8|RP1-127B20.4				PNPLA5|TSPO|MCAT|PNPLA3	PNPLA3	1.303	1.303	1	6240
2:71233863:C_G	SMPD1	OID00309_OID21028	rs68023366	2	71233863	P17405	Trans	RN7SL470P|PCBP1|AC016700.2|AC016700.3|AC016700.4|AC016700.5|C2orf42|TIA1|MIR1285-2|AC016700.6|PCYOX1|SNRPG|FAM136A|AC022201.5|BRD7P6|AC022201.4|TGFA|AC017084.1|TGFA-IT1|ADD2|AC007395.3|FIGLA|HMGN2P21|CLEC4F|AC007395.4|CD207|LINC01143|VAX2|snoU13|ATP6V1B1|AC007040.11|AC007040.7|TCEB1P21|RN7SL160P|ANKRD53|TEX261|AC007040.6|AC007040.8|AC007040.2|AC007040.3|AC007040.1|OR7E91P|OR7E46P|AC007881.2|OR7E6…				MCEE	TEX261	2.262	2.262	1	8571
4:3452345:A_G	SMPD1	OID00309_OID21028	rs59950280	4	3452345	P17405	Trans	RNF4|RP11-503N18.4|RP11-503N18.5|WI2-89927D4.1|Y_RNA|FAM193A|TNIP2|SH3BP2|ADD1|MFSD10|NOP14-AS1|NOP14|GRK4|RNU6-204P|HTT-AS|HTT|MSANTD1|RGS12|RP11-357G3.2|RP11-357G3.1|HGFAC|DOK7|RP11-529E10.6|LRPAP1|AL590235.1|RP11-529E10.7|LINC00955|RP3-368B9.2|RP3-513G18.2|AC141928.1|ADRA2C|OR7E163P|OR7E162P|RP11-718M20.5|AC226119.5|AC226119.4|ALG1L7P|FAM86EP|ENPP7P9|AC116562.2|RP11-489M13.1|AC116562.1|RP11-48…					HGFAC|ENSG00000268781|DOK7|LRPAP1|RGS12|LINC00955	0.601	0.601|0.599|0.598|0.598|0.558|0.513	6	7891
4:106106709:A_G	SMPD1	OID00309_OID21028	rs28493806	4	106106709	P17405	Trans	RP11-729M20.1|AC004052.1|CXXC4|AC093628.1|AC004053.1|AC004063.1|RP11-556I14.2|RP11-395M19.1|RP11-556I14.1|RNU6-351P|AC004069.1|SNORA31|AC004069.2|TET2|TET2-AS1|RN7SL89P|PPA2|RNU6-553P|EEF1A1P9|AC004066.2|ATP5EP1|AC004066.3|ARHGEF38|ARHGEF38-IT1|RP11-311D14.1|INTS12|GSTCD|RP11-45L9.1|NPNT|RP11-710F7.2|RP11-710F7.3					TET2	1.015	1.015	1	14
4:110638824:C_T	SMPD1	OID00309_OID21028	rs114816312	4	110638824	P17405	Trans	ETNPPL|RP11-75N20.2|RCC2P8|AC097473.1|COL25A1|AC004051.2|RBMXP4|SEC24B-AS1|SEC24B|RN7SL55P|MIR576|SETP20|CDC42P4|CCDC109B|HIGD1AP14|CASP6|AC004067.5|PLA2G12A|CFI|RP11-602N24.3|GAR1|RRH|LRIT3|KRT19P3|EGF|RNU6-35P|ELOVL6|RN7SL275P|RP11-115A14.1|HSBP1P2|RP11-433B3.1|RNU6-205P|ZBED1P1|ENPEP|RPL7L1P13|ZNF969P|snoU2_19|RP11-380D23.1|RP11-380D23.2|PITX2				SEC24B|ELOVL6|PLA2G12A|ETNPPL	PLA2G12A	0.988	0.988	1	1240
4:119734184:A_G	SMPD1	OID00309_OID21028	rs114082534	4	119734184	P17405	Trans	AC108056.1|NDST3|FKBP4P1|SNHG8|PRSS12|NDUFS5P5|CEP170P1|RP11-384K6.6|RNU6-1054P|RP11-384K6.2|CICP16|RP11-384K6.4|METTL14|SEC24D|SYNPO2|RP11-358D17.1|RP11-21I10.2|MYOZ2|RP11-455G16.1|USP53|C4orf3|FABP2|KLHL2P1|RNU4-33P|RP11-548H18.2|RP11-33B1.4|RNU6-1217P|RP11-33B1.2|RP11-33B1.1|RP11-33B1.3|PDE5A|SNORA11|RP11-236P13.1				FABP2|SEC24D	SEC24D	1.537	1.537	1	16
4:119733323:A_G	SMPD1	OID00309_OID21028	rs4834705	4	119733323	P17405	Trans	AC108056.1|NDST3|FKBP4P1|SNHG8|PRSS12|NDUFS5P5|CEP170P1|RP11-384K6.6|RNU6-1054P|RP11-384K6.2|CICP16|RP11-384K6.4|METTL14|SEC24D|SYNPO2|RP11-358D17.1|RP11-21I10.2|MYOZ2|RP11-455G16.1|USP53|C4orf3|FABP2|KLHL2P1|RNU4-33P|RP11-548H18.2|RP11-33B1.4|RNU6-1217P|RP11-33B1.2|RP11-33B1.1|RP11-33B1.3|PDE5A|SNORA11|RP11-236P13.1				FABP2|SEC24D	SEC24D	1.529	1.529	1	763
4:154254534:A_G	SMPD1	OID00309_OID21028	rs77945361	4	154254534	P17405	Trans	RP11-461L13.2|MIR3140|MIR4453|RP11-555K12.1|RP11-555K12.2|TMEM154|RP11-768B22.2|TIGD4|ARFIP1|RP11-529H22.1|AC099339.1|RP11-206F17.2|FHDC1|RP11-285C1.2|TRIM2|RNU6-1196P|Y_RNA|ANXA2P1|MND1|AC013477.1|RN7SL419P|KIAA0922|RP11-153M7.3|RP11-153M7.1|TLR2|RNF175|RP11-153M7.5|SFRP2|AC020703.1|AC079298.1					TRIM2	1.017	1.017	1	8992
4:77198566:A_G	SMPD1	OID00309_OID21028	rs6858344	4	77198566	P17405	Trans	RP11-542G1.2|RP11-542G1.3|RP11-567N4.2|RP11-567N4.3|RCHY1|THAP6|C4orf26|CDKL2|G3BP2|Y_RNA|USO1|RNU2-16P|RP11-556N4.1|PPEF2|NAAA|SDAD1|AC110615.1|RP11-630D6.5|CXCL9|ART3|CXCL10|CXCL11|RP11-630D6.1|AC112719.1|NUP54|SCARB2|FAM47E|FAM47E-STBD1|FAM47E-STBD1|CCDC158|SNX5P1|RNU6-1000P|RP11-356M17.1|SNORD50|SHROOM3|AC112249.1|RP11-688H10.1|RNU6-145P|MIR4450|MIR548AH|AC107072.2|RP11-359D14.2|RP11-359D14.3…			SCARB2		FAM47E-STBD1	1.466	1.466	1	1539
4:76736367:C_T	SMPD1	OID00309_OID21028	rs324700	4	76736367	P17405	Trans	HSPE1P23|PARM1|RP11-44F21.3|RP11-44F21.2|RP11-44F21.5|RP11-44F21.4|RP11-598G2.1|RP11-542G1.1|RP11-542G1.2|RP11-542G1.3|RP11-567N4.2|RP11-567N4.3|RCHY1|THAP6|C4orf26|CDKL2|G3BP2|Y_RNA|USO1|RNU2-16P|RP11-556N4.1|PPEF2|NAAA|SDAD1|AC110615.1|RP11-630D6.5|CXCL9|ART3|CXCL10|CXCL11|RP11-630D6.1|AC112719.1|NUP54|SCARB2|FAM47E|FAM47E-STBD1|FAM47E-STBD1|CCDC158|SNX5P1|RNU6-1000P|RP11-356M17.1|SNORD50|SHROO…			SCARB2		USO1|G3BP2|FAM47E-STBD1	0.868	0.868|0.767|0.763	3	4837
4:88212545:A_G	SMPD1	OID00309_OID21028	rs13141053	4	88212545	P17405	Trans	RN7SKP96|MIR4452|PTPN13|SLC10A6|RP11-397E7.1|C4orf36|RP11-397E7.2|RP11-397E7.4|AFF1|TECRP1|KLHL8|RP11-476C8.2|GAPDHP60|RP11-529H2.1|MIR5705|HSD17B13|RP11-529H2.2|HSD17B11|RN7SL681P|RP11-710E1.1|Y_RNA|NUDT9|RP11-710E1.2|SPARCL1|RP11-742B18.1|DSPP|DMP1|Y_RNA|snoU13|CHCHD2P7|IBSP|MEPE|HSP90AB3P|SPP1|RNU1-36P|PKD2|ABCG2|RP11-147K6.1|RNU6-818P|RNU6ATAC31P|RP11-147K6.2|RNU6-1298P|PPM1K|RNU6-112P				SPP1|ABCG2|PKD2|HSD17B11|HSD17B13|PTPN13	HSD17B13	1.262	1.262	1	1671
5:153413390:C_T	SMPD1	OID00309_OID21028	rs2578377	5	153413390	P17405	Trans	GRIA1|RN7SL177P|AC091962.3|RP11-461L18.1|FAM114A2|MFAP3|AC010295.1|GALNT10|SAP30L-AS1|HNRNPA3P7|AC008625.1|MIR1294|RN7SL655P|SAP30L|HAND1|CTB-158E9.1|CTB-158E9.2|CIR1P1|MIR3141|MIR1303|RN7SL439P|LARP1|Metazoa_SRP|CTC-209L16.1|FAXDC2|MIR378H|CNOT8|GEMIN5|MRPL22|CTC-280C13.1|KIF4B|AC008410.1					FAM114A2	1.343	1.343	1	5306
5:172591337:G_T	SMPD1	OID00309_OID21028	rs8543	5	172591337	P17405	Trans	EFCAB9|UBTD2|SNORA57|KLF3P1|AC008671.1|SH3PXD2B|AC011407.1|CTB-54I1.1|AC027309.1|NEURL1B|CTB-79E8.3|MIR5003|CTB-79E8.2|RP11-779O18.1|RP11-779O18.2|RP11-779O18.3|DUSP1|Y_RNA|RP11-779O18.4|RP11-536N17.1|ERGIC1|CTC-308K20.1|CTC-308K20.2|RPL26L1|CTC-308K20.3|ATP6V0E1|CTC-308K20.4|SNORA74B|Y_RNA|CREBRF|CDC42P5|CTC-209H22.3|BNIP1|RPL7AP33|NKX2-5|Y_RNA|RNA5SP200|STC2|RNU6-500P|CTB-32H22.1|CTB-164N12.1|C…					BNIP1	1.964	1.964	1	980
6:130364482:C_T	SMPD1	OID00309_OID21028	rs4895864	6	130364482	P17405	Trans	BMPR1APS1|RNU6-861P|RP1-69D17.3|RP1-69D17.4|ARHGAP18|Z97352.1|RPL5P21|RP11-174C7.1|RP11-174C7.2|RP11-174C7.3|TMEM244|L3MBTL3|RP11-73O6.3|SAMD3|TMEM200A|AL137251.1|Y_RNA|RP11-102N11.1|SMLR1					L3MBTL3	1.573	1.573	1	6655
6:160422215:C_T	SMPD1	OID00309_OID21028	rs9346805	6	160422215	P17405	Trans	TAGAP|RP1-111C20.3|RP11-13P5.1|RP11-13P5.2|FNDC1|FNDC1-IT1|RP11-125D12.1|RP11-125D12.2|RP3-393E18.1|RP3-393E18.2|SOD2|HNRNPH1P1|RNU4ATAC18P|WTAP|ACAT2|TCP1|SNORA20|SNORA29|MRPL18|PNLDC1|RP1-249F5.3|MAS1|IGF2R|AIRN|RP11-288H12.3|RP11-288H12.4|SLC22A1|RP11-317M22.1|SLC22A2|RP1-276N6.2|SLC22A3|AL591069.1|LPAL2|LPA|RP1-81D8.4|RP1-81D8.3|PLG|RP11-235G24.1|RP11-235G24.2|RP11-235G24.3|RP3-428L16.1|RP3-4…			IGF2R	ACAT2	IGF2R	1.505	1.505	1	624
8:9183358:A_G	SMPD1	OID00309_OID21028	rs9987289	8	9183358	P17405	Trans	CTA-398F10.1|CTA-398F10.2|CTD-3023L14.3|CTD-3023L14.1|CTD-3023L14.2|RN7SL178P|AC087269.2|CLDN23|AC087269.1|RP11-211C9.1|MFHAS1|RNU6-682P|RP11-62H7.3|RP11-62H7.2|SNORA70|ERI1|MIR4660|U3|RNU7-55P|PPP1R3B|RP11-10A14.3|RP11-10A14.4|RP11-10A14.6|RP11-10A14.5|RP11-10A14.8|RP11-115J16.1|RP11-10A14.7|RNU6-1151P|RP11-115J16.3|RNU6-526P|RP11-115J16.2|RP11-375N15.1|RP11-375N15.2|TNKS|RP11-1081K18.1|MIR597|s…					ENSG00000253426|TNKS	0.474	0.474|0.472	2	3296
9:5808379:A_G	SMPD1	OID00309_OID21028	rs10975293	9	5808379	P17405	Trans	AL158147.2|JAK2|AL161450.1|INSL6|INSL4|RLN2|RLN1|PLGRKT|CD274|PDCD1LG2|KIAA1432|ERMP1|KIAA2026|MLANA|RANBP6|IL33|TPD52L3|UHRF2|C9orf38|GLDC|MIR101-2|RP11-125K10.5|HNRNPA1P41|AL158147.1|RP11-39K24.2|RP11-39K24.9|MTND6P5|MTND1P11|RP11-39K24.4|RP11-39K24.14|RP11-39K24.12|RP11-39K24.13|MTND4P14|MTND5P14|RP11-39K24.7|IGHEP2|RP11-140C18.2|HMGN2P31|RP11-12D24.10|RP11-12D24.6|RP11-12D24.7|RP11-574F11.3|R…			JAK2|IL33		ERMP1|KIAA1432	1.032	1.032|0.959	2	645
9:34629160:A_G	SMPD1	OID00309_OID21028	rs73499092	9	34629160	P17405	Trans	SERPINH1P1|Y_RNA|RN7SKP24|RP11-296L22.8|RP11-296L22.7|CNTFR-AS1|RP11-195F19.30|RP11-195F19.9|FAM205B|FAM205CP|GLULP4|YWHAZP6|SYF2P2|RN7SL338P|RP11-182N22.8|RP11-182N22.7|ATP8B5P|ZFAND6P1|RPL36AP33|RP11-156G14.6|MIR4667|TRBV23OR9-2|PRSS3|UBE2R2|UBAP2|DCAF12|UBAP1|KIF24|NUDT2|KIAA1161|C9orf24|FAM219A|DNAI1|ENHO|CNTFR|RPP25L|DCTN3|ARID3C|SIGMAR1|GALT|GALT|IL11RA|CCL27|RP11-195F19.5|CCL19|CCL21|FAM20…					ARID3C	1.873	1.873	1	474
10:64396916:C_T	MSR1	OID00310_OID21063	rs10995249	10	64396916	P21757	Trans						ZNF365	0.937	0.937	1	488
10:64467176:C_T	MSR1	OID00310_OID21063	rs10995281	10	64467176	P21757	Trans						ADO|EGR2|ZNF365	0.58	0.58|0.542|0.542	3	662
11:126334805:C_T	MSR1	OID00310_OID21063	rs11220505	11	126334805	P21757	Trans	AP000708.1|EI24|STT3A-AS1|RNU6-1156P|STT3A|CHEK1|RNU2-35P|ACRV1|PATE1|PATE2|PATE3|PATE4|RP11-680F20.10|HYLS1|PUS3|RP11-680F20.9|DDX25|RP11-680F20.11|RP11-680F20.5|RP11-680F20.4|RP11-680F20.6|CDON|RP11-680F20.12|NAP1L1P1|RP11-673E11.2|RP11-50B3.2|RP11-50B3.1|RPUSD4|RP11-50B3.4|FAM118B|RNU4-86P|RN7SL351P|SRPR|FOXRED1|RPL35AP26|snoU13|TIRAP|RP11-712L6.7|RP11-712L6.5|DCPS|ST3GAL4|KIRREL3|KIRREL3-AS1|…					KIRREL3	0.909	0.909	1	956
11:126265154:C_T	MSR1	OID00310_OID21063	rs73021441	11	126265154	P21757	Trans	FEZ1|AP000708.1|EI24|STT3A-AS1|RNU6-1156P|STT3A|CHEK1|RNU2-35P|ACRV1|PATE1|PATE2|PATE3|PATE4|RP11-680F20.10|HYLS1|PUS3|RP11-680F20.9|DDX25|RP11-680F20.11|RP11-680F20.5|RP11-680F20.4|RP11-680F20.6|CDON|RP11-680F20.12|NAP1L1P1|RP11-673E11.2|RP11-50B3.2|RP11-50B3.1|RPUSD4|RP11-50B3.4|FAM118B|RNU4-86P|RN7SL351P|SRPR|FOXRED1|RPL35AP26|snoU13|TIRAP|RP11-712L6.7|RP11-712L6.5|DCPS|ST3GAL4|KIRREL3|KIRREL3…					ST3GAL4	1.018	1.018	1	6734
11:126179519:C_T	MSR1	OID00310_OID21063	rs652534	11	126179519	P21757	Trans	FEZ1|AP000708.1|EI24|STT3A-AS1|RNU6-1156P|STT3A|CHEK1|RNU2-35P|ACRV1|PATE1|PATE2|PATE3|PATE4|RP11-680F20.10|HYLS1|PUS3|RP11-680F20.9|DDX25|RP11-680F20.11|RP11-680F20.5|RP11-680F20.4|RP11-680F20.6|CDON|RP11-680F20.12|NAP1L1P1|RP11-673E11.2|RP11-50B3.2|RP11-50B3.1|RPUSD4|RP11-50B3.4|FAM118B|RNU4-86P|RN7SL351P|SRPR|FOXRED1|RPL35AP26|snoU13|TIRAP|RP11-712L6.7|RP11-712L6.5|DCPS|ST3GAL4|KIRREL3|KIRREL3…					DCPS	1.021	1.021	1	8374
11:126224448:C_G	MSR1	OID00310_OID21063	rs7937122	11	126224448	P21757	Trans	FEZ1|AP000708.1|EI24|STT3A-AS1|RNU6-1156P|STT3A|CHEK1|RNU2-35P|ACRV1|PATE1|PATE2|PATE3|PATE4|RP11-680F20.10|HYLS1|PUS3|RP11-680F20.9|DDX25|RP11-680F20.11|RP11-680F20.5|RP11-680F20.4|RP11-680F20.6|CDON|RP11-680F20.12|NAP1L1P1|RP11-673E11.2|RP11-50B3.2|RP11-50B3.1|RPUSD4|RP11-50B3.4|FAM118B|RNU4-86P|RN7SL351P|SRPR|FOXRED1|RPL35AP26|snoU13|TIRAP|RP11-712L6.7|RP11-712L6.5|DCPS|ST3GAL4|KIRREL3|KIRREL3…					ST3GAL4	0.75	0.75	1	10028
11:126276006:C_T	MSR1	OID00310_OID21063	rs190884962	11	126276006	P21757	Trans	FEZ1|AP000708.1|EI24|STT3A-AS1|RNU6-1156P|STT3A|CHEK1|RNU2-35P|ACRV1|PATE1|PATE2|PATE3|PATE4|RP11-680F20.10|HYLS1|PUS3|RP11-680F20.9|DDX25|RP11-680F20.11|RP11-680F20.5|RP11-680F20.4|RP11-680F20.6|CDON|RP11-680F20.12|NAP1L1P1|RP11-673E11.2|RP11-50B3.2|RP11-50B3.1|RPUSD4|RP11-50B3.4|FAM118B|RNU4-86P|RN7SL351P|SRPR|FOXRED1|RPL35AP26|snoU13|TIRAP|RP11-712L6.7|RP11-712L6.5|DCPS|ST3GAL4|KIRREL3|KIRREL3…					ST3GAL4	0.873	0.873	1	4448
11:126225964:C_T	MSR1	OID00310_OID21063	rs2848583	11	126225964	P21757	Trans	FEZ1|AP000708.1|EI24|STT3A-AS1|RNU6-1156P|STT3A|CHEK1|RNU2-35P|ACRV1|PATE1|PATE2|PATE3|PATE4|RP11-680F20.10|HYLS1|PUS3|RP11-680F20.9|DDX25|RP11-680F20.11|RP11-680F20.5|RP11-680F20.4|RP11-680F20.6|CDON|RP11-680F20.12|NAP1L1P1|RP11-673E11.2|RP11-50B3.2|RP11-50B3.1|RPUSD4|RP11-50B3.4|FAM118B|RNU4-86P|RN7SL351P|SRPR|FOXRED1|RPL35AP26|snoU13|TIRAP|RP11-712L6.7|RP11-712L6.5|DCPS|ST3GAL4|KIRREL3|KIRREL3…					ST3GAL4	1.081	1.081	1	5540
11:126197026:G_T	MSR1	OID00310_OID21063	rs604255	11	126197026	P21757	Trans	FEZ1|AP000708.1|EI24|STT3A-AS1|RNU6-1156P|STT3A|CHEK1|RNU2-35P|ACRV1|PATE1|PATE2|PATE3|PATE4|RP11-680F20.10|HYLS1|PUS3|RP11-680F20.9|DDX25|RP11-680F20.11|RP11-680F20.5|RP11-680F20.4|RP11-680F20.6|CDON|RP11-680F20.12|NAP1L1P1|RP11-673E11.2|RP11-50B3.2|RP11-50B3.1|RPUSD4|RP11-50B3.4|FAM118B|RNU4-86P|RN7SL351P|SRPR|FOXRED1|RPL35AP26|snoU13|TIRAP|RP11-712L6.7|RP11-712L6.5|DCPS|ST3GAL4|KIRREL3|KIRREL3…					DCPS|TIRAP|FOXRED1|SRPR|ENSG00000255062|FAM118B|RPUSD4	1.032	1.032|0.847|0.84|0.84|0.833|0.815|0.777	7	3761
11:126231766:A_G	MSR1	OID00310_OID21063	rs142023863	11	126231766	P21757	Trans	FEZ1|AP000708.1|EI24|STT3A-AS1|RNU6-1156P|STT3A|CHEK1|RNU2-35P|ACRV1|PATE1|PATE2|PATE3|PATE4|RP11-680F20.10|HYLS1|PUS3|RP11-680F20.9|DDX25|RP11-680F20.11|RP11-680F20.5|RP11-680F20.4|RP11-680F20.6|CDON|RP11-680F20.12|NAP1L1P1|RP11-673E11.2|RP11-50B3.2|RP11-50B3.1|RPUSD4|RP11-50B3.4|FAM118B|RNU4-86P|RN7SL351P|SRPR|FOXRED1|RPL35AP26|snoU13|TIRAP|RP11-712L6.7|RP11-712L6.5|DCPS|ST3GAL4|KIRREL3|KIRREL3…					ST3GAL4	1.019	1.019	1	3039
11:126291021:A_G	MSR1	OID00310_OID21063	rs11220486	11	126291021	P21757	Trans	FEZ1|AP000708.1|EI24|STT3A-AS1|RNU6-1156P|STT3A|CHEK1|RNU2-35P|ACRV1|PATE1|PATE2|PATE3|PATE4|RP11-680F20.10|HYLS1|PUS3|RP11-680F20.9|DDX25|RP11-680F20.11|RP11-680F20.5|RP11-680F20.4|RP11-680F20.6|CDON|RP11-680F20.12|NAP1L1P1|RP11-673E11.2|RP11-50B3.2|RP11-50B3.1|RPUSD4|RP11-50B3.4|FAM118B|RNU4-86P|RN7SL351P|SRPR|FOXRED1|RPL35AP26|snoU13|TIRAP|RP11-712L6.7|RP11-712L6.5|DCPS|ST3GAL4|KIRREL3|KIRREL3…					ST3GAL4	1.017	1.017	1	955
16:72079657:C_T	MSR1	OID00310_OID21063	rs77303550	16	72079657	P21757	Trans	RP11-23E19.1|RP11-23E19.2|CTD-2520I13.1|AC106736.1|RP11-510M2.1|RP11-510M2.7|RP11-510M2.4|RP11-510M2.8|RP11-510M2.2|RP11-510M2.6|RP11-510M2.5|RNU6-1061P|RP11-432I5.1|RP11-432I5.2|RP11-432I5.6|RNU6-208P|SNORA70D|RP11-432I5.8|RP11-432I5.4|SNORD71|RP11-417N10.3|RP11-498D10.3|RP11-498D10.5|PKD1L3|RP11-498D10.6|RPL39P31|RP11-498D10.8|ATP5A1P3|RP11-384M15.3|RP11-328J14.1|RP11-328J14.2|RNU6-385P|AC00415…				HP|HPR	TXNL4B|HPR	1.017	1.017|0.922	2	4835
16:72181553:C_T	MSR1	OID00310_OID21063	rs79940707	16	72181553	P21757	Trans	CTD-2520I13.1|AC106736.1|RP11-510M2.1|RP11-510M2.7|RP11-510M2.4|RP11-510M2.8|RP11-510M2.2|RP11-510M2.6|RP11-510M2.5|RNU6-1061P|RP11-432I5.1|RP11-432I5.2|RP11-432I5.6|RNU6-208P|SNORA70D|RP11-432I5.8|RP11-432I5.4|SNORD71|RP11-417N10.3|RP11-498D10.3|RP11-498D10.5|PKD1L3|RP11-498D10.6|RPL39P31|RP11-498D10.8|ATP5A1P3|RP11-384M15.3|RP11-328J14.1|RP11-328J14.2|RNU6-385P|AC004158.2|AC004158.3|AC092289.1|…				HP|HPR	PMFBP1|HP|HPR|DHX38|TXNL4B	1.016	1.016|0.926|0.923|0.835|0.832	5	6084
17:7069412:A_G	MSR1	OID00310_OID21063	rs186021206	17	7069412	P21757	Trans	CHD3|KCNAB3|RP11-1099M24.7|TRAPPC1|CNTROB|GUCY2D|ALOX15B|ALOX12B|AC129492.6|ALOXE3|HES7|PER1|RP11-599B13.6|VAMP2|AIPL1|FAM64A|PITPNM3|KIAA0753|TXNDC17|MED31|C17orf100|SLC13A5|XAF1|FBXO39|TEKT1|AC027763.2|ALOX12|RNASEK|AC040977.1|RNASEK-C17orf49|C17orf49|BCL6B|SLC16A13|SLC16A11|CLEC10A|ASGR2|ASGR1|DLG4|ACADVL|DVL2|PHF23|GABARAP|CTD-2545G14.7|CTDNEP1|RP1-4G17.5|ELP5|RP11-960B9.2|RNU6-1264P|BTF3P14|…					ASGR1	1.29	1.29	1	4277
17:7080316:C_T	MSR1	OID00310_OID21063	rs55714927	17	7080316	P21757	Trans	CHD3|KCNAB3|RP11-1099M24.7|TRAPPC1|CNTROB|GUCY2D|ALOX15B|ALOX12B|AC129492.6|ALOXE3|HES7|PER1|RP11-599B13.6|VAMP2|TMEM107|AIPL1|FAM64A|PITPNM3|KIAA0753|TXNDC17|MED31|C17orf100|SLC13A5|XAF1|FBXO39|TEKT1|AC027763.2|ALOX12|RNASEK|AC040977.1|RNASEK-C17orf49|C17orf49|BCL6B|SLC16A13|SLC16A11|CLEC10A|ASGR2|ASGR1|DLG4|ACADVL|DVL2|PHF23|GABARAP|CTD-2545G14.7|CTDNEP1|RP1-4G17.5|ELP5|RP11-960B9.2|RNU6-1264P|…					ASGR1	1.705	1.705	1	773
1:150737220:A_G	MSR1	OID00310_OID21063	rs41271951	1	150737220	P21757	Trans	BOLA1|SV2A|SF3B4|FCGR1A|HIST2H2BF|RP11-196G18.21|RP11-196G18.3|HIST2H3D|RP11-196G18.23|HIST2H4A|HIST2H3C|HIST2H2AA3|HIST2H2BD|RP11-196G18.22|RP11-196G18.24|HIST2H2BC|HIST2H2AA4|HIST2H3A|HIST2H4B|HIST2H2BE|HIST2H2AC|HIST2H2AB|MTMR11|OTUD7B|RP11-458I7.1|VPS45|PLEKHO1|RN7SL480P|ANP32E|RNU2-17P|RP4-790G17.7|CA14|snoU13|APH1A|C1orf54|C1orf51|MRPS21|PRPF3|RPRD2|TARS2|ECM1|LINC00568|RP11-54A4.2|ADAMTSL4…			CTSS|FCGR1A		CTSS	2.002	2.002	1	6493
1:161500796:C_G	MSR1	OID00310_OID21063	rs72717048	1	161500796	P21757	Trans	CD84|SLAMF1|CD48|SLAMF7|LY9|CD244|ITLN1|ITLN2|F11R|RP11-544M22.13|TSTD1|USF1|ARHGAP30|AL591806.1|PVRL4|KLHDC9|PFDN2|NIT1|DEDD|UFC1|USP21|PPOX|B4GALT3|ADAMTS4|NDUFS2|FCER1G|AL590714.1|APOA2|TOMM40L|NR1I3|PCP4L1|MPZ|SDHC|C1orf192|FCGR2A|HSPA6|FCGR3A|FCGR2B|FCGR2C|FCGR3B|FCRLA|FCRLB|DUSP12|ATF6|OLFML2B|NOS1AP|RP11-565P22.6|C1orf226|C1orf111|SH2D1B|UHMK1			FCGR2A|FCGR2B|FCGR3A|FCGR3B|FCGR2C		FCGR3A|FCGR2A|HSPA6|FCGR3B|FCGR2B	1.1	1.1|0.909|0.856|0.713|0.698	5	1291
1:150407820:C_T	MSR1	OID00310_OID21063	rs12028001	1	150407820	P21757	Trans	BOLA1|SV2A|SF3B4|RP5-998N21.8|FAM72C|RNVU1-19|RP11-277L2.6|PPIAL4C|RP11-277L2.4|RP11-353N4.6|RP11-277L2.3|RP11-277L2.5|RP11-353N4.1|RP11-353N4.8|RNVU1-20|RP11-353N4.7|RP11-353N4.2|RP11-353N4.5|RP11-353N4.3|RNU1-68P|RP11-353N4.4|FAM231D|AL358813.1|AL358813.2|RP11-196G18.1|FCGR1A|HIST2H2BF|RP11-196G18.21|RP11-196G18.3|HIST2H3D|RP11-196G18.23|HIST2H4A|HIST2H3C|HIST2H2AA3|HIST2H2BD|RP11-196G18.22|RP1…			CTSS|FCGR1A		CTSS	1.444	1.444	1	1941
1:196684392:G_T	MSR1	OID00310_OID21063	rs6688272	1	196684392	P21757	Trans	KCNT2|CFH|CFHR3|CFHR1|CFHR2|CFHR4|CFHR5|F13B|ASPM|ZBTB41|CRB1					CFH|CFHR1	1.031	1.031|0.86	2	386
1:1590521:A_G	MSR1	OID00310_OID21063	rs79113395	1	1590521	P21757	Trans	OR4F16|AL669831.1|AL645608.2|SAMD11|AL645608.1|NOC2L|KLHL17|PLEKHN1|C1orf170|HES4|ISG15|AGRN|RNF223|C1orf159|TTLL10|TNFRSF18|TNFRSF4|SDF4|B3GALT6|FAM132A|UBE2J2|SCNN1D|ACAP3|PUSL1|CPSF3L|GLTPD1|TAS1R3|DVL1|MXRA8|AURKAIP1|CCNL2|RP4-758J18.2|MRPL20|ANKRD65|TMEM88B|VWA1|ATAD3C|ATAD3B|ATAD3A|TMEM240|SSU72|AL645728.1|C1orf233|MIB2|MMP23B|CDK11B|SLC35E2B|CDK11A|SLC35E2|NADK|GNB1|CALML6|TMEM52|C1orf222|…					CDK11B	2.399	2.399	1	9984
22:44324727:C_G	MSR1	OID00310_OID21063	rs738409	22	44324727	P21757	Trans	AL022476.2|TTLL1|AL022237.3|BIK|MCAT|TSPO|TTLL12|SCUBE1|Z82214.3|Z82214.2|Z99756.1|RP4-754E20__A.5|MPPED1|EFCAB6-AS1|EFCAB6|RP3-388M5.8|HMGN2P9|RP3-388M5.9|SULT4A1|PNPLA5|Z97055.1|PNPLA3|SAMM50|RP4-796I17.5|PARVB|PARVG|KIAA1644|RP1-32I10.10|RP1-32I10.11|CTA-397C4.2|MRPS18CP6|LDOC1L|KRT18P23|LINC00207|LINC00229|ANP32BP2|PRR5|PRR5-ARHGAP8|ARHGAP8|RP1-127B20.4					PNPLA3	1.173	1.173	1	6240
2:134963862:A_C	MSR1	OID00310_OID21063	rs1257169	2	134963862	P21757	Trans	AC010890.1|RNU6-579P|RN7SKP154|NCKAP5-IT1|AC011243.1|RN7SKP93|MGAT5|MIR3679|RNA5SP104|AC016906.1|TMEM163|AC013718.1|CCNT2-AS1|AC110620.2|AC110620.1|ACMSD|MIR5590|CCNT2|MAP3K19|RAB3GAP1|snoU13|SNORA40					MGAT5	1.122	1.122	1	2247
2:135005277:C_G	MSR1	OID00310_OID21063	rs2593704	2	135005277	P21757	Trans	AC010890.1|RNU6-579P|RN7SKP154|NCKAP5-IT1|AC011243.1|RN7SKP93|MGAT5|MIR3679|RNA5SP104|AC016906.1|TMEM163|AC013718.1|CCNT2-AS1|AC110620.2|AC110620.1|ACMSD|MIR5590|CCNT2|MAP3K19|RAB3GAP1|snoU13|SNORA40					MGAT5	1.101	1.101	1	2248
2:134892972:A_G	MSR1	OID00310_OID21063	rs62165675	2	134892972	P21757	Trans	AC010890.1|RNU6-579P|RN7SKP154|NCKAP5-IT1|AC011243.1|RN7SKP93|MGAT5|MIR3679|RNA5SP104|AC016906.1|TMEM163|AC013718.1|CCNT2-AS1|AC110620.2|AC110620.1|ACMSD|MIR5590|CCNT2|MAP3K19|snoU13					MGAT5	1.113	1.113	1	2183
3:143105807:C_T	MSR1	OID00310_OID21063	rs6440166	3	143105807	P21757	Trans	RNU6-1294P|RNU1-100P|AC109992.1|ATR|RP11-383G6.4|RP11-383G6.3|RPL6P9|RNA5SP143|PLS1|PLS1-AS1|RN7SKP25|TRPC1|RNU7-47P|PCOLCE2|RP11-372E1.1|RP11-372E1.4|PAQR9|RP11-372E1.7|RP11-372E1.6|U2SURP|RP11-91G21.1|RP11-80H8.3|CHST2|RP11-80H8.4|AC018450.1|PBX2P1|SLC9A9|RP13-635I23.3|SLC9A9-AS1|SLC9A9-AS2|GAPDHP47|ST13P15|RP11-501M7.1|RP11-8J23.1|C3orf58|RNA5SP144					SLC9A9	0.883	0.883	1	8313
3:158344981:A_G	MSR1	OID00310_OID21063	rs148819155	3	158344981	P21757	Trans	RN7SKP46|RP11-290K4.1|RP11-290K4.2|SHOX2|RSRC1|RP11-113A11.1|RP11-538P18.1|RP11-538P18.2|MLF1|MTAPP1|RP11-79M21.3|GFM1|LXN|RP11-379F4.7|RP11-379F4.6|RARRES1|MFSD1|RP11-379F4.4|RP11-379F4.1|RP11-379F4.8|RP11-379F4.9|GPR79|IQCJ|MIR3919|RP11-441M10.1					MLF1|GFM1|RARRES1|LXN|MFSD1|RSRC1	0.837	0.837|0.837|0.837|0.836|0.756|0.74	6	3453
3:98697729:A_G	MSR1	OID00310_OID21063	rs7615628	3	98697729	P21757	Trans	GABRR3|OR5BM1P|OR5AC1|OR5AC2|RP11-343D2.11|OR5AC4P|POU5F1P7|OR5H1|OR5H14|OR5H15|OR5H5P|OR5H3P|OR5H4P|RP11-325B23.2|OR5H7P|OR5H6|OR5H2|OR5H8P|OR5K4|OR5K3|UBFD1P1|OR5K1|OR5K2|CLDND1|CPOX|RP11-227H4.5|RPL38P4|GPR15|RP11-227H4.1|AC021660.1|WWP1P1|ST3GAL6-AS1|ST3GAL6|PDLIM1P4|DCBLD2|RNU6-26P|CTD-2021J15.1|RNU6-1263P|LINC00973|ACTG1P13|RP11-121C1.1|AC078828.1|RP11-779P15.1|RP11-779P15.2|RP11-201E8.1|CO…					DCBLD2|ST3GAL6	0.889	0.889|0.698	2	5193
3:98732227:G_T	MSR1	OID00310_OID21063	rs35947493	3	98732227	P21757	Trans	OR5BM1P|OR5AC1|OR5AC2|RP11-343D2.11|OR5AC4P|POU5F1P7|OR5H1|OR5H14|OR5H15|OR5H5P|OR5H3P|OR5H4P|RP11-325B23.2|OR5H7P|OR5H6|OR5H2|OR5H8P|OR5K4|OR5K3|UBFD1P1|OR5K1|OR5K2|CLDND1|CPOX|RP11-227H4.5|RPL38P4|GPR15|RP11-227H4.1|AC021660.1|WWP1P1|ST3GAL6-AS1|ST3GAL6|PDLIM1P4|DCBLD2|RNU6-26P|CTD-2021J15.1|RNU6-1263P|LINC00973|ACTG1P13|RP11-121C1.1|AC078828.1|RP11-779P15.1|RP11-779P15.2|RP11-201E8.1|COL8A1|AC…					DCBLD2|ST3GAL6	1.088	1.088|0.859	2	1988
3:98374622:A_C	MSR1	OID00310_OID21063	rs6440016	3	98374622	P21757	Trans	RP11-389G6.3|ARL6|CRYBG3|CRYBG3|MINA|GABRR3|OR5BM1P|OR5AC1|OR5AC2|RP11-343D2.11|OR5AC4P|POU5F1P7|OR5H1|OR5H14|OR5H15|OR5H5P|OR5H3P|OR5H4P|RP11-325B23.2|OR5H7P|OR5H6|OR5H2|OR5H8P|OR5K4|OR5K3|UBFD1P1|OR5K1|OR5K2|CLDND1|CPOX|RP11-227H4.5|RPL38P4|GPR15|RP11-227H4.1|AC021660.1|WWP1P1|ST3GAL6-AS1|ST3GAL6|PDLIM1P4|DCBLD2|RNU6-26P|CTD-2021J15.1|RNU6-1263P|LINC00973|ACTG1P13|RP11-121C1.1|AC078828.1|RP11-7…					ST3GAL6|DCBLD2	0.799	0.799|0.783	2	5090
3:98621665:A_G	MSR1	OID00310_OID21063	rs1827158	3	98621665	P21757	Trans	MINA|GABRR3|OR5BM1P|OR5AC1|OR5AC2|RP11-343D2.11|OR5AC4P|POU5F1P7|OR5H1|OR5H14|OR5H15|OR5H5P|OR5H3P|OR5H4P|RP11-325B23.2|OR5H7P|OR5H6|OR5H2|OR5H8P|OR5K4|OR5K3|UBFD1P1|OR5K1|OR5K2|CLDND1|CPOX|RP11-227H4.5|RPL38P4|GPR15|RP11-227H4.1|AC021660.1|WWP1P1|ST3GAL6-AS1|ST3GAL6|PDLIM1P4|DCBLD2|RNU6-26P|CTD-2021J15.1|RNU6-1263P|LINC00973|ACTG1P13|RP11-121C1.1|AC078828.1|RP11-779P15.1|RP11-779P15.2|RP11-201E8…					DCBLD2|ST3GAL6	1.333	1.333|1.049	2	4153
4:88772785:C_T	MSR1	OID00310_OID21063	rs9991133	4	88772785	P21757	Trans	RP11-397E7.1|C4orf36|RP11-397E7.2|RP11-397E7.4|AFF1|TECRP1|KLHL8|RP11-476C8.2|GAPDHP60|RP11-529H2.1|MIR5705|HSD17B13|RP11-529H2.2|HSD17B11|RN7SL681P|RP11-710E1.1|Y_RNA|NUDT9|RP11-710E1.2|SPARCL1|RP11-742B18.1|DSPP|DMP1|Y_RNA|snoU13|CHCHD2P7|IBSP|MEPE|HSP90AB3P|SPP1|RNU1-36P|PKD2|ABCG2|RP11-147K6.1|RNU6-818P|RNU6ATAC31P|RP11-147K6.2|RNU6-1298P|PPM1K|RNU6-112P|RP11-10L7.1|Y_RNA|HERC6|HERC5|AC083829…					SPP1|MEPE|IBSP	0.744	0.744|0.743|0.597	3	3352
5:70665526:A_T	MSR1	OID00310_OID21063	rs115216147	5	70665526	P21757	Trans	GTF2H2B|RP11-497H16.9|RP11-497H16.7|RP11-497H16.2|RP11-497H16.8|RP11-497H16.6|RP11-497H16.5|RP11-497H16.4|RP11-589F5.4|RP11-589F5.3|CDH12P1|SERF1A|SMN1|NAIP|RP11-195E2.4|GTF2H2|RP11-195E2.1|snoU13|RP11-1280N14.3|CDH12P4|GUSBP9|RP11-1198D22.3|RP11-1198D22.1|RP11-1198D22.2|RP11-136K7.2|RP11-136K7.3|PMCHL2|AC145141.2|RP11-136K7.1|BDP1|RP11-1174L13.2|HMGN1P12|MCCC2|AC143336.1|CARTPT|MAP1B|MIR4803|MRP…					BDP1	0.544	0.544	1	1273
6:32503078:A_G	MSR1	OID00310_OID21063	rs540049194	6	32503078	P21757	Trans	SNORD117|SNORD84|DDX39B-AS1|ATP6V1G2|NFKBIL1|LTA|TNF|LTB|LST1|NCR3|UQCRHP1|AIF1|PRRC2A|SNORA38|BAG6|APOM|C6orf47|C6orf47-AS1|GPANK1|Y_RNA|CSNK2B|CSNK2B-LY6G5B-1181|LY6G5B|LY6G5C|ABHD16A|XXbac-BPG32J3.20|MIR4646|LY6G6F|MEGT1|LY6G6E|LY6G6D|C6orf25|LY6G6C|DDAH2|CLIC1|MSH5|MSH5-SAPCD1|RNU6-850P|SAPCD1|SAPCD1-AS1|VWA7|VARS|Y_RNA|LSM2|HSPA1L|HSPA1A|HSPA1B|C6orf48|SNORD48|SNORD52|NEU1|SLC44A4|EHMT2|EHMT…	VPS52		HLA-DMA|HLA-DMB|HLA-DOA|HLA-DOB|HLA-DPA1|HLA-DPB1|HLA-DQA1|HLA-DQA2|HLA-DQB1|HLA-DRA|HLA-DRB1|HLA-DRB5|ATP6V1G2|TAP1|TAP2			NA	NA	NA	0
6:96015919:A_G	MSR1	OID00310_OID21063	rs117820411	6	96015919	P21757	Trans	RP3-399J4.2|RP3-399J4.4|RP3-399J4.1|CYCSP17|MANEA-AS1|MANEA|RP11-374I15.1|KRT18P50|FUT9|RN7SL797P|UFL1-AS1|UFL1					MANEA	2.108	2.108	1	1776
6:10535591:A_C	MSR1	OID00310_OID21063	rs509227	6	10535591	P21757	Trans	OFCC1|RP3-486D24.1|RP11-339A7.1|RNU6ATAC21P|RP1-290I10.2|TFAP2A|TFAP2A-AS1|RP1-290I10.3|LINC00518|RP1-290I10.7|MIR5689|MRPL48P1|RP1-290I10.5|GCNT2|RP11-360O19.4|RP11-360O19.1|RP11-360O19.5|GCNT6|C6orf52|Y_RNA|PAK1IP1|TMEM14C|RP11-421M1.8|TMEM14B|RP11-637O19.3|SYCP2L|RNA5SP203|MAK|GCM2|RP11-637O19.2|ELOVL2|ELOVL2-AS1|snoU13|SMIM13|ERVFRD-1|RP4-761I2.5|RP3-510L9.1|NEDD9|RP11-716O23.1|RP11-716O23.2|…					GCNT2	1.505	1.505	1	7089
7:130125501:C_T	MSR1	OID00310_OID21063	rs1990786	7	130125501	P21757	Trans	SMKR1|RP11-448A19.1|NRF1|RNA5SP244|MIR182|MIR96|MIR183|RP11-738B7.1|UBE2H|RP11-306G20.1|Y_RNA|Y_RNA|AC073320.1|ZC3HC1|RNA5SP245|KLHDC10|RP11-775D22.2|TMEM209|RP11-775D22.3|SSMEM1|RP11-190G13.4|CPA2|CPA4|snoU13|snoU13|CPA5|CPA1|CEP41|RP11-2E11.5|RP11-2E11.10|MEST|hsa-mir-335|MIR335|COPG2|RP11-2E11.9|RNA5SP246|AC009274.6|TSGA13|KLF14|RP11-36B6.1|AC016831.5|AC016831.3|AC016831.6|AC016831.7|MIR29A|RP…					COPG2|MEST	1.854	1.854|1.697	2	172
9:136141870:C_T	MSR1	OID00310_OID21063	rs2519093	9	136141870	P21757	Trans	RNU5D-2P|RP11-295G24.5|RNU6-357P|MIR548AW|RP11-295G24.4|RP11-415H23.4|RNU7-21P|EEF1A1P5|CELP|snoU13|LCN1P1|ABO|RP11-430N14.4|Y_RNA|LCN1P2|Y_RNA|RP11-244N20.7|SNORD24|SNORD36B|SNORD36A|SNORD36C|LL09NC01-254D11.1|DBH-AS1|AL590710.1|LINC00094|RP11-374P20.4|RP11-349K21.1|LL09NC01-251B2.3|RNU6ATAC|LL09NC01-139C3.1|TTF1|C9orf171|BARHL1|DDX31|GTF3C4|AK8|C9orf9|TSC1|GFI1B|GTF3C5|CEL|RALGDS|GBGT1|OBP2B|SU…					OBP2B|SURF6|MED22|RPL7A|SURF2|SURF1|SURF4|C9orf96|GBGT1|RALGDS	0.6	0.6|0.6|0.599|0.599|0.599|0.598|0.586|0.568|0.567|0.536	10	1307
9:33117965:C_T	MSR1	OID00310_OID21063	rs7865362	9	33117965	P21757	Trans	ACO1|DDX58|TOPORS|NDUFB6|GVQW1|TAF1L|TMEM215|APTX|DNAJA1|SMU1|B4GALT1|SPINK4|BAG1|CHMP5|NFX1|AQP7|AQP3|NOL6|ANKRD18B|TRBV20OR9-2|TRBV21OR9-2|TRBV23OR9-2|PRSS3|UBE2R2|UBAP2|RNA5SP281|SLC25A5P8|AL353671.2|AL353671.1|TOPORS-AS1|AL353671.3|AL353671.4|RP11-205M20.7|AL589642.1|RP11-555J4.4|RP11-555J4.3|RP11-555J4.2|RP11-462B18.1|AL157884.1|Y_RNA|RP11-462B18.3|RP11-462B18.2|RP11-562M8.4|ASS1P12|TCEA1P4|…					APTX|B4GALT1	0.901	0.901|0.794	2	9923
9:34107505:C_T	MSR1	OID00310_OID21063	rs11557154	9	34107505	P21757	Trans	SERPINH1P1|Y_RNA|RN7SKP24|RP11-296L22.8|RP11-296L22.7|CNTFR-AS1|RP11-195F19.30|RP11-195F19.9|FAM205B|FAM205CP|GLULP4|YWHAZP6|SYF2P2|RN7SL338P|RP11-182N22.8|SPINK4|BAG1|CHMP5|NFX1|AQP7|AQP3|NOL6|ANKRD18B|TRBV20OR9-2|TRBV21OR9-2|TRBV23OR9-2|PRSS3|UBE2R2|UBAP2|DCAF12|UBAP1|KIF24|NUDT2|KIAA1161|C9orf24|FAM219A|DNAI1|ENHO|CNTFR|RPP25L|DCTN3|ARID3C|SIGMAR1|GALT|GALT|IL11RA|CCL27|RP11-195F19.5|CCL19|CCL…					DCAF12	1.087	1.087	1	1322
10:65104500:A_G	LRPAP1	OID00311_OID21059	rs7896518	10	65104500	P30533	Trans						JMJD1C|REEP3|NRBF2	0.941	0.941|0.867|0.821	3	379
11:32155754:C_T	LRPAP1	OID00311_OID21059	rs11031605	11	32155754	P30533	Trans	AL133376.1|AL162614.1|CYCSP25|RP1-296L11.1|DNAJC24|IMMP1L|AC108456.1|ELP4|Z83001.1|AC131571.2|AC131571.1|PAX6|Z83307.3|RCN1|RP1-17K7.2|RP1-17K7.3|RP1-17K7.1|U3|EIF4A2P5|RP1-65P5.3|RP1-65P5.1|RP1-65P5.5|WT1|WT1-AS|EIF3M|HNRNPA3P9|CCDC73|RP1-181J22.1|PRRG4|QSER1|Y_RNA|DEPDC7|TCP11L1|PIGCP1					RCN1	1.114	1.114	1	680
11:64918514:C_T	LRPAP1	OID00311_OID21059	rs55646096	11	64918514	P30533	Trans	STIP1|FERMT3|TRPT1|NUDT22|RP11-783K16.14|DNAJC4|VEGFB|FKBP2|PPP1R14B|RP11-783K16.5|RP11-783K16.13|PLCB3|BAD|GPR137|KCNK4|RP11-783K16.10|Y_RNA|TEX40|ESRRA|TRMT112|PRDX5|AP003774.1|CCDC88B|RPS6KA4|MIR1237|AP003774.6|AP003774.5|AP003774.4|AP005273.1|AP006288.1|SLC22A11|SLC22A12|NRXN2|AP001092.4|RASGRP2|PYGM|SF1|AP001462.6|RP11-869B15.1|MAP4K2|MEN1|CDC42BPG|EHD1|AP001187.11|AP001187.1|RP11-665N17.4|M…					SPDYC|SYVN1	1.009	1.009|0.983	2	7365
11:64948555:A_G	LRPAP1	OID00311_OID21059	rs12422027	11	64948555	P30533	Trans	STIP1|FERMT3|TRPT1|NUDT22|RP11-783K16.14|DNAJC4|VEGFB|FKBP2|PPP1R14B|RP11-783K16.5|RP11-783K16.13|PLCB3|BAD|GPR137|KCNK4|RP11-783K16.10|Y_RNA|TEX40|ESRRA|TRMT112|PRDX5|AP003774.1|CCDC88B|RPS6KA4|MIR1237|AP003774.6|AP003774.5|AP003774.4|AP005273.1|AP006288.1|SLC22A11|SLC22A12|NRXN2|AP001092.4|RASGRP2|PYGM|SF1|AP001462.6|RP11-869B15.1|MAP4K2|MEN1|CDC42BPG|EHD1|AP001187.11|AP001187.1|RP11-665N17.4|M…					CAPN1|ENSG00000254614|SPDYC	1.132	1.132|1.032|0.889	3	2141
12:124228300:A_T	LRPAP1	OID00311_OID21059	rs117654599	12	124228300	P30533	Trans	DENR|CCDC62|HIP1R|VPS37B|ABCB9|OGFOD2|ARL6IP4|PITPNM2|MPHOSPH9|C12orf65|CDK2AP1|SBNO1|SETD8|RILPL2|SNRNP35|RILPL1|TMED2|DDX55|EIF2B1|GTF2H3|TCTN2|ATP6V0A2|DNAH10|CCDC92|DNAH10OS|ZNF664|FAM101A|NCOR2					TCTN2|GTF2H3|ATP6V0A2	0.835	0.835|0.821|0.788	3	1340
12:124231368:C_T	LRPAP1	OID00311_OID21059	rs10773033	12	124231368	P30533	Trans	DENR|CCDC62|HIP1R|VPS37B|ABCB9|OGFOD2|ARL6IP4|PITPNM2|MPHOSPH9|C12orf65|CDK2AP1|SBNO1|SETD8|RILPL2|SNRNP35|RILPL1|TMED2|DDX55|EIF2B1|GTF2H3|TCTN2|ATP6V0A2|DNAH10|CCDC92|DNAH10OS|ZNF664|FAM101A|NCOR2					ATP6V0A2	1.03	1.03	1	425
14:94844562:C_T	LRPAP1	OID00311_OID21059	rs2073333	14	94844562	P30533	Trans	CLMN|Y_RNA|RNU6-1258P|FAM181A-AS1|MIR4506|LINC00521|SERPINA2P|RP11-349I1.2|ADIPOR1P2|SERPINA13P|RP11-986E7.2|RPSAP4|RPL15P2|RP11-991C1.1|RP11-991C1.2|MIR3173|DICER1-AS1|CTD-2240H23.2|RP11-725G5.3|RP11-725G5.2|PRIMA1|FAM181A|ASB2|RP11-131H24.4|OTUB2|DDX24|IFI27L1|IFI27|IFI27L2|PPP4R4|SERPINA10|SERPINA6|SERPINA1|SERPINA11|SERPINA9|SERPINA12|SERPINA4|SERPINA5|RP11-986E7.7|SERPINA3|GSC|DICER1					SERPINA1	1.089	1.089	1	2530
17:7106378:A_G	LRPAP1	OID00311_OID21059	rs200489612	17	7106378	P30533	Trans	CHD3|KCNAB3|RP11-1099M24.7|TRAPPC1|CNTROB|GUCY2D|ALOX15B|ALOX12B|AC129492.6|ALOXE3|HES7|PER1|RP11-599B13.6|VAMP2|TMEM107|C17orf59|AIPL1|FAM64A|PITPNM3|KIAA0753|TXNDC17|MED31|C17orf100|SLC13A5|XAF1|FBXO39|TEKT1|AC027763.2|ALOX12|RNASEK|AC040977.1|RNASEK-C17orf49|C17orf49|BCL6B|SLC16A13|SLC16A11|CLEC10A|ASGR2|ASGR1|DLG4|ACADVL|DVL2|PHF23|GABARAP|CTD-2545G14.7|CTDNEP1|RP1-4G17.5|ELP5|RNU6-1264P|BTF3…	GABARAP				GABARAP|DLG4	0.856	0.856|0.792	2	4613
3:57540486:A_G	LRPAP1	OID00311_OID21059	rs74327613	3	57540486	P30533	Trans	CCDC66|FAM208A|ARHGEF3|ARHGEF3-AS1|SPATA12|RP11-157F20.3|IL17RD|RP11-157F20.1|HESX1|APPL1|ASB14|DNAH12|snoU13|Y_RNA|RNU6-1181P|RNF7P1|RP11-229A12.2|RNU6-108P|RNU6-483P|PDE12|ARF4|RP11-755B10.4|RNU6ATAC26P|DENND6A|RP11-755B10.2|RP11-755B10.3|Y_RNA|SLMAP|RP11-332H21.2|PPIAP16|FLNB|FLNB-AS1|DNASE1L3|ABHD6|RPP14|RPP14|RP11-80H18.4|PXK|PDHB|RP11-802O23.3|RP11-359I18.5|KCTD6|ACOX2|RP11-359I18.1					ARF4	1.982	1.982	1	2295
4:2554715:C_T	LRPAP1	OID00311_OID21059	rs150209965	4	2554715	P30533	Trans	RP11-1398P2.1|FAM53A|Y_RNA|SLBP|RP11-572O17.1|TMEM129|TACC3|AC016773.1|FGFR3|LETM1|RN7SL671P|WHSC1|AL132868.1|SCARNA22|NELFA|MIR943|C4orf48|NAT8L|POLN|RP11-317B7.2|RP11-317B7.3|HAUS3|COX6B1P5|MXD4|MIR4800|ZFYVE28|RP11-478C1.7|RN7SL589P|RP11-478C1.8|RP11-503N18.1|RP11-503N18.3|RNF4|RP11-503N18.4|RP11-503N18.5|WI2-89927D4.1|Y_RNA|FAM193A|TNIP2|SH3BP2|ADD1|MFSD10|NOP14-AS1|NOP14|GRK4|RNU6-204P|HTT-A…	LRPAP1	LRPAP1	LRPAP1		RNF4	1.016	1.016	1	3544
4:103198082:A_G	LRPAP1	OID00311_OID21059	rs13135092	4	103198082	P30533	Trans	MIR1255A|AP001816.1|BANK1|RNU6-462P|MTND5P5|RP11-498M5.2|SLC39A8|RN7SL728P|RP11-499E18.1|AF213884.1|AF213884.2|NFKB1|AF213884.3|MANBA|AF224669.3|LRRC37A15P|KRT8P46|RP11-10L12.1|RP11-10L12.2|UBE2D3|RP11-10L12.4|RNU7-151P|snoU13|CISD2|SLC9B1|PABPC1P7|ACTR3BP4|SLC9B2|BDH2|CENPE					SLC39A8	0.993	0.993	1	2581
6:31326212:C_T	LRPAP1	OID00311_OID21059	rs74899816	6	31326212	P30533	Trans	HCG19P|UBQLN1P1|MICC|TMPOP1|SUCLA2P1|RANP1|HLA-E|XXbac-BPG249D20.9|GNL1|PRR3|ABCF1|MIR877|PPP1R10|AL662800.1|MRPS18B|ATAT1|PTMAP1|C6orf136|AL662800.2|DHX16|PPP1R18|NRM|RPL7P4|MDC1|MDC1-AS1|TUBB|XXbac-BPG252P9.9|FLOT1|Y_RNA|XXbac-BPG252P9.10|IER3|RN7SL353P|HCG20|LINC00243|XXbac-BPG27H4.8|RN7SKP186|DDR1-AS1|DDR1|MIR4640|RN7SL175P|GTF2H4|VARS2|SFTA2|Y_RNA|DPCR1|HCG21|MUC21|MUC22|HCG22|RNU6-1133P|C6o…					HLA-B|NFKBIL1	NA	NA	NA	0
6:35219297:G_T	LRPAP1	OID00311_OID21059	rs554985410	6	35219297	P30533	Trans	RPL35P2|RP11-513I15.6|NUDT3|RPS10-NUDT3|RPS10|PACSIN1|BX255972.1|SPDEF|RP3-391O22.3|C6orf106|RPL7P25|snoU13|RN7SL200P|RP3-391O22.1|snoU13|RP11-140K17.3|RP11-140K17.2|RP3-375P9.2|SNRPC|UHRF1BP1|Y_RNA|TAF11|ANKS1A|HSPE1P11|TCP11|AL138721.1|SCUBE3|RP3-329A5.8|ZNF76|RP3-329A5.1|DEF6|PPARD|MKRNP2|FANCE|RPL10A|TEAD3|TULP1|RP3-340B19.3|RP3-340B19.2|FKBP5|RP3-340B19.5|SNORA40|MIR5690|AL157823.1|RP3-510O8…					SCUBE3	0.865	0.865	1	7347
6:35652509:A_G	LRPAP1	OID00311_OID21059	rs187536669	6	35652509	P30533	Trans	RN7SL200P|RP3-391O22.1|snoU13|RP11-140K17.3|RP11-140K17.2|RP3-375P9.2|SNRPC|UHRF1BP1|Y_RNA|TAF11|ANKS1A|HSPE1P11|TCP11|AL138721.1|SCUBE3|RP3-329A5.8|ZNF76|RP3-329A5.1|DEF6|PPARD|MKRNP2|FANCE|RPL10A|TEAD3|TULP1|RP3-340B19.3|RP3-340B19.2|FKBP5|RP3-340B19.5|SNORA40|MIR5690|AL157823.1|RP3-510O8.4|ARMC12|RP3-510O8.3|CLPSL2|CLPSL1|CLPS|LHFPL5|SRPK1|SLC26A8|DPRXP2|MAPK14|RP1-179N16.3|MAPK13|Z95152.1|RP1…					FKBP5	1.007	1.007	1	4322
6:35895623:C_T	LRPAP1	OID00311_OID21059	rs759542806	6	35895623	P30533	Trans	HSPE1P11|TCP11|AL138721.1|SCUBE3|RP3-329A5.8|ZNF76|RP3-329A5.1|DEF6|PPARD|MKRNP2|FANCE|RPL10A|TEAD3|TULP1|RP3-340B19.3|RP3-340B19.2|FKBP5|RP3-340B19.5|SNORA40|MIR5690|AL157823.1|RP3-510O8.4|ARMC12|RP3-510O8.3|CLPSL2|CLPSL1|CLPS|LHFPL5|SRPK1|SLC26A8|DPRXP2|MAPK14|RP1-179N16.3|MAPK13|Z95152.1|RP1-179N16.6|BRPF3|PNPLA1|C6orf222|ETV7|RP1-50J22.4|PXT1|KCTD20|RN7SL502P|STK38|Z85986.1|RN7SL748P|SRSF3|MI…						0.593	0.593|0.592|0.587|0.562|0.54	5	9546
6:36001776:A_G	LRPAP1	OID00311_OID21059	rs547152953	6	36001776	P30533	Trans	TCP11|AL138721.1|SCUBE3|RP3-329A5.8|ZNF76|RP3-329A5.1|DEF6|PPARD|MKRNP2|FANCE|RPL10A|TEAD3|TULP1|RP3-340B19.3|RP3-340B19.2|FKBP5|RP3-340B19.5|SNORA40|MIR5690|AL157823.1|RP3-510O8.4|ARMC12|RP3-510O8.3|CLPSL2|CLPSL1|CLPS|LHFPL5|SRPK1|SLC26A8|DPRXP2|MAPK14|RP1-179N16.3|MAPK13|Z95152.1|RP1-179N16.6|BRPF3|PNPLA1|C6orf222|ETV7|RP1-50J22.4|PXT1|KCTD20|RN7SL502P|STK38|Z85986.1|RN7SL748P|SRSF3|MIR3925|RNU…					MAPK14	0.79	0.79	1	7292
7:6519132:A_G	LRPAP1	OID00311_OID21059	rs11761728	7	6519132	P30533	Trans	snoU13|MIR589|ACTB|AC006483.1|CTB-161C1.1|AC006483.5|FSCN1|RNF216|RNF216-IT1|ZNF815P|RN7SL556P|OCM|CCZ1|RSPH10B|PMS2|Y_RNA|AIMP2|SNORA42|EIF2AK1|ANKRD61|RN7SL851P|RNU6-218P|AC004895.4|AC004895.1|USP42|CYTH3|Y_RNA|Y_RNA|FAM220A|RAC1|DAGLB|KDELR2|FLJ20306|AC072052.7|GRID2IP|ZDHHC4|AC079742.4|C7orf26|ZNF853|ZNF316|RP11-611L7.1|AC073343.13|AC073343.1|ZNF12|AC073343.2|PMS2CL|RSPH10B2|CCZ1B|OR7E39P|UNC…					KDELR2	1.784	1.784	1	1734
8:106581528:A_T	LRPAP1	OID00311_OID21059	rs6993770	8	106581528	P30533	Trans	RP11-127H5.1|ZFPM2					ZFPM2	0.804	0.804	1	5972
12:111865049:C_G	FRZB	OID00312_OID20968	rs7310615	12	111865049	Q92765	Trans						SH2B3	1.031	1.031	1	431
3:12514124:A_G	FRZB	OID00312_OID20968	rs709165	3	12514124	Q92765	Trans	AC026185.1|RP11-169K17.2|VGLL4|RP11-169K17.4|RP11-169K17.3|AC090939.1|TAMM41|FANCD2P2|CYCSP12|NUP210P2|MARK2P14|AC090958.5|RN7SL147P|SYN2|ACTG1P12|AC026166.1|TIMP4|AC026166.2|GSTM5P1|PPARG|AC091492.2|TSEN2|RNU6-404P|RNA5SP123|RNU6-377P|C3orf83|MKRN2|RAF1|snoU13|CRIP1P1|TMEM40|KRT18P17|CAND2|RP11-767C1.2|RPL32|SNORA7A|AC034198.7|RP11-767C1.1|IQSEC1|RP11-715I4.1|NUP210|AC027124.3|AC027124.2					TSEN2|MKRN2|C3orf83	1.258	1.258|1.014|0.833	3	1270
3:186338564:C_T	FRZB	OID00312_OID20968	rs35457250	3	186338564	Q92765	Trans	IGF2BP2|C3orf65|MIR548AQ|TRA2B|RP11-443P15.2|RN7SL637P|ETV5|ETV5-AS1|DGKG|RP11-78H24.1|RP11-48F14.1|RP11-48F14.2|CRYGS|TBCCD1|DNAJB11|AHSG|FETUB|RP11-134F2.2|HRG|RP11-795A2.2|RP11-795A2.3|RP11-573D15.8|KNG1|PSMD10P2|RNU6-1105P|RP11-573D15.6|RP11-573D15.9|EIF4A2|SNORD2|SNORA63|SNORA81|SNORA63|SNORA4|RFC4|RP11-573D15.3|RP11-573D15.2|RP11-573D15.1|ADIPOQ|ADIPOQ-AS1|RPS20P14|RP11-42D20.1|ST6GAL1|AC00…					AHSG|DNAJB11	1.003	1.003|0.838	2	6068
6:32611449:G_T	FRZB	OID00312_OID20968	rs879612074	6	32611449	Q92765	Trans	APOM|C6orf47|C6orf47-AS1|GPANK1|Y_RNA|CSNK2B|CSNK2B-LY6G5B-1181|LY6G5B|LY6G5C|ABHD16A|XXbac-BPG32J3.20|MIR4646|LY6G6F|MEGT1|LY6G6E|LY6G6D|C6orf25|LY6G6C|DDAH2|CLIC1|MSH5|MSH5-SAPCD1|RNU6-850P|SAPCD1|SAPCD1-AS1|VWA7|VARS|Y_RNA|LSM2|HSPA1L|HSPA1A|HSPA1B|C6orf48|SNORD48|SNORD52|NEU1|SLC44A4|EHMT2|EHMT2-AS1|C2|ZBTB12|CFB|CFB|NELFE|MIR1236|SKIV2L|DXO|STK19|C4A|C4A-AS1|CYP21A1P|AL645922.1|TNXA|STK19P|C…			CSNK2B		HLA-DQA1|HLA-DQB1	NA	NA	NA	0
9:137117194:C_T	FRZB	OID00312_OID20968	rs4994332	9	137117194	Q92765	Trans	ABO|RP11-430N14.4|Y_RNA|LCN1P2|Y_RNA|RP11-244N20.7|SNORD24|SNORD36B|SNORD36A|SNORD36C|LL09NC01-254D11.1|DBH-AS1|AL590710.1|LINC00094|RP11-374P20.4|RP11-349K21.1|LL09NC01-251B2.3|RNU6ATAC|LL09NC01-139C3.1|RP11-145E17.2|MIR4669|RP11-473E2.2|RP11-473E2.4|RP11-473E2.3|COL5A1-AS1|AL603650.2|AL603650.3|MIR3689C|MIR3689A|MIR3689D1|AL603650.4|AL603650.1|MIR3689B|MIR3689D2|MIR3689E|MIR3689F|RP11-263F14.3|…					WDR5|RXRA	0.566	0.566|0.544	2	7059
16:20365234:C_G	EPHB6	OID00313_OID20982	rs4997081	16	20365234	O15197	Trans	CTA-363E6.5|CTA-363E6.6|RNU4-46P|CTA-363E6.7|AC002550.5|CTD-2380F24.1|CTC-496I23.1|AC134300.1|RP11-204E4.3|SNRPEP3|RP11-429K17.1|CTD-2194A8.2|RP11-143N13.2|RP11-143N13.1|AC004381.7|RNU6-944P|CTC-508F8.1|AF001550.7|CRYM-AS1|CTD-2547E10.3|TMC5|GDE1|CCP110|C16orf62|KNOP1|IQCK|GPRC5B|GPR139|GP2|UMOD|PDILT|ACSM5|ACSM2A|AC137056.1|ACSM2B|ACSM3|ACSM1|THUMPD1|ERI2|AC004381.6|DCUN1D3|LYRM1|DNAH3|TMEM159|Z…					UMOD	1.041	1.041	1	2453
19:36377887:C_T	EPHB6	OID00313_OID20982	rs11084835	19	36377887	O15197	Trans	LINC00904|CTC-523E23.14|CTC-523E23.15|CTC-523E23.6|CTC-523E23.8|ZNF30|ZNF792|GRAMD1A|CTD-2527I21.7|CTD-2527I21.14|SCN1B|CTD-2527I21.9|HPN|HPN-AS1|AC020907.1|FXYD3|LGI4|AC020907.2|FXYD1|CTD-2527I21.4|FXYD7|FXYD5|FAM187B|FAM187B2P|LSR|AC002128.5|AD000684.2|USF2|HAMP|MAG|CD22|U62631.5|MIR5196|FFAR1|FFAR3|GPR42|EEF1A1P7|AC002511.1|RN7SL491P|AC002511.2|AC002511.3|FFAR2|KRTDAP|DMKN|SBSN|GAPDHS|AD000090…				SCN1B|PSENEN|TYROBP|MAG	TYROBP	0.924	0.924	1	754
19:36329387:A_G	EPHB6	OID00313_OID20982	rs71354106	19	36329387	O15197	Trans	AC008555.1|CTC-523E23.11|AC008555.2|LOC401913|LINC00904|CTC-523E23.14|CTC-523E23.15|CTC-523E23.6|CTC-523E23.8|ZNF30|ZNF792|GRAMD1A|CTD-2527I21.7|CTD-2527I21.14|SCN1B|CTD-2527I21.9|HPN|HPN-AS1|AC020907.1|FXYD3|LGI4|AC020907.2|FXYD1|CTD-2527I21.4|FXYD7|FXYD5|FAM187B|FAM187B2P|LSR|AC002128.5|AD000684.2|USF2|HAMP|MAG|CD22|U62631.5|MIR5196|FFAR1|FFAR3|GPR42|EEF1A1P7|AC002511.1|RN7SL491P|AC002511.2|AC0…				SCN1B|PSENEN|TYROBP|MAG	NPHS1	1.031	1.031	1	5844
1:179526214:C_T	EPHB6	OID00313_OID20982	rs61747728	1	179526214	O15197	Trans	RALGPS2|ANGPTL1|FAM20B|TOR3A|ABL2|SOAT1|AXDND1|AL160286.1|NPHS2|TDRD5|FAM163A|TOR1AIP2|TOR1AIP1|CEP350|QSOX1|LHX4|ACBD6				ABL2|LHX4	NPHS2|TDRD5|AXDND1	0.872	0.872|0.817|0.79	3	3575
4:7225613:G_T	EPHB6	OID00313_OID20982	rs576573069	4	7225613	O15197	Trans	RP11-1406H17.1|WFS1|PPP2R2C|MAN2B2|MRFAP1|RP11-539L10.3|AC093323.3|RP11-539L10.2|AC093323.1|S100P|MRFAP1L1|BLOC1S4|KIAA0232|TBC1D14|AC092463.1|AC097382.5|RN7SKP292|AC097382.1|RP11-367J11.2|CCDC96|TADA2B|GRPEL1|RP11-367J11.3|RN7SKP36|SORCS2|MIR4798|PSAPL1|MIR4274|AFAP1-AS1|AFAP1|AC097381.1|ABLIM2|MIR95|RP11-338K13.1|RP11-1258F18.1|GMPSP1			ABLIM2	ABLIM2	SORCS2	1.458	1.458	1	7739
7:151415233:C_T	EPHB6	OID00313_OID20982	rs73158188	7	151415233	O15197	Trans	GIMAP5|RP5-1051J4.6|RP5-1051J4.4|TMEM176B|TMEM176A|AOC1|KCNH2|NOS3|ATG9B|ABCB8|RP11-148K1.10|ASIC3|CDK5|SLC4A2|RP11-148K1.12|FASTK|TMUB1|AGAP3|GBX1|ASB10|IQCA1P1|ABCF2|CHPF2|MIR671|SMARCD3|RP4-548D19.3|RP5-1070G24.2|NUB1|WDR86|WDR86-AS1|RP4-555L14.4|CRYGN|MIR3907|RN7SL76P|RHEB|ETF1P2|PRKAG2|RP13-452N2.1|PRKAG2-AS1|RNU6-604P|Y_RNA|RP11-796I2.1|GALNTL5|GALNT11|snoU13|RP5-981O7.2|YBX1P4|KMT2C|RP11-2…			CDK5	CDK5	PRKAG2	0.881	0.881	1	162
10:17848192:C_G	RGMB	OID00314_OID21045	rs369705328	10	17848192	Q6NW40	Trans							0.982	0.982	1	4086
10:18103401:C_T	RGMB	OID00314_OID21045	rs2477648	10	18103401	Q6NW40	Trans							1.017	1.017	1	5219
16:20361950:C_T	RGMB	OID00314_OID21045	rs36060036	16	20361950	Q6NW40	Trans	CTA-363E6.5|CTA-363E6.6|RNU4-46P|CTA-363E6.7|AC002550.5|CTD-2380F24.1|CTC-496I23.1|AC134300.1|RP11-204E4.3|SNRPEP3|RP11-429K17.1|CTD-2194A8.2|RP11-143N13.2|RP11-143N13.1|AC004381.7|RNU6-944P|CTC-508F8.1|AF001550.7|CRYM-AS1|TMC5|GDE1|CCP110|C16orf62|KNOP1|IQCK|GPRC5B|GPR139|GP2|UMOD|PDILT|ACSM5|ACSM2A|AC137056.1|ACSM2B|ACSM3|ACSM1|THUMPD1|ERI2|AC004381.6|DCUN1D3|LYRM1|DNAH3|TMEM159|ZP2|ANKS4B|CRYM					UMOD	1.043	1.043	1	2453
1:179526214:C_T	RGMB	OID00314_OID21045	rs61747728	1	179526214	Q6NW40	Trans	RALGPS2|ANGPTL1|FAM20B|TOR3A|ABL2|SOAT1|AXDND1|AL160286.1|NPHS2|TDRD5|FAM163A|TOR1AIP2|TOR1AIP1|CEP350|QSOX1|LHX4|ACBD6				ABL2|LHX4	NPHS2|TDRD5|AXDND1	0.872	0.872|0.817|0.79	3	3575
2:162964301:A_G	RGMB	OID00314_OID21045	rs75166367	2	162964301	Q6NW40	Trans	TANK|AC009299.2|AC009299.3|AC009299.4|PSMD14|AC009299.5|AC009299.1|5S_rRNA|TBR1|AC009487.4|AC009487.5|SLC4A10|AHCTF1P1|snoU13|AC062022.1|KRT18P46|AC092841.1|RPEP5|DPP4|AC008063.2|TIMM8AP1|EIF3EP2|AC008063.3|GCG|AC007750.5|FAP|IFIH1|GCA|KCNH7|RNA5SP109|AC007740.1				PSMD14	DPP4	0.669	0.669	1	1580
2:27730940:C_T	RGMB	OID00314_OID21045	rs1260326	2	27730940	Q6NW40	Trans	C2orf70|CIB4|AC015977.6|AC015977.5|KCNK3|SLC35F6|CENPA|CDKN2AIPNLP2|DPYSL5|AC013472.4|MAPRE3|AC013472.3|TMEM214|AGBL5|AGBL5-AS1|RP11-503P10.1|AGBL5-IT1|RP11-195B17.1|OST4|EMILIN1|KHK|CGREF1|ABHD1|PREB|C2orf53|TCF23|AC013403.13|SLC5A6|ATRAID|CAD|SLC30A3|DNAJC5G|TRIM54|UCN|MPV17|GTF3C2|AC109828.1|AC074117.10|EIF2B4|SNX17|ZNF513|PPM1G|FTH1P3|NRBP1|KRTCAP3|IFT172|AC074117.13|RNU6-986P|FNDC4|GCKR|AC10…				DPYSL5	GCKR	1.082	1.082	1	2274
3:46888471:A_G	RGMB	OID00314_OID21045	rs67529903	3	46888471	Q6NW40	Trans	RP11-852E15.1|CCR9|Y_RNA|FYCO1|CXCR6|XCR1|NRBF2P2|FLT1P1|CCR3|CCR1|UQCRC2P1|CCR2|RP11-24F11.2|CCR5|CCRL2|LTF|RTP3|LRRC2|AC104304.2|LUZPP1|TDGF1|AC104304.1|SNORD77|ALS2CL|TMIE|PRSS50|PRSS46|PRSS45|RP11-427P5.2|PRSS44|PRSS42|MYL3|PTH1R|AC109583.1|CCDC12|NBEAL2|NRADDP|SETD2|snoU13|KIF9-AS1|KIF9|snoU13|KLHL18|RP11-708J19.1|PTPN23|SCAP|snoU13|ELP6|RP11-708J19.2|Y_RNA|AC099778.1|RN7SL870P|CSPG5|SMARCC1…					PRSS45	1.354	1.354	1	7568
5:176800054:C_T	RGMB	OID00314_OID21045	rs11748165	5	176800054	Q6NW40	Trans	NOP16|HIGD2A|CLTB|FAF2|AC010297.1|RNF44|CDHR2|RN7SL684P|Y_RNA|GPRIN1|SNCB|MIR4281|EIF4E1B|TSPAN17|RP11-375B1.1|RP11-375B1.2|RP11-375B1.3|UNC5A|HK3|UIMC1|ZNF346|ZNF346-IT1|FGFR4|NSD1|CTD-2301A4.3|CTD-2301A4.5|RAB24|MXD3|PRELID1|LMAN2|RN7SL562P|CTD-2301A4.1|RGS14|SLC34A1|PFN3|F12|GRK6|PRR7-AS1|PRR7|DBN1|PDLIM7|RP11-1334A24.6|DOK3|DDX41|FAM193B|RP11-1277A3.3|TMED9|B4GALT7|RP11-1277A3.1|RP11-1277A3.2…				UNC5A|CLTB|PDLIM7	RGS14	2.503	2.503	1	1687
7:151413124:C_T	RGMB	OID00314_OID21045	rs6464165	7	151413124	Q6NW40	Trans	GIMAP1|GIMAP5|RP5-1051J4.6|RP5-1051J4.4|TMEM176B|TMEM176A|AOC1|KCNH2|NOS3|ATG9B|ABCB8|RP11-148K1.10|ASIC3|CDK5|SLC4A2|RP11-148K1.12|FASTK|TMUB1|AGAP3|GBX1|ASB10|IQCA1P1|ABCF2|CHPF2|MIR671|SMARCD3|RP4-548D19.3|RP5-1070G24.2|NUB1|WDR86|WDR86-AS1|RP4-555L14.4|CRYGN|MIR3907|RN7SL76P|RHEB|ETF1P2|PRKAG2|RP13-452N2.1|PRKAG2-AS1|RNU6-604P|Y_RNA|RP11-796I2.1|GALNTL5|GALNT11|snoU13|RP5-981O7.2|YBX1P4|KMT2C…				CDK5	PRKAG2	0.883	0.883	1	162
8:23728271:A_G	RGMB	OID00314_OID21045	rs6999484	8	23728271	Q6NW40	Trans	RP11-87E22.2|RP11-87E22.1|RN7SL303P|RP11-875O11.1|RHOBTB2|TNFRSF10B|RP11-875O11.2|RP11-875O11.3|TNFRSF10C|TNFRSF10D|RP11-1149O23.2|TNFRSF10A|RP11-1149O23.1|RP11-1149O23.3|RP11-1149O23.4|CHMP7|R3HCC1|LOXL2|RP11-177H13.2|ENTPD4|CTC-756D1.2|CTC-756D1.1|CTC-756D1.3|SLC25A37|AC051642.1|FP15737|RNU4-71P|RP11-583M2.2|NKX3-1|NKX2-6|RP11-175E9.1|RP11-213G6.2|AC012119.1|RP11-175E9.2|SNORA67|STC1|RNU1-148P|…					STC1	0.738	0.738	1	2647
8:38955969:A_G	RGMB	OID00314_OID21045	rs13250555	8	38955969	Q6NW40	Trans	KB-1836B5.4|ASH2L|RP11-90P5.4|RP11-90P5.5|STAR|RP11-90P5.2|LSM1|RP11-90P5.7|BAG4|RP11-90P5.1|DDHD2|PPAPDC1B|WHSC1L1|RP11-513D5.5|RP11-513D5.2|RP11-350N15.5|LETM2|RP11-350N15.3|RP11-350N15.6|FGFR1|RP11-350N15.4|RPS20P22|C8orf86|RP11-675F6.3|RP11-675F6.4|RNF5P1|RP11-495O10.1|TACC1|Y_RNA|RP11-723D22.2|RP11-723D22.3|PLEKHA2|CTD-2544N14.3|HTRA4|TM2D2|ADAM9|SNORD38|ADAM32|RPL3P10|RP11-1113C11.2|ADAM5|A…				FGFR1	TM2D2|ADAM9	1.21	1.21|1.156	2	2633
10:50030864:C_T	SIGLEC1	OID00315_OID20690	rs10776647	10	50030864	Q9BZZ2	Trans	FAM25C|FRMPD2|MAPK8|ARHGAP22|WDFY4|FAM35EP|RN7SL527P|CTGLF12P|RNA5SP315|BMS1P7|PTPN20CP|RP11-13E1.5|RP11-542E6.3|ARHGAP22-IT1|RP11-541M12.3|RP11-534L6.5|RP11-534L6.2|RP11-534L6.3|RP11-563N6.6|RP11-523O18.7|RP11-523O18.5|RP11-523O18.1|MIR4294|FAM170B-AS1|C10orf71-AS1|RP11-123B3.2|RP11-140C5.3|RP11-507K13.4|RP11-507K13.6|LRRC18|VSTM4|FAM170B					WDFY4	0.918	0.918	1	433
11:126334805:C_T	SIGLEC1	OID00315_OID20690	rs11220505	11	126334805	Q9BZZ2	Trans	AP000708.1|EI24|STT3A-AS1|RNU6-1156P|STT3A|CHEK1|RNU2-35P|ACRV1|PATE1|PATE2|PATE3|PATE4|RP11-680F20.10|HYLS1|PUS3|RP11-680F20.9|DDX25|RP11-680F20.11|RP11-680F20.5|RP11-680F20.4|RP11-680F20.6|CDON|RP11-680F20.12|NAP1L1P1|RP11-673E11.2|RP11-50B3.2|RP11-50B3.1|RPUSD4|RP11-50B3.4|FAM118B|RNU4-86P|RN7SL351P|SRPR|FOXRED1|RPL35AP26|snoU13|TIRAP|RP11-712L6.7|RP11-712L6.5|DCPS|ST3GAL4|KIRREL3|KIRREL3-AS1|…				TIRAP	KIRREL3	0.909	0.909	1	956
11:126232186:A_G	SIGLEC1	OID00315_OID20690	rs75071241	11	126232186	Q9BZZ2	Trans	FEZ1|AP000708.1|EI24|STT3A-AS1|RNU6-1156P|STT3A|CHEK1|RNU2-35P|ACRV1|PATE1|PATE2|PATE3|PATE4|RP11-680F20.10|HYLS1|PUS3|RP11-680F20.9|DDX25|RP11-680F20.11|RP11-680F20.5|RP11-680F20.4|RP11-680F20.6|CDON|RP11-680F20.12|NAP1L1P1|RP11-673E11.2|RP11-50B3.2|RP11-50B3.1|RPUSD4|RP11-50B3.4|FAM118B|RNU4-86P|RN7SL351P|SRPR|FOXRED1|RPL35AP26|snoU13|TIRAP|RP11-712L6.7|RP11-712L6.5|DCPS|ST3GAL4|KIRREL3|KIRREL3…				TIRAP	ST3GAL4	1.018	1.018	1	6734
11:126229617:C_T	SIGLEC1	OID00315_OID20690	rs73632745	11	126229617	Q9BZZ2	Trans	FEZ1|AP000708.1|EI24|STT3A-AS1|RNU6-1156P|STT3A|CHEK1|RNU2-35P|ACRV1|PATE1|PATE2|PATE3|PATE4|RP11-680F20.10|HYLS1|PUS3|RP11-680F20.9|DDX25|RP11-680F20.11|RP11-680F20.5|RP11-680F20.4|RP11-680F20.6|CDON|RP11-680F20.12|NAP1L1P1|RP11-673E11.2|RP11-50B3.2|RP11-50B3.1|RPUSD4|RP11-50B3.4|FAM118B|RNU4-86P|RN7SL351P|SRPR|FOXRED1|RPL35AP26|snoU13|TIRAP|RP11-712L6.7|RP11-712L6.5|DCPS|ST3GAL4|KIRREL3|KIRREL3…				TIRAP	ST3GAL4	1.031	1.031	1	1054
11:126179519:C_T	SIGLEC1	OID00315_OID20690	rs652534	11	126179519	Q9BZZ2	Trans	FEZ1|AP000708.1|EI24|STT3A-AS1|RNU6-1156P|STT3A|CHEK1|RNU2-35P|ACRV1|PATE1|PATE2|PATE3|PATE4|RP11-680F20.10|HYLS1|PUS3|RP11-680F20.9|DDX25|RP11-680F20.11|RP11-680F20.5|RP11-680F20.4|RP11-680F20.6|CDON|RP11-680F20.12|NAP1L1P1|RP11-673E11.2|RP11-50B3.2|RP11-50B3.1|RPUSD4|RP11-50B3.4|FAM118B|RNU4-86P|RN7SL351P|SRPR|FOXRED1|RPL35AP26|snoU13|TIRAP|RP11-712L6.7|RP11-712L6.5|DCPS|ST3GAL4|KIRREL3|KIRREL3…				TIRAP	DCPS	1.021	1.021	1	8374
11:126101611:A_G	SIGLEC1	OID00315_OID20690	rs79327334	11	126101611	Q9BZZ2	Trans	RP11-687M24.8|RNU6-321P|FEZ1|AP000708.1|EI24|STT3A-AS1|RNU6-1156P|STT3A|CHEK1|RNU2-35P|ACRV1|PATE1|PATE2|PATE3|PATE4|RP11-680F20.10|HYLS1|PUS3|RP11-680F20.9|DDX25|RP11-680F20.11|RP11-680F20.5|RP11-680F20.4|RP11-680F20.6|CDON|RP11-680F20.12|NAP1L1P1|RP11-673E11.2|RP11-50B3.2|RP11-50B3.1|RPUSD4|RP11-50B3.4|FAM118B|RNU4-86P|RN7SL351P|SRPR|FOXRED1|RPL35AP26|snoU13|TIRAP|RP11-712L6.7|RP11-712L6.5|DCPS…				TIRAP	FAM118B	0.788	0.788	1	10018
12:111910219:A_G	SIGLEC1	OID00315_OID20690	rs10774625	12	111910219	Q9BZZ2	Trans						ATXN2|SH2B3	1.003	1.003|0.849	2	431
12:111885310:A_G	SIGLEC1	OID00315_OID20690	rs72650673	12	111885310	Q9BZZ2	Trans						SH2B3	1.097	1.097	1	7174
12:124852609:C_T	SIGLEC1	OID00315_OID20690	rs11057602	12	124852609	Q9BZZ2	Trans	SETD8|RILPL2|SNRNP35|RILPL1|TMED2|DDX55|EIF2B1|GTF2H3|TCTN2|ATP6V0A2|DNAH10|CCDC92|DNAH10OS|ZNF664|FAM101A|NCOR2|SCARB1|UBC|DHX37				UBC	NCOR2	0.952	0.952	1	714
16:31272353:A_G	SIGLEC1	OID00315_OID20690	rs34572943	16	31272353	Q9BZZ2	Trans	RNU7-199P|RP11-120K18.3|RP11-120K18.2|RP11-452L6.1|RP11-452L6.5|AC026471.6|RP11-452L6.7|CTD-2014E2.2|VN1R64P|CTD-2014E2.6|VN1R65P|CTD-2014E2.5|SEPT1|YBX3P1|ZNF720P1|VN1R66P|RBM22P12|CTD-2358C21.2|CTD-2358C21.3|CLUHP3|CTD-2358C21.4|AC002519.8|VN1R67P|AC002519.6|VN1R3|RBM22P13|RP11-170L3.2|RP11-170L3.4|RP11-170L3.5|RP11-170L3.7|RP11-170L3.6|RP11-1166P10.1|RP11-1166P10.6|IGHV1OR16-1|IGHV1OR16-3|HERC…			ITGAL|ITGAM	ITGAL|STX4|FBXL19	ITGAM	1.373	1.373	1	1210
17:7069412:A_G	SIGLEC1	OID00315_OID20690	rs186021206	17	7069412	Q9BZZ2	Trans	CHD3|KCNAB3|RP11-1099M24.7|TRAPPC1|CNTROB|GUCY2D|ALOX15B|ALOX12B|AC129492.6|ALOXE3|HES7|PER1|RP11-599B13.6|VAMP2|AIPL1|FAM64A|PITPNM3|KIAA0753|TXNDC17|MED31|C17orf100|SLC13A5|XAF1|FBXO39|TEKT1|AC027763.2|ALOX12|RNASEK|AC040977.1|RNASEK-C17orf49|C17orf49|BCL6B|SLC16A13|SLC16A11|CLEC10A|ASGR2|ASGR1|DLG4|ACADVL|DVL2|PHF23|GABARAP|CTD-2545G14.7|CTDNEP1|RP1-4G17.5|ELP5|RP11-960B9.2|RNU6-1264P|BTF3P14|…			CLDN7|NLGN2		ASGR1	1.29	1.29	1	4277
17:7080316:C_T	SIGLEC1	OID00315_OID20690	rs55714927	17	7080316	Q9BZZ2	Trans	CHD3|KCNAB3|RP11-1099M24.7|TRAPPC1|CNTROB|GUCY2D|ALOX15B|ALOX12B|AC129492.6|ALOXE3|HES7|PER1|RP11-599B13.6|VAMP2|TMEM107|AIPL1|FAM64A|PITPNM3|KIAA0753|TXNDC17|MED31|C17orf100|SLC13A5|XAF1|FBXO39|TEKT1|AC027763.2|ALOX12|RNASEK|AC040977.1|RNASEK-C17orf49|C17orf49|BCL6B|SLC16A13|SLC16A11|CLEC10A|ASGR2|ASGR1|DLG4|ACADVL|DVL2|PHF23|GABARAP|CTD-2545G14.7|CTDNEP1|RP1-4G17.5|ELP5|RP11-960B9.2|RNU6-1264P|…			CLDN7|NLGN2		ASGR1	1.705	1.705	1	773
19:18285944:A_G	SIGLEC1	OID00315_OID20690	rs11554159	19	18285944	Q9BZZ2	Trans	JUND|LSM4|CTD-3032J10.4|CTD-3032J10.3|USE1|OCEL1|NR2F6|AC010646.3|USHBP1|BABAM1|CTD-2278I10.6|ANKLE1|ABHD8|MRPL34|CTD-2278I10.4|DDA1|ANO8|GTPBP3|PLVAP|CTD-2278I10.1|CTD-2521M24.5|BST2|CTD-2521M24.9|MVB12A|CTD-2521M24.6|CTD-2521M24.4|CTD-2521M24.8|TMEM221|CTD-2521M24.10|CTD-2521M24.11|NXNL1|AC010319.1|SLC27A1|CTD-3131K8.2|PGLS|CTD-3131K8.3|FAM129C|COLGALT1|CTD-3131K8.1|UNC13A|CTD-3149D2.3|MAP1S|CT…				PIK3R2|UBA52|IFI30	MPV17L2	1.585	1.585	1	1318
19:49206417:A_G	SIGLEC1	OID00315_OID20690	rs492602	19	49206417	Q9BZZ2	Trans	EHD2|GLTSCR2|SNORD23|CTD-2571L23.6|SEPW1|RPL23AP80|CTD-2571L23.9|TPRX1|CRX|TPRX2P|CTD-3098H1.2|SULT2A1|AC124853.1|BSPH1|ELSPBP1|CABP5|PLA2G4C|AC010458.1|CTD-2265M8.2|LIG1|CTC-453G23.5|CTC-453G23.4|C19orf68|ZNF114|CARD8|CTC-453G23.8|CTC-241F20.3|CTC-241F20.4|CCDC114|EMP3|TMEM143|SYNGR4|KDELR1|GRIN2D|GRWD1|KCNJ14|CTC-273B12.5|CTC-273B12.7|CTC-273B12.6|CYTH2|CTC-273B12.8|LMTK3|CTC-273B12.10|SULT2B1|…					FUT2	2.364	2.364	1	1503
1:183542323:C_T	SIGLEC1	OID00315_OID20690	rs17849501	1	183542323	Q9BZZ2	Trans	RNASEL|RGS16|RGS8|NPL|DHX9|SHCBP1L|LAMC1|LAMC2|NMNAT2|SMG7|NCF2|ARPC5|RGL1|APOBEC4|COLGALT2|TSEN15				NCF2	NCF2|SMG7	1.239	1.239|1.013	2	4023
20:3162300:C_T	SIGLEC1	OID00315_OID20690	rs774553165	20	3162300	Q9BZZ2	Trans	RP11-128M1.1|TGM3|TGM6|Y_RNA|SNRPB|SNORD119|RP4-734P14.4|ZNF343|TMC2|NOP56|MIR1292|SNORD110|SNORA51|SNORD86|SNORD56|SNORD57|IDH3B|RP4-686C3.7|EBF4|AL035460.1|RPL19P1|CPXM1|TMEM239|TMEM239|C20orf141|PCED1A|VPS16|PTPRA|GNRH2|MRPS26|OXT|AVP|RN7SL555P|UBOX5-AS1|UBOX5|FASTKD5|LZTS3|DDRGK1|ITPA|SLC4A11|C20orf194|RN7SL839P|RNU6-1019P|UBE2V1P1|U3|AL117334.1|RP11-137F15.1|ATRN|SF3A3P1|AL109805.1|GFRA4|ADA…		SIGLEC1	SIGLEC1	SIGLEC1|UBOX5	UBOX5	0.652	0.652	1	9751
2:134963862:A_C	SIGLEC1	OID00315_OID20690	rs1257169	2	134963862	Q9BZZ2	Trans	AC010890.1|RNU6-579P|RN7SKP154|NCKAP5-IT1|AC011243.1|RN7SKP93|MGAT5|MIR3679|RNA5SP104|AC016906.1|TMEM163|AC013718.1|CCNT2-AS1|AC110620.2|AC110620.1|ACMSD|MIR5590|CCNT2|MAP3K19|RAB3GAP1|snoU13|SNORA40					MGAT5	1.122	1.122	1	2247
2:134956724:A_G	SIGLEC1	OID00315_OID20690	rs62165712	2	134956724	Q9BZZ2	Trans	AC010890.1|RNU6-579P|RN7SKP154|NCKAP5-IT1|AC011243.1|RN7SKP93|MGAT5|MIR3679|RNA5SP104|AC016906.1|TMEM163|AC013718.1|CCNT2-AS1|AC110620.2|AC110620.1|ACMSD|MIR5590|CCNT2|MAP3K19|RAB3GAP1|snoU13|SNORA40					MGAT5	1.126	1.126	1	8178
2:134975276:C_G	SIGLEC1	OID00315_OID20690	rs111650681	2	134975276	Q9BZZ2	Trans	AC010890.1|RNU6-579P|RN7SKP154|NCKAP5-IT1|AC011243.1|RN7SKP93|MGAT5|MIR3679|RNA5SP104|AC016906.1|TMEM163|AC013718.1|CCNT2-AS1|AC110620.2|AC110620.1|ACMSD|MIR5590|CCNT2|MAP3K19|RAB3GAP1|snoU13|SNORA40					MGAT5	1.123	1.123	1	312
2:135058615:C_G	SIGLEC1	OID00315_OID20690	rs4953910	2	135058615	Q9BZZ2	Trans	RNU6-579P|RN7SKP154|NCKAP5-IT1|AC011243.1|RN7SKP93|MGAT5|MIR3679|RNA5SP104|AC016906.1|TMEM163|AC013718.1|CCNT2-AS1|AC110620.2|AC110620.1|ACMSD|MIR5590|CCNT2|MAP3K19|RAB3GAP1|snoU13|SNORA40					MGAT5	1.078	1.078	1	122
2:135000907:C_T	SIGLEC1	OID00315_OID20690	rs111395997	2	135000907	Q9BZZ2	Trans	AC010890.1|RNU6-579P|RN7SKP154|NCKAP5-IT1|AC011243.1|RN7SKP93|MGAT5|MIR3679|RNA5SP104|AC016906.1|TMEM163|AC013718.1|CCNT2-AS1|AC110620.2|AC110620.1|ACMSD|MIR5590|CCNT2|MAP3K19|RAB3GAP1|snoU13|SNORA40					MGAT5	0.92	0.92	1	828
2:135006391:C_T	SIGLEC1	OID00315_OID20690	rs147513032	2	135006391	Q9BZZ2	Trans	AC010890.1|RNU6-579P|RN7SKP154|NCKAP5-IT1|AC011243.1|RN7SKP93|MGAT5|MIR3679|RNA5SP104|AC016906.1|TMEM163|AC013718.1|CCNT2-AS1|AC110620.2|AC110620.1|ACMSD|MIR5590|CCNT2|MAP3K19|RAB3GAP1|snoU13|SNORA40					MGAT5	0.912	0.912	1	3378
2:135033619:A_G	SIGLEC1	OID00315_OID20690	rs747921524	2	135033619	Q9BZZ2	Trans	RNU6-579P|RN7SKP154|NCKAP5-IT1|AC011243.1|RN7SKP93|MGAT5|MIR3679|RNA5SP104|AC016906.1|TMEM163|AC013718.1|CCNT2-AS1|AC110620.2|AC110620.1|ACMSD|MIR5590|CCNT2|MAP3K19|RAB3GAP1|snoU13|SNORA40					MGAT5	0.909	0.909	1	9365
2:134892972:A_G	SIGLEC1	OID00315_OID20690	rs62165675	2	134892972	Q9BZZ2	Trans	AC010890.1|RNU6-579P|RN7SKP154|NCKAP5-IT1|AC011243.1|RN7SKP93|MGAT5|MIR3679|RNA5SP104|AC016906.1|TMEM163|AC013718.1|CCNT2-AS1|AC110620.2|AC110620.1|ACMSD|MIR5590|CCNT2|MAP3K19|snoU13					MGAT5	1.113	1.113	1	2183
2:135005832:A_G	SIGLEC1	OID00315_OID20690	rs1257196	2	135005832	Q9BZZ2	Trans	AC010890.1|RNU6-579P|RN7SKP154|NCKAP5-IT1|AC011243.1|RN7SKP93|MGAT5|MIR3679|RNA5SP104|AC016906.1|TMEM163|AC013718.1|CCNT2-AS1|AC110620.2|AC110620.1|ACMSD|MIR5590|CCNT2|MAP3K19|RAB3GAP1|snoU13|SNORA40					MGAT5	1.101	1.101	1	2248
2:163110536:A_G	SIGLEC1	OID00315_OID20690	rs2111485	2	163110536	Q9BZZ2	Trans	AC009299.4|PSMD14|AC009299.5|AC009299.1|5S_rRNA|TBR1|AC009487.4|AC009487.5|SLC4A10|AHCTF1P1|snoU13|AC062022.1|KRT18P46|AC092841.1|RPEP5|DPP4|AC008063.2|TIMM8AP1|EIF3EP2|AC008063.3|GCG|AC007750.5|FAP|IFIH1|GCA|KCNH7|RNA5SP109|AC007740.1|RPL7P61				PSMD14	IFIH1	0.851	0.851	1	4574
2:163132346:C_T	SIGLEC1	OID00315_OID20690	rs78456138	2	163132346	Q9BZZ2	Trans	AC009299.4|PSMD14|AC009299.5|AC009299.1|5S_rRNA|TBR1|AC009487.4|AC009487.5|SLC4A10|AHCTF1P1|snoU13|AC062022.1|KRT18P46|AC092841.1|RPEP5|DPP4|AC008063.2|TIMM8AP1|EIF3EP2|AC008063.3|GCG|AC007750.5|FAP|IFIH1|GCA|KCNH7|RNA5SP109|AC007740.1|RPL7P61				PSMD14	IFIH1	1.029	1.029	1	6100
2:203497786:A_C	SIGLEC1	OID00315_OID20690	rs7581601	2	203497786	Q9BZZ2	Trans	MPP4|RNU6-651P|ALS2|AC007279.2|CDK15|Y_RNA|UBE2V1P11|AC007242.1|RNU6-440P|AC007358.1|RP11-107N15.1|FZD7|AC079354.1|snoU13|AC079354.3|AC079354.5|PSMA2P3|DAZAP2P1|SUMO1|AC079354.6|AC079354.2|NOP58|SNORD70|SNORD70|SNORD11B|SNORD11|RN7SL753P|AC064836.3|RP11-686O6.1|RN7SL40P|RP11-686O6.2|BMPR2|RP11-27M5.1|AC073410.1|AC009960.1|AC009960.2|AC009960.4|AC009960.5|AC009960.7|AC009960.6|MTND4P30|AC009960.3|…					FAM117B	1.415	1.415	1	140
2:27730940:C_T	SIGLEC1	OID00315_OID20690	rs1260326	2	27730940	Q9BZZ2	Trans	C2orf70|CIB4|AC015977.6|AC015977.5|KCNK3|SLC35F6|CENPA|CDKN2AIPNLP2|DPYSL5|AC013472.4|MAPRE3|AC013472.3|TMEM214|AGBL5|AGBL5-AS1|RP11-503P10.1|AGBL5-IT1|RP11-195B17.1|OST4|EMILIN1|KHK|CGREF1|ABHD1|PREB|C2orf53|TCF23|AC013403.13|SLC5A6|ATRAID|CAD|SLC30A3|DNAJC5G|TRIM54|UCN|MPV17|GTF3C2|AC109828.1|AC074117.10|EIF2B4|SNX17|ZNF513|PPM1G|FTH1P3|NRBP1|KRTCAP3|IFT172|AC074117.13|RNU6-986P|FNDC4|GCKR|AC10…					GCKR	1.208	1.208	1	2274
3:186651388:C_T	SIGLEC1	OID00315_OID20690	rs35923019	3	186651388	Q9BZZ2	Trans	RP11-443P15.2|RN7SL637P|ETV5|ETV5-AS1|DGKG|RP11-78H24.1|RP11-48F14.1|RP11-48F14.2|CRYGS|TBCCD1|DNAJB11|AHSG|FETUB|RP11-134F2.2|HRG|RP11-795A2.2|RP11-795A2.3|RP11-573D15.8|KNG1|PSMD10P2|RNU6-1105P|RP11-573D15.6|RP11-573D15.9|EIF4A2|SNORD2|SNORA63|SNORA81|SNORA63|SNORA4|RFC4|RP11-573D15.3|RP11-573D15.2|RP11-573D15.1|ADIPOQ|ADIPOQ-AS1|RPS20P14|RP11-42D20.1|ST6GAL1|AC007690.1|RPL39L|RP11-208N14.4|RTP…					ST6GAL1	1.338	1.338	1	619
3:186587417:C_T	SIGLEC1	OID00315_OID20690	rs9860747	3	186587417	Q9BZZ2	Trans	TRA2B|RP11-443P15.2|RN7SL637P|ETV5|ETV5-AS1|DGKG|RP11-78H24.1|RP11-48F14.1|RP11-48F14.2|CRYGS|TBCCD1|DNAJB11|AHSG|FETUB|RP11-134F2.2|HRG|RP11-795A2.2|RP11-795A2.3|RP11-573D15.8|KNG1|PSMD10P2|RNU6-1105P|RP11-573D15.6|RP11-573D15.9|EIF4A2|SNORD2|SNORA63|SNORA81|SNORA63|SNORA4|RFC4|RP11-573D15.3|RP11-573D15.2|RP11-573D15.1|ADIPOQ|ADIPOQ-AS1|RPS20P14|RP11-42D20.1|ST6GAL1|AC007690.1|RPL39L|RP11-208N14…					ST6GAL1	0.85	0.85	1	10591
4:100065509:G_T	SIGLEC1	OID00315_OID20690	rs1800759	4	100065509	Q9BZZ2	Trans	Y_RNA|RP11-323J4.1|RAP1GDS1|RP11-810D13.1|TSPAN5|RP11-724M22.1|RP11-1299A16.3|RP11-1299A16.1|BTF3P13|EIF4E|TBCAP3|RP11-571L19.7|AC019131.1|FAM177A1P1|RNU7-149P|NDUFS5P4|METAP1|MIR3684|ABT1P1|RP11-571L19.8|ADH5|RP11-696N14.1|ADH4|PCNAP1|ADH6|ADH1A|ADH1B|ADH1C|ADH7|RP11-696N14.3|C4orf17|TRMT10A|MTTP|RP11-766F14.1|RP11-766F14.2|DAPP1|LAMTOR3|DNAJB14|H2AFZ|RP11-15B17.2|RP11-15B17.3|AC121157.1				DAPP1	ADH4|ADH5	1.825	1.825|1.441	2	4051
5:70665526:A_T	SIGLEC1	OID00315_OID20690	rs115216147	5	70665526	Q9BZZ2	Trans	GTF2H2B|RP11-497H16.9|RP11-497H16.7|RP11-497H16.2|RP11-497H16.8|RP11-497H16.6|RP11-497H16.5|RP11-497H16.4|RP11-589F5.4|RP11-589F5.3|CDH12P1|SERF1A|SMN1|NAIP|RP11-195E2.4|GTF2H2|RP11-195E2.1|snoU13|RP11-1280N14.3|CDH12P4|GUSBP9|RP11-1198D22.3|RP11-1198D22.1|RP11-1198D22.2|RP11-136K7.2|RP11-136K7.3|PMCHL2|AC145141.2|RP11-136K7.1|BDP1|RP11-1174L13.2|HMGN1P12|MCCC2|AC143336.1|CARTPT|MAP1B|MIR4803|MRP…					BDP1	0.544	0.544	1	1273
6:31324702:C_T	SIGLEC1	OID00315_OID20690	rs1050486	6	31324702	Q9BZZ2	Trans	HCG19P|UBQLN1P1|MICC|TMPOP1|SUCLA2P1|RANP1|HLA-E|XXbac-BPG249D20.9|GNL1|PRR3|ABCF1|MIR877|PPP1R10|AL662800.1|MRPS18B|ATAT1|PTMAP1|C6orf136|AL662800.2|DHX16|PPP1R18|NRM|RPL7P4|MDC1|MDC1-AS1|TUBB|XXbac-BPG252P9.9|FLOT1|Y_RNA|XXbac-BPG252P9.10|IER3|RN7SL353P|HCG20|LINC00243|XXbac-BPG27H4.8|RN7SKP186|DDR1-AS1|DDR1|MIR4640|RN7SL175P|GTF2H4|VARS2|SFTA2|Y_RNA|DPCR1|HCG21|MUC21|MUC22|HCG22|RNU6-1133P|C6o…			HLA-B|HLA-C|HLA-E	NCR3|HLA-C|HLA-E|HLA-B|MICB|MICA	HLA-B	NA	NA	NA	0
7:50299077:A_G	SIGLEC1	OID00315_OID20690	rs11185602	7	50299077	Q9BZZ2	Trans	VWC2|ZPBP|AC096568.3|C7orf72|AC020743.2|AC020743.3|AC020743.4|IKZF1|RNU6-1091P|FIGNL1|DDC|AC018705.5|GRB10|AC004920.3|AC004920.2|RP4-724E13.2|SNORA4					IKZF1|C7orf72	0.559	0.559|0.54	2	894
9:136141870:C_T	SIGLEC1	OID00315_OID20690	rs2519093	9	136141870	Q9BZZ2	Trans	RNU5D-2P|RP11-295G24.5|RNU6-357P|MIR548AW|RP11-295G24.4|RP11-415H23.4|RNU7-21P|EEF1A1P5|CELP|snoU13|LCN1P1|ABO|RP11-430N14.4|Y_RNA|LCN1P2|Y_RNA|RP11-244N20.7|SNORD24|SNORD36B|SNORD36A|SNORD36C|LL09NC01-254D11.1|DBH-AS1|AL590710.1|LINC00094|RP11-374P20.4|RP11-349K21.1|LL09NC01-251B2.3|RNU6ATAC|LL09NC01-139C3.1|TTF1|C9orf171|BARHL1|DDX31|GTF3C4|AK8|C9orf9|TSC1|GFI1B|GTF3C5|CEL|RALGDS|GBGT1|OBP2B|SU…					OBP2B|SURF6|MED22|RPL7A|SURF2|SURF1|SURF4|C9orf96|GBGT1|RALGDS	0.6	0.6|0.6|0.599|0.599|0.599|0.598|0.586|0.568|0.567|0.536	10	1307
9:139324737:A_C	SIGLEC1	OID00315_OID20690	rs33982662	9	139324737	Q9BZZ2	Trans	SOCS5P2|PPP1R26-AS1|RP11-426A6.5|AL161452.1|RP11-98L5.2|RP11-98L5.4|RP11-98L5.5|RP11-432J22.2|RP11-83N9.5|WI2-1959D15.1|MIR4673|RP11-413M3.4|MIR4674|RP11-611D20.2|U3|RP11-251M1.1|MIR126|AL590226.1|SNHG7|ATP6V1G1P3|RP11-216L13.19|RP11-216L13.18|CCDC183-AS1|NCLP1|MIR4292|MIR4479|RP11-229P13.2|RP11-229P13.25|RP11-229P13.19|RP11-229P13.20|RP11-229P13.15|RP11-229P13.22|RP11-229P13.23|SNORD62|snoU13|RP…				NPDC1|TUBB4B|UBAC1|ANAPC2|FBXW5	SDCCAG3|SEC16A|INPP5E	1.717	1.717|1.601|1.34	3	1932
9:33117965:C_T	SIGLEC1	OID00315_OID20690	rs7865362	9	33117965	Q9BZZ2	Trans	ACO1|DDX58|TOPORS|NDUFB6|GVQW1|TAF1L|TMEM215|APTX|DNAJA1|SMU1|B4GALT1|SPINK4|BAG1|CHMP5|NFX1|AQP7|AQP3|NOL6|ANKRD18B|TRBV20OR9-2|TRBV21OR9-2|TRBV23OR9-2|PRSS3|UBE2R2|UBAP2|RNA5SP281|SLC25A5P8|AL353671.2|AL353671.1|TOPORS-AS1|AL353671.3|AL353671.4|RP11-205M20.7|AL589642.1|RP11-555J4.4|RP11-555J4.3|RP11-555J4.2|RP11-462B18.1|AL157884.1|Y_RNA|RP11-462B18.3|RP11-462B18.2|RP11-562M8.4|ASS1P12|TCEA1P4|…				UBE2R2	APTX|B4GALT1	0.901	0.901|0.794	2	9923
9:32455674:A_G	SIGLEC1	OID00315_OID20690	rs1133071	9	32455674	Q9BZZ2	Trans	ACO1|DDX58|TOPORS|NDUFB6|GVQW1|TAF1L|TMEM215|APTX|DNAJA1|SMU1|B4GALT1|SPINK4|BAG1|CHMP5|NFX1|AQP7|AQP3|RP11-291J9.1|RP11-291J9.2|HMGB3P23|RNA5SP281|SLC25A5P8|AL353671.2|AL353671.1|TOPORS-AS1|AL353671.3|AL353671.4|RP11-205M20.7|AL589642.1|RP11-555J4.4|RP11-555J4.3|RP11-555J4.2|RP11-462B18.1|AL157884.1|Y_RNA|RP11-462B18.3|RP11-462B18.2|RP11-562M8.4|ASS1P12|TCEA1P4|RP11-54K16.2|AL162590.1|RP11-326F2…					DDX58	0.999	0.999	1	1116
9:32481601:C_T	SIGLEC1	OID00315_OID20690	rs7042630	9	32481601	Q9BZZ2	Trans	ACO1|DDX58|TOPORS|NDUFB6|GVQW1|TAF1L|TMEM215|APTX|DNAJA1|SMU1|B4GALT1|SPINK4|BAG1|CHMP5|NFX1|AQP7|AQP3|NOL6|RP11-291J9.1|RP11-291J9.2|HMGB3P23|RNA5SP281|SLC25A5P8|AL353671.2|AL353671.1|TOPORS-AS1|AL353671.3|AL353671.4|RP11-205M20.7|AL589642.1|RP11-555J4.4|RP11-555J4.3|RP11-555J4.2|RP11-462B18.1|AL157884.1|Y_RNA|RP11-462B18.3|RP11-462B18.2|RP11-562M8.4|ASS1P12|TCEA1P4|RP11-54K16.2|AL162590.1|RP11-…					DDX58	1.032	1.032	1	795
11:97606257:A_C	CNTN5	OID00316_OID21006	rs2199562	11	97606257	O94779	Trans	MED28P5|RP11-693I21.1|RP11-882G5.1|RNA5SP347|RP11-379J13.2|RP11-379J13.1|AP003730.1|RP11-684B20.1|CTD-2342I9.1|RP11-115E19.1						NA	NA	NA	4855
17:7069412:A_G	CNTN5	OID00316_OID21006	rs186021206	17	7069412	O94779	Trans	CHD3|KCNAB3|RP11-1099M24.7|TRAPPC1|CNTROB|GUCY2D|ALOX15B|ALOX12B|AC129492.6|ALOXE3|HES7|PER1|RP11-599B13.6|VAMP2|AIPL1|FAM64A|PITPNM3|KIAA0753|TXNDC17|MED31|C17orf100|SLC13A5|XAF1|FBXO39|TEKT1|AC027763.2|ALOX12|RNASEK|AC040977.1|RNASEK-C17orf49|C17orf49|BCL6B|SLC16A13|SLC16A11|CLEC10A|ASGR2|ASGR1|DLG4|ACADVL|DVL2|PHF23|GABARAP|CTD-2545G14.7|CTDNEP1|RP1-4G17.5|ELP5|RP11-960B9.2|RNU6-1264P|BTF3P14|…				EIF5A|CHD3|TP53|TRAPPC1|ASGR1|ASGR2|MPDU1	ASGR2|ASGR1	0.645	0.645|0.644	2	4277
17:7362359:C_T	CNTN5	OID00316_OID21006	rs17732878	17	7362359	O94779	Trans	CHD3|KCNAB3|RP11-1099M24.7|TRAPPC1|CNTROB|GUCY2D|ALOX15B|ALOX12B|AC129492.6|ALOXE3|HES7|PER1|RP11-599B13.6|VAMP2|TMEM107|C17orf59|AURKB|CTC1|PFAS|SLC25A35|RANGRF|ARHGEF15|ODF4|AC135178.1|KRBA2|RP11-849F2.7|RPL26|RNF222|KIAA0753|TXNDC17|MED31|C17orf100|SLC13A5|XAF1|FBXO39|TEKT1|AC027763.2|ALOX12|RNASEK|AC040977.1|RNASEK-C17orf49|C17orf49|BCL6B|SLC16A13|SLC16A11|CLEC10A|ASGR2|ASGR1|DLG4|ACADVL|DVL2…				EIF5A|CHD3|TP53|AURKB|TRAPPC1|ASGR1|ASGR2|MPDU1	CHRNB1|ZBTB4|POLR2A|FGF11|SLC35G6|TMEM102	0.854	0.854|0.853|0.845|0.843|0.832|0.734	6	3993
17:7063899:A_C	CNTN5	OID00316_OID21006	rs56244095	17	7063899	O94779	Trans	CHD3|KCNAB3|RP11-1099M24.7|TRAPPC1|CNTROB|GUCY2D|ALOX15B|ALOX12B|AC129492.6|ALOXE3|HES7|PER1|AIPL1|FAM64A|PITPNM3|KIAA0753|TXNDC17|MED31|C17orf100|SLC13A5|XAF1|FBXO39|TEKT1|AC027763.2|ALOX12|RNASEK|AC040977.1|RNASEK-C17orf49|C17orf49|BCL6B|SLC16A13|SLC16A11|CLEC10A|ASGR2|ASGR1|DLG4|ACADVL|DVL2|PHF23|GABARAP|CTD-2545G14.7|CTDNEP1|RP1-4G17.5|ELP5|RP11-960B9.2|RNU6-1264P|BTF3P14|RP11-636N17.1|RNA5SP…				EIF5A|CHD3|TP53|TRAPPC1|ASGR1|ASGR2|MPDU1	ASGR1	0.938	0.938	1	773
17:67134806:C_T	CNTN5	OID00316_OID21006	rs112502880	17	67134806	O94779	Trans	ABCA5|MAP2K6|KCNJ16|AMZ2|ARSG|SLC16A6|WIPI1|PRKAR1A|FAM20A|RP11-147L13.7|RP11-147L13.8|LOC440461|RP11-147L13.2|RP11-120M18.2|AC079210.1|ABCA8|MIR635|RP11-120M18.5|RP11-118B18.1|AC011591.1|RP11-118B18.2|ABCA9-AS1|LOC100421166|MIR4524B|SNRPGP4|SNORA40|RP1-193H18.3|RP1-193H18.2|AC003051.1|RP1-200G19.1|AC002539.2|AC004562.1|Y_RNA|AC002539.1|LINC01028|ABCA9|ABCA6|ABCA10				ARSG|FAM20A	ABCA6	0.789	0.789	1	1018
1:247474712:A_C	CNTN5	OID00316_OID21006	rs12030577	1	247474712	O94779	Trans	RP11-634B7.5|OR9H1P|HSD17B7P1|OR6R1P|RP11-438H8.8|OR2X1P|OR2L9P|OR2L1P|Y_RNA|OR2L6P|Y_RNA|Y_RNA|OR2T32P|OR2M1P|TFB2M|CNST|SCCPDH|AHCTF1|ZNF670|ZNF695|ZNF669|C1orf229|ZNF124|ZNF496|NLRP3|OR2B11|GCSAML|OR2C3|OR2G2|OR2G3|OR13G1|OR6F1|OR14A2|OR14K1|OR1C1|OR14A16|OR11L1|TRIM58|OR2W3|OR2T8|OR2AJ1|OR2L13|OR2L8|OR2AK2|OR2L5|OR2L2|OR2L3|OR2M5|OR2M2|OR2M3|OR2M4|OR2T33|OR2T12				NLRP3	ZNF496	2.073	2.073	1	1945
22:28063227:A_G	CNTN5	OID00316_OID21006	rs134077	22	28063227	O94779	Trans	CTA-373H7.7|CTA-211A9.5|RP1-90L6.2|RP1-40G4P.1|RP1-90L6.3|RNU6-1066P|CTA-992D9.6|CTA-992D9.7|CTA-503F6.2|RP5-1172A22.1|CTA-929C8.5|CTA-929C8.7|CTA-929C8.6|CTA-929C8.8|RP11-46E17.6|RP1-231P7P.1|RP1-213J1P__B.1|RP1-213J1P__B.2|RP11-375H17.1|MN1|PITPNB|TTC28-AS1|MIR3199-2|RN7SL757P|SNORD42|Y_RNA|RN7SL162P					MN1	0.789	0.789	1	2695
22:28181436:A_C	CNTN5	OID00316_OID21006	rs382819	22	28181436	O94779	Trans	RP1-90L6.2|RP1-40G4P.1|RP1-90L6.3|RNU6-1066P|CTA-992D9.6|CTA-992D9.7|CTA-503F6.2|RP5-1172A22.1|CTA-929C8.5|CTA-929C8.7|CTA-929C8.6|CTA-929C8.8|RP11-46E17.6|RP1-231P7P.1|RP1-213J1P__B.1|RP1-213J1P__B.2|RP11-375H17.1|MN1|PITPNB|TTC28-AS1|MIR3199-2|TTC28|RN7SL757P|SNORD42|Y_RNA|RN7SL162P|CHEK2|HSCB					MN1	1.002	1.002	1	6389
2:27741237:C_T	CNTN5	OID00316_OID21006	rs780094	2	27741237	O94779	Trans	C2orf70|CIB4|AC015977.6|AC015977.5|KCNK3|SLC35F6|CENPA|CDKN2AIPNLP2|DPYSL5|AC013472.4|MAPRE3|AC013472.3|TMEM214|AGBL5|AGBL5-AS1|RP11-503P10.1|AGBL5-IT1|RP11-195B17.1|OST4|EMILIN1|KHK|CGREF1|ABHD1|PREB|C2orf53|TCF23|AC013403.13|SLC5A6|ATRAID|CAD|SLC30A3|DNAJC5G|TRIM54|UCN|MPV17|GTF3C2|AC109828.1|AC074117.10|EIF2B4|SNX17|ZNF513|PPM1G|FTH1P3|NRBP1|KRTCAP3|IFT172|AC074117.13|RNU6-986P|FNDC4|GCKR|AC10…				AGBL5|BRE|PREB	GCKR	1.028	1.028	1	2274
3:49892896:A_G	CNTN5	OID00316_OID21006	rs10049413	3	49892896	O94779	Trans	SLC25A20|ARIH2OS|ARIH2|RP13-131K19.1|RP13-131K19.2|RP13-131K19.7|P4HTM|WDR6|DALRD3|MIR425|NDUFAF3|MIR191|IMPDH2|RP13-131K19.6|QRICH1|RN7SL182P|QARS|USP19|LAMB2|RP11-694I15.7|CCDC71|KLHDC8B|C3orf84|CCDC36|RP11-3B7.7|RP11-3B7.1|C3orf62|Y_RNA|MIR4271|USP4|GPX1|RHOA|RHOA-IT1|TCTA|AMT|NICN1-AS1|NICN1|RNA5SP130|DAG1|BSN-AS2|BSN|BSN-AS1|APEH|MST1|AC099668.5|RNF123|AMIGO3|GMPPB|IP6K1|COX6CP14|RP13-1056D1…				NICN1|LAMB2|CISH|USP4|USP19|RNF123|RHOA|TMEM115|GMPPB|DAG1	CDHR4|TRAIP|UBA7|FAM212A|RNF123	1.23	1.23|1.209|1.189|1.068|0.992	5	33
4:16037084:C_G	CNTN5	OID00316_OID21006	rs2292804	4	16037084	O94779	Trans	RN7SKP170|C1QTNF7|RP11-484O2.1|CC2D2A|AC007016.3|RP11-799M12.2|FBXL5|FAM200B|BST1|RP11-115L11.1|RP11-442P12.2|CD38|RP11-442P12.1|FGFBP1|FGFBP2|PROM1|RNU6-350P|TAPT1|RP11-452J21.2|TAPT1-AS1|RPS21P4|AC006427.2|ZEB2P1|RP11-446J8.1|LDB2				BST1|FBXL5	PROM1	1.626	1.626	1	2580
6:32544061:C_T	CNTN5	OID00316_OID21006	rs9269543	6	32544061	O94779	Trans	LTB|LST1|NCR3|UQCRHP1|AIF1|PRRC2A|SNORA38|BAG6|APOM|C6orf47|C6orf47-AS1|GPANK1|Y_RNA|CSNK2B|CSNK2B-LY6G5B-1181|LY6G5B|LY6G5C|ABHD16A|XXbac-BPG32J3.20|MIR4646|LY6G6F|MEGT1|LY6G6E|LY6G6D|C6orf25|LY6G6C|DDAH2|CLIC1|MSH5|MSH5-SAPCD1|RNU6-850P|SAPCD1|SAPCD1-AS1|VWA7|VARS|Y_RNA|LSM2|HSPA1L|HSPA1A|HSPA1B|C6orf48|SNORD48|SNORD52|NEU1|SLC44A4|EHMT2|EHMT2-AS1|C2|ZBTB12|CFB|CFB|NELFE|MIR1236|SKIV2L|DXO|STK1…				LY6G6C|LY6G6D|MEGT1|RING1|DAXX|C4A|PSMB9|PSMB8|NEU1|RNF5	HLA-DRB1	NA	NA	NA	0
9:127934502:C_T	CNTN5	OID00316_OID21006	rs2416955	9	127934502	O94779	Trans	NEK6|PSMB7|GPR144|NR5A1|NR6A1|OLFML2A|WDR38|RPL35|ARPC5L|GOLGA1|SCAI|PPP6C|RABEPK|HSPA5|GAPVD1|MAPKAP1|PBX3|RP11-121A14.2|RP11-121A14.3|AL137846.1|RP11-10J18.3|RP11-164H5.1|RN7SL302P|MIR181A2HG|MIR181A2|MIR181B2|RP11-175D17.3|RNU4-82P|AL354928.1|RP11-474P12.3|PRPS1P2|RP11-366O20.5|RP11-65N13.8|RP11-65N13.6|RNU6-1020P|RP11-184B22.2|RN7SL30P|RP11-12A16.3|HNRNPA1P15|RP11-423C15.3|RP11-343J18.2				NR5A1|PSMB7|PPP6C	PPP6C|RABEPK|SCAI	1.17	1.17|0.957|0.948	3	5168
9:33113322:C_T	CNTN5	OID00316_OID21006	rs7019909	9	33113322	O94779	Trans	ACO1|DDX58|TOPORS|NDUFB6|GVQW1|TAF1L|TMEM215|APTX|DNAJA1|SMU1|B4GALT1|SPINK4|BAG1|CHMP5|NFX1|AQP7|AQP3|NOL6|ANKRD18B|TRBV20OR9-2|TRBV21OR9-2|TRBV23OR9-2|PRSS3|UBE2R2|UBAP2|RNA5SP281|SLC25A5P8|AL353671.2|AL353671.1|TOPORS-AS1|AL353671.3|AL353671.4|RP11-205M20.7|AL589642.1|RP11-555J4.4|RP11-555J4.3|RP11-555J4.2|RP11-462B18.1|AL157884.1|Y_RNA|RP11-462B18.3|RP11-462B18.2|RP11-562M8.4|ASS1P12|TCEA1P4|…				UBE2R2|TOPORS|DDX58|B4GALT1	B4GALT1	1.215	1.215	1	7982
9:97083043:A_G	CNTN5	OID00316_OID21006	rs12235493	9	97083043	O94779	Trans	RNU6-829P|Y_RNA|RP11-165J3.5|RP11-165J3.6|AL353629.1|MIR4291|RP11-53B5.1|RP11-231K24.2|CYCSP24|RP11-2B6.3|MIRLET7A1|MIRLET7F1|RP11-2B6.2|MIRLET7DHG|MIRLET7D|snoU13|RNU6-677P|VDAC1P11|RP11-307E17.8|RP11-307E17.9|RP11-533K9.3|RNU6-669P|PCAT7|MIR2278|RP11-49O14.3|RP11-49O14.2|RP11-54O15.3|MIR23B|MIR27B|MIR3074|RP11-80I15.4|RP11-80I15.1|RNA5SP288|snoU13|RP11-173G21.1|FAM120AOS|FAM120A|PHF2|BARX1|PTPD…					NUTM2F|HIATL1|ZNF169	1.032	1.032|0.982|0.851	3	2066
9:97062137:A_G	CNTN5	OID00316_OID21006	rs62620753	9	97062137	O94779	Trans	RNU6-829P|Y_RNA|RP11-165J3.5|RP11-165J3.6|AL353629.1|MIR4291|RP11-53B5.1|RP11-231K24.2|CYCSP24|RP11-2B6.3|MIRLET7A1|MIRLET7F1|RP11-2B6.2|MIRLET7DHG|MIRLET7D|snoU13|RNU6-677P|VDAC1P11|RP11-307E17.8|RP11-307E17.9|RP11-533K9.3|RNU6-669P|PCAT7|MIR2278|RP11-49O14.3|RP11-49O14.2|RP11-54O15.3|MIR23B|MIR27B|MIR3074|RP11-80I15.4|RP11-80I15.1|RNA5SP288|snoU13|RP11-173G21.1|C9orf129|FAM120AOS|FAM120A|PHF2|B…					ZNF169|NUTM2F|HIATL1	1.083	1.083|0.85|0.723	3	8280
9:97145832:C_T	CNTN5	OID00316_OID21006	rs550017817	9	97145832	O94779	Trans	Y_RNA|RP11-165J3.5|RP11-165J3.6|AL353629.1|MIR4291|RP11-53B5.1|RP11-231K24.2|CYCSP24|RP11-2B6.3|MIRLET7A1|MIRLET7F1|RP11-2B6.2|MIRLET7DHG|MIRLET7D|snoU13|RNU6-677P|VDAC1P11|RP11-307E17.8|RP11-307E17.9|RP11-533K9.3|RNU6-669P|PCAT7|MIR2278|RP11-49O14.3|RP11-49O14.2|RP11-54O15.3|MIR23B|MIR27B|MIR3074|RP11-80I15.4|RP11-80I15.1|RNA5SP288|snoU13|RP11-173G21.1|FAM120AOS|FAM120A|PHF2|BARX1|PTPDC1|ZNF169|…					HIATL1|NUTM2F|ZNF169	1.196	1.196|0.838|0.819	3	7314
9:97103437:C_T	CNTN5	OID00316_OID21006	rs12346584	9	97103437	O94779	Trans	RNU6-829P|Y_RNA|RP11-165J3.5|RP11-165J3.6|AL353629.1|MIR4291|RP11-53B5.1|RP11-231K24.2|CYCSP24|RP11-2B6.3|MIRLET7A1|MIRLET7F1|RP11-2B6.2|MIRLET7DHG|MIRLET7D|snoU13|RNU6-677P|VDAC1P11|RP11-307E17.8|RP11-307E17.9|RP11-533K9.3|RNU6-669P|PCAT7|MIR2278|RP11-49O14.3|RP11-49O14.2|RP11-54O15.3|MIR23B|MIR27B|MIR3074|RP11-80I15.4|RP11-80I15.1|RNA5SP288|snoU13|RP11-173G21.1|FAM120AOS|FAM120A|PHF2|BARX1|PTPD…					HIATL1|NUTM2F|ZNF169	0.742	0.742|0.6|0.6	3	2104
15:101774889:A_T	ADAM22	OID00317_OID21001	rs8025591	15	101774889	Q9P0K1	Trans	SPATA41|RP11-168G16.2|RP11-526I2.5|RNU6-322P|PRKXP1|RP11-526I2.1|RNU6-181P|Y_RNA|RP11-192M23.1|RP11-66B24.5|RP11-66B24.3|RP11-66B24.2|RP11-66B24.7|RP11-66B24.1|RP11-66B24.8|RP11-66B24.4|RP11-505E24.3|RP11-505E24.2|RP11-424I19.1|RP11-424I19.2|RP11-299G20.2|RP11-299G20.3|RP11-14C10.1|RP11-14C10.2|RNU6-807P|snoU13|DNM1P47|CTD-2611K5.5|RN7SL209P|OR4F14P|OR4F13P|OR4F28P|WBP1LP5|AC140725.7|OR4G2P|FAM13…					CHSY1	1.031	1.031	1	1445
16:20361441:A_G	ADAM22	OID00317_OID21001	rs34882080	16	20361441	Q9P0K1	Trans	CTA-363E6.5|CTA-363E6.6|RNU4-46P|CTA-363E6.7|AC002550.5|CTD-2380F24.1|CTC-496I23.1|AC134300.1|RP11-204E4.3|SNRPEP3|RP11-429K17.1|CTD-2194A8.2|RP11-143N13.2|RP11-143N13.1|AC004381.7|RNU6-944P|CTC-508F8.1|AF001550.7|CRYM-AS1|TMC5|GDE1|CCP110|C16orf62|KNOP1|IQCK|GPRC5B|GPR139|GP2|UMOD|PDILT|ACSM5|ACSM2A|AC137056.1|ACSM2B|ACSM3|ACSM1|THUMPD1|ERI2|AC004381.6|DCUN1D3|LYRM1|DNAH3|TMEM159|ZP2|ANKS4B|CRYM					UMOD	1.043	1.043	1	2453
17:7069412:A_G	ADAM22	OID00317_OID21001	rs186021206	17	7069412	Q9P0K1	Trans	CHD3|KCNAB3|RP11-1099M24.7|TRAPPC1|CNTROB|GUCY2D|ALOX15B|ALOX12B|AC129492.6|ALOXE3|HES7|PER1|RP11-599B13.6|VAMP2|AIPL1|FAM64A|PITPNM3|KIAA0753|TXNDC17|MED31|C17orf100|SLC13A5|XAF1|FBXO39|TEKT1|AC027763.2|ALOX12|RNASEK|AC040977.1|RNASEK-C17orf49|C17orf49|BCL6B|SLC16A13|SLC16A11|CLEC10A|ASGR2|ASGR1|DLG4|ACADVL|DVL2|PHF23|GABARAP|CTD-2545G14.7|CTDNEP1|RP1-4G17.5|ELP5|RP11-960B9.2|RNU6-1264P|BTF3P14|…				DLG4	DLG4	0.644	0.644	1	4277
17:79220224:C_G	ADAM22	OID00317_OID21001	rs2725405	17	79220224	Q9P0K1	Trans	RP11-1055B8.2|RP11-1055B8.3|AATK|RP11-1055B8.4|MIR4740|MIR3186|RP11-1055B8.8|AC139149.1|RP13-766D20.1|RP13-766D20.2|Y_RNA|AC139530.1|RP13-1032I1.7|RP11-498C9.2|RP11-498C9.3|RP11-498C9.15|RP11-498C9.16|RP11-498C9.12|MAFG-AS1|RP11-498C9.13|AC137723.5|RP11-498C9.17|RP13-650J16.1|snoU13|RP11-1376P16.2|RP11-1376P16.1|RP13-516M14.2|AC132872.1|AZI1|ENTHD2|C17orf89|SLC38A10|TMEM105|RP11-1055B8.6|RP11-105…					C17orf89	1.663	1.663	1	5399
1:179526214:C_T	ADAM22	OID00317_OID21001	rs61747728	1	179526214	Q9P0K1	Trans	RALGPS2|ANGPTL1|FAM20B|TOR3A|ABL2|SOAT1|AXDND1|AL160286.1|NPHS2|TDRD5|FAM163A|TOR1AIP2|TOR1AIP1|CEP350|QSOX1|LHX4|ACBD6					NPHS2|TDRD5|AXDND1	0.872	0.872|0.817|0.79	3	3575
22:38598234:A_G	ADAM22	OID00317_OID21001	rs2267372	22	38598234	Q9P0K1	Trans	SSTR3|RP1-151B14.9|RAC2|Z82188.1|CYTH4|RP1-63G5.5|RP1-63G5.7|ELFN2|RP1-63G5.8|MFNG|CARD10|RP5-1177I5.3|CDC42EP1|LGALS2|GGA1|SH3BP1|Z83844.1|PDXP|RN7SL385P|LGALS1|NOL12|TRIOBP|snoU13|H1F0|GCAT|GALR3|ANKRD54|MIR658|MIR659|EIF3L|RNU6-900P|MICALL1|C22orf23|RP5-1039K5.17|POLR2F|SOX10|MIR4534|RP5-1039K5.16|RP5-1039K5.18|PICK1|RP5-1039K5.13|SLC16A8|BAIAP2L2|CTA-228A9.3|PLA2G6|MAFF|TMEM184B|AL021977.1|RP…					PLA2G6|MAFF|BAIAP2L2	1.771	1.771|1.432|1.128	3	2667
22:36781217:C_T	ADAM22	OID00317_OID21001	rs974103	22	36781217	Q9P0K1	Trans	MCM5|RP4-569D19.5|RP4-569D19.8|RASD2|MB|AL049747.1|APOL6|RP1-41P2.7|MRPS16P3|APOL5|RBFOX2|NDUFA9P1|APOL3|Z95114.4|Z95114.3|Z95114.5|Z95114.6|Z95114.7|MTND1P10|APOL4|APOL2|APOL1|MYH9|RN7SL349P|RP4-633O19__A.1|RPS15AP38|BX470187.1|Y_RNA|RP5-1119A7.14|TXN2|FOXRED2|EIF3D|RP5-1119A7.11|RP5-1119A7.10|RP5-1119A7.17|CACNG2|RP1-293L6.1|IFT27|PVALB|CITF22-24E5.1|CTA-833B7.2|NCF4|CSF2RB|snoU13|CSF2RBP1|LL22…				CACNG2	MYH9	1.013	1.013	1	10553
22:36764534:C_T	ADAM22	OID00317_OID21001	rs713797	22	36764534	Q9P0K1	Trans	HMOX1|MCM5|RP4-569D19.5|RP4-569D19.8|RASD2|MB|AL049747.1|APOL6|RP1-41P2.7|MRPS16P3|APOL5|RBFOX2|NDUFA9P1|APOL3|Z95114.4|Z95114.3|Z95114.5|Z95114.6|Z95114.7|MTND1P10|APOL4|APOL2|APOL1|MYH9|RN7SL349P|RP4-633O19__A.1|RPS15AP38|BX470187.1|Y_RNA|RP5-1119A7.14|TXN2|FOXRED2|EIF3D|RP5-1119A7.11|RP5-1119A7.10|RP5-1119A7.17|CACNG2|RP1-293L6.1|IFT27|PVALB|CITF22-24E5.1|CTA-833B7.2|NCF4|CSF2RB|snoU13|CSF2RBP…				CACNG2	MYH9	1.013	1.013	1	5621
2:162964301:A_G	ADAM22	OID00317_OID21001	rs75166367	2	162964301	Q9P0K1	Trans	TANK|AC009299.2|AC009299.3|AC009299.4|PSMD14|AC009299.5|AC009299.1|5S_rRNA|TBR1|AC009487.4|AC009487.5|SLC4A10|AHCTF1P1|snoU13|AC062022.1|KRT18P46|AC092841.1|RPEP5|DPP4|AC008063.2|TIMM8AP1|EIF3EP2|AC008063.3|GCG|AC007750.5|FAP|IFIH1|GCA|KCNH7|RNA5SP109|AC007740.1					DPP4	0.669	0.669	1	1580
2:27730940:C_T	ADAM22	OID00317_OID21001	rs1260326	2	27730940	Q9P0K1	Trans	C2orf70|CIB4|AC015977.6|AC015977.5|KCNK3|SLC35F6|CENPA|CDKN2AIPNLP2|DPYSL5|AC013472.4|MAPRE3|AC013472.3|TMEM214|AGBL5|AGBL5-AS1|RP11-503P10.1|AGBL5-IT1|RP11-195B17.1|OST4|EMILIN1|KHK|CGREF1|ABHD1|PREB|C2orf53|TCF23|AC013403.13|SLC5A6|ATRAID|CAD|SLC30A3|DNAJC5G|TRIM54|UCN|MPV17|GTF3C2|AC109828.1|AC074117.10|EIF2B4|SNX17|ZNF513|PPM1G|FTH1P3|NRBP1|KRTCAP3|IFT172|AC074117.13|RNU6-986P|FNDC4|GCKR|AC10…					GCKR	1.083	1.083	1	2274
3:46888198:C_T	ADAM22	OID00317_OID21001	rs56387622	3	46888198	Q9P0K1	Trans	RP11-852E15.1|CCR9|Y_RNA|FYCO1|CXCR6|XCR1|NRBF2P2|FLT1P1|CCR3|CCR1|UQCRC2P1|CCR2|RP11-24F11.2|CCR5|CCRL2|LTF|RTP3|LRRC2|AC104304.2|LUZPP1|TDGF1|AC104304.1|SNORD77|ALS2CL|TMIE|PRSS50|PRSS46|PRSS45|RP11-427P5.2|PRSS44|PRSS42|MYL3|PTH1R|AC109583.1|CCDC12|NBEAL2|NRADDP|SETD2|snoU13|KIF9-AS1|KIF9|snoU13|KLHL18|RP11-708J19.1|PTPN23|SCAP|snoU13|ELP6|RP11-708J19.2|Y_RNA|AC099778.1|RN7SL870P|CSPG5|SMARCC1…					PRSS45	0.962	0.962	1	7568
7:151415256:C_T	ADAM22	OID00317_OID21001	rs10253736	7	151415256	Q9P0K1	Trans	GIMAP5|RP5-1051J4.6|RP5-1051J4.4|TMEM176B|TMEM176A|AOC1|KCNH2|NOS3|ATG9B|ABCB8|RP11-148K1.10|ASIC3|CDK5|SLC4A2|RP11-148K1.12|FASTK|TMUB1|AGAP3|GBX1|ASB10|IQCA1P1|ABCF2|CHPF2|MIR671|SMARCD3|RP4-548D19.3|RP5-1070G24.2|NUB1|WDR86|WDR86-AS1|RP4-555L14.4|CRYGN|MIR3907|RN7SL76P|RHEB|ETF1P2|PRKAG2|RP13-452N2.1|PRKAG2-AS1|RNU6-604P|Y_RNA|RP11-796I2.1|GALNTL5|GALNT11|snoU13|RP5-981O7.2|YBX1P4|KMT2C|RP11-2…					PRKAG2	0.88	0.88	1	162
10:65016174:G_T	CLEC1B	OID00318_OID21061	rs7088799	10	65016174	Q9P126	Trans						JMJD1C	0.927	0.927	1	379
10:104336426:A_C	CLEC1B	OID00318_OID21061	rs34377578	10	104336426	Q9P126	Trans	POLL|FBXW4|FGF8|NPM3|MGEA5|KCNIP2|C10orf76|HPS6|LDB1|MIR3158-2|RNU6-1165P|RP11-190J1.3|KCNIP2-AS1|Y_RNA|RP11-302K17.3|RP11-302K17.4|SNORD112|PPRC1|NOLC1|ELOVL3|PITX3|GBF1|AL160011.1|NFKB2|PSD|FBXL15|CUEDC2|MIR146B|RP11-18I14.10|C10orf95|TMEM180|ACTR1A|RP11-18I14.11|SUFU|RN7SL21P|RP11-170J3.2|RNU6-43P|RP11-47A8.5|TRIM8|ARL3|SFXN2|WBP1L|RNU6-1231P|CYP17A1|CYP17A1-AS1|PFN1P11|PTGES3P4|C10orf32|C10or…			NFKB2	ACTR1A	SUFU	1.023	1.023	1	1074
11:117076564:A_G	CLEC1B	OID00318_OID21061	rs1242127	11	117076564	Q9P126	Trans	snoU13|AP001891.1|AP000770.1|BUD13|AP006216.10|AP006216.11|ZNF259|APOA5|AP006216.5|APOA4|APOC3|APOA1|APOA1-AS|SIK3|SIK3-IT1|AP000936.2|RNY4P6|AP000936.1|AP000936.4|AP000936.5|RP11-109L13.1|RP11-109L13.5|PAFAH1B2|SIDT2|TAGLN|PCSK7|RNF214|SCARNA11|BACE1|CEP164|AP000892.4|AP000892.8|DSCAML1|RP11-35P15.1|FXYD2|RP11-728F11.3|FXYD6-FXYD2|RP11-728F11.4|FXYD6|TMPRSS13|IL10RA|TMPRSS4-AS1|Metazoa_SRP|TMPRS…				APOA1	SIDT2|TAGLN|PCSK7|PAFAH1B2	1.872	1.872|1.759|1.497|1.412	4	2140
11:61557803:C_T	CLEC1B	OID00318_OID21061	rs102275	11	61557803	Q9P126	Trans	RP11-804A23.1|RP11-804A23.2|RP11-804A23.4|CCDC86|PTGDR2|ZP1|PRPF19|RP11-881M11.2|RP11-881M11.1|TMEM109|RP11-881M11.4|TMEM132A|SLC15A3|CD6|RNU6-933P|RP11-881M11.8|CD5|VPS37C|PGA3|PGA4|CTD-2331C18.5|PGA5|VWCE|DDB1|DAK|CYB561A3|TMEM138|TMEM216|CPSF7|RP11-286N22.8|SDHAF2|RN7SL23P|PPP1R32|RP11-286N22.10|MIR4488|LRRC10B|SYT7|RP11-794G24.1|RP11-855O10.2|RPLP0P2|RP11-855O10.3|DAGLA|RP11-467L20.10|MYRF|TM…				GNG3|DAGLA	FADS1|TMEM258|FADS2	2.225	2.225|1.843|1.551	3	165
12:111865049:C_G	CLEC1B	OID00318_OID21061	rs7310615	12	111865049	Q9P126	Trans						SH2B3	1.031	1.031	1	431
12:111885310:A_G	CLEC1B	OID00318_OID21061	rs72650673	12	111885310	Q9P126	Trans						SH2B3	1.097	1.097	1	7174
12:6294073:A_G	CLEC1B	OID00318_OID21061	rs7956289	12	6294073	Q9P126	Trans	RP11-319E16.1|RP11-1038A11.3|RP11-319E16.2|RP11-1038A11.2|RP11-1038A11.1|NTF3|ANO2|RP11-592H6.3|VWF|RN7SL69P|RP3-454B23.1|CD9|Y_RNA|RP1-96H9.5|PLEKHG6|TNFRSF1A|RN7SL391P|SCNN1A|LTBR|RP1-102E24.8|RP1-102E24.1|RP1-102E24.9|CD27-AS1|CD27|TAPBPL|VAMP1|RP1-102E24.6|MRPL51|NCAPD2|SCARNA10|RP5-940J5.3|GAPDH|RP5-940J5.9|IFFO1|RP5-940J5.8|NOP2|CHD4|RP5-940J5.6|SCARNA11|LPAR5|ACRBP|ING4|RP4-761J14.8|ZNF384…				VWF|GNB3|CD9|PTPN6|PHB2	CD9|VWF	0.658	0.658|0.594	2	430
19:55536595:A_G	CLEC1B	OID00318_OID21061	rs1613662	19	55536595	Q9P126	Trans	KIR3DL2|VSTM1|TARM1|OSCAR|NDUFA3|TFPT|PRPF31|AC012314.8|CNOT3|LENG1|TMC4|MBOAT7|TSEN34|CTD-3093M3.1|AC012314.20|RPS9|AC012314.19|LILRB3|LILRA6|CTB-83J4.1|AC010492.2|AC010492.4|CTD-2337J16.1|LILRB5|RNU6-1307P|AC098789.1|AC010492.5|LILRB2|MIR4752|AC010518.3|LILRA3|AC008984.5|AC008984.7|LILRA5|AC008984.2|VN1R104P|AC008984.6|LILRA4|CTD-2587H19.1|LAIR1|AC008746.10|TTYH1|AC008746.3|CTD-2587H19.2|CTD-25…				GP6|UBE2S|RPL28|RPS9	GP6	2.126	2.126	1	2282
1:205183288:A_G	CLEC1B	OID00318_OID21061	rs12137432	1	205183288	Q9P126	Trans	RP11-203F10.5|RP11-203F10.6|RP11-739N20.2|RP11-739N20.3|RP11-430C7.2|RNA5SP74|RP11-430C7.4|RP11-430C7.5|CDK18|MFSD4|ELK4|SLC45A3|NUCKS1|AC119673.1|RAB7L1|SLC41A1|PM20D1|SLC26A9|FAM72A					DSTYK	0.987	0.987	1	455
20:19281291:C_T	CLEC1B	OID00318_OID21061	rs3827978	20	19281291	Q9P126	Trans	RP4-568F9.3|RP4-568F9.6|RNY4P11|LINC00851|DZANK1|GCNT1P1|RNA5SP476|POLR3F|MIR3192|RPL21P3|RBBP9|RPS19P1|SEC23B|AL121893.1|LINC00493|DTD1|RN7SL638P|RNU6ATAC34P|DUXAP7|RP11-379J5.5|EEF1A1P34|LINC00652|RP5-1068E13.7|C20orf78|SCP2D1|AL136090.1|SLC24A3|RP11-97N19.2|RP5-1027G4.3|AL049647.1|AL139429.1|RP4-718D20.3|AL121761.1|AL121761.2|RP1-122P22.2|RPL12L3|RIN2|NAA20|CRNKL1|RP5-1002M8.4|RP5-1178H5.2|RPL…					SLC24A3	0.903	0.903	1	201
2:27730940:C_T	CLEC1B	OID00318_OID21061	rs1260326	2	27730940	Q9P126	Trans	C2orf70|CIB4|AC015977.6|AC015977.5|KCNK3|SLC35F6|CENPA|CDKN2AIPNLP2|DPYSL5|AC013472.4|MAPRE3|AC013472.3|TMEM214|AGBL5|AGBL5-AS1|RP11-503P10.1|AGBL5-IT1|RP11-195B17.1|OST4|EMILIN1|KHK|CGREF1|ABHD1|PREB|C2orf53|TCF23|AC013403.13|SLC5A6|ATRAID|CAD|SLC30A3|DNAJC5G|TRIM54|UCN|MPV17|GTF3C2|AC109828.1|AC074117.10|EIF2B4|SNX17|ZNF513|PPM1G|FTH1P3|NRBP1|KRTCAP3|IFT172|AC074117.13|RNU6-986P|FNDC4|GCKR|AC10…				PREB	GCKR	1.082	1.082	1	2274
3:122833003:C_T	CLEC1B	OID00318_OID21061	rs3804749	3	122833003	Q9P126	Trans	CASR|SNORD112|AC068754.1|HNRNPA1P23|CSTA|CCDC58|FAM162A|WDR5B|RP11-299J3.8|RP11-299J3.6|KPNA1|RP11-592P9.1|PARP9|DTX3L|PARP15|EIF4BP8|PARP14|HSPBAP1|snoU13|DIRC2|RP11-67L2.2|SEMA5B|AC078794.1|PDIA5|SEC22A|RP11-797D24.3|ADCY5|RP11-797D24.4|PTPLB|MYLK-AS1|MYLK|MYLK-AS2|RP11-9N20.3|SNORA5|CCDC14|ROPN1|AC117401.1				PDIA5	PDIA5	1.155	1.155	1	4999
4:154459955:C_G	CLEC1B	OID00318_OID21061	rs78947501	4	154459955	Q9P126	Trans	RP11-555K12.1|RP11-555K12.2|TMEM154|RP11-768B22.2|TIGD4|ARFIP1|RP11-529H22.1|AC099339.1|RP11-206F17.2|FHDC1|RP11-285C1.2|TRIM2|RNU6-1196P|Y_RNA|ANXA2P1|MND1|AC013477.1|RN7SL419P|KIAA0922|RP11-153M7.3|RP11-153M7.1|TLR2|RNF175|RP11-153M7.5|SFRP2|AC020703.1|AC079298.1|DCHS2|RP11-290O12.1|RP11-158C21.2					KIAA0922	1.02	1.02	1	2314
5:131707429:A_G	CLEC1B	OID00318_OID21061	rs2631360	5	131707429	Q9P126	Trans	RAPGEF6|CTC-432M15.3|FNIP1|ACSL6|AC034228.7|AC034228.4|AC034228.3|AC034228.2|IL3|CSF2|snoZ6|AC063976.1|AC063976.2|AC063976.3|P4HA2-AS1|P4HA2|AC063976.7|PDLIM4|SLC22A4|AC034220.3|MIR3936|SLC22A5|C5orf56|AC116366.5|Y_RNA|AC116366.6|IRF1|IL5|RAD50|AC004041.2|IL13|IL4|AC004237.1|KIF3A|CCNI2|SEPT8|SOWAHA|AC004775.5|SHROOM1|RNA5SP192|GDF9|UQCRQ|LEAP2|AFF4|AC010240.2|Y_RNA|ATP6V0E1P1|CTC-350I8.1|AC01024…			IRF1	HSPA4|RAD50|FNIP1	SLC22A5	1.92	1.92	1	37
5:131575629:A_G	CLEC1B	OID00318_OID21061	rs145305158	5	131575629	Q9P126	Trans	CDC42SE2|RAPGEF6|CTC-432M15.3|FNIP1|ACSL6|AC034228.7|AC034228.4|AC034228.3|AC034228.2|IL3|CSF2|snoZ6|AC063976.1|AC063976.2|AC063976.3|P4HA2-AS1|P4HA2|AC063976.7|PDLIM4|SLC22A4|AC034220.3|MIR3936|SLC22A5|C5orf56|AC116366.5|Y_RNA|AC116366.6|IRF1|IL5|RAD50|AC004041.2|IL13|IL4|AC004237.1|KIF3A|CCNI2|SEPT8|SOWAHA|AC004775.5|SHROOM1|RNA5SP192|GDF9|UQCRQ|LEAP2|AFF4|AC010240.2|Y_RNA|ATP6V0E1P1|CTC-350I8.…			IRF1	HSPA4|RAD50|FNIP1	SLC22A5|P4HA2|PDLIM4	1.501	1.501|1.483|1.186	3	3242
7:106372903:A_G	CLEC1B	OID00318_OID21061	rs342296	7	106372903	Q9P126	Trans	CTA-351J1.1|CDHR3|SYPL1|DCAF13P1|RNU6-392P|NAMPT|RP11-22N19.2|LARP1BP2|CTB-111H14.1|CTB-30L5.1|CCDC71L|AC004917.1|RP5-884M6.1|RNA5SP236|PIK3CG|PRKAR2B|CTA-360L10.1|HBP1|CTA-363E19.2|COG5|AC004492.1|CTB-20D2.1|GPR22|DUS4L|RP4-593H12.1|BCAP29|snoU109|WBP1LP2|BANF1P5|SLC26A4-AS1|SLC26A4				PIK3CG	CCDC71L|PIK3CG	0.597	0.597|0.544	2	5887
7:80218961:C_T	CLEC1B	OID00318_OID21061	rs6961069	7	80218961	Q9P126	Trans	RNA5SP234|RNU6-849P|AC004159.1|GNAI1|RN7SL869P|AC003988.1|RN7SL35P|AC004862.6|CD36|SNRPBP1|GNAT3|AC073850.6|SEMA3C|AC005008.2|AC005008.3|AC004866.1|AC004866.3|AC008163.6|AC008163.4				GNAI1|GNAT3|CD36	CD36	1.162	1.162	1	2625
8:106581528:A_T	CLEC1B	OID00318_OID21061	rs6993770	8	106581528	Q9P126	Trans	RP11-127H5.1|ZFPM2					ZFPM2	0.804	0.804	1	5972
9:4744743:C_T	CLEC1B	OID00318_OID21061	rs409801	9	4744743	Q9P126	Trans	GLIS3|SLC1A1|SPATA6L|PPAPDC2|CDC37L1|AK3|RCL1|AL158147.2|JAK2|AL161450.1|INSL6|INSL4|RLN2|RLN1|PLGRKT|CD274|PDCD1LG2|RP11-252M18.3|GLIS3-AS1|RP11-70J12.1|RP11-358M14.2|AL162419.1|RNU6-694P|RP11-6J24.3|RP11-6J24.6|RP11-307I14.4|RP11-307I14.2|RP11-307I14.3|MIR101-2|RP11-125K10.5|HNRNPA1P41|AL158147.1|RP11-39K24.2|RP11-39K24.9|MTND6P5|MTND1P11|RP11-39K24.4|RP11-39K24.14|RP11-39K24.12|RP11-39K24.13|M…				CDC37L1|RLN1	AK3	0.904	0.904	1	6482
12:111833788:A_G	ADAM23	OID00319_OID20651	rs10774624	12	111833788	O75077	Trans						SH2B3|ATXN2	0.848	0.848|0.761	2	431
12:6663964:C_G	ADAM23	OID00319_OID20651	rs7298463	12	6663964	O75077	Trans	RP11-592H6.3|VWF|RN7SL69P|RP3-454B23.1|CD9|Y_RNA|RP1-96H9.5|PLEKHG6|TNFRSF1A|RN7SL391P|SCNN1A|LTBR|RP1-102E24.8|RP1-102E24.1|RP1-102E24.9|CD27-AS1|CD27|TAPBPL|VAMP1|RP1-102E24.6|MRPL51|NCAPD2|SCARNA10|RP5-940J5.3|GAPDH|RP5-940J5.9|IFFO1|RP5-940J5.8|NOP2|CHD4|RP5-940J5.6|SCARNA11|LPAR5|ACRBP|ING4|RP4-761J14.8|ZNF384|PIANP|RNU6-781P|RP4-761J14.9|COPS7A|RP4-761J14.10|MLF2|PTMS|LAG3|RN7SL380P|CD4|GPR…					IFFO1|CHD4|NOP2|LPAR5	1.014	1.014|0.934|0.868|0.839	4	9097
16:20357281:C_T	ADAM23	OID00319_OID20651	rs12934455	16	20357281	O75077	Trans	CTA-363E6.5|CTA-363E6.6|RNU4-46P|CTA-363E6.7|AC002550.5|CTD-2380F24.1|CTC-496I23.1|AC134300.1|RP11-204E4.3|SNRPEP3|RP11-429K17.1|CTD-2194A8.2|RP11-143N13.2|RP11-143N13.1|AC004381.7|RNU6-944P|CTC-508F8.1|AF001550.7|CRYM-AS1|TMC5|GDE1|CCP110|C16orf62|KNOP1|IQCK|GPRC5B|GPR139|GP2|UMOD|PDILT|ACSM5|ACSM2A|AC137056.1|ACSM2B|ACSM3|ACSM1|THUMPD1|ERI2|AC004381.6|DCUN1D3|LYRM1|DNAH3|TMEM159|ZP2|ANKS4B|CRYM					UMOD	1.041	1.041	1	2453
17:7069412:A_G	ADAM23	OID00319_OID20651	rs186021206	17	7069412	O75077	Trans	CHD3|KCNAB3|RP11-1099M24.7|TRAPPC1|CNTROB|GUCY2D|ALOX15B|ALOX12B|AC129492.6|ALOXE3|HES7|PER1|RP11-599B13.6|VAMP2|AIPL1|FAM64A|PITPNM3|KIAA0753|TXNDC17|MED31|C17orf100|SLC13A5|XAF1|FBXO39|TEKT1|AC027763.2|ALOX12|RNASEK|AC040977.1|RNASEK-C17orf49|C17orf49|BCL6B|SLC16A13|SLC16A11|CLEC10A|ASGR2|ASGR1|DLG4|ACADVL|DVL2|PHF23|GABARAP|CTD-2545G14.7|CTDNEP1|RP1-4G17.5|ELP5|RP11-960B9.2|RNU6-1264P|BTF3P14|…				DLG4	ASGR1	1.259	1.259	1	4277
17:7080316:C_T	ADAM23	OID00319_OID20651	rs55714927	17	7080316	O75077	Trans	CHD3|KCNAB3|RP11-1099M24.7|TRAPPC1|CNTROB|GUCY2D|ALOX15B|ALOX12B|AC129492.6|ALOXE3|HES7|PER1|RP11-599B13.6|VAMP2|TMEM107|AIPL1|FAM64A|PITPNM3|KIAA0753|TXNDC17|MED31|C17orf100|SLC13A5|XAF1|FBXO39|TEKT1|AC027763.2|ALOX12|RNASEK|AC040977.1|RNASEK-C17orf49|C17orf49|BCL6B|SLC16A13|SLC16A11|CLEC10A|ASGR2|ASGR1|DLG4|ACADVL|DVL2|PHF23|GABARAP|CTD-2545G14.7|CTDNEP1|RP1-4G17.5|ELP5|RP11-960B9.2|RNU6-1264P|…				DLG4	ASGR1	1.694	1.694	1	773
19:41936734:A_G	ADAM23	OID00319_OID20651	rs2569754	19	41936734	O75077	Trans	CTC-490E21.12|CYP2A6|CTC-492K19.4|SERTAD3|BLVRB|SPTBN4|SHKBP1|LTBP4|RN7SL758P|NUMBL|ADCK4|RNU6-195P|ITPKC|C19orf54|SNRPA|MIA|MIA-RAB4B|RAB4B|RAB4B-EGLN2|EGLN2|CYP2T2P|CYP2F2P|CTC-490E21.10|CYP2A7|CYP2G1P|CTC-490E21.13|CYP2B7P|AC092071.1|CYP2B6|CYP2A7P1|CYP2G2P|CTD-2356P16.6|CYP2A13|CYP2F1|CYP2T3P|RPL36P16|RN7SL718P|CYP2S1|AXL|CTD-2195B23.3|HNRNPUL1|RN7SL34P|TGFB1|CCDC97|CTC-435M10.3|TMEM91|B9D2|B…					B3GNT8|EXOSC5|ATP5SL|C19orf69|BCKDHA	1.99	1.99|1.947|1.811|1.627|1.252	5	5072
1:109817590:G_T	ADAM23	OID00319_OID20651	rs12740374	1	109817590	O75077	Trans	NBPF6|NBPF5P|SLC25A24P2|RP11-131J3.1|ST13P21|RP5-964H19.2|FAM102B|HENMT1|PRPF38B|FNDC7|RP11-293A10.3|STXBP3|RP11-475E11.2|AKNAD1|SPATA42|GPSM2|CLCC1|WDR47|RP5-1065J22.2|RP11-20O24.4|RP11-20O24.1|RANP5|TAF13|RP5-1065J22.8|TMEM167B|SCARNA2|RP5-1065J22.4|C1orf194|KIAA1324|RNU7-122P|SARS|CELSR2|PSRC1|MYBPHL|SORT1|PSMA5|SYPL2|ATXN7L2|CYB561D1|AMIGO1|GPR61|RP5-1160K1.8|GNAI3|RNU6V|RP5-1160K1.3|MIR197|G…					PSRC1|CELSR2	1.902	1.902|1.62	2	2364
1:179526214:C_T	ADAM23	OID00319_OID20651	rs61747728	1	179526214	O75077	Trans	RALGPS2|ANGPTL1|FAM20B|TOR3A|ABL2|SOAT1|AXDND1|AL160286.1|NPHS2|TDRD5|FAM163A|TOR1AIP2|TOR1AIP1|CEP350|QSOX1|LHX4|ACBD6					NPHS2|TDRD5|AXDND1	0.872	0.872|0.817|0.79	3	3575
6:29829251:A_C	ADAM23	OID00319_OID20651	rs1611713	6	29829251	O75077	Trans	ZNF90P2|HCG14|TRIM27|RNU6-930P|C6orf100|KRT18P1|RN7SL471P|HCG15|HCG16|ZNF311|OR2AD1P|OR2W1|OR2P1P|SAR1P1|OR2B3|OR2J1|OR2J3|XXbac-BCX196D17.5|OR2N1P|OR2J2|OR2J4P|OR2H4P|XXbac-BPG308J9.3|OR2G1P|OR2U1P|OR2U2P|OR2B4P|OR14J1|DDX6P1|OR5V1|OR12D3|OR12D2|OR12D1|OR11A1|OR10C1|OR2H1|UBDP1|MAS1LP1|MAS1L|RPS17P1|XXbac-BPG13B8.10|LINC01015|GPR53P|OR2I1P|UBD|GABBR1|OR2H5P|TMEM183AP1|SNORD32B|RPL13AP|OR2H2|SUMO…					HLA-A|HLA-G	NA	NA	NA	0
6:6738355:C_T	ADAM23	OID00319_OID20651	rs1294409	6	6738355	O75077	Trans	RP1-182O16.1|RP1-182O16.2|RP3-380B8.4|RN7SL221P|PKMP5|NRN1|AL157775.1|F13A1|MIR5683|LY86-AS1|SNAPC5P1|CNN3P1|LY86|RP1-80N2.3|RP1-80N2.2|RP3-470L22.1|BTF3P7|RP3-429O6.1|RN7SL554P|RP11-556O15.1|snoU13|RREB1|RP11-405O10.2|Y_RNA|SSR1|RP11-69L16.4|CAGE1|RP11-69L16.3|RP11-69L16.5|RP11-69L16.6|RIOK1|HNRNPLP1|RP11-288G3.3|RP11-288G3.4|RP3-512B11.3|DSP|SNRNP48|RP3-336K20__B.2					LY86	0.553	0.553	1	2470
6:7232186:C_T	ADAM23	OID00319_OID20651	rs9505086	6	7232186	O75077	Trans	LY86-AS1|SNAPC5P1|CNN3P1|LY86|RP1-80N2.3|RP1-80N2.2|RP3-470L22.1|BTF3P7|RP3-429O6.1|RN7SL554P|RP11-556O15.1|snoU13|RREB1|RP11-405O10.2|Y_RNA|SSR1|RP11-69L16.4|CAGE1|RP11-69L16.3|RP11-69L16.5|RP11-69L16.6|RIOK1|HNRNPLP1|RP11-288G3.3|RP11-288G3.4|RP3-512B11.3|DSP|SNRNP48|RP3-336K20__B.2|BMP6|TXNDC5|BLOC1S5-TXNDC5|RP1-303A1.1|PIP5K1P1|BLOC1S5|EEF1E1-BLOC1S5|EEF1E1					RREB1	0.988	0.988	1	10480
7:127015083:A_G	ADAM23	OID00319_OID20651	rs62621812	7	127015083	O75077	Trans	AC000370.2|GRM8|AC000374.1|AC000367.1|AC000362.1|MIR592|AC000099.1|AC000110.1|ZNF800|AC000123.4|AC000124.1|GCC1|ARF5|FSCN3|PAX4|AC073934.6|SND1|RP11-20L24.1|LRRC4|MIR593|MIR129-1|LEP|RP11-62J1.4|AC018635.1|RBM28|RP11-62J1.3|RNU7-27P|PRRT4					ZNF800	0.876	0.876	1	8283
9:136128000:C_G	ADAM23	OID00319_OID20651	rs10901252	9	136128000	O75077	Trans	RNU5D-2P|RP11-295G24.5|RNU6-357P|MIR548AW|RP11-295G24.4|RP11-415H23.4|RNU7-21P|EEF1A1P5|CELP|snoU13|LCN1P1|ABO|RP11-430N14.4|Y_RNA|LCN1P2|Y_RNA|RP11-244N20.7|SNORD24|SNORD36B|SNORD36A|SNORD36C|LL09NC01-254D11.1|DBH-AS1|AL590710.1|LINC00094|RP11-374P20.4|RP11-349K21.1|LL09NC01-251B2.3|RNU6ATAC|LL09NC01-139C3.1|SETX|TTF1|C9orf171|BARHL1|DDX31|GTF3C4|AK8|C9orf9|TSC1|GFI1B|GTF3C5|CEL|RALGDS|GBGT1|OBP…					OBP2B	0.945	0.945	1	456
9:136149830:A_G	ADAM23	OID00319_OID20651	rs532436	9	136149830	O75077	Trans	RNU5D-2P|RP11-295G24.5|RNU6-357P|MIR548AW|RP11-295G24.4|RP11-415H23.4|RNU7-21P|EEF1A1P5|CELP|snoU13|LCN1P1|ABO|RP11-430N14.4|Y_RNA|LCN1P2|Y_RNA|RP11-244N20.7|SNORD24|SNORD36B|SNORD36A|SNORD36C|LL09NC01-254D11.1|DBH-AS1|AL590710.1|LINC00094|RP11-374P20.4|RP11-349K21.1|LL09NC01-251B2.3|RNU6ATAC|LL09NC01-139C3.1|TTF1|C9orf171|BARHL1|DDX31|GTF3C4|AK8|C9orf9|TSC1|GFI1B|GTF3C5|CEL|RALGDS|GBGT1|OBP2B|SU…					OBP2B	0.944	0.944	1	1307
10:17848192:C_G	MATN3	OID00320_OID20979	rs369705328	10	17848192	O15232	Trans							0.991	0.991|0.982	2	4086
10:18103401:C_T	MATN3	OID00320_OID20979	rs2477648	10	18103401	O15232	Trans							1.017	1.017	1	5219
17:60637258:A_C	MATN3	OID00320_OID20979	rs146385050	17	60637258	O15232	Trans	RP11-51L5.7|EFCAB3|METTL2A|TLK2|MRC2|MARCH10|TANC2|CYB561|AC002994.1|Y_RNA|RN7SL800P|AC018628.1|Y_RNA|Y_RNA|POLRMTP1|RP11-51L5.3|RP11-51L5.4|TBC1D3P2|RP11-51L5.5|ACE|RP11-51L5.1|RP11-51L5.2|RNU7-52P|RPS23P7|RP11-464D20.2|RP11-464D20.6|Y_RNA|RNU6-446P|RP11-156L14.1|RP11-453A12.1|SLMO2P3|RP11-180P8.1|MIR633|RP11-180P8.2|RP11-180P8.3|RP11-180P8.4|RP11-180P8.5|RP11-556O9.4|RP11-556O9.2|RP11-556O9.3|A…					MRC2	1.974	1.974	1	3307
17:60565873:C_T	MATN3	OID00320_OID20979	rs7223515	17	60565873	O15232	Trans	RP11-51L5.7|EFCAB3|METTL2A|TLK2|MRC2|MARCH10|TANC2|CYB561|AC002994.1|Y_RNA|RN7SL800P|AC018628.1|Y_RNA|Y_RNA|POLRMTP1|RP11-51L5.3|RP11-51L5.4|TBC1D3P2|RP11-51L5.5|RP11-51L5.1|RP11-51L5.2|RNU7-52P|RPS23P7|RP11-464D20.2|RP11-464D20.6|Y_RNA|RNU6-446P|RP11-156L14.1|RP11-453A12.1|SLMO2P3|RP11-180P8.1|MIR633|RP11-180P8.2|RP11-180P8.3|RP11-180P8.4|RP11-180P8.5|RP11-556O9.4|RP11-556O9.2|RP11-556O9.3|AC037…					MRC2	1.965	1.965	1	1055
17:60734049:C_G	MATN3	OID00320_OID20979	rs149284879	17	60734049	O15232	Trans	RP11-51L5.7|EFCAB3|METTL2A|TLK2|MRC2|MARCH10|TANC2|CYB561|Y_RNA|RN7SL800P|AC018628.1|Y_RNA|Y_RNA|POLRMTP1|RP11-51L5.3|RP11-51L5.4|TBC1D3P2|RP11-51L5.5|ACE|RP11-51L5.1|RP11-51L5.2|RNU7-52P|RPS23P7|RP11-464D20.2|RP11-464D20.6|Y_RNA|RNU6-446P|RP11-156L14.1|RP11-453A12.1|SLMO2P3|RP11-180P8.1|MIR633|RP11-180P8.2|RP11-180P8.3|RP11-180P8.4|RP11-180P8.5|RP11-556O9.4|RP11-556O9.2|RP11-556O9.3|AC037445.1|R…				DCAF7	MRC2	2.21	2.21	1	3479
3:186454180:A_C	MATN3	OID00320_OID20979	rs5030062	3	186454180	O15232	Trans	MIR548AQ|TRA2B|RP11-443P15.2|RN7SL637P|ETV5|ETV5-AS1|DGKG|RP11-78H24.1|RP11-48F14.1|RP11-48F14.2|CRYGS|TBCCD1|DNAJB11|AHSG|FETUB|RP11-134F2.2|HRG|RP11-795A2.2|RP11-795A2.3|RP11-573D15.8|KNG1|PSMD10P2|RNU6-1105P|RP11-573D15.6|RP11-573D15.9|EIF4A2|SNORD2|SNORA63|SNORA81|SNORA63|SNORA4|RFC4|RP11-573D15.3|RP11-573D15.2|RP11-573D15.1|ADIPOQ|ADIPOQ-AS1|RPS20P14|RP11-42D20.1|ST6GAL1|AC007690.1|RPL39L|RP…				AHSG|KNG1|ST6GAL1	KNG1	1.18	1.18	1	7072
4:187164349:A_G	MATN3	OID00320_OID20979	rs4253281	4	187164349	O15232	Trans	LRP2BP|RP11-714G18.1|ANKRD37|UFSP2|Y_RNA|C4orf47|CCDC110|RP11-279O9.4|PDLIM3|SORBS2|RP11-301L8.2|RP11-626E13.1|Y_RNA|RP11-45I20.1|snoU13|RNU4-64P|TLR3|FAM149A|SNORA31|RP11-173M11.2|ORAOV1P1|AC110771.1|CYP4V2|KLKB1|F11|F11-AS1|SLC25A5P6|RP11-215A19.2|RNU6-1055P|MTNR1A|FAT1|AC108865.1|RP11-11N5.1|RP11-11N5.3|MRPS36P2|RP11-217E13.1|RP11-696F12.1|RP11-308K2.1					F11|KLKB1	1.12	1.12|1.032	2	2099
5:142572026:C_T	MATN3	OID00320_OID20979	rs13188339	5	142572026	O15232	Trans	SPRY4|AC005592.2|AC005215.1|RPS12P10|FGF1|AC005370.1|AC005592.3|AC005592.1|ARHGAP26|ARHGAP26-AS1|ARHGAP26-IT1|NR3C1|RPL7P21|CTD-2050E21.1|RNU7-156P|CTD-2050E21.2|CTB-57H20.1|MIR5197|CTB-70D19.1|HMHB1|RN7SL87P|YIPF5				NR3C1	ARHGAP26	0.921	0.921	1	2606
5:176836532:A_G	MATN3	OID00320_OID20979	rs1801020	5	176836532	O15232	Trans	FAF2|AC010297.1|RNF44|CDHR2|RN7SL684P|Y_RNA|GPRIN1|SNCB|MIR4281|EIF4E1B|TSPAN17|RP11-375B1.1|RP11-375B1.2|RP11-375B1.3|UNC5A|HK3|UIMC1|ZNF346|ZNF346-IT1|FGFR4|NSD1|CTD-2301A4.3|CTD-2301A4.5|RAB24|MXD3|PRELID1|LMAN2|RN7SL562P|CTD-2301A4.1|RGS14|SLC34A1|PFN3|F12|GRK6|PRR7-AS1|PRR7|DBN1|PDLIM7|RP11-1334A24.6|DOK3|DDX41|FAM193B|RP11-1277A3.3|TMED9|B4GALT7|RP11-1277A3.1|RP11-1277A3.2|RP11-1101H11.1|FA…				RAB24|UIMC1|TMED9|LMAN2	F12|GRK6	1.051	1.051|1.018	2	4054
9:136149830:A_G	MATN3	OID00320_OID20979	rs532436	9	136149830	O15232	Trans	RNU5D-2P|RP11-295G24.5|RNU6-357P|MIR548AW|RP11-295G24.4|RP11-415H23.4|RNU7-21P|EEF1A1P5|CELP|snoU13|LCN1P1|ABO|RP11-430N14.4|Y_RNA|LCN1P2|Y_RNA|RP11-244N20.7|SNORD24|SNORD36B|SNORD36A|SNORD36C|LL09NC01-254D11.1|DBH-AS1|AL590710.1|LINC00094|RP11-374P20.4|RP11-349K21.1|LL09NC01-251B2.3|RNU6ATAC|LL09NC01-139C3.1|TTF1|C9orf171|BARHL1|DDX31|GTF3C4|AK8|C9orf9|TSC1|GFI1B|GTF3C5|CEL|RALGDS|GBGT1|OBP2B|SU…				WDR5|ADAMTSL2|ADAMTS13	MED22|OBP2B|RPL7A|SURF1|SURF2|SURF6|SURF4|C9orf96|GBGT1|ADAMTS13|REXO4|RALGDS	0.599	0.599|0.598|0.598|0.598|0.598|0.598|0.593|0.574|0.555|0.549|0.54|0.53	12	1307
9:137117194:C_T	MATN3	OID00320_OID20979	rs4994332	9	137117194	O15232	Trans	ABO|RP11-430N14.4|Y_RNA|LCN1P2|Y_RNA|RP11-244N20.7|SNORD24|SNORD36B|SNORD36A|SNORD36C|LL09NC01-254D11.1|DBH-AS1|AL590710.1|LINC00094|RP11-374P20.4|RP11-349K21.1|LL09NC01-251B2.3|RNU6ATAC|LL09NC01-139C3.1|RP11-145E17.2|MIR4669|RP11-473E2.2|RP11-473E2.4|RP11-473E2.3|COL5A1-AS1|AL603650.2|AL603650.3|MIR3689C|MIR3689A|MIR3689D1|AL603650.4|AL603650.1|MIR3689B|MIR3689D2|MIR3689E|MIR3689F|RP11-263F14.3|…				RXRA|WDR5|ADAMTSL2|ADAMTS13|COL5A1	WDR5|RXRA	0.63	0.63|0.607	2	7059
12:111865049:C_G	RSPO1	OID00321_OID20938	rs7310615	12	111865049	Q2MKA7	Trans						SH2B3	1.031	1.031	1	431
16:81870969:C_T	RSPO1	OID00321_OID20938	rs12445050	16	81870969	Q2MKA7	Trans	RP11-303E16.3|RP11-303E16.2|RP11-303E16.8|RP11-303E16.5|RP11-303E16.6|RP11-303E16.7|RNU6-1191P|RP11-55K13.1|MIR4720|RP11-391L3.1|RP11-391L3.5|RP11-960L18.1|7SK|RP11-510J16.5|AC138304.1|CTD-2588J6.1|CTD-2588J6.2|RN7SKP190|AC024590.1|RP11-481E4.1|snoU13|RP11-481E4.2|RP11-2L4.1|RP11-22H5.2|CMC2|CENPN|ATMIN|C16orf46|GCSH|PKD1L2|BCMO1|GAN|CMIP|PLCG2|SDR42E1|HSD17B2|MPHOSPH6					PLCG2	0.993	0.993	1	2157
19:55536595:A_G	RSPO1	OID00321_OID20938	rs1613662	19	55536595	Q2MKA7	Trans	KIR3DL2|VSTM1|TARM1|OSCAR|NDUFA3|TFPT|PRPF31|AC012314.8|CNOT3|LENG1|TMC4|MBOAT7|TSEN34|CTD-3093M3.1|AC012314.20|RPS9|AC012314.19|LILRB3|LILRA6|CTB-83J4.1|AC010492.2|AC010492.4|CTD-2337J16.1|LILRB5|RNU6-1307P|AC098789.1|AC010492.5|LILRB2|MIR4752|AC010518.3|LILRA3|AC008984.5|AC008984.7|LILRA5|AC008984.2|VN1R104P|AC008984.6|LILRA4|CTD-2587H19.1|LAIR1|AC008746.10|TTYH1|AC008746.3|CTD-2587H19.2|CTD-25…	ZNF579				GP6	2.077	2.077	1	2282
19:51583936:G_T	RSPO1	OID00321_OID20938	rs9304708	19	51583936	Q2MKA7	Trans	IZUMO2|MYH14|CTB-191K22.5|KCNC3|NR1H2|NAPSB|NAPSA|CTB-191K22.6|POLD1|RN7SL324P|CTD-2545M3.6|SPIB|MYBPC2|FAM71E1|EMC10|CTD-2545M3.2|CTD-2545M3.8|JOSD2|ASPDH|LRRC4B|CTD-2560K21.6|SYT3|C19orf81|SHANK1|CLEC11A|GPR32P1|GPR32|CTD-2568A17.1|ACPT|CTD-2568A17.8|C19orf48|SNORD88B|SNORD88A|SNORD88C|CTD-2568A17.5|KLK1|KLK15|AC011523.2|KLK3|KLK2|AC037199.1|KLKP1|KLK4|CTB-147C22.3|KLK5|CTB-147C22.8|KLK6|CTB-14…					KLK14	1.032	1.032	1	5297
20:43973201:A_C	RSPO1	OID00321_OID20938	rs2743388	20	43973201	Q2MKA7	Trans	Y_RNA|RP5-881L22.5|HNF4A|HNF4A-AS1|RP5-881L22.6|MIR3646|AL132772.1|RP5-1013A22.5|RP5-1013A22.2|C20orf62|RPL37AP1|TTPAL|SERINC3|PKIG|Z97053.1|ADA|RP11-445H22.3|RP11-445H22.4|WISP2|KCNK15|RIMS4|RN7SL31P|YWHAB|PABPC1L|TOMM34|STK4-AS1|STK4|Y_RNA|KCNS1|WFDC5|WFDC12|PI3|SEMG1|SEMG2|RP1-300I2.3|RP1-300I2.2|SLPI|MATN4|RBPJL|SDC4|SYS1|SYS1-DBNDD2|TP53TG5|RP3-453C12.8|DBNDD2|PIGT|AL031663.2|RP3-461P17.10|A…					SDC4	1.345	1.345	1	5421
20:43983392:A_G	RSPO1	OID00321_OID20938	rs6065808	20	43983392	Q2MKA7	Trans	HNF4A|HNF4A-AS1|RP5-881L22.6|MIR3646|AL132772.1|RP5-1013A22.5|RP5-1013A22.2|C20orf62|RPL37AP1|TTPAL|SERINC3|PKIG|Z97053.1|ADA|RP11-445H22.3|RP11-445H22.4|WISP2|KCNK15|RIMS4|RN7SL31P|YWHAB|PABPC1L|TOMM34|STK4-AS1|STK4|Y_RNA|KCNS1|WFDC5|WFDC12|PI3|SEMG1|SEMG2|RP1-300I2.3|RP1-300I2.2|SLPI|MATN4|RBPJL|SDC4|SYS1|SYS1-DBNDD2|TP53TG5|RP3-453C12.8|DBNDD2|PIGT|AL031663.2|RP3-461P17.10|AL031663.1|WFDC2|RP3…					SDC4	0.956	0.956	1	7961
2:224874874:A_G	RSPO1	OID00321_OID20938	rs13412535	2	224874874	Q2MKA7	Trans	KCNE4|RN7SL807P|HIGD1AP4|AC013448.1|AC013448.2|SCG2|AC012512.1|AP1S3|WDFY1|MRPL44|AC073641.2|SERPINE2|AC019109.1|AC104802.1|AC008072.1|FAM124B|CUL3|AC073052.1				SCG2|CUL3	SERPINE2	1.247	1.247	1	2697
3:18311412:A_G	RSPO1	OID00321_OID20938	rs7641175	3	18311412	Q2MKA7	Trans	AC090960.1|AC140076.1|U7|AC104451.2|AC104297.1|PDCL3P3|AC132807.1|SATB1|RP11-158G18.1|AC144521.1|RAD23BP1|RNU6-138P					TBC1D5	0.83	0.83	1	9612
3:47020072:A_G	RSPO1	OID00321_OID20938	rs66564457	3	47020072	Q2MKA7	Trans	XCR1|NRBF2P2|FLT1P1|CCR3|CCR1|UQCRC2P1|CCR2|RP11-24F11.2|CCR5|CCRL2|LTF|RTP3|LRRC2|AC104304.2|LUZPP1|TDGF1|AC104304.1|SNORD77|ALS2CL|TMIE|PRSS50|PRSS46|PRSS45|RP11-427P5.2|PRSS44|PRSS42|MYL3|PTH1R|AC109583.1|CCDC12|NBEAL2|NRADDP|SETD2|snoU13|KIF9-AS1|KIF9|snoU13|KLHL18|RP11-708J19.1|PTPN23|SCAP|snoU13|ELP6|RP11-708J19.2|Y_RNA|AC099778.1|RN7SL870P|CSPG5|SMARCC1|RP11-717D12.1|RP11-395P16.1|AC026318…					NBEAL2	2.068	2.068	1	808
3:56849749:C_T	RSPO1	OID00321_OID20938	rs1354034	3	56849749	Q2MKA7	Trans	MIR3938|RN7SKP45|RNA5SP133|CCDC66|FAM208A|ARHGEF3|ARHGEF3-AS1|SPATA12|RP11-157F20.3|IL17RD|RP11-157F20.1|HESX1|APPL1|ASB14|DNAH12|snoU13|Y_RNA|RNU6-1181P|RNF7P1|RP11-229A12.2|RNU6-108P|RNU6-483P|PDE12|ARF4|RP11-755B10.4|RNU6ATAC26P|DENND6A|RP11-755B10.2|RP11-755B10.3|Y_RNA|RP11-332H21.2					ARHGEF3	0.728	0.728	1	2717
6:161152240:A_G	RSPO1	OID00321_OID20938	rs4252125	6	161152240	Q2MKA7	Trans	ACAT2|TCP1|SNORA20|SNORA29|MRPL18|PNLDC1|RP1-249F5.3|MAS1|IGF2R|AIRN|RP11-288H12.3|RP11-288H12.4|SLC22A1|RP11-317M22.1|SLC22A2|RP1-276N6.2|SLC22A3|AL591069.1|LPAL2|LPA|RP1-81D8.4|RP1-81D8.3|PLG|RP11-235G24.1|RP11-235G24.2|RP11-235G24.3|RP3-428L16.1|RP3-428L16.2|MAP3K4|AGPAT4|AL035697.1					PLG	1.3	1.3	1	6587
8:106581528:A_T	RSPO1	OID00321_OID20938	rs6993770	8	106581528	Q2MKA7	Trans	RP11-127H5.1|ZFPM2					ZFPM2	0.804	0.804	1	5972
9:135861502:A_C	RSPO1	OID00321_OID20938	rs73554552	9	135861502	Q2MKA7	Trans	RP11-32B11.2|AL159997.1|RNU5D-2P|RP11-295G24.5|RNU6-357P|MIR548AW|RP11-295G24.4|RP11-415H23.4|RNU7-21P|EEF1A1P5|CELP|snoU13|LCN1P1|ABO|RP11-430N14.4|Y_RNA|LCN1P2|Y_RNA|RP11-244N20.7|SNORD24|SNORD36B|SNORD36A|SNORD36C|LL09NC01-254D11.1|DBH-AS1|AL590710.1|NTNG2|SETX|TTF1|C9orf171|BARHL1|DDX31|GTF3C4|AK8|C9orf9|TSC1|GFI1B|GTF3C5|CEL|RALGDS|GBGT1|OBP2B|SURF6|MED22|RPL7A|SURF1|SURF2|SURF4|C9orf96|REXO…					GFI1B	1.018	1.018	1	9250
9:135864513:C_T	RSPO1	OID00321_OID20938	rs150813342	9	135864513	Q2MKA7	Trans	RP11-32B11.2|AL159997.1|RNU5D-2P|RP11-295G24.5|RNU6-357P|MIR548AW|RP11-295G24.4|RP11-415H23.4|RNU7-21P|EEF1A1P5|CELP|snoU13|LCN1P1|ABO|RP11-430N14.4|Y_RNA|LCN1P2|Y_RNA|RP11-244N20.7|SNORD24|SNORD36B|SNORD36A|SNORD36C|LL09NC01-254D11.1|DBH-AS1|AL590710.1|NTNG2|SETX|TTF1|C9orf171|BARHL1|DDX31|GTF3C4|AK8|C9orf9|TSC1|GFI1B|GTF3C5|CEL|RALGDS|GBGT1|OBP2B|SURF6|MED22|RPL7A|SURF1|SURF2|SURF4|C9orf96|REXO…					GFI1B	0.872	0.872	1	3574
3:186390627:C_T	LXN	OID00323_OID21003	rs9898	3	186390627	Q9BS40	Trans	C3orf65|MIR548AQ|TRA2B|RP11-443P15.2|RN7SL637P|ETV5|ETV5-AS1|DGKG|RP11-78H24.1|RP11-48F14.1|RP11-48F14.2|CRYGS|TBCCD1|DNAJB11|AHSG|FETUB|RP11-134F2.2|HRG|RP11-795A2.2|RP11-795A2.3|RP11-573D15.8|KNG1|PSMD10P2|RNU6-1105P|RP11-573D15.6|RP11-573D15.9|EIF4A2|SNORD2|SNORA63|SNORA81|SNORA63|SNORA4|RFC4|RP11-573D15.3|RP11-573D15.2|RP11-573D15.1|ADIPOQ|ADIPOQ-AS1|RPS20P14|RP11-42D20.1|ST6GAL1|AC007690.1|R…					HRG	1.083	1.083	1	1199
3:186393786:A_G	LXN	OID00323_OID21003	rs7614709	3	186393786	Q9BS40	Trans	C3orf65|MIR548AQ|TRA2B|RP11-443P15.2|RN7SL637P|ETV5|ETV5-AS1|DGKG|RP11-78H24.1|RP11-48F14.1|RP11-48F14.2|CRYGS|TBCCD1|DNAJB11|AHSG|FETUB|RP11-134F2.2|HRG|RP11-795A2.2|RP11-795A2.3|RP11-573D15.8|KNG1|PSMD10P2|RNU6-1105P|RP11-573D15.6|RP11-573D15.9|EIF4A2|SNORD2|SNORA63|SNORA81|SNORA63|SNORA4|RFC4|RP11-573D15.3|RP11-573D15.2|RP11-573D15.1|ADIPOQ|ADIPOQ-AS1|RPS20P14|RP11-42D20.1|ST6GAL1|AC007690.1|R…					HRG	1.031	1.031	1	9571
10:65048306:A_C	LGALS8	OID00324_OID21041	rs7080386	10	65048306	O00214	Trans						JMJD1C	0.937	0.937	1	379
12:54712308:A_G	LGALS8	OID00324_OID21041	rs10876550	12	54712308	O00214	Trans	SP7|SP1|AMHR2|PRR13|RP11-793H13.8|PCBP2|MAP3K12|RP11-793H13.11|TARBP2|RP11-793H13.10|NPFF|ATF7|RP11-793H13.3|ATP5G2|RP11-972K6.1|CALCOCO1|RP11-686F15.3|RP11-686F15.2|SNORD81|RN7SKP289|HOXC13-AS|HOXC13|HOXC12|AC012531.23|HOTAIR|HOXC11|HOXC-AS3|HOXC10|RP11-834C11.12|HOXC6|MIR196A2|HOXC-AS2|HOXC9|HOXC-AS1|HOXC8|HOXC4|RP11-834C11.14|AC012531.25|HOXC5|MIR615|HOXC4|RP11-834C11.3|RP11-834C11.7|RP11-834C…					COPZ1	1.016	1.016	1	563
15:91507495:A_G	LGALS8	OID00324_OID21041	rs112770790	15	91507495	O00214	Trans	CRTC3|BLM|FURIN|FES|MAN2A2|UNC45A|HDDC3|RCCD1|PRC1|MIR3174|RP11-617F23.1|CTD-2315E11.1|RN7SL755P|RN7SL346P|VPS33B|RPS12P26|RP11-697E2.4|RP11-697E2.7|RP11-697E2.10|RP11-697E2.9|AC091167.3|RN7SL736P|AC091167.1|NDUFA3P4|RP11-154B12.3|CTD-3065B20.2|CTD-3065B20.3|RP11-387D10.2|HSPE1P3|RP11-387D10.3|SNORD18|CTD-3094K11.1|RN7SL363P|AC068831.15|AC068831.3|AC068831.6|PRC1-AS1|Y_RNA|AC068831.10|AC068831.11…					RCCD1	2.269	2.269	1	1053
15:91534106:A_T	LGALS8	OID00324_OID21041	rs12905197	15	91534106	O00214	Trans	CRTC3|BLM|FURIN|FES|MAN2A2|UNC45A|HDDC3|RCCD1|PRC1|MIR3174|RP11-617F23.1|CTD-2315E11.1|RN7SL755P|RN7SL346P|VPS33B|RPS12P26|RP11-697E2.4|RP11-697E2.7|RP11-697E2.10|RP11-697E2.9|AC091167.3|RN7SL736P|AC091167.1|NDUFA3P4|RP11-154B12.3|CTD-3065B20.2|CTD-3065B20.3|RP11-387D10.2|HSPE1P3|RP11-387D10.3|SNORD18|CTD-3094K11.1|RN7SL363P|AC068831.15|AC068831.3|AC068831.6|PRC1-AS1|Y_RNA|AC068831.10|AC068831.11…					RCCD1	2.275	2.275	1	2441
2:27730940:C_T	LGALS8	OID00324_OID21041	rs1260326	2	27730940	O00214	Trans	C2orf70|CIB4|AC015977.6|AC015977.5|KCNK3|SLC35F6|CENPA|CDKN2AIPNLP2|DPYSL5|AC013472.4|MAPRE3|AC013472.3|TMEM214|AGBL5|AGBL5-AS1|RP11-503P10.1|AGBL5-IT1|RP11-195B17.1|OST4|EMILIN1|KHK|CGREF1|ABHD1|PREB|C2orf53|TCF23|AC013403.13|SLC5A6|ATRAID|CAD|SLC30A3|DNAJC5G|TRIM54|UCN|MPV17|GTF3C2|AC109828.1|AC074117.10|EIF2B4|SNX17|ZNF513|PPM1G|FTH1P3|NRBP1|KRTCAP3|IFT172|AC074117.13|RNU6-986P|FNDC4|GCKR|AC10…					GCKR	1.082	1.082	1	2274
3:56849749:C_T	LGALS8	OID00324_OID21041	rs1354034	3	56849749	O00214	Trans	MIR3938|RN7SKP45|RNA5SP133|CCDC66|FAM208A|ARHGEF3|ARHGEF3-AS1|SPATA12|RP11-157F20.3|IL17RD|RP11-157F20.1|HESX1|APPL1|ASB14|DNAH12|snoU13|Y_RNA|RNU6-1181P|RNF7P1|RP11-229A12.2|RNU6-108P|RNU6-483P|PDE12|ARF4|RP11-755B10.4|RNU6ATAC26P|DENND6A|RP11-755B10.2|RP11-755B10.3|Y_RNA|RP11-332H21.2					ARHGEF3	0.728	0.728	1	2717
5:131707429:A_G	LGALS8	OID00324_OID21041	rs2631360	5	131707429	O00214	Trans	RAPGEF6|CTC-432M15.3|FNIP1|ACSL6|AC034228.7|AC034228.4|AC034228.3|AC034228.2|IL3|CSF2|snoZ6|AC063976.1|AC063976.2|AC063976.3|P4HA2-AS1|P4HA2|AC063976.7|PDLIM4|SLC22A4|AC034220.3|MIR3936|SLC22A5|C5orf56|AC116366.5|Y_RNA|AC116366.6|IRF1|IL5|RAD50|AC004041.2|IL13|IL4|AC004237.1|KIF3A|CCNI2|SEPT8|SOWAHA|AC004775.5|SHROOM1|RNA5SP192|GDF9|UQCRQ|LEAP2|AFF4|AC010240.2|Y_RNA|ATP6V0E1P1|CTC-350I8.1|AC01024…					SLC22A5|P4HA2|PDLIM4	1.921	1.921|1.635|1.484	3	37
7:106372903:A_G	LGALS8	OID00324_OID21041	rs342296	7	106372903	O00214	Trans	CTA-351J1.1|CDHR3|SYPL1|DCAF13P1|RNU6-392P|NAMPT|RP11-22N19.2|LARP1BP2|CTB-111H14.1|CTB-30L5.1|CCDC71L|AC004917.1|RP5-884M6.1|RNA5SP236|PIK3CG|PRKAR2B|CTA-360L10.1|HBP1|CTA-363E19.2|COG5|AC004492.1|CTB-20D2.1|GPR22|DUS4L|RP4-593H12.1|BCAP29|snoU109|WBP1LP2|BANF1P5|SLC26A4-AS1|SLC26A4					CCDC71L	0.597	0.597	1	5887
8:144999621:C_T	LGALS8	OID00324_OID21041	rs55646585	8	144999621	O00214	Trans	RP11-273G15.2|CDC42P3|AK3P2|RP11-520P18.1|RP13-582O9.5|RP13-582O9.7|AC087793.1|RNU6-220P|RHPN1-AS1|RP11-909N17.2|RP11-909N17.3|RP11-661A12.5|7SK|RP11-661A12.9|RP11-661A12.7|RP11-661A12.14|RP11-661A12.12|RNU7-109P|RP11-429J17.2|RP11-429J17.4|RP11-429J17.5|MIR4664|FAM83H-AS1|RP11-429J17.7|RP11-429J17.8|MIR937|RP11-299M14.2|AC105049.1|MIR661|CTD-3065J16.6|OPLAH|CTD-3065J16.9|TSSK5P1|AC104592.1|AC110…					PLEC	2.03	2.03	1	1189
9:136141870:C_T	LGALS8	OID00324_OID21041	rs2519093	9	136141870	O00214	Trans	RNU5D-2P|RP11-295G24.5|RNU6-357P|MIR548AW|RP11-295G24.4|RP11-415H23.4|RNU7-21P|EEF1A1P5|CELP|snoU13|LCN1P1|ABO|RP11-430N14.4|Y_RNA|LCN1P2|Y_RNA|RP11-244N20.7|SNORD24|SNORD36B|SNORD36A|SNORD36C|LL09NC01-254D11.1|DBH-AS1|AL590710.1|LINC00094|RP11-374P20.4|RP11-349K21.1|LL09NC01-251B2.3|RNU6ATAC|LL09NC01-139C3.1|TTF1|C9orf171|BARHL1|DDX31|GTF3C4|AK8|C9orf9|TSC1|GFI1B|GTF3C5|CEL|RALGDS|GBGT1|OBP2B|SU…					OBP2B|SURF6|MED22|RPL7A|SURF2|SURF1|SURF4|C9orf96|GBGT1|RALGDS	0.6	0.6|0.6|0.599|0.599|0.599|0.598|0.586|0.568|0.567|0.536	10	1307
9:136145414:A_C	LGALS8	OID00324_OID21041	rs587611953	9	136145414	O00214	Trans	RNU5D-2P|RP11-295G24.5|RNU6-357P|MIR548AW|RP11-295G24.4|RP11-415H23.4|RNU7-21P|EEF1A1P5|CELP|snoU13|LCN1P1|ABO|RP11-430N14.4|Y_RNA|LCN1P2|Y_RNA|RP11-244N20.7|SNORD24|SNORD36B|SNORD36A|SNORD36C|LL09NC01-254D11.1|DBH-AS1|AL590710.1|LINC00094|RP11-374P20.4|RP11-349K21.1|LL09NC01-251B2.3|RNU6ATAC|LL09NC01-139C3.1|TTF1|C9orf171|BARHL1|DDX31|GTF3C4|AK8|C9orf9|TSC1|GFI1B|GTF3C5|CEL|RALGDS|GBGT1|OBP2B|SU…					MED22|SURF6|OBP2B|RPL7A|SURF1|SURF2|SURF4|C9orf96|GBGT1|RALGDS|REXO4	0.6	0.6|0.599|0.598|0.598|0.598|0.598|0.586|0.569|0.56|0.532|0.515	11	7826
9:136296530:C_T	LGALS8	OID00324_OID21041	rs149181677	9	136296530	O00214	Trans	RNU5D-2P|RP11-295G24.5|RNU6-357P|MIR548AW|RP11-295G24.4|RP11-415H23.4|RNU7-21P|EEF1A1P5|CELP|snoU13|LCN1P1|ABO|RP11-430N14.4|Y_RNA|LCN1P2|Y_RNA|RP11-244N20.7|SNORD24|SNORD36B|SNORD36A|SNORD36C|LL09NC01-254D11.1|DBH-AS1|AL590710.1|LINC00094|RP11-374P20.4|RP11-349K21.1|LL09NC01-251B2.3|RNU6ATAC|LL09NC01-139C3.1|RP11-145E17.2|MIR4669|BARHL1|DDX31|GTF3C4|AK8|C9orf9|TSC1|GFI1B|GTF3C5|CEL|RALGDS|GBGT1|…					SURF1|ADAMTS13|SURF2|RPL7A|MED22	0.838	0.838|0.791|0.739|0.737|0.73	5	3470
9:136128731:A_G	LGALS8	OID00324_OID21041	rs11244051	9	136128731	O00214	Trans	RNU5D-2P|RP11-295G24.5|RNU6-357P|MIR548AW|RP11-295G24.4|RP11-415H23.4|RNU7-21P|EEF1A1P5|CELP|snoU13|LCN1P1|ABO|RP11-430N14.4|Y_RNA|LCN1P2|Y_RNA|RP11-244N20.7|SNORD24|SNORD36B|SNORD36A|SNORD36C|LL09NC01-254D11.1|DBH-AS1|AL590710.1|LINC00094|RP11-374P20.4|RP11-349K21.1|LL09NC01-251B2.3|RNU6ATAC|LL09NC01-139C3.1|SETX|TTF1|C9orf171|BARHL1|DDX31|GTF3C4|AK8|C9orf9|TSC1|GFI1B|GTF3C5|CEL|RALGDS|GBGT1|OBP…					MED22|OBP2B|SURF6|RPL7A|SURF1|GBGT1|SURF2|SURF4|RALGDS|C9orf96	0.598	0.598|0.598|0.598|0.594|0.586|0.585|0.58|0.572|0.552|0.551	10	1002
9:136293980:C_T	LGALS8	OID00324_OID21041	rs144553758	9	136293980	O00214	Trans	RNU5D-2P|RP11-295G24.5|RNU6-357P|MIR548AW|RP11-295G24.4|RP11-415H23.4|RNU7-21P|EEF1A1P5|CELP|snoU13|LCN1P1|ABO|RP11-430N14.4|Y_RNA|LCN1P2|Y_RNA|RP11-244N20.7|SNORD24|SNORD36B|SNORD36A|SNORD36C|LL09NC01-254D11.1|DBH-AS1|AL590710.1|LINC00094|RP11-374P20.4|RP11-349K21.1|LL09NC01-251B2.3|RNU6ATAC|LL09NC01-139C3.1|RP11-145E17.2|MIR4669|BARHL1|DDX31|GTF3C4|AK8|C9orf9|TSC1|GFI1B|GTF3C5|CEL|RALGDS|GBGT1|…					ADAMTS13	1.019	1.019	1	3188
10:17848192:C_G	BCAN	OID00325_OID20998	rs369705328	10	17848192	Q96GW7	Trans							0.982	0.982	1	4086
10:18103401:C_T	BCAN	OID00325_OID20998	rs2477648	10	18103401	Q96GW7	Trans							1.017	1.017	1	5219
10:18264625:C_G	BCAN	OID00325_OID20998	rs692097	10	18264625	Q96GW7	Trans						SLC39A12	1.013	1.013	1	8649
10:17754812:A_G	BCAN	OID00325_OID20998	rs2764804	10	17754812	Q96GW7	Trans						STAM	1.014	1.014	1	4095
11:47389638:C_T	BCAN	OID00325_OID20998	rs34937994	11	47389638	Q96GW7	Trans	MIR4688|MDK|CHRM4|AMBRA1|RP11-425L10.1|MIR3160-1|HARBI1|ATG13|ARHGAP1|ZNF408|F2|CKAP5|MIR5582|SNORD67|SNORD67|LRP4-AS1|LRP4|C11orf49|CTD-2384B9.1|RP11-390K5.3|ARFGAP2|RP11-390K5.6|PACSIN3|RP11-390K5.1|RN7SL772P|DDB2|RP11-17G12.2|ACP2|NR1H3|MADD|RP11-17G12.3|MYBPC3|SPI1|RP11-750H9.5|AC090559.2|MIR4487|SLC39A13|PSMC3|RAPSN|RNU6-1302P|CELF1|AC090559.1|RP11-750H9.7|RN7SL652P|NDUFS3|PTPMT1|KBTBD4|RNU5…				NUP160|LRP4	SLC39A13	1.247	1.247	1	419
11:48162042:A_G	BCAN	OID00325_OID20998	rs2047812	11	48162042	Q96GW7	Trans	ARFGAP2|RP11-390K5.6|PACSIN3|RP11-390K5.1|RN7SL772P|DDB2|RP11-17G12.2|ACP2|NR1H3|MADD|RP11-17G12.3|MYBPC3|SPI1|RP11-750H9.5|AC090559.2|MIR4487|SLC39A13|PSMC3|RAPSN|RNU6-1302P|CELF1|AC090559.1|RP11-750H9.7|RN7SL652P|NDUFS3|PTPMT1|KBTBD4|RNU5E-10P|KBTBD4|FAM180B|C1QTNF4|Y_RNA|MTCH2|AGBL2|FNBP4|Y_RNA|snoU13|NUP160|RP11-692M12.5|RNA5SP340|Y_RNA|RP11-692M12.4|RP11-793I11.1|PTPRJ|AC103828.1|MIR3161|OR4…				NUP160	PTPRJ	0.96	0.96	1	4702
15:57494392:A_T	BCAN	OID00325_OID20998	rs72733906	15	57494392	Q96GW7	Trans	RNU6-1287P|RP11-844G16.1|RP11-48G14.2|RP11-48G14.1|RP11-1129I3.1|RP11-31H5.1|AC010999.1|HNRNPA3P11|snoU13|LINC00926|RP11-358M11.3|RP11-358M11.4|RNU6-844P|CTD-2515H24.3|CTD-2515H24.4|CTD-2515H24.1|RP11-344A16.2|RP11-86K22.1|CTD-2330J20.2|CTD-2330J20.1|RP11-925D8.2|RP11-925D8.3|RP11-925D8.5|RP11-925D8.6|RP11-925D8.1|TEX9|MNS1|ZNF280D|TCF12|CGNL1|GCOM1|MYZAP|POLR2M|AQP9					TCF12	0.924	0.924	1	2807
1:117869283:A_G	BCAN	OID00325_OID20998	rs6667019	1	117869283	Q96GW7	Trans	ATP1A1OS|RNU6-817P|RP4-655J12.4|RP4-655J12.5|Y_RNA|RP5-1086K13.1|NAP1L4P1|MIR548AC|AL355794.1|MIR320B1|GAPDHP64|NEFHP1|FTH1P22|AL157904.1|RP4-753F5.1|RNA5SP55|RP11-27K13.3|MIR942|RPS15AP9|RP11-39H13.1|RP11-188D8.1|VPS25P1|AL157902.3|AL365331.2|SNORA40|RP11-134N8.2|AL390877.1|RNA5SP56|ATP1A1|AL136376.1|CD58|IGSF3|C1orf137|CD2|PTGFRN|CD101|TTF2|TRIM45|VTCN1|MAN1A2|FAM46C|GDAP2|WDR3|SPAG17					MAN1A2	1.142	1.142	1	8445
1:117879066:C_T	BCAN	OID00325_OID20998	rs878618	1	117879066	Q96GW7	Trans	ATP1A1OS|RNU6-817P|RP4-655J12.4|RP4-655J12.5|Y_RNA|RP5-1086K13.1|NAP1L4P1|MIR548AC|AL355794.1|MIR320B1|GAPDHP64|NEFHP1|FTH1P22|AL157904.1|RP4-753F5.1|RNA5SP55|RP11-27K13.3|MIR942|RPS15AP9|RP11-39H13.1|RP11-188D8.1|VPS25P1|AL157902.3|AL365331.2|SNORA40|RP11-134N8.2|AL390877.1|RNA5SP56|ATP1A1|AL136376.1|CD58|IGSF3|C1orf137|CD2|PTGFRN|CD101|TTF2|TRIM45|VTCN1|MAN1A2|FAM46C|GDAP2|WDR3|SPAG17					MAN1A2	1.139	1.139	1	10303
1:9241839:A_G	BCAN	OID00325_OID20998	rs79412885	1	9241839	Q96GW7	Trans	RP11-431K24.2|RNU1-7P|RP11-431K24.3|RP11-431K24.4|RN7SL729P|RNU6-991P|SLC45A1|Y_RNA|RERE|RP5-1115A15.1|SNORA77|RP5-1115A15.2|RPL7P11|RPL7P7|Y_RNA|RP4-633I8.3|RP4-633I8.4|RP11-185B14.1|ENO1|ENO1-IT1|ENO1-AS1|RNU6-304P|HMGN2P17|RP3-477M7.5|RP3-477M7.6|CA6|RN7SL451P|SLC2A7|SLC2A5|SCARNA16|GPR157|MIR34A|RP3-510D11.1|RP3-510D11.2|H6PD|Z98044.1|SPSB1|RNA5SP40|RP13-392I16.1|SLC25A33|RP13-15M17.1|TMEM201…				ENO1	GPR157|H6PD	0.599	0.599|0.596	2	10036
20:48887268:C_T	BCAN	OID00325_OID20998	rs17196752	20	48887268	Q96GW7	Trans	ZFAS1|SNORD12C|SNORD12B|SNORD12|KCNB1|PTGIS|AL118525.1|B4GALT5|RN7SL197P|SNRPFP1|RNU6-919P|SLC9A8|RNU7-72P|RP5-1041C10.3|SPATA2|Y_RNA|RNF114|snoU13|KRT18P4|RNU6-147P|SNAI1|TRERNA1|UBE2V1|TMEM189-UBE2V1|TMEM189|RP11-112L6.3|RP11-112L6.2|RP11-112L6.4|CEBPB|RP11-290F20.3|RP11-290F20.1|RP11-290F20.2|RN7SL636P|COX6CP2|PTPN1|RN7SL672P|Y_RNA|RP4-530I15.9|MIR645|FAM65C|MIR1302-5|RPL36P2|RP4-530I15.6|PARD…				B4GALT5	CEBPB	0.599	0.599	1	3842
3:24422109:A_T	BCAN	OID00325_OID20998	rs13086758	3	24422109	Q96GW7	Trans	AC121251.1|AC092038.1|AC092038.2|RNU6-922P|RNU6-788P|AC020626.1|UBE2E1-AS1|UBE2E1|AC124914.3|NKIRAS1|RPL15|NR1D2|LINC00691|NPM1P23|THRB|RPL31P20|THRB-IT1|THRB-AS1|RP11-317L10.1|MIR4792|EIF3KP2|AC133680.1|RN7SL216P|RNA5SP125|CFL1P7|RNA5SP126					THRB	1.012	1.012	1	2306
3:58395863:A_G	BCAN	OID00325_OID20998	rs56384862	3	58395863	Q96GW7	Trans	snoU13|Y_RNA|RNU6-1181P|RNF7P1|RP11-229A12.2|RNU6-108P|RNU6-483P|PDE12|ARF4|RP11-755B10.4|RNU6ATAC26P|DENND6A|RP11-755B10.2|RP11-755B10.3|Y_RNA|SLMAP|RP11-332H21.2|PPIAP16|FLNB|FLNB-AS1|DNASE1L3|ABHD6|RPP14|RPP14|RP11-80H18.4|PXK|PDHB|RP11-802O23.3|RP11-359I18.5|KCTD6|ACOX2|RP11-359I18.1|FAM107A|RP11-475O23.2|RP11-475O23.3|FAM3D|C3orf67|RP11-147N17.1|CTD-2185K10.1|RP11-285B24.1					PDHB|PXK	1.853	1.853|1.685	2	1039
3:58240580:C_T	BCAN	OID00325_OID20998	rs9817472	3	58240580	Q96GW7	Trans	APPL1|ASB14|DNAH12|snoU13|Y_RNA|RNU6-1181P|RNF7P1|RP11-229A12.2|RNU6-108P|RNU6-483P|PDE12|ARF4|RP11-755B10.4|RNU6ATAC26P|DENND6A|RP11-755B10.2|RP11-755B10.3|Y_RNA|SLMAP|RP11-332H21.2|PPIAP16|FLNB|FLNB-AS1|DNASE1L3|ABHD6|RPP14|RPP14|RP11-80H18.4|PXK|PDHB|RP11-802O23.3|RP11-359I18.5|KCTD6|ACOX2|RP11-359I18.1|FAM107A|RP11-475O23.2|RP11-475O23.3|FAM3D|C3orf67|RP11-147N17.1|CTD-2185K10.1					PDHB	1.627	1.627	1	291
5:126264185:A_T	BCAN	OID00325_OID20998	rs113551172	5	126264185	Q96GW7	Trans	RPSAP37|RP11-114J13.1|CTC-339D2.1|AC010235.1|GRAMD3|RP11-517I3.1|ALDH7A1|RNU6-963P|PHAX|RP11-395C3.1|C5orf48|RP11-772E11.1|HSPE1P10|RP11-434D11.4|RNU6-752P|LMNB1|MARCH3|C5orf63|MRPS5P3|CTB-88F18.2|CTB-88F18.4|CTB-88F18.3|AC011416.1|MEGF10|CTD-2195M15.1|CTD-2195M15.3|HNRNPKP1|PRRC1|CTXN3|CTC-548H10.2|RP11-483H11.1|CTC-228N24.2					MARCH3	1.026	1.026	1	1139
5:126629170:C_T	BCAN	OID00325_OID20998	rs12519784	5	126629170	Q96GW7	Trans	GRAMD3|RP11-517I3.1|ALDH7A1|RNU6-963P|PHAX|RP11-395C3.1|C5orf48|RP11-772E11.1|HSPE1P10|RP11-434D11.4|RNU6-752P|LMNB1|MARCH3|C5orf63|MRPS5P3|CTB-88F18.2|CTB-88F18.4|CTB-88F18.3|AC011416.1|MEGF10|CTD-2195M15.1|CTD-2195M15.3|HNRNPKP1|PRRC1|CTXN3|CTC-548H10.2|CTC-228N24.1|RP11-483H11.1|CTC-228N24.2|CTC-228N24.3|SLC12A2|KDELC1P1					MEGF10|PRRC1	0.984	0.984|0.725	2	997
6:32623550:A_C	BCAN	OID00325_OID20998	rs28430392	6	32623550	Q96GW7	Trans	C6orf47|C6orf47-AS1|GPANK1|Y_RNA|CSNK2B|CSNK2B-LY6G5B-1181|LY6G5B|LY6G5C|ABHD16A|XXbac-BPG32J3.20|MIR4646|LY6G6F|MEGT1|LY6G6E|LY6G6D|C6orf25|LY6G6C|DDAH2|CLIC1|MSH5|MSH5-SAPCD1|RNU6-850P|SAPCD1|SAPCD1-AS1|VWA7|VARS|Y_RNA|LSM2|HSPA1L|HSPA1A|HSPA1B|C6orf48|SNORD48|SNORD52|NEU1|SLC44A4|EHMT2|EHMT2-AS1|C2|ZBTB12|CFB|CFB|NELFE|MIR1236|SKIV2L|DXO|STK19|C4A|C4A-AS1|CYP21A1P|AL645922.1|TNXA|STK19P|C4B|C4…				B3GALT4|COL11A2|TNXB	HLA-DQB1	NA	NA	NA	0
7:20395067:C_T	BCAN	OID00325_OID20998	rs3757724	7	20395067	Q96GW7	Trans	TWISTNB|MIR3146|TMEM196|AC004543.1|AC004543.2|AC005062.2|RPL21P75|RP11-486P11.1|MACC1|MACC1-AS1|AC005083.1|AC099342.1|CTA-293F17.1|ITGB8|SNORD56|EEF1A1P27|AC002486.2|ABCB5|AC002486.3|SP8|RPL23P8|LINC01162|RPS26P30|RN7SL542P|ASS1P11					ITGB8	1.026	1.026	1	6258
7:73025609:A_G	BCAN	OID00325_OID20998	rs66530708	7	73025609	Q96GW7	Trans	AC091738.2|MIR4650-2|RP11-535E8.2|RP11-1394O16.1|RN7SL377P|SBDSP1|RN7SL625P|SPDYE7P|POM121|RP11-313P13.5|NSUN5P2|TRIM74|STAG3L3|AC005488.11|Y_RNA|AC005488.1|RP11-313P13.3|Y_RNA|SPDYE8P|RP11-313P13.4|Y_RNA|AC006995.8|RP11-396K3.1|PHBP5|NCF1B|GTF2IRD2P1|POM121B|NSUN5|TRIM50|RP11-483G21.3|FKBP6|RNU6-1080P|Y_RNA|FZD9|BAZ1B|RNU6-1198P|BCL7B|TBL2|MLXIPL|VPS37D|DNAJC30|WBSCR22|STX1A|MIR4284|RN7SL265P|LI…				POM121|ELN	BCL7B	1.751	1.751	1	3893
7:72951095:C_G	BCAN	OID00325_OID20998	rs35107030	7	72951095	Q96GW7	Trans	TYW1B|AC091738.2|MIR4650-2|RP11-535E8.2|RP11-1394O16.1|RN7SL377P|SBDSP1|RN7SL625P|SPDYE7P|POM121|RP11-313P13.5|NSUN5P2|TRIM74|STAG3L3|AC005488.11|Y_RNA|AC005488.1|RP11-313P13.3|Y_RNA|SPDYE8P|RP11-313P13.4|Y_RNA|AC006995.8|RP11-396K3.1|PHBP5|NCF1B|GTF2IRD2P1|POM121B|NSUN5|TRIM50|RP11-483G21.3|FKBP6|RNU6-1080P|Y_RNA|FZD9|BAZ1B|RNU6-1198P|BCL7B|TBL2|MLXIPL|VPS37D|DNAJC30|WBSCR22|STX1A|MIR4284|RN7SL2…				POM121|ELN	BCL7B	1.777	1.777	1	6015
16:20359267:G_T	LAYN	OID00326_OID20970	rs28640218	16	20359267	Q6UX15	Trans	CTA-363E6.5|CTA-363E6.6|RNU4-46P|CTA-363E6.7|AC002550.5|CTD-2380F24.1|CTC-496I23.1|AC134300.1|RP11-204E4.3|SNRPEP3|RP11-429K17.1|CTD-2194A8.2|RP11-143N13.2|RP11-143N13.1|AC004381.7|RNU6-944P|CTC-508F8.1|AF001550.7|CRYM-AS1|TMC5|GDE1|CCP110|C16orf62|KNOP1|IQCK|GPRC5B|GPR139|GP2|UMOD|PDILT|ACSM5|ACSM2A|AC137056.1|ACSM2B|ACSM3|ACSM1|THUMPD1|ERI2|AC004381.6|DCUN1D3|LYRM1|DNAH3|TMEM159|ZP2|ANKS4B|CRYM					UMOD	1.041	1.041	1	2453
1:179526214:C_T	LAYN	OID00326_OID20970	rs61747728	1	179526214	Q6UX15	Trans	RALGPS2|ANGPTL1|FAM20B|TOR3A|ABL2|SOAT1|AXDND1|AL160286.1|NPHS2|TDRD5|FAM163A|TOR1AIP2|TOR1AIP1|CEP350|QSOX1|LHX4|ACBD6					NPHS2|TDRD5|AXDND1	0.872	0.872|0.817|0.79	3	3575
2:162964301:A_G	LAYN	OID00326_OID20970	rs75166367	2	162964301	Q6UX15	Trans	TANK|AC009299.2|AC009299.3|AC009299.4|PSMD14|AC009299.5|AC009299.1|5S_rRNA|TBR1|AC009487.4|AC009487.5|SLC4A10|AHCTF1P1|snoU13|AC062022.1|KRT18P46|AC092841.1|RPEP5|DPP4|AC008063.2|TIMM8AP1|EIF3EP2|AC008063.3|GCG|AC007750.5|FAP|IFIH1|GCA|KCNH7|RNA5SP109|AC007740.1					DPP4	0.669	0.669	1	1580
2:27730940:C_T	LAYN	OID00326_OID20970	rs1260326	2	27730940	Q6UX15	Trans	C2orf70|CIB4|AC015977.6|AC015977.5|KCNK3|SLC35F6|CENPA|CDKN2AIPNLP2|DPYSL5|AC013472.4|MAPRE3|AC013472.3|TMEM214|AGBL5|AGBL5-AS1|RP11-503P10.1|AGBL5-IT1|RP11-195B17.1|OST4|EMILIN1|KHK|CGREF1|ABHD1|PREB|C2orf53|TCF23|AC013403.13|SLC5A6|ATRAID|CAD|SLC30A3|DNAJC5G|TRIM54|UCN|MPV17|GTF3C2|AC109828.1|AC074117.10|EIF2B4|SNX17|ZNF513|PPM1G|FTH1P3|NRBP1|KRTCAP3|IFT172|AC074117.13|RNU6-986P|FNDC4|GCKR|AC10…					GCKR	1.082	1.082	1	2274
5:176782218:C_T	LAYN	OID00326_OID20970	rs13153019	5	176782218	Q6UX15	Trans	ARL10|MIR1271|NOP16|HIGD2A|CLTB|FAF2|AC010297.1|RNF44|CDHR2|RN7SL684P|Y_RNA|GPRIN1|SNCB|MIR4281|EIF4E1B|TSPAN17|RP11-375B1.1|RP11-375B1.2|RP11-375B1.3|UNC5A|HK3|UIMC1|ZNF346|ZNF346-IT1|FGFR4|NSD1|CTD-2301A4.3|CTD-2301A4.5|RAB24|MXD3|PRELID1|LMAN2|RN7SL562P|CTD-2301A4.1|RGS14|SLC34A1|PFN3|F12|GRK6|PRR7-AS1|PRR7|DBN1|PDLIM7|RP11-1334A24.6|DOK3|DDX41|FAM193B|RP11-1277A3.3|TMED9|B4GALT7|RP11-1277A3.1…					RGS14	2.385	2.385	1	1687
6:31918860:A_G	LAYN	OID00326_OID20970	rs1270942	6	31918860	Q6UX15	Trans	MUC21|MUC22|HCG22|RNU6-1133P|C6orf15|PSORS1C1|CDSN|PSORS1C2|POLR2LP|CCHCR1|TCF19|POU5F1|PSORS1C3|XXbac-BPG299F13.17|HCG27|XXbac-BPG299F13.14|XXbac-BPG299F13.15|XXbac-BPG299F13.16|HLA-C|USP8P1|RPL3P2|WASF5P|XXbac-BPG248L24.13|XXbac-BPG248L24.10|HLA-B|XXbac-BPG248L24.12|DHFRP2|RNU6-283P|AL671883.1|FGFR3P1|ZDHHC20P2|HLA-S|XXbac-BPG181B23.7|HCP5|Y_RNA|MICA|LINC01149|XXbac-BPG181B23.6|MICB|Y_RNA|XXbac…					C6orf10|CFB	NA	NA	NA	0
7:151415256:C_T	LAYN	OID00326_OID20970	rs10253736	7	151415256	Q6UX15	Trans	GIMAP5|RP5-1051J4.6|RP5-1051J4.4|TMEM176B|TMEM176A|AOC1|KCNH2|NOS3|ATG9B|ABCB8|RP11-148K1.10|ASIC3|CDK5|SLC4A2|RP11-148K1.12|FASTK|TMUB1|AGAP3|GBX1|ASB10|IQCA1P1|ABCF2|CHPF2|MIR671|SMARCD3|RP4-548D19.3|RP5-1070G24.2|NUB1|WDR86|WDR86-AS1|RP4-555L14.4|CRYGN|MIR3907|RN7SL76P|RHEB|ETF1P2|PRKAG2|RP13-452N2.1|PRKAG2-AS1|RNU6-604P|Y_RNA|RP11-796I2.1|GALNTL5|GALNT11|snoU13|RP5-981O7.2|YBX1P4|KMT2C|RP11-2…					PRKAG2	0.88	0.88	1	162
9:136146046:A_G	LAYN	OID00326_OID20970	rs677355	9	136146046	Q6UX15	Trans	RNU5D-2P|RP11-295G24.5|RNU6-357P|MIR548AW|RP11-295G24.4|RP11-415H23.4|RNU7-21P|EEF1A1P5|CELP|snoU13|LCN1P1|ABO|RP11-430N14.4|Y_RNA|LCN1P2|Y_RNA|RP11-244N20.7|SNORD24|SNORD36B|SNORD36A|SNORD36C|LL09NC01-254D11.1|DBH-AS1|AL590710.1|LINC00094|RP11-374P20.4|RP11-349K21.1|LL09NC01-251B2.3|RNU6ATAC|LL09NC01-139C3.1|TTF1|C9orf171|BARHL1|DDX31|GTF3C4|AK8|C9orf9|TSC1|GFI1B|GTF3C5|CEL|RALGDS|GBGT1|OBP2B|SU…					MED22|OBP2B|RPL7A|SURF1|SURF6|SURF2|SURF4|C9orf96|GBGT1|RALGDS|REXO4	0.6	0.6|0.598|0.598|0.598|0.598|0.597|0.588|0.569|0.559|0.532|0.516	11	2662
9:136112570:C_T	LAYN	OID00326_OID20970	rs4962039	9	136112570	Q6UX15	Trans	RNU5D-2P|RP11-295G24.5|RNU6-357P|MIR548AW|RP11-295G24.4|RP11-415H23.4|RNU7-21P|EEF1A1P5|CELP|snoU13|LCN1P1|ABO|RP11-430N14.4|Y_RNA|LCN1P2|Y_RNA|RP11-244N20.7|SNORD24|SNORD36B|SNORD36A|SNORD36C|LL09NC01-254D11.1|DBH-AS1|AL590710.1|LINC00094|RP11-374P20.4|RP11-349K21.1|LL09NC01-251B2.3|RNU6ATAC|LL09NC01-139C3.1|SETX|TTF1|C9orf171|BARHL1|DDX31|GTF3C4|AK8|C9orf9|TSC1|GFI1B|GTF3C5|CEL|RALGDS|GBGT1|OBP…					OBP2B|GBGT1|SURF6|MED22|RPL7A|SURF1|SURF2|RALGDS|SURF4	0.598	0.598|0.597|0.596|0.582|0.574|0.573|0.562|0.554|0.554	9	7033
10:79659934:A_G	MME	OID00327_OID21307	rs61855849	10	79659934	P08473	Trans	AL391421.1|POLR3A|RPS24|RP11-180I22.2|RP11-328K22.1|RP11-619F23.2|COX6CP15|RNA5SP321|RP11-428P16.2|RNU6-1266P|RP13-39P12.2|RP13-39P12.3|RN7SL284P|DLG5-AS1|H2AFZP5|GNAI2P2|LINC00856|LINC00595|RP11-90J7.2|RP11-90J7.4|SNORA71|RP11-31E13.2|AC074323.1|DLG5				POLR3A	POLR3A|DLG5|ENSG00000204049	0.64	0.64|0.615|0.599	3	8083
10:79688208:A_G	MME	OID00327_OID21307	rs1650146	10	79688208	P08473	Trans	AL391421.1|POLR3A|RPS24|RP11-180I22.2|RP11-328K22.1|RP11-619F23.2|COX6CP15|RNA5SP321|RP11-428P16.2|RNU6-1266P|RP13-39P12.2|RP13-39P12.3|RN7SL284P|DLG5-AS1|H2AFZP5|GNAI2P2|LINC00856|LINC00595|RP11-90J7.2|RP11-90J7.4|SNORA71|RP11-31E13.2|AC074323.1|DLG5				POLR3A	ENSG00000204049|POLR3A|DLG5|RPS24	0.738	0.738|0.648|0.591|0.568	4	2358
10:101629499:A_G	MME	OID00327_OID21307	rs2490939	10	101629499	P08473	Trans	ARL5AP2|RPL7P36|CNNM1|GOT1|RP11-441O15.3|RP11-129J12.2|RP11-129J12.1|NKX2-3|snoU13|SLC25A28|RP11-85A1.3|RP11-483F11.7|ENTPD7|EBAG9P1|CUTC|COX15|ABCC2|NANOGP6|DNMBP|DNMBP-AS1|snoU13|CPN1|TPM4P1|RP11-316M21.9|ERLIN1|CHUK|RP11-316M21.7|RP11-316M21.6|CWF19L1|SNORA12|PHBP9|RNU6-422P|BLOC1S2|PKD2L1|RP11-34D15.2|SCD|AL139819.1|LINC00263|Y_RNA|RP11-285F16.1|WNT8B|SEC31B|NDUFB8|NDUFB8|HIF1AN|PAX2			CHUK|NDUFB8|WNT8B	CHUK|CPN1	DNMBP|ABCC2	1.075	1.075|0.943	2	5233
10:101603522:C_T	MME	OID00327_OID21307	rs17216177	10	101603522	P08473	Trans	ARL5AP2|RPL7P36|CNNM1|GOT1|RP11-441O15.3|RP11-129J12.2|RP11-129J12.1|NKX2-3|snoU13|SLC25A28|RP11-85A1.3|RP11-483F11.7|ENTPD7|EBAG9P1|CUTC|COX15|ABCC2|NANOGP6|DNMBP|DNMBP-AS1|snoU13|CPN1|TPM4P1|RP11-316M21.9|ERLIN1|CHUK|RP11-316M21.7|RP11-316M21.6|CWF19L1|SNORA12|PHBP9|RNU6-422P|BLOC1S2|PKD2L1|RP11-34D15.2|SCD|AL139819.1|LINC00263|Y_RNA|RP11-285F16.1|WNT8B|SEC31B|NDUFB8|NDUFB8|HIF1AN|PAX2			CHUK|NDUFB8|WNT8B	CHUK|CPN1	ABCC2|DNMBP	1.147	1.147|1.043	2	3846
11:12071436:C_T	MME	OID00327_OID21307	rs11022129	11	12071436	P08473	Trans	RP11-179A10.1|RP11-179A10.2|RP11-179A10.3|MTND5P21|CTD-3224I3.3|GALNT18|CSNK2A3|RP11-567I13.1|RP11-483L5.1|MIR4299|AC131935.1|RP11-756D7.1|USP47|CTD-2381F24.1|DKK3|RP13-631K18.2|RP13-631K18.3|RP13-631K18.5|MICAL2|RP11-265D17.2|MICALCL|RP11-573E11.2|AC025300.1|PARVA|RP11-51B23.3|TEAD1|RP11-47J17.3|RP11-47J17.1|SCARNA16|RP11-47J17.2|LINC00958|AC084859.1|CTC-497E21.3|RASSF10			CSNK2A3		MICAL2	1.046	1.046	1	678
11:61567753:A_C	MME	OID00327_OID21307	rs174544	11	61567753	P08473	Trans	RP11-804A23.1|RP11-804A23.2|RP11-804A23.4|CCDC86|PTGDR2|ZP1|PRPF19|RP11-881M11.2|RP11-881M11.1|TMEM109|RP11-881M11.4|TMEM132A|SLC15A3|CD6|RNU6-933P|RP11-881M11.8|CD5|VPS37C|PGA3|PGA4|CTD-2331C18.5|PGA5|VWCE|DDB1|DAK|CYB561A3|TMEM138|TMEM216|CPSF7|RP11-286N22.8|SDHAF2|RN7SL23P|PPP1R32|RP11-286N22.10|MIR4488|LRRC10B|SYT7|RP11-794G24.1|RP11-855O10.2|RPLP0P2|RP11-855O10.3|DAGLA|RP11-467L20.10|MYRF|TM…			CD5|PGA5|PGA3|PGA4	TMEM179B|FTH1|DAK	FADS1	2.297	2.297	1	165
11:62201458:A_G	MME	OID00327_OID21307	rs4084164	11	62201458	P08473	Trans	RN7SL23P|PPP1R32|RP11-286N22.10|MIR4488|LRRC10B|SYT7|RP11-794G24.1|RP11-855O10.2|RPLP0P2|RP11-855O10.3|DAGLA|RP11-467L20.10|MYRF|TMEM258|MIR611|FEN1|FADS2|FADS1|MIR1908|FADS3|RAB3IL1|RNU6-1243P|BEST1|FTH1|AP003733.1|RP11-810P12.1|RP11-810P12.6|RP11-810P12.5|INCENP|RP11-691L4.2|SCGB1D1|SCGB2A1|RP11-703H8.9|SCGB1D2|SCGB2A2|SCGB1D4|NPM1P35|RP11-703H8.7|ASRGL1|RCC2P6|AP003064.2|CTD-2531D15.5|SCGB1A1|…			SLC3A2|CHRM1	TMEM179B|FTH1	AHNAK	0.769	0.769	1	6480
12:121426478:C_T	MME	OID00327_OID21307	rs1169292	12	121426478	P08473	Trans	GATC|SRSF9|DYNLL1|COQ5|RNF10|POP5|CABP1|MLEC|UNC119B|ACADS|SPPL3				MLEC|DYNLL1	C12orf43|HNF1A	1.053	1.053|1.031	2	725
12:124857274:A_G	MME	OID00327_OID21307	rs4765147	12	124857274	P08473	Trans	SETD8|RILPL2|SNRNP35|RILPL1|TMED2|DDX55|EIF2B1|GTF2H3|TCTN2|ATP6V0A2|DNAH10|CCDC92|DNAH10OS|ZNF664|FAM101A|NCOR2|SCARB1|UBC|DHX37				UBC|ATP6V0A2	NCOR2	0.943	0.943	1	714
12:20998109:G_T	MME	OID00327_OID21307	rs17674290	12	20998109	P08473	Trans	RP11-405A12.1|AC087237.1|RP11-664H17.1|CTC-465D4.1|RP11-284H19.1|PDE3A|UBE2L2|RP11-424C20.2|SLCO1C1|SLCO1B3|LST3|SLCO1B7|RP11-80N2.2|RP11-125O5.2|SLCO1B1|SLCO1A2|IAPP|PYROXD1|TCEB1P31|RECQL|GOLT1B|C12orf39|GYS2|LDHB|RP11-59N23.3|RP11-59N23.1|KCNJ8					ENSG00000257046|SLCO1B3|SLCO1B7	0.938	0.938|0.937|0.923	3	2406
14:103565370:A_G	MME	OID00327_OID21307	rs62006947	14	103565370	P08473	Trans	AL137229.1|snoU13|RNU6-244P|MIR4309|CTD-2555C10.3|RN7SL546P|RP11-661D19.1|Y_RNA|RP11-661D19.3|snoU13|RNU6-1316P|AL117209.1|RP11-365N19.2|RPL13P6|RP11-736N17.8|LINC00677|RP11-736N17.4|RPL21P12|GCSHP2|LINC00605|AL161669.1|RP11-736N17.9|RPL21P13|RAP2CP1|RP11-45P15.2|RP11-45P15.4|SNORA28|HMGB3P26|RP11-600F24.1|RP11-600F24.2|RP11-600F24.7|RNU7-160P|RP11-894P9.2|RNU4-68P|AL139300.1|RP11-894P9.1|RP11-73…			KLC1	TRAF3	EXOC3L4	0.993	0.993	1	102
14:103576443:C_T	MME	OID00327_OID21307	rs729183	14	103576443	P08473	Trans	AL137229.1|snoU13|RNU6-244P|MIR4309|CTD-2555C10.3|RN7SL546P|RP11-661D19.1|Y_RNA|RP11-661D19.3|snoU13|RNU6-1316P|AL117209.1|RP11-365N19.2|RPL13P6|RP11-736N17.8|LINC00677|RP11-736N17.4|RPL21P12|GCSHP2|LINC00605|AL161669.1|RP11-736N17.9|RPL21P13|RAP2CP1|RP11-45P15.2|RP11-45P15.4|SNORA28|HMGB3P26|RP11-600F24.1|RP11-600F24.2|RP11-600F24.7|RNU7-160P|RP11-894P9.2|RNU4-68P|AL139300.1|RP11-894P9.1|RP11-73…			KLC1	TRAF3	EXOC3L4	1.093	1.093	1	9073
15:60878030:A_G	MME	OID00327_OID21307	rs340005	15	60878030	P08473	Trans	AC092755.4|PIGHP1|RP11-361D15.2|RPS3AP6|RP11-568G20.2|NMNAT1P5|MESTP2|RP11-82L7.4|RP11-745A24.1|RP11-745A24.2|RP11-219B17.1|CTD-2501E16.2|CYCSP38|RP11-219B17.2|RNA5SP397|RP11-554D20.1|RP11-39M21.1|RP11-39M21.2|GCNT3|GTF2A2|BNIP2|FOXB1|ANXA2|NARG2|RORA				ANXA2	RORA	0.9	0.9	1	5852
16:80497601:A_C	MME	OID00327_OID21307	rs4581712	16	80497601	P08473	Trans	RP11-467I17.1|AC009159.1|RP11-345M22.1|RP11-345M22.2|RP11-345M22.3|RP11-148M9.1|RP11-525K10.1|RP11-525K10.3|RP11-525K10.2|RP11-109P11.1|RP11-18F14.1|RP11-18F14.4|AC092332.1|CTD-2055G21.1|RP11-314O13.1|RP11-303E16.3|RP11-303E16.2|RP11-303E16.8|RP11-303E16.5|RP11-303E16.6|RP11-303E16.7|RNU6-1191P|RP11-55K13.1|MIR4720|RP11-391L3.1|MAF|DYNLRB2|CDYL2|CMC2|CENPN|ATMIN|C16orf46|GCSH|PKD1L2|BCMO1|GAN					DYNLRB2	0.598	0.598	1	6730
18:56095378:G_T	MME	OID00327_OID21307	rs4940691	18	56095378	P08473	Trans	AC090340.1|RP11-35G9.3|RP11-35G9.5|RNU6-742P|RSL24D1P11|RP11-693L9.2|AC090324.1|HMGN1P30|RP11-718I15.1|RP11-845C23.2|RP11-845C23.3|RP11-1151B14.2|RP11-1151B14.3|MIR122|AC105105.1|RP11-1151B14.4|RP11-126O1.2|SNORD28|RPL9P31|RP11-126O1.5|RP11-126O1.4|MRPL37P1|RP11-108P20.1|RP11-108P20.3|RP11-108P20.2|RN7SL112P|RNU6-219P|RP11-108P20.4|U8|RNU2-69P|OACYLP|RP11-685A21.1|RP11-27G24.1|ONECUT2|FECH|NARS|A…				MALT1|SEC11C|GRP	ALPK2|NEDD4L	0.55	0.55|0.541	2	2124
18:55313997:C_T	MME	OID00327_OID21307	rs11543269	18	55313997	P08473	Trans	Y_RNA|RP11-383D22.1|U3|WDR7-OT1|LINC-ROR|CTD-2526M8.3|CTD-2526M8.2|RNU6-737P|AC090340.1|RP11-35G9.3|RP11-35G9.5|RNU6-742P|RSL24D1P11|RP11-693L9.2|AC090324.1|HMGN1P30|RP11-718I15.1|RP11-845C23.2|RP11-845C23.3|RP11-1151B14.2|RP11-1151B14.3|MIR122|AC105105.1|RP11-1151B14.4|RP11-126O1.2|SNORD28|RPL9P31|WDR7|BOD1L2|ST8SIA3|ONECUT2|FECH|NARS|ATP8B1|NEDD4L|ALPK2					ATP8B1	1.046	1.046	1	1296
18:55466490:A_T	MME	OID00327_OID21307	rs67949743	18	55466490	P08473	Trans	RP11-383D22.1|U3|WDR7-OT1|LINC-ROR|CTD-2526M8.3|CTD-2526M8.2|RNU6-737P|AC090340.1|RP11-35G9.3|RP11-35G9.5|RNU6-742P|RSL24D1P11|RP11-693L9.2|AC090324.1|HMGN1P30|RP11-718I15.1|RP11-845C23.2|RP11-845C23.3|RP11-1151B14.2|RP11-1151B14.3|MIR122|AC105105.1|RP11-1151B14.4|RP11-126O1.2|SNORD28|RPL9P31|RP11-126O1.5|RP11-126O1.4|MRPL37P1|RP11-108P20.1|RP11-108P20.3|RP11-108P20.2|BOD1L2|ST8SIA3|ONECUT2|FECH|…				MALT1	ATP8B1	0.967	0.967	1	8564
19:3482459:A_C	MME	OID00327_OID21307	rs58659609	19	3482459	P08473	Trans	RNU6-993P|GNG7|TCEB1P28|CTC-265F19.2|CTC-265F19.3|CTC-265F19.1|DIRAS1|AC006538.4|AC006538.1|SLC39A3|SGTA|THOP1|ZNF554|ZNF555|AC006130.3|ZNF556|AC006130.1|AC006130.4|AC119403.1|ZNF57|AC006277.2|ZNF77|TLE6|TLE2|AC005944.2|AES|GNA11|AC005262.3|AC005262.2|AC005262.4|GNA15|AC005264.2|S1PR4|NCLN|CELF5|AC010649.1|NFIC|C19orf77|DOHH|RN7SL866P|FZR1|SNORD38|MFSD12|C19orf71|AC005786.7|AC005786.5|AC005786.3|…			THOP1|SLC39A3|MAP2K2	EEF2	C19orf77	1.562	1.562	1	7821
1:155088350:A_G	MME	OID00327_OID21307	rs7366138	1	155088350	P08473	Trans	TPM3|C1orf189|C1orf43|UBAP2L|HAX1|AQP10|ATP8B2|IL6R|SHE|TDRD10|UBE2Q1|CHRNB2|ADAR|AL606500.1|KCNN3|PMVK|PBXIP1|PYGO2|SHC1|CKS1B|FLAD1|LENEP|ZBTB7B|DCST2|DCST1|ADAM15|EFNA4|EFNA3|EFNA3|EFNA1|SLC50A1|DPM3|KRTCAP2|RP11-201K10.3|TRIM46|MUC1|THBS3|MTX1|GBA|FAM189B|SCAMP3|CLK2|HCN3|PKLR|FDPS|RUSC1|ASH1L|MSTO1|YY1AP1|DAP3|GON4L|SYT11|RIT1|KIAA0907|RXFP4|ARHGEF2|SSR2|UBQLN4|LAMTOR2|RAB25|MEX3A			IL6R	LAMTOR2|MUC1|SHC1	EFNA1	1.776	1.776	1	1814
1:16505320:A_G	MME	OID00327_OID21307	rs1497406	1	16505320	P08473	Trans	RP1-21O18.3|RP3-467K16.2|RP3-467K16.7|RP3-467K16.4|SCARNA21|RP4-680D5.8|RP4-680D5.2|CHCHD2P6|RNU7-179P|RP4-680D5.4|RP4-680D5.9|AL121992.1|RP11-288I21.1|FHAD1|EFHD2|CTRC|CELA2A|CELA2B|CASP9|DNAJC16|AGMAT|DDI2|RSC1A1|PLEKHM2|SLC25A34|RP11-169K16.4|TMEM82|FBLIM1|RP11-169K16.6|RP11-169K16.7|RP11-169K16.8|RP11-169K16.9|SPEN|snoU13|RP1-134O19.3|ZBTB17|RP11-5P18.1|RP11-5P18.3|TBC1D3P6|C1orf64|RP11-5P18.…			CELA2B|CELA2A|SDHB|CASP9	PADI2|CASP9	RSG1	1.592	1.592	1	3513
20:3692345:C_T	MME	OID00327_OID21307	rs150622725	20	3692345	P08473	Trans	RPL19P1|CPXM1|TMEM239|TMEM239|C20orf141|PCED1A|VPS16|PTPRA|GNRH2|MRPS26|OXT|AVP|RN7SL555P|UBOX5-AS1|UBOX5|FASTKD5|LZTS3|DDRGK1|ITPA|SLC4A11|C20orf194|RN7SL839P|RNU6-1019P|UBE2V1P1|U3|AL117334.1|RP11-137F15.1|ATRN|SF3A3P1|AL109805.1|GFRA4|ADAM33|SIGLEC1|HSPA12B|C20orf27|SPEF1|CENPB|CDC25B|AP5S1|MAVS|RP11-119B16.2|PANK2|MIR103A2|RNF24|FTLP3|RPL21P2|RP11-352D3.2|SMOX|RP4-779E11.3|ADRA1D|RP11-307O10.…				MAVS	SIGLEC1	1.592	1.592	1	3564
20:3675899:A_T	MME	OID00327_OID21307	rs754526	20	3675899	P08473	Trans	AL035460.1|RPL19P1|CPXM1|TMEM239|TMEM239|C20orf141|PCED1A|VPS16|PTPRA|GNRH2|MRPS26|OXT|AVP|RN7SL555P|UBOX5-AS1|UBOX5|FASTKD5|LZTS3|DDRGK1|ITPA|SLC4A11|C20orf194|RN7SL839P|RNU6-1019P|UBE2V1P1|U3|AL117334.1|RP11-137F15.1|ATRN|SF3A3P1|AL109805.1|GFRA4|ADAM33|SIGLEC1|HSPA12B|C20orf27|SPEF1|CENPB|CDC25B|AP5S1|MAVS|RP11-119B16.2|PANK2|MIR103A2|RNF24|FTLP3|RPL21P2|RP11-352D3.2|SMOX|RP4-779E11.3|ADRA1D|R…				MAVS	SIGLEC1	1.614	1.614	1	38
22:18451554:A_G	MME	OID00327_OID21307	rs28434757	22	18451554	P08473	Trans	AC006548.26|CECR7|AC006946.16|AC006946.17|IL17RA|AC006946.12|CECR6|AC006946.15|CECR5|CECR5-AS1|CECR1|AC005300.5|AC005399.1|FAM32B|CECR3|CECR9|RN7SL843P|CECR2|AC004019.10|CLCP1|DNAJA1P6|AC004019.18|SLC25A18|AC004019.13|ATP6V1E1|BCL2L13|snoU13|BID|MIR3198-1|LINC00528|MICAL3|XXbac-B461K10.4|MIR648|XXbac-B476C20.14|XXbac-B476C20.13|RHEBP3|XXbac-B476C20.17|XXbac-B476C20.9|PEX26|XXbac-B476C20.11|XXbac-…			TUBA8|BID	USP18|CECR1|ATP6V1E1	MICAL3	1.229	1.229	1	1601
3:52852897:G_T	MME	OID00327_OID21307	rs35004449	3	52852897	P08473	Trans	IQCF2|RN7SL504P|IQCF5-AS1|IQCF5|IQCF1|RRP9|PARP3|GPR62|PCBP4|RP11-155D18.14|RP11-155D18.12|ABHD14B|ABHD14A|ABHD14A-ACY1|ACY1|RPL29|DUSP7|LINC00696|POC1A|ALDOAP1|ALAS1|TLR9|TLR9|TWF2|RP5-1157M23.2|PPM1M|WDR82|MIRLET7G|GLYCTK|GLYCTK-AS1|MIR135A1|DNAH1|RP11-168J18.6|BAP1|PHF7|SEMA3G|TNNC1|NISCH|STAB1|NT5DC2|SMIM4|PBRM1|RNU6-856P|RNU6ATAC16P|GNL3|SNORD19B|SNORD19|SNORD19B|SNORD19|SNORD69|GLT8D1|SPCS1…			CACNA1D	TLR9|DUSP7|PRKCD|SPCS1|TNNC1	ITIH4|TMEM110	1.522	1.522|1.412	2	5998
3:52868670:A_G	MME	OID00327_OID21307	rs62255421	3	52868670	P08473	Trans	IQCF2|RN7SL504P|IQCF5-AS1|IQCF5|IQCF1|RRP9|PARP3|GPR62|PCBP4|RP11-155D18.14|RP11-155D18.12|ABHD14B|ABHD14A|ABHD14A-ACY1|ACY1|RPL29|DUSP7|LINC00696|POC1A|ALDOAP1|ALAS1|TLR9|TLR9|TWF2|RP5-1157M23.2|PPM1M|WDR82|MIRLET7G|GLYCTK|GLYCTK-AS1|MIR135A1|DNAH1|RP11-168J18.6|BAP1|PHF7|SEMA3G|TNNC1|NISCH|STAB1|NT5DC2|SMIM4|PBRM1|RNU6-856P|RNU6ATAC16P|GNL3|SNORD19B|SNORD19|SNORD19B|SNORD19|SNORD69|GLT8D1|SPCS1…			CACNA1D	TLR9|DUSP7|PRKCD|SPCS1|TNNC1	ITIH4	1.471	1.471	1	8208
3:52581435:C_T	MME	OID00327_OID21307	rs3199918	3	52581435	P08473	Trans	RNU6ATAC29P|TEX264|RNA5SP132|GRM2|IQCF6|RP11-314A5.3|IQCF3|IQCF2|RN7SL504P|IQCF5-AS1|IQCF5|IQCF1|RRP9|PARP3|GPR62|PCBP4|RP11-155D18.14|RP11-155D18.12|ABHD14B|ABHD14A|ABHD14A-ACY1|ACY1|RPL29|DUSP7|LINC00696|POC1A|ALDOAP1|ALAS1|TLR9|TLR9|TWF2|RP5-1157M23.2|PPM1M|WDR82|MIRLET7G|GLYCTK|GLYCTK-AS1|MIR135A1|DNAH1|RP11-168J18.6|BAP1|PHF7|SEMA3G|TNNC1|NISCH|STAB1|NT5DC2|SMIM4|PBRM1|RNU6-856P|RNU6ATAC16P|…				TLR9|DUSP7|PRKCD|SPCS1|TNNC1	ITIH4|DNAH1|PBRM1|TMEM110	1.258	1.258|1.149|1.051|0.941	4	5814
3:53050183:A_C	MME	OID00327_OID21307	rs34305208	3	53050183	P08473	Trans	DUSP7|LINC00696|POC1A|ALDOAP1|ALAS1|TLR9|TLR9|TWF2|RP5-1157M23.2|PPM1M|WDR82|MIRLET7G|GLYCTK|GLYCTK-AS1|MIR135A1|DNAH1|RP11-168J18.6|BAP1|PHF7|SEMA3G|TNNC1|NISCH|STAB1|NT5DC2|SMIM4|PBRM1|RNU6-856P|RNU6ATAC16P|GNL3|SNORD19B|SNORD19|SNORD19B|SNORD19|SNORD69|GLT8D1|SPCS1|NEK4|RP5-966M1.5|RP5-966M1.4|ITIH1|ITIH3|ITIH4|RP5-966M1.6|ITIH4-AS1|MUSTN1|TMEM110-MUSTN1|TMEM110|SFMBT1|RP11-894J14.5|AC096887.1…			CACNA1D	TLR9|DUSP7|PRKCD|SPCS1|TNNC1	ITIH4|SFMBT1|TMEM110	1.344	1.344|1.123|1.07	3	5903
3:53132646:A_G	MME	OID00327_OID21307	rs530614133	3	53132646	P08473	Trans	ALDOAP1|ALAS1|TLR9|TLR9|TWF2|RP5-1157M23.2|PPM1M|WDR82|MIRLET7G|GLYCTK|GLYCTK-AS1|MIR135A1|DNAH1|RP11-168J18.6|BAP1|PHF7|SEMA3G|TNNC1|NISCH|STAB1|NT5DC2|SMIM4|PBRM1|RNU6-856P|RNU6ATAC16P|GNL3|SNORD19B|SNORD19|SNORD19B|SNORD19|SNORD69|GLT8D1|SPCS1|NEK4|RP5-966M1.5|RP5-966M1.4|ITIH1|ITIH3|ITIH4|RP5-966M1.6|ITIH4-AS1|MUSTN1|TMEM110-MUSTN1|TMEM110|SFMBT1|RP11-894J14.5|AC096887.1|SERBP1P3|RFT1|PRKCD|A…			CACNA1D	TLR9|PRKCD|SPCS1|TNNC1	ITIH4|SFMBT1	1.258	1.258|1.17	2	7133
3:52692768:C_T	MME	OID00327_OID21307	rs181336486	3	52692768	P08473	Trans	TEX264|RNA5SP132|GRM2|IQCF6|RP11-314A5.3|IQCF3|IQCF2|RN7SL504P|IQCF5-AS1|IQCF5|IQCF1|RRP9|PARP3|GPR62|PCBP4|RP11-155D18.14|RP11-155D18.12|ABHD14B|ABHD14A|ABHD14A-ACY1|ACY1|RPL29|DUSP7|LINC00696|POC1A|ALDOAP1|ALAS1|TLR9|TLR9|TWF2|RP5-1157M23.2|PPM1M|WDR82|MIRLET7G|GLYCTK|GLYCTK-AS1|MIR135A1|DNAH1|RP11-168J18.6|BAP1|PHF7|SEMA3G|TNNC1|NISCH|STAB1|NT5DC2|SMIM4|PBRM1|RNU6-856P|RNU6ATAC16P|GNL3|SNORD19…				TLR9|DUSP7|PRKCD|SPCS1|TNNC1	ITIH4	1.356	1.356	1	4088
3:52891783:G_T	MME	OID00327_OID21307	rs142910943	3	52891783	P08473	Trans	IQCF2|RN7SL504P|IQCF5-AS1|IQCF5|IQCF1|RRP9|PARP3|GPR62|PCBP4|RP11-155D18.14|RP11-155D18.12|ABHD14B|ABHD14A|ABHD14A-ACY1|ACY1|RPL29|DUSP7|LINC00696|POC1A|ALDOAP1|ALAS1|TLR9|TLR9|TWF2|RP5-1157M23.2|PPM1M|WDR82|MIRLET7G|GLYCTK|GLYCTK-AS1|MIR135A1|DNAH1|RP11-168J18.6|BAP1|PHF7|SEMA3G|TNNC1|NISCH|STAB1|NT5DC2|SMIM4|PBRM1|RNU6-856P|RNU6ATAC16P|GNL3|SNORD19B|SNORD19|SNORD19B|SNORD19|SNORD69|GLT8D1|SPCS1…			CACNA1D	TLR9|DUSP7|PRKCD|SPCS1|TNNC1	TMEM110|ITIH4	1.572	1.572|1.457	2	3093
3:47405679:A_G	MME	OID00327_OID21307	rs146331761	3	47405679	P08473	Trans	RP11-24F11.2|CCR5|CCRL2|LTF|RTP3|LRRC2|AC104304.2|LUZPP1|TDGF1|AC104304.1|SNORD77|ALS2CL|TMIE|PRSS50|PRSS46|PRSS45|RP11-427P5.2|PRSS44|PRSS42|MYL3|PTH1R|AC109583.1|CCDC12|NBEAL2|NRADDP|SETD2|snoU13|KIF9-AS1|KIF9|snoU13|KLHL18|RP11-708J19.1|PTPN23|SCAP|snoU13|ELP6|RP11-708J19.2|Y_RNA|AC099778.1|RN7SL870P|CSPG5|SMARCC1|RP11-717D12.1|RP11-395P16.1|AC026318.1|DHX30|MIR1226|MAP4|Y_RNA|VPS26BP1|RP11-10…				LTF|CAMP|NBEAL2	KLHL18|PTPN23|SCAP|KIF9	0.598	0.598|0.598|0.58|0.552	4	3304
3:47586514:A_G	MME	OID00327_OID21307	rs9854395	3	47586514	P08473	Trans	AC104304.2|LUZPP1|TDGF1|AC104304.1|SNORD77|ALS2CL|TMIE|PRSS50|PRSS46|PRSS45|RP11-427P5.2|PRSS44|PRSS42|MYL3|PTH1R|AC109583.1|CCDC12|NBEAL2|NRADDP|SETD2|snoU13|KIF9-AS1|KIF9|snoU13|KLHL18|RP11-708J19.1|PTPN23|SCAP|snoU13|ELP6|RP11-708J19.2|Y_RNA|AC099778.1|RN7SL870P|CSPG5|SMARCC1|RP11-717D12.1|RP11-395P16.1|AC026318.1|DHX30|MIR1226|MAP4|Y_RNA|VPS26BP1|RP11-1029M24.4|RN7SL664P|RP11-1029M24.1|CDC25A…				CAMP|NBEAL2|TREX1	CSPG5|ELP6|SCAP|SMARCC1	0.598	0.598|0.598|0.553|0.548	4	10588
3:47666710:A_G	MME	OID00327_OID21307	rs74801519	3	47666710	P08473	Trans	AC104304.1|SNORD77|ALS2CL|TMIE|PRSS50|PRSS46|PRSS45|RP11-427P5.2|PRSS44|PRSS42|MYL3|PTH1R|AC109583.1|CCDC12|NBEAL2|NRADDP|SETD2|snoU13|KIF9-AS1|KIF9|snoU13|KLHL18|RP11-708J19.1|PTPN23|SCAP|snoU13|ELP6|RP11-708J19.2|Y_RNA|AC099778.1|RN7SL870P|CSPG5|SMARCC1|RP11-717D12.1|RP11-395P16.1|AC026318.1|DHX30|MIR1226|MAP4|Y_RNA|VPS26BP1|RP11-1029M24.4|RN7SL664P|RP11-1029M24.1|CDC25A|SNRPFP4|RNU7-128P|NDUFB…			COL7A1|UQCRC1	CAMP|NBEAL2|TREX1	SMARCC1	0.975	0.975	1	9367
3:53429234:C_T	MME	OID00327_OID21307	rs137907521	3	53429234	P08473	Trans	BAP1|PHF7|SEMA3G|TNNC1|NISCH|STAB1|NT5DC2|SMIM4|PBRM1|RNU6-856P|RNU6ATAC16P|GNL3|SNORD19B|SNORD19|SNORD19B|SNORD19|SNORD69|GLT8D1|SPCS1|NEK4|RP5-966M1.5|RP5-966M1.4|ITIH1|ITIH3|ITIH4|RP5-966M1.6|ITIH4-AS1|MUSTN1|TMEM110-MUSTN1|TMEM110|SFMBT1|RP11-894J14.5|AC096887.1|SERBP1P3|RFT1|PRKCD|AC097015.1|TKT|snoU13|DCP1A|RN7SL821P|Y_RNA|SNORD38|SNORA26|RP11-72H11.1|CACNA1D|SNORD63|AC024149.1|RP11-884K10.…			CACNA1D	PRKCD|SPCS1|TNNC1	TMEM110|DCP1A|SFMBT1|CACNA1D	0.897	0.897|0.815|0.771|0.653	4	2744
3:53130924:A_C	MME	OID00327_OID21307	rs6445560	3	53130924	P08473	Trans	ALDOAP1|ALAS1|TLR9|TLR9|TWF2|RP5-1157M23.2|PPM1M|WDR82|MIRLET7G|GLYCTK|GLYCTK-AS1|MIR135A1|DNAH1|RP11-168J18.6|BAP1|PHF7|SEMA3G|TNNC1|NISCH|STAB1|NT5DC2|SMIM4|PBRM1|RNU6-856P|RNU6ATAC16P|GNL3|SNORD19B|SNORD19|SNORD19B|SNORD19|SNORD69|GLT8D1|SPCS1|NEK4|RP5-966M1.5|RP5-966M1.4|ITIH1|ITIH3|ITIH4|RP5-966M1.6|ITIH4-AS1|MUSTN1|TMEM110-MUSTN1|TMEM110|SFMBT1|RP11-894J14.5|AC096887.1|SERBP1P3|RFT1|PRKCD|A…			CACNA1D	TLR9|PRKCD|SPCS1|TNNC1	ITIH4|RFT1|ENSG00000272305|TMEM110|SFMBT1	1.261	1.261|1.011|0.975|0.967|0.916	5	8320
4:146821410:A_C	MME	OID00327_OID21307	rs4835265	4	146821410	P08473	Trans	RP13-539F13.2|ANAPC10|RN7SKP235|ABCE1|OTUD4|Y_RNA|RPS23P4|RP11-142A22.4|RTN3P1|NMNAT1P4|SMAD1|SMAD1-AS2|SMAD1-AS1|RP11-557J10.5|MMAA|RP11-557J10.3|RP11-557J10.4|C4orf51|ZNF827|RP11-181K12.2|Y_RNA|RP11-203B7.2|RP11-203B7.1|LINC01095|AC097372.1|LSM6|RP11-6L6.2|RP11-6L6.7|SLC10A7|RNU1-44P|POU4F2|AC093887.1					ZNF827	0.973	0.973	1	6924
5:31021358:A_G	MME	OID00327_OID21307	rs10075805	5	31021358	P08473	Trans	RP11-136H13.1|RP11-136H13.2|RPL19P11|CTD-2127O16.2|RP11-152K4.2|CDH6|RP11-152K4.1|DROSHA|Y_RNA|C5orf22|RNU6-363P|RP11-5N11.2|RP11-5N11.1|RP11-5N11.3|RP11-5N11.4|RP11-5N11.5|RP11-5N11.6|RP11-5N11.7|RNU6-358P|CTD-2290C23.1|snoU13|RNU6-760P|CTD-2290C23.2|RPL5P14|AC025458.1|TPT1P5|CTD-2206G10.2|MIR4279					CDH6	0.446	0.446	1	53
8:126506694:A_G	MME	OID00327_OID21307	rs112875651	8	126506694	P08473	Trans	RP11-1082L8.2|RP11-6D1.3|KIAA0196-AS1|RN7SL329P|RP11-550A5.2|RN7SL590P|RP11-136O12.2|RP11-697B24.1|RNU6-442P|LINC00861|SOD1P3|RP11-622O11.4|KNOP1P5|RP11-622O11.5|AC090573.1|RFPL4AP5|RP11-65D17.1|RP11-103H7.1|NDUFB9|MTSS1|ZNF572|SQLE|KIAA0196|NSMCE2|TRIB1			NDUFB9		TRIB1	0.598	0.598	1	1065
8:21917222:C_T	MME	OID00327_OID21307	rs73545546	8	21917222	P08473	Trans	AC021613.1|RP11-24P4.1|AC009695.1|AC022716.1|GFRA2|OR6R2P|DOK2|XPO7|NPM2|snoU13|FGF17|DMTN|FAM160B2|AC091171.1|NUDT18|HR|REEP4|LGI3|SFTPC|BMP1|AC105206.1|PHYHIP|MIR320A|POLR3D|CTD-2530N21.4|PIWIL2|SLC39A14|CTD-2036J7.1|RNU6-336P|PPP3CC|RP11-382J24.2|RP11-582J16.4|SORBS3|RP11-582J16.3|PDLIM2|AC037459.4|C8orf58|CCAR2|RP11-582J16.5|BIN3|CTD-3247F14.2|EGR3|RP11-459E5.1|PEBP4|RP11-87E22.2|RP11-87E22.1…			SLC39A14|PPP3CC	POLR3D	DMTN	2.154	2.154	1	9247
11:66328095:C_T	MSTN	OID00328_OID20115	rs1815739	11	66328095	O14793	Trans	SSSCA1-AS1|SSSCA1|FAM89B|EHBP1L1|AP001362.1|KCNK7|MAP3K11|PCNXL3|MIR4690|SIPA1|MIR4489|RELA|RN7SL309P|KAT5|RNASEH2C|KRT8P26|RP11-770G2.2|AP5B1|AP001266.1|OVOL1|OVOL1-AS1|RP11-770G2.5|CFL1|SNX32|MUS81|EFEMP2|CTSW|FIBP|CCDC85B|FOSL1|C11orf68|DRAP1|TSGA10IP|SART1|RP11-1167A19.6|EIF1AD|BANF1|CST6|CATSPER1|GAL3ST3|SF3B2|snoU13|RP11-1167A19.2|PACS1|snoU13|RP11-755F10.1|KLC2|RP11-755F10.3|RP11-867G23.1|…			CLCF1	RELA|RBM14|NPAS4|RAD9A|KAT5	CTSF	1.707	1.707	1	4097
12:111904371:A_T	MSTN	OID00328_OID20115	rs4766578	12	111904371	O14793	Trans						ATXN2|SH2B3	1	1|0.849	2	431
13:50258449:A_G	MSTN	OID00328_OID20115	rs6561551	13	50258449	O14793	Trans	AL137118.1|PSME2P2|AL161421.1|RNU6-60P|RAD17P2|RNY3P2|COX7CP1|OGFOD1P1|SNRPGP14|RP11-432M24.4|AL135901.1|RNY4P30|CTAGE10P|RNY4P9|AL136123.1|MIR3613|DLEU2|MIR16-1|RPL18P10|ST13P4|RPL34P26|AL138696.1|RP11-175B12.2|CYSLTR2|FNDC3A|MLNR|CDADC1|CAB39L|AL136218.1|SETDB2|PHF11|RCBTB1|ARL11|EBPL|KPNA3|SPRYD7|TRIM13|KCNRG					EBPL|KPNA3	1.012	1.012|0.954	2	8397
13:74110412:G_T	MSTN	OID00328_OID20115	rs9318187	13	74110412	O14793	Trans	SNORA9|RPL21P110|RNU6-80P|AL391384.1|RNU6-79P|PSMD10P3|FABP5P1|RNU6-66P|AL354720.1|RNU4-10P|RNY1P8|MARK2P12|LINC00393|LINC00392|LINC00402|RNY1P5|RPL21P108|LINC00381|MZT1|BORA|DIS3|PIBF1|KLF5|KLF12|AL355390.1					KLF5	0.526	0.526	1	4376
18:77156537:C_G	MSTN	OID00328_OID20115	rs8096658	18	77156537	O14793	Trans	RP11-451L19.1|RP11-123I22.1|Y_RNA|RP11-715C4.1|CTD-2382H12.2|CTD-2382H12.1|RP11-849I19.1|CTD-2286N8.2|RP11-1136J12.1|RP11-800A18.4|RP11-567M16.1|RP11-567M16.2|RP11-567M16.3|RP11-567M16.5|RP11-154H12.2|RP11-154H12.3|RBFADN|SLC25A6P4|AC139100.3|SALL3|ATP9B|NFATC1|AC018445.1|CTDP1|KCNG2|PQLC1|HSBP1L1|TXNL4A|RP11-795F19.5|RBFA|ADNP2|AC139100.2|PARD6G				CTDP1	NFATC1	1.003	1.003	1	10195
1:2945904:C_T	MSTN	OID00328_OID20115	rs12035292	1	2945904	O14793	Trans	TP73-AS1|CCDC27|SMIM1|LRRC47|RN7SL574P|RP1-286D6.5|CEP104|DFFB|AL691523.1|C1orf174|LINC01134|GABRD|PRKCZ|C1orf86|AL590822.2|AL590822.1|SKI|MORN1|AL589739.1|RER1|PEX10|PLCH2|PANK4|HES5|TNFRSF14|FAM213B|MMEL1|TTC34|ACTRT2|PRDM16|ARHGEF16|MEGF6|TPRG1L|WRAP73|TP73|RP11-547D24.3|RP5-892K4.1|RP11-181G12.2|RP11-181G12.5|RP11-181G12.4|RP4-713A8.1|RP4-740C4.6|RP4-740C4.5|RP4-740C4.7|RP4-740C4.9|RP4-740C4.…			TNFRSF14	TP73|SKI	ACTRT2	0.85	0.85	1	1949
2:227172598:C_T	MSTN	OID00328_OID20115	rs2713556	2	227172598	O14793	Trans	AC067961.1|NYAP2|AC016717.1|RP11-314B1.2|AC080002.1|AC068138.1|MIR5702|IRS1|RP11-395N3.2|RP11-395N3.1|RHBDD1|SNORA48|COL4A4|AC079235.1					IRS1	0.697	0.697	1	3611
2:27730940:C_T	MSTN	OID00328_OID20115	rs1260326	2	27730940	O14793	Trans	C2orf70|CIB4|AC015977.6|AC015977.5|KCNK3|SLC35F6|CENPA|CDKN2AIPNLP2|DPYSL5|AC013472.4|MAPRE3|AC013472.3|TMEM214|AGBL5|AGBL5-AS1|RP11-503P10.1|AGBL5-IT1|RP11-195B17.1|OST4|EMILIN1|KHK|CGREF1|ABHD1|PREB|C2orf53|TCF23|AC013403.13|SLC5A6|ATRAID|CAD|SLC30A3|DNAJC5G|TRIM54|UCN|MPV17|GTF3C2|AC109828.1|AC074117.10|EIF2B4|SNX17|ZNF513|PPM1G|FTH1P3|NRBP1|KRTCAP3|IFT172|AC074117.13|RNU6-986P|FNDC4|GCKR|AC10…				NRBP1	GCKR	1.082	1.082	1	2274
4:120123417:C_G	MSTN	OID00328_OID20115	rs138204164	4	120123417	O14793	Trans	SNHG8|PRSS12|NDUFS5P5|CEP170P1|RP11-384K6.6|RNU6-1054P|RP11-384K6.2|CICP16|RP11-384K6.4|METTL14|SEC24D|SYNPO2|RP11-358D17.1|RP11-21I10.2|MYOZ2|RP11-455G16.1|USP53|C4orf3|FABP2|KLHL2P1|RNU4-33P|RP11-548H18.2|RP11-33B1.4|RNU6-1217P|RP11-33B1.2|RP11-33B1.1|RP11-33B1.3|PDE5A|SNORA11|RP11-236P13.1|RP11-96A1.4|RP11-700N1.1|Y_RNA|RP11-96A1.5|MAD2L1|LTV1P1					USP53|ENSG00000178636	1.342	1.342|1.196	2	2773
5:148213506:A_G	MSTN	OID00328_OID20115	rs2116715	5	148213506	O14793	Trans	CTC-327F10.1|SCGB3A2|C5orf46|CTC-327F10.5|CTC-327F10.4|EEF1GP2|SPINK5|SPINK14|SPINK6|HMGN1P16|CTC-295J13.3|SPINK13|RP11-373N22.3|PGBD4P3|SPINK7|AC091948.1|SPINK9|FBXO38|CTD-2283N19.1|HTR4|HTR4-IT1|ADRB2|SH3TC2|RP11-44B19.1|RNU6-732P|MIR584|CTC-529P8.1|RN7SKP145|ABLIM3|RP11-331K21.1|AC012613.2|AFAP1L1|GRPEL2|GRPEL2-AS1|PCYOX1L|IL17B|RP11-394O4.3|MIR143HG|AC131025.8|MIR143|MIR145|CSNK1A1|CTB-89H12.…			IL17B		ADRB2|SH3TC2	0.596	0.596|0.541	2	4788
5:68058660:A_G	MSTN	OID00328_OID20115	rs13175238	5	68058660	O14793	Trans	RP11-434D9.2|AC010376.1|CTD-2060F24.1|RNU6-1232P|EEF1B2P2|RP11-404L6.2|PIK3R1|CTD-2582M21.1|CTC-537E7.3|CTC-537E7.1|CTC-537E7.2|CTC-340D7.1|VWA8P1|U8|RP11-141O11.1|7SK|CTC-498J12.1|SUMO2P4|SLC30A5|CTC-498J12.3|RN7SL103P|SNORA50|CCNB1|snoU13|CENPH|MRPS36|CDK7|CCDC125|CFL1P5|CHCHD2P2|RP11-1113N2.4|TAF9|RAD17|MARVELD2|RN7SL476P|RPS27P14|RP11-241G9.3|RN7SL616P|OCLN|GUSBP3|RNU6-724P|snoU13|GTF2H2C|RP1…				TAF9|CDK7|OCLN|CCNB1|RAD17	CCNB1|CDK7	0.478	0.478|0.47	2	2596
6:133793652:C_G	MSTN	OID00328_OID20115	rs199904900	6	133793652	O14793	Trans	RPL21P66|TAAR9|TAAR8|TAAR7P|TAAR6|TAAR5|TAAR4P|TAAR3|TAAR2|TAAR1|HLFP1|VNN1|CCNG1P1|VNN3|VNN2|RP1-55C23.7|RP1-55C23.8|SLC18B1|RPS12|SNORD101|SNORD100|SNORA33|HMGB1P13|RPL23AP46|LINC00326|MTCYBP4|EYA4|RP1-283K11.3|RP1-283K11.2|RP3-323P13.2|HSPE1P21|RP11-704J17.5|FTH1P26|RP4-662A9.2|TCF21|TBPL1|SLC2A12|HMGA1P7|RN7SL408P|SGK1|snoU13|RNA5SP218|Y_RNA|KRT8P42|CHCHD2P4				SGK1	EYA4	0.954	0.954	1	4591
6:133519126:C_G	MSTN	OID00328_OID20115	rs507449	6	133519126	O14793	Trans	EEF1A1P36|MOXD1|STX7|RPL21P66|TAAR9|TAAR8|TAAR7P|TAAR6|TAAR5|TAAR4P|TAAR3|TAAR2|TAAR1|HLFP1|VNN1|CCNG1P1|VNN3|VNN2|RP1-55C23.7|RP1-55C23.8|SLC18B1|RPS12|SNORD101|SNORD100|SNORA33|HMGB1P13|RPL23AP46|LINC00326|MTCYBP4|EYA4|RP1-283K11.3|RP1-283K11.2|RP3-323P13.2|HSPE1P21|RP11-704J17.5|FTH1P26|RP4-662A9.2|TCF21|TBPL1|SLC2A12|HMGA1P7|RN7SL408P					EYA4	0.744	0.744	1	7085
6:133851377:A_G	MSTN	OID00328_OID20115	rs9483586	6	133851377	O14793	Trans	TAAR9|TAAR8|TAAR7P|TAAR6|TAAR5|TAAR4P|TAAR3|TAAR2|TAAR1|HLFP1|VNN1|CCNG1P1|VNN3|VNN2|RP1-55C23.7|RP1-55C23.8|SLC18B1|RPS12|SNORD101|SNORD100|SNORA33|HMGB1P13|RPL23AP46|LINC00326|MTCYBP4|EYA4|RP1-283K11.3|RP1-283K11.2|RP3-323P13.2|HSPE1P21|RP11-704J17.5|FTH1P26|RP4-662A9.2|TCF21|TBPL1|SLC2A12|HMGA1P7|RN7SL408P|SGK1|snoU13|RNA5SP218|Y_RNA|KRT8P42|CHCHD2P4|RP11-557H15.3|LINC01010				SGK1	EYA4	1.001	1.001	1	10473
6:31331829:C_T	MSTN	OID00328_OID20115	rs2523554	6	31331829	O14793	Trans	MICC|TMPOP1|SUCLA2P1|RANP1|HLA-E|XXbac-BPG249D20.9|GNL1|PRR3|ABCF1|MIR877|PPP1R10|AL662800.1|MRPS18B|ATAT1|PTMAP1|C6orf136|AL662800.2|DHX16|PPP1R18|NRM|RPL7P4|MDC1|MDC1-AS1|TUBB|XXbac-BPG252P9.9|FLOT1|Y_RNA|XXbac-BPG252P9.10|IER3|RN7SL353P|HCG20|LINC00243|XXbac-BPG27H4.8|RN7SKP186|DDR1-AS1|DDR1|MIR4640|RN7SL175P|GTF2H4|VARS2|SFTA2|Y_RNA|DPCR1|HCG21|MUC21|MUC22|HCG22|RNU6-1133P|C6orf15|PSORS1C1|CD…			LTA|LTB|TNF	DDX39B|GTF2H4|NELFE|EHMT2|CSNK2B|MDC1|NOTCH4	HLA-B	NA	NA	NA	0
10:102075479:A_G	THY1	OID00329_OID21050	rs603424	10	102075479	P04216	Trans	LZTS2|PDZD7|SFXN3|KAZALD1|TLX1NB|HUG1|TLX1|LBX1|CNNM1|GOT1|RP11-441O15.3|RP11-129J12.2|RP11-129J12.1|NKX2-3|snoU13|SLC25A28|RP11-85A1.3|RP11-483F11.7|ENTPD7|EBAG9P1|CUTC|COX15|ABCC2|NANOGP6|DNMBP|DNMBP-AS1|snoU13|CPN1|TPM4P1|RP11-316M21.9|ERLIN1|CHUK|RP11-316M21.7|RP11-316M21.6|CWF19L1|SNORA12|PHBP9|RNU6-422P|BLOC1S2|PKD2L1|RP11-34D15.2|SCD|AL139819.1|LINC00263|Y_RNA|RP11-285F16.1|WNT8B|SEC31B|ND…					SCD|PKD2L1	0.862	0.862|0.787	2	7935
17:7069412:A_G	THY1	OID00329_OID21050	rs186021206	17	7069412	P04216	Trans	CHD3|KCNAB3|RP11-1099M24.7|TRAPPC1|CNTROB|GUCY2D|ALOX15B|ALOX12B|AC129492.6|ALOXE3|HES7|PER1|RP11-599B13.6|VAMP2|AIPL1|FAM64A|PITPNM3|KIAA0753|TXNDC17|MED31|C17orf100|SLC13A5|XAF1|FBXO39|TEKT1|AC027763.2|ALOX12|RNASEK|AC040977.1|RNASEK-C17orf49|C17orf49|BCL6B|SLC16A13|SLC16A11|CLEC10A|ASGR2|ASGR1|DLG4|ACADVL|DVL2|PHF23|GABARAP|CTD-2545G14.7|CTDNEP1|RP1-4G17.5|ELP5|RP11-960B9.2|RNU6-1264P|BTF3P14|…			CLDN7	EIF5A|CHD3|TP53|TRAPPC1|ASGR1|ASGR2|MPDU1	CLDN7|ASGR2|ASGR1	0.68	0.68|0.645|0.644	3	4277
19:44153100:A_G	THY1	OID00329_OID21050	rs4760	19	44153100	P04216	Trans	CEACAMP5|RPS10P28|PSG3|PSG8|CEACAMP6|AC004603.4|PSG10P|PSG1|PSG6|PSG7|CEACAMP7|PSG11|CEACAMP8|PSG2|CEACAMP9|AC005392.13|PSG5|PSG4|CEACAMP10|PSG9|CEACAMP11|CEACAMP4|CTC-490G23.2|CD177|CTC-490G23.4|CD177P1|TEX101|LYPD3|PHLDB3|ETHE1|ZNF575|XRCC1|L34079.3|L34079.2|L34079.4|PINLYP|IRGQ|ZNF576|SRRM5|ZNF428|CADM4|PLAUR|RN7SL368P|AC006953.1|IRGC|SMG9|KCNN4|AC115522.3|LYPD5|ZNF283|ZNF404|RP11-15A1.3|RP11-…				PLAUR|LYPD3|LYPD5|TEX101	PLAUR	0.983	0.983	1	6854
2:27730940:C_T	THY1	OID00329_OID21050	rs1260326	2	27730940	P04216	Trans	C2orf70|CIB4|AC015977.6|AC015977.5|KCNK3|SLC35F6|CENPA|CDKN2AIPNLP2|DPYSL5|AC013472.4|MAPRE3|AC013472.3|TMEM214|AGBL5|AGBL5-AS1|RP11-503P10.1|AGBL5-IT1|RP11-195B17.1|OST4|EMILIN1|KHK|CGREF1|ABHD1|PREB|C2orf53|TCF23|AC013403.13|SLC5A6|ATRAID|CAD|SLC30A3|DNAJC5G|TRIM54|UCN|MPV17|GTF3C2|AC109828.1|AC074117.10|EIF2B4|SNX17|ZNF513|PPM1G|FTH1P3|NRBP1|KRTCAP3|IFT172|AC074117.13|RNU6-986P|FNDC4|GCKR|AC10…				AGBL5|BRE|PREB	GCKR	1.082	1.082	1	2274
5:176800054:C_T	THY1	OID00329_OID21050	rs11748165	5	176800054	P04216	Trans	NOP16|HIGD2A|CLTB|FAF2|AC010297.1|RNF44|CDHR2|RN7SL684P|Y_RNA|GPRIN1|SNCB|MIR4281|EIF4E1B|TSPAN17|RP11-375B1.1|RP11-375B1.2|RP11-375B1.3|UNC5A|HK3|UIMC1|ZNF346|ZNF346-IT1|FGFR4|NSD1|CTD-2301A4.3|CTD-2301A4.5|RAB24|MXD3|PRELID1|LMAN2|RN7SL562P|CTD-2301A4.1|RGS14|SLC34A1|PFN3|F12|GRK6|PRR7-AS1|PRR7|DBN1|PDLIM7|RP11-1334A24.6|DOK3|DDX41|FAM193B|RP11-1277A3.3|TMED9|B4GALT7|RP11-1277A3.1|RP11-1277A3.2…				RAB24|UIMC1|TMED9|LMAN2	RGS14	2.492	2.492	1	1687
10:102871531:C_T	WFIKKN1	OID00330_OID20939	rs2863075	10	102871531	Q96NZ8	Trans	LZTS2|PDZD7|SFXN3|KAZALD1|TLX1NB|HUG1|TLX1|LBX1|BTRC|DPCD|POLL|FBXW4|FGF8|NPM3|MGEA5|KCNIP2|C10orf76|HPS6|TPM4P1|RP11-316M21.9|ERLIN1|CHUK|RP11-316M21.7|RP11-316M21.6|CWF19L1|SNORA12|PHBP9|RNU6-422P|BLOC1S2|PKD2L1|RP11-34D15.2|SCD|AL139819.1|LINC00263|Y_RNA|RP11-285F16.1|WNT8B|SEC31B|NDUFB8|NDUFB8|HIF1AN|PAX2|Y_RNA|RP11-179B2.2|FAM178A|RP11-108L7.14|MRPL43|SEMA4G|MIR608|RP11-108L7.4|C10orf2|RP11-…					TLX1NB	1.014	1.014	1	571
10:102880414:C_G	WFIKKN1	OID00330_OID20939	rs10736152	10	102880414	Q96NZ8	Trans	LZTS2|PDZD7|SFXN3|KAZALD1|TLX1NB|HUG1|TLX1|LBX1|BTRC|DPCD|POLL|FBXW4|FGF8|NPM3|MGEA5|KCNIP2|C10orf76|HPS6|LDB1|RP11-316M21.9|ERLIN1|CHUK|RP11-316M21.7|RP11-316M21.6|CWF19L1|SNORA12|PHBP9|RNU6-422P|BLOC1S2|PKD2L1|RP11-34D15.2|SCD|AL139819.1|LINC00263|Y_RNA|RP11-285F16.1|WNT8B|SEC31B|NDUFB8|NDUFB8|HIF1AN|PAX2|Y_RNA|RP11-179B2.2|FAM178A|RP11-108L7.14|MRPL43|SEMA4G|MIR608|RP11-108L7.4|C10orf2|RP11-10…					TLX1NB|ENSG00000269259	0.786	0.786|0.75	2	383
11:8843515:A_T	WFIKKN1	OID00330_OID20939	rs11042088	11	8843515	Q96NZ8	Trans	OR5P3|OR5E1P|RNU6-943P|OR10A6|OR10A3|NLRP10|EIF3F|COX6CP5|RP11-236J17.3|TUB|RP11-236J17.6|RP11-236J17.5|RIC3|RP11-379P15.1|LMO1|STK33|SCARNA20|TRIM66|RP11-152H18.4|RPL27A|SNORA3|SNORA45|ST5|RP11-152H18.3|RP11-318C2.1|RNA5SP330|Y_RNA|AKIP1|C11orf16|ASCL3|Y_RNA|TMEM9B|TMEM9B-AS1|NRIP3|RP11-467K18.2|SCUBE2|MIR5691|KRT8P41|DENND5A|RP11-5L12.1|TMEM41B|RP11-682B13.2|IPO7|SNORA23|CTD-2371O3.2|AC132192.1…					AKIP1	2.014	2.014	1	690
11:128320072:C_T	WFIKKN1	OID00330_OID20939	rs4612820	11	128320072	Q96NZ8	Trans	RP11-822P1.1|RP11-676M6.1|RP11-702B10.2|RP11-702B10.1|ETS1|RP11-1007G5.2|RP11-264E20.2|RP11-264E20.1|RP11-744N12.3|FLI1|SENCR|KCNJ1|RP11-740D6.3|KCNJ5|C11orf45|TP53AIP1|ARHGAP32|RNU6-876P|Y_RNA|RNU6-874P|ZNF123P					ETS1	0.571	0.571	1	6736
11:128350653:C_T	WFIKKN1	OID00330_OID20939	rs7108562	11	128350653	Q96NZ8	Trans	RP11-822P1.1|RP11-676M6.1|RP11-702B10.2|RP11-702B10.1|ETS1|RP11-1007G5.2|RP11-264E20.2|RP11-264E20.1|RP11-744N12.3|FLI1|SENCR|KCNJ1|RP11-740D6.3|KCNJ5|C11orf45|TP53AIP1|ARHGAP32|RNU6-876P|Y_RNA|RNU6-874P|ZNF123P|BARX2					ETS1	1.013	1.013	1	8772
12:111904371:A_T	WFIKKN1	OID00330_OID20939	rs4766578	12	111904371	Q96NZ8	Trans						ATXN2|SH2B3	1	1|0.849	2	431
12:6493100:G_T	WFIKKN1	OID00330_OID20939	rs28999107	12	6493100	Q96NZ8	Trans	RP11-1038A11.1|NTF3|ANO2|RP11-592H6.3|VWF|RN7SL69P|RP3-454B23.1|CD9|Y_RNA|RP1-96H9.5|PLEKHG6|TNFRSF1A|RN7SL391P|SCNN1A|LTBR|RP1-102E24.8|RP1-102E24.1|RP1-102E24.9|CD27-AS1|CD27|TAPBPL|VAMP1|RP1-102E24.6|MRPL51|NCAPD2|SCARNA10|RP5-940J5.3|GAPDH|RP5-940J5.9|IFFO1|RP5-940J5.8|NOP2|CHD4|RP5-940J5.6|SCARNA11|LPAR5|ACRBP|ING4|RP4-761J14.8|ZNF384|PIANP|RNU6-781P|RP4-761J14.9|COPS7A|RP4-761J14.10|MLF2|PT…					LTBR	2.472	2.472	1	5654
12:51094138:C_T	WFIKKN1	OID00330_OID20939	rs2731443	12	51094138	Q96NZ8	Trans	TMBIM6|RP11-133N21.12|LSM6P2|NCKAP5L|BCDIN3D-AS1|BCDIN3D|RP11-70F11.7|RP11-70F11.2|FAIM2|RP11-70F11.11|RP11-70F11.8|AQP2|RP11-469H8.6|RP11-469H8.8|AQP5|AQP6|RACGAP1|ASIC1|SMARCD1|GPD1|COX14|RP4-605O3.4|CERS5|LIMA1|RP3-405J10.3|RP3-405J10.2|RP3-405J10.4|MIR1293|RNU6-1093P|AC008147.2|AC008147.1|AC140061.11|AC140061.10|AC140061.12|AC140061.9|AC140061.8|AC140061.7|AC140061.1|AC140061.6|AC140061.5|AC1…					DIP2B|ATF1	1.11	1.11|0.972	2	5403
13:108960385:A_T	WFIKKN1	OID00330_OID20939	rs374039502	13	108960385	Q96NZ8	Trans	SNORD31|MIR1267|AL138710.1|FAM155A-IT1|RNA5SP39|HCFC2P1|MYO16-AS2|MYO16-AS1|LINC00370|LIG4|ABHD13|TNFSF13B|MYO16					TNFSF13B	1.078	1.078	1	6216
13:41522338:A_C	WFIKKN1	OID00330_OID20939	rs9532679	13	41522338	Q96NZ8	Trans	LINC00332|RPL17P51|RNY3P9|RP11-172E9.2|RN7SKP2|LINC00598|RLIMP1|MIR320D1|MIR621|TPTE2P5|CYCSP34|SUGT1P3|RGS17P1|MIR3168|RN7SL597P|CALM2P3|snoU13|MORF4L1P4|RAC1P3|RNU6-57P|TUBBP2|OR7E36P|OR7E155P|OR7E37P|AL354833.1|AL354833.2|AL354833.3|MIR5006|RN7SL515P|RNU6-74P|KARSP1|AL133318.1|FOXO1|MRPS31|SLC25A15|ELF1|WBP4|KBTBD6|KBTBD7|MTRF1|NAA16|RGCC					ELF1	1.009	1.009	1	10490
15:44028047:C_T	WFIKKN1	OID00330_OID20939	rs147233090	15	44028047	Q96NZ8	Trans	CTD-2036P10.3|KRT8P50|FDPSP4|RPS3AP47|SPCS2P1|RP11-473C18.3|Y_RNA|ATP5HP1|RP11-402F9.3|RN7SL487P|RNU6-554P|snoU13|RNU6-610P|PDIA3P2|AC011330.5|STRCP1|RNU6-353P|snoU13|CATSPER2P1|RNU6-354P|MIR1282|Y_RNA|PIN4P1|ACTBP7|GAPDHP55|AC073940.1|AC090519.2|AC090519.7|AC090519.6|AC090519.1|AC090519.5|AC090519.4|AC090519.3|RP11-616K22.1|RP11-616K22.2|RP11-516C1.1|RN7SL347P|HNRNPMP1|CTD-2329K10.1|EIF3J-AS1|RP…					CATSPER2|STRC	0.831	0.831|0.795	2	2838
17:16852187:A_G	WFIKKN1	OID00330_OID20939	rs34557412	17	16852187	Q96NZ8	Trans	RPLP1P11|AC002553.4|RNU6-314P|RNU6-862P|RN7SL442P|MIR1288|RP11-138I1.4|FTLP12|RP11-138I1.2|AC093484.4|FAM211A-AS1|RP11-138I1.3|RP1-77H15.1|AC005822.1|RP11-92B11.4|NEK4P2|RNASEH1P2|RNU6-405P|RN7SL620P|UPF3AP1|USP32P1|SRP68P1|RP11-219A15.4|RP11-92B11.3|FAM106CP|RP11-219A15.2|RP11-219A15.3|AC022596.6|KRT16P2|KRT17P1|AC022596.2|COTL1P1|RP1-48J14.1|TBC1D27|AC104024.1|AC104024.2|RP11-416I2.1|MPRIP-AS1|…					TNFRSF13B	0.871	0.871	1	5933
17:16843195:C_G	WFIKKN1	OID00330_OID20939	rs573841223	17	16843195	Q96NZ8	Trans	RPLP1P11|AC002553.4|RNU6-314P|RNU6-862P|RN7SL442P|MIR1288|RP11-138I1.4|FTLP12|RP11-138I1.2|AC093484.4|FAM211A-AS1|RP11-138I1.3|RP1-77H15.1|AC005822.1|RP11-92B11.4|NEK4P2|RNASEH1P2|RNU6-405P|RN7SL620P|UPF3AP1|USP32P1|SRP68P1|RP11-219A15.4|RP11-92B11.3|FAM106CP|RP11-219A15.2|RP11-219A15.3|AC022596.6|KRT16P2|KRT17P1|AC022596.2|COTL1P1|RP1-48J14.1|TBC1D27|AC104024.1|AC104024.2|RP11-416I2.1|MPRIP-AS1|…					TNFRSF13B	1.071	1.071	1	7693
17:67276383:G_T	WFIKKN1	OID00330_OID20939	rs573431210	17	67276383	Q96NZ8	Trans	ABCA5|MAP2K6|KCNJ16|KCNJ2|WIPI1|PRKAR1A|FAM20A|RP11-120M18.2|AC079210.1|ABCA8|MIR635|RP11-120M18.5|RP11-118B18.1|AC011591.1|RP11-118B18.2|ABCA9-AS1|LOC100421166|MIR4524B|SNRPGP4|SNORA40|RP1-193H18.3|RP1-193H18.2|AC003051.1|RP1-200G19.1|AC002539.2|AC004562.1|Y_RNA|AC002539.1|LINC01028|KCNJ2-AS1|CALM2P1|ABCA9|ABCA6|ABCA10					ABCA5	1.03	1.03	1	7687
19:1166749:C_T	WFIKKN1	OID00330_OID20939	rs12459067	19	1166749	Q96NZ8	Trans	AC005559.3|AC005559.2|POLRMT|LLNLR-299G3.1|AC004449.6|FGF22|RNF126|AC004156.3|FSTL3|PRSS57|RPS2P52|PALM|MISP|AC006273.4|AC006273.5|AC006273.7|PTBP1|MIR4745|LPPR3|MIR3187|AZU1|PRTN3|ELANE|CFD|MED16|RNU6-9|R3HDM4|KISS1R|ARID3A|AC005391.2|WDR18|AC004528.1|AC004528.4|GRIN3B|TMEM259|RNU6-2|CNN2|AC011558.5|ABCA7|HMHA1|POLR2E|GPX4|SBNO2|STK11|HMGB2P1|C19orf26|AC004221.2|ATP5D|MIDN|CIRBP|CIRBP-AS1|C19orf…					SBNO2	1.117	1.117	1	2173
1:25022314:A_G	WFIKKN1	OID00330_OID20939	rs72654647	1	25022314	Q96NZ8	Trans	RP5-886K2.1|RN7SL532P|TCEB3|RP5-886K2.3|PITHD1|LYPLA2|GALE|HMGCL|FUCA1|CNR2|RN7SL24P|snoU13|RP11-4M23.2|RP11-4M23.3|MIR378F|RP11-4M23.4|PNRC2|SRSF10|RP11-4M23.7|RP11-293P20.2|MYOM3|RP11-293P20.4|IL22RA1|IFNLR1|RP11-10N16.2|AL590683.1|AL590683.2|RP11-10N16.3|GRHL3|STPG1|NIPAL3|RCAN3|RN7SL857P|RP4-594I10.3|NCMAP|RP11-496D1.2|Y_RNA|SRRM1|snoU13|CLIC4|RNU6-1208P|RUNX3|RP11-84D1.1|RP11-84D1.2|MIR4425|…					CLIC4	0.889	0.889	1	8956
1:93725053:C_T	WFIKKN1	OID00330_OID20939	rs547866	1	93725053	Q96NZ8	Trans	RPAP2|RN7SL824P|GFI1|EVI5|RP4-593M8.1|HMGB3P9|RNU4-59P|RP11-330C7.3|RP11-330C7.4|CCNJP2|RPL5|SNORD21|SNORA66|SNORA66|FAM69A|SNORA51|RP11-386I23.1|RNU6-970P|RN7SL692P|AC093577.1|RNU6-210P|RN7SKP123|Y_RNA|MTF2|TMED5|CCDC18|RP4-612C19.1|RP4-612C19.2|RP4-717I23.3|RP4-717I23.2|DR1|RP4-713B5.2|Y_RNA|FNBP1L|RNA5SP53|BCAR3|RP5-1033H22.2|RP11-488P3.1|MIR760|RP4-561L24.3|DNTTIP2|GCLM|CHCHD2P5|MTND4P11|RP5-…					CCDC18|TMED5|DR1|MTF2	1.029	1.029|0.835|0.831|0.748	4	367
20:60964064:A_G	WFIKKN1	OID00330_OID20939	rs8668	20	60964064	Q96NZ8	Trans	RP11-429E11.3|RP11-429E11.2|TAF4|MIR1257|RP11-11M20.2|hsa-mir-3195|LSM14B|PSMA7|SS18L1|MTG2|HRH3|OSBPL2|ADRM1|RP11-157P1.4|LAMA5|MIR4758|RP11-157P1.5|RPS21|CABLES2|RBBP8NL|RP5-908M14.5|GATA5|RP13-379O24.3|RP13-379O24.2|C20orf166-AS1|C20orf166|MIR1-1|MIR133A2|RPL7P3|WI2-87327B8.1|RP13-30A9.1|RP13-30A9.2|RP11-93B14.6|SLCO4A1|RP11-93B14.5|LINC00686|NTSR1|RP11-93B14.4|LINC00659|MRGBP|OGFR-AS1|OGFR|CO…					CABLES2	1.073	1.073	1	10280
20:8604181:C_T	WFIKKN1	OID00330_OID20939	rs6055955	20	8604181	Q96NZ8	Trans	RN7SL547P|AL031653.1|RP5-836E8.1|HAO1|TMX4|RP5-971N18.3|PHKBP1|PLCB1|PLCB1-IT1|AL031655.1|AL031655.2|RNU105B|RP5-859I17.2|AL121898.1|PLCB4|RP5-1119D9.4|LAMP5|RP5-986I17.2					PLCB1	0.777	0.777	1	7947
2:134278431:C_T	WFIKKN1	OID00330_OID20939	rs4954061	2	134278431	Q96NZ8	Trans	RN7SKP103|AC104405.1|LYPD1|AC010974.3|NCKAP5|AC016909.2|AC016909.1|AC011755.1|AC010890.1|RNU6-579P|RN7SKP154|NCKAP5-IT1|AC011243.1|RN7SKP93|MGAT5|MIR3679|RNA5SP104|AC016906.1|AC013718.1					NCKAP5	1.122	1.122	1	7027
2:134192006:A_T	WFIKKN1	OID00330_OID20939	rs72846351	2	134192006	Q96NZ8	Trans	YBX1P7|RN7SKP103|AC104405.1|LYPD1|AC010974.3|NCKAP5|AC016909.2|AC016909.1|AC011755.1|AC010890.1|RNU6-579P|RN7SKP154|NCKAP5-IT1|AC011243.1|RN7SKP93|MIR3679|RNA5SP104|AC016906.1					NCKAP5	1.063	1.063	1	9050
2:145726621:A_G	WFIKKN1	OID00330_OID20939	rs55944332	2	145726621	Q96NZ8	Trans	ZEB2|AC009951.2|AC009951.1|ZEB2-AS1|AC010090.1|TEX41|AC023128.1|AC023128.2|RP11-514A9.1|AC064865.1|snR65|RPL6P5|AC092484.1|AC079163.1|AC079248.1|AC062031.1					ZEB2	0.431	0.431	1	7453
2:227291731:C_G	WFIKKN1	OID00330_OID20939	rs11676298	2	227291731	Q96NZ8	Trans	AC016717.1|RP11-314B1.2|AC080002.1|AC068138.1|MIR5702|IRS1|RP11-395N3.2|RP11-395N3.1|RHBDD1|SNORA48|COL4A4|AC079235.1|COL4A3|AC097662.2|MFF|TM4SF20					IRS1	0.43	0.43	1	1533
2:227555534:A_G	WFIKKN1	OID00330_OID20939	rs9808454	2	227555534	Q96NZ8	Trans	AC016717.1|RP11-314B1.2|AC080002.1|AC068138.1|MIR5702|IRS1|RP11-395N3.2|RP11-395N3.1|RHBDD1|SNORA48|COL4A4|AC079235.1|COL4A3|AC097662.2|MFF|TM4SF20|MIR5703|AGFG1|C2orf83|AC064853.2|AC064853.3					IRS1	0.58	0.58	1	10564
3:12267648:A_G	WFIKKN1	OID00330_OID20939	rs7616006	3	12267648	Q96NZ8	Trans	CHCHD4P4|ATG7|AC083855.5|AC026185.1|RP11-169K17.2|VGLL4|RP11-169K17.4|RP11-169K17.3|AC090939.1|TAMM41|FANCD2P2|CYCSP12|NUP210P2|MARK2P14|AC090958.5|RN7SL147P|SYN2|ACTG1P12|AC026166.1|TIMP4|AC026166.2|GSTM5P1|PPARG|AC091492.2|TSEN2|RNU6-404P|RNA5SP123|RNU6-377P|C3orf83|MKRN2|RAF1|snoU13|CRIP1P1|TMEM40|KRT18P17|CAND2|RP11-767C1.2|RPL32|SNORA7A|AC034198.7|RP11-767C1.1|IQSEC1|RP11-715I4.1					TIMP4|PPARG	0.597	0.597|0.549	2	9572
3:123110776:C_T	WFIKKN1	OID00330_OID20939	rs62262399	3	123110776	Q96NZ8	Trans	WDR5B|RP11-299J3.8|RP11-299J3.6|KPNA1|RP11-592P9.1|PARP9|DTX3L|PARP15|EIF4BP8|PARP14|HSPBAP1|snoU13|DIRC2|RP11-67L2.2|SEMA5B|AC078794.1|PDIA5|SEC22A|RP11-797D24.3|ADCY5|RP11-797D24.4|PTPLB|MYLK-AS1|MYLK|MYLK-AS2|RP11-9N20.3|SNORA5|CCDC14|ROPN1|AC117401.1|MIR5002|RPL7P15					ADCY5	1.831	1.831	1	3868
3:124440780:A_G	WFIKKN1	OID00330_OID20939	rs10934680	3	124440780	Q96NZ8	Trans	SNORA5|CCDC14|ROPN1|AC117401.1|KALRN|MIR5002|RPL7P15|RNU6-143P|AC080008.1|RP11-71H17.7|UMPS|MIR544B|RP11-71H17.1|RP11-71H17.9|ITGB5|ITGB5-AS1|ENO1P3|MUC13|HEG1|RNA5SP137|SLC12A8|RNU6-230P|MIR5092|ZNF148|DUTP1|RP11-775J23.2|RNU6-232P|snoU13|SNX4|Y_RNA|Y_RNA|OSBPL11|GS1-388B5.2|GS1-388B5.1|AF186996.2|OR7E130P|OR7E29P					KALRN|UMPS|ITGB5	0.985	0.985|0.835|0.775	3	617
4:110837667:A_G	WFIKKN1	OID00330_OID20939	rs2298978	4	110837667	Q96NZ8	Trans	AC004051.2|RBMXP4|SEC24B-AS1|SEC24B|RN7SL55P|MIR576|SETP20|CDC42P4|CCDC109B|HIGD1AP14|CASP6|AC004067.5|PLA2G12A|CFI|RP11-602N24.3|GAR1|RRH|LRIT3|KRT19P3|EGF|RNU6-35P|ELOVL6|RN7SL275P|RP11-115A14.1|HSBP1P2|RP11-433B3.1|RNU6-205P|ZBED1P1|ENPEP|RPL7L1P13|ZNF969P|snoU2_19|RP11-380D23.1|RP11-380D23.2|PITX2|RP11-777N19.1|AC024198.1|MIR297					EGF	1.519	1.519	1	5006
4:146859696:C_T	WFIKKN1	OID00330_OID20939	rs550376489	4	146859696	Q96NZ8	Trans	ANAPC10|RN7SKP235|ABCE1|OTUD4|Y_RNA|RPS23P4|RP11-142A22.4|RTN3P1|NMNAT1P4|SMAD1|SMAD1-AS2|SMAD1-AS1|RP11-557J10.5|MMAA|RP11-557J10.3|RP11-557J10.4|C4orf51|ZNF827|RP11-181K12.2|Y_RNA|RP11-203B7.2|RP11-203B7.1|LINC01095|AC097372.1|LSM6|RP11-6L6.2|RP11-6L6.7|SLC10A7|RNU1-44P|POU4F2|AC093887.1					ZNF827	0.823	0.823	1	7319
4:146800814:C_T	WFIKKN1	OID00330_OID20939	rs34382564	4	146800814	Q96NZ8	Trans	RP13-539F13.2|ANAPC10|RN7SKP235|ABCE1|OTUD4|Y_RNA|RPS23P4|RP11-142A22.4|RTN3P1|NMNAT1P4|SMAD1|SMAD1-AS2|SMAD1-AS1|RP11-557J10.5|MMAA|RP11-557J10.3|RP11-557J10.4|C4orf51|ZNF827|RP11-181K12.2|Y_RNA|RP11-203B7.2|RP11-203B7.1|LINC01095|AC097372.1|LSM6|RP11-6L6.2|RP11-6L6.7|SLC10A7|RNU1-44P|POU4F2|AC093887.1					ZNF827	0.99	0.99	1	5913
4:154430042:C_T	WFIKKN1	OID00330_OID20939	rs34250475	4	154430042	Q96NZ8	Trans	MIR4453|RP11-555K12.1|RP11-555K12.2|TMEM154|RP11-768B22.2|TIGD4|ARFIP1|RP11-529H22.1|AC099339.1|RP11-206F17.2|FHDC1|RP11-285C1.2|TRIM2|RNU6-1196P|Y_RNA|ANXA2P1|MND1|AC013477.1|RN7SL419P|KIAA0922|RP11-153M7.3|RP11-153M7.1|TLR2|RNF175|RP11-153M7.5|SFRP2|AC020703.1|AC079298.1|DCHS2|RP11-290O12.1					KIAA0922	1.001	1.001	1	5893
5:96343552:A_G	WFIKKN1	OID00330_OID20939	rs27659	5	96343552	Q96NZ8	Trans	RP11-254I22.1|MIR583|RNU6-524P|RP11-254I22.3|RP11-254I22.2|PCSK1|CAST|AC020900.1|AC020900.2|CTC-506B8.1|ERAP1|CTD-2260A17.1|CTD-2260A17.3|CTD-2260A17.2|ERAP2|LNPEP|AC008850.3|Y_RNA|AC008865.1|SETP22|CTD-2215E18.1|LIX1|RIOK2|RNU1-73P|RP11-155G15.2|CTD-2215E18.2|CTD-2215E18.3|CTD-2278B20.1|YTHDF1P1|RP11-155G15.3|RP11-1E3.1|RP11-72K17.2|RP11-72K17.1|RP11-455B3.1					LNPEP|ERAP2	1.64	1.64|1.492	2	280
6:32574360:C_T	WFIKKN1	OID00330_OID20939	rs2647074	6	32574360	Q96NZ8	Trans	UQCRHP1|AIF1|PRRC2A|SNORA38|BAG6|APOM|C6orf47|C6orf47-AS1|GPANK1|Y_RNA|CSNK2B|CSNK2B-LY6G5B-1181|LY6G5B|LY6G5C|ABHD16A|XXbac-BPG32J3.20|MIR4646|LY6G6F|MEGT1|LY6G6E|LY6G6D|C6orf25|LY6G6C|DDAH2|CLIC1|MSH5|MSH5-SAPCD1|RNU6-850P|SAPCD1|SAPCD1-AS1|VWA7|VARS|Y_RNA|LSM2|HSPA1L|HSPA1A|HSPA1B|C6orf48|SNORD48|SNORD52|NEU1|SLC44A4|EHMT2|EHMT2-AS1|C2|ZBTB12|CFB|CFB|NELFE|MIR1236|SKIV2L|DXO|STK19|C4A|C4A-AS1|…					HLA-DRB1	NA	NA	NA	0
9:21986847:A_T	WFIKKN1	OID00330_OID20939	rs3731211	9	21986847	Q96NZ8	Trans	PTPLAD2|IFNB1|IFNW1|IFNA21|IFNA4|IFNA7|IFNA10|IFNA16|IFNA17|IFNA14|IFNA5|KLHL9|IFNA6|IFNA13|IFNA2|IFNA8|IFNA1|IFNE|MTAP|RP11-145E5.5|C9orf53|CDKN2A|CDKN2B|DMRTA1|IFNNP1|IFNWP4|Y_RNA|IFNWP15|IFNWP9|IFNWP18|IFNWP5|IFNA22P|IFNA20P|RP11-354P17.15|IFNA11P|IFNA12P|IFNWP2|IFNWP19|MIR31HG|MIR31|SNORD39|RP11-344A7.1|KHSRPP1|RN7SL151P|AL359922.1|TUBB8P1|RP11-70L8.4|RP11-149I2.5|CDKN2B-AS1|RP11-149I2.4|UBA5…					CDKN2A|ENSG00000264545	1.013	1.013|0.952	2	6192
9:22142756:C_T	WFIKKN1	OID00330_OID20939	rs12376511	9	22142756	Q96NZ8	Trans	IFNA21|IFNA4|IFNA7|IFNA10|IFNA16|IFNA17|IFNA14|IFNA5|KLHL9|IFNA6|IFNA13|IFNA2|IFNA8|IFNA1|IFNE|MTAP|RP11-145E5.5|C9orf53|CDKN2A|CDKN2B|DMRTA1|Y_RNA|IFNWP15|IFNWP9|IFNWP18|IFNWP5|IFNA22P|IFNA20P|RP11-354P17.15|IFNA11P|IFNA12P|IFNWP2|IFNWP19|MIR31HG|MIR31|SNORD39|RP11-344A7.1|KHSRPP1|RN7SL151P|AL359922.1|TUBB8P1|RP11-70L8.4|RP11-149I2.5|CDKN2B-AS1|RP11-149I2.4|UBA52P6|RP11-408N14.1|RP11-399D6.2|RP1…					ENSG00000264545|CDKN2B	0.525	0.525|0.499	2	472
9:102761469:A_C	WFIKKN1	OID00330_OID20939	rs571714195	9	102761469	Q96NZ8	Trans	RNA5SP290|RP11-96L7.2|RN7SL794P|RN7SKP225|KRT8P11|NAMA|RP11-547C13.1|RP11-554F20.1|RP11-60I3.5|RP11-60I3.4|UPF3AP3|RN7SL75P|RPS2P35|RP11-29B11.5|NANOGP5|AL353805.1|RN7SKP87|RP11-394D2.1|RP11-62L10.1|GAPDHP26|TGFBR1|ALG2|SEC61B|NR4A3|STX17|ERP44|INVS|TEX10|MSANTD3|MSANTD3-TMEFF1|TMEFF1|MURC					ERP44	1.034	1.034	1	7661
10:17865664:A_G	TMPRSS5	OID00331_OID20947	rs181242111	10	17865664	Q9H3S3	Trans						ENSG00000183748	1.018	1.018	1	4086
10:18282427:A_G	TMPRSS5	OID00331_OID20947	rs2478571	10	18282427	Q9H3S3	Trans						SLC39A12	1.014	1.014	1	4499
10:18103401:C_T	TMPRSS5	OID00331_OID20947	rs2477648	10	18103401	Q9H3S3	Trans							1.017	1.017	1	5219
10:89990905:G_T	TMPRSS5	OID00331_OID20947	rs10887793	10	89990905	Q9H3S3	Trans	ANKRD22|STAMBPL1|ACTA2|FAS|CH25H|LINC00863|NPAP1P3|CTSLP1|LINC00864|RP11-399L7.3|Y_RNA|RP11-57C13.4|RP11-57C13.6|RP11-57C13.3|RP11-57C13.5|CFL1P1|RN7SL78P|RP11-380G5.2|RP11-380G5.3|SNORD74|MED6P1|Y_RNA|RPL7P34|RP11-186O14.7|KRT8P38|RCBTB2P1|PTCD2P2|ACTA2-AS1|RP11-399O19.9|snoU13|MIR4679-2|RP11-341B24.3|NUTM2D|MINPP1|PAPSS2|ATAD1|KLLN|PTEN|RNLS|LIPJ|LIPF|LIPK|LIPN|LIPM					RNLS	0.55	0.55	1	574
11:126243952:A_G	TMPRSS5	OID00331_OID20947	rs11220462	11	126243952	Q9H3S3	Trans	FEZ1|AP000708.1|EI24|STT3A-AS1|RNU6-1156P|STT3A|CHEK1|RNU2-35P|ACRV1|PATE1|PATE2|PATE3|PATE4|RP11-680F20.10|HYLS1|PUS3|RP11-680F20.9|DDX25|RP11-680F20.11|RP11-680F20.5|RP11-680F20.4|RP11-680F20.6|CDON|RP11-680F20.12|NAP1L1P1|RP11-673E11.2|RP11-50B3.2|RP11-50B3.1|RPUSD4|RP11-50B3.4|FAM118B|RNU4-86P|RN7SL351P|SRPR|FOXRED1|RPL35AP26|snoU13|TIRAP|RP11-712L6.7|RP11-712L6.5|DCPS|ST3GAL4|KIRREL3|KIRREL3…					ST3GAL4	2.158	2.158	1	584
11:126293451:A_T	TMPRSS5	OID00331_OID20947	rs2697	11	126293451	Q9H3S3	Trans	FEZ1|AP000708.1|EI24|STT3A-AS1|RNU6-1156P|STT3A|CHEK1|RNU2-35P|ACRV1|PATE1|PATE2|PATE3|PATE4|RP11-680F20.10|HYLS1|PUS3|RP11-680F20.9|DDX25|RP11-680F20.11|RP11-680F20.5|RP11-680F20.4|RP11-680F20.6|CDON|RP11-680F20.12|NAP1L1P1|RP11-673E11.2|RP11-50B3.2|RP11-50B3.1|RPUSD4|RP11-50B3.4|FAM118B|RNU4-86P|RN7SL351P|SRPR|FOXRED1|RPL35AP26|snoU13|TIRAP|RP11-712L6.7|RP11-712L6.5|DCPS|ST3GAL4|KIRREL3|KIRREL3…					ST3GAL4	2.16	2.16	1	5379
12:670595:A_G	TMPRSS5	OID00331_OID20947	rs36078145	12	670595	Q9H3S3	Trans	RP11-598F7.1|AC215219.1|ABC7-42389800N19.1|DDX11L8|AC026369.1|FAM138D|IQSEC3|RP11-598F7.3|RP11-598F7.4|RP11-598F7.5|RP11-598F7.6|SLC6A12|RP11-283I3.1|RP11-283I3.2|SLC6A13|RP11-283I3.4|RP11-283I3.6|KDM5A|CCDC77|B4GALNT3|NINJ2|RP5-1154L15.2|RNU7-103P|RP5-1154L15.1|RP11-218M22.1|RP11-218M22.2|WNK1|RNU4ATAC16P|RAD52|RP11-359B12.2|ERC1|RN7SL852P|RP5-951N9.1|RP5-951N9.2|LINC00942					B4GALNT3	0.862	0.862	1	6146
13:50815358:C_T	TMPRSS5	OID00331_OID20947	rs28404455	13	50815358	Q9H3S3	Trans	SNRPGP14|RP11-432M24.4|AL135901.1|RNY4P30|CTAGE10P|RNY4P9|AL136123.1|MIR3613|DLEU2|MIR16-1|RPL18P10|ST13P4|RPL34P26|AL138696.1|RP11-175B12.2|DLEU7-AS1|RNA5SP28|RNASEH2B-AS1|GUCY1B2|RNA5SP29|LINC00371|RPL5P31|SLMO2P2|CDADC1|CAB39L|AL136218.1|SETDB2|PHF11|RCBTB1|ARL11|EBPL|KPNA3|SPRYD7|TRIM13|KCNRG|DLEU1|DLEU7|RNASEH2B					DLEU1	0.828	0.828	1	5520
14:50735947:C_T	TMPRSS5	OID00331_OID20947	rs72683923	14	50735947	Q9H3S3	Trans	RNU6ATAC30P|RP11-831F12.2|RNU6-539P|RN7SL3|RN7SL2|RNU6-189P|RP11-58E21.4|RP11-58E21.3|RP11-58E21.5|RP11-58E21.7|PDLIM1P1|RP11-58E21.1|RN7SKP193|Y_RNA|MIR4504|RP11-247L20.4|RP11-247L20.3|RP11-406H23.2|Y_RNA|SNRPGP1|RN7SL452P|RP11-248J18.2|ZFP64P1|RP11-248J18.3|RP11-286O18.1|snoU83B|RP11-218E20.2|RP11-218E20.5|RP11-218E20.3|RP11-1140I5.1|SNORA70|Y_RNA|RP11-326E7.1|RNA5SP384|RPL32P29|RN7SL1|Y_RNA|RH…					L2HGDH|CDKL1	0.87	0.87|0.804	2	8969
14:75633008:A_G	TMPRSS5	OID00331_OID20947	rs10149880	14	75633008	Q9H3S3	Trans	RN7SL530P|RP5-892G5.2|AC005519.4|SUB1P2|RPS2P2|RP3-449M8.9|RP3-449M8.6|MIR4709|RAP1AP|CTD-2207P18.1|CTD-2207P18.2|RP11-173A8.2|SNORA7|RP11-316E14.6|RP11-316E14.2|RP11-950C14.3|RNU6-689P|HIF1AP1|RP11-950C14.7|RNU4ATAC14P|RP11-293M10.2|RP11-293M10.4|RP11-293M10.5|RP11-293M10.6|AC007182.6|RP11-507E23.1|RNA5SP387|RP11-270M14.4|RP11-270M14.1|RP11-270M14.5|RP11-98L12.2|VSX2|ABCD4|VRTN|SYNDIG1L|NPC2|ISC…					EIF2B2	2.031	2.031	1	114
15:44027885:C_T	TMPRSS5	OID00331_OID20947	rs139974673	15	44027885	Q9H3S3	Trans	CTD-2036P10.3|KRT8P50|FDPSP4|RPS3AP47|SPCS2P1|RP11-473C18.3|Y_RNA|ATP5HP1|RP11-402F9.3|RN7SL487P|RNU6-554P|snoU13|RNU6-610P|PDIA3P2|AC011330.5|STRCP1|RNU6-353P|snoU13|CATSPER2P1|RNU6-354P|MIR1282|Y_RNA|PIN4P1|ACTBP7|GAPDHP55|AC073940.1|AC090519.2|AC090519.7|AC090519.6|AC090519.1|AC090519.5|AC090519.4|AC090519.3|RP11-616K22.1|RP11-616K22.2|RP11-516C1.1|RN7SL347P|HNRNPMP1|CTD-2329K10.1|EIF3J-AS1|RP…					CATSPER2|STRC	0.831	0.831|0.795	2	2838
15:51538810:A_G	TMPRSS5	OID00331_OID20947	rs12899068	15	51538810	Q9H3S3	Trans	GABPB1|U6|GABPB1-AS1|CTD-3110H11.1|MIR4712|AHCYP7|RNA5SP395|RP11-562A8.1|RP11-562A8.5|RP11-562A8.4|RP11-120K9.2|RN7SL354P|RP11-507J18.2|RP11-507J18.1|DCAF13P3|RP11-108K3.1|RP11-394B5.2|MIR4713|RP11-108K3.3|RP11-108K3.2|RP11-108K3.5|RP11-108K3.4|RP11-707P17.1|RP11-707P17.2|AC020892.1|RP11-313P18.2|RP11-313P18.1|CTD-2308G16.1|RP11-56B16.1|Y_RNA|RP11-56B16.5|U6|RP11-56B16.4|RP11-56B16.2|CTD-2650P22.…					CYP19A1	1.096	1.096	1	2437
15:50999333:G_T	TMPRSS5	OID00331_OID20947	rs12912843	15	50999333	Q9H3S3	Trans	ATP8B4|SLC27A2|HDC|GABPB1|CTD-2647E9.1|CTD-2647E9.3|RNA5SP394|Y_RNA|RN7SL494P|U6|GABPB1-AS1|CTD-3110H11.1|MIR4712|AHCYP7|RNA5SP395|RP11-562A8.1|RP11-562A8.5|RP11-562A8.4|RP11-120K9.2|RN7SL354P|RP11-507J18.2|RP11-507J18.1|DCAF13P3|RP11-108K3.1|RP11-394B5.2|MIR4713|RP11-108K3.3|RP11-108K3.2|RP11-108K3.5|RP11-108K3.4|RP11-707P17.1|RP11-707P17.2|AC020892.1|RP11-313P18.2|USP8|USP50|TRPM7|SPPL2A|AP4E1|…					SPPL2A|TRPM7|USP50	0.86	0.86|0.786|0.635	3	2449
17:7069412:A_G	TMPRSS5	OID00331_OID20947	rs186021206	17	7069412	Q9H3S3	Trans	CHD3|KCNAB3|RP11-1099M24.7|TRAPPC1|CNTROB|GUCY2D|ALOX15B|ALOX12B|AC129492.6|ALOXE3|HES7|PER1|RP11-599B13.6|VAMP2|AIPL1|FAM64A|PITPNM3|KIAA0753|TXNDC17|MED31|C17orf100|SLC13A5|XAF1|FBXO39|TEKT1|AC027763.2|ALOX12|RNASEK|AC040977.1|RNASEK-C17orf49|C17orf49|BCL6B|SLC16A13|SLC16A11|CLEC10A|ASGR2|ASGR1|DLG4|ACADVL|DVL2|PHF23|GABARAP|CTD-2545G14.7|CTDNEP1|RP1-4G17.5|ELP5|RP11-960B9.2|RNU6-1264P|BTF3P14|…					ASGR1	1.244	1.244	1	4277
17:7063898:A_G	TMPRSS5	OID00331_OID20947	rs56115403	17	7063898	Q9H3S3	Trans	CHD3|KCNAB3|RP11-1099M24.7|TRAPPC1|CNTROB|GUCY2D|ALOX15B|ALOX12B|AC129492.6|ALOXE3|HES7|PER1|AIPL1|FAM64A|PITPNM3|KIAA0753|TXNDC17|MED31|C17orf100|SLC13A5|XAF1|FBXO39|TEKT1|AC027763.2|ALOX12|RNASEK|AC040977.1|RNASEK-C17orf49|C17orf49|BCL6B|SLC16A13|SLC16A11|CLEC10A|ASGR2|ASGR1|DLG4|ACADVL|DVL2|PHF23|GABARAP|CTD-2545G14.7|CTDNEP1|RP1-4G17.5|ELP5|RP11-960B9.2|RNU6-1264P|BTF3P14|RP11-636N17.1|RNA5SP…					ASGR1	1.476	1.476	1	773
19:37437201:C_T	TMPRSS5	OID00331_OID20947	rs504549	19	37437201	Q9H3S3	Trans	AF038458.3|AF038458.4|AF038458.5|SDHAF1|SYNE4|AC002116.8|ALKBH6|AC002116.7|CLIP3|THAP8|WDR62|OVOL3|POLR2I|TBCB|CAPNS1|AD001527.7|COX7A1|AC002984.2|ZNF565|RN7SL287P|Y_RNA|ZNF146|CTD-3162L10.1|LINC00665|AC092296.1|ZFP14|CTD-3162L10.3|CTD-3162L10.4|ZFP82|CTD-3162L10.5|ZNF566|CTD-2630F21.1|CTBP2P7|ZNF260|AC092295.4|ZNF529|AC092295.7|ZNF382|CTD-3234P18.2|ZNF461|AC074138.3|ZNF567|ZNF850|CTD-2162K18.4|C…					ZNF568	1.145	1.145	1	7080
1:201437832:C_T	TMPRSS5	OID00331_OID20947	rs35383942	1	201437832	Q9H3S3	Trans	KIF14|DDX59|CAMSAP2|GPR25|C1orf106|KIF21B|CACNA1S|ASCL5|TMEM9|IGFN1|PKP1|TNNT2|LAD1|TNNI1|PHLDA3|CSRP1|AC096677.1|NAV1|IPO9|SHISA4|LMOD1|TIMM17A|RNPEP|ELF3|GPR37L1|ARL8A|PTPN7|LGR6|UBE2T					PHLDA3	0.871	0.871	1	6059
1:222149259:A_G	TMPRSS5	OID00331_OID20947	rs141093369	1	222149259	Q9H3S3	Trans	RP11-453O22.1|RP11-421L10.1|RP11-103C3.1|RP11-103C3.2|RP11-191N8.2|RNU6-403P|RP11-815M8.1|RP11-400N13.2|AC092765.1|RP11-400N13.3|RP11-400N13.1|QRSL1P2|RP11-358H9.1|CICP13|RNU6-791P|RP11-378J18.3|RP11-378J18.6|RP11-378J18.8|RN7SL276P|RP11-452F19.3|snoU13|NDUFB1P2|DUSP10|HHIPL2|TAF1A|MIA3|AIDA|BROX|FAM177B					DUSP10	0.434	0.434	1	2981
21:35376880:C_T	TMPRSS5	OID00331_OID20947	rs7282650	21	35376880	Q9H3S3	Trans	OLIG2|LINC00945|OLIG1|AP000289.6|AP000290.7|C21orf54|IFNAR2|AP000295.9|IL10RB-AS1|IL10RB|AP000295.10|IFNAR1|USF1P1|IFNGR2|TMEM50B|AP000301.1|RPS5P3|AP000302.58|DNAJC28|GART|BTF3P6|SON|DONSON|AP000304.1|AP000304.12|CRYZL1|ITSN1|ATP5O|LINC00649|RN7SL740P|AP000569.9|MRPS6|SLC5A3|SLC5A3|AP000320.7|RPS5P2|LINC00310|AP000318.2|AP000318.1|KCNE2|AP000320.6|SMIM11|C21orf140|CMP21-97G8.1|AP000322.53|CMP21-…					MRPS6|ATP5O|ENSG00000272962|SLC5A3|ENSG00000249209|ITSN1	0.662	0.662|0.587|0.586|0.586|0.537|0.524	6	9033
21:40201262:A_T	TMPRSS5	OID00331_OID20947	rs13052742	21	40201262	Q9H3S3	Trans	DSCR4|AP001427.1|DSCR4-IT1|DSCR8|KCNJ15|snoU13|AP001425.14|DSCR10|AP001434.2|SPATA20P1|AP001422.3|ERG|SNRPGP13|LINC00114|ETS2|AP001042.1|AF064858.6|AP001043.1|SNORA62|RPSAP64|AP001044.2|AF064858.7|AF064858.8|AF064858.11|AF064858.10|RPL23AP12|PCBP2P1|PSMG1|BRWD1|AF129408.17|TIMM9P2|BRWD1-IT1|METTL21AP1|BRWD1-IT2|BRWD1-AS1|HMGN1|Y_RNA|snoU13|RNF6P1|WRB|LCA5L|SH3BGR|MYL6P2|RPS26P4|AF121897.4|B3GALT5…						0.857	0.857	1	2543
22:37922720:A_G	TMPRSS5	OID00331_OID20947	rs60731384	22	37922720	Q9H3S3	Trans	RP5-1119A7.11|RP5-1119A7.10|RP5-1119A7.17|CACNG2|RP1-293L6.1|IFT27|PVALB|CITF22-24E5.1|CTA-833B7.2|NCF4|CSF2RB|snoU13|CSF2RBP1|LL22NC01-81G9.3|TEX33|TST|Y_RNA|MPST|KCTD17|RN7SKP214|TMPRSS6|RP5-1170K4.7|IL2RB|AL022314.1|RP1-151B14.6|C1QTNF6|SSTR3|RP1-151B14.9|RAC2|Z82188.1|CYTH4|RP1-63G5.5|RP1-63G5.7|ELFN2|RP1-63G5.8|MFNG|CARD10|RP5-1177I5.3|CDC42EP1|LGALS2|GGA1|SH3BP1|Z83844.1|PDXP|RN7SL385P|LGAL…					CARD10	1.063	1.063	1	7966
2:27730940:C_T	TMPRSS5	OID00331_OID20947	rs1260326	2	27730940	Q9H3S3	Trans	C2orf70|CIB4|AC015977.6|AC015977.5|KCNK3|SLC35F6|CENPA|CDKN2AIPNLP2|DPYSL5|AC013472.4|MAPRE3|AC013472.3|TMEM214|AGBL5|AGBL5-AS1|RP11-503P10.1|AGBL5-IT1|RP11-195B17.1|OST4|EMILIN1|KHK|CGREF1|ABHD1|PREB|C2orf53|TCF23|AC013403.13|SLC5A6|ATRAID|CAD|SLC30A3|DNAJC5G|TRIM54|UCN|MPV17|GTF3C2|AC109828.1|AC074117.10|EIF2B4|SNX17|ZNF513|PPM1G|FTH1P3|NRBP1|KRTCAP3|IFT172|AC074117.13|RNU6-986P|FNDC4|GCKR|AC10…					GCKR	1.082	1.082	1	2274
2:112761653:C_G	TMPRSS5	OID00331_OID20947	rs4848933	2	112761653	Q9H3S3	Trans	AC096670.3|BCL2L11|AC108463.1|MIR4435-1HG|AC108463.2|RP11-181E10.3|AC068491.2|RP11-803D5.4|RPS14P4|MIR4435-2|AC068491.3|AC017002.1|AC017002.2|RP11-68E19.1|AC017002.4|AC093166.1|AC093166.2|AC093166.3|ANAPC1|MIR4771-2|AC093166.4|AC104651.1|MERTK|RN7SL297P|AC104651.2|AC104651.3|TMEM87B|FBLN7|ZC3H8|snoU13|ZC3H6|AC115115.3|AC115115.2|AC115115.4|RGPD8|TTL|POLR1B|Y_RNA|CHCHD5|AC012442.5|AC012442.6|AC079…					MERTK|TMEM87B	1.024	1.024|0.882	2	131
3:152330746:C_T	TMPRSS5	OID00331_OID20947	rs67928001	3	152330746	Q9H3S3	Trans	AC069067.1|RP11-454C18.1|AADACL2|RP11-454C18.2|RP11-64D22.1|RP11-64D22.2|RP11-64D22.5|AADAC|SUCNR1|RP11-246A10.1|MBNL1|MBNL1-AS1|TMEM14E|Y_RNA|RP11-362A9.3|RP11-788A4.1|ATP5LP5|P2RY1|RP11-38P22.2|HMGN2P13|RP11-529G21.3|RP11-529G21.2|RAP2B|RN7SL300P|RP11-292E2.1|RP11-292E2.2|RP11-292E2.4|RNU6-901P|C3orf79|Y_RNA					P2RY1	0.524	0.524	1	5864
3:151956084:C_T	TMPRSS5	OID00331_OID20947	rs73154145	3	151956084	Q9H3S3	Trans	SETP11|GPR87|P2RY13|P2RY12|IGSF10|MRPL42P6|RP11-312P21.2|MIR5186|AC069067.1|RP11-454C18.1|AADACL2|RP11-454C18.2|RP11-64D22.1|RP11-64D22.2|RP11-64D22.5|AADAC|SUCNR1|RP11-246A10.1|MBNL1|MBNL1-AS1|TMEM14E|Y_RNA|RP11-362A9.3|RP11-788A4.1|ATP5LP5|P2RY1|RP11-38P22.2|HMGN2P13|RP11-529G21.3|RP11-529G21.2|RAP2B|RN7SL300P					TMEM14E|MBNL1	0.571	0.571|0.544	2	9177
3:153872445:C_T	TMPRSS5	OID00331_OID20947	rs1713815	3	153872445	Q9H3S3	Trans	RP11-529G21.2|RAP2B|RN7SL300P|RP11-292E2.1|RP11-292E2.2|RP11-23D24.2|RP11-292E2.4|RNU6-901P|C3orf79|Y_RNA|RP11-217E22.5|U8|RPL21P42|ARHGEF26-AS1|ARHGEF26|DHX36|snoU13|GPR149|DDX50P2|RP11-656A15.1|CTD-2501O3.2|CTD-2501O3.3|RPL9P15|RP11-439C8.1|RP11-439C8.2					DHX36|ARHGEF26	2.182	2.182|1.372	2	3828
3:183375992:C_T	TMPRSS5	OID00331_OID20947	rs12638420	3	183375992	Q9H3S3	Trans	RP11-646E18.3|RP11-646E18.4|RP11-225N10.1|ATP11B|RP11-225N10.3|RP11-531F16.4|DCUN1D1|RP11-531F16.3|MCCC1|MCCC1-AS1|LAMP3|MCF2L2|B3GNT5|RNA5SP151|LINC00888|SNORA63|SNORA81|SNORA63|SNORA4|RP11-393B14.2|KLHL6|KLHL6-AS1|RP11-14I2.2|KLHL24|YEATS2|AC131160.1|YEATS2-AS1|MAP6D1|PARL|RP11-315J22.5|MIR4448|CYP2AB1P|ABCC5|ABCC5-AS1|EEF1A1P8|HTR3D|HTR3C|RP11-778D9.9|Y_RNA|HTR3E-AS1|HTR3E|HSP90AA5P|RP11-778D9…					KLHL24	2.015	2.015	1	2304
3:185482618:C_T	TMPRSS5	OID00331_OID20947	rs6763887	3	185482618	Q9H3S3	Trans	VPS8|C3orf70|EHHADH-AS1|EHHADH|EIF2S2P2|MIR5588|MAP3K13|RPL4P4|snoU13|TMEM41A|LIPH|SENP2|RP11-537I16.2|IGF2BP2|C3orf65|MIR548AQ|TRA2B|RP11-443P15.2|RN7SL637P|ETV5|ETV5-AS1|DGKG|RP11-78H24.1|RP11-48F14.1|RP11-48F14.2|CRYGS|TBCCD1|DNAJB11|AHSG|FETUB|RP11-134F2.2|HRG|RP11-795A2.2|RP11-795A2.3|RP11-573D15.8|KNG1|PSMD10P2					IGF2BP2	1.127	1.127	1	8533
3:193713833:C_T	TMPRSS5	OID00331_OID20947	rs6786829	3	193713833	Q9H3S3	Trans	RP11-143P4.2|VEZF1P1|HRASLS|ATP13A5|ATP13A5-AS1|ATP13A4|ATP13A4-AS1|RP11-175P19.2|OPA1|OPA1-AS1|Y_RNA|RN7SL447P|RP11-528A4.3|RP11-528A4.2|RP11-699L21.1|RP11-699L21.2|DPPA2P3|RP11-407B7.1|RP11-135A1.3|RP11-135A1.2|HES1|RN7SL215P|RP11-513G11.4|RP11-513G11.3|RP11-513G11.2|LINC00887|CPN2|LRRC15|GP5|ATP13A3|RP11-384A12.1|LINC00884|AC108676.1|RNU6-1101P|AC046143.6|TMEM44-AS1|TMEM44|AC046143.3|RP11-534C…					HES1	0.479	0.479	1	8560
3:98695849:G_T	TMPRSS5	OID00331_OID20947	rs2449045	3	98695849	Q9H3S3	Trans	GABRR3|OR5BM1P|OR5AC1|OR5AC2|RP11-343D2.11|OR5AC4P|POU5F1P7|OR5H1|OR5H14|OR5H15|OR5H5P|OR5H3P|OR5H4P|RP11-325B23.2|OR5H7P|OR5H6|OR5H2|OR5H8P|OR5K4|OR5K3|UBFD1P1|OR5K1|OR5K2|CLDND1|CPOX|RP11-227H4.5|RPL38P4|GPR15|RP11-227H4.1|AC021660.1|WWP1P1|ST3GAL6-AS1|ST3GAL6|PDLIM1P4|DCBLD2|RNU6-26P|CTD-2021J15.1|RNU6-1263P|LINC00973|ACTG1P13|RP11-121C1.1|AC078828.1|RP11-779P15.1|RP11-779P15.2|RP11-201E8.1|CO…					DCBLD2	1.186	1.186	1	5193
4:86393300:C_T	TMPRSS5	OID00331_OID20947	rs60028714	4	86393300	Q9H3S3	Trans	NKX6-1|RPL3P13|CDS1|WDFY3|RN7SL552P|WDFY3-AS1|RNU6-469P|WDFY3-AS2|RN7SKP48|RP11-218C23.1|ARHGAP24|MIR4451|AC098870.1|RP13-514E23.2|RP13-514E23.1|RP11-778J15.1|RN7SKP96					ARHGAP24	0.908	0.908	1	7901
5:71996901:A_T	TMPRSS5	OID00331_OID20947	rs149648073	5	71996901	Q9H3S3	Trans	CARTPT|MAP1B|MIR4803|MRPS27|RN7SL153P|PTCD2|CTC-365E16.1|RP11-389C8.3|RP11-389C8.1|YBX1P5|RP11-389C8.2|ZNF366|CTC-347C20.2|CTC-347C20.1|RPL7P22|AC063979.1|Y_RNA|CTD-2631K10.1|TNPO1|MIR4804|CTD-2339M3.1|CTD-2376I4.1|CTD-2376I4.2|FCHO2|CTC-250P20.2|CTC-250P20.1|Y_RNA|TMEM171|RP11-232L2.2|RP11-232L2.1|AC116345.1|TMEM174|RP11-60A8.1|RP11-60A8.2|RP11-79P5.3|FOXD1|AC099522.1|RP11-79P5.2|RP11-79P5.7|RP1…					TNPO1	0.513	0.513	1	3507
6:396321:C_T	TMPRSS5	OID00331_OID20947	rs12203592	6	396321	Q9H3S3	Trans	RP1-24O22.5|OR4F1P|LINC00266-3|CICP18|RP3-416J7.1|RP3-416J7.4|RP3-416J7.5|DUSP22|IRF4|EXOC2|RP1-20B11.2|HUS1B|RP11-532F6.2|RP11-532F6.3|RP11-532F6.4|RP11-532F6.5|RP11-284J1.1|RP5-1077H22.2|RP5-1077H22.1|RP5-856G1.1|AL033381.1|snoU13|FOXQ1|RP4-668J24.2|FOXF2					IRF4	0.789	0.789	1	2053
6:163777994:C_T	TMPRSS5	OID00331_OID20947	rs6905064	6	163777994	Q9H3S3	Trans	KRT8P44|PACRG|RP11-157L10.1|RP1-257A15.1|AL078585.1|snoU13|RP3-495O10.1|CAHM|QKI|RP5-826L7.1|RP1-230L10.1|RN7SL366P|RP1-155D22.2|RP1-155D22.1|RP11-347L18.1					QKI|PACRG	0.547	0.547|0.537	2	8639
6:163774443:A_G	TMPRSS5	OID00331_OID20947	rs9365559	6	163774443	Q9H3S3	Trans	KRT8P44|PACRG|RP11-157L10.1|RP1-257A15.1|AL078585.1|snoU13|RP3-495O10.1|CAHM|QKI|RP5-826L7.1|RP1-230L10.1|RN7SL366P|RP1-155D22.2|RP1-155D22.1|RP11-347L18.1					QKI|PACRG	0.546	0.546|0.537	2	10428
6:96487569:A_T	TMPRSS5	OID00331_OID20947	rs9386298	6	96487569	Q9H3S3	Trans	CYCSP17|MANEA-AS1|MANEA|RP11-374I15.1|KRT18P50|FUT9|RN7SL797P|UFL1-AS1|UFL1|FHL5|RPS7P8|RNU4-70P|RP11-304C16.2|RP11-304C16.3|EEF1GP6|RP3-417O22.3|GPR63|NDUFAF4|RN7SL509P					FUT9	0.966	0.966	1	10437
6:96511352:A_G	TMPRSS5	OID00331_OID20947	rs1570774	6	96511352	Q9H3S3	Trans	CYCSP17|MANEA-AS1|MANEA|RP11-374I15.1|KRT18P50|FUT9|RN7SL797P|UFL1-AS1|UFL1|FHL5|RPS7P8|RNU4-70P|RP11-304C16.2|RP11-304C16.3|EEF1GP6|RP3-417O22.3|GPR63|NDUFAF4|RN7SL509P					FUT9	0.98	0.98	1	3649
7:43668087:C_T	TMPRSS5	OID00331_OID20947	rs67873618	7	43668087	Q9H3S3	Trans	AC027269.2|TCP1P1|AC010132.10|RP11-111K18.2|C7orf25|PSMA2|PSMA2|AC010132.11|MRPL32|AC005537.2|Y_RNA|HECW1|HECW1-IT1|MIR3943|RNU7-35P|RNU6-575P|AC004692.4|AC004692.5|AC011738.4|AC011738.1|STK17A|COA1|BLVRA|AC005189.6|MRPS24|URGCP-MRPS24|URGCP|TUBG1P|UBE2D4|POLR2J4|RP5-1165K10.2|AC004985.12|AC004951.5|SPDYE1|AC004951.6|POLR2J4|RASA4CP|LINC00957|DBNL|PGAM2|AC017116.11|POLM|AEBP1|MIR4649|POLD2|RNA5SP…					STK17A|COA1	1.888	1.888|1.456	2	8561
8:32141515:A_G	TMPRSS5	OID00331_OID20947	rs7824399	8	32141515	Q9H3S3	Trans	RP11-566H8.2|RP11-566H8.1|RNA5SP261|NRG1|NRG1-IT1|NRG1-IT2|RNA5SP262|RNA5SP263|NRG1-IT3|RP11-1002K11.1|RNU6-663P|RP11-11N9.4|MTND1P6|MTND2P32|RANP9|AC104037.1|RP11-451O18.1					NRG1	0.778	0.778	1	9869
8:32159832:A_G	TMPRSS5	OID00331_OID20947	rs73248778	8	32159832	Q9H3S3	Trans	RP11-566H8.2|RP11-566H8.1|RNA5SP261|NRG1|NRG1-IT1|NRG1-IT2|RNA5SP262|RNA5SP263|NRG1-IT3|RP11-1002K11.1|RNU6-663P|RP11-11N9.4|MTND1P6|MTND2P32|RANP9|AC104037.1|RP11-451O18.1					NRG1	0.779	0.779	1	9208
9:139385099:C_T	TMPRSS5	OID00331_OID20947	rs35135227	9	139385099	Q9H3S3	Trans	RP11-426A6.5|AL161452.1|RP11-98L5.2|RP11-98L5.4|RP11-98L5.5|RP11-432J22.2|RP11-83N9.5|WI2-1959D15.1|MIR4673|RP11-413M3.4|MIR4674|RP11-611D20.2|U3|RP11-251M1.1|MIR126|AL590226.1|SNHG7|ATP6V1G1P3|RP11-216L13.19|RP11-216L13.18|CCDC183-AS1|NCLP1|MIR4292|MIR4479|RP11-229P13.2|RP11-229P13.25|RP11-229P13.19|RP11-229P13.20|RP11-229P13.15|RP11-229P13.22|RP11-229P13.23|SNORD62|snoU13|RP11-350O14.18|MIR3621…					SEC16A	1.604	1.604	1	1932
9:33108605:A_C	TMPRSS5	OID00331_OID20947	rs17247766	9	33108605	Q9H3S3	Trans	ACO1|DDX58|TOPORS|NDUFB6|GVQW1|TAF1L|TMEM215|APTX|DNAJA1|SMU1|B4GALT1|SPINK4|BAG1|CHMP5|NFX1|AQP7|AQP3|NOL6|ANKRD18B|TRBV20OR9-2|TRBV21OR9-2|TRBV23OR9-2|PRSS3|UBE2R2|UBAP2|RNA5SP281|SLC25A5P8|AL353671.2|AL353671.1|TOPORS-AS1|AL353671.3|AL353671.4|RP11-205M20.7|AL589642.1|RP11-555J4.4|RP11-555J4.3|RP11-555J4.2|RP11-462B18.1|AL157884.1|Y_RNA|RP11-462B18.3|RP11-462B18.2|RP11-562M8.4|ASS1P12|TCEA1P4|…					B4GALT1	1.811	1.811	1	3854
10:82220514:C_T	CDH3	OID00332_OID21008	rs7086496	10	82220514	P22223	Trans	TPRX1P1|RP11-342M3.1|RP11-342M3.2|RP11-589B3.7|RPS12P18|MBL3P|SFTPA3P|RP11-589B3.6|RP11-506M13.3|RP11-119F19.2|RP11-182L21.5|BEND3P3|RP11-773D16.1|RP11-182L21.6|NPAP1P2|CTSLP6|PGGT1BP2|MBL1P|RP11-479O17.10|ZNRF2P3|RP11-479O17.7|RP11-369J21.11|C1DP3|C1DP2|C1DP4|TMEM254-AS1|RPL22P18|LINC00857|RPS12P2|RP11-40F6.1|EIF5AP4|RP11-36D19.4|RP11-36D19.8|AL133481.1|RP11-137H2.6|EIF5AL1|SFTPA2|RP11-137H2.4|R…					TSPAN14	1.582	1.582	1	576
10:104313395:C_T	CDH3	OID00332_OID21008	rs10786678	10	104313395	P22223	Trans	DPCD|POLL|FBXW4|FGF8|NPM3|MGEA5|KCNIP2|C10orf76|HPS6|LDB1|MIR3158-2|RNU6-1165P|RP11-190J1.3|KCNIP2-AS1|Y_RNA|RP11-302K17.3|RP11-302K17.4|SNORD112|PPRC1|NOLC1|ELOVL3|PITX3|GBF1|AL160011.1|NFKB2|PSD|FBXL15|CUEDC2|MIR146B|RP11-18I14.10|C10orf95|TMEM180|ACTR1A|RP11-18I14.11|SUFU|RN7SL21P|RP11-170J3.2|RNU6-43P|RP11-47A8.5|TRIM8|ARL3|SFXN2|WBP1L|RNU6-1231P|CYP17A1|CYP17A1-AS1|PFN1P11|PTGES3P4|C10orf32|…					TMEM180|SUFU|ACTR1A|TRIM8	1.818	1.818|1.443|1.325|1.005	4	448
12:112007756:C_T	CDH3	OID00332_OID21008	rs653178	12	112007756	P22223	Trans						ATXN2	0.994	0.994	1	431
16:20359267:G_T	CDH3	OID00332_OID21008	rs28640218	16	20359267	P22223	Trans	CTA-363E6.5|CTA-363E6.6|RNU4-46P|CTA-363E6.7|AC002550.5|CTD-2380F24.1|CTC-496I23.1|AC134300.1|RP11-204E4.3|SNRPEP3|RP11-429K17.1|CTD-2194A8.2|RP11-143N13.2|RP11-143N13.1|AC004381.7|RNU6-944P|CTC-508F8.1|AF001550.7|CRYM-AS1|TMC5|GDE1|CCP110|C16orf62|KNOP1|IQCK|GPRC5B|GPR139|GP2|UMOD|PDILT|ACSM5|ACSM2A|AC137056.1|ACSM2B|ACSM3|ACSM1|THUMPD1|ERI2|AC004381.6|DCUN1D3|LYRM1|DNAH3|TMEM159|ZP2|ANKS4B|CRYM					UMOD	1.041	1.041	1	2453
19:36377887:C_T	CDH3	OID00332_OID21008	rs11084835	19	36377887	P22223	Trans	LINC00904|CTC-523E23.14|CTC-523E23.15|CTC-523E23.6|CTC-523E23.8|ZNF30|ZNF792|GRAMD1A|CTD-2527I21.7|CTD-2527I21.14|SCN1B|CTD-2527I21.9|HPN|HPN-AS1|AC020907.1|FXYD3|LGI4|AC020907.2|FXYD1|CTD-2527I21.4|FXYD7|FXYD5|FAM187B|FAM187B2P|LSR|AC002128.5|AD000684.2|USF2|HAMP|MAG|CD22|U62631.5|MIR5196|FFAR1|FFAR3|GPR42|EEF1A1P7|AC002511.1|RN7SL491P|AC002511.2|AC002511.3|FFAR2|KRTDAP|DMKN|SBSN|GAPDHS|AD000090…			MAG|CD22		TYROBP|NFKBID|HCST	0.833	0.833|0.744|0.734	3	754
1:117264336:C_T	CDH3	OID00332_OID21008	rs12137270	1	117264336	P22223	Trans	HNRNPA1P43|RP11-12L8.2|RP11-12L8.1|RP11-159M11.2|RP5-1185H19.2|U3|ATP1A1OS|RNU6-817P|RP4-655J12.4|RP4-655J12.5|Y_RNA|RP5-1086K13.1|NAP1L4P1|MIR548AC|AL355794.1|MIR320B1|GAPDHP64|NEFHP1|FTH1P22|AL157904.1|RP4-753F5.1|RNA5SP55|RP11-27K13.3|MIR942|RPS15AP9|RP11-39H13.1|RP11-188D8.1|VPS25P1|AL157902.3|AL365331.2|SNORA40|RP11-134N8.2|NHLH2|SLC22A15|MAB21L3|ATP1A1|AL136376.1|CD58|IGSF3|C1orf137|CD2|PTG…			VTCN1|CD2|CD58		CD2|IGSF3	0.736	0.736|0.703	2	2006
1:117544331:A_C	CDH3	OID00332_OID21008	rs12130298	1	117544331	P22223	Trans	RP11-159M11.2|RP5-1185H19.2|U3|ATP1A1OS|RNU6-817P|RP4-655J12.4|RP4-655J12.5|Y_RNA|RP5-1086K13.1|NAP1L4P1|MIR548AC|AL355794.1|MIR320B1|GAPDHP64|NEFHP1|FTH1P22|AL157904.1|RP4-753F5.1|RNA5SP55|RP11-27K13.3|MIR942|RPS15AP9|RP11-39H13.1|RP11-188D8.1|VPS25P1|AL157902.3|AL365331.2|SNORA40|RP11-134N8.2|AL390877.1|MAB21L3|ATP1A1|AL136376.1|CD58|IGSF3|C1orf137|CD2|PTGFRN|CD101|TTF2|TRIM45|VTCN1|MAN1A2|FAM4…			VTCN1|CD2|CD58		CD101	0.751	0.751	1	1998
1:117121865:A_G	CDH3	OID00332_OID21008	rs12066192	1	117121865	P22223	Trans	RN7SL420P|SNORA42|HNRNPA1P43|RP11-12L8.2|RP11-12L8.1|RP11-159M11.2|RP5-1185H19.2|U3|ATP1A1OS|RNU6-817P|RP4-655J12.4|RP4-655J12.5|Y_RNA|RP5-1086K13.1|NAP1L4P1|MIR548AC|AL355794.1|MIR320B1|GAPDHP64|NEFHP1|FTH1P22|AL157904.1|RP4-753F5.1|RNA5SP55|RP11-27K13.3|MIR942|RPS15AP9|RP11-39H13.1|RP11-188D8.1|VPS25P1|VANGL1|CASQ2|NHLH2|SLC22A15|MAB21L3|ATP1A1|AL136376.1|CD58|IGSF3|C1orf137|CD2|PTGFRN|CD101|TT…			VTCN1|CD2|CD58		CD58|IGSF3	1.1	1.1|1.071	2	1970
1:179526214:C_T	CDH3	OID00332_OID21008	rs61747728	1	179526214	P22223	Trans	RALGPS2|ANGPTL1|FAM20B|TOR3A|ABL2|SOAT1|AXDND1|AL160286.1|NPHS2|TDRD5|FAM163A|TOR1AIP2|TOR1AIP1|CEP350|QSOX1|LHX4|ACBD6					NPHS2|TDRD5|AXDND1	0.872	0.872|0.817|0.79	3	3575
1:8204596:C_T	CDH3	OID00332_OID21008	rs78924983	1	8204596	P22223	Trans	RNU1-8P|CAMTA1-IT1|RP3-453P22.2|RP4-549F15.1|RP11-338N10.1|RP11-338N10.2|RP11-338N10.3|VAMP3|RP3-467L1.6|PER3|RP3-467L1.4|UTS2|TNFRSF9|RP5-892F13.2|PARK7|Y_RNA|ERRFI1|RP11-431K24.1|CTA-215D11.4|RP11-431K24.2|RNU1-7P|RP11-431K24.3|RP11-431K24.4|RN7SL729P|RNU6-991P|SLC45A1|Y_RNA|RERE|RP5-1115A15.1|SNORA77|RP5-1115A15.2|RPL7P11|RPL7P7|Y_RNA|RP4-633I8.3|RP4-633I8.4|RP11-185B14.1|ENO1|ENO1-IT1|ENO1-AS…					ERRFI1	0.531	0.531	1	9957
22:19977647:C_T	CDH3	OID00332_OID21008	rs2012714	22	19977647	P22223	Trans	AC007326.9|DGCR9|AC000095.9|DGCR10|CA15P1|DGCR2|Y_RNA|DGCR11|AC004461.4|AC004471.9|AC004471.10|TSSK1A|DGCR14|TSSK2|GSC2|AC004463.6|SLC25A1|CLTCL1|AC000081.2|SNORA15|KRT18P62|HIRA|C22orf39|RN7SL168P|MRPL40|AC000068.5|UFD1L|AC000068.9|AC000068.10|CDC45|CLDN5|AC000077.2|AC000067.1|SEPT5|GP1BB|TBX1|GNB1L|AC000089.3|C22orf29|TXNRD2|AC000078.5|COMT|MIR4761|ARVCF|TANGO2|MIR185|AC006547.13|AC006547.15|DG…			CLDN5	CLDN5	ARVCF	2.119	2.119	1	4643
22:36828315:A_G	CDH3	OID00332_OID21008	rs28672128	22	36828315	P22223	Trans	RP4-569D19.5|RP4-569D19.8|RASD2|MB|AL049747.1|APOL6|RP1-41P2.7|MRPS16P3|APOL5|RBFOX2|NDUFA9P1|APOL3|Z95114.4|Z95114.3|Z95114.5|Z95114.6|Z95114.7|MTND1P10|APOL4|APOL2|APOL1|MYH9|RN7SL349P|RP4-633O19__A.1|RPS15AP38|BX470187.1|Y_RNA|RP5-1119A7.14|TXN2|FOXRED2|EIF3D|RP5-1119A7.11|RP5-1119A7.10|RP5-1119A7.17|CACNG2|RP1-293L6.1|IFT27|PVALB|CITF22-24E5.1|CTA-833B7.2|NCF4|CSF2RB|snoU13|CSF2RBP1|LL22NC01-…					FOXRED2|TXN2|EIF3D|MYH9	0.6	0.6|0.599|0.587|0.555	4	5602
2:162964301:A_G	CDH3	OID00332_OID21008	rs75166367	2	162964301	P22223	Trans	TANK|AC009299.2|AC009299.3|AC009299.4|PSMD14|AC009299.5|AC009299.1|5S_rRNA|TBR1|AC009487.4|AC009487.5|SLC4A10|AHCTF1P1|snoU13|AC062022.1|KRT18P46|AC092841.1|RPEP5|DPP4|AC008063.2|TIMM8AP1|EIF3EP2|AC008063.3|GCG|AC007750.5|FAP|IFIH1|GCA|KCNH7|RNA5SP109|AC007740.1					DPP4	0.669	0.669	1	1580
2:27730940:C_T	CDH3	OID00332_OID21008	rs1260326	2	27730940	P22223	Trans	C2orf70|CIB4|AC015977.6|AC015977.5|KCNK3|SLC35F6|CENPA|CDKN2AIPNLP2|DPYSL5|AC013472.4|MAPRE3|AC013472.3|TMEM214|AGBL5|AGBL5-AS1|RP11-503P10.1|AGBL5-IT1|RP11-195B17.1|OST4|EMILIN1|KHK|CGREF1|ABHD1|PREB|C2orf53|TCF23|AC013403.13|SLC5A6|ATRAID|CAD|SLC30A3|DNAJC5G|TRIM54|UCN|MPV17|GTF3C2|AC109828.1|AC074117.10|EIF2B4|SNX17|ZNF513|PPM1G|FTH1P3|NRBP1|KRTCAP3|IFT172|AC074117.13|RNU6-986P|FNDC4|GCKR|AC10…					GCKR	1.082	1.082	1	2274
4:101117716:A_G	CDH3	OID00332_OID21008	rs145164319	4	101117716	P22223	Trans	ADH6|ADH1A|ADH1B|ADH1C|ADH7|RP11-696N14.3|C4orf17|TRMT10A|MTTP|RP11-766F14.1|RP11-766F14.2|DAPP1|LAMTOR3|DNAJB14|H2AFZ|RP11-15B17.1|RP11-15B17.2|RP11-15B17.3|AC121157.1|DDIT4L|RP11-588P8.1|EMCN|EMCN-IT3|EMCN-IT2|EMCN-IT1					DDIT4L	0.899	0.899	1	3233
7:151413124:C_T	CDH3	OID00332_OID21008	rs6464165	7	151413124	P22223	Trans	GIMAP1|GIMAP5|RP5-1051J4.6|RP5-1051J4.4|TMEM176B|TMEM176A|AOC1|KCNH2|NOS3|ATG9B|ABCB8|RP11-148K1.10|ASIC3|CDK5|SLC4A2|RP11-148K1.12|FASTK|TMUB1|AGAP3|GBX1|ASB10|IQCA1P1|ABCF2|CHPF2|MIR671|SMARCD3|RP4-548D19.3|RP5-1070G24.2|NUB1|WDR86|WDR86-AS1|RP4-555L14.4|CRYGN|MIR3907|RN7SL76P|RHEB|ETF1P2|PRKAG2|RP13-452N2.1|PRKAG2-AS1|RNU6-604P|Y_RNA|RP11-796I2.1|GALNTL5|GALNT11|snoU13|RP5-981O7.2|YBX1P4|KMT2C…					PRKAG2	0.883	0.883	1	162
8:117330724:A_G	CDH3	OID00332_OID21008	rs6992138	8	117330724	P22223	Trans	TRPS1|EIF3H|UTP23|RAD21|AARD|SLC30A8					EIF3H	0.434	0.434	1	4474
12:48143315:A_G	GFRA1	OID00333_OID21457	rs145878042	12	48143315	P56159	Trans	SLC38A4|AMIGO2|PCED1B|RP11-23J18.1|MIR4698|PCED1B-AS1|RP11-493L12.3|RP11-493L12.4|RP11-493L12.6|SNORA64|RP11-493L12.5|MIR4494|RP1-90J4.1|RP1-90J4.2|RP1-90J4.3|RP3-432I18.1|RPAP3|RP1-197B17.3|ENDOU|RAPGEF3|SLC48A1|HDAC7|AC004466.1|RP5-1057I20.2|VDR|RP11-89H19.1|TMEM106C|COL2A1|RP1-228P16.3|RP1-228P16.4|RP1-228P16.5|SENP1|RP1-228P16.1|RNU6-1203P|RP1-228P16.7|PFKM|ASB8|RP11-474C8.3|RP11-474C8.4|RP11…				COL2A1	RAPGEF3|HDAC7|SLC48A1	0.871	0.871|0.833|0.749	3	3276
13:113770876:A_G	GFRA1	OID00333_OID21457	rs488703	13	113770876	P56159	Trans	LINC01070|LINC01043|LINC01044|AL162711.1|ATP11A-AS1|AL356740.1|RP11-120K24.3|MCF2L-AS1|RP11-120K24.4|RP11-120K24.5|F10-AS1|KARSP2|RP11-98F14.11|LDHBP1|GRTP1-AS1|DCUN1D2-AS|RNU1-16P|LINC00552|GAS6-AS1|GAS6-AS2|RP11-199F6.4|LINC00454|LINC00452|LINC00565|SPACA7|TUBGCP3|C13orf35|ATP11A|MCF2L|AL137002.1|F7|F10|PROZ|PCID2|CUL4A|LAMP1|GRTP1|ADPRHL1|DCUN1D2|TMCO3|TFDP1|ATP4B|GRK1|TMEM255B|GAS6					F7|F10	2.12	2.12|1.637	2	6972
13:113769226:A_C	GFRA1	OID00333_OID21457	rs3093265	13	113769226	P56159	Trans	LINC01070|LINC01043|LINC01044|AL162711.1|ATP11A-AS1|AL356740.1|RP11-120K24.3|MCF2L-AS1|RP11-120K24.4|RP11-120K24.5|F10-AS1|KARSP2|RP11-98F14.11|LDHBP1|GRTP1-AS1|DCUN1D2-AS|RNU1-16P|LINC00552|GAS6-AS1|GAS6-AS2|RP11-199F6.4|LINC00454|LINC00452|LINC00565|SPACA7|TUBGCP3|C13orf35|ATP11A|MCF2L|AL137002.1|F7|F10|PROZ|PCID2|CUL4A|LAMP1|GRTP1|ADPRHL1|DCUN1D2|TMCO3|TFDP1|ATP4B|GRK1|TMEM255B|GAS6					F7|F10	2.123	2.123|1.637	2	5758
16:20357281:C_T	GFRA1	OID00333_OID21457	rs12934455	16	20357281	P56159	Trans	CTA-363E6.5|CTA-363E6.6|RNU4-46P|CTA-363E6.7|AC002550.5|CTD-2380F24.1|CTC-496I23.1|AC134300.1|RP11-204E4.3|SNRPEP3|RP11-429K17.1|CTD-2194A8.2|RP11-143N13.2|RP11-143N13.1|AC004381.7|RNU6-944P|CTC-508F8.1|AF001550.7|CRYM-AS1|TMC5|GDE1|CCP110|C16orf62|KNOP1|IQCK|GPRC5B|GPR139|GP2|UMOD|PDILT|ACSM5|ACSM2A|AC137056.1|ACSM2B|ACSM3|ACSM1|THUMPD1|ERI2|AC004381.6|DCUN1D3|LYRM1|DNAH3|TMEM159|ZP2|ANKS4B|CRYM					UMOD	1.041	1.041	1	2453
19:54759666:C_T	GFRA1	OID00333_OID21457	rs10405357	19	54759666	P56159	Trans	KIR3DL2|VN1R2|VN1R4|CTD-2245F17.9|FAM90A27P|BIRC8|FAM90A28P|VN1R6P|ZNF845|ZNF525|CTD-3141N22.1|ZNF765|RPL39P36|CTD-2224J9.7|ZNF761|TPM3P9|ZNF813|TPM3P6|CTD-2224J9.4|CTD-2224J9.8|ZNF331|CTB-167G5.5|CTB-167G5.6|CTB-167G5.3|RN7SL317P|DPRX|RNU6-698P|CTC-339O9.2|MIR512-1|MIR512-2|MIR1323|MIR498|MIR520E|MIR515-1|MIR519E|MIR520F|MIR515-2|MIR519C|MIR1283-1|MIR520A|MIR526B|MIR519B|MIR525|MIR523|MIR518F|MI…				RPS9|CDC42EP5	LILRB5	0.79	0.79	1	214
1:179526214:C_T	GFRA1	OID00333_OID21457	rs61747728	1	179526214	P56159	Trans	RALGPS2|ANGPTL1|FAM20B|TOR3A|ABL2|SOAT1|AXDND1|AL160286.1|NPHS2|TDRD5|FAM163A|TOR1AIP2|TOR1AIP1|CEP350|QSOX1|LHX4|ACBD6				ABL2|LHX4	NPHS2|TDRD5|AXDND1	0.872	0.872|0.817|0.79	3	3575
7:151413124:C_T	GFRA1	OID00333_OID21457	rs6464165	7	151413124	P56159	Trans	GIMAP1|GIMAP5|RP5-1051J4.6|RP5-1051J4.4|TMEM176B|TMEM176A|AOC1|KCNH2|NOS3|ATG9B|ABCB8|RP11-148K1.10|ASIC3|CDK5|SLC4A2|RP11-148K1.12|FASTK|TMUB1|AGAP3|GBX1|ASB10|IQCA1P1|ABCF2|CHPF2|MIR671|SMARCD3|RP4-548D19.3|RP5-1070G24.2|NUB1|WDR86|WDR86-AS1|RP4-555L14.4|CRYGN|MIR3907|RN7SL76P|RHEB|ETF1P2|PRKAG2|RP13-452N2.1|PRKAG2-AS1|RNU6-604P|Y_RNA|RP11-796I2.1|GALNTL5|GALNT11|snoU13|RP5-981O7.2|YBX1P4|KMT2C…				CDK5	PRKAG2	0.883	0.883	1	162
9:117088064:A_T	GFRA1	OID00333_OID21457	rs10982156	9	117088064	P56159	Trans	RP11-168K11.2|RP11-168K11.3|RP11-18B16.2|RP11-18B16.1|AL157702.1|RP11-534I8.1|MIR455|RP11-9M16.2|RP11-9M16.3|snoU13|RP11-402G3.6|Y_RNA|AL160275.1|RP11-402G3.5|RP11-402G3.3|RP11-402G3.4|AL390240.1|RP11-78H18.2|RP11-523L1.2|RP11-445L6.3|BSPRY|HDHD3|ALAD|POLE3|C9orf43|RGS3|ZNF618|AMBP|KIF12|COL27A1|ORM1|ORM2|AKNA|DFNB31|ATP6V1G1|C9orf91|TNFSF15|TNFSF8|TNC					ORM1|ORM2	1.811	1.811|1.33	2	651
9:117095146:G_T	GFRA1	OID00333_OID21457	rs1687417	9	117095146	P56159	Trans	RP11-168K11.2|RP11-168K11.3|RP11-18B16.2|RP11-18B16.1|AL157702.1|RP11-534I8.1|MIR455|RP11-9M16.2|RP11-9M16.3|snoU13|RP11-402G3.6|Y_RNA|AL160275.1|RP11-402G3.5|RP11-402G3.3|RP11-402G3.4|AL390240.1|RP11-78H18.2|RP11-523L1.2|RP11-445L6.3|BSPRY|HDHD3|ALAD|POLE3|C9orf43|RGS3|ZNF618|AMBP|KIF12|COL27A1|ORM1|ORM2|AKNA|DFNB31|ATP6V1G1|C9orf91|TNFSF15|TNFSF8|TNC					ORM1|ORM2	1.663	1.663|1.349	2	3730
9:117097782:C_T	GFRA1	OID00333_OID21457	rs57051248	9	117097782	P56159	Trans	RP11-168K11.2|RP11-168K11.3|RP11-18B16.2|RP11-18B16.1|AL157702.1|RP11-534I8.1|MIR455|RP11-9M16.2|RP11-9M16.3|snoU13|RP11-402G3.6|Y_RNA|AL160275.1|RP11-402G3.5|RP11-402G3.3|RP11-402G3.4|AL390240.1|RP11-78H18.2|RP11-523L1.2|RP11-445L6.3|BSPRY|HDHD3|ALAD|POLE3|C9orf43|RGS3|ZNF618|AMBP|KIF12|COL27A1|ORM1|ORM2|AKNA|DFNB31|ATP6V1G1|C9orf91|TNFSF15|TNFSF8|TNC					ORM1|AKNA|ORM2	1.48	1.48|1.08|1.034	3	7649
12:111865049:C_G	CSF2RA	OID00334_OID20915	rs7310615	12	111865049	P15509	Trans						SH2B3	1.181	1.181	1	431
17:7106378:A_G	CSF2RA	OID00334_OID20915	rs200489612	17	7106378	P15509	Trans	CHD3|KCNAB3|RP11-1099M24.7|TRAPPC1|CNTROB|GUCY2D|ALOX15B|ALOX12B|AC129492.6|ALOXE3|HES7|PER1|RP11-599B13.6|VAMP2|TMEM107|C17orf59|AIPL1|FAM64A|PITPNM3|KIAA0753|TXNDC17|MED31|C17orf100|SLC13A5|XAF1|FBXO39|TEKT1|AC027763.2|ALOX12|RNASEK|AC040977.1|RNASEK-C17orf49|C17orf49|BCL6B|SLC16A13|SLC16A11|CLEC10A|ASGR2|ASGR1|DLG4|ACADVL|DVL2|PHF23|GABARAP|CTD-2545G14.7|CTDNEP1|RP1-4G17.5|ELP5|RNU6-1264P|BTF3…			TNFSF13|TNFSF12	TP53|VAMP2|EIF4A1|XAF1|TNFSF12|TNFSF13|DLG4	ASGR1	1.294	1.294	1	4613
17:7080316:C_T	CSF2RA	OID00334_OID20915	rs55714927	17	7080316	P15509	Trans	CHD3|KCNAB3|RP11-1099M24.7|TRAPPC1|CNTROB|GUCY2D|ALOX15B|ALOX12B|AC129492.6|ALOXE3|HES7|PER1|RP11-599B13.6|VAMP2|TMEM107|AIPL1|FAM64A|PITPNM3|KIAA0753|TXNDC17|MED31|C17orf100|SLC13A5|XAF1|FBXO39|TEKT1|AC027763.2|ALOX12|RNASEK|AC040977.1|RNASEK-C17orf49|C17orf49|BCL6B|SLC16A13|SLC16A11|CLEC10A|ASGR2|ASGR1|DLG4|ACADVL|DVL2|PHF23|GABARAP|CTD-2545G14.7|CTDNEP1|RP1-4G17.5|ELP5|RP11-960B9.2|RNU6-1264P|…			TNFSF13|TNFSF12	TP53|VAMP2|EIF4A1|XAF1|TNFSF12|TNFSF13|DLG4	ASGR1	1.701	1.701	1	773
11:126232337:C_T	SCARA5	OID00336_OID21058	rs4055121	11	126232337	Q6ZMJ2	Trans	FEZ1|AP000708.1|EI24|STT3A-AS1|RNU6-1156P|STT3A|CHEK1|RNU2-35P|ACRV1|PATE1|PATE2|PATE3|PATE4|RP11-680F20.10|HYLS1|PUS3|RP11-680F20.9|DDX25|RP11-680F20.11|RP11-680F20.5|RP11-680F20.4|RP11-680F20.6|CDON|RP11-680F20.12|NAP1L1P1|RP11-673E11.2|RP11-50B3.2|RP11-50B3.1|RPUSD4|RP11-50B3.4|FAM118B|RNU4-86P|RN7SL351P|SRPR|FOXRED1|RPL35AP26|snoU13|TIRAP|RP11-712L6.7|RP11-712L6.5|DCPS|ST3GAL4|KIRREL3|KIRREL3…					ST3GAL4	2.145	2.145	1	584
11:126195841:C_T	SCARA5	OID00336_OID21058	rs1614592	11	126195841	Q6ZMJ2	Trans	FEZ1|AP000708.1|EI24|STT3A-AS1|RNU6-1156P|STT3A|CHEK1|RNU2-35P|ACRV1|PATE1|PATE2|PATE3|PATE4|RP11-680F20.10|HYLS1|PUS3|RP11-680F20.9|DDX25|RP11-680F20.11|RP11-680F20.5|RP11-680F20.4|RP11-680F20.6|CDON|RP11-680F20.12|NAP1L1P1|RP11-673E11.2|RP11-50B3.2|RP11-50B3.1|RPUSD4|RP11-50B3.4|FAM118B|RNU4-86P|RN7SL351P|SRPR|FOXRED1|RPL35AP26|snoU13|TIRAP|RP11-712L6.7|RP11-712L6.5|DCPS|ST3GAL4|KIRREL3|KIRREL3…					ST3GAL4	1.783	1.783	1	3674
11:126276006:C_T	SCARA5	OID00336_OID21058	rs190884962	11	126276006	Q6ZMJ2	Trans	FEZ1|AP000708.1|EI24|STT3A-AS1|RNU6-1156P|STT3A|CHEK1|RNU2-35P|ACRV1|PATE1|PATE2|PATE3|PATE4|RP11-680F20.10|HYLS1|PUS3|RP11-680F20.9|DDX25|RP11-680F20.11|RP11-680F20.5|RP11-680F20.4|RP11-680F20.6|CDON|RP11-680F20.12|NAP1L1P1|RP11-673E11.2|RP11-50B3.2|RP11-50B3.1|RPUSD4|RP11-50B3.4|FAM118B|RNU4-86P|RN7SL351P|SRPR|FOXRED1|RPL35AP26|snoU13|TIRAP|RP11-712L6.7|RP11-712L6.5|DCPS|ST3GAL4|KIRREL3|KIRREL3…					ST3GAL4	2.046	2.046	1	4448
12:573870:A_G	SCARA5	OID00336_OID21058	rs10735031	12	573870	Q6ZMJ2	Trans	RP11-598F7.1|AC215219.1|ABC7-42389800N19.1|DDX11L8|AC026369.1|FAM138D|IQSEC3|RP11-598F7.3|RP11-598F7.4|RP11-598F7.5|RP11-598F7.6|SLC6A12|RP11-283I3.1|RP11-283I3.2|SLC6A13|RP11-283I3.4|RP11-283I3.6|KDM5A|CCDC77|B4GALNT3|NINJ2|RP5-1154L15.2|RNU7-103P|RP5-1154L15.1|RP11-218M22.1|RP11-218M22.2|WNK1|RNU4ATAC16P|RAD52|RP11-359B12.2|RN7SL852P|RP5-951N9.1|RP5-951N9.2					B4GALNT3	1.017	1.017	1	380
12:111833788:A_G	SCARA5	OID00336_OID21058	rs10774624	12	111833788	Q6ZMJ2	Trans						SH2B3|ATXN2	0.848	0.848|0.761	2	431
17:7106378:A_G	SCARA5	OID00336_OID21058	rs200489612	17	7106378	Q6ZMJ2	Trans	CHD3|KCNAB3|RP11-1099M24.7|TRAPPC1|CNTROB|GUCY2D|ALOX15B|ALOX12B|AC129492.6|ALOXE3|HES7|PER1|RP11-599B13.6|VAMP2|TMEM107|C17orf59|AIPL1|FAM64A|PITPNM3|KIAA0753|TXNDC17|MED31|C17orf100|SLC13A5|XAF1|FBXO39|TEKT1|AC027763.2|ALOX12|RNASEK|AC040977.1|RNASEK-C17orf49|C17orf49|BCL6B|SLC16A13|SLC16A11|CLEC10A|ASGR2|ASGR1|DLG4|ACADVL|DVL2|PHF23|GABARAP|CTD-2545G14.7|CTDNEP1|RP1-4G17.5|ELP5|RNU6-1264P|BTF3…					DLG4	0.792	0.792	1	4613
17:7080316:C_T	SCARA5	OID00336_OID21058	rs55714927	17	7080316	Q6ZMJ2	Trans	CHD3|KCNAB3|RP11-1099M24.7|TRAPPC1|CNTROB|GUCY2D|ALOX15B|ALOX12B|AC129492.6|ALOXE3|HES7|PER1|RP11-599B13.6|VAMP2|TMEM107|AIPL1|FAM64A|PITPNM3|KIAA0753|TXNDC17|MED31|C17orf100|SLC13A5|XAF1|FBXO39|TEKT1|AC027763.2|ALOX12|RNASEK|AC040977.1|RNASEK-C17orf49|C17orf49|BCL6B|SLC16A13|SLC16A11|CLEC10A|ASGR2|ASGR1|DLG4|ACADVL|DVL2|PHF23|GABARAP|CTD-2545G14.7|CTDNEP1|RP1-4G17.5|ELP5|RP11-960B9.2|RNU6-1264P|…					ASGR1	1.073	1.073	1	773
2:27730940:C_T	SCARA5	OID00336_OID21058	rs1260326	2	27730940	Q6ZMJ2	Trans	C2orf70|CIB4|AC015977.6|AC015977.5|KCNK3|SLC35F6|CENPA|CDKN2AIPNLP2|DPYSL5|AC013472.4|MAPRE3|AC013472.3|TMEM214|AGBL5|AGBL5-AS1|RP11-503P10.1|AGBL5-IT1|RP11-195B17.1|OST4|EMILIN1|KHK|CGREF1|ABHD1|PREB|C2orf53|TCF23|AC013403.13|SLC5A6|ATRAID|CAD|SLC30A3|DNAJC5G|TRIM54|UCN|MPV17|GTF3C2|AC109828.1|AC074117.10|EIF2B4|SNX17|ZNF513|PPM1G|FTH1P3|NRBP1|KRTCAP3|IFT172|AC074117.13|RNU6-986P|FNDC4|GCKR|AC10…					GCKR	1.088	1.088	1	2274
6:17951670:A_T	SCARA5	OID00336_OID21058	rs570304138	6	17951670	Q6ZMJ2	Trans	STMND1|RBM24|RP1-273P12.1|CAP2|RPL7P26|SUMO2P13|FAM8A1|NUP153|RNU6-190P|RP11-500C11.3|RNA5SP204|Y_RNA|KIF13A|AL023807.1|RP3-525L6.2|NHLRC1|TPMT|KDM1B|DEK|Y_RNA|RNU6-263P|RP11-528A10.2|RP11-528A10.1|RNF144B|snoU13|MIR548A1					KIF13A	0.951	0.951	1	7645
6:17807825:C_G	SCARA5	OID00336_OID21058	rs536447969	6	17807825	Q6ZMJ2	Trans	STMND1|RBM24|RP1-273P12.1|CAP2|RPL7P26|SUMO2P13|FAM8A1|NUP153|RNU6-190P|RP11-500C11.3|RNA5SP204|Y_RNA|KIF13A|AL023807.1|RP3-525L6.2|NHLRC1|TPMT|KDM1B|DEK|Y_RNA|RNU6-263P|RP11-528A10.2|RP11-528A10.1|RNF144B|snoU13|MIR548A1					KIF13A	0.74	0.74	1	7185
9:136137065:A_G	SCARA5	OID00336_OID21058	rs687621	9	136137065	Q6ZMJ2	Trans	RNU5D-2P|RP11-295G24.5|RNU6-357P|MIR548AW|RP11-295G24.4|RP11-415H23.4|RNU7-21P|EEF1A1P5|CELP|snoU13|LCN1P1|ABO|RP11-430N14.4|Y_RNA|LCN1P2|Y_RNA|RP11-244N20.7|SNORD24|SNORD36B|SNORD36A|SNORD36C|LL09NC01-254D11.1|DBH-AS1|AL590710.1|LINC00094|RP11-374P20.4|RP11-349K21.1|LL09NC01-251B2.3|RNU6ATAC|LL09NC01-139C3.1|TTF1|C9orf171|BARHL1|DDX31|GTF3C4|AK8|C9orf9|TSC1|GFI1B|GTF3C5|CEL|RALGDS|GBGT1|OBP2B|SU…					OBP2B|MED22|SURF1|SURF6|RPL7A|SURF2|SURF4|GBGT1|C9orf96|RALGDS	0.599	0.599|0.598|0.598|0.598|0.597|0.595|0.582|0.577|0.568|0.54	10	2662
9:136131651:A_G	SCARA5	OID00336_OID21058	rs1053878	9	136131651	Q6ZMJ2	Trans	RNU5D-2P|RP11-295G24.5|RNU6-357P|MIR548AW|RP11-295G24.4|RP11-415H23.4|RNU7-21P|EEF1A1P5|CELP|snoU13|LCN1P1|ABO|RP11-430N14.4|Y_RNA|LCN1P2|Y_RNA|RP11-244N20.7|SNORD24|SNORD36B|SNORD36A|SNORD36C|LL09NC01-254D11.1|DBH-AS1|AL590710.1|LINC00094|RP11-374P20.4|RP11-349K21.1|LL09NC01-251B2.3|RNU6ATAC|LL09NC01-139C3.1|SETX|TTF1|C9orf171|BARHL1|DDX31|GTF3C4|AK8|C9orf9|TSC1|GFI1B|GTF3C5|CEL|RALGDS|GBGT1|OBP…					MED22|OBP2B|SURF6|RPL7A|SURF1|GBGT1|SURF2|SURF4|C9orf96|RALGDS	0.598	0.598|0.598|0.598|0.597|0.594|0.585|0.584|0.577|0.556|0.554	10	348
10:17848192:C_G	CD200	OID00337_OID20603	rs369705328	10	17848192	P41217	Trans							0.982	0.982	1	4086
10:18103401:C_T	CD200	OID00337_OID20603	rs2477648	10	18103401	P41217	Trans							1.167	1.167	1	5219
10:18298132:C_T	CD200	OID00337_OID20603	rs6482124	10	18298132	P41217	Trans						SLC39A12	1.014	1.014	1	6522
16:20366810:C_T	CD200	OID00337_OID20603	rs9933330	16	20366810	P41217	Trans	CTA-363E6.5|CTA-363E6.6|RNU4-46P|CTA-363E6.7|AC002550.5|CTD-2380F24.1|CTC-496I23.1|AC134300.1|RP11-204E4.3|SNRPEP3|RP11-429K17.1|CTD-2194A8.2|RP11-143N13.2|RP11-143N13.1|AC004381.7|RNU6-944P|CTC-508F8.1|AF001550.7|CRYM-AS1|CTD-2547E10.3|TMC5|GDE1|CCP110|C16orf62|KNOP1|IQCK|GPRC5B|GPR139|GP2|UMOD|PDILT|ACSM5|ACSM2A|AC137056.1|ACSM2B|ACSM3|ACSM1|THUMPD1|ERI2|AC004381.6|DCUN1D3|LYRM1|DNAH3|TMEM159|Z…					UMOD	1.042	1.042	1	2453
17:57859210:A_G	CD200	OID00337_OID20603	rs2150879	17	57859210	P41217	Trans	RNU6-518P|RP11-579O24.1|RP11-579O24.3|AC100832.1|RN7SL716P|AC099850.1|RNU2-58P|MIR454|MIR301A|CTD-2510F5.2|CTD-2510F5.4|Y_RNA|SNRPGP17|MIR4729|RP11-567L7.5|RP11-567L7.6|RNU4-13P|RP11-619I22.1|MIR21|RNU6-450P|NDUFB8P2|RP5-1073F15.1|TBC1D3P1-DHX40P1|RP11-178C3.2|DHX40P1|TBC1D3P1|AC005702.1|AC005702.4|AC005702.3|AC005702.2|MIR4737|RP11-178C3.6|CTD-2319I12.2|CTD-2319I12.1|CTD-2319I12.3|CTD-2319I12.4|…				CLTC|TRIM37	VMP1	1.016	1.016	1	2457
17:7069412:A_G	CD200	OID00337_OID20603	rs186021206	17	7069412	P41217	Trans	CHD3|KCNAB3|RP11-1099M24.7|TRAPPC1|CNTROB|GUCY2D|ALOX15B|ALOX12B|AC129492.6|ALOXE3|HES7|PER1|RP11-599B13.6|VAMP2|AIPL1|FAM64A|PITPNM3|KIAA0753|TXNDC17|MED31|C17orf100|SLC13A5|XAF1|FBXO39|TEKT1|AC027763.2|ALOX12|RNASEK|AC040977.1|RNASEK-C17orf49|C17orf49|BCL6B|SLC16A13|SLC16A11|CLEC10A|ASGR2|ASGR1|DLG4|ACADVL|DVL2|PHF23|GABARAP|CTD-2545G14.7|CTDNEP1|RP1-4G17.5|ELP5|RP11-960B9.2|RNU6-1264P|BTF3P14|…					CTDNEP1|DVL2|ENSG00000262526|GABARAP|PHF23|ACADVL|ASGR1|ASGR2|DLG4|CLEC10A|ELP5|ENSG00000262302|CLDN7	0.599	0.599|0.599|0.599|0.599|0.599|0.598|0.598|0.598|0.598|0.596|0.593|0.589|0.582	13	4277
1:161612233:C_T	CD200	OID00337_OID20603	rs7554873	1	161612233	P41217	Trans	CD48|SLAMF7|LY9|CD244|ITLN1|ITLN2|F11R|RP11-544M22.13|TSTD1|USF1|ARHGAP30|AL591806.1|PVRL4|KLHDC9|PFDN2|NIT1|DEDD|UFC1|USP21|PPOX|B4GALT3|ADAMTS4|NDUFS2|FCER1G|AL590714.1|APOA2|TOMM40L|NR1I3|PCP4L1|MPZ|SDHC|C1orf192|FCGR2A|HSPA6|FCGR3A|FCGR2B|FCGR2C|FCGR3B|FCRLA|FCRLB|DUSP12|ATF6|OLFML2B|NOS1AP|RP11-565P22.6|C1orf226|C1orf111|SH2D1B|UHMK1|UAP1				FCGR2B|FCGR3A|SH2D1B|SLAMF7	FCGR2B	0.909	0.909	1	9472
1:179687110:C_T	CD200	OID00337_OID20603	rs78342082	1	179687110	P41217	Trans	RALGPS2|ANGPTL1|FAM20B|TOR3A|ABL2|SOAT1|AXDND1|AL160286.1|NPHS2|TDRD5|FAM163A|TOR1AIP2|TOR1AIP1|CEP350|QSOX1|LHX4|ACBD6					FAM163A|TDRD5|TOR1AIP2	0.583	0.583|0.556|0.519	3	9884
1:179269788:A_G	CD200	OID00337_OID20603	rs7522641	1	179269788	P41217	Trans	TEX35|C1orf220|C1ORF220|RALGPS2|ANGPTL1|FAM20B|TOR3A|ABL2|SOAT1|AXDND1|AL160286.1|NPHS2|TDRD5|FAM163A|TOR1AIP2|TOR1AIP1|CEP350|QSOX1|LHX4					SOAT1	1.017	1.017	1	202
1:44148617:A_G	CD200	OID00337_OID20603	rs4660740	1	44148617	P41217	Trans	CCDC24|C1orf50|WDR65|TMEM125|ERI3|C1orf210|TIE1|ST3GAL3|CLDN19|LEPRE1|ARTN|IPO13|DPH2|ATP6V0B|B4GALT2					ST3GAL3|KDM4A	1.332	1.332|1.009	2	1364
22:39860130:C_T	CD200	OID00337_OID20603	rs2008174	22	39860130	P41217	Trans	KDELR3|DDX17|DMC1|RP1-199H16.6|FAM227A|CBY1|RP3-508I15.10|RP3-508I15.9|TOMM22|JOSD1|GTPBP1|PRDX3P1|AL021707.2|AL021707.1|RP3-508I15.18|SUN2|RP3-508I15.19|RP3-508I15.20|RP3-508I15.14|RP3-508I15.21|RP3-508I15.22|DNAL4|NPTXR|CBX6|CTA-150C2.13|APOBEC3A|APOBEC3B|APOBEC3B-AS1|APOBEC3C|APOBEC3D|APOBEC3F|APOBEC3G|CTA-150C2.20|RP4-742C19.12|APOBEC3H|CBX7|COX5BP7|FUNDC2P4|PDGFB|AL031590.1|RP3-333H23.8|RPL3…				GRAP2	MGAT3|TAB1	2.226	2.226|1.68	2	3647
2:27730940:C_T	CD200	OID00337_OID20603	rs1260326	2	27730940	P41217	Trans	C2orf70|CIB4|AC015977.6|AC015977.5|KCNK3|SLC35F6|CENPA|CDKN2AIPNLP2|DPYSL5|AC013472.4|MAPRE3|AC013472.3|TMEM214|AGBL5|AGBL5-AS1|RP11-503P10.1|AGBL5-IT1|RP11-195B17.1|OST4|EMILIN1|KHK|CGREF1|ABHD1|PREB|C2orf53|TCF23|AC013403.13|SLC5A6|ATRAID|CAD|SLC30A3|DNAJC5G|TRIM54|UCN|MPV17|GTF3C2|AC109828.1|AC074117.10|EIF2B4|SNX17|ZNF513|PPM1G|FTH1P3|NRBP1|KRTCAP3|IFT172|AC074117.13|RNU6-986P|FNDC4|GCKR|AC10…					NRBP1	1.444	1.444	1	2274
3:112656314:A_T	CD200	OID00337_OID20603	rs55664715	3	112656314	P41217	Trans	ABHD10|TAGLN3|RFKP2|TMPRSS7|C3orf52|MIR567|GCSAM|RP11-757F18.5|SLC9C1|RP11-757F18.3|RP11-90K6.1|CD200|RP11-231E6.1|BTLA|OR7E100P|ATG3|SLC35A5|RP11-572C15.6|CCDC80|RP11-572C15.3|RP11-572C15.5|RP11-180K7.1|CD200R1L|CD200R1|RP11-484K9.4|GTPBP8|C3orf17|RP11-572M11.4|RP11-572M11.2|RP11-572M11.1|AC078785.1|SNORD112|RP11-572M11.3|BOC|WDR52|RP11-553D4.2|WDR52-AS1|SPICE1|SIDT1|SIDT1-AS1|MIR4446|RN7SL767P|…				CD200R1|CD200|BTLA	CD200R1	1.177	1.177	1	7372
3:111131777:A_T	CD200	OID00337_OID20603	rs758928911	3	111131777	P41217	Trans	RP11-119D18.1|RNU6ATAC15P|RP11-179A18.1|Y_RNA|RP11-553A10.1|PVRL3-AS1|PVRL3|CD96|RP11-615J4.3|ATP6V0CP2|RP11-615J4.4|ZBED2|RP11-402J7.2|PLCXD2|PLCXD2-AS1|PHLDB2|ABHD10|TAGLN3|RFKP2|TMPRSS7|C3orf52|MIR567|GCSAM|RP11-757F18.5|SLC9C1|RP11-757F18.3|RP11-90K6.1|CD200|RP11-231E6.1				CD200|CD96	CD96|PVRL3	0.813	0.813|0.65	2	9536
3:110155308:A_C	CD200	OID00337_OID20603	rs571854742	3	110155308	P41217	Trans	PPIAP15|AC092905.1|MIR4445|RP11-457K10.1|RP11-424I3.1|RP11-457K10.2|RP11-696F10.1|RP11-119D18.1|RNU6ATAC15P|RP11-179A18.1|Y_RNA|RP11-553A10.1|PVRL3-AS1|PVRL3						0.432	0.432	1	7663
3:58395863:A_G	CD200	OID00337_OID20603	rs56384862	3	58395863	P41217	Trans	snoU13|Y_RNA|RNU6-1181P|RNF7P1|RP11-229A12.2|RNU6-108P|RNU6-483P|PDE12|ARF4|RP11-755B10.4|RNU6ATAC26P|DENND6A|RP11-755B10.2|RP11-755B10.3|Y_RNA|SLMAP|RP11-332H21.2|PPIAP16|FLNB|FLNB-AS1|DNASE1L3|ABHD6|RPP14|RPP14|RP11-80H18.4|PXK|PDHB|RP11-802O23.3|RP11-359I18.5|KCTD6|ACOX2|RP11-359I18.1|FAM107A|RP11-475O23.2|RP11-475O23.3|FAM3D|C3orf67|RP11-147N17.1|CTD-2185K10.1|RP11-285B24.1				KCTD6	PDHB|PXK	1.853	1.853|1.685	2	1039
3:58279672:C_T	CD200	OID00337_OID20603	rs11706920	3	58279672	P41217	Trans	ASB14|DNAH12|snoU13|Y_RNA|RNU6-1181P|RNF7P1|RP11-229A12.2|RNU6-108P|RNU6-483P|PDE12|ARF4|RP11-755B10.4|RNU6ATAC26P|DENND6A|RP11-755B10.2|RP11-755B10.3|Y_RNA|SLMAP|RP11-332H21.2|PPIAP16|FLNB|FLNB-AS1|DNASE1L3|ABHD6|RPP14|RPP14|RP11-80H18.4|PXK|PDHB|RP11-802O23.3|RP11-359I18.5|KCTD6|ACOX2|RP11-359I18.1|FAM107A|RP11-475O23.2|RP11-475O23.3|FAM3D|C3orf67|RP11-147N17.1|CTD-2185K10.1				ASB14|KCTD6	PDHB	1.695	1.695	1	291
3:98586088:A_G	CD200	OID00337_OID20603	rs36160001	3	98586088	P41217	Trans	CRYBG3|MINA|GABRR3|OR5BM1P|OR5AC1|OR5AC2|RP11-343D2.11|OR5AC4P|POU5F1P7|OR5H1|OR5H14|OR5H15|OR5H5P|OR5H3P|OR5H4P|RP11-325B23.2|OR5H7P|OR5H6|OR5H2|OR5H8P|OR5K4|OR5K3|UBFD1P1|OR5K1|OR5K2|CLDND1|CPOX|RP11-227H4.5|RPL38P4|GPR15|RP11-227H4.1|AC021660.1|WWP1P1|ST3GAL6-AS1|ST3GAL6|PDLIM1P4|DCBLD2|RNU6-26P|CTD-2021J15.1|RNU6-1263P|LINC00973|ACTG1P13|RP11-121C1.1|AC078828.1|RP11-779P15.1|RP11-779P15.2|RP1…					DCBLD2|ST3GAL6	1.405	1.405|1.043	2	1988
3:98697389:A_G	CD200	OID00337_OID20603	rs2062059	3	98697389	P41217	Trans	GABRR3|OR5BM1P|OR5AC1|OR5AC2|RP11-343D2.11|OR5AC4P|POU5F1P7|OR5H1|OR5H14|OR5H15|OR5H5P|OR5H3P|OR5H4P|RP11-325B23.2|OR5H7P|OR5H6|OR5H2|OR5H8P|OR5K4|OR5K3|UBFD1P1|OR5K1|OR5K2|CLDND1|CPOX|RP11-227H4.5|RPL38P4|GPR15|RP11-227H4.1|AC021660.1|WWP1P1|ST3GAL6-AS1|ST3GAL6|PDLIM1P4|DCBLD2|RNU6-26P|CTD-2021J15.1|RNU6-1263P|LINC00973|ACTG1P13|RP11-121C1.1|AC078828.1|RP11-779P15.1|RP11-779P15.2|RP11-201E8.1|CO…					DCBLD2|ST3GAL6	0.869	0.869|0.652	2	370
3:98417481:A_T	CD200	OID00337_OID20603	rs62276455	3	98417481	P41217	Trans	RP11-389G6.3|ARL6|CRYBG3|CRYBG3|MINA|GABRR3|OR5BM1P|OR5AC1|OR5AC2|RP11-343D2.11|OR5AC4P|POU5F1P7|OR5H1|OR5H14|OR5H15|OR5H5P|OR5H3P|OR5H4P|RP11-325B23.2|OR5H7P|OR5H6|OR5H2|OR5H8P|OR5K4|OR5K3|UBFD1P1|OR5K1|OR5K2|CLDND1|CPOX|RP11-227H4.5|RPL38P4|GPR15|RP11-227H4.1|AC021660.1|WWP1P1|ST3GAL6-AS1|ST3GAL6|PDLIM1P4|DCBLD2|RNU6-26P|CTD-2021J15.1|RNU6-1263P|LINC00973|ACTG1P13|RP11-121C1.1|AC078828.1|RP11-7…					DCBLD2|ST3GAL6	0.882	0.882|0.798	2	466
9:136131188:C_T	CD200	OID00337_OID20603	rs8176749	9	136131188	P41217	Trans	RNU5D-2P|RP11-295G24.5|RNU6-357P|MIR548AW|RP11-295G24.4|RP11-415H23.4|RNU7-21P|EEF1A1P5|CELP|snoU13|LCN1P1|ABO|RP11-430N14.4|Y_RNA|LCN1P2|Y_RNA|RP11-244N20.7|SNORD24|SNORD36B|SNORD36A|SNORD36C|LL09NC01-254D11.1|DBH-AS1|AL590710.1|LINC00094|RP11-374P20.4|RP11-349K21.1|LL09NC01-251B2.3|RNU6ATAC|LL09NC01-139C3.1|SETX|TTF1|C9orf171|BARHL1|DDX31|GTF3C4|AK8|C9orf9|TSC1|GFI1B|GTF3C5|CEL|RALGDS|GBGT1|OBP…					OBP2B	0.945	0.945	1	456
9:136149399:A_G	CD200	OID00337_OID20603	rs507666	9	136149399	P41217	Trans	RNU5D-2P|RP11-295G24.5|RNU6-357P|MIR548AW|RP11-295G24.4|RP11-415H23.4|RNU7-21P|EEF1A1P5|CELP|snoU13|LCN1P1|ABO|RP11-430N14.4|Y_RNA|LCN1P2|Y_RNA|RP11-244N20.7|SNORD24|SNORD36B|SNORD36A|SNORD36C|LL09NC01-254D11.1|DBH-AS1|AL590710.1|LINC00094|RP11-374P20.4|RP11-349K21.1|LL09NC01-251B2.3|RNU6ATAC|LL09NC01-139C3.1|TTF1|C9orf171|BARHL1|DDX31|GTF3C4|AK8|C9orf9|TSC1|GFI1B|GTF3C5|CEL|RALGDS|GBGT1|OBP2B|SU…					OBP2B	0.941	0.941	1	1307
10:18275951:C_T	NTRK2	OID00338_OID20136	rs2148598	10	18275951	Q16620	Trans						SLC39A12	1.013	1.013	1	4499
10:17865664:A_G	NTRK2	OID00338_OID20136	rs181242111	10	17865664	Q16620	Trans						ENSG00000183748	1.018	1.018	1	4086
10:18103401:C_T	NTRK2	OID00338_OID20136	rs2477648	10	18103401	Q16620	Trans							1.017	1.017	1	5219
11:126278203:C_T	NTRK2	OID00338_OID20136	rs2298475	11	126278203	Q16620	Trans	FEZ1|AP000708.1|EI24|STT3A-AS1|RNU6-1156P|STT3A|CHEK1|RNU2-35P|ACRV1|PATE1|PATE2|PATE3|PATE4|RP11-680F20.10|HYLS1|PUS3|RP11-680F20.9|DDX25|RP11-680F20.11|RP11-680F20.5|RP11-680F20.4|RP11-680F20.6|CDON|RP11-680F20.12|NAP1L1P1|RP11-673E11.2|RP11-50B3.2|RP11-50B3.1|RPUSD4|RP11-50B3.4|FAM118B|RNU4-86P|RN7SL351P|SRPR|FOXRED1|RPL35AP26|snoU13|TIRAP|RP11-712L6.7|RP11-712L6.5|DCPS|ST3GAL4|KIRREL3|KIRREL3…				CHEK1	ST3GAL4	2.18	2.18	1	2253
[truncated: 18,814 more rows]
