# Supplementary material for: Multi-cohort proteogenomic analyses reveal genetic effects across the proteome and diseasome
Source: Cell. Author manuscript; Available in PMC 2026 Jul 8. (PMC13343581; doi:10.1016/j.cell.2026.03.049)
Supplement: MMC1 [file NIHMS2173841-supplement-MMC1.xlsx]

## Sheet: S1A
Table S1: Cohort related information, related to Figure S1 and Figure 1. A. Genotype and proteomic measurements and cohort characteristics of SCALLOP cohorts included in this study. B. Cohort level acknowledgements.
Cohort Name	Cohort Short Name	Panels available	Genotype information (Genotyped / WGS and what technology used)	Imputation	Sample size with genomic and proteomic data	Study description	Ethnicity	Age (mean, sd)	Sex (%female)	Body mass index (mean, sd)	GWAS software	Transformation	Does your study have a case/control design?	Number of cases	Number of controls or population cohort	Sample type (i.e. plasma vs serum)	If your sample is plasma based, please indicate the type of plasma used	Sample fasting status	Time between sampling and proteomic measurements (if known)	Other notes	Reference for proteomic study in the cohort
1000IBD	1000IBD	INF	Genotype based on Illumina Global Screening Array	Michigan Imputation Server,reference panel HRC: r1.1.2016 GRCh37	1028	We initiated the 1000IBD project (https://1000ibd.org) to prospectively follow more than 1000 IBD patients from the Northern provinces of the Netherlands. For these patients, we have collected a uniquely large number of phenotypes and generated multi-omics profiles. To date, 1215 participants have been enrolled in the project and enrolment is on-going. Phenotype data collected for these participa…	European (Dutch)	CD:38 [27;53] UC:43 [30;55]	CD:361 [64%] UC:238 [52%]	CD:24 [21.62;27.95] UC:25 [22.39;28.34]	Plink2	inverse rank normalization prior to correction	no	N/A		plasma	EDTA	non-fasting	NA		30917794
the Apixaban for Reduction in Stroke and Other Thromboembolic Events in Atrial Fibrillation trial	ARISTOTLE	CVD2, CVD3, INF	Genotype based on Illumina Global Screening Array	HRC.r1-1	1583 (CVD2), 1654 (CVD3), 1585 (INF)	Randomized trial performed world wide	Mixed with 95% of european descent	69.6 (9.3)	35	29.9 (6.2)	SNPTEST	rank-based inverse normal transformation	no	N/A	Randomized trial	plasma	EDTA	non-fasting	~ 10 years		32936298
The Advanced Study of Aortic Pathology	ASAP	CM, CVD3, DEV, IR, MET	Genotype based on Illumina Global Screening Array	Michigan Imputation Server, 1000G + HRC	568	Adult patient undergoing elective ascending aortic and/or aortic valve surgery	Eureopan (Sweden)	64.3 (12.5)	33	27.1 (4.5)	PLINK 1.9	inverse-normal transformation	No	N/A	population cohort	plasma	EDTA	fasting	6-10 years
Barn/Child, Allergy, Milieu, Stockholm, Epidemiology (Genotyping Wave 1)	BAMSE_W1	INF	Genotype based on Illumina Human 610-quad array (Illumina, Inc.)	PBWT imputation sofware, HRC r1.1 reference panel, EAGLE2 haplotype phasing (Sanger Imputation Server)	271	The Children Allergy Milieu Stockholm Epidemiology (BAMSE) study is a prospective ongoing population-based cohort that recruited a total of 4,089 infants born between 1994 and 1996 in Stockholm (Sweden). A questionnaire about environmental exposures and allergy-related symptoms was obtained from parents when the children were two months old and followed up during childhood, adolescence, and young…	European (Sweden)	22.5 (0.5)	49.1	23.41 (4.47)	PLINK v2.00a3LM	Indirect rank-based inverse normal transformation. For that, normalized protein expression (NPX) values were first included in linear regression models (as dependent variable) with the covariates of interest. The residuals of those regressions were then transformed using rank-based inverse normal transformation (Blom method, c = 3/8). The FRGEpistasis R package was used for that (R v3.6.0). The o…	No	N/A	Population cohort	plasma	EDTA	Not known	~ 1 year		37916606
Barn/Child, Allergy, Milieu, Stockholm, Epidemiology (Genotyping Wave 2)	BAMSE_W2	INF	Genotype based on Illumina Infinium Global Screening Array-24 v1.0 BeadChip (Illumina, Inc.)	PBWT imputation sofware, HRC r1.1 reference panel, EAGLE2 haplotype phasing (Sanger Imputation Server)	1267	The Children Allergy Milieu Stockholm Epidemiology (BAMSE) study is a prospective ongoing population-based cohort that recruited a total of 4,089 infants born between 1994 and 1996 in Stockholm (Sweden). A questionnaire about environmental exposures and allergy-related symptoms was obtained from parents when the children were two months old and followed up during childhood, adolescence, and young…	European (Sweden)	22.6 (0.6)	56	22.92 (3.59)	PLINK v2.00a3LM	Indirect rank-based inverse normal transformation. For that, normalized protein expression (NPX) values were first included in linear regression models (as dependent variable) with the covariates of interest. The residuals of those regressions were then transformed using rank-based inverse normal transformation (Blom method, c = 3/8). The FRGEpistasis R package was used for that (R v3.6.0). The o…	No	N/A	Population cohort	plasma	EDTA	Not known	~ 1 year		37916606
Biomarkers For Identifying Neurodegenerative Disorders Early and Reliably	Biofinder	CVD3	Genotype based on Illumina platform GSA‐MDA v2	Michigan Imputation Server, HRC release 1.1), Shapeit phasing	1500	Case-control and population-based study of Alzheimer's disease and other neurodegenerative diseases	Eureopan (Sweden)	71.3 (7.1)	53		Plink 1.9	rank‐based inverse‐normal	yes	several different disease groups		plasma	EDTA	Not known	NA		31694701
Cohort of Swedish Men - Clinical, a subcohort within the national research infrastructure SIMPLER	COSMC	CVD2, CVD3, MET	Illumina Global Screening Array	HRC r 1.1 reference panel	7384	Population-based Swedish cohort of men and women , born 1920-1952	White	74.3 (6.0)	35	26.6 (3.7)	PLINK2	rank-based inverse normal	No	N/A	population cohort	plasma	Li-Hep	fasting	1-10 years	SIMPLER website https://www.simpler4health.se/
Epihealth	Epihealth	CVD2, CVD3, MET	Illumina Exome Core	Michigan imputation server	2332	Population-based Swedish cohort aged 45-75	White	62 (8)	50	26.3 (4.0)	PLINK2	rank-based inverse normal	No	N/A	population cohort	plasma	EDTA	fasting	4-7 years		34480568
Framingham Heart Study	FHS	CVD2, CVD3	Affmetrix 500K and 50K gene-centric array	1000G imputed 03142012	484	The Framingham Heart Study is a community-based longitudinal study established in 1948 to identify epidemiological characteristics of cardiovascular diseases and related risk factors. Offspring of the original cohort composed the FHS offspring cohort who started clinical examination in 1971 and follow-up examinations for average every four years. Offspring participants who attended the 7th on-sit…	White	68.8 (8.1)	45.4	29.5 (5.8)	R-package modified	inverse rank normalization	yes	N/A	population cohort	plasma	EDTA	fasting	~16 years		37192292
LifeLinesDeep	LifeLinesDEEP	CVD3	CytoSNP and ImmunoChip	Minimac3 (Michigan Imputation Server, HRC r1.0)	1178	The LifeLines-DEEP cohort (LLD) is a sub-cohort of 1,539 participants from the LifeLines study. The LifeLines study is a multi-disciplinary prospective population-based cohort established in the north of the Netherlands. It includes over 167,000 participants and collects biological samples and information about exposome, lifestyle, social factors, and health-related behaviors. At the time of enro…	European (Dutch)	45.93 (13.16)	58.6	25.37 (4.16)	Custom pipeline based on Spearman correlation (PMID: 24013639)	z-score transformation followed by correction for covariates (age, sex, smoking status, oral contraceptive usage and blood cell counts)	no	N/A	population cohort	plasma	EDTA	mostly fasting	~4 years		30250126
Malmö Preventive Project	MPP	CVD3	Infinium PsychArray-24 v1.2	Minimac3 (Michigan Imputation Server v 1.0.1, HRC r1.1)	882	Population-based Swedish cohort with oversampling of subjects with diabetes and impaired fasting glucose	White	67 (6)	38	26.9 (3.8)	SNPTEST v.2.5.2	z-score transformation	no	N/A	population cohort	plasma	EDTA	fasting	~15 years		30670722
Prospective investigation of the Vascularture in Uppsala Seniors	PIVUS	CVD1	Illumina HumanOmniExpress	Michigan Imputation Server	1016	Population-based Swedish cohort aged 45-75	White	70.1 (0.1)	50	26.3 (4.0)	PLINK2	rank-based inverse normal	no	N/A	population cohort	plasma	EDTA	fasting	4-7 years		31581667
Swedish Mammography Cohort Clinical, a subcohort within the national research infrastructure SIMPLER	SMCC	CVD2, CVD3, MET	Illumina Global Screening Array	HRC r 1.1 reference panel	5007	Population-based Swedish cohort, women born 1920-1948	White	67.7 (6.8)	100	26.0 (4.3)	PLINK2	rank-base inverse normal	no	N/A	population cohort	plasma	Li-Hep	fasting	8-14 years	SIMPLER website https://www.simpler4health.se/	31409108
Danish study of Non-Invasive Testing in Coronary Artery Disease	DanNICAD	CVD2, CVD3	Genotype based on Illumina Global Screening Array	Michigan Imputation Server,reference panel HRC: r1.1.2016 GRCh37	1601	Danish study of non-invasive testing in coronary artery disease	Danish	57.2 (8.7)	52	26.8 (4.3)	Plink2	inverse rank normalization prior to correction	yes	153 (but not used in the current analysis)	1448	plasma	EDTA	non-fasting	NA	NA	37487656
Estonian Biobank	EstBB	CVD2, CVD3, INF, ONC2	For CVD2, CVD3 and INF Illumina HumanOmniExpress and ONC2 is WGS-based (Illumina HiSeq X Ten)	CVD2, CVD3 (Estonian reference panel); INF (1000G Phase 3)	CVD2 496, CVD3 495, INF 487, ONC2 487	The Estonian Biobank cohort is a volunteer-based sample of the Estonian resident adult population (aged ≥ 18 years). All participants have signed a broad informed consent form, which allows the continuous periodical linking to national electronic databases and recontacting of participants. The cohort is currently composed of over 200,000 participants, which is around 20% of the Estonian adult pop…	European	54 (14.0)	52.8	28.49 (5.59)	Plink 1.9 (CVD2, CVD3, INF); EPACTS (ONC2)	rank-based inverse normal transformation	no	N/A	population cohort	plasma	EDTA	non-fasting	5-6 years	NA	38565889
European Investigation into Cancer and Nutrition	EPICcases	IO	Human Omniexpress Exome-8v1-2	1000 G Phase 3	462		European				Plink2	rank-based inverse normal transformation	yes	N/A	population cohort	plasma	citrate	Mix	NA
European Investigation into Cancer and Nutrition	EPICcontrols	IO	Human Omniexpress Exome-8v1-2	1000 G Phase 3	246		European				Plink2	rank-based inverse normal transformation	yes	N/A	population cohort	plasma	citrate	Mix	NA
Fenland	Fenland	CM, CR, CVD2, CVD3, DEV, INF, IR, MET, NEU, NEX, OD, ONC2	the Affymetrix UK Biobank Axiom array, Affymetrix SNP5.0 and Illumina Infinium Core-Exome 24v1	HRC.r1.1, UK10K+1000Gphase3	485	The Fenland study is a population-based cohort study of 12,435 participants, predominantly of White British ancestry born between 1950 and 1975. Participants were recruited from general practice surgeries in the Cambridgeshire region of the UK and underwent detailed phenotyping at a baseline visit between 2005 and 2015. DOI: 10.22025/2017.10.101.00001; https://www.mrc-epid.cam.ac.uk/research/stud…	European	49 (8)	49.1	26 (8)		rank-based inverse normal transformation	no	N/A	485	plasma	EDTA	fasting	10 years		34819519
HELIC MANOLIS	HELIC_Manolis	CVD2, CVD3, MET, NEU, NEX	WGS (Illumina HiSeqX)	N/A	CVDII=1407, CVDIII=1407, MET=1407, NEU=1365, NEX=1372	Adult individuals from the Anogia and Mylopotamos villages from the mountainous regions of the Greek Island of Crete. Recruited as part of the HELIC study with the goal to investigate association of low-frequency and rare variants with medically relevant traits. An isolated population characterised with lower relative cardiovascular-related disease risk and mortality despite high environmental an…	European	61.11 (19.25)	56	29.58 (5.13)	GEMMA v0.94, but NEX.ikzf2 with GCTA	inverse rank normalization	no	N/A	N/A	serum	N/A	non-fasting		N/A	34857772
HELIC POMAK	HELIC_Pomak	CVD2, CVD3, MET, NEU, NEX	WGS (Illumina HiSeqX)	N/A	CVDII=1557, CVDIII=1600, MET=1593, NEU=1537, NEX=1545	Adult individuals from the isolated mountainous villages in Northern Greece. Recruited as part of the HELIC study with the goal to investigate association of low-frequency and rare variants with medically relevant traits.	European	44.91 (15.51)	70	27.65 (5.56)	GEMMA v0.94, but CVDII.IL27 with GCTA	inverse rank normalization	no	N/A	N/A	serum	N/A	non-fasting		N/A	34857772
The INTERVAL study	INTERVAL	CVD2, CVD3, INF, NEU	UKB Axiom	1000Genomes+HRC	4994	The INTERVAL study (ISRCTN24760606) is an open randomised pragmatic trial to determine whether blood can be safely and acceptably collected from donors by NHSBT (England’s blood service) more frequently than present practice and at similar intervals to current customs in some other European countries. The Blood Donors Studies BioResource provides a powerful and detailed research platform to enabl…	European	61.0 (6.7)	39.8	26.6 (4.7)	SNPTEST	inverse rank normalization prior to correction	no	N/A	N/A	plasma	EDTA	non-fasting		Only selected participants aged>50 at baseline.	36991119
Karolinska Mammography Project for Risk Prediction of Breast Cancer	KARMA	CM, IO					European	59.68 (9.66)	100	25.47 (4.19)	Plink2	inverse rank normalization	yes (incident cases)	796	781	plasma	EDTA	non fasting			38135714
Cooperative Health Research in the Region of Augsburg	KORA	INF	Affymetrix Axiom array	IMPUTE 2.3.2	1064	The KORA (Cooperative Health Research in the Region of Augsburg) study is a prospective population-based adult cohort study in Germany. It started in 1984 as the MONICA Augsburg study site in the World Health Organization’s MONICA project (Monitoring of trends and determinants in cardiovascular disease) and was renamed KORA in 1996. The KORA study includes four independent cross-sectional baselin…	European (German)	70.4 (5.4)	48.5	NA	SNPTEST 2.5.2	Rank-based inverse normal transformation	no	462	population cohort	serum		fasting	9-11 years		39334377
Lothian Birth Cohort 1936	LBC1936	INF, NEU	Genotype based on Illumina 610-Quadv1 genotype array	minimac software; 1000G phase1v3	982 (INF), 750 (NEU)	The Lothian Birth Cohort 1936 (LBC1936) is a longitudinal cohort study of cognitive ageing. The cohort comprises Scottish individuals born in 1936, most of whom took part in the Scottish Mental Survey 1947 at age 11. Participants who were living within Edinburgh and the Lothians were re-contacted ~60 years later. Of these participants, 1091 consented and joined the LBC1936. Participants were ~70 …	Europeans from Scotland	INF: 69.8 (0.8), NEU: 72.5 (0.7)	49.8 (INF), 47.3 (NEU)	INF: 27.8 (4.4), NEU: 27.9 (4.2)	mach2qtl	rank-based inverse normal transformation	no	N/A	population cohort	plasma	Lithium heparin (INF), Citrate (NEU)	non-fasting	NA	NA	32041957
DIabetes REsearCh on patient straTification	DIRECT_diabetes	MET, CM, CVDII, CVDIII, DEV	Illumina HumanCore array (HCE24 v1.0)	HRC.r1-1	794 (MET, CM, CVDII, CVDIII, DEV)	The DIRECT (Diabetes Research on Patient Stratification) consortium includes pre-diabetic participants (target sample size 2,200–2,700) and patients with newly diagnosed type 2 diabetes (target sample size ~1,000) from existing cohort studies across Europe: Metabolic Syndrome in Men (METSIM) (Finland); Relationship between Insulin Sensitivity and Cardiovascular disease (RISC), Hoorn Meal Study (H…		61.7 (8.1)	44.9	30.6 (5.0)	SNPTEST version 2.5.2	rank-based inverse normal transformation	no	N/A	Population cohort	Plasma	EDTA	fasting	5.5 years	https://doi.org/10.1007/s00125-019-4906-1 https://www.nature.com/articles/s41467-023-40569-3	35106505
DIabetes REsearCh on patient straTification	DIRECT_prediabetics	MET, CM, CVDII, CVDIII, DEV	Illumina HumanCore array (HCE24 v1.0)	HRC.r1-1	2233 (MET, CM, CVDIII, DEV), 2231 (CVDII)	The DIRECT (Diabetes Research on Patient Stratification) consortium includes pre-diabetic participants (target sample size 2,200–2,700) and patients with newly diagnosed type 2 diabetes (target sample size ~1,000) from existing cohort studies across Europe: Metabolic Syndrome in Men (METSIM) (Finland); Relationship between Insulin Sensitivity and Cardiovascular disease (RISC), Hoorn Meal Study (H…	Europeans	61.6 (6.4)	24.4	28.0 (4.0)	SNPTEST version 2.5.2	rank-based inverse normal transformation	no	N/A	Population cohort	Plasma	EDTA	fasting	5.5 years	https://doi.org/10.1007/s00125-019-4906-1 https://www.nature.com/articles/s41467-023-40569-3	35106505
MUTOGRAPHS	MUTOGRAPHcases	CR, CVD2, IO	WGS (Illumina HiSeqX)	NA	849		Europeans		39.5		Plink2	rank-based inverse normal transformation	no	849	Case series	Plasma	EDTA				38325367
the Sahlgrenska Academy Study on Ischemic Stroke	SAHLSIS / GOTHENBURG	NEU	Illumina 750K/ Illumina 5M	Panel: Haplotype Reference Consortium (r1.1). Pipeline, phasing: EAGLE. Pipeline, imputation: PBWT	N=417 (206 cases with history of stroke and 211 controls).	The Sahlgrenska Academy Study on Ischemic Stroke (SAHLSIS) comprises consecutive cases presenting with first-ever or recurrent acute ischemic stroke at age 18-69 years at the stroke unit at the Sahlgrenska University Hospital, Gothenburg, Sweden. For each case one control matched for age, sex and geographical region, was recruited by random selection from population-based cohorts or registers. Co…	Europeans from Sweden.	57.3 (11.6)	N=149 (35.7%)	26.7 (3.9)	PLINK v1.90b6.9 64-bit	No	yes	N=206 cases with history of stroke	N=211 controls	Plasma	EDTA	fasting	5-17 years	DOI: 10.1038/s41598-022-23288-5	36418382
Orkney Complex Disease Study	ORCADES	CM, CR, CVD2, CVD3, DEV, INF, IR, MET, NEU, NEX, OD, ONC2	Illumina	HRC.r1-1	1055 (INF), 1045 (CVD2), 1068 (CVD3), 1049 (CM, CR, DEV, IR, MET, NEU, NEX, OD, ONC2)	The Orkney Complex Disease Study (ORCADES) is a family-based study that seeks to identify genetic factors influencing cardiovascular and other disease risk in the isolated archipelago of the Orkney Isles in northern Scotland (McQuillan et al., 2008). Genetic diversity in this population is decreased compared to Mainland Scotland, consistent with the high levels of endogamy historically. 2078 part…	Scottish	53.5 (15.7)	55.2	27.7 (4.9)	regscan v0.2.0	rank transformation prior to covariate correction	No	N/A	Population cohort	plasma	EDTA	fasting	7-13 years
PROCARDIS	PROCARDIS_cases	INF	Illumina	HRC.r1-1 + 1000G Phase3	432		European	62.2 (6.7)	19.2	28.0 (4.1)	PLINK v2.00a3LM 64-bit Intel	Rank-based inverse normal transformation	yes		Case only analysis	plasma	EDTA	not known	~ 10 years	https://doi.org/10.1093/eurjpc/zwad020	36702559
PROCARDIS	PROCARDIS_controls	INF	Illumina	HRC.r1-1 + 1000G Phase3	323		European	57.8 (7.1)	26.9	26.2 (3.6	PLINK v2.00a3LM 64-bit Intel	Rank-based inverse normal transformation	yes		Control only analysis	plasma	EDTA	not known	~10 years	https://doi.org/10.1093/eurjpc/zwad020	36702559
Relationship between Insulin Sensitivity and Cardiovascular disease	RISC	CM, CVD2, CVD3, DEV, INF, IR, MET, OD, ONC2	Affymetrix	HRC	768	The RISC cohort is the first combined activity of the European Group for the Study of Insulin Resistance (EGIR) (http://www.egir.org/egirrisc/status.html). The project involved the enrolment of nearly 1,300 participants (55% females) across 19 centers in Europe between 2002-2004. Subjects were age 30-60 years with a low CVD risk (blood pressure <140/90 mmHg, total cholesterol <300 mg/d, triglycer…	European	44.5 (8.3)	55.08	25.4 (4.0)	plink v2	inverse-normal transformation	no	N/A	population cohort	plasma	EDTA	fasting	15 years		37329449
the Stabilization of Atherosclerotic Plaque by Initiation of Darapladib Therapy trial	STABILITY	CVD1, INF	Illumina HumanOmniExpressExome-8 v1	1000G Phase 3	2967 (CVD1), 2951 (INF)	Randomized trial performed world wide	Mixed with 87% of european descent	65.1 (9.4)	0.18	29.4 (5.2)	SNPTEST	rank-based inverse normal transformation	No	N/A	Randomized trial	plasma	EDTA	non-fasting	~ 8 years		33439866
SWEBIC (lah1)	SWEBIClah1	INF (v.3001), ONC1v2 (v.4001), CVD1 (v.2002), NEX (v.3901)	Illumina Infinium PsychArray	HRC 1.1	N=240 for INF, ONC, CVD. N=452 for NEX.	Cohort of bipolar disorder patients	European	INF, ONC and CVD: 38.8 (7.5). NEX: 46.6 (14.1)	INF, ONC and CVD (41%).NEX (63%).	na	plink2	Rank-based inverse normal transformation	yes	all bipolar disorder patients	0	plasma	EDTA	not known	Study participants were enrolled between 2009-2013. Blood was donated at nearest lab or hospital and drawn in 9 ml EDTA tubes (Becton, Dickinson and Company) that were sent by regular overnight mail to the Karolinska Institutet Biobank, Stockholm. Typically, the blood samples arrived at the biobank within 24 h of sample collection. Upon arrival, the samples were centrifuged for 15 min at 2000 x g…
SWEBIC (swe6)	SWEBICswe6	INF (v.3001), ONC1v2 (v.4001), CVD1 (v.2002), NEX (v.3901)	Illumina OmniExpress	HRC 1.1	N=145 for INF, ONC, CVD. N=159 for NEX.	Cohort of bipolar disorder patients	European	INF, ONC and CVD: 37.3 (8.0). NEX: 48.9 (15.2)	INF, ONC and CVD (63%). NEX (60%)	na	plink2	Rank-based inverse normal transformation	yes	all bipolar disorder patients	0	plasma	EDTA	not known	Study participants were enrolled between 2009-2013. Blood was donated at nearest lab or hospital and drawn in 9 ml EDTA tubes (Becton, Dickinson and Company) that were sent by regular overnight mail to the Karolinska Institutet Biobank, Stockholm. Typically, the blood samples arrived at the biobank within 24 h of sample collection. Upon arrival, the samples were centrifuged for 15 min at 2000 x g…
Uppsala Longitudinal Study of Adult Men	ULSAM	CM, CVD2, CVD3, DEV, INF, IR, MET, OD, ONC2	Illumina Omni2.5+Metabochip	HRC	860	ULSAM-70 is a unique, ongoing, prospective study that began in 1970 (https://www.pubcare.uu.se/ulsam/). The study was based on all available men (N=1,221), born between 1920 and 1924, in Uppsala County (Sweden), with the principal objective of identifying risk factors for T2D and CVD.	European	71.0 (0.59)	0	26.0 (3.18)	plink v2	inverse-normal transformation	no	N/A	population cohort	plasma	EDTA	fasting	~ 30 years		37329449
CROATIA-VIS	VIS	INF	Illumina Hap300	HRC.r1-1	910	The CROATIA-Vis study includes 1,008 Croatians, aged 18–93 years, who were recruited from the villages of Vis and Komiza on the Dalmatian island of Vis during spring of 2003 and 2004. They underwent a medical examination and interview, led by research teams from the Institute for Anthropological Research and the Andrija Stampar School of Public Health, (Zagreb, Croatia). All subjects visited the …	Croatian	56.1 (15.7)	58.3	27.3 (4.3)	regscan v0.2.0	rank transformation prior to covariate correction	No	N/A	Population cohort	plasma	EDTA	fasting	14 years
Rotterdam Study III	RS3	CM, INF	Illumina 660Quad	TOPMed (Michigan server using Minimach/Eagle)	2999 (CVD), 2961 (INF)	Deeply phenotyped Dutch population based cohort	European	57.10 (6.85)	56	27.71 (4.62)	plink v2	Rank-based inverse normal transformation	No	NA	Population cohort	Plasma	EDTA	fasting	12-15 years	NA	36738080
Northern Sweden Population Health Study	NSPHS	CVD2, CVD3, INF, NEU, ONC2	WGS	NA	825	Cohort study	European	49.8(13.0)	53		GEMMA	Rank-based inverse normal transformation	No	NA	Population cohort	Plasma	EDTA	Non-fasting	2023-09-06		31727947
Rotterdam Study I	RS	NEU	Illumina 660Quad	TOPMed (Michigan server using Minimach/Eagle)	N=303	Deeply phenotyped Dutch population based cohort	European	77.16 (5.39)	63	27.32 (4.10)	plink v2	Rank-based inverse normal transformation	yes	161 AD cases	155 controls	Plasma	EDTA	fasting	5-10 years	NA	32427856
Berlin Longterm Observation of Vascular Events	BeLOVE	CM, MET	Illumina GSA beadchip GSA MD (Illumina GSA Arrays “Infinium iSelect 24x1 HTS Custom Beadchip Kit”)	HRC r1.1	1049	Single-center prospective cohort study with the objective to identify systemic factors and novel cross-disease biomarkers and pathophysiological mechanisms that determine long-term outcome of vascular high-risk patients with acute events as compared to a reference group of vascular high-risk patients without prior acute events.	European	66.0 (12.8)	34	29.6 (6.4)	REGENIE v.3.1	rank-based inverse normal transformation	yes	335/125/168/227	194	EDTA plasma for Olink96; whole blood in Tempus Blood RNA Tubes for GWAS	EDTA plasma for Olink96; whole blood in Tempus Blood RNA Tubes for GWAS	mixed: d0 samples non-fasting, d90 samples fasting is recommended but not always done by participant; fasting status is documented	~ 2.5 - 5.3 years	https://www.drks.de/drks_web/navigate.do?navigationId=trial.HTML&TRIAL_ID=DRKS00023323	37907297

## Sheet: S1B
Table S1: Cohort related information, related to Figure S1 and Figure 1. A. Genotype and proteomic measurements and cohort characteristics of SCALLOP cohorts included in this study. B. Cohort level acknowledgements.
ARISTOTLE	The ARISTOTLE and RELY PEA-studies were supported by The Swedish Foundation for Strategic Research (grant RB13-0197), the Swedish Heart-Lung Foundation (grant 20090183), and Science for Life Laboratory, Uppsala University, Uppsala, Sweden. OLINK Proteomics and Roche Diagnostics provided their respective assays at a reduced cost. The ARISTOTLE (Apixaban for Reduction in Stroke and Other Thromboemb…
ASAP	This work was funded by Swedish Research Council (2020-01442), Swedish Heart-Lung Foundation (20210521) and a donation by Mr. Fredrik Lundberg. The recruitment of the ASAP cohort was headed by Professor Anders Franco-Cereceda, Karolinska Institutet, Stockholm, Sweden.
BAMSE (Swedish abbreviation for Child (Barn), Allergy, Milieu, Stockholm, Epidemiology)	Research grants from the Swedish Research Council (2016-03086; 2018-02524; 2019‐01060; 2020-02170), the Swedish Heart‐Lung Foundation, Region Stockholm (ALF project), and the Asthma and Allergy Research Foundation. The authors are grateful to the BAMSE participants, their parents, and the staff who have been involved in the BAMSE cohort through the years. The GWAS QC procedures in BAMSE were enab…
BeLOVE	This project was conducted with data/samples/data and samples from the Berlin Longterm Observation of Vascular Events (BeLOVE) cohort study. The BeLOVE study is substantially funded by the Berlin Institute of Health at Charité (BIH). We thank all participants who took part in the BeLOVE study and the staff in this research program. Study data were collected and managed using REDCap (Research Elec…
BioFINDER	The BioFINDER studies are supported by the Swedish Research Council (2018-02052, 2021-02219, and 2022-00775), ERA PerMed (ERAPERMED2021-184), the Knut and Alice Wallenberg foundation (2022-0231), the Strategic Research Area MultiPark (Multidisciplinary Research in Parkinson’s disease) at Lund University, the Swedish Alzheimer Foundation (AF-980907, AF-994229), WASP and DDLS Joint call for researc…
CKB	CKB thanks the participants in the study and the members of the survey teams in each of the 10 regional centres, and to the project development and management teams based at Beijing, Oxford and the 10 regional centres. The CKB baseline survey and the first re-survey were supported by the Kadoorie Charitable Foundation in Hong Kong. Long-term support for the study was provided by the Wellcome Trus…
Croatia-VIS	CROATIA-VIS was funded by grants from the Medical Research Council (UK), from the Republic of Croatia Ministry of Science, Education and Sports (108-1080315-0302; 216-1080315-0302) and the Croatian Science Foundation (8875); and the European Union framework program 6 project EUROSPAN (LSHGCT2006018947). Genetic analyses were supported by the MRC HGU “QTL in Health and Disease” (MRC University Uni…
Dan-NICAD	Dan-NICAD was supported with research grant from Novo Nordisk Foundation NNF21OC0071050. Genotyping was performed by deCODE genetics.
DIRECT	The work leading to this publication has received support from the Innovative Medicines Initiative Joint Undertaking under grant agreement no. 115317 (DIRECT), resources of which are composed of financial contribution from the European Union’s Seventh Framework Programme (FP7/2007-2013) and EFPIA companies in kind contribution. PWF was also support by grants from the Swedish Research Council.
EPIC	The coordination of EPIC-Europe is financially supported by International Agency for Research on Cancer (IARC) and also by the Department of Epidemiology and Biostatistics, School of Public Health, Imperial College London which has additional infrastructure support provided by the NIHR Imperial Biomedical Research Centre (BRC). The national cohorts are supported by: Danish Cancer Society (Denmark…
Epihealth	EpiHealth was supported by the Ministry of Education and Research, Sweden.
Estonian Biobank (EstBB)	The activities of the EstBB are regulated by the Human Genes Research Act, which was adopted in 2000 specifically for the operations of the EstBB. Individual level data analysis in the EstBB was carried out under ethical approval 1.1-12/624 and its extension 1.1-12/295 from the Estonian Committee on Bioethics and Human Research (Estonian Ministry of Social Affairs), using data according to releas…
Fenland	The Fenland study (https://doi.org/10.22025/2017.10.101.00001) is funded by the Medical Research Council (MC_UU_12015/1 and MC_UU_00006/1). We are grateful to all the participants who have been part of the project and to the many members of the study teams at the University of Cambridge who have enabled this research.
FHS	The Framingham Heart Study (FHS) acknowledges the support of contracts NO1-HC-25195, HHSN268201500001I and 75N92019D00031 from the National Heart, Lung and Blood Institute. We thank the FHS participants and family members for their long-term commitment and support. The work leading to this publication was support through the European Union Commission’s Seventh Framework Program under grant agreem…
HELIC MANOLIS & HELIC Pomak	This work was funded by the Wellcome Trust [098051] and the European Research Council [ERC-2011-StG 280559- SEPI]. The GATK program was made available through the generosity of the Medical and Population Genetics program at the Broad Institute, Inc. We thank the Human Genetics DNA Pipelines and Human Genetics Informatics departments at the Wellcome Sanger Institute for performing sequencing and v…
INTERVAL	Participants in the INTERVAL trial were recruited with the active collaboration of National Health Service (NHS) Blood and Transplant England (www.nhsbt.nhs.uk), which has supported field work and other elements of the trial. DNA extraction and genotyping were co-funded by the NIHR, the NIHR BioResource (http://bioresource.nihr.ac.uk) and the NIHR Cambridge Biomedical Research Centre (grant no. B…
KARMA	KARMA was funded by Cancerfonden, Vetenskapsrådet, Märit and Hans Rausings Initiative Against Breast Cancer.
KORA F4	We thank all participants for their long-term commitment to the KORA study, the staff for data collection and research data management and the members of the KORA Study Group (https://www.helmholtz-munich.de/en/epi/cohort/kora) who are responsible for the design and conduct of the study. The KORA study was initiated and financed by the Helmholtz Zentrum München – German Research Center for Enviro…
Lothian Birth Cohort 1936 (LBC1936)	LBC1936 is supported by the Biotechnology and Biological Sciences Research Council, and the Economic and Social Research Council [BB/W008793/1], Age UK (Disconnected Mind project), the Milton Damerel Trust, and the University of Edinburgh. Genotyping of was funded by the BBSRC (BB/F019394/1). The Olink® Proteomics assays were supported by a National Institutes of Health (NIH) research grant R01AG…
LifelinesDEEP	We thank the LifeLines-DEEP participants and the Groningen LifeLines staff for their collaboration. The cohort was funded by grants from the Netherlands Organization for Scientific Research NWO, Netherlands Organization for Health Research and Development (ZonMW), European Commission, and Cardio-Vascular Research Netherlands. The Olink@Proteomics data was supported by the Netherlands Heart Founda…
Malmö Preventive Project (MPP)	MPP and J. Gustav Smith was supported by grants from the Swedish Heart-Lung Foundation (2022-0344), the Swedish Research Council (2021-02273), the European Research Council (ERC-STG-2015-679242), Gothenburg University, Skåne University Hospital, governmental funding of clinical research within the Swedish National Health Service, a generous donation from the Knut and Alice Wallenberg foundation t…
MUTOGRAPHcases	This work was conducted as part of the Mutographs team, supported by the Cancer Grand Challenges partnership funded by Cancer Research UK (C98/A24032). We thank all collaborators and participating centers, as well as the patients and their families, for their contributions.
Million Veterans Program (MVP)	This research is based on data from the Million Veteran Program, Office of Research and Development, Veterans Health Administration, and was supported by award #MVP000. This publication does not represent the views of the Department of Veteran Affairs or the United States Government. This research used resources of the Knowledge Discovery Infrastructure (KDI) at the Oak Ridge National Laboratory,…
ORCADES	The Orkney Complex Disease Study (ORCADES) was supported by the Chief Scientist Office of the Scottish Government (CZB/4/276, CZB/4/710), a Royal Society URF to J.F.W., the MRC Human Genetics Unit quinquennial programme “QTL in Health and Disease”, Arthritis Research UK and the European Union framework program 6 EUROSPAN project (contract no. LSHG-CT-2006-018947). DNA extractions were performed a…
PIVUS	PIVUS was funded by the University Hospital,Uppsala, Sweden.
PROCARDIS	The PROCARDIS study was funded by 6th Framework Programme of the European Union (LSH-2005-2.1.1.1), British Heart Foundation and Astra Zeneca.
Rotterdam Study	As Core Facility the Rotterdam Study receives infrastructural funding directly from the institute that covers a part of its basic funding. The remaining infrastructural costs are covered by the participating departments and institutes. External funding is acquired primarily to fund ongoing and well-delineated scientific projects within the Rotterdam Study and is mainly obtained on project-basis. …
SAHLSIS (The Sahlgrenska Academy Study on Ischemic Stroke)	SAHLSIS is supported by the Swedish Heart and Lung Foundation (20220184); the Swedish Research Council (2021-01114); the Swedish state under the agreement between the Swedish government and the county councils, the ALF agreement (ALFGBG-965328); the Swedish Stroke Association; the King Gustaf V:s and Queen Victoria's Foundation; and the Agneta Prytz-Folke’s and Gösta Folke’s Foundation.
SMCC & COSMC	The study was supported by funding from the Swedish Research Council (https://www.vr.se; grants No. 2015-03257, 2017-00644, 2017-06100, and 2019-01291 to Karl Michaëlsson) and funding from Olle Engkvist Byggmästares stiftelse (SOEB). We acknowledge the national research infrastructure SIMPLER for the generation and availability of data, computational facilities, and resources. SIMPLER receives fu…
SWMHS	The Shanghai Men’s Health Study is supported by NIH grant UM1CA173640. The Shanghai Women’s Health Study is supported by NIH grant UM1CA182910.
STABILITY	The STABILITY PEA study was supported by the Swedish Foundation for Strategic Research (project RB13-0197) and by Science for Life Laboratory, Uppsala, Sweden (https://www. scilifelab.se/). Funding was also obtained from Uppsala Clinical Research Center, Uppsala, Sweden (Sweden Organization number 232100- 0024). OLINK Proteomics and Roche Diagnostics provided their respective assays at a reduced …
SWEBIC (lah1 and swe6)	We are deeply grateful for the participation of all subjects contributing to this research, and to the collection team that worked to recruit them, including the the Swedish National Quality Register for bipolar disorder (BipoläR). Funding support for SWEBIC was provided by the Stanley Center for Psychiatric Research, Broad Institute from a grant from Stanley Medical Research Institute (Subaward …
RISC	This research was supported by NIH/NIDDK R01 DK114183 (PI: Themistocles L. Assimes). The Relationship between Insulin Sensitivity and Cardiovascular Disease (RISC) study was funded by the EU 5th Framework (EU contract QLG1-CT-2001-01252.
UK Biobank	Access to the UK Biobank genomic, proteomic and phenotype data is open to all approved health researchers (http://www.ukbiobank.ac.uk/). This research has been conducted using the UK Biobank resource under the application 44448. We are grateful to all the participants who have been part of UK Biobank and would like to acknowledge their dedication to participating in ongoing research. This work us…
