# Supplementary material for: Multi-cohort proteogenomic analyses reveal genetic effects across the proteome and diseasome
Source: Cell. Author manuscript; Available in PMC 2026 Jul 8. (PMC13343581; doi:10.1016/j.cell.2026.03.049)
Supplement: MMC12 [file NIHMS2173841-supplement-MMC12.xlsx]

## Sheet: Sheet1
Table S12: Enrichment between protein biomarker signatures from prospective biomarker analyses and protein signatures associated with pQTLs, related to Figure 7.
R2.group	cis.trans	phenotype	candidate.gene.classifier	or	pval	fdr	intersection	gwas.evidence.pQTL
2453	cis	Other disorders of the kidney and ureters	UMOD	52.1107	4.23399e-49	3.61354e-44	mepe|vwc2|nbl1|efna4|scarb2|cd38|ephb6|rgmb|adam22|layn|cdh3|gfra1|scarf2|jam2|tnfrsf21|cd300lf|eda2r|adm|tnfrsf10b|spon2|thbd|ambp|il10rb|tnfrsf14|tnfrsf1b|ephb4|il2ra|tff3|hspg2|ltbr|plaur|cd93|il18bp|klk6|tnfrsf1a|tgfbr2|ifngr1|klk11|klk8|epha2|mia|dll1|tnfrsf19|cd160|folr1|tnfrsf9|ncr1|tnfrsf4|ckap4|clec7a|clmp|tff2|sema3f|cd79b|fam3c|lrp11|cant1|nectin2|npdc1|ror1|cst3|reg1a|umod|cdh1|igfbp6…
2453	cis	Proteinuria	UMOD	26.9459	6.62436e-38	2.82681e-33	vwc2|nbl1|efna4|scarb2|cd38|ephb6|rgmb|adam22|layn|cdh3|gfra1|scarf2|jam2|tnfrsf21|cd300lf|eda2r|adm|tnfrsf10b|spon2|thbd|ambp|tnfrsf13b|il10rb|tnfrsf14|tnfrsf1b|ephb4|il2ra|tff3|hspg2|ltbr|plaur|cd93|il18bp|tnfrsf1a|tgfbr2|ifngr1|klk11|klk8|epha2|mia|dll1|tnfrsf19|cd160|folr1|tnfrsf9|ncr1|tnfrsf4|ckap4|clec7a|clmp|tff2|sema3f|cd79b|fam3c|lrp11|cant1|nectin2|npdc1|ror1|cst3|reg1a|umod|cdh1|igfbp6…
162	trans	Other disorders of the kidney and ureters	PRKAG2	231.81	4.455e-36	1.26739e-31	vwc2|efna4|scarb2|cd38|ephb6|rgmb|adam22|layn|cdh3|gfra1|tnfrsf12a|acvrl1|jam2|tnfrsf21|adm|pgf|tnfrsf11a|havcr1|thbd|ambp|mmp7|il10rb|ccl23|tnfrsf14|tnfrsf1b|ephb4|tff3|hspg2|ltbr|cd93|ctsz|rarres2|klk6|tnfrsf1a|tgfbr2|nectin4|tnfrsf19|ckap4|clmp|fam3c|lrp11|nectin2|npdc1|ror1|cst3|umod|igfbp6|col18a1|lgals7_lgals7b|tafa5|sorcs2|colec12|fstl3|relt|cd302
3575	trans	Other disorders of the kidney and ureters	NPHS2|TDRD5|AXDND1	24.8814	8.64638e-36	1.84484e-31	vwc2|cd300c|nbl1|ephb6|rgmb|adam22|layn|cdh3|gfra1|scarf2|tnfrsf21|tnfrsf11a|thbd|ambp|prss8|oscar|il10rb|cd274|cd5|cx3cl1|csf1|tnfrsf14|tnfrsf1b|ephb4|il2ra|ltbr|treml2|axl|fas|cd93|il18bp|ctsz|tnfrsf1a|tgfbr2|ifngr1|nectin4|epha2|cd27|dll1|tnfrsf4|folr1|pdcd1|ncr1|ckap4|clec1a|ca12|clmp|pilrb|cd79b|lrp11|cant1|nectin2|ror1|cdh1|cd46|igfbp6|tgfbr3|efemp1|qpct|vasn|havcr2|dsc2|pilra|b4galt1|cd300…
2453	cis	Infection/inflammation of internal prosthetic device; implant; and graft	UMOD	21.7714	2.55399e-35	4.35945e-31	nbl1|efna4|scarb2|ephb6|layn|cdh3|gfra1|scarf2|jam2|tnfrsf21|eda2r|adm|tnfrsf10b|spon2|ambp|il10rb|tnfrsf14|tnfrsf1b|ephb4|il2ra|tff3|hspg2|ltbr|plaur|il18bp|tnfrsf1a|tgfbr2|epha2|dll1|tnfrsf19|cd160|tnfrsf9|ncr1|tnfrsf4|ckap4|clmp|sema3f|cd79b|fam3c|lrp11|nectin2|npdc1|cst3|igfbp6|col18a1|reg3a|sorcs2|havcr2|dsc2|b4galt1|sirpb1|vsig4|clec14a|colec12|fstl3|ccn3|lair1
2453	cis	Renal failure NOS	UMOD	54.6831	1.0526e-33	1.49725e-29	mepe|vwc2|nbl1|efna4|scarb2|cd38|ephb6|rgmb|adam22|adam23|layn|cdh3|gfra1|scarf2|jam2|tnfrsf21|cd300lf|eda2r|adm|tnfrsf10b|f3|ager|spon2|thbd|ambp|tnfrsf13b|il10rb|tnfrsf14|tnfrsf1b|ephb4|il2ra|tff3|hspg2|ltbr|plaur|cd93|il18bp|klk6|tnfrsf1a|tgfbr2|ifngr1|klk11|klk8|epha2|mia|dll1|tnfrsf19|cd160|folr1|tnfrsf9|ncr1|tnfrsf4|ckap4|clec7a|clmp|tff2|sema3f|cd79b|fam3c|lrp11|cant1|nectin2|npdc1|ror1|cs…
2453	cis	Complications of cardiac/vascular device, implant, and graft	UMOD	30.1929	3.00492e-32	3.66369e-28	vwc2|nbl1|efna4|scarb2|cd38|ephb6|rgmb|adam22|adam23|layn|cdh3|gfra1|scarf2|jam2|tnfrsf21|cd300lf|eda2r|adm|tnfrsf10b|f3|ager|spon2|thbd|ambp|tnfrsf13b|il10rb|tnfrsf14|tnfrsf1b|ephb4|il2ra|tff3|hspg2|ltbr|plaur|cd93|il18bp|klk6|tnfrsf1a|tgfbr2|ifngr1|klk11|klk8|epha2|mia|dll1|tnfrsf19|cd160|folr1|tnfrsf9|ncr1|tnfrsf4|ckap4|clec7a|clmp|tff2|sema3f|cd79b|fam3c|lrp11|cant1|nectin2|npdc1|ror1|cst3|re…
2453	cis	Varicose veins of lower extremity, symptomtic	UMOD	16.5031	1.34298e-31	1.43273e-27	nbl1|efna4|scarb2|layn|gfra1|scarf2|jam2|eda2r|adm|tnfrsf10b|spon2|il10rb|tnfrsf14|tnfrsf1b|ephb4|il2ra|tff3|hspg2|ltbr|plaur|cd93|il18bp|tnfrsf1a|tgfbr2|ifngr1|epha2|dll1|tnfrsf19|cd160|tnfrsf9|ncr1|tnfrsf4|ckap4|clmp|sema3f|cd79b|fam3c|lrp11|nectin2|npdc1|cst3|reg1a|umod|col18a1|tgfbr3|tafa5|sorcs2|havcr2|dsc2|b4galt1|cd300lg|sirpb1|vsig4|clec14a|colec12|fstl3|ccn3|xg|lair1
2453	cis	Disorders of calcium/phosphorus metabolism	UMOD	15.5891	3.13616e-31	2.93936e-27	vwc2|nbl1|efna4|scarb2|cd38|ephb6|layn|cdh3|gfra1|jam2|tnfrsf21|cd300lf|eda2r|adm|tnfrsf10b|spon2|thbd|ambp|tnfrsf13b|il10rb|tnfrsf14|tnfrsf1b|ephb4|il2ra|tff3|hspg2|ltbr|plaur|cd93|il18bp|tnfrsf1a|tgfbr2|ifngr1|klk11|epha2|dll1|tnfrsf19|cd160|folr1|tnfrsf9|ncr1|tnfrsf4|ckap4|clec7a|clmp|tff2|sema3f|cd79b|fam3c|lrp11|cant1|nectin2|npdc1|cst3|reg1a|umod|igfbp6|col18a1|reg3a|tafa5|sorcs2|havcr2|dsc…
2453	cis	Pulmonary congestion and hypostasis	UMOD	16.3666	3.78845e-31	2.93936e-27	vwc2|nbl1|efna4|scarb2|cd38|ephb6|layn|cdh3|gfra1|scarf2|jam2|tnfrsf21|cd300lf|eda2r|adm|tnfrsf10b|spon2|thbd|ambp|tnfrsf13b|il10rb|tnfrsf14|tnfrsf1b|ephb4|il2ra|tff3|hspg2|ltbr|plaur|cd93|il18bp|tnfrsf1a|tgfbr2|ifngr1|klk11|klk8|epha2|dll1|tnfrsf19|cd160|folr1|tnfrsf9|ncr1|tnfrsf4|ckap4|clec7a|clmp|tff2|sema3f|cd79b|fam3c|lrp11|cant1|nectin2|npdc1|cst3|reg1a|umod|cdh1|igfbp6|col18a1|reg3a|tafa5|…
162	trans	Cyst of kidney, acquired	PRKAG2	33.6483	3.71133e-31	2.93936e-27	vwc2|efna4|scarb2|ephb6|layn|cdh3|gfra1|tnfrsf12a|acvrl1|jam2|adm|pgf|tnfrsf11a|havcr1|ambp|mmp7|il10rb|tnfrsf14|tnfrsf1b|ephb4|tff3|hspg2|ltbr|ctsz|rarres2|tnfrsf1a|tgfbr2|nectin4|tnfrsf19|ckap4|clmp|fam3c|lrp11|nectin2|npdc1|cst3|umod|igfbp6|tafa5|colec12|fstl3|relt|cd302
2453	cis	Cyst of kidney, acquired	UMOD	16.6911	2.51053e-30	1.78553e-26	vwc2|nbl1|efna4|scarb2|ephb6|layn|cdh3|gfra1|jam2|cd300lf|eda2r|adm|tnfrsf10b|spon2|ambp|tnfrsf13b|il10rb|tnfrsf14|tnfrsf1b|ephb4|tff3|hspg2|ltbr|plaur|il18bp|tnfrsf1a|tgfbr2|epha2|dll1|tnfrsf19|tnfrsf9|tnfrsf4|ckap4|clec7a|clmp|tff2|sema3f|cd79b|fam3c|lrp11|nectin2|npdc1|cst3|umod|igfbp6|tafa5|havcr2|dsc2|vsig4|clec14a|colec12|fstl3|ccn3|lair1
2453	cis	Phlebitis and thrombophlebitis of lower extremities	UMOD	18.853	5.05191e-30	3.19461e-26	nbl1|efna4|scarb2|layn|gfra1|jam2|cd300lf|eda2r|adm|tnfrsf10b|spon2|thbd|ambp|il10rb|tnfrsf14|tnfrsf1b|ephb4|il2ra|tff3|hspg2|ltbr|plaur|il18bp|tnfrsf1a|tgfbr2|epha2|dll1|tnfrsf19|cd160|tnfrsf9|tnfrsf4|ckap4|clmp|sema3f|cd79b|lrp11|nectin2|npdc1|cst3|col18a1|havcr2|dsc2|b4galt1|vsig4|clec14a|colec12|fstl3|ccn3|lair1
162	trans	Infection/inflammation of internal prosthetic device; implant; and graft	PRKAG2	31.0904	5.24038e-30	3.19461e-26	efna4|scarb2|ephb6|layn|cdh3|gfra1|tnfrsf12a|acvrl1|jam2|tnfrsf21|adm|pgf|tnfrsf11a|havcr1|ambp|il10rb|tnfrsf14|tnfrsf1b|ephb4|tff3|hspg2|ltbr|ctsz|rarres2|tnfrsf1a|tgfbr2|nectin4|tnfrsf19|ckap4|clmp|fam3c|lrp11|nectin2|npdc1|cst3|igfbp6|col18a1|sorcs2|colec12|fstl3|relt|cd302
3575	trans	Proteinuria	NPHS2|TDRD5|AXDND1	17.6511	8.51526e-30	4.84495e-26	vwc2|cd300c|nbl1|ephb6|rgmb|adam22|layn|cdh3|gfra1|scarf2|tnfrsf21|tnfrsf11a|thbd|ambp|prss8|oscar|il10rb|cd274|cd5|cx3cl1|csf1|tnfrsf14|tnfrsf1b|ephb4|il2ra|ltbr|dlk1|axl|fas|cd93|il18bp|ctsz|tnfrsf1a|tgfbr2|cd48|ifngr1|gpc1|nectin4|epha2|cd27|dll1|tnfrsf4|folr1|ncr1|ckap4|clec1a|ca12|clmp|pilrb|cd79b|lrp11|cant1|nectin2|ror1|cdh1|cd46|pam|igfbp6|tgfbr3|efemp1|qpct|vasn|havcr2|dsc2|pilra|b4galt1…
2453	cis	Orthostatic hypotension	UMOD	13.5213	7.09638e-29	3.7853e-25	vwc2|nbl1|efna4|scarb2|ephb6|layn|gfra1|scarf2|jam2|tnfrsf21|cd300lf|eda2r|adm|tnfrsf10b|spon2|ambp|tnfrsf13b|il10rb|tnfrsf14|tnfrsf1b|ephb4|il2ra|tff3|hspg2|ltbr|plaur|il18bp|tnfrsf1a|tgfbr2|klk11|epha2|dll1|tnfrsf19|cd160|folr1|tnfrsf9|ncr1|tnfrsf4|ckap4|clec7a|clmp|tff2|sema3f|cd79b|fam3c|lrp11|nectin2|npdc1|cst3|reg1a|umod|cdh1|col18a1|reg3a|tafa5|sorcs2|havcr2|dsc2|b4galt1|sirpb1|vsig4|clec1…
2453	cis	Hypertensive chronic kidney disease	UMOD	112.854	9.02849e-29	4.53262e-25	mepe|vwc2|nbl1|efna4|scarb2|cd38|ephb6|rgmb|adam22|adam23|layn|cdh3|gfra1|cd200|scarf2|jam2|tnfrsf21|cd300lf|eda2r|adm|tnfrsf10b|f3|ager|spon2|thbd|ambp|tnfrsf13b|il10rb|tnfrsf14|tnfrsf1b|ephb4|il2ra|tff3|hspg2|ltbr|plaur|cd93|il18bp|klk6|tnfrsf1a|tgfbr2|ifngr1|klk11|klk8|epha2|mia|dll1|tnfrsf19|cd160|folr1|tnfrsf9|ncr1|tnfrsf4|ckap4|clec7a|clmp|tff2|sema3f|cd79b|fam3c|lrp11|cant1|nectin2|npdc1|r…
162	trans	Other disorders of arteries and arterioles	PRKAG2	29.2962	1.40652e-28	6.66891e-25	vwc2|efna4|scarb2|cd38|layn|gfra1|tnfrsf12a|acvrl1|adm|pgf|tnfrsf11a|havcr1|ambp|mmp7|il10rb|ccl23|tnfrsf14|tnfrsf1b|ephb4|tff3|hspg2|ltbr|cd93|ctsz|rarres2|tnfrsf1a|tgfbr2|nectin4|tnfrsf19|ckap4|clmp|fam3c|lrp11|nectin2|npdc1|cst3|umod|col18a1|lgals7_lgals7b|tafa5|sorcs2|colec12|fstl3|relt|cd302
2717	trans	Chronic renal failure [CKD]	ARHGEF3	0.156645	1.924e-28	8.64241e-25	rspo1|lgals8|bmp6|f2r|prss27|ccl17|ccl3|ccl2|ccl11|cd274|cd40|treml2|f11r|pecam1|tnfsf13|scamp3|tfpi2|ccn1|cdkn1a|mdk|abl1|ccn4|rspo3|cxcl8|tgfb1|ccl8|ppp1r9b|psip1|eif4g1|mvk|prkab1|aifm1|bambi|stx8|serpinb6|qdpr|apex1|txndc5|mcfd2|fkbp4|pag1|ccl14|nfkbie|bcl2l11|tdrkh|nudt5|spint2|tmsb10|ccl21|p4hb|dag1|creld2|pear1|scarf1|pebp1|ptpn1|srp14|mad1l1|ppp3r1
2453	cis	Inflammatory and toxic neuropathy	UMOD	12.9164	3.98567e-28	1.70081e-24	vwc2|nbl1|efna4|scarb2|ephb6|layn|gfra1|scarf2|jam2|tnfrsf21|cd300lf|eda2r|adm|tnfrsf10b|spon2|thbd|ambp|tnfrsf13b|il10rb|tnfrsf14|tnfrsf1b|ephb4|il2ra|tff3|hspg2|ltbr|plaur|cd93|il18bp|tnfrsf1a|tgfbr2|ifngr1|epha2|dll1|tnfrsf19|folr1|tnfrsf9|tnfrsf4|ckap4|clec7a|clmp|tff2|sema3f|cd79b|fam3c|lrp11|nectin2|npdc1|cst3|cdh1|igfbp6|col18a1|tgfbr3|havcr2|dsc2|b4galt1|sirpb1|vsig4|clec14a|colec12|fstl3…
3575	trans	Infection/inflammation of internal prosthetic device; implant; and graft	NPHS2|TDRD5|AXDND1	16.2206	1.12087e-27	4.55533e-24	cd300c|nbl1|ephb6|layn|cdh3|gfra1|scarf2|tnfrsf21|tnfrsf11a|ambp|il10rb|cd274|cd5|csf1|tnfrsf14|tnfrsf1b|ephb4|il2ra|ltbr|fas|il18bp|ctsz|tnfrsf1a|tgfbr2|nectin4|epha2|cd27|dll1|tnfrsf4|pdcd1|ncr1|ckap4|clmp|pilrb|cd79b|lrp11|nectin2|cd46|igfbp6|efemp1|havcr2|dsc2|pilra|b4galt1|sirpb1|esam|vsig4|clec14a|fstl3
162	trans	Disorders of calcium/phosphorus metabolism	PRKAG2	34.7901	1.69231e-27	6.56508e-24	vwc2|efna4|scarb2|cd38|ephb6|layn|cdh3|gfra1|tnfrsf12a|acvrl1|jam2|tnfrsf21|adm|pgf|tnfrsf11a|havcr1|thbd|ambp|mmp7|il10rb|ccl23|tnfrsf14|tnfrsf1b|ephb4|tff3|hspg2|ltbr|cd93|ctsz|rarres2|tnfrsf1a|tgfbr2|nectin4|tnfrsf19|ckap4|clmp|fam3c|lrp11|nectin2|npdc1|cst3|umod|igfbp6|col18a1|tafa5|sorcs2|colec12|fstl3|relt|cd302
2453	cis	Intestinal infection due to C. difficile	UMOD	14.2063	2.67221e-27	9.91577e-24	efna4|scarb2|layn|gfra1|cd300lf|eda2r|adm|tnfrsf10b|spon2|ambp|il10rb|tnfrsf14|tnfrsf1b|ephb4|il2ra|tff3|hspg2|ltbr|plaur|il18bp|tnfrsf1a|tgfbr2|epha2|dll1|cd160|tnfrsf9|tnfrsf4|ckap4|clmp|tff2|sema3f|cd79b|fam3c|lrp11|cant1|nectin2|npdc1|cst3|reg1a|col18a1|reg3a|sorcs2|havcr2|dsc2|b4galt1|sirpb1|vsig4|clec14a|colec12|fstl3|ccn3|lair1
3575	trans	Complications of cardiac/vascular device, implant, and graft	NPHS2|TDRD5|AXDND1	22.4701	3.22137e-27	1.14555e-23	vwc2|cd300c|nbl1|ephb6|rgmb|adam22|adam23|layn|cdh3|gfra1|scarf2|tnfrsf21|tnfrsf11a|f3|thbd|ambp|prss8|pdcd1lg2|oscar|il10rb|cd274|cd5|cx3cl1|csf1|tnfrsf14|tnfrsf1b|ephb4|il2ra|ltbr|treml2|axl|fas|sirpa|cd93|il18bp|ctsz|tnfrsf1a|tgfbr2|cd48|ifngr1|nectin4|epha2|cd27|dll1|tnfrsf4|folr1|pdcd1|ncr1|ckap4|clec1a|ca12|clmp|acp6|pilrb|cd79b|lrp11|cant1|nectin2|ror1|cdh1|cd46|pam|igfbp6|tgfbr3|efemp1|qp…
3575	trans	Renal failure NOS	NPHS2|TDRD5|AXDND1	28.1807	3.42893e-27	1.17058e-23	vwc2|cd300c|nbl1|ephb6|rgmb|adam22|adam23|layn|cdh3|gfra1|scarf2|tnfrsf21|tnfrsf11a|f3|thbd|ambp|prss8|pdcd1lg2|oscar|il10rb|cd274|cd5|cx3cl1|csf1|tnfrsf14|tnfrsf1b|ephb4|il2ra|ltbr|dlk1|axl|fas|sirpa|cd93|il18bp|ctsz|tnfrsf1a|tgfbr2|cd48|ifngr1|gpc1|nectin4|epha2|cd27|dll1|tnfrsf4|folr1|pdcd1|ncr1|ckap4|clec1a|ca12|clmp|acp6|pilrb|cd79b|lrp11|cant1|nectin2|ror1|cdh1|cd46|pam|igfbp6|tgfbr3|efemp1…
2453	cis	Other disorders of arteries and arterioles	UMOD	12.6213	4.16704e-27	1.36785e-23	vwc2|nbl1|efna4|scarb2|cd38|layn|gfra1|cd300lf|eda2r|adm|tnfrsf10b|spon2|ambp|il10rb|tnfrsf14|tnfrsf1b|ephb4|il2ra|tff3|hspg2|ltbr|plaur|cd93|il18bp|tnfrsf1a|tgfbr2|epha2|dll1|tnfrsf19|folr1|tnfrsf9|tnfrsf4|ckap4|clec7a|clmp|tff2|cd79b|fam3c|lrp11|nectin2|npdc1|cst3|reg1a|umod|col18a1|reg3a|tafa5|sorcs2|havcr2|dsc2|b4galt1|vsig4|clec14a|colec12|fstl3|ccn3|xg|lair1
2453	cis	Hypotension NOS	UMOD	16.0616	6.49359e-27	2.0526e-23	vwc2|nbl1|efna4|scarb2|cd38|ephb6|rgmb|layn|cdh3|gfra1|scarf2|jam2|tnfrsf21|cd300lf|eda2r|adm|tnfrsf10b|f3|spon2|thbd|ambp|tnfrsf13b|il10rb|tnfrsf14|tnfrsf1b|ephb4|il2ra|tff3|hspg2|ltbr|plaur|cd93|il18bp|tnfrsf1a|tgfbr2|ifngr1|klk11|klk8|epha2|dll1|tnfrsf19|cd160|folr1|tnfrsf9|ncr1|tnfrsf4|ckap4|clec7a|clmp|tff2|sema3f|cd79b|fam3c|lrp11|cant1|nectin2|npdc1|ror1|cst3|reg1a|umod|cdh1|igfbp6|col18a1…
2717	trans	E. coli	ARHGEF3	0.0990098	1.0673e-26	3.14103e-23	ccl3|cd274|tnfsf13|tfpi2|mdk|ccn4|rspo3|tgfb1|bambi|ccl14|spint2|tmsb10|ccl21|creld2|mad1l1
2717	trans	Hyperpotassemia	ARHGEF3	0.147275	1.03985e-26	3.14103e-23	rspo1|f2r|prss27|ccl3|ccl11|cd274|cd40|treml2|f11r|tnfsf13|tfpi2|mdk|abl1|ccn4|rspo3|cxcl8|tgfb1|ccl8|bambi|stx8|txndc5|mcfd2|pag1|ccl14|bcl2l11|nudt5|spint2|tmsb10|ccl21|p4hb|creld2|scarf1|srp14|mad1l1
3575	trans	Pulmonary congestion and hypostasis	NPHS2|TDRD5|AXDND1	14.0582	1.49462e-26	4.25198e-23	vwc2|cd300c|nbl1|ephb6|layn|cdh3|gfra1|scarf2|tnfrsf21|tnfrsf11a|thbd|ambp|prss8|pdcd1lg2|oscar|il10rb|cd274|cx3cl1|csf1|tnfrsf14|tnfrsf1b|ephb4|il2ra|ltbr|axl|fas|sirpa|cd93|il18bp|ctsz|tnfrsf1a|tgfbr2|cd48|ifngr1|nectin4|epha2|cd27|dll1|tnfrsf4|folr1|pdcd1|ncr1|ckap4|clec1a|ca12|clmp|pilrb|cd79b|lrp11|cant1|nectin2|cdh1|cd46|pam|igfbp6|efemp1|qpct|vasn|havcr2|dsc2|pilra|b4galt1|sirpb1|esam|vsig…
3575	trans	Hypertensive chronic kidney disease	NPHS2|TDRD5|AXDND1	101.006	5.00507e-26	1.37794e-22	vwc2|cd300c|nbl1|ephb6|rgmb|adam22|adam23|layn|cdh3|gfra1|scarf2|tnfrsf21|tnfrsf11a|f3|thbd|ambp|prss8|pdcd1lg2|oscar|il10rb|cd274|cd5|cx3cl1|csf1|tnfrsf14|tnfrsf1b|ephb4|il2ra|ltbr|treml2|dlk1|axl|fas|sirpa|cd93|il18bp|ctsz|tnfrsf1a|tgfbr2|cd48|ifngr1|gpc1|nectin4|epha2|cd27|dll1|tnfrsf4|folr1|pdcd1|ncr1|ckap4|clec1a|ca12|clmp|acp6|pilrb|cd79b|lrp11|cant1|nectin2|ror1|cdh1|cd46|pam|igfbp6|tgfbr3…
13	trans	Other disorders of the kidney and ureters	SHROOM3	Inf	9.08065e-26	2.42187e-22	efna4|cd38|tnfrsf12a|adm|tnfrsf11a|tnfrsf10b|lgals9|ambp|cd4|ccl23|tff3|hspg2|pglyrp1|ccl15|rarres2|tnfrsf1a|mia|tnfrsf19|nppc|fam3c|npdc1|cst3|reg1a|cd59|igfbp6|col18a1|lcn2|reg3a|ccl14|tafa5|sorcs2|spink1|vsig4|colec12|xg|lair1|relt|cd302
162	trans	Pulmonary congestion and hypostasis	PRKAG2	34.3139	1.11787e-25	2.89109e-22	vwc2|efna4|scarb2|cd38|ephb6|layn|cdh3|gfra1|tnfrsf12a|acvrl1|jam2|tnfrsf21|adm|pgf|tnfrsf11a|havcr1|thbd|ambp|mmp7|il10rb|ccl23|tnfrsf14|tnfrsf1b|ephb4|tff3|hspg2|ltbr|cd93|ctsz|rarres2|tnfrsf1a|tgfbr2|nectin4|tnfrsf19|ckap4|clmp|fam3c|lrp11|nectin2|npdc1|cst3|umod|igfbp6|col18a1|lgals7_lgals7b|tafa5|sorcs2|colec12|fstl3|relt|cd302
162	trans	Proteinuria	PRKAG2	33.6097	1.32024e-25	3.31404e-22	vwc2|efna4|scarb2|cd38|ephb6|rgmb|adam22|layn|cdh3|gfra1|tnfrsf12a|acvrl1|jam2|tnfrsf21|adm|pgf|tnfrsf11a|havcr1|thbd|ambp|mmp7|il10rb|tnfrsf14|tnfrsf1b|ephb4|tff3|hspg2|ltbr|cd93|ctsz|rarres2|tnfrsf1a|tgfbr2|nectin4|tnfrsf19|ckap4|clmp|fam3c|lrp11|nectin2|npdc1|ror1|cst3|umod|igfbp6|col18a1|tafa5|sorcs2|colec12|fstl3|relt|cd302
2717	trans	Cirrhosis of liver without mention of alcohol	ARHGEF3	0.137958	1.65224e-25	4.02892e-22	gpc5|bmp6|ccl3|cd274|cd40|tnfsf13|tfpi2|mdk|ccn4|cxcl8|tgfb1|tnfsf12|lrp1|mvk|aifm1|bambi|fkbp4|sdc4|kyat1|amigo2|spint2|ccl21|dag1|pear1|scarf1|mad1l1
37	trans	Chronic renal failure [CKD]	SLC22A5	0.1113	2.05615e-25	4.87456e-22	lgals8|il5ra|il12b|ccl17|thpo|tnfsf14|mmp1|cd40|selp|f11r|pecam1|scamp3|cdkn1a|abl1|cd160|fcrlb|il12a_il12b|ppp1r9b|prdx3|mvk|serpinb6|col4a1|nudt5|spint2|dag1|ptpn1
162	trans	Malignant neoplasm, other	PRKAG2	23.8418	3.49728e-25	8.06699e-22	efna4|scarb2|ephb6|layn|cdh3|gfra1|tnfrsf12a|acvrl1|adm|pgf|tnfrsf11a|havcr1|thbd|ambp|mmp7|il10rb|tnfrsf14|tnfrsf1b|ephb4|tff3|ltbr|rarres2|tnfrsf1a|tgfbr2|nectin4|ckap4|clmp|lrp11|nectin2|cst3|col18a1|sorcs2|colec12|fstl3|relt|cd302
2453	cis	Fluid overload	UMOD	28.6226	3.78321e-25	8.49689e-22	vwc2|nbl1|efna4|scarb2|cd38|ephb6|rgmb|adam22|adam23|layn|cdh3|gfra1|scarf2|jam2|tnfrsf21|cd300lf|eda2r|adm|tnfrsf10b|f3|spon2|thbd|ambp|tnfrsf13b|il10rb|tnfrsf14|tnfrsf1b|ephb4|il2ra|tff3|hspg2|ltbr|plaur|cd93|il18bp|klk6|tnfrsf1a|tgfbr2|ifngr1|klk11|klk8|epha2|mia|dll1|tnfrsf19|cd160|folr1|tnfrsf9|ncr1|tnfrsf4|ckap4|clec7a|clmp|tff2|sema3f|cd79b|fam3c|lrp11|cant1|nectin2|npdc1|ror1|cst3|reg1a|u…
2453	cis	Gangrene	UMOD	10.9056	5.88121e-25	1.28702e-21	vwc2|nbl1|efna4|scarb2|layn|cdh3|gfra1|scarf2|jam2|tnfrsf21|cd300lf|eda2r|adm|tnfrsf10b|spon2|ambp|tnfrsf13b|il10rb|tnfrsf14|tnfrsf1b|ephb4|il2ra|tff3|hspg2|ltbr|plaur|il18bp|tnfrsf1a|tgfbr2|klk11|epha2|dll1|tnfrsf19|folr1|tnfrsf9|ncr1|tnfrsf4|ckap4|clec7a|clmp|tff2|sema3f|cd79b|fam3c|lrp11|cant1|nectin2|npdc1|cst3|reg1a|umod|cdh1|col18a1|reg3a|tafa5|sorcs2|havcr2|dsc2|b4galt1|sirpb1|vsig4|clec14…
2453	cis	Noninfectious gastroenteritis	UMOD	10.7088	6.07851e-25	1.29694e-21	vwc2|nbl1|efna4|scarb2|cd38|layn|gfra1|jam2|tnfrsf21|cd300lf|eda2r|adm|tnfrsf10b|spon2|thbd|ambp|il10rb|tnfrsf14|tnfrsf1b|ephb4|il2ra|tff3|hspg2|ltbr|plaur|cd93|il18bp|tnfrsf1a|tgfbr2|klk11|epha2|dll1|tnfrsf19|folr1|tnfrsf9|tnfrsf4|ckap4|clec7a|clmp|tff2|sema3f|cd79b|fam3c|lrp11|cant1|nectin2|npdc1|cst3|reg1a|umod|cdh1|igfbp6|col18a1|reg3a|tafa5|havcr2|dsc2|b4galt1|sirpb1|vsig4|clec14a|colec12|fs…
2453	cis	Gram negative septicemia	UMOD	10.5994	1.05513e-24	2.19637e-21	vwc2|nbl1|efna4|scarb2|ephb6|layn|cdh3|gfra1|jam2|tnfrsf21|cd300lf|eda2r|adm|tnfrsf10b|spon2|ambp|il10rb|tnfrsf14|tnfrsf1b|ephb4|il2ra|tff3|hspg2|ltbr|plaur|il18bp|tnfrsf1a|tgfbr2|ifngr1|epha2|dll1|tnfrsf19|tnfrsf9|tnfrsf4|ckap4|clmp|tff2|sema3f|cd79b|fam3c|lrp11|cant1|nectin2|npdc1|cst3|reg1a|umod|cdh1|igfbp6|col18a1|reg3a|sorcs2|havcr2|dsc2|b4galt1|sirpb1|vsig4|clec14a|colec12|fstl3|ccn3|xg|lai…
13	trans	Other disorders of arteries and arterioles	SHROOM3	56.1759	1.2957e-24	2.63292e-21	efna4|cd38|tnfrsf12a|adm|tnfrsf11a|tnfrsf10b|lgals9|ambp|cd4|ccl23|tff3|hspg2|ccl15|rarres2|tnfrsf1a|tnfrsf19|fam3c|npdc1|cst3|reg1a|cd59|col18a1|lcn2|reg3a|ccl14|tafa5|sorcs2|spink1|vsig4|colec12|xg|lair1|relt|cd302
2717	trans	Fluid overload	ARHGEF3	0.151916	1.45248e-24	2.88287e-21	rspo1|f2r|ccl3|cd274|cd40|treml2|f11r|tnfsf13|tfpi2|mdk|abl1|ccn4|rspo3|tgfb1|tnfsf12|bambi|stx8|txndc5|mcfd2|pag1|ccl14|bcl2l11|spint2|tmsb10|ccl21|p4hb|creld2|pear1|scarf1|mad1l1
37	trans	Hyperpotassemia	SLC22A5	0.0842329	2.69973e-24	5.23662e-21	il5ra|il12b|mmp1|cd40|f11r|abl1|cd160|fcrlb|il12a_il12b|col4a1|nudt5|spint2
2453	cis	Pulmonary heart disease	UMOD	10.283	3.49885e-24	6.63583e-21	vwc2|nbl1|efna4|scarb2|layn|gfra1|jam2|tnfrsf21|cd300lf|eda2r|adm|tnfrsf10b|spon2|thbd|ambp|tnfrsf13b|il10rb|tnfrsf14|tnfrsf1b|ephb4|il2ra|tff3|hspg2|ltbr|plaur|cd93|il18bp|tnfrsf1a|tgfbr2|ifngr1|epha2|dll1|tnfrsf19|tnfrsf9|tnfrsf4|ckap4|clec7a|clmp|tff2|sema3f|cd79b|fam3c|lrp11|cant1|nectin2|npdc1|cst3|umod|igfbp6|col18a1|tafa5|sorcs2|havcr2|dsc2|b4galt1|sirpb1|vsig4|clec14a|colec12|fstl3|ccn3|x…
2453	cis	Symptoms concerning nutrition, metabolism, and development	UMOD	10.4689	4.22439e-24	7.83772e-21	vwc2|nbl1|efna4|scarb2|ephb6|layn|gfra1|scarf2|jam2|eda2r|adm|tnfrsf10b|spon2|ambp|tnfrsf13b|il10rb|tnfrsf14|tnfrsf1b|ephb4|il2ra|tff3|ltbr|plaur|cd93|il18bp|tnfrsf1a|tgfbr2|klk11|epha2|dll1|tnfrsf19|folr1|tnfrsf9|tnfrsf4|ckap4|clec7a|tff2|cd79b|fam3c|lrp11|nectin2|npdc1|cst3|reg1a|cdh1|col18a1|reg3a|tafa5|sorcs2|havcr2|dsc2|b4galt1|sirpb1|vsig4|clec14a|colec12|fstl3|lair1
2453	cis	Cough	UMOD	10.6586	9.45443e-24	1.7168e-20	vwc2|nbl1|efna4|scarb2|layn|gfra1|tnfrsf21|cd300lf|eda2r|adm|tnfrsf10b|spon2|thbd|ambp|tnfrsf13b|il10rb|tnfrsf14|tnfrsf1b|ephb4|il2ra|tff3|hspg2|ltbr|plaur|il18bp|tnfrsf1a|tgfbr2|epha2|dll1|tnfrsf19|tnfrsf9|tnfrsf4|ckap4|clmp|tff2|sema3f|cd79b|fam3c|lrp11|nectin2|npdc1|cst3|reg1a|cdh1|col18a1|reg3a|havcr2|dsc2|b4galt1|sirpb1|vsig4|colec12|fstl3|ccn3|lair1
2453	cis	Poisoning by antibiotics	UMOD	10.0853	9.92091e-24	1.76398e-20	vwc2|nbl1|efna4|scarb2|layn|gfra1|tnfrsf21|cd300lf|eda2r|adm|tnfrsf10b|spon2|thbd|ambp|il10rb|tnfrsf14|tnfrsf1b|ephb4|il2ra|tff3|hspg2|ltbr|plaur|il18bp|tnfrsf1a|tgfbr2|ifngr1|klk11|epha2|dll1|tnfrsf19|folr1|tnfrsf9|tnfrsf4|ckap4|clec7a|clmp|sema3f|cd79b|fam3c|lrp11|cant1|nectin2|npdc1|cst3|umod|igfbp6|col18a1|reg3a|tafa5|havcr2|dsc2|b4galt1|sirpb1|vsig4|clec14a|colec12|fstl3|ccn3|xg|lair1
2717	trans	Urinary tract infection	ARHGEF3	0.145555	1.09463e-23	1.90658e-20	ccl3|cd274|cd40|treml2|tnfsf13|tfpi2|mdk|ccn4|rspo3|cxcl8|tgfb1|tnfsf12|psip1|mvk|bambi|txndc5|pag1|ccl14|spint2|tmsb10|ccl21|creld2|scarf1|srp14|mad1l1
162	trans	Renal failure NOS	PRKAG2	Inf	1.16459e-23	1.98786e-20	vwc2|efna4|scarb2|cd38|ephb6|rgmb|adam22|layn|cdh3|gfra1|tnfrsf12a|acvrl1|jam2|tnfrsf21|adm|pgf|tnfrsf11a|havcr1|thbd|ambp|mmp7|il10rb|ccl23|tnfrsf14|tnfrsf1b|ephb4|tff3|hspg2|ltbr|cd93|ctsz|rarres2|klk6|tnfrsf1a|tgfbr2|nectin4|tnfrsf19|ckap4|clmp|fam3c|lrp11|nectin2|npdc1|ror1|cst3|umod|igfbp6|col18a1|lgals7_lgals7b|mog|tafa5|sorcs2|colec12|fstl3|relt|cd302
162	trans	Complications of cardiac/vascular device, implant, and graft	PRKAG2	105.789	1.24388e-23	2.08158e-20	vwc2|efna4|scarb2|cd38|ephb6|rgmb|adam22|layn|cdh3|gfra1|tnfrsf12a|acvrl1|jam2|tnfrsf21|adm|pgf|tnfrsf11a|havcr1|thbd|ambp|mmp7|il10rb|ccl23|tnfrsf14|tnfrsf1b|ephb4|tff3|hspg2|ltbr|cd93|ctsz|rarres2|klk6|tnfrsf1a|tgfbr2|nectin4|tnfrsf19|ckap4|clmp|fam3c|lrp11|nectin2|npdc1|ror1|cst3|umod|igfbp6|col18a1|lgals7_lgals7b|tafa5|sorcs2|colec12|fstl3|relt|cd302
2717	trans	Renal failure NOS	ARHGEF3	0.130892	1.49248e-23	2.44956e-20	rspo1|ccl3|cd274|cd40|tnfsf13|tfpi2|mdk|ccn4|rspo3|tgfb1|bambi|txndc5|ccl14|bcl2l11|spint2|tmsb10|ccl21|creld2|scarf1|mad1l1
2717	trans	Diabetic retinopathy	ARHGEF3	0.123966	1.57079e-23	2.52944e-20	gpc5|ccl3|ccl11|cd274|tnfsf13|mdk|ccn4|cxcl8|tnfsf12|cxcl12|mvk|pag1|bcl2l11|amigo2|spint2|ccl21|dag1|mad1l1
2453	cis	Complications of transplants and reattached limbs	UMOD	9.85851	1.66854e-23	2.63709e-20	vwc2|nbl1|efna4|scarb2|layn|gfra1|jam2|cd300lf|eda2r|adm|tnfrsf10b|spon2|ambp|tnfrsf13b|il10rb|tnfrsf14|tnfrsf1b|ephb4|il2ra|tff3|hspg2|ltbr|plaur|il18bp|tnfrsf1a|tgfbr2|epha2|erbb4|dll1|tnfrsf19|cd160|tnfrsf9|tnfrsf4|ckap4|clec7a|clmp|tff2|sema3f|cd79b|fam3c|lrp11|nectin2|npdc1|cst3|reg1a|umod|cdh1|col18a1|tafa5|sorcs2|havcr2|dsc2|b4galt1|sirpb1|vsig4|clec14a|colec12|fstl3|ccn3|xg|lair1
2717	trans	Type 2 diabetes with ophthalmic manifestations	ARHGEF3	0.14223	3.04723e-23	4.72852e-20	prss27|ccl3|ccl11|cd274|cd40|tnfsf13|tfpi2|mdk|ccn4|cxcl8|tgfb1|tnfsf12|mvk|pag1|ccl14|bcl2l11|amigo2|spint2|ccl21|p4hb|dag1|creld2|mad1l1
2453	cis	Nonrheumatic mitral valve disorders	UMOD	9.78504	3.14275e-23	4.78967e-20	vwc2|nbl1|efna4|scarb2|cd38|layn|gfra1|scarf2|jam2|tnfrsf21|cd300lf|eda2r|adm|tnfrsf10b|spon2|ambp|tnfrsf13b|il10rb|tnfrsf14|tnfrsf1b|ephb4|il2ra|tff3|hspg2|ltbr|plaur|cd93|il18bp|tnfrsf1a|tgfbr2|klk11|epha2|dll1|tnfrsf19|cd160|folr1|tnfrsf9|tnfrsf4|ckap4|clec7a|clmp|tff2|sema3f|cd79b|fam3c|lrp11|nectin2|npdc1|cst3|reg1a|umod|cdh1|col18a1|reg3a|cdnf|tafa5|sorcs2|havcr2|dsc2|b4galt1|sirpb1|vsig4|c…
2453	cis	Delirium dementia and amnestic and other cognitive disorders	UMOD	10.8866	3.33185e-23	4.98877e-20	nbl1|efna4|scarb2|ephb6|layn|gfra1|scarf2|eda2r|adm|tnfrsf10b|spon2|ambp|il10rb|tnfrsf14|tnfrsf1b|ephb4|il2ra|tff3|ltbr|plaur|il18bp|tnfrsf1a|tgfbr2|klk11|epha2|dll1|tnfrsf19|folr1|tnfrsf9|tnfrsf4|ckap4|clec7a|clmp|tff2|cd79b|fam3c|nectin2|npdc1|cst3|reg1a|umod|col18a1|reg3a|havcr2|dsc2|b4galt1|vsig4|colec12|fstl3|ccn3|lair1
2453	cis	Hyperpotassemia	UMOD	32.2374	3.74943e-23	5.51723e-20	vwc2|nbl1|efna4|scarb2|cd38|ephb6|rgmb|adam22|adam23|layn|cdh3|gfra1|cd200|scarf2|jam2|tnfrsf21|cd300lf|eda2r|adm|tnfrsf10b|f3|ager|spon2|thbd|ambp|tnfrsf13b|il10rb|tnfrsf14|tnfrsf1b|ephb4|il2ra|tff3|hspg2|ltbr|plaur|cd93|il18bp|klk6|tnfrsf1a|tgfbr2|ifngr1|klk11|klk8|epha2|mia|dll1|tnfrsf19|cd160|folr1|tnfrsf9|ncr1|tnfrsf4|ckap4|clec7a|clmp|tff2|sema3f|cd79b|fam3c|lrp11|cant1|nectin2|npdc1|ror1|c…
13	trans	Aortic valve disease	SHROOM3	38.3802	4.10967e-23	5.94481e-20	efna4|cd38|tnfrsf12a|adm|tnfrsf11a|tnfrsf10b|lgals9|ambp|cd4|ccl23|tff3|hspg2|pglyrp1|tnfrsf1a|tnfrsf19|npdc1|cst3|reg1a|cd59|col18a1|lcn2|reg3a|spink1|vsig4|colec12|lair1|relt|cd302
2453	cis	E. coli	UMOD	12.5894	4.31429e-23	6.13679e-20	vwc2|nbl1|efna4|scarb2|cd38|ephb6|rgmb|adam22|adam23|layn|cdh3|gfra1|scarf2|jam2|tnfrsf21|cd300lf|eda2r|adm|tnfrsf10b|spon2|thbd|ambp|tnfrsf13b|il10rb|tnfrsf14|tnfrsf1b|ephb4|il2ra|tff3|hspg2|ltbr|plaur|cd93|il18bp|tnfrsf1a|tgfbr2|ifngr1|klk11|klk8|epha2|dll1|tnfrsf19|cd160|folr1|tnfrsf9|ncr1|tnfrsf4|ckap4|clec7a|clmp|tff2|sema3f|cd79b|fam3c|lrp11|cant1|nectin2|npdc1|ror1|cst3|reg1a|umod|cdh1|igf…
2453	cis	Late effects of cerebrovascular disease	UMOD	9.76291	5.28095e-23	7.38866e-20	vwc2|nbl1|efna4|scarb2|cd38|layn|gfra1|scarf2|jam2|tnfrsf21|cd300lf|eda2r|adm|tnfrsf10b|spon2|thbd|ambp|tnfrsf13b|il10rb|tnfrsf14|tnfrsf1b|ephb4|il2ra|tff3|hspg2|ltbr|plaur|il18bp|tnfrsf1a|tgfbr2|klk11|epha2|dll1|tnfrsf19|folr1|tnfrsf9|ncr1|tnfrsf4|ckap4|clec7a|clmp|tff2|sema3f|cd79b|fam3c|lrp11|nectin2|npdc1|cst3|reg1a|umod|cdh1|igfbp6|col18a1|reg3a|tafa5|sorcs2|havcr2|dsc2|b4galt1|sirpb1|vsig4|…
6240	trans	Portal hypertension	PNPLA3	24.2644	1.14216e-22	1.57224e-19	siglec9|smpd1|msr1|scarf2|flrt2|pdgfra|cdh6|ddr1|tnfrsf21|kynu|thbs2|hmox1|thpo|marco|ca5a|hao1|cdcp1|tnfrsf11b|plau|lifr|lta|alcam|cd163|gdf15|acp5|axl|fas|spp1|ctsd|il1r2|igfbp7|tlr3|adgrg1|hnmt|ctso|ddc|angptl1|aldh1a1|itgb7|clstn2|igfbpl1|fbp1|nrp1|apom|proc|igfbp3|vcam1|prcp|gas6|aoc3|lilrb2|lilrb1|igsf3|col4a1|sult2a1|siglec10|itga5|gusb|robo1|rbks|adam15|pts|il32|ggt5
2453	cis	Viral Enteritis	UMOD	13.1827	1.27684e-22	1.72974e-19	efna4|scarb2|layn|gfra1|eda2r|adm|tnfrsf10b|spon2|ambp|il10rb|tnfrsf14|tnfrsf1b|ephb4|il2ra|hspg2|ltbr|plaur|il18bp|tnfrsf1a|tgfbr2|epha2|dll1|tnfrsf9|tnfrsf4|ckap4|clmp|sema3f|fam3c|lrp11|nectin2|cst3|umod|col18a1|havcr2|dsc2|b4galt1|sirpb1|vsig4|colec12|fstl3|ccn3|lair1
6240	trans	Liver abscess and sequelae of chronic liver disease	PNPLA3	15.251	1.49426e-22	1.99264e-19	siglec9|smpd1|msr1|scarf2|flrt2|pdgfra|cdh6|ddr1|tnfrsf21|kynu|thbs2|marco|ca5a|hao1|cdcp1|tnfrsf11b|plau|lifr|alcam|cd163|gdf15|acp5|fas|spp1|ctsd|il1r2|igfbp7|tlr3|adgrg1|hnmt|ctso|angptl1|aldh1a1|itgb7|clstn2|igfbpl1|fbp1|nrp1|apom|proc|igfbp3|vcam1|prcp|gas6|aoc3|lilrb2|lilrb1|igsf3|col4a1|sult2a1|siglec10|itga5|gusb|robo1|rbks|adam15|pts|il32|ggt5
2453	cis	Complications of surgical and medical procedures	UMOD	11.9094	1.51917e-22	1.9947e-19	vwc2|nbl1|efna4|scarb2|layn|gfra1|eda2r|adm|tnfrsf10b|spon2|tnfrsf13b|il10rb|tnfrsf14|tnfrsf1b|ephb4|il2ra|tff3|ltbr|plaur|il18bp|tnfrsf1a|tgfbr2|epha2|dll1|tnfrsf9|ckap4|clmp|tff2|cd79b|fam3c|lrp11|nectin2|npdc1|cst3|col18a1|reg3a|sorcs2|havcr2|dsc2|b4galt1|sirpb1|vsig4|colec12|fstl3|lair1
37	trans	Fluid overload	SLC22A5	0.082459	2.28928e-22	2.96032e-19	il5ra|il12b|cd40|f11r|abl1|cd160|fcrlb|il12a_il12b|col4a1|spint2
37	trans	Congestive heart failure (CHF) NOS	SLC22A5	0.107329	3.12131e-22	3.97599e-19	il5ra|il12b|ccl17|tnfsf14|mmp1|cd40|serpine1|f11r|scamp3|cd160|fcrlb|il12a_il12b|mvk|sdc4|col4a1|spint2
37	trans	Urinary tract infection	SLC22A5	0.0662165	3.41344e-22	4.28417e-19	il12b|cd40|cd160|il12a_il12b|mvk|col4a1|spint2
3575	trans	Fluid overload	NPHS2|TDRD5|AXDND1	25.5217	3.71793e-22	4.5987e-19	vwc2|cd300c|nbl1|ephb6|rgmb|adam22|adam23|layn|cdh3|gfra1|scarf2|tnfrsf21|tnfrsf11a|f3|thbd|ambp|prss8|pdcd1lg2|oscar|il10rb|cd274|cd5|cx3cl1|csf1|tnfrsf14|tnfrsf1b|ephb4|il2ra|ltbr|treml2|dlk1|axl|fas|sirpa|cd93|il18bp|ctsz|tnfrsf1a|tgfbr2|cd48|ifngr1|nectin4|epha2|cd27|dll1|tnfrsf4|folr1|pdcd1|ncr1|ckap4|clec1a|ca12|clmp|acp6|pilrb|cd79b|lrp11|cant1|nectin2|ror1|cdh1|cd46|pam|igfbp6|tgfbr3|efem…
2453	cis	Nonspecific findings on examination of blood	UMOD	21.3664	3.79837e-22	4.63109e-19	nbl1|efna4|scarb2|gfra1|eda2r|adm|tnfrsf10b|spon2|ambp|tnfrsf13b|il10rb|tnfrsf1b|tff3|hspg2|il18bp|tnfrsf1a|tgfbr2|epha2|dll1|ckap4|clmp|cd79b|fam3c|npdc1|cst3|igfbp6|dsc2|vsig4|colec12|fstl3|ccn3|lair1
3575	trans	Hyperpotassemia	NPHS2|TDRD5|AXDND1	43.9072	4.07127e-22	4.8939e-19	vwc2|cd300c|nbl1|ephb6|rgmb|adam22|adam23|layn|cdh3|gfra1|scarf2|tnfrsf21|tnfrsf11a|f3|thbd|ambp|prss8|pdcd1lg2|oscar|il10rb|cd274|cd5|cx3cl1|csf1|tnfrsf14|tnfrsf1b|ephb4|il2ra|ltbr|treml2|dlk1|axl|fas|sirpa|cd93|il18bp|ctsz|tnfrsf1a|tgfbr2|cd48|ifngr1|gpc1|nectin4|epha2|cd27|dll1|tnfrsf4|folr1|pdcd1|ncr1|ckap4|clec1a|ca12|clmp|acp6|pilrb|cd79b|lrp11|cant1|nectin2|ror1|cdh1|cd46|pam|igfbp6|tgfbr3…
3575	trans	Inflammatory and toxic neuropathy	NPHS2|TDRD5|AXDND1	9.96784	4.31305e-22	5.11252e-19	vwc2|cd300c|nbl1|ephb6|layn|gfra1|scarf2|tnfrsf21|tnfrsf11a|thbd|ambp|prss8|oscar|il10rb|cd274|cd5|csf1|tnfrsf14|tnfrsf1b|ephb4|il2ra|ltbr|fas|cd93|il18bp|ctsz|tnfrsf1a|tgfbr2|cd48|ifngr1|nectin4|epha2|cd27|dll1|tnfrsf4|folr1|ckap4|clmp|cd79b|lrp11|nectin2|cdh1|cd46|igfbp6|tgfbr3|efemp1|havcr2|dsc2|pilra|b4galt1|sirpb1|esam|vsig4|clec14a|fstl3
2453	cis	Mitral valve disease	UMOD	9.16522	5.70124e-22	6.65775e-19	vwc2|nbl1|efna4|scarb2|cd38|layn|gfra1|scarf2|jam2|tnfrsf21|cd300lf|eda2r|adm|tnfrsf10b|spon2|ambp|tnfrsf13b|il10rb|tnfrsf14|tnfrsf1b|ephb4|il2ra|tff3|hspg2|ltbr|plaur|cd93|il18bp|tnfrsf1a|tgfbr2|ifngr1|klk11|epha2|dll1|tnfrsf19|cd160|folr1|tnfrsf9|tnfrsf4|ckap4|clec7a|clmp|tff2|sema3f|cd79b|fam3c|lrp11|nectin2|npdc1|cst3|reg1a|umod|cdh1|col18a1|reg3a|cdnf|tafa5|sorcs2|havcr2|dsc2|b4galt1|sirpb1|…
162	trans	Gram negative septicemia	PRKAG2	17.3277	5.77266e-22	6.65775e-19	vwc2|efna4|scarb2|ephb6|layn|cdh3|gfra1|tnfrsf12a|acvrl1|jam2|tnfrsf21|adm|pgf|tnfrsf11a|havcr1|ambp|mmp7|il10rb|tnfrsf14|tnfrsf1b|ephb4|tff3|hspg2|ltbr|ctsz|rarres2|tnfrsf1a|tgfbr2|nectin4|tnfrsf19|ckap4|clmp|fam3c|lrp11|nectin2|npdc1|cst3|umod|igfbp6|col18a1|sorcs2|colec12|fstl3|relt|cd302
2717	trans	Portal hypertension	ARHGEF3	0.136432	6.02554e-22	6.76652e-19	gpc5|bmp6|ccl3|cd274|tnfsf13|tfpi2|mdk|ccn4|cxcl8|tgfb1|tnfsf12|mvk|sdc4|amigo2|spint2|ccl21|dag1|pear1|mad1l1
13	trans	Disorders of calcium/phosphorus metabolism	SHROOM3	70.2539	5.98431e-22	6.76652e-19	efna4|cd38|tnfrsf12a|adm|tnfrsf11a|tnfrsf10b|lgals9|ambp|cd4|ccl23|tff3|hspg2|pglyrp1|ccl15|rarres2|tnfrsf1a|tnfrsf19|nppc|fam3c|npdc1|cst3|reg1a|cd59|igfbp6|col18a1|lcn2|reg3a|ccl14|tafa5|sorcs2|spink1|vsig4|colec12|lair1|relt|cd302
162	trans	Noninfectious gastroenteritis	PRKAG2	17.6893	6.52379e-22	7.2309e-19	vwc2|efna4|scarb2|cd38|layn|gfra1|tnfrsf12a|acvrl1|jam2|tnfrsf21|adm|pgf|tnfrsf11a|havcr1|thbd|ambp|mmp7|il10rb|tnfrsf14|tnfrsf1b|ephb4|tff3|hspg2|ltbr|cd93|ctsz|rarres2|tnfrsf1a|tgfbr2|nectin4|tnfrsf19|ckap4|clmp|fam3c|lrp11|nectin2|npdc1|cst3|umod|igfbp6|col18a1|tafa5|colec12|fstl3|relt|cd302
162	trans	Inflammatory and toxic neuropathy	PRKAG2	16.7082	7.327e-22	8.01705e-19	vwc2|efna4|scarb2|ephb6|layn|gfra1|tnfrsf12a|acvrl1|jam2|tnfrsf21|adm|pgf|tnfrsf11a|havcr1|thbd|ambp|il10rb|tnfrsf14|tnfrsf1b|ephb4|tff3|hspg2|ltbr|cd93|ctsz|rarres2|tnfrsf1a|tgfbr2|nectin4|tnfrsf19|ckap4|clmp|fam3c|lrp11|nectin2|npdc1|cst3|igfbp6|col18a1|colec12|fstl3|relt|cd302
2453	cis	Intestinal infection	UMOD	10.9233	7.70583e-22	8.32483e-19	vwc2|nbl1|efna4|scarb2|cd38|ephb6|rgmb|layn|cdh3|gfra1|scarf2|jam2|tnfrsf21|cd300lf|eda2r|adm|tnfrsf10b|spon2|thbd|ambp|tnfrsf13b|il10rb|tnfrsf14|tnfrsf1b|ephb4|il2ra|tff3|hspg2|ltbr|plaur|cd93|il18bp|tnfrsf1a|tgfbr2|ifngr1|klk11|klk8|epha2|dll1|tnfrsf19|cd160|folr1|tnfrsf9|ncr1|tnfrsf4|ckap4|clec7a|clmp|tff2|sema3f|cd79b|fam3c|lrp11|cant1|nectin2|npdc1|cst3|reg1a|umod|cdh1|igfbp6|col18a1|tgfbr3|…
162	trans	Other acute and subacute forms of ischemic heart disease	PRKAG2	17.4456	9.18623e-22	9.8001e-19	vwc2|efna4|scarb2|cd38|layn|gfra1|tnfrsf12a|acvrl1|jam2|adm|pgf|tnfrsf11a|havcr1|ambp|mmp7|il10rb|ccl23|tnfrsf14|tnfrsf1b|ephb4|tff3|hspg2|ltbr|ctsz|rarres2|tnfrsf1a|tgfbr2|nectin4|tnfrsf19|ckap4|clmp|fam3c|nectin2|npdc1|cst3|umod|igfbp6|col18a1|tafa5|sorcs2|colec12|fstl3|relt|cd302
2717	trans	Acidosis	ARHGEF3	0.156448	9.74175e-22	1.02644e-18	rspo1|ccl17|ccl3|cd274|cd40|f11r|tnfsf13|tfpi2|mdk|ccn4|rspo3|cxcl8|tgfb1|tnfsf12|mvk|bambi|ccl14|bcl2l11|spint2|tmsb10|ccl21|p4hb|creld2|scarf1|mad1l1
37	trans	Hypertensive chronic kidney disease	SLC22A5	0.0956648	1.20777e-21	1.25705e-18	il12b|mmp1|cd40|f11r|scamp3|abl1|cd160|fcrlb|il12a_il12b|serpinb6|nudt5|spint2
3575	trans	Disorders of calcium/phosphorus metabolism	NPHS2|TDRD5|AXDND1	9.71869	1.33704e-21	1.36327e-18	vwc2|cd300c|nbl1|ephb6|layn|cdh3|gfra1|tnfrsf21|tnfrsf11a|thbd|ambp|prss8|oscar|il10rb|cd274|cd5|csf1|tnfrsf14|tnfrsf1b|ephb4|il2ra|ltbr|fas|cd93|il18bp|ctsz|tnfrsf1a|tgfbr2|cd48|ifngr1|nectin4|epha2|cd27|dll1|tnfrsf4|folr1|pdcd1|ncr1|ckap4|clec1a|clmp|pilrb|cd79b|lrp11|cant1|nectin2|cd46|igfbp6|efemp1|qpct|havcr2|dsc2|pilra|b4galt1|sirpb1|esam|vsig4|clec14a|fstl3
2453	cis	Mineral deficiency NEC	UMOD	15.4989	1.35043e-21	1.36327e-18	nbl1|efna4|layn|gfra1|eda2r|tnfrsf10b|spon2|tnfrsf1b|il2ra|tff3|hspg2|ltbr|plaur|il18bp|tnfrsf1a|tgfbr2|epha2|dll1|cd160|tnfrsf9|tnfrsf4|ckap4|tff2|cd79b|fam3c|lrp11|nectin2|cst3|reg1a|cdh1|sorcs2|havcr2|dsc2|clec14a|fstl3|ccn3
162	trans	Pulmonary heart disease	PRKAG2	16.854	1.35775e-21	1.36327e-18	vwc2|efna4|scarb2|layn|gfra1|tnfrsf12a|acvrl1|jam2|tnfrsf21|adm|pgf|tnfrsf11a|havcr1|thbd|ambp|il10rb|tnfrsf14|tnfrsf1b|ephb4|tff3|hspg2|ltbr|cd93|ctsz|rarres2|tnfrsf1a|tgfbr2|nectin4|tnfrsf19|ckap4|clmp|fam3c|lrp11|nectin2|npdc1|cst3|umod|igfbp6|col18a1|tafa5|sorcs2|colec12|fstl3|relt|cd302
2717	trans	Congestive heart failure (CHF) NOS	ARHGEF3	0.194944	1.8076e-21	1.79386e-18	rspo1|gpc5|bmp6|f2r|ccl17|ccl3|ccl11|cd274|cd40|treml2|serpine1|f11r|tnfsf13|scamp3|tfpi2|mdk|ccn4|rspo3|cxcl8|tgfb1|tnfsf12|psip1|mvk|aifm1|bambi|stx8|nbn|apex1|txndc5|mcfd2|fkbp4|sdc4|pag1|ccl14|bcl2l11|amigo2|spint2|tmsb10|ccl21|p4hb|creld2|scarf1|srp14|mad1l1|ppp3r1
431	trans	Non-Hodgkins lymphoma	ATXN2|SH2B3	17.8696	1.86357e-21	1.82814e-18	efna4|crtam|gzma|fcrl2|cd300lf|il12b|pgf|tnfrsf10b|xcl1|ccl3|marco|tnfrsf13b|cxcl9|cd274|il10|cd5|tnfrsf9|lta|tnfrsf1b|il2ra|il18bp|tnfrsf6b|cd48|ly9|cd27|adam8|dll1|tnfrsf4|cxcl13|nos3|pdcd1|cd28|il12rb1|klrd1|cd83|il12a_il12b|fcrl3|lag3|fcrl1|cd79b|cant1|vcam1|cr2|icam3|siglec6|gcnt1|siglec10|slamf8|dsc2|cd74|sema7a|robo1|fcer2|relt|tnf
2453	cis	Disease of tricuspid valve	UMOD	8.61493	2.1617e-21	2.07295e-18	vwc2|nbl1|efna4|scarb2|cd38|layn|gfra1|scarf2|jam2|cd300lf|eda2r|adm|tnfrsf10b|spon2|ambp|tnfrsf13b|il10rb|tnfrsf14|tnfrsf1b|ephb4|il2ra|tff3|hspg2|ltbr|plaur|cd93|il18bp|tnfrsf1a|tgfbr2|klk11|epha2|dll1|tnfrsf19|cd160|tnfrsf9|tnfrsf4|ckap4|clec7a|clmp|tff2|sema3f|cd79b|fam3c|nectin2|npdc1|cst3|reg1a|umod|col18a1|reg3a|tafa5|sorcs2|havcr2|dsc2|b4galt1|sirpb1|vsig4|clec14a|colec12|fstl3|ccn3|xg|la…
13	trans	Pulmonary congestion and hypostasis	SHROOM3	117.338	2.15554e-21	2.07295e-18	efna4|cd38|tnfrsf12a|adm|tnfrsf11a|tnfrsf10b|lgals9|ambp|cd4|ccl23|tff3|hspg2|pglyrp1|ccl15|rarres2|tnfrsf1a|tnfrsf19|nppc|fam3c|npdc1|cst3|reg1a|cd59|igfbp6|col18a1|lcn2|reg3a|ccl14|tafa5|sorcs2|spink1|vsig4|colec12|xg|lair1|relt|cd302
2453	cis	Left bundle branch block	UMOD	8.73373	3.01825e-21	2.86217e-18	vwc2|nbl1|efna4|scarb2|layn|gfra1|scarf2|jam2|eda2r|adm|tnfrsf10b|spon2|ambp|tnfrsf13b|il10rb|tnfrsf14|tnfrsf1b|ephb4|il2ra|tff3|hspg2|plaur|il18bp|tnfrsf1a|tgfbr2|klk11|epha2|dll1|tnfrsf19|tnfrsf9|tnfrsf4|ckap4|clmp|tff2|sema3f|cd79b|fam3c|lrp11|nectin2|npdc1|cst3|reg1a|umod|igfbp6|col18a1|reg3a|tafa5|sorcs2|havcr2|dsc2|b4galt1|vsig4|clec14a|colec12|fstl3|ccn3|xg|lair1
3575	trans	Hypotension NOS	NPHS2|TDRD5|AXDND1	11.4857	3.40052e-21	3.18924e-18	vwc2|cd300c|nbl1|ephb6|rgmb|layn|cdh3|gfra1|scarf2|tnfrsf21|tnfrsf11a|f3|thbd|ambp|prss8|pdcd1lg2|oscar|il10rb|cd274|cd5|cx3cl1|csf1|tnfrsf14|tnfrsf1b|ephb4|il2ra|ltbr|fas|sirpa|cd93|il18bp|ctsz|tnfrsf1a|tgfbr2|cd48|ifngr1|nectin4|epha2|cd27|dll1|tnfrsf4|folr1|pdcd1|ncr1|ckap4|clec1a|ca12|clmp|pilrb|cd79b|lrp11|cant1|nectin2|ror1|cdh1|cd46|pam|igfbp6|tgfbr3|efemp1|qpct|havcr2|dsc2|pilra|b4galt1|c…
2453	cis	Acidosis	UMOD	11.8399	3.85008e-21	3.57162e-18	vwc2|nbl1|efna4|scarb2|cd38|ephb6|layn|cdh3|gfra1|scarf2|jam2|tnfrsf21|cd300lf|eda2r|adm|tnfrsf10b|f3|spon2|thbd|ambp|tnfrsf13b|il10rb|tnfrsf14|tnfrsf1b|ephb4|il2ra|tff3|hspg2|ltbr|plaur|cd93|il18bp|tnfrsf1a|tgfbr2|ifngr1|klk11|klk8|epha2|dll1|tnfrsf19|cd160|folr1|tnfrsf9|ncr1|tnfrsf4|ckap4|clec7a|clmp|tff2|sema3f|cd79b|fam3c|lrp11|cant1|nectin2|npdc1|ror1|cst3|reg1a|umod|cdh1|igfbp6|col18a1|tgfb…
162	trans	Hypotension NOS	PRKAG2	35.6162	4.08336e-21	3.74729e-18	vwc2|efna4|scarb2|cd38|ephb6|rgmb|layn|cdh3|gfra1|tnfrsf12a|acvrl1|jam2|tnfrsf21|adm|pgf|tnfrsf11a|havcr1|thbd|ambp|mmp7|il10rb|ccl23|tnfrsf14|tnfrsf1b|ephb4|tff3|hspg2|ltbr|cd93|ctsz|rarres2|tnfrsf1a|tgfbr2|nectin4|tnfrsf19|ckap4|clmp|fam3c|lrp11|nectin2|npdc1|ror1|cst3|umod|igfbp6|col18a1|lgals7_lgals7b|tafa5|sorcs2|colec12|fstl3|relt|cd302
162	trans	Cough	PRKAG2	15.6563	4.16716e-21	3.78352e-18	vwc2|efna4|scarb2|layn|gfra1|tnfrsf12a|acvrl1|tnfrsf21|adm|pgf|tnfrsf11a|havcr1|thbd|ambp|mmp7|il10rb|tnfrsf14|tnfrsf1b|ephb4|tff3|hspg2|ltbr|ctsz|rarres2|tnfrsf1a|tgfbr2|nectin4|tnfrsf19|ckap4|clmp|fam3c|lrp11|nectin2|npdc1|cst3|col18a1|colec12|fstl3|relt|cd302
2717	trans	Edema	ARHGEF3	0.140527	4.26445e-21	3.8311e-18	ccl3|ccl11|cd274|treml2|tnfsf13|tfpi2|mdk|ccn4|rspo3|cxcl8|tgfb1|ccl8|bambi|ccl14|spint2|tmsb10|ccl21|creld2|mad1l1
2453	cis	Other acute and subacute forms of ischemic heart disease	UMOD	8.57719	4.54717e-21	4.00085e-18	vwc2|nbl1|efna4|scarb2|cd38|layn|gfra1|jam2|eda2r|adm|tnfrsf10b|spon2|ambp|tnfrsf13b|il10rb|tnfrsf14|tnfrsf1b|ephb4|il2ra|tff3|hspg2|ltbr|plaur|il18bp|tnfrsf1a|tgfbr2|klk11|klk8|epha2|dll1|tnfrsf19|tnfrsf9|tnfrsf4|ckap4|clec7a|clmp|tff2|sema3f|cd79b|fam3c|nectin2|npdc1|cst3|reg1a|umod|igfbp6|col18a1|reg3a|tafa5|sorcs2|havcr2|dsc2|b4galt1|vsig4|colec12|fstl3|ccn3|xg|lair1
162	trans	Phlebitis and thrombophlebitis of lower extremities	PRKAG2	17.7919	4.54175e-21	4.00085e-18	efna4|scarb2|layn|gfra1|acvrl1|jam2|adm|pgf|tnfrsf11a|thbd|ambp|il10rb|tnfrsf14|tnfrsf1b|ephb4|tff3|hspg2|ltbr|ctsz|tnfrsf1a|tgfbr2|tnfrsf19|ckap4|clmp|lrp11|nectin2|npdc1|cst3|col18a1|colec12|fstl3|relt|cd302
2453	cis	Hematemesis	UMOD	9.24767	4.69941e-21	4.09261e-18	vwc2|nbl1|efna4|scarb2|ephb6|layn|gfra1|tnfrsf21|eda2r|adm|tnfrsf10b|spon2|ambp|il10rb|tnfrsf14|tnfrsf1b|ephb4|il2ra|tff3|hspg2|ltbr|plaur|il18bp|tnfrsf1a|tgfbr2|klk11|klk8|epha2|dll1|ckap4|clmp|tff2|sema3f|cd79b|fam3c|lrp11|cant1|nectin2|npdc1|cst3|reg1a|col18a1|reg3a|tafa5|havcr2|dsc2|vsig4|clec14a|colec12|fstl3|ccn3|lair1
2717	trans	Hypertensive chronic kidney disease	ARHGEF3	0.18933	5.15658e-21	4.44539e-18	rspo1|f2r|prss27|ccl3|cd274|cd40|treml2|f11r|tnfsf13|scamp3|tfpi2|mdk|abl1|ccn4|rspo3|tgfb1|psip1|prkab1|bambi|stx8|serpinb6|txndc5|mcfd2|pag1|ccl14|bcl2l11|nudt5|spint2|tmsb10|ccl21|p4hb|creld2|pear1|scarf1|pebp1|mad1l1|ppp3r1
2717	trans	Cellulitis and abscess of arm/hand	ARHGEF3	0.162242	5.67713e-21	4.7502e-18	rspo1|ccl3|cd274|cd40|treml2|serpine1|tnfsf13|tfpi2|mdk|ccn4|rspo3|tgfb1|psip1|mvk|bambi|fkbp4|ccl14|bcl2l11|spint2|tmsb10|ccl21|creld2|scarf1|srp14|mad1l1
2717	trans	Cellulitis and abscess of leg, except foot	ARHGEF3	0.162242	5.67713e-21	4.7502e-18	rspo1|ccl3|cd274|cd40|treml2|serpine1|tnfsf13|tfpi2|mdk|ccn4|rspo3|tgfb1|psip1|mvk|bambi|fkbp4|ccl14|bcl2l11|spint2|tmsb10|ccl21|creld2|scarf1|srp14|mad1l1
2717	trans	Cellulitis and abscess of foot, toe	ARHGEF3	0.162242	5.67713e-21	4.7502e-18	rspo1|ccl3|cd274|cd40|treml2|serpine1|tnfsf13|tfpi2|mdk|ccn4|rspo3|tgfb1|psip1|mvk|bambi|fkbp4|ccl14|bcl2l11|spint2|tmsb10|ccl21|creld2|scarf1|srp14|mad1l1
162	trans	E. coli	PRKAG2	47.949	7.5825e-21	6.28287e-18	vwc2|efna4|scarb2|cd38|ephb6|rgmb|adam22|layn|cdh3|gfra1|tnfrsf12a|acvrl1|jam2|tnfrsf21|adm|pgf|tnfrsf11a|havcr1|thbd|ambp|mmp7|il10rb|ccl23|tnfrsf14|tnfrsf1b|ephb4|tff3|hspg2|ltbr|cd93|ctsz|rarres2|tnfrsf1a|tgfbr2|nectin4|tnfrsf19|ckap4|clmp|fam3c|lrp11|nectin2|npdc1|ror1|cst3|umod|igfbp6|col18a1|lgals7_lgals7b|tafa5|sorcs2|colec12|fstl3|relt|cd302
2453	cis	Other symptoms/disorders or the urinary system	UMOD	10.1212	8.04602e-21	6.60284e-18	nbl1|efna4|scarb2|gfra1|cd300lf|eda2r|adm|tnfrsf10b|spon2|ambp|il10rb|tnfrsf14|tnfrsf1b|ephb4|tff3|ltbr|plaur|il18bp|tnfrsf1a|tgfbr2|klk11|epha2|dll1|tnfrsf19|tnfrsf9|tnfrsf4|ckap4|clec7a|clmp|sema3f|fam3c|lrp11|nectin2|cst3|umod|col18a1|reg3a|havcr2|dsc2|b4galt1|sirpb1|vsig4|colec12|fstl3|ccn3|lair1
2453	cis	Streptococcus infection	UMOD	8.42635	8.52501e-21	6.92929e-18	vwc2|nbl1|efna4|scarb2|layn|gfra1|jam2|tnfrsf21|cd300lf|eda2r|adm|tnfrsf10b|spon2|thbd|ambp|tnfrsf13b|il10rb|tnfrsf14|tnfrsf1b|ephb4|il2ra|tff3|hspg2|ltbr|plaur|il18bp|tnfrsf1a|tgfbr2|ifngr1|klk11|epha2|dll1|tnfrsf19|tnfrsf9|tnfrsf4|ckap4|clmp|tff2|sema3f|cd79b|fam3c|lrp11|cant1|nectin2|npdc1|cst3|reg1a|umod|cdh1|col18a1|reg3a|havcr2|dsc2|b4galt1|sirpb1|vsig4|clec14a|colec12|fstl3|ccn3|lair1
162	trans	Viral Enteritis	PRKAG2	18.1172	8.8416e-21	7.11882e-18	efna4|scarb2|layn|gfra1|tnfrsf12a|adm|pgf|tnfrsf11a|havcr1|ambp|mmp7|il10rb|tnfrsf14|tnfrsf1b|ephb4|hspg2|ltbr|ctsz|tnfrsf1a|tgfbr2|ckap4|clmp|fam3c|lrp11|nectin2|cst3|umod|col18a1|colec12|fstl3|relt|cd302
5887	trans	Hyperpotassemia	CCDC71L	0.0850273	1.05175e-20	8.38907e-18	tnfrsf11a|cd40|tnfrsf14|egln1|txndc5|nid1|ddah1|tmsb10|p4hb|scarf1
2453	cis	Gout	UMOD	12.9228	1.07275e-20	8.4773e-18	vwc2|nbl1|efna4|scarb2|cd38|ephb6|rgmb|adam22|layn|cdh3|gfra1|scarf2|jam2|tnfrsf21|cd300lf|eda2r|adm|tnfrsf10b|spon2|thbd|ambp|tnfrsf13b|il10rb|tnfrsf14|tnfrsf1b|ephb4|il2ra|tff3|hspg2|ltbr|plaur|il18bp|klk6|tnfrsf1a|tgfbr2|ifngr1|klk11|klk8|epha2|mia|erbb4|dll1|tnfrsf19|cd160|tnfrsf9|ncr1|tnfrsf4|ckap4|clec7a|clmp|tff2|sema3f|cd79b|fam3c|lrp11|cant1|nectin2|npdc1|cst3|reg1a|umod|cdh1|igfbp6|col1…
2453	cis	Cerebral ischemia	UMOD	11.4965	1.1254e-20	8.81175e-18	nbl1|efna4|scarb2|gfra1|eda2r|adm|tnfrsf10b|spon2|ambp|tnfrsf14|tnfrsf1b|ephb4|il2ra|tff3|ltbr|plaur|il18bp|tnfrsf1a|tgfbr2|klk11|epha2|dll1|folr1|tnfrsf4|ckap4|clec7a|clmp|tff2|nectin2|cst3|col18a1|reg3a|havcr2|dsc2|b4galt1|sirpb1|vsig4|colec12|fstl3|ccn3|lair1
13	trans	Infection/inflammation of internal prosthetic device; implant; and graft	SHROOM3	27.8893	1.22717e-20	9.52131e-18	efna4|tnfrsf12a|adm|tnfrsf11a|tnfrsf10b|lgals9|ambp|cd4|tff3|hspg2|rarres2|tnfrsf1a|tnfrsf19|fam3c|npdc1|cst3|cd59|igfbp6|col18a1|lcn2|reg3a|ccl14|sorcs2|spink1|vsig4|colec12|lair1|relt|cd302
2453	cis	Cerebrovascular disease	UMOD	10.1071	1.67139e-20	1.28511e-17	vwc2|nbl1|efna4|scarb2|layn|gfra1|jam2|eda2r|adm|tnfrsf10b|spon2|ambp|tnfrsf14|tnfrsf1b|ephb4|il2ra|tff3|hspg2|plaur|tnfrsf1a|tgfbr2|epha2|dll1|tnfrsf19|tnfrsf9|tnfrsf4|ckap4|clec7a|tff2|fam3c|lrp11|nectin2|npdc1|cst3|reg1a|col18a1|reg3a|tafa5|havcr2|dsc2|vsig4|colec12|fstl3|ccn3|lair1
2453	cis	Malignant neoplasm, other	UMOD	11.2928	1.78987e-20	1.36392e-17	nbl1|efna4|scarb2|ephb6|layn|cdh3|gfra1|cd300lf|eda2r|adm|tnfrsf10b|spon2|thbd|ambp|il10rb|tnfrsf14|tnfrsf1b|ephb4|il2ra|tff3|ltbr|plaur|il18bp|tnfrsf1a|tgfbr2|epha2|dll1|tnfrsf4|ckap4|clmp|tff2|lrp11|nectin2|cst3|col18a1|sorcs2|havcr2|vsig4|colec12|fstl3|ccn3
13	trans	Other acute and subacute forms of ischemic heart disease	SHROOM3	38.5329	1.83903e-20	1.38897e-17	efna4|cd38|tnfrsf12a|adm|tnfrsf11a|tnfrsf10b|lgals9|ambp|cd4|ccl23|tff3|hspg2|ccl15|rarres2|tnfrsf1a|tnfrsf19|nppc|fam3c|npdc1|cst3|reg1a|cd59|igfbp6|col18a1|reg3a|tafa5|sorcs2|spink1|vsig4|colec12|xg|lair1|relt|cd302
162	trans	Orthostatic hypotension	PRKAG2	15.1198	2.12448e-20	1.59049e-17	vwc2|efna4|scarb2|ephb6|layn|gfra1|tnfrsf12a|acvrl1|jam2|tnfrsf21|adm|pgf|tnfrsf11a|havcr1|ambp|mmp7|il10rb|tnfrsf14|tnfrsf1b|ephb4|tff3|hspg2|ltbr|ctsz|rarres2|tnfrsf1a|tgfbr2|nectin4|tnfrsf19|ckap4|clmp|fam3c|lrp11|nectin2|npdc1|cst3|umod|col18a1|tafa5|sorcs2|colec12|fstl3|relt|cd302
2453	cis	Altered mental status	UMOD	8.19391	2.39547e-20	1.77777e-17	vwc2|nbl1|efna4|scarb2|ephb6|layn|gfra1|scarf2|tnfrsf21|cd300lf|eda2r|adm|tnfrsf10b|spon2|ambp|tnfrsf13b|il10rb|tnfrsf14|tnfrsf1b|ephb4|il2ra|tff3|hspg2|ltbr|plaur|il18bp|tnfrsf1a|tgfbr2|klk11|epha2|dll1|tnfrsf9|tnfrsf4|ckap4|clec7a|clmp|tff2|sema3f|cd79b|fam3c|lrp11|nectin2|npdc1|cst3|reg1a|umod|cdh1|col18a1|reg3a|tafa5|sorcs2|havcr2|dsc2|b4galt1|sirpb1|vsig4|clec14a|colec12|fstl3|ccn3|lair1
162	trans	Poisoning by antibiotics	PRKAG2	14.8208	2.57074e-20	1.8914e-17	vwc2|efna4|scarb2|layn|gfra1|tnfrsf12a|acvrl1|tnfrsf21|adm|pgf|tnfrsf11a|havcr1|thbd|ambp|mmp7|il10rb|tnfrsf14|tnfrsf1b|ephb4|tff3|hspg2|ltbr|ctsz|rarres2|tnfrsf1a|tgfbr2|nectin4|tnfrsf19|ckap4|clmp|fam3c|lrp11|nectin2|npdc1|cst3|umod|igfbp6|col18a1|tafa5|colec12|fstl3|relt|cd302
2453	cis	Opiates and related narcotics causing adverse effects in therapeutic use	UMOD	12.8394	3.09922e-20	2.26073e-17	nbl1|efna4|scarb2|gfra1|eda2r|adm|tnfrsf10b|spon2|ambp|il10rb|tnfrsf14|tnfrsf1b|ephb4|il2ra|ltbr|plaur|il18bp|tnfrsf1a|tgfbr2|epha2|dll1|tnfrsf9|tnfrsf4|ckap4|clmp|sema3f|cd79b|lrp11|nectin2|col18a1|havcr2|dsc2|sirpb1|vsig4|colec12|fstl3|lair1
2717	trans	Chronic ulcer of skin	ARHGEF3	0.183691	3.48767e-20	2.52253e-17	rspo1|gpc5|f2r|ccl3|cd274|cd40|treml2|tnfsf13|tfpi2|mdk|ccn4|rspo3|cxcl8|tgfb1|tnfsf12|psip1|mvk|bambi|txndc5|mcfd2|fkbp4|sdc4|pag1|ccl14|bcl2l11|spint2|tmsb10|ccl21|creld2|scarf1|mad1l1
162	trans	Hematemesis	PRKAG2	14.5501	3.77464e-20	2.70714e-17	vwc2|efna4|scarb2|ephb6|layn|gfra1|tnfrsf12a|acvrl1|tnfrsf21|adm|pgf|tnfrsf11a|havcr1|ambp|mmp7|il10rb|tnfrsf14|tnfrsf1b|ephb4|tff3|hspg2|ltbr|ctsz|tnfrsf1a|tgfbr2|nectin4|ckap4|clmp|fam3c|lrp11|nectin2|npdc1|cst3|col18a1|tafa5|colec12|fstl3|relt|cd302
2453	cis	Bacterial infection NOS	UMOD	8.96822	4.05998e-20	2.88753e-17	vwc2|nbl1|efna4|scarb2|cd38|ephb6|layn|cdh3|gfra1|jam2|tnfrsf21|cd300lf|eda2r|adm|tnfrsf10b|spon2|thbd|ambp|tnfrsf13b|il10rb|tnfrsf14|tnfrsf1b|ephb4|il2ra|tff3|hspg2|ltbr|plaur|il18bp|tnfrsf1a|tgfbr2|ifngr1|klk11|epha2|dll1|tnfrsf19|cd160|folr1|tnfrsf9|ncr1|tnfrsf4|ckap4|clec7a|clmp|tff2|sema3f|cd79b|fam3c|lrp11|cant1|nectin2|npdc1|cst3|reg1a|umod|cdh1|igfbp6|col18a1|tgfbr3|reg3a|tafa5|sorcs2|hav…
2453	cis	Hematuria	UMOD	13.1976	4.6014e-20	3.24555e-17	vwc2|nbl1|efna4|scarb2|gfra1|eda2r|adm|tnfrsf10b|spon2|ambp|il10rb|tnfrsf14|tnfrsf1b|ephb4|il2ra|tff3|plaur|il18bp|tnfrsf1a|tgfbr2|epha2|dll1|ckap4|clmp|lrp11|nectin2|cst3|col18a1|havcr2|dsc2|b4galt1|vsig4|colec12|fstl3|ccn3|lair1
2717	trans	Cardiomegaly	ARHGEF3	0.142941	5.01224e-20	3.50635e-17	rspo1|ccl3|cd274|cd40|tnfsf13|tfpi2|mdk|ccn4|rspo3|tgfb1|tnfsf12|bambi|ccl14|spint2|tmsb10|ccl21|scarf1|mad1l1
13	trans	Disease of tricuspid valve	SHROOM3	44.17	5.21933e-20	3.62153e-17	efna4|cd38|tnfrsf12a|adm|tnfrsf11a|tnfrsf10b|lgals9|ambp|cd4|ccl23|tff3|hspg2|pglyrp1|ccl15|rarres2|tnfrsf1a|tnfrsf19|fam3c|npdc1|cst3|reg1a|cd59|col18a1|lcn2|reg3a|ccl14|tafa5|sorcs2|spink1|vsig4|colec12|xg|lair1|relt|cd302
2453	cis	Polyneuropathy in diabetes	UMOD	9.55738	5.36908e-20	3.66583e-17	vwc2|nbl1|efna4|scarb2|cd38|ephb6|adam22|layn|cdh3|gfra1|scarf2|jam2|tnfrsf21|cd300lf|eda2r|adm|tnfrsf10b|spon2|thbd|ambp|tnfrsf13b|il10rb|tnfrsf14|tnfrsf1b|ephb4|il2ra|tff3|hspg2|ltbr|plaur|cd93|il18bp|tnfrsf1a|tgfbr2|ifngr1|klk11|klk8|epha2|erbb4|dll1|tnfrsf19|cd160|folr1|tnfrsf9|ncr1|tnfrsf4|ckap4|clec7a|clmp|tff2|sema3f|cd79b|fam3c|lrp11|nectin2|npdc1|cst3|reg1a|umod|cdh1|igfbp6|col18a1|reg3a…
162	trans	Aortic valve disease	PRKAG2	17.5525	5.35042e-20	3.66583e-17	vwc2|efna4|scarb2|cd38|layn|gfra1|tnfrsf12a|acvrl1|adm|pgf|tnfrsf11a|havcr1|ambp|mmp7|ccl23|tnfrsf1b|tff3|hspg2|tnfrsf1a|tnfrsf19|ckap4|clmp|nectin2|npdc1|cst3|umod|col18a1|colec12|fstl3|relt|cd302
3575	trans	E. coli	NPHS2|TDRD5|AXDND1	11.0528	6.1955e-20	4.17018e-17	vwc2|cd300c|nbl1|ephb6|rgmb|adam22|adam23|layn|cdh3|gfra1|scarf2|tnfrsf21|tnfrsf11a|thbd|ambp|prss8|pdcd1lg2|oscar|il10rb|cd274|cd5|cx3cl1|csf1|tnfrsf14|tnfrsf1b|ephb4|il2ra|ltbr|axl|fas|sirpa|cd93|il18bp|ctsz|tnfrsf1a|tgfbr2|cd48|ifngr1|nectin4|epha2|cd27|dll1|tnfrsf4|folr1|pdcd1|ncr1|ckap4|clec1a|ca12|clmp|pilrb|cd79b|lrp11|cant1|nectin2|ror1|cdh1|cd46|pam|igfbp6|efemp1|qpct|havcr2|dsc2|pilra|b…
162	trans	Nonspecific findings on examination of blood	PRKAG2	25.2656	6.20548e-20	4.17018e-17	efna4|scarb2|gfra1|acvrl1|adm|pgf|havcr1|ambp|il10rb|tnfrsf1b|tff3|hspg2|ctsz|tnfrsf1a|tgfbr2|ckap4|clmp|fam3c|npdc1|cst3|igfbp6|colec12|fstl3|relt|cd302
13	trans	Proteinuria	SHROOM3	56.3453	9.54402e-20	6.36362e-17	efna4|cd38|tnfrsf12a|adm|tnfrsf11a|tnfrsf10b|lgals9|ambp|cd4|tff3|hspg2|pglyrp1|ccl15|rarres2|tnfrsf1a|mia|tnfrsf19|nppc|fam3c|npdc1|cst3|reg1a|cd59|igfbp6|col18a1|lcn2|reg3a|ccl14|tafa5|sorcs2|spink1|vsig4|colec12|xg|lair1|relt|cd302	EFO_0004285
37	trans	Chronic ulcer of skin	SLC22A5	0.0943251	1.11847e-19	7.39979e-17	il12b|mmp1|cd40|cd160|fcrlb|il12a_il12b|mvk|sdc4|col4a1|spint2
162	trans	Complications of surgical and medical procedures	PRKAG2	15.5186	1.37619e-19	9.03478e-17	vwc2|efna4|scarb2|layn|gfra1|tnfrsf12a|acvrl1|adm|pgf|tnfrsf11a|havcr1|il10rb|tnfrsf14|tnfrsf1b|ephb4|tff3|ltbr|rarres2|tnfrsf1a|tgfbr2|ckap4|clmp|fam3c|lrp11|nectin2|npdc1|cst3|col18a1|sorcs2|colec12|fstl3|relt|cd302
162	trans	Symptoms concerning nutrition, metabolism, and development	PRKAG2	13.6497	1.92348e-19	1.25314e-16	vwc2|efna4|scarb2|ephb6|layn|gfra1|tnfrsf12a|acvrl1|jam2|adm|pgf|tnfrsf11a|havcr1|ambp|mmp7|il10rb|tnfrsf14|tnfrsf1b|ephb4|tff3|ltbr|cd93|ctsz|tnfrsf1a|tgfbr2|nectin4|tnfrsf19|ckap4|fam3c|lrp11|nectin2|npdc1|cst3|col18a1|tafa5|sorcs2|colec12|fstl3|relt|cd302
37	trans	E. coli	SLC22A5	0.0690879	2.0024e-19	1.29468e-16	il12b|cd160|fcrlb|il12a_il12b|col4a1|spint2
5887	trans	Chronic renal failure [CKD]	CCDC71L	0.134656	2.06291e-19	1.32377e-16	lgals8|tnfrsf11a|cd40|tnfrsf14|pecam1|scamp3|ccn1|ppp1r9b|prdx3|egln1|eif4g1|aifm1|fgr|serpinb6|txndc5|fkbp4|nid1|nfkbie|ddah1|camkk1|tmsb10|p4hb|scarf1|pebp1|ptpn1
2717	trans	Type 2 diabetes with neurological manifestations	ARHGEF3	0.175597	2.14746e-19	1.36774e-16	f2r|prss27|ccl3|ccl11|cd274|cd40|tnfsf13|tfpi2|mdk|ccn4|rspo3|cxcl8|tgfb1|mvk|bambi|pag1|ccl14|bcl2l11|spint2|tmsb10|ccl21|p4hb|dag1|creld2|scarf1|mad1l1
37	trans	Edema	SLC22A5	0.0604663	2.38147e-19	1.50555e-16	il12b|cd160|fcrlb|il12a_il12b|spint2
13	trans	Other specified cardiac dysrhythmias	SHROOM3	32.1879	2.65904e-19	1.66867e-16	cd38|tnfrsf12a|adm|tnfrsf10b|ambp|tff3|hspg2|tnfrsf1a|tnfrsf19|cst3|cd59|igfbp6|col18a1|lcn2|reg3a|tafa5|vsig4|colec12|xg|lair1|relt|cd302
162	trans	Fluid overload	PRKAG2	Inf	2.74916e-19	1.70022e-16	vwc2|efna4|scarb2|cd38|ephb6|rgmb|adam22|layn|cdh3|gfra1|tnfrsf12a|acvrl1|jam2|tnfrsf21|adm|pgf|tnfrsf11a|havcr1|thbd|ambp|mmp7|il10rb|ccl23|tnfrsf14|tnfrsf1b|ephb4|tff3|hspg2|ltbr|cd93|ctsz|rarres2|klk6|tnfrsf1a|tgfbr2|nectin4|tnfrsf19|ckap4|clmp|fam3c|lrp11|nectin2|npdc1|ror1|cst3|umod|igfbp6|col18a1|lgals7_lgals7b|mog|tafa5|sorcs2|colec12|fstl3|relt|cd302
162	trans	Cerebrovascular disease	PRKAG2	14.6543	2.73719e-19	1.70022e-16	vwc2|efna4|scarb2|layn|gfra1|tnfrsf12a|acvrl1|jam2|adm|pgf|tnfrsf11a|havcr1|ambp|mmp7|tnfrsf14|tnfrsf1b|ephb4|tff3|hspg2|tnfrsf1a|tgfbr2|tnfrsf19|ckap4|fam3c|lrp11|nectin2|npdc1|cst3|col18a1|tafa5|colec12|fstl3|relt|cd302
2717	trans	Complications of cardiac/vascular device, implant, and graft	ARHGEF3	0.160922	3.0418e-19	1.86767e-16	rspo1|ccl3|cd274|cd40|treml2|tnfsf13|tfpi2|mdk|ccn4|rspo3|tgfb1|bambi|sdc4|pag1|ccl14|spint2|tmsb10|ccl21|creld2|scarf1|mad1l1
2717	trans	Other chronic ischemic heart disease, unspecified	ARHGEF3	0.200022	3.17391e-19	1.93486e-16	rspo1|ccl17|ccl3|ccl11|cd274|cd40|serpine1|f11r|tnfsf13|scamp3|tfpi2|ccn1|mdk|abl1|ccn4|rspo3|cxcl8|tgfb1|tnfsf12|psip1|mvk|aifm1|bambi|stx8|apex1|txndc5|pag1|ccl5|ccl14|spint2|tmsb10|ccl21|p4hb|scarf1|srp14|mad1l1
2453	cis	Edema	UMOD	8.69314	3.1975e-19	1.93542e-16	vwc2|nbl1|efna4|scarb2|cd38|ephb6|layn|cdh3|gfra1|scarf2|jam2|tnfrsf21|cd300lf|eda2r|adm|tnfrsf10b|spon2|thbd|ambp|tnfrsf13b|il10rb|tnfrsf14|tnfrsf1b|ephb4|il2ra|tff3|hspg2|ltbr|plaur|cd93|il18bp|tnfrsf1a|tgfbr2|ifngr1|klk11|klk8|epha2|dll1|tnfrsf19|cd160|tnfrsf9|ncr1|tnfrsf4|ckap4|clec7a|clmp|tff2|sema3f|cd79b|fam3c|lrp11|cant1|nectin2|npdc1|cst3|reg1a|umod|cdh1|igfbp6|col18a1|reg3a|tafa5|sorcs2…
2453	cis	Pulmonary collapse; interstitial and compensatory emphysema	UMOD	7.70619	3.36932e-19	2.02506e-16	vwc2|nbl1|efna4|scarb2|layn|gfra1|tnfrsf21|cd300lf|eda2r|adm|tnfrsf10b|spon2|ambp|tnfrsf13b|il10rb|tnfrsf14|tnfrsf1b|ephb4|il2ra|tff3|hspg2|ltbr|plaur|il18bp|tnfrsf1a|tgfbr2|klk11|epha2|dll1|tnfrsf9|tnfrsf4|ckap4|clec7a|clmp|tff2|sema3f|cd79b|fam3c|lrp11|cant1|nectin2|npdc1|cst3|reg1a|umod|col18a1|reg3a|tafa5|sorcs2|havcr2|dsc2|b4galt1|sirpb1|vsig4|clec14a|colec12|fstl3|lair1
37	trans	Acute renal failure	SLC22A5	0.157941	3.3956e-19	2.02658e-16	lgals8|il5ra|il12b|ccl17|tnfsf14|mmp1|cd40|selp|serpine1|f11r|pecam1|txlna|scamp3|cdkn1a|abl1|cd160|fcrlb|il12a_il12b|hcls1|prdx3|hexim1|dffa|mvk|serpinb6|sdc4|ccl5|col4a1|arsb|nudt5|spint2|dag1|ptpn1|cd63
2453	cis	Other symptoms	UMOD	9.29586	3.53909e-19	2.09755e-16	nbl1|efna4|scarb2|layn|gfra1|cd300lf|eda2r|adm|tnfrsf10b|spon2|ambp|il10rb|tnfrsf14|tnfrsf1b|ephb4|il2ra|tff3|ltbr|plaur|il18bp|tnfrsf1a|tgfbr2|epha2|dll1|tnfrsf19|tnfrsf9|tnfrsf4|ckap4|clmp|tff2|sema3f|lrp11|nectin2|npdc1|cst3|reg1a|col18a1|havcr2|dsc2|sirpb1|vsig4|colec12|fstl3|lair1
162	trans	Delirium dementia and amnestic and other cognitive disorders	PRKAG2	13.8558	3.72515e-19	2.1926e-16	efna4|scarb2|ephb6|layn|gfra1|tnfrsf12a|acvrl1|adm|pgf|tnfrsf11a|havcr1|ambp|mmp7|il10rb|tnfrsf14|tnfrsf1b|ephb4|tff3|ltbr|ctsz|tnfrsf1a|tgfbr2|nectin4|tnfrsf19|ckap4|clmp|fam3c|nectin2|npdc1|cst3|umod|col18a1|colec12|fstl3|relt|cd302
2453	cis	Hypothyroidism NOS	UMOD	7.72787	3.95317e-19	2.31087e-16	vwc2|nbl1|efna4|scarb2|ephb6|rgmb|adam22|layn|gfra1|jam2|tnfrsf21|cd300lf|eda2r|adm|tnfrsf10b|spon2|thbd|ambp|tnfrsf13b|il10rb|tnfrsf14|tnfrsf1b|il2ra|tff3|hspg2|ltbr|plaur|il18bp|tnfrsf1a|tgfbr2|epha2|dll1|tnfrsf19|cd160|folr1|tnfrsf9|ncr1|tnfrsf4|ckap4|clec7a|clmp|sema3f|cd79b|fam3c|lrp11|cant1|nectin2|npdc1|cst3|umod|igfbp6|col18a1|reg3a|cdnf|tafa5|sorcs2|havcr2|dsc2|b4galt1|sirpb1|vsig4|colec…
2453	cis	Blood in stool	UMOD	8.35902	4.36818e-19	2.5361e-16	nbl1|efna4|scarb2|ephb6|layn|gfra1|cd300lf|eda2r|adm|tnfrsf10b|spon2|ambp|il10rb|tnfrsf14|tnfrsf1b|il2ra|tff3|hspg2|ltbr|plaur|il18bp|tnfrsf1a|tgfbr2|klk11|epha2|dll1|tnfrsf9|tnfrsf4|ckap4|clec7a|tff2|cd79b|fam3c|lrp11|cant1|nectin2|npdc1|cst3|reg1a|umod|col18a1|reg3a|havcr2|dsc2|vsig4|clec14a|colec12|fstl3|lair1
162	trans	Other symptoms	PRKAG2	14.3016	4.93009e-19	2.843e-16	efna4|scarb2|layn|gfra1|tnfrsf12a|acvrl1|adm|pgf|tnfrsf11a|havcr1|ambp|mmp7|il10rb|tnfrsf14|tnfrsf1b|ephb4|tff3|ltbr|tnfrsf1a|tgfbr2|nectin4|tnfrsf19|ckap4|clmp|lrp11|nectin2|npdc1|cst3|col18a1|lgals7_lgals7b|colec12|fstl3|relt|cd302
7174	trans	Myeloproliferative disease	SH2B3|PTPN11	8.90714	6.1216e-19	3.50641e-16	plxnb3|clec1b|f2r|cxcl1|cd84|sort1|cd244|cxcl11|cd5|cd40|tnfrsf14|selp|treml2|casp3|il18bp|pecam1|vegfa|cd48|adgrg1|fgf2|psip1|dffa|mvk|nucb2|cd2ap|ca13|grap2|comt|txndc5|crkl|gp1ba|vcam1|gcnt1|slamf8|spint2|tmsb10|pilra|park7|cd74|dag1|mif|pear1|scarf1|sema7a|pebp1|tpp1|gp6|tnf
2453	cis	Decubitus ulcer	UMOD	8.25906	6.44161e-19	3.6651e-16	vwc2|nbl1|efna4|scarb2|ephb6|layn|cdh3|gfra1|scarf2|jam2|tnfrsf21|cd300lf|eda2r|adm|tnfrsf10b|spon2|ambp|tnfrsf13b|il10rb|tnfrsf14|tnfrsf1b|ephb4|il2ra|tff3|hspg2|ltbr|plaur|cd93|il18bp|tnfrsf1a|tgfbr2|ifngr1|klk11|klk8|epha2|dll1|tnfrsf19|cd160|folr1|tnfrsf9|ncr1|tnfrsf4|ckap4|clec7a|clmp|tff2|sema3f|cd79b|fam3c|lrp11|cant1|nectin2|npdc1|cst3|reg1a|umod|cdh1|igfbp6|col18a1|reg3a|tafa5|sorcs2|hav…
13	trans	Left bundle branch block	SHROOM3	26.3482	6.72122e-19	3.79887e-16	efna4|tnfrsf12a|adm|tnfrsf11a|tnfrsf10b|lgals9|ambp|cd4|tff3|hspg2|ccl15|rarres2|tnfrsf1a|tnfrsf19|fam3c|npdc1|cst3|reg1a|cd59|igfbp6|col18a1|lcn2|reg3a|ccl14|tafa5|sorcs2|spink1|vsig4|colec12|xg|lair1|relt|cd302
162	trans	Late effects of cerebrovascular disease	PRKAG2	14.0743	7.14331e-19	4.01087e-16	vwc2|efna4|scarb2|cd38|layn|gfra1|tnfrsf12a|acvrl1|jam2|tnfrsf21|adm|pgf|tnfrsf11a|havcr1|thbd|ambp|mmp7|il10rb|tnfrsf14|tnfrsf1b|ephb4|tff3|hspg2|ltbr|ctsz|rarres2|tnfrsf1a|tgfbr2|nectin4|tnfrsf19|ckap4|clmp|fam3c|lrp11|nectin2|npdc1|cst3|umod|igfbp6|col18a1|tafa5|sorcs2|colec12|fstl3|relt|cd302
2717	trans	Cholelithiasis	ARHGEF3	0.15911	7.70028e-19	4.29535e-16	ccl3|cd274|cd40|treml2|f11r|tfpi2|mdk|ccn4|rspo3|tgfb1|psip1|mvk|aifm1|pag1|ccl14|tmsb10|ccl21|scarf1|srp14|mad1l1
162	trans	Other symptoms/disorders or the urinary system	PRKAG2	13.9639	8.77438e-19	4.86271e-16	efna4|scarb2|gfra1|tnfrsf12a|acvrl1|adm|pgf|tnfrsf11a|havcr1|ambp|mmp7|il10rb|tnfrsf14|tnfrsf1b|ephb4|tff3|ltbr|rarres2|tnfrsf1a|tgfbr2|nectin4|tnfrsf19|ckap4|clmp|fam3c|lrp11|nectin2|cst3|umod|col18a1|colec12|fstl3|relt|cd302
3575	trans	Viral Enteritis	NPHS2|TDRD5|AXDND1	11.0975	9.28603e-19	5.11307e-16	cd300c|layn|gfra1|tnfrsf11a|ambp|prss8|il10rb|cd5|csf1|tnfrsf14|tnfrsf1b|ephb4|il2ra|ltbr|fas|il18bp|ctsz|tnfrsf1a|tgfbr2|epha2|cd27|dll1|tnfrsf4|pdcd1|ckap4|clmp|pilrb|lrp11|nectin2|efemp1|havcr2|dsc2|pilra|b4galt1|sirpb1|vsig4|fstl3
37	trans	Cirrhosis of liver without mention of alcohol	SLC22A5	0.110408	1.14663e-18	6.27312e-16	il5ra|il12b|thpo|cd40|cd160|fcrlb|il12a_il12b|mvk|sdc4|col4a1|spint2|dag1
2717	trans	Polyneuropathy in diabetes	ARHGEF3	0.176118	1.28073e-18	6.96209e-16	prss27|ccl3|ccl11|cd274|cd40|tnfsf13|tfpi2|mdk|ccn4|rspo3|cxcl8|tgfb1|tnfsf12|mvk|bambi|pag1|ccl14|bcl2l11|spint2|ccl21|p4hb|dag1|scarf1|mad1l1
6240	trans	Cirrhosis of liver without mention of alcohol	PNPLA3	21.6859	1.33018e-18	7.18517e-16	siglec9|smpd1|msr1|scarf2|flrt2|pdgfra|cdh6|ddr1|tnfrsf21|kynu|adamts13|thbs2|hmox1|thpo|marco|ca5a|hao1|cdcp1|tnfrsf11b|plau|lifr|lta|alcam|cd163|gdf15|acp5|axl|fas|spp1|ctsd|il1r2|igfbp7|tlr3|adgrg1|hnmt|ctso|ddc|angptl1|aldh1a1|itgb7|clstn2|igfbpl1|fbp1|nrp1|apom|proc|igfbp3|vcam1|prcp|gas6|aoc3|lilrb2|lilrb1|igsf3|col4a1|sult2a1|siglec10|itga5|gusb|robo1|rbks|adam15|pts|il32|ggt5	EFO_0001422
162	trans	Hypertensive chronic kidney disease	PRKAG2	Inf	1.43266e-18	7.69004e-16	vwc2|efna4|scarb2|cd38|ephb6|rgmb|adam22|layn|cdh3|gfra1|tnfrsf12a|acvrl1|jam2|tnfrsf21|adm|pgf|tnfrsf11a|havcr1|thbd|ambp|mmp7|il10rb|ccl23|tnfrsf14|tnfrsf1b|ephb4|tff3|hspg2|ltbr|cd93|ctsz|rarres2|klk6|tnfrsf1a|tgfbr2|nectin4|tnfrsf19|ckap4|clmp|fam3c|lrp11|nectin2|npdc1|ror1|cst3|umod|igfbp6|col18a1|lgals7_lgals7b|mog|tafa5|sorcs2|colec12|fstl3|relt|cd302
2453	cis	Pneumonitis due to inhalation of food or vomitus	UMOD	9.27849	1.46551e-18	7.8172e-16	vwc2|efna4|scarb2|gfra1|eda2r|adm|tnfrsf10b|spon2|ambp|tnfrsf14|tnfrsf1b|ephb4|il2ra|tff3|ltbr|plaur|il18bp|tnfrsf1a|tgfbr2|epha2|dll1|tnfrsf9|tnfrsf4|ckap4|tff2|cd79b|fam3c|nectin2|npdc1|cst3|reg1a|col18a1|reg3a|havcr2|dsc2|b4galt1|sirpb1|vsig4|colec12|fstl3|ccn3|lair1
162	trans	Intestinal infection	PRKAG2	23.9305	1.53679e-18	8.14652e-16	vwc2|efna4|scarb2|cd38|ephb6|rgmb|layn|cdh3|gfra1|tnfrsf12a|acvrl1|jam2|tnfrsf21|adm|pgf|tnfrsf11a|havcr1|thbd|ambp|mmp7|il10rb|ccl23|tnfrsf14|tnfrsf1b|ephb4|tff3|hspg2|ltbr|cd93|ctsz|rarres2|tnfrsf1a|tgfbr2|nectin4|tnfrsf19|ckap4|clmp|fam3c|lrp11|nectin2|npdc1|cst3|umod|igfbp6|col18a1|lgals7_lgals7b|tafa5|sorcs2|colec12|fstl3|relt|cd302
162	trans	Hypothyroidism NOS	PRKAG2	15.0387	1.56984e-18	8.27036e-16	vwc2|efna4|scarb2|ephb6|rgmb|adam22|layn|gfra1|tnfrsf12a|acvrl1|jam2|tnfrsf21|adm|pgf|tnfrsf11a|havcr1|thbd|ambp|il10rb|ccl23|tnfrsf14|tnfrsf1b|tff3|hspg2|ltbr|ctsz|rarres2|tnfrsf1a|tgfbr2|nectin4|tnfrsf19|ckap4|clmp|fam3c|lrp11|nectin2|npdc1|cst3|umod|igfbp6|col18a1|tafa5|sorcs2|colec12|fstl3|relt|cd302
162	trans	Other specified cardiac dysrhythmias	PRKAG2	20.8284	1.58034e-18	8.27458e-16	vwc2|scarb2|cd38|gfra1|tnfrsf12a|acvrl1|adm|pgf|havcr1|ambp|mmp7|tnfrsf1b|tff3|hspg2|tnfrsf1a|tnfrsf19|clmp|cst3|igfbp6|col18a1|tafa5|colec12|fstl3|relt|cd302
37	trans	Chronic pulmonary heart disease	SLC22A5	0.0539436	1.61988e-18	8.42989e-16	cd160|fcrlb|col4a1|spint2
37	trans	Diabetic retinopathy	SLC22A5	0.0816645	2.1956e-18	1.13567e-15	il5ra|il12b|cd160|il12a_il12b|mvk|spint2|dag1
2453	cis	Bacterial pneumonia	UMOD	7.44027	2.40016e-18	1.234e-15	nbl1|efna4|scarb2|layn|gfra1|cd300lf|eda2r|adm|tnfrsf10b|spon2|ambp|il10rb|tnfrsf14|tnfrsf1b|ephb4|il2ra|tff3|hspg2|ltbr|plaur|il18bp|tnfrsf1a|tgfbr2|epha2|dll1|tnfrsf19|folr1|tnfrsf9|tnfrsf4|ckap4|clec7a|clmp|tff2|sema3f|cd79b|fam3c|lrp11|nectin2|npdc1|cst3|reg1a|umod|col18a1|reg3a|tafa5|havcr2|dsc2|b4galt1|sirpb1|vsig4|colec12|fstl3|ccn3|lair1
2717	trans	Type 1 diabetes	ARHGEF3	0.145503	2.56968e-18	1.31324e-15	ccl3|ccl11|cd274|tnfsf13|tfpi2|mdk|ccn4|cxcl8|tgfb1|mvk|pag1|amigo2|spint2|ccl21|dag1|mad1l1
2453	cis	Other abnormal blood chemistry	UMOD	7.10575	2.8291e-18	1.43721e-15	vwc2|nbl1|efna4|scarb2|cd38|layn|gfra1|jam2|cd300lf|eda2r|adm|tnfrsf10b|spon2|ambp|tnfrsf13b|il10rb|tnfrsf14|tnfrsf1b|ephb4|il2ra|tff3|hspg2|ltbr|plaur|il18bp|tnfrsf1a|tgfbr2|klk11|klk8|epha2|dll1|tnfrsf19|tnfrsf9|tnfrsf4|ckap4|clec7a|clmp|tff2|sema3f|cd79b|fam3c|lrp11|cant1|nectin2|npdc1|cst3|reg1a|umod|igfbp6|col18a1|reg3a|tafa5|sorcs2|havcr2|dsc2|b4galt1|vsig4|colec12|fstl3|ccn3|xg|lair1
2453	cis	Arterial embolism and thrombosis of lower extremity artery	UMOD	9.28881	2.89995e-18	1.46449e-15	vwc2|nbl1|efna4|scarb2|layn|gfra1|eda2r|adm|tnfrsf10b|spon2|ambp|il10rb|tnfrsf14|tnfrsf1b|tff3|ltbr|plaur|il18bp|tnfrsf1a|tgfbr2|epha2|dll1|tnfrsf4|ckap4|clmp|tff2|fam3c|nectin2|cst3|reg1a|cdh1|sorcs2|havcr2|dsc2|sirpb1|vsig4|clec14a|colec12|fstl3|ccn3|lair1
5887	trans	Fluid overload	CCDC71L	0.090739	3.00011e-18	1.50616e-15	tnfrsf11a|cd40|tnfrsf14|egln1|txndc5|ddah1|tmsb10|p4hb|scarf1
162	trans	Cholelithiasis	PRKAG2	20.1924	3.06017e-18	1.52733e-15	vwc2|efna4|scarb2|cd38|ephb6|adam22|layn|cdh3|gfra1|tnfrsf12a|acvrl1|jam2|tnfrsf21|adm|pgf|tnfrsf11a|havcr1|thbd|ambp|mmp7|il10rb|ccl23|tnfrsf14|tnfrsf1b|ephb4|tff3|hspg2|ltbr|ctsz|rarres2|tnfrsf1a|tgfbr2|nectin4|tnfrsf19|ckap4|clmp|fam3c|lrp11|nectin2|npdc1|cst3|umod|igfbp6|col18a1|lgals7_lgals7b|tafa5|sorcs2|colec12|fstl3|relt|cd302
162	trans	Varicose veins of lower extremity, symptomtic	PRKAG2	12.5669	3.09955e-18	1.53799e-15	efna4|scarb2|layn|gfra1|tnfrsf12a|acvrl1|jam2|adm|pgf|tnfrsf11a|il10rb|tnfrsf14|tnfrsf1b|ephb4|tff3|hspg2|ltbr|cd93|tnfrsf1a|tgfbr2|tnfrsf19|ckap4|clmp|fam3c|lrp11|nectin2|npdc1|cst3|umod|col18a1|tafa5|sorcs2|colec12|fstl3|relt|cd302
162	trans	Complications of transplants and reattached limbs	PRKAG2	12.2836	3.70817e-18	1.82935e-15	vwc2|efna4|scarb2|layn|gfra1|tnfrsf12a|acvrl1|jam2|adm|pgf|tnfrsf11a|havcr1|ambp|mmp7|il10rb|tnfrsf14|tnfrsf1b|ephb4|tff3|hspg2|ltbr|ctsz|rarres2|tnfrsf1a|tgfbr2|tnfrsf19|ckap4|clmp|fam3c|lrp11|nectin2|npdc1|cst3|umod|col18a1|tafa5|sorcs2|colec12|fstl3|relt|cd302
13	trans	Nonrheumatic mitral valve disorders	SHROOM3	37.1278	3.75708e-18	1.84282e-15	efna4|cd38|tnfrsf12a|adm|tnfrsf11a|tnfrsf10b|lgals9|ambp|cd4|ccl23|tff3|hspg2|pglyrp1|ccl15|rarres2|tnfrsf1a|tnfrsf19|fam3c|npdc1|cst3|reg1a|cd59|col18a1|lcn2|reg3a|ccl14|tafa5|sorcs2|spink1|vsig4|colec12|xg|lair1|relt|cd302
773	cis	Portal hypertension	ASGR1	3.93473	3.83575e-18	1.86427e-15	siglec9|cd300c|prtg|robo2|crtam|msr1|siglec1|scarf2|pvr|cpm|fcrl2|cdh6|ddr1|tnfrsf21|nrcam|bmp6|slamf7|il4r|tek|ebi3_il27|mertk|thbs2|marco|pdcd1lg2|oscar|cdcp1|cd244|tnfrsf11b|plau|slamf1|lifr|il10rb|ccl25|itgb2|alcam|cd163|grn|notch3|cdh5|sele|acp5|anpep|axl|il1r1|plaur|il1r2|sirpa|il1rl1|il18bp|icam2|ceacam1|sdc1|cd48|ly9|ifngr1|klk11|kdr|adam8|tlr3|ccn4|adamts15|fcrlb|gpnmb|adgrg1|pdcd1|cd28|…
2717	trans	Acute renal failure	ARHGEF3	0.236646	3.84448e-18	1.86427e-15	rspo1|lgals8|gpc5|bmp6|f2r|prss27|ccl17|ccl3|ccl2|ccl11|cd274|cd40|treml2|serpine1|f11r|pecam1|txlna|tnfsf13|scamp3|tfpi2|ccn1|cdkn1a|mdk|abl1|ccn4|rspo3|cxcl8|fgf2|tgfb1|tnfsf12|ccl8|psip1|hcls1|eif4g1|hexim1|dffa|mvk|prkab1|aifm1|bambi|stx8|nbn|cd2ap|serpinb6|qdpr|apex1|txndc5|mcfd2|fkbp4|sdc4|pag1|ccl5|ccl14|nfkbie|bcl2l11|amigo2|tdrkh|nudt5|spint2|tmsb10|park7|ccl21|p4hb|dag1|creld2|pear1|sca…
3575	trans	Noninfectious gastroenteritis	NPHS2|TDRD5|AXDND1	7.70679	4.01225e-18	1.93463e-15	vwc2|cd300c|nbl1|layn|gfra1|tnfrsf21|tnfrsf11a|thbd|ambp|prss8|oscar|il10rb|cd274|cd5|csf1|tnfrsf14|tnfrsf1b|ephb4|il2ra|ltbr|fas|cd93|il18bp|ctsz|tnfrsf1a|tgfbr2|cd48|nectin4|epha2|cd27|dll1|tnfrsf4|folr1|pdcd1|ckap4|clmp|pilrb|cd79b|lrp11|cant1|nectin2|cdh1|cd46|igfbp6|efemp1|qpct|havcr2|dsc2|pilra|b4galt1|sirpb1|esam|vsig4|clec14a|fstl3
162	trans	Disease of tricuspid valve	PRKAG2	12.8758	4.0702e-18	1.95155e-15	vwc2|efna4|scarb2|cd38|layn|gfra1|tnfrsf12a|acvrl1|jam2|adm|pgf|tnfrsf11a|havcr1|ambp|mmp7|il10rb|ccl23|tnfrsf14|tnfrsf1b|ephb4|tff3|hspg2|ltbr|cd93|rarres2|tnfrsf1a|tgfbr2|nectin4|tnfrsf19|ckap4|clmp|fam3c|nectin2|npdc1|cst3|umod|col18a1|tafa5|sorcs2|colec12|fstl3|relt|cd302
2453	cis	Staphylococcus infections	UMOD	7.70117	4.16631e-18	1.97543e-15	vwc2|nbl1|efna4|scarb2|cd38|ephb6|layn|cdh3|gfra1|scarf2|jam2|tnfrsf21|cd300lf|eda2r|adm|tnfrsf10b|spon2|thbd|ambp|tnfrsf13b|il10rb|tnfrsf14|tnfrsf1b|ephb4|il2ra|tff3|hspg2|ltbr|plaur|il18bp|tnfrsf1a|tgfbr2|ifngr1|klk11|epha2|dll1|tnfrsf19|cd160|folr1|tnfrsf9|ncr1|tnfrsf4|ckap4|clec7a|clmp|tff2|sema3f|cd79b|fam3c|lrp11|cant1|nectin2|npdc1|cst3|reg1a|umod|cdh1|col18a1|reg3a|tafa5|sorcs2|havcr2|dsc…
431	trans	Sicca syndrome	ATXN2|SH2B3	4.92853	4.16553e-18	1.97543e-15	cd300c|efna4|crtam|cd38|siglec1|il12b|ntrk3|slamf7|pgf|tnfrsf10a|tnfrsf10b|lgals9|ccl3|marco|pdcd1lg2|oscar|tnfrsf13b|cd4|cdcp1|cxcl11|tnfsf10|cxcl9|ccl4|ccl19|il15ra|cd274|il10|cxcl10|tnfrsf9|lta|tnfrsf14|tnfrsf1b|il2ra|cstb|cd163|grn|cxcl16|tnfsf13b|prtn3|plaur|egfr|il18bp|tnfrsf6b|cd48|ly9|itgav|tfpi2|cd27|adam8|dll1|mdk|tnfrsf4|cxcl13|nos3|pdcd1|cd28|lamp3|il12rb1|cd83|il12a_il12b|lilrb4|clec…
3575	trans	Chemotherapy	NPHS2|TDRD5|AXDND1	8.09955	4.22582e-18	1.99258e-15	vwc2|cd300c|nbl1|ephb6|layn|cdh3|gfra1|tnfrsf21|tnfrsf11a|thbd|ambp|prss8|pdcd1lg2|oscar|il10rb|cd274|cd5|cx3cl1|csf1|tnfrsf14|tnfrsf1b|ephb4|il2ra|ltbr|treml2|fas|cd93|il18bp|ctsz|tnfrsf1a|tgfbr2|cd48|ifngr1|nectin4|epha2|cd27|dll1|tnfrsf4|folr1|pdcd1|ckap4|clec1a|ca12|clmp|pilrb|cd79b|lrp11|cant1|nectin2|cdh1|cd46|pam|igfbp6|efemp1|qpct|havcr2|dsc2|pilra|b4galt1|sirpb1|esam|vsig4|clec14a|fstl3|…
162	trans	Nonrheumatic mitral valve disorders	PRKAG2	13.4549	4.33935e-18	2.03487e-15	vwc2|efna4|scarb2|cd38|layn|gfra1|tnfrsf12a|acvrl1|jam2|tnfrsf21|adm|pgf|tnfrsf11a|havcr1|ambp|mmp7|il10rb|ccl23|tnfrsf14|tnfrsf1b|ephb4|tff3|hspg2|ltbr|cd93|rarres2|tnfrsf1a|tgfbr2|nectin4|tnfrsf19|ckap4|clmp|fam3c|lrp11|nectin2|npdc1|cst3|umod|col18a1|tafa5|sorcs2|colec12|fstl3|relt|cd302
2453	cis	Shortness of breath	UMOD	7.51727	4.73703e-18	2.20922e-15	vwc2|nbl1|efna4|scarb2|cd38|ephb6|layn|cdh3|gfra1|jam2|tnfrsf21|cd300lf|eda2r|adm|tnfrsf10b|spon2|thbd|ambp|tnfrsf13b|il10rb|tnfrsf14|tnfrsf1b|ephb4|il2ra|tff3|hspg2|ltbr|plaur|il18bp|tnfrsf1a|tgfbr2|ifngr1|klk11|klk8|epha2|dll1|tnfrsf19|cd160|folr1|tnfrsf9|tnfrsf4|ckap4|clec7a|clmp|tff2|sema3f|cd79b|fam3c|lrp11|cant1|nectin2|npdc1|cst3|reg1a|umod|cdh1|igfbp6|col18a1|reg3a|tafa5|sorcs2|havcr2|dsc…
37	trans	Renal failure NOS	SLC22A5	0.089771	5.12064e-18	2.37514e-15	il5ra|il12b|cd40|cd160|fcrlb|il12a_il12b|col4a1|spint2
2453	cis	Splenomegaly	UMOD	7.12622	5.2718e-18	2.43204e-15	nbl1|efna4|scarb2|cd38|ephb6|layn|cdh3|gfra1|scarf2|jam2|tnfrsf21|cd300lf|eda2r|adm|tnfrsf10b|spon2|thbd|tnfrsf13b|il10rb|tnfrsf14|tnfrsf1b|ephb4|il2ra|tff3|hspg2|ltbr|plaur|il18bp|tnfrsf1a|tgfbr2|ifngr1|epha2|dll1|tnfrsf19|cd160|tnfrsf9|ncr1|tnfrsf4|ckap4|clec7a|clmp|tff2|sema3f|cd79b|fam3c|cant1|nectin2|npdc1|ror1|cst3|col18a1|sorcs2|havcr2|dsc2|b4galt1|sirpb1|vsig4|clec14a|colec12|fstl3|lair1
431	trans	Splenomegaly	ATXN2|SH2B3	3.61992	5.45072e-18	2.48769e-15	cd300c|efna4|crtam|cd38|frzb|siglec1|cdh3|fcrl2|jam2|ctss|cd300lf|il12b|cd200r1|nrcam|adm|pgf|il1rn|tnfrsf10a|idua|tnfrsf10b|ebi3_il27|lgals9|il18|xcl1|ptx3|ccl3|agrp|thpo|pdcd1lg2|oscar|tnfrsf13b|cd4|cdcp1|cd244|plau|tgfa|il15ra|il18r1|cd274|hgf|cd5|tnfrsf9|lta|tnfrsf14|tnfrsf1b|il2ra|cd163|grn|cdh5|treml2|mpo|retn|axl|tnfsf13b|prtn3|plaur|ctsd|egfr|il18bp|icam2|tnfrsf6b|cd48|ly9|itgav|tfpi2|cd2…
37	trans	Pneumonia	SLC22A5	0.123756	5.42737e-18	2.48769e-15	il12b|ccl17|tnfsf14|mmp1|cd40|f11r|abl1|cd160|fcrlb|il12a_il12b|mvk|sdc4|col4a1|spint2
2453	cis	Chemotherapy	UMOD	7.22941	5.78313e-18	2.62536e-15	vwc2|nbl1|efna4|scarb2|ephb6|layn|cdh3|gfra1|jam2|tnfrsf21|cd300lf|eda2r|adm|tnfrsf10b|spon2|thbd|ambp|tnfrsf13b|il10rb|tnfrsf14|tnfrsf1b|ephb4|il2ra|tff3|hspg2|ltbr|plaur|cd93|il18bp|tnfrsf1a|tgfbr2|ifngr1|klk11|epha2|dll1|tnfrsf19|folr1|tnfrsf9|tnfrsf4|ckap4|clec7a|clmp|tff2|sema3f|cd79b|fam3c|lrp11|cant1|nectin2|npdc1|cst3|reg1a|umod|cdh1|igfbp6|col18a1|reg3a|tafa5|sorcs2|havcr2|dsc2|b4galt1|s…
162	trans	Gangrene	PRKAG2	12.4525	6.20923e-18	2.80388e-15	vwc2|efna4|scarb2|layn|cdh3|gfra1|tnfrsf12a|acvrl1|jam2|tnfrsf21|adm|pgf|tnfrsf11a|havcr1|ambp|mmp7|il10rb|tnfrsf14|tnfrsf1b|ephb4|tff3|hspg2|ltbr|ctsz|rarres2|tnfrsf1a|tgfbr2|nectin4|tnfrsf19|ckap4|clmp|fam3c|lrp11|nectin2|npdc1|cst3|umod|col18a1|tafa5|sorcs2|colec12|fstl3|relt|cd302
5887	trans	Congestive heart failure (CHF) NOS	CCDC71L	0.12255	7.30047e-18	3.27929e-15	tnfrsf11a|cd40|tnfrsf14|scamp3|edar|egln1|aifm1|fgr|txndc5|fkbp4|nid1|ddah1|tmsb10|p4hb|scarf1
37	trans	Other chronic ischemic heart disease, unspecified	SLC22A5	0.125924	7.49707e-18	3.34997e-15	il12b|ccl17|tnfsf14|cd40|serpine1|f11r|scamp3|abl1|cd160|fcrlb|il12a_il12b|mvk|ccl5|spint2
3575	trans	Phlebitis and thrombophlebitis of lower extremities	NPHS2|TDRD5|AXDND1	10.1467	7.72222e-18	3.43261e-15	cd300c|nbl1|layn|gfra1|tnfrsf11a|thbd|ambp|oscar|il10rb|cd274|csf1|tnfrsf14|tnfrsf1b|ephb4|il2ra|ltbr|il18bp|ctsz|tnfrsf1a|tgfbr2|epha2|cd27|dll1|tnfrsf4|ckap4|clmp|cd79b|lrp11|nectin2|efemp1|havcr2|dsc2|pilra|b4galt1|vsig4|clec14a|fstl3
2453	cis	Other specified cardiac dysrhythmias	UMOD	14.1341	8.19996e-18	3.60739e-15	vwc2|nbl1|scarb2|cd38|gfra1|eda2r|adm|tnfrsf10b|spon2|ambp|tnfrsf1b|tff3|hspg2|plaur|tnfrsf1a|tnfrsf19|clmp|tff2|cst3|igfbp6|col18a1|reg3a|tafa5|vsig4|clec14a|colec12|fstl3|ccn3|xg|lair1
13	trans	Other forms of chronic heart disease	SHROOM3	48.1032	8.16084e-18	3.60739e-15	efna4|cd38|tnfrsf12a|adm|tnfrsf11a|tnfrsf10b|lgals9|ambp|cd4|ccl23|tff3|hspg2|pglyrp1|ccl15|rarres2|tnfrsf1a|tnfrsf19|fam3c|npdc1|cst3|reg1a|cd59|igfbp6|col18a1|lcn2|reg3a|ccl14|tafa5|sorcs2|spink1|vsig4|colec12|xg|lair1|relt|cd302
37	trans	Type 2 diabetes with neurological manifestations	SLC22A5	0.0988096	8.59365e-18	3.7612e-15	il12b|cd40|cd160|fcrlb|il12a_il12b|mvk|col4a1|spint2|dag1
3575	trans	Gram negative septicemia	NPHS2|TDRD5|AXDND1	7.60081	8.85029e-18	3.81483e-15	vwc2|cd300c|nbl1|ephb6|layn|cdh3|gfra1|tnfrsf21|tnfrsf11a|ambp|prss8|oscar|il10rb|cd274|cd5|csf1|tnfrsf14|tnfrsf1b|ephb4|il2ra|ltbr|fas|il18bp|ctsz|tnfrsf1a|tgfbr2|ifngr1|nectin4|epha2|cd27|dll1|tnfrsf4|pdcd1|ckap4|ca12|clmp|pilrb|cd79b|lrp11|cant1|nectin2|cdh1|igfbp6|efemp1|qpct|havcr2|dsc2|pilra|b4galt1|sirpb1|vsig4|clec14a|fstl3
37	trans	Heart failure NOS	SLC22A5	0.138805	8.80976e-18	3.81483e-15	il12b|ccl17|tnfsf14|mmp1|cd40|serpine1|f11r|scamp3|abl1|cd160|fcrlb|il12a_il12b|prdx3|mvk|col4a1|nudt5|spint2
13	trans	Cerebrovascular disease	SHROOM3	20.9155	8.76978e-18	3.81483e-15	efna4|tnfrsf12a|adm|tnfrsf11a|tnfrsf10b|lgals9|ambp|cd4|tff3|hspg2|tnfrsf1a|tnfrsf19|fam3c|npdc1|cst3|reg1a|cd59|col18a1|reg3a|ccl14|tafa5|spink1|vsig4|colec12|lair1|relt|cd302
3575	trans	Symptoms concerning nutrition, metabolism, and development	NPHS2|TDRD5|AXDND1	7.808	9.35325e-18	4.01137e-15	vwc2|cd300c|nbl1|ephb6|layn|gfra1|scarf2|tnfrsf11a|ambp|prss8|pdcd1lg2|oscar|il10rb|cd274|cd5|csf1|tnfrsf14|tnfrsf1b|ephb4|il2ra|ltbr|cd93|il18bp|ctsz|tnfrsf1a|tgfbr2|cd48|nectin4|epha2|cd27|dll1|tnfrsf4|folr1|pdcd1|ckap4|pilrb|cd79b|lrp11|nectin2|cdh1|efemp1|havcr2|dsc2|pilra|b4galt1|sirpb1|vsig4|clec14a|fstl3
3575	trans	Poisoning by antibiotics	NPHS2|TDRD5|AXDND1	7.62503	9.89647e-18	4.20211e-15	vwc2|cd300c|nbl1|layn|gfra1|tnfrsf21|tnfrsf11a|thbd|ambp|prss8|oscar|il10rb|cd274|csf1|tnfrsf14|tnfrsf1b|ephb4|il2ra|ltbr|fas|il18bp|ctsz|tnfrsf1a|tgfbr2|ifngr1|nectin4|epha2|cd27|dll1|tnfrsf4|folr1|pdcd1|ckap4|clmp|pilrb|cd79b|lrp11|cant1|nectin2|cd46|igfbp6|efemp1|qpct|havcr2|dsc2|pilra|b4galt1|sirpb1|esam|vsig4|clec14a|fstl3
2453	cis	Complication due to other implant and internal device	UMOD	16.0891	9.87764e-18	4.20211e-15	efna4|scarb2|gfra1|eda2r|tnfrsf10b|ambp|tnfrsf14|tnfrsf1b|ephb4|il2ra|hspg2|plaur|il18bp|tnfrsf1a|tgfbr2|epha2|tnfrsf9|tnfrsf4|ckap4|clmp|nectin2|cst3|havcr2|vsig4|colec12|fstl3|ccn3|lair1
162	trans	Shortness of breath	PRKAG2	17.3616	1.02666e-17	4.33769e-15	vwc2|efna4|scarb2|cd38|ephb6|layn|cdh3|gfra1|tnfrsf12a|acvrl1|jam2|tnfrsf21|adm|pgf|tnfrsf11a|havcr1|thbd|ambp|mmp7|il10rb|ccl23|tnfrsf14|tnfrsf1b|ephb4|tff3|hspg2|ltbr|ctsz|rarres2|tnfrsf1a|tgfbr2|nectin4|tnfrsf19|ckap4|clmp|fam3c|lrp11|nectin2|npdc1|cst3|umod|igfbp6|col18a1|lgals7_lgals7b|tafa5|sorcs2|colec12|fstl3|relt|cd302
3575	trans	Orthostatic hypotension	NPHS2|TDRD5|AXDND1	7.61172	1.10044e-17	4.62651e-15	vwc2|cd300c|nbl1|ephb6|layn|gfra1|scarf2|tnfrsf21|tnfrsf11a|ambp|prss8|oscar|il10rb|cd274|cd5|csf1|tnfrsf14|tnfrsf1b|ephb4|il2ra|ltbr|fas|il18bp|ctsz|tnfrsf1a|tgfbr2|cd48|nectin4|epha2|cd27|dll1|tnfrsf4|folr1|pdcd1|ncr1|ckap4|ca12|clmp|pilrb|cd79b|lrp11|nectin2|cdh1|efemp1|qpct|havcr2|dsc2|pilra|b4galt1|sirpb1|vsig4|clec14a|fstl3
162	trans	Hematuria	PRKAG2	16.2124	1.30858e-17	5.47462e-15	vwc2|efna4|scarb2|gfra1|adm|pgf|tnfrsf11a|havcr1|ambp|mmp7|il10rb|tnfrsf14|tnfrsf1b|ephb4|tff3|tnfrsf1a|tgfbr2|nectin4|ckap4|clmp|lrp11|nectin2|cst3|col18a1|colec12|fstl3|relt
5887	trans	Diabetic retinopathy	CCDC71L	0.0547955	1.34039e-17	5.58034e-15	tnfrsf11a|tnfrsf14|egln1|ddah1
2453	cis	Aortic valve disease	UMOD	9.82872	1.56678e-17	6.49118e-15	vwc2|efna4|scarb2|cd38|layn|gfra1|eda2r|adm|tnfrsf10b|spon2|ambp|tnfrsf13b|tnfrsf1b|tff3|hspg2|plaur|tnfrsf1a|dll1|tnfrsf19|tnfrsf9|tnfrsf4|ckap4|clmp|sema3f|cd79b|nectin2|npdc1|cst3|reg1a|umod|col18a1|reg3a|b4galt1|vsig4|colec12|fstl3|lair1
162	trans	Left bundle branch block	PRKAG2	11.6045	1.62907e-17	6.71667e-15	vwc2|efna4|scarb2|layn|gfra1|tnfrsf12a|acvrl1|jam2|adm|pgf|tnfrsf11a|havcr1|ambp|mmp7|il10rb|tnfrsf14|tnfrsf1b|ephb4|tff3|hspg2|rarres2|tnfrsf1a|tgfbr2|tnfrsf19|ckap4|clmp|fam3c|lrp11|nectin2|npdc1|cst3|umod|igfbp6|col18a1|tafa5|sorcs2|colec12|fstl3|relt|cd302
2453	cis	Chronic renal failure [CKD]	UMOD	Inf	1.6427e-17	6.74029e-15	mepe|vwc2|nbl1|efna4|scarb2|cd38|ephb6|rgmb|adam22|adam23|layn|cdh3|gfra1|cd200|scarf2|jam2|tnfrsf21|cd300lf|eda2r|adm|tnfrsf10b|f3|ager|spon2|thbd|ambp|tnfrsf13b|il10rb|tnfrsf14|tnfrsf1b|ephb4|il2ra|tff3|hspg2|ltbr|plaur|cd93|il18bp|klk6|tnfrsf1a|tgfbr2|ifngr1|klk11|klk8|epha2|mia|erbb4|dll1|tnfrsf19|cd160|folr1|tnfrsf9|ncr1|tnfrsf4|ckap4|clec7a|clmp|tff2|sema3f|cd79b|fam3c|lrp11|cant1|nectin2|n…	EFO_0003884
2717	trans	Heart failure NOS	ARHGEF3	0.229944	1.74239e-17	7.11293e-15	rspo1|f2r|ccl17|ccl3|ccl11|cd274|cd40|treml2|serpine1|f11r|tnfsf13|scamp3|tfpi2|mdk|abl1|ccn4|rspo3|cxcl8|tgfb1|tnfsf12|ccl8|psip1|mvk|prkab1|aifm1|bambi|stx8|apex1|txndc5|mcfd2|fkbp4|pag1|ccl14|bcl2l11|nudt5|spint2|tmsb10|ccl21|p4hb|creld2|scarf1|srp14|mad1l1|ppp3r1
162	trans	Cancer of urinary organs (incl. kidney and bladder)	PRKAG2	26.2569	1.75019e-17	7.11293e-15	efna4|layn|gfra1|acvrl1|adm|pgf|tnfrsf11a|havcr1|mmp7|il10rb|tnfrsf14|tnfrsf1b|ephb4|tff3|ltbr|tnfrsf1a|ckap4|nectin2|colec12|fstl3|cd302
2453	cis	Thyrotoxicosis with or without goiter	UMOD	16.7067	1.94025e-17	7.84798e-15	efna4|eda2r|adm|tnfrsf10b|spon2|il10rb|tnfrsf1b|il2ra|hspg2|ltbr|plaur|tnfrsf1a|tgfbr2|epha2|dll1|tnfrsf9|tnfrsf4|nectin2|cst3|col18a1|havcr2|dsc2|vsig4|colec12|fstl3|ccn3|lair1
13	trans	Intestinal infection due to C. difficile	SHROOM3	19.9943	2.19643e-17	8.80121e-15	efna4|tnfrsf12a|adm|tnfrsf11a|tnfrsf10b|lgals9|ambp|cd4|tff3|hspg2|ccl15|tnfrsf1a|fam3c|npdc1|cst3|reg1a|cd59|col18a1|lcn2|reg3a|sorcs2|spink1|vsig4|colec12|lair1|relt|cd302
13	trans	Complications of cardiac/vascular device, implant, and graft	SHROOM3	Inf	2.19654e-17	8.80121e-15	efna4|cd38|tnfrsf12a|adm|tnfrsf11a|tnfrsf10b|lgals9|ambp|cd4|ccl23|tff3|hspg2|pglyrp1|ccl15|rarres2|tnfrsf1a|mia|tnfrsf19|nppc|fam3c|npdc1|cst3|reg1a|cd59|igfbp6|col18a1|lcn2|reg3a|ccl14|tafa5|sorcs2|spink1|vsig4|colec12|xg|lair1|relt|cd302
2717	trans	Chronic pulmonary heart disease	ARHGEF3	0.17097	2.2901e-17	9.13324e-15	rspo1|ccl3|cd274|tnfsf13|tfpi2|mdk|ccn4|rspo3|cxcl8|tgfb1|tnfsf12|psip1|bambi|ccl14|spint2|tmsb10|ccl21|scarf1|srp14|mad1l1
2453	cis	Cardiomegaly	UMOD	7.22806	2.33657e-17	9.27521e-15	vwc2|nbl1|efna4|scarb2|cd38|layn|cdh3|gfra1|scarf2|jam2|tnfrsf21|cd300lf|eda2r|adm|tnfrsf10b|spon2|ambp|tnfrsf13b|il10rb|tnfrsf14|tnfrsf1b|ephb4|il2ra|tff3|hspg2|ltbr|plaur|cd93|il18bp|tnfrsf1a|tgfbr2|klk11|klk8|epha2|dll1|tnfrsf19|cd160|folr1|tnfrsf9|tnfrsf4|ckap4|clec7a|clmp|tff2|sema3f|cd79b|fam3c|lrp11|cant1|nectin2|npdc1|cst3|reg1a|umod|cdh1|igfbp6|col18a1|reg3a|tafa5|sorcs2|havcr2|dsc2|b4ga…
162	trans	Intestinal infection due to C. difficile	PRKAG2	12.3267	2.39954e-17	9.48107e-15	efna4|scarb2|layn|gfra1|tnfrsf12a|acvrl1|adm|pgf|tnfrsf11a|ambp|mmp7|il10rb|tnfrsf14|tnfrsf1b|ephb4|tff3|hspg2|ltbr|tnfrsf1a|tgfbr2|ckap4|clmp|fam3c|lrp11|nectin2|npdc1|cst3|col18a1|sorcs2|colec12|fstl3|relt|cd302
2453	cis	Type 2 diabetes with neurological manifestations	UMOD	7.95533	2.44303e-17	9.60842e-15	vwc2|nbl1|efna4|scarb2|cd38|ephb6|adam22|layn|cdh3|gfra1|scarf2|jam2|tnfrsf21|cd300lf|eda2r|adm|tnfrsf10b|spon2|thbd|ambp|tnfrsf13b|il10rb|tnfrsf14|tnfrsf1b|ephb4|il2ra|tff3|hspg2|ltbr|plaur|cd93|il18bp|tnfrsf1a|tgfbr2|ifngr1|klk11|epha2|dll1|tnfrsf19|cd160|folr1|tnfrsf9|ncr1|tnfrsf4|ckap4|clec7a|clmp|tff2|sema3f|cd79b|fam3c|lrp11|cant1|nectin2|npdc1|cst3|reg1a|umod|cdh1|igfbp6|col18a1|reg3a|tafa…
13	trans	Cardiac pacemaker in situ	SHROOM3	24.705	2.4731e-17	9.68208e-15	efna4|cd38|tnfrsf12a|adm|tnfrsf11a|tnfrsf10b|lgals9|ambp|cd4|tff3|hspg2|ccl15|rarres2|tnfrsf1a|tnfrsf19|fam3c|npdc1|cst3|reg1a|cd59|igfbp6|col18a1|lcn2|reg3a|ccl14|tafa5|sorcs2|spink1|vsig4|colec12|xg|lair1|relt|cd302
2453	cis	Respiratory insufficiency	UMOD	6.75814	2.61291e-17	1.01827e-14	vwc2|nbl1|efna4|scarb2|layn|cdh3|gfra1|scarf2|tnfrsf21|cd300lf|eda2r|adm|tnfrsf10b|spon2|ambp|tnfrsf13b|il10rb|tnfrsf14|tnfrsf1b|ephb4|il2ra|tff3|hspg2|ltbr|plaur|il18bp|tnfrsf1a|tgfbr2|klk11|klk8|epha2|dll1|tnfrsf19|folr1|tnfrsf9|tnfrsf4|ckap4|clec7a|clmp|tff2|sema3f|cd79b|fam3c|lrp11|nectin2|npdc1|cst3|reg1a|umod|cdh1|col18a1|reg3a|tafa5|sorcs2|havcr2|dsc2|b4galt1|sirpb1|vsig4|clec14a|colec12|f…
3575	trans	Urinary tract infection	NPHS2|TDRD5|AXDND1	9.81188	2.69643e-17	1.04604e-14	vwc2|cd300c|nbl1|ephb6|adam22|layn|cdh3|gfra1|scarf2|tnfrsf21|tnfrsf11a|thbd|ambp|prss8|pdcd1lg2|oscar|il10rb|cd274|cd5|cx3cl1|csf1|tnfrsf14|tnfrsf1b|ephb4|il2ra|ltbr|treml2|axl|fas|sirpa|cd93|il18bp|ctsz|tnfrsf1a|tgfbr2|cd48|ifngr1|nectin4|epha2|cd27|dll1|tnfrsf4|folr1|pdcd1|ncr1|ckap4|clec1a|ca12|clmp|pilrb|cd79b|lrp11|cant1|nectin2|ror1|cdh1|cd46|pam|igfbp6|tgfbr3|efemp1|qpct|vasn|havcr2|dsc2|…
2453	cis	Aplastic anemia	UMOD	7.96142	2.86232e-17	1.10537e-14	efna4|scarb2|layn|gfra1|tnfrsf21|eda2r|adm|tnfrsf10b|spon2|tnfrsf13b|il10rb|tnfrsf14|tnfrsf1b|ephb4|il2ra|tff3|plaur|il18bp|tnfrsf1a|tgfbr2|epha2|dll1|tnfrsf9|tnfrsf4|ckap4|clec7a|tff2|sema3f|cd79b|nectin2|npdc1|cst3|col18a1|reg3a|havcr2|dsc2|b4galt1|sirpb1|vsig4|clec14a|colec12|fstl3|ccn3|lair1
773	cis	Cirrhosis of liver without mention of alcohol	ASGR1	3.86371	3.00833e-17	1.15653e-14	siglec9|cd300c|prtg|robo2|crtam|msr1|siglec1|csf2ra|scarf2|pvr|cpm|bmp4|fcrl2|cdh6|ddr1|tnfrsf21|nrcam|bmp6|slamf7|il4r|tek|ebi3_il27|mertk|thbs2|thbd|marco|pdcd1lg2|oscar|cdcp1|cd244|tnfrsf11b|plau|slamf1|lifr|il10rb|ccl25|itgb2|il17ra|alcam|cd163|grn|notch3|cdh5|sele|acp5|anpep|axl|il1r1|plaur|il1r2|sirpa|il1rl1|il18bp|icam2|ceacam1|sdc1|cd48|ly9|ifngr1|klk11|kdr|lypd3|podxl|adam8|tlr3|ccn4|ada…
2453	cis	Abnormal results of function study of liver	UMOD	6.69262	3.40612e-17	1.30358e-14	vwc2|nbl1|efna4|scarb2|layn|gfra1|scarf2|tnfrsf21|cd300lf|eda2r|adm|tnfrsf10b|spon2|ambp|tnfrsf13b|il10rb|tnfrsf14|tnfrsf1b|ephb4|il2ra|tff3|hspg2|ltbr|plaur|il18bp|tnfrsf1a|tgfbr2|klk11|epha2|dll1|tnfrsf19|tnfrsf9|tnfrsf4|ckap4|clec7a|clmp|tff2|sema3f|cd79b|fam3c|cant1|nectin2|npdc1|cst3|reg1a|cdh1|col18a1|reg3a|tafa5|sorcs2|havcr2|dsc2|b4galt1|sirpb1|vsig4|clec14a|colec12|fstl3|ccn3|xg|lair1
162	trans	Streptococcus infection	PRKAG2	11.396	3.53032e-17	1.34508e-14	vwc2|efna4|scarb2|layn|gfra1|tnfrsf12a|acvrl1|jam2|tnfrsf21|adm|pgf|tnfrsf11a|havcr1|thbd|ambp|mmp7|il10rb|tnfrsf14|tnfrsf1b|ephb4|tff3|hspg2|ltbr|ctsz|rarres2|tnfrsf1a|tgfbr2|nectin4|tnfrsf19|ckap4|clmp|fam3c|lrp11|nectin2|npdc1|cst3|umod|col18a1|colec12|fstl3|relt|cd302
5887	trans	Portal hypertension	CCDC71L	0.0570004	3.76055e-17	1.42643e-14	tnfrsf11a|tnfrsf14|ddah1|htra2
2453	cis	Occlusion of cerebral arteries	UMOD	6.63699	3.88903e-17	1.46864e-14	vwc2|nbl1|efna4|scarb2|cd38|layn|gfra1|cd300lf|eda2r|adm|tnfrsf10b|spon2|ambp|tnfrsf13b|il10rb|tnfrsf14|tnfrsf1b|ephb4|il2ra|tff3|hspg2|ltbr|plaur|il18bp|tnfrsf1a|tgfbr2|epha2|dll1|tnfrsf19|cd160|tnfrsf9|tnfrsf4|ckap4|clec7a|clmp|tff2|sema3f|cd79b|fam3c|lrp11|nectin2|npdc1|cst3|reg1a|umod|cdh1|col18a1|reg3a|sorcs2|havcr2|dsc2|b4galt1|sirpb1|vsig4|clec14a|colec12|fstl3|ccn3|lair1
2717	trans	Pneumonia	ARHGEF3	0.228112	3.91539e-17	1.47208e-14	rspo1|gpc5|f2r|ccl17|ccl3|ccl11|cd274|cd40|treml2|f11r|tnfsf13|tfpi2|mdk|abl1|ccn4|rspo3|cxcl8|tgfb1|tnfsf12|psip1|mvk|aifm1|bambi|stx8|apex1|txndc5|mcfd2|fkbp4|sdc4|pag1|ccl14|bcl2l11|spint2|tmsb10|ccl21|p4hb|creld2|scarf1|srp14|mad1l1
13	trans	Poisoning by antibiotics	SHROOM3	20.866	3.97509e-17	1.48797e-14	efna4|tnfrsf12a|adm|tnfrsf11a|tnfrsf10b|lgals9|ambp|cd4|tff3|hspg2|pglyrp1|ccl15|rarres2|tnfrsf1a|tnfrsf19|fam3c|npdc1|cst3|cd59|igfbp6|col18a1|lcn2|reg3a|ccl14|tafa5|spink1|vsig4|colec12|xg|lair1|relt|cd302
162	trans	Back pain	PRKAG2	17.2472	4.06845e-17	1.50968e-14	efna4|gfra1|tnfrsf12a|acvrl1|adm|tnfrsf11a|havcr1|ambp|il10rb|tnfrsf14|tnfrsf1b|tff3|hspg2|rarres2|tnfrsf1a|tgfbr2|ckap4|clmp|nectin2|cst3|umod|col18a1|colec12|fstl3|cd302
162	trans	Other abnormal blood chemistry	PRKAG2	11.6605	4.05719e-17	1.50968e-14	vwc2|efna4|scarb2|cd38|layn|gfra1|tnfrsf12a|acvrl1|jam2|adm|pgf|tnfrsf11a|havcr1|ambp|mmp7|il10rb|tnfrsf14|tnfrsf1b|ephb4|tff3|hspg2|ltbr|rarres2|tnfrsf1a|tgfbr2|nectin4|tnfrsf19|ckap4|clmp|fam3c|lrp11|nectin2|npdc1|cst3|umod|igfbp6|col18a1|lgals7_lgals7b|tafa5|sorcs2|colec12|fstl3|relt|cd302
3575	trans	Opiates and related narcotics causing adverse effects in therapeutic use	NPHS2|TDRD5|AXDND1	10.9552	4.41321e-17	1.63052e-14	cd300c|nbl1|gfra1|tnfrsf11a|ambp|oscar|il10rb|cd5|csf1|tnfrsf14|tnfrsf1b|ephb4|il2ra|ltbr|il18bp|ctsz|tnfrsf1a|tgfbr2|epha2|cd27|dll1|tnfrsf4|ckap4|clmp|cd79b|lrp11|nectin2|havcr2|dsc2|pilra|sirpb1|vsig4|fstl3
2453	cis	Urinary tract infection	UMOD	8.30583	4.44746e-17	1.63609e-14	vwc2|nbl1|efna4|scarb2|cd38|ephb6|adam22|layn|cdh3|gfra1|scarf2|jam2|tnfrsf21|cd300lf|eda2r|adm|tnfrsf10b|spon2|thbd|ambp|tnfrsf13b|il10rb|tnfrsf14|tnfrsf1b|ephb4|il2ra|tff3|hspg2|ltbr|plaur|cd93|il18bp|tnfrsf1a|tgfbr2|ifngr1|klk11|klk8|epha2|dll1|tnfrsf19|cd160|folr1|tnfrsf9|ncr1|tnfrsf4|ckap4|clec7a|clmp|tff2|sema3f|cd79b|fam3c|lrp11|cant1|nectin2|npdc1|ror1|cst3|reg1a|umod|cdh1|igfbp6|col18a1|…
37	trans	Septicemia	SLC22A5	0.135648	4.48613e-17	1.64323e-14	il12b|ccl17|tnfsf14|mmp1|cd40|f11r|scamp3|cd160|fcrlb|il12a_il12b|mvk|sdc4|col4a1|nudt5|spint2
3575	trans	Gangrene	NPHS2|TDRD5|AXDND1	7.14445	4.56048e-17	1.66333e-14	vwc2|cd300c|nbl1|layn|cdh3|gfra1|scarf2|tnfrsf21|tnfrsf11a|ambp|prss8|oscar|il10rb|cd274|cd5|csf1|tnfrsf14|tnfrsf1b|ephb4|il2ra|ltbr|treml2|fas|il18bp|ctsz|tnfrsf1a|tgfbr2|cd48|nectin4|epha2|cd27|dll1|tnfrsf4|folr1|ncr1|ckap4|ca12|clmp|pilrb|cd79b|lrp11|cant1|nectin2|cdh1|cd46|efemp1|qpct|havcr2|dsc2|pilra|b4galt1|sirpb1|esam|vsig4|clec14a|fstl3
162	trans	Personal history of diseases of digestive system	PRKAG2	12.06	4.59341e-17	1.66821e-14	vwc2|efna4|scarb2|cd38|layn|gfra1|tnfrsf12a|acvrl1|tnfrsf21|adm|pgf|tnfrsf11a|havcr1|ambp|mmp7|il10rb|ccl23|tnfrsf14|tnfrsf1b|ephb4|tff3|hspg2|ltbr|ctsz|rarres2|tnfrsf1a|tgfbr2|nectin4|tnfrsf19|ckap4|clmp|fam3c|lrp11|nectin2|npdc1|cst3|umod|col18a1|tafa5|sorcs2|colec12|fstl3|relt|cd302
162	trans	Hyperpotassemia	PRKAG2	Inf	5.11779e-17	1.85077e-14	vwc2|efna4|scarb2|cd38|ephb6|rgmb|adam22|layn|cdh3|gfra1|tnfrsf12a|acvrl1|jam2|tnfrsf21|adm|pgf|tnfrsf11a|havcr1|thbd|ambp|mmp7|il10rb|ccl23|tnfrsf14|tnfrsf1b|ephb4|tff3|hspg2|ltbr|cd93|ctsz|rarres2|klk6|tnfrsf1a|tgfbr2|nectin4|tnfrsf19|ckap4|clmp|fam3c|lrp11|nectin2|npdc1|ror1|cst3|umod|igfbp6|col18a1|lgals7_lgals7b|mog|tafa5|sorcs2|colec12|fstl3|relt|cd302
162	trans	Gout	PRKAG2	35.6639	5.18144e-17	1.86589e-14	vwc2|efna4|scarb2|cd38|ephb6|rgmb|adam22|layn|cdh3|gfra1|tnfrsf12a|acvrl1|jam2|tnfrsf21|adm|pgf|tnfrsf11a|havcr1|thbd|ambp|mmp7|il10rb|ccl23|tnfrsf14|tnfrsf1b|ephb4|tff3|hspg2|ltbr|ctsz|rarres2|klk6|tnfrsf1a|tgfbr2|nectin4|tnfrsf19|ckap4|clmp|fam3c|lrp11|nectin2|npdc1|cst3|umod|igfbp6|col18a1|lgals7_lgals7b|mog|tafa5|sorcs2|colec12|fstl3|relt|cd302	EFO_0004274
37	trans	Sepsis	SLC22A5	0.136831	5.5717e-17	1.98963e-14	il12b|ccl17|tnfsf14|mmp1|cd40|f11r|scamp3|cd160|fcrlb|il12a_il12b|mvk|sdc4|col4a1|nudt5|spint2
13	trans	Mitral valve disease	SHROOM3	33.1696	5.55033e-17	1.98963e-14	efna4|cd38|tnfrsf12a|adm|tnfrsf11a|tnfrsf10b|lgals9|ambp|cd4|ccl23|tff3|hspg2|pglyrp1|ccl15|rarres2|tnfrsf1a|tnfrsf19|fam3c|npdc1|cst3|reg1a|cd59|col18a1|lcn2|reg3a|ccl14|tafa5|sorcs2|spink1|vsig4|colec12|xg|lair1|relt|cd302
162	trans	Bacterial pneumonia	PRKAG2	11.0934	5.61016e-17	1.99502e-14	efna4|scarb2|layn|gfra1|tnfrsf12a|acvrl1|adm|pgf|tnfrsf11a|havcr1|ambp|mmp7|il10rb|tnfrsf14|tnfrsf1b|ephb4|tff3|hspg2|ltbr|ctsz|rarres2|tnfrsf1a|tgfbr2|nectin4|tnfrsf19|ckap4|clmp|fam3c|lrp11|nectin2|npdc1|cst3|umod|col18a1|tafa5|colec12|fstl3|relt|cd302
1580	trans	Other disorders of the kidney and ureters	DPP4	99.24	6.08661e-17	2.15547e-14	rgmb|adam22|layn|cdh3|tnfrsf21|thbd|ambp|il10rb|cx3cl1|tnfrsf14|ltbr|treml2|cd93|il18bp|tgfbr2|ifngr1|nectin4|epha2|cd27|ckap4|ca12|lrp11|nectin2|ror1|cd300lg|sirpb1|clec14a
162	trans	Abdominal pain	PRKAG2	13.0881	6.14984e-17	2.16886e-14	vwc2|efna4|scarb2|layn|gfra1|tnfrsf12a|adm|pgf|tnfrsf11a|havcr1|ambp|mmp7|il10rb|tnfrsf14|tnfrsf1b|tff3|ctsz|rarres2|tnfrsf1a|tgfbr2|ckap4|clmp|nectin2|cst3|col18a1|tafa5|colec12|fstl3|relt|cd302
3575	trans	Cyst of kidney, acquired	NPHS2|TDRD5|AXDND1	8.5396	6.39016e-17	2.24434e-14	vwc2|cd300c|nbl1|ephb6|layn|cdh3|gfra1|tnfrsf11a|ambp|prss8|il10rb|cd5|csf1|tnfrsf14|tnfrsf1b|ephb4|ltbr|il18bp|ctsz|tnfrsf1a|tgfbr2|nectin4|epha2|cd27|dll1|tnfrsf4|ckap4|clmp|pilrb|cd79b|lrp11|nectin2|igfbp6|qpct|havcr2|dsc2|pilra|vsig4|clec14a|fstl3
162	trans	Pulmonary collapse; interstitial and compensatory emphysema	PRKAG2	11.0704	6.44524e-17	2.25441e-14	vwc2|efna4|scarb2|layn|gfra1|tnfrsf12a|acvrl1|tnfrsf21|adm|pgf|tnfrsf11a|havcr1|ambp|mmp7|il10rb|tnfrsf14|tnfrsf1b|ephb4|tff3|hspg2|ltbr|ctsz|rarres2|tnfrsf1a|tgfbr2|nectin4|ckap4|clmp|fam3c|lrp11|nectin2|npdc1|cst3|umod|col18a1|tafa5|sorcs2|colec12|fstl3|relt|cd302
5887	trans	Acute renal failure	CCDC71L	0.158693	6.88572e-17	2.39865e-14	lgals8|tnfrsf11a|cd40|tnfrsf14|pecam1|txlna|scamp3|ccn1|hcls1|prdx3|egln1|eif4g1|aifm1|fgr|serpinb6|txndc5|fkbp4|nid1|nfkbie|ddah1|camkk1|tmsb10|park7|p4hb|scarf1|pebp1|ptpn1|cd63
2717	trans	Septicemia	ARHGEF3	0.230278	7.13504e-17	2.47539e-14	rspo1|f2r|ccl17|ccl3|ccl11|cd274|cd40|treml2|f11r|tnfsf13|scamp3|tfpi2|mdk|ccn4|rspo3|cxcl8|tgfb1|tnfsf12|ccl8|psip1|mvk|aifm1|bambi|nbn|apex1|txndc5|mcfd2|fkbp4|sdc4|pag1|ccl14|nudt5|spint2|tmsb10|ccl21|p4hb|creld2|scarf1|srp14|mad1l1
162	trans	Altered mental status	PRKAG2	11.1073	7.17003e-17	2.47746e-14	vwc2|efna4|scarb2|ephb6|layn|gfra1|tnfrsf12a|acvrl1|tnfrsf21|adm|pgf|tnfrsf11a|havcr1|ambp|mmp7|il10rb|tnfrsf14|tnfrsf1b|ephb4|tff3|hspg2|ltbr|ctsz|rarres2|tnfrsf1a|tgfbr2|nectin4|ckap4|clmp|fam3c|lrp11|nectin2|npdc1|cst3|umod|col18a1|tafa5|sorcs2|colec12|fstl3|relt|cd302
37	trans	Complications of cardiac/vascular device, implant, and graft	SLC22A5	0.0888597	8.49934e-17	2.92494e-14	il12b|cd40|cd160|il12a_il12b|sdc4|col4a1|spint2
2453	cis	Esophagitis, GERD and related diseases	UMOD	12.4245	8.64268e-17	2.96232e-14	efna4|layn|gfra1|adm|tnfrsf10b|spon2|ambp|il10rb|tnfrsf14|tnfrsf1b|il2ra|tff3|plaur|il18bp|tnfrsf1a|tgfbr2|dll1|tnfrsf4|ckap4|clmp|cd79b|fam3c|nectin2|reg1a|col18a1|reg3a|havcr2|vsig4|fstl3|lair1
37	trans	Type 2 diabetes with ophthalmic manifestations	SLC22A5	0.117742	8.70389e-17	2.97137e-14	il5ra|il12b|mmp1|cd40|cd160|il12a_il12b|mvk|col4a1|spint2|dag1|cd63
2453	cis	Peripheral vascular disease, unspecified	UMOD	7.16261	8.91682e-17	3.03193e-14	vwc2|nbl1|efna4|scarb2|cd38|layn|cdh3|gfra1|scarf2|jam2|tnfrsf21|cd300lf|eda2r|adm|tnfrsf10b|spon2|ambp|tnfrsf13b|il10rb|tnfrsf14|tnfrsf1b|ephb4|il2ra|tff3|hspg2|ltbr|plaur|cd93|il18bp|tnfrsf1a|tgfbr2|klk11|klk8|epha2|dll1|tnfrsf19|cd160|folr1|tnfrsf9|ncr1|tnfrsf4|ckap4|clec7a|clmp|tff2|sema3f|cd79b|fam3c|lrp11|cant1|nectin2|npdc1|cst3|reg1a|umod|cdh1|igfbp6|col18a1|reg3a|tafa5|sorcs2|havcr2|dsc2…
2717	trans	Shortness of breath	ARHGEF3	0.180007	9.63966e-17	3.24637e-14	rspo1|ccl17|ccl3|cd274|cd40|tnfsf13|tfpi2|mdk|ccn4|rspo3|tgfb1|psip1|mvk|bambi|ccl14|spint2|tmsb10|ccl21|creld2|scarf1|mad1l1
37	trans	Peripheral vascular disease, unspecified	SLC22A5	0.0896586	9.6616e-17	3.24637e-14	ccl17|cd40|cd160|fcrlb|mvk|col4a1|spint2
13	trans	Varicose veins of lower extremity, symptomtic	SHROOM3	18.4421	9.64688e-17	3.24637e-14	efna4|tnfrsf12a|adm|tnfrsf11a|tnfrsf10b|lgals9|tff3|hspg2|pglyrp1|ccl15|tnfrsf1a|tnfrsf19|fam3c|npdc1|cst3|reg1a|cd59|col18a1|lcn2|ccl14|tafa5|sorcs2|vsig4|colec12|xg|lair1|relt|cd302
3575	trans	Acidosis	NPHS2|TDRD5|AXDND1	8.67483	1.07459e-16	3.59654e-14	vwc2|cd300c|nbl1|ephb6|layn|cdh3|gfra1|scarf2|tnfrsf21|tnfrsf11a|f3|thbd|ambp|prss8|pdcd1lg2|oscar|il10rb|cd274|cd5|csf1|tnfrsf14|tnfrsf1b|ephb4|il2ra|ltbr|axl|fas|cd93|il18bp|ctsz|tnfrsf1a|tgfbr2|cd48|ifngr1|nectin4|epha2|cd27|dll1|tnfrsf4|folr1|pdcd1|ncr1|ckap4|clec1a|ca12|clmp|acp6|pilrb|cd79b|lrp11|cant1|nectin2|ror1|cdh1|cd46|pam|igfbp6|tgfbr3|efemp1|qpct|vasn|havcr2|dsc2|pilra|b4galt1|cd300…
4277	cis	Portal hypertension	TNFSF13	3.51855	1.20003e-16	4.00069e-14	siglec9|cd300c|prtg|robo2|crtam|msr1|siglec1|thy1|scarf2|cpm|fcrl2|il5ra|pdgfra|cdh6|ddr1|tnfrsf21|nrcam|bmp6|slamf7|il4r|ebi3_il27|mertk|thbs2|marco|pdcd1lg2|oscar|cdcp1|cd244|tnfrsf11b|tgfb1|plau|slamf1|lifr|il10rb|ccl25|lta|itgb2|ephb4|alcam|cd163|notch3|cdh5|sele|acp5|anpep|axl|il1r1|plaur|sirpa|il1rl1|egfr|il18bp|icam2|tnfrsf1a|tnfsf13|sdc1|cd48|ly9|klk11|adam8|tlr3|tnfrsf4|ccn4|adamts15|fcr…
162	trans	Mitral valve disease	PRKAG2	11.974	1.22198e-16	4.05802e-14	vwc2|efna4|scarb2|cd38|layn|gfra1|tnfrsf12a|acvrl1|jam2|tnfrsf21|adm|pgf|tnfrsf11a|havcr1|ambp|mmp7|il10rb|ccl23|tnfrsf14|tnfrsf1b|ephb4|tff3|hspg2|ltbr|cd93|rarres2|tnfrsf1a|tgfbr2|nectin4|tnfrsf19|ckap4|clmp|fam3c|lrp11|nectin2|npdc1|cst3|umod|col18a1|tafa5|sorcs2|colec12|fstl3|relt|cd302
2717	trans	Decubitus ulcer	ARHGEF3	0.184941	1.33865e-16	4.42823e-14	rspo1|ccl3|cd274|cd40|tnfsf13|tfpi2|mdk|ccn4|rspo3|cxcl8|tgfb1|tnfsf12|bambi|txndc5|sdc4|ccl14|bcl2l11|spint2|tmsb10|ccl21|scarf1|mad1l1
2717	trans	Sepsis	ARHGEF3	0.232463	1.34837e-16	4.44318e-14	rspo1|f2r|ccl17|ccl3|ccl11|cd274|cd40|treml2|f11r|tnfsf13|scamp3|tfpi2|mdk|ccn4|rspo3|cxcl8|tgfb1|tnfsf12|ccl8|psip1|mvk|aifm1|bambi|nbn|apex1|txndc5|mcfd2|fkbp4|sdc4|pag1|ccl14|nudt5|spint2|tmsb10|ccl21|p4hb|creld2|scarf1|srp14|mad1l1
162	trans	Urinary tract infection	PRKAG2	25.1693	1.38218e-16	4.53705e-14	vwc2|efna4|scarb2|cd38|ephb6|adam22|layn|cdh3|gfra1|tnfrsf12a|acvrl1|jam2|tnfrsf21|adm|pgf|tnfrsf11a|havcr1|thbd|ambp|mmp7|il10rb|ccl23|tnfrsf14|tnfrsf1b|ephb4|tff3|hspg2|ltbr|cd93|ctsz|rarres2|tnfrsf1a|tgfbr2|nectin4|tnfrsf19|ckap4|clmp|fam3c|lrp11|nectin2|npdc1|ror1|cst3|umod|igfbp6|col18a1|lgals7_lgals7b|tafa5|sorcs2|colec12|fstl3|relt|cd302
162	trans	Chemotherapy	PRKAG2	12.7064	1.4692e-16	4.80422e-14	vwc2|efna4|scarb2|ephb6|layn|cdh3|gfra1|tnfrsf12a|acvrl1|jam2|tnfrsf21|adm|pgf|tnfrsf11a|havcr1|thbd|ambp|mmp7|il10rb|tnfrsf14|tnfrsf1b|ephb4|tff3|hspg2|ltbr|cd93|ctsz|rarres2|tnfrsf1a|tgfbr2|nectin4|tnfrsf19|ckap4|clmp|fam3c|lrp11|nectin2|npdc1|cst3|umod|igfbp6|col18a1|tafa5|sorcs2|colec12|fstl3|relt|cd302
5887	trans	E. coli	CCDC71L	0.0695028	1.49684e-16	4.87593e-14	tnfrsf11a|tnfrsf14|egln1|ddah1|tmsb10
2453	cis	Other disorders of metabolism	UMOD	7.79315	1.52075e-16	4.9163e-14	efna4|scarb2|gfra1|cd300lf|eda2r|adm|tnfrsf10b|spon2|il10rb|tnfrsf14|tnfrsf1b|ephb4|il2ra|tff3|ltbr|plaur|il18bp|tnfrsf1a|tgfbr2|epha2|dll1|tnfrsf9|tnfrsf4|ckap4|clec7a|tff2|cd79b|fam3c|nectin2|npdc1|cst3|reg1a|col18a1|reg3a|havcr2|dsc2|b4galt1|sirpb1|vsig4|colec12|fstl3|lair1
162	trans	Diaphragmatic hernia	PRKAG2	10.7199	1.51846e-16	4.9163e-14	vwc2|efna4|scarb2|cd38|layn|gfra1|tnfrsf12a|acvrl1|adm|pgf|tnfrsf11a|havcr1|ambp|mmp7|il10rb|tnfrsf14|tnfrsf1b|tff3|hspg2|ctsz|rarres2|tnfrsf1a|tgfbr2|ckap4|clmp|fam3c|nectin2|npdc1|cst3|umod|col18a1|lgals7_lgals7b|tafa5|sorcs2|colec12|fstl3|relt|cd302
2717	trans	Liver abscess and sequelae of chronic liver disease	ARHGEF3	0.146524	1.63524e-16	5.26648e-14	rspo1|bmp6|ccl3|cd274|tnfsf13|tfpi2|mdk|ccn4|cxcl8|tgfb1|mvk|amigo2|ccl21|mad1l1
13	trans	Shortness of breath	SHROOM3	74.4305	1.65727e-16	5.31734e-14	efna4|cd38|tnfrsf12a|adm|tnfrsf11a|tnfrsf10b|lgals9|ambp|cd4|ccl23|tff3|hspg2|pglyrp1|ccl15|rarres2|tnfrsf1a|tnfrsf19|nppc|fam3c|npdc1|cst3|reg1a|cd59|igfbp6|col18a1|lcn2|reg3a|ccl14|tafa5|sorcs2|spink1|vsig4|colec12|xg|lair1|relt|cd302
431	trans	Myeloproliferative disease	ATXN2|SH2B3	4.0406	1.68795e-16	5.39551e-14	cd300c|plxnb3|clec1b|cd300lf|pgf|tnfrsf10a|f2r|tnfrsf10b|cxcl1|il18|cd84|sort1|ccl3|oscar|tnfrsf13b|vegfa|cd244|cxcl11|tgfa|mmp1|cd274|hgf|cd5|eif4ebp1|cd40|ada|tnfrsf14|il17ra|tnfrsf1b|selp|cstb|treml2|axl|plaur|casp3|il18bp|icam2|pecam1|cd48|ly9|tfpi2|cd27|adam8|dll1|tnfrsf4|adgrg1|fgf2|cd28|il12rb1|psip1|lilrb4|egln1|dffa|clec7a|clec6a|lag3|btn3a2|mvk|nucb2|galnt10|thop1|cd2ap|ca13|pilrb|grap2…	EFO_0004251
2717	trans	Hypotension NOS	ARHGEF3	0.190746	1.87704e-16	5.97752e-14	rspo1|ccl3|cd274|cd40|tnfsf13|tfpi2|mdk|ccn4|rspo3|tgfb1|mvk|bambi|txndc5|mcfd2|sdc4|ccl14|bcl2l11|spint2|tmsb10|ccl21|creld2|scarf1|mad1l1
13	trans	Other abnormal blood chemistry	SHROOM3	22.6463	1.91176e-16	6.06546e-14	efna4|cd38|tnfrsf12a|adm|tnfrsf11a|tnfrsf10b|lgals9|ambp|cd4|tff3|hspg2|pglyrp1|ccl15|rarres2|tnfrsf1a|tnfrsf19|fam3c|npdc1|cst3|reg1a|cd59|igfbp6|col18a1|reg3a|ccl14|tafa5|sorcs2|spink1|vsig4|colec12|xg|lair1|relt|cd302
2717	trans	Peripheral vascular disease, unspecified	ARHGEF3	0.194004	2.00812e-16	6.34759e-14	rspo1|f2r|ccl17|ccl3|ccl11|cd274|cd40|tnfsf13|tfpi2|mdk|ccn4|rspo3|tgfb1|tnfsf12|mvk|bambi|pag1|ccl14|spint2|tmsb10|ccl21|creld2|scarf1|mad1l1
37	trans	Other diseases of respiratory system, NEC	SLC22A5	0.106969	2.01606e-16	6.34919e-14	il12b|ccl17|cd40|f11r|cd160|fcrlb|il12a_il12b|mvk|spint2
2717	trans	Splenomegaly	ARHGEF3	0.113647	2.12071e-16	6.62982e-14	ccl3|cd274|treml2|tfpi2|bambi|sdc4|amigo2|ccl21|mad1l1
13	trans	Cyst of kidney, acquired	SHROOM3	18.179	2.11811e-16	6.62982e-14	efna4|tnfrsf12a|adm|tnfrsf11a|tnfrsf10b|lgals9|ambp|tff3|hspg2|rarres2|tnfrsf1a|tnfrsf19|nppc|fam3c|npdc1|cst3|cd59|igfbp6|lcn2|tafa5|spink1|vsig4|colec12|lair1|relt|cd302
2453	cis	Other anemias	UMOD	9.46179	2.2573e-16	7.03108e-14	vwc2|nbl1|efna4|scarb2|cd38|ephb6|rgmb|adam22|adam23|layn|cdh3|gfra1|scarf2|jam2|tnfrsf21|cd300lf|eda2r|adm|tnfrsf10b|spon2|thbd|ambp|tnfrsf13b|il10rb|tnfrsf14|tnfrsf1b|ephb4|il2ra|tff3|hspg2|ltbr|plaur|cd93|il18bp|tnfrsf1a|tgfbr2|ifngr1|klk11|klk8|epha2|dll1|tnfrsf19|cd160|folr1|tnfrsf9|ncr1|tnfrsf4|ckap4|clec7a|clmp|tff2|sema3f|cd79b|fam3c|lrp11|cant1|nectin2|npdc1|ror1|cst3|reg1a|umod|cdh1|igf…
162	trans	Bacterial infection NOS	PRKAG2	14.3171	2.29938e-16	7.13611e-14	vwc2|efna4|scarb2|cd38|ephb6|layn|cdh3|gfra1|tnfrsf12a|acvrl1|jam2|tnfrsf21|adm|pgf|tnfrsf11a|havcr1|thbd|ambp|mmp7|il10rb|ccl23|tnfrsf14|tnfrsf1b|ephb4|tff3|hspg2|ltbr|ctsz|rarres2|tnfrsf1a|tgfbr2|nectin4|tnfrsf19|ckap4|clmp|fam3c|lrp11|nectin2|npdc1|cst3|umod|igfbp6|col18a1|tafa5|sorcs2|colec12|fstl3|relt|cd302
2453	cis	Other ill-defined and unknown causes of morbidity and mortality	UMOD	8.04427	2.31334e-16	7.15341e-14	nbl1|efna4|scarb2|gfra1|eda2r|adm|tnfrsf10b|spon2|ambp|tnfrsf13b|tnfrsf14|tnfrsf1b|ephb4|il2ra|tff3|ltbr|plaur|il18bp|tnfrsf1a|tgfbr2|epha2|dll1|ckap4|clmp|tff2|cd79b|lrp11|nectin2|cst3|reg1a|umod|col18a1|reg3a|havcr2|sirpb1|vsig4|colec12|fstl3|ccn3|lair1
13	trans	Orthostatic hypotension	SHROOM3	19.2665	2.45495e-16	7.56391e-14	efna4|tnfrsf12a|adm|tnfrsf11a|tnfrsf10b|lgals9|ambp|cd4|tff3|hspg2|ccl15|rarres2|tnfrsf1a|tnfrsf19|fam3c|npdc1|cst3|reg1a|cd59|col18a1|lcn2|reg3a|ccl14|tafa5|sorcs2|spink1|vsig4|colec12|xg|lair1|relt|cd302
5887	trans	Hypertensive chronic kidney disease	CCDC71L	0.119325	2.5359e-16	7.78523e-14	tnfrsf11a|cd40|tnfrsf14|scamp3|egln1|serpinb6|txndc5|ddah1|tmsb10|p4hb|scarf1|pebp1
5887	trans	Type 2 diabetes with ophthalmic manifestations	CCDC71L	0.0874529	2.64287e-16	8.08452e-14	tnfrsf11a|cd40|tnfrsf14|egln1|ddah1|p4hb|cd63
3575	trans	Mineral deficiency NEC	NPHS2|TDRD5|AXDND1	11.4973	2.9182e-16	8.88755e-14	cd300c|nbl1|layn|gfra1|oscar|cx3cl1|csf1|tnfrsf1b|il2ra|ltbr|il18bp|tnfrsf1a|tgfbr2|nectin4|epha2|cd27|dll1|tnfrsf4|pdcd1|ckap4|cd79b|lrp11|nectin2|cdh1|efemp1|havcr2|dsc2|pilra|clec14a|fstl3
431	trans	Neutropenia	ATXN2|SH2B3	4.79232	2.92621e-16	8.88755e-14	cd300c|efna4|crtam|siglec1|fcrl2|il12b|adm|pgf|tnfrsf10a|tnfrsf10b|ebi3_il27|lgals9|il18|xcl1|ccl3|marco|mmp12|oscar|tnfrsf13b|cdcp1|cxcl9|slamf1|il15ra|il18r1|cd274|il10|cd5|tnfrsf9|lta|tnfrsf14|tnfrsf1b|il2ra|cd163|grn|egfr|il18bp|tnfrsf6b|cd48|ly9|tfpi2|cd27|adam8|dll1|fgfbp1|tnfrsf4|cxcl13|nos3|pdcd1|cd28|lamp3|il12rb1|cd83|il12a_il12b|clec4a|lilrb4|lag3|btn3a2|epo|galnt10|fcrl1|sema3f|cd79b|…
2717	trans	Other forms of chronic heart disease	ARHGEF3	0.148828	2.95232e-16	8.93506e-14	rspo1|ccl3|cd274|tnfsf13|tfpi2|ccn4|rspo3|tgfb1|tnfsf12|bambi|sdc4|ccl14|ccl21|mad1l1
162	trans	Staphylococcus infections	PRKAG2	14.185	2.9915e-16	9.02164e-14	vwc2|efna4|scarb2|cd38|ephb6|layn|cdh3|gfra1|tnfrsf12a|acvrl1|jam2|tnfrsf21|adm|pgf|tnfrsf11a|havcr1|thbd|ambp|mmp7|il10rb|ccl23|tnfrsf14|tnfrsf1b|ephb4|tff3|hspg2|ltbr|ctsz|rarres2|tnfrsf1a|tgfbr2|nectin4|tnfrsf19|ckap4|clmp|fam3c|lrp11|nectin2|npdc1|cst3|umod|col18a1|lgals7_lgals7b|tafa5|sorcs2|colec12|fstl3|relt|cd302
2717	trans	Angina pectoris	ARHGEF3	0.0969446	3.08464e-16	9.26977e-14	ccl3|cd274|mdk|mvk|pag1|ccl21|mad1l1
3575	trans	Pulmonary heart disease	NPHS2|TDRD5|AXDND1	6.78163	3.19779e-16	9.57608e-14	vwc2|cd300c|nbl1|layn|gfra1|tnfrsf21|tnfrsf11a|thbd|ambp|prss8|oscar|il10rb|cd274|cd5|csf1|tnfrsf14|tnfrsf1b|ephb4|il2ra|ltbr|fas|cd93|il18bp|ctsz|tnfrsf1a|tgfbr2|ifngr1|nectin4|epha2|cd27|dll1|tnfrsf4|ckap4|clmp|cd79b|lrp11|cant1|nectin2|cd46|pam|igfbp6|efemp1|qpct|havcr2|dsc2|pilra|b4galt1|sirpb1|esam|vsig4|clec14a|fstl3
3575	trans	Streptococcus infection	NPHS2|TDRD5|AXDND1	6.78779	3.29835e-16	9.84268e-14	vwc2|cd300c|nbl1|layn|gfra1|tnfrsf21|tnfrsf11a|thbd|ambp|prss8|oscar|il10rb|cd274|csf1|tnfrsf14|tnfrsf1b|ephb4|il2ra|ltbr|fas|il18bp|ctsz|tnfrsf1a|tgfbr2|ifngr1|nectin4|epha2|cd27|dll1|tnfrsf4|pdcd1|ckap4|clec1a|ca12|clmp|pilrb|cd79b|lrp11|cant1|nectin2|cdh1|cd46|efemp1|qpct|havcr2|dsc2|pilra|b4galt1|sirpb1|esam|vsig4|clec14a|fstl3
2453	cis	Personal history of diseases of digestive system	UMOD	6.26751	3.37185e-16	1.0027e-13	vwc2|nbl1|efna4|scarb2|cd38|layn|gfra1|tnfrsf21|cd300lf|eda2r|adm|tnfrsf10b|spon2|ambp|tnfrsf13b|il10rb|tnfrsf14|tnfrsf1b|ephb4|il2ra|tff3|hspg2|ltbr|plaur|il18bp|tnfrsf1a|tgfbr2|klk11|epha2|dll1|tnfrsf19|tnfrsf9|tnfrsf4|ckap4|clec7a|clmp|tff2|sema3f|cd79b|fam3c|lrp11|cant1|nectin2|npdc1|cst3|reg1a|umod|col18a1|reg3a|tafa5|sorcs2|havcr2|dsc2|b4galt1|sirpb1|vsig4|colec12|fstl3|ccn3|lair1
3575	trans	Type 2 diabetes with neurological manifestations	NPHS2|TDRD5|AXDND1	8.26118	3.4547e-16	1.02377e-13	vwc2|cd300c|nbl1|ephb6|adam22|layn|cdh3|gfra1|scarf2|tnfrsf21|tnfrsf11a|thbd|ambp|prss8|pdcd1lg2|oscar|il10rb|cd274|cd5|cx3cl1|csf1|tnfrsf14|tnfrsf1b|ephb4|il2ra|ltbr|axl|fas|sirpa|cd93|il18bp|ctsz|tnfrsf1a|tgfbr2|cd48|ifngr1|nectin4|epha2|cd27|dll1|tnfrsf4|folr1|pdcd1|ncr1|ckap4|clec1a|ca12|clmp|pilrb|cd79b|lrp11|cant1|nectin2|cdh1|cd46|igfbp6|efemp1|qpct|vasn|havcr2|dsc2|pilra|b4galt1|cd300lg|s…
3575	trans	Edema	NPHS2|TDRD5|AXDND1	7.5751	3.56687e-16	1.05335e-13	vwc2|cd300c|nbl1|ephb6|layn|cdh3|gfra1|scarf2|tnfrsf21|tnfrsf11a|thbd|ambp|prss8|pdcd1lg2|oscar|il10rb|cd274|cd5|cx3cl1|csf1|tnfrsf14|tnfrsf1b|ephb4|il2ra|ltbr|treml2|axl|fas|cd93|il18bp|ctsz|tnfrsf1a|tgfbr2|cd48|ifngr1|nectin4|epha2|cd27|dll1|tnfrsf4|pdcd1|ncr1|ckap4|clec1a|ca12|clmp|pilrb|cd79b|lrp11|cant1|nectin2|cdh1|cd46|pam|igfbp6|efemp1|qpct|havcr2|dsc2|pilra|b4galt1|cd300lg|sirpb1|esam|vs…
13	trans	Cardiomegaly	SHROOM3	71.7996	3.80106e-16	1.11864e-13	efna4|cd38|tnfrsf12a|adm|tnfrsf11a|tnfrsf10b|lgals9|ambp|cd4|ccl23|tff3|hspg2|pglyrp1|ccl15|rarres2|tnfrsf1a|tnfrsf19|nppc|fam3c|npdc1|cst3|reg1a|cd59|igfbp6|col18a1|lcn2|reg3a|ccl14|tafa5|sorcs2|spink1|vsig4|colec12|xg|lair1|relt|cd302
13	trans	Tachycardia NOS	SHROOM3	18.0552	3.9879e-16	1.16959e-13	efna4|tnfrsf12a|adm|tnfrsf11a|tnfrsf10b|lgals9|ambp|cd4|tff3|hspg2|pglyrp1|ccl15|rarres2|tnfrsf1a|nppc|fam3c|npdc1|cst3|reg1a|col18a1|lcn2|reg3a|ccl14|tafa5|sorcs2|spink1|vsig4|colec12|lair1|relt|cd302
37	trans	Cellulitis and abscess of arm/hand	SLC22A5	0.122527	4.10027e-16	1.19028e-13	il12b|tnfsf14|mmp1|cd40|serpine1|cd160|fcrlb|il12a_il12b|mvk|col4a1|spint2
37	trans	Cellulitis and abscess of leg, except foot	SLC22A5	0.122527	4.10027e-16	1.19028e-13	il12b|tnfsf14|mmp1|cd40|serpine1|cd160|fcrlb|il12a_il12b|mvk|col4a1|spint2
37	trans	Cellulitis and abscess of foot, toe	SLC22A5	0.122527	4.10027e-16	1.19028e-13	il12b|tnfsf14|mmp1|cd40|serpine1|cd160|fcrlb|il12a_il12b|mvk|col4a1|spint2
13	trans	Late effects of cerebrovascular disease	SHROOM3	21.8964	4.17556e-16	1.20803e-13	efna4|cd38|tnfrsf12a|adm|tnfrsf11a|tnfrsf10b|lgals9|ambp|cd4|tff3|hspg2|pglyrp1|ccl15|rarres2|tnfrsf1a|tnfrsf19|fam3c|npdc1|cst3|reg1a|cd59|igfbp6|col18a1|lcn2|reg3a|ccl14|tafa5|sorcs2|spink1|vsig4|colec12|lair1|relt|cd302
3575	trans	Cough	NPHS2|TDRD5|AXDND1	7.23075	4.35322e-16	1.25517e-13	vwc2|cd300c|nbl1|layn|gfra1|tnfrsf21|tnfrsf11a|thbd|ambp|prss8|oscar|il10rb|cd274|csf1|tnfrsf14|tnfrsf1b|ephb4|il2ra|ltbr|fas|il18bp|ctsz|tnfrsf1a|tgfbr2|nectin4|epha2|cd27|dll1|tnfrsf4|ckap4|clmp|pilrb|cd79b|lrp11|nectin2|cdh1|cd46|efemp1|havcr2|dsc2|pilra|b4galt1|sirpb1|vsig4|fstl3
162	trans	Cardiomegaly	PRKAG2	13.9899	4.42513e-16	1.27161e-13	vwc2|efna4|scarb2|cd38|layn|cdh3|gfra1|tnfrsf12a|acvrl1|jam2|tnfrsf21|adm|pgf|tnfrsf11a|havcr1|ambp|mmp7|il10rb|ccl23|tnfrsf14|tnfrsf1b|ephb4|tff3|hspg2|ltbr|cd93|ctsz|rarres2|tnfrsf1a|tgfbr2|nectin4|tnfrsf19|ckap4|clmp|fam3c|lrp11|nectin2|npdc1|cst3|umod|igfbp6|col18a1|lgals7_lgals7b|tafa5|sorcs2|colec12|fstl3|relt|cd302
37	trans	Polyneuropathy in diabetes	SLC22A5	0.108843	4.56649e-16	1.30782e-13	il12b|cd40|cd160|fcrlb|il12a_il12b|mvk|col4a1|spint2|dag1
5887	trans	Chronic ulcer of skin	CCDC71L	0.103628	4.66186e-16	1.32678e-13	tnfrsf11a|cd40|tnfrsf14|egln1|txndc5|fkbp4|ddah1|tmsb10|scarf1
13	trans	Hypotension NOS	SHROOM3	71.1611	4.66377e-16	1.32678e-13	efna4|cd38|tnfrsf12a|adm|tnfrsf11a|tnfrsf10b|lgals9|ambp|cd4|ccl23|tff3|hspg2|pglyrp1|ccl15|rarres2|tnfrsf1a|tnfrsf19|nppc|fam3c|npdc1|cst3|reg1a|cd59|igfbp6|col18a1|lcn2|reg3a|ccl14|tafa5|sorcs2|spink1|vsig4|colec12|xg|lair1|relt|cd302
162	trans	Arterial embolism and thrombosis of lower extremity artery	PRKAG2	11.8963	4.68498e-16	1.32839e-13	vwc2|efna4|scarb2|layn|gfra1|tnfrsf12a|acvrl1|adm|pgf|tnfrsf11a|havcr1|ambp|mmp7|il10rb|tnfrsf14|tnfrsf1b|tff3|ltbr|tnfrsf1a|tgfbr2|ckap4|clmp|fam3c|nectin2|cst3|sorcs2|colec12|fstl3|relt|cd302
13	trans	Renal failure NOS	SHROOM3	Inf	4.70293e-16	1.32906e-13	efna4|cd38|tnfrsf12a|adm|tnfrsf11a|tnfrsf10b|lgals9|ambp|cd4|ccl23|tff3|hspg2|pglyrp1|ccl15|rarres2|tnfrsf1a|mia|tnfrsf19|nppc|fam3c|npdc1|cst3|reg1a|cd59|igfbp6|col18a1|lcn2|reg3a|ccl14|tafa5|sorcs2|spink1|vsig4|colec12|xg|lair1|relt|cd302
3575	trans	Cellulitis and abscess of arm/hand	NPHS2|TDRD5|AXDND1	8.07841	5.23458e-16	1.45521e-13	vwc2|cd300c|nbl1|ephb6|layn|cdh3|gfra1|scarf2|tnfrsf21|tnfrsf11a|thbd|ambp|prss8|pdcd1lg2|oscar|il10rb|cd274|cd5|cx3cl1|csf1|tnfrsf14|tnfrsf1b|ephb4|il2ra|ltbr|treml2|axl|fas|cd93|il18bp|ctsz|tnfrsf1a|tgfbr2|cd48|ifngr1|nectin4|epha2|cd27|dll1|tnfrsf4|pdcd1|ncr1|ckap4|clec1a|ca12|clmp|pilrb|cd79b|lrp11|cant1|nectin2|cdh1|cd46|pam|igfbp6|tgfbr3|efemp1|qpct|vasn|havcr2|dsc2|pilra|b4galt1|cd300lg|si…
3575	trans	Cellulitis and abscess of leg, except foot	NPHS2|TDRD5|AXDND1	8.07841	5.23458e-16	1.45521e-13	vwc2|cd300c|nbl1|ephb6|layn|cdh3|gfra1|scarf2|tnfrsf21|tnfrsf11a|thbd|ambp|prss8|pdcd1lg2|oscar|il10rb|cd274|cd5|cx3cl1|csf1|tnfrsf14|tnfrsf1b|ephb4|il2ra|ltbr|treml2|axl|fas|cd93|il18bp|ctsz|tnfrsf1a|tgfbr2|cd48|ifngr1|nectin4|epha2|cd27|dll1|tnfrsf4|pdcd1|ncr1|ckap4|clec1a|ca12|clmp|pilrb|cd79b|lrp11|cant1|nectin2|cdh1|cd46|pam|igfbp6|tgfbr3|efemp1|qpct|vasn|havcr2|dsc2|pilra|b4galt1|cd300lg|si…
3575	trans	Cellulitis and abscess of foot, toe	NPHS2|TDRD5|AXDND1	8.07841	5.23458e-16	1.45521e-13	vwc2|cd300c|nbl1|ephb6|layn|cdh3|gfra1|scarf2|tnfrsf21|tnfrsf11a|thbd|ambp|prss8|pdcd1lg2|oscar|il10rb|cd274|cd5|cx3cl1|csf1|tnfrsf14|tnfrsf1b|ephb4|il2ra|ltbr|treml2|axl|fas|cd93|il18bp|ctsz|tnfrsf1a|tgfbr2|cd48|ifngr1|nectin4|epha2|cd27|dll1|tnfrsf4|pdcd1|ncr1|ckap4|clec1a|ca12|clmp|pilrb|cd79b|lrp11|cant1|nectin2|cdh1|cd46|pam|igfbp6|tgfbr3|efemp1|qpct|vasn|havcr2|dsc2|pilra|b4galt1|cd300lg|si…
2453	cis	Other forms of chronic heart disease	UMOD	6.14018	5.21682e-16	1.45521e-13	vwc2|nbl1|efna4|scarb2|cd38|layn|gfra1|scarf2|jam2|cd300lf|eda2r|adm|tnfrsf10b|spon2|ambp|tnfrsf13b|il10rb|tnfrsf14|tnfrsf1b|ephb4|il2ra|tff3|hspg2|ltbr|plaur|il18bp|tnfrsf1a|tgfbr2|klk11|klk8|epha2|dll1|tnfrsf19|tnfrsf9|tnfrsf4|ckap4|clec7a|clmp|tff2|sema3f|cd79b|fam3c|lrp11|nectin2|npdc1|cst3|reg1a|umod|igfbp6|col18a1|reg3a|tafa5|sorcs2|havcr2|dsc2|b4galt1|sirpb1|vsig4|clec14a|colec12|fstl3|ccn…
162	trans	Acidosis	PRKAG2	19.5735	5.17334e-16	1.45521e-13	vwc2|efna4|scarb2|cd38|ephb6|layn|cdh3|gfra1|tnfrsf12a|acvrl1|jam2|tnfrsf21|adm|pgf|tnfrsf11a|havcr1|thbd|ambp|mmp7|il10rb|ccl23|tnfrsf14|tnfrsf1b|ephb4|tff3|hspg2|ltbr|cd93|ctsz|rarres2|tnfrsf1a|tgfbr2|nectin4|tnfrsf19|ckap4|clmp|fam3c|lrp11|nectin2|npdc1|ror1|cst3|umod|igfbp6|col18a1|lgals7_lgals7b|tafa5|sorcs2|colec12|fstl3|relt|cd302
2453	cis	Cellulitis and abscess of arm/hand	UMOD	7.19131	5.91719e-16	1.62906e-13	vwc2|nbl1|efna4|scarb2|ephb6|layn|cdh3|gfra1|scarf2|jam2|tnfrsf21|cd300lf|eda2r|adm|tnfrsf10b|spon2|thbd|ambp|tnfrsf13b|il10rb|tnfrsf14|tnfrsf1b|ephb4|il2ra|tff3|hspg2|ltbr|plaur|cd93|il18bp|tnfrsf1a|tgfbr2|ifngr1|klk11|klk8|epha2|dll1|tnfrsf19|cd160|tnfrsf9|ncr1|tnfrsf4|ckap4|clec7a|clmp|tff2|sema3f|cd79b|fam3c|lrp11|cant1|nectin2|npdc1|cst3|reg1a|umod|cdh1|igfbp6|col18a1|tgfbr3|reg3a|tafa5|sorc…
2453	cis	Cellulitis and abscess of leg, except foot	UMOD	7.19131	5.91719e-16	1.62906e-13	vwc2|nbl1|efna4|scarb2|ephb6|layn|cdh3|gfra1|scarf2|jam2|tnfrsf21|cd300lf|eda2r|adm|tnfrsf10b|spon2|thbd|ambp|tnfrsf13b|il10rb|tnfrsf14|tnfrsf1b|ephb4|il2ra|tff3|hspg2|ltbr|plaur|cd93|il18bp|tnfrsf1a|tgfbr2|ifngr1|klk11|klk8|epha2|dll1|tnfrsf19|cd160|tnfrsf9|ncr1|tnfrsf4|ckap4|clec7a|clmp|tff2|sema3f|cd79b|fam3c|lrp11|cant1|nectin2|npdc1|cst3|reg1a|umod|cdh1|igfbp6|col18a1|tgfbr3|reg3a|tafa5|sorc…
2453	cis	Cellulitis and abscess of foot, toe	UMOD	7.19131	5.91719e-16	1.62906e-13	vwc2|nbl1|efna4|scarb2|ephb6|layn|cdh3|gfra1|scarf2|jam2|tnfrsf21|cd300lf|eda2r|adm|tnfrsf10b|spon2|thbd|ambp|tnfrsf13b|il10rb|tnfrsf14|tnfrsf1b|ephb4|il2ra|tff3|hspg2|ltbr|plaur|cd93|il18bp|tnfrsf1a|tgfbr2|ifngr1|klk11|klk8|epha2|dll1|tnfrsf19|cd160|tnfrsf9|ncr1|tnfrsf4|ckap4|clec7a|clmp|tff2|sema3f|cd79b|fam3c|lrp11|cant1|nectin2|npdc1|cst3|reg1a|umod|cdh1|igfbp6|col18a1|tgfbr3|reg3a|tafa5|sorc…
3575	trans	Chronic renal failure [CKD]	NPHS2|TDRD5|AXDND1	Inf	6.02874e-16	1.65443e-13	vwc2|cd300c|nbl1|ephb6|rgmb|adam22|adam23|layn|cdh3|gfra1|scarf2|tnfrsf21|tnfrsf11a|f3|thbd|ambp|prss8|pdcd1lg2|oscar|il10rb|cd274|cd5|cx3cl1|csf1|tnfrsf14|tnfrsf1b|ephb4|il2ra|ltbr|treml2|dlk1|axl|fas|sirpa|cd93|il18bp|ctsz|tnfrsf1a|tgfbr2|cd48|ifngr1|gpc1|nectin4|epha2|cd27|dll1|tnfrsf4|folr1|pdcd1|ncr1|ckap4|clec1a|ca12|clmp|acp6|pilrb|cd79b|lrp11|cant1|nectin2|ror1|cdh1|cd46|pam|igfbp6|tgfbr3…
13	trans	Complications of transplants and reattached limbs	SHROOM3	17.6875	6.29275e-16	1.72135e-13	efna4|tnfrsf12a|adm|tnfrsf11a|tnfrsf10b|lgals9|ambp|cd4|tff3|hspg2|ccl15|rarres2|tnfrsf1a|tnfrsf19|fam3c|npdc1|cst3|reg1a|cd59|col18a1|lcn2|ccl14|tafa5|sorcs2|spink1|vsig4|colec12|xg|lair1|relt|cd302
37	trans	Liver abscess and sequelae of chronic liver disease	SLC22A5	0.0512548	6.38425e-16	1.7408e-13	fcrlb|mvk|col4a1
162	trans	Unstable angina (intermediate coronary syndrome)	PRKAG2	11.0407	6.67111e-16	1.81322e-13	vwc2|efna4|scarb2|gfra1|tnfrsf12a|adm|pgf|tnfrsf11a|havcr1|ambp|mmp7|tnfrsf1b|tff3|hspg2|ctsz|rarres2|tnfrsf1a|tgfbr2|ckap4|clmp|fam3c|nectin2|npdc1|cst3|umod|igfbp6|col18a1|tafa5|sorcs2|colec12|fstl3|cd302
2717	trans	Abnormal results of function study of liver	ARHGEF3	0.124151	7.18096e-16	1.94561e-13	ccl3|cd274|tfpi2|mdk|rspo3|tgfb1|mvk|ccl21|scarf1|mad1l1
37	trans	Cholelithiasis	SLC22A5	0.0937771	7.23183e-16	1.95319e-13	il12b|tnfsf14|cd40|f11r|cd160|il12a_il12b|mvk
2453	cis	Cholelithiasis	UMOD	6.51603	7.87732e-16	2.12081e-13	vwc2|nbl1|efna4|scarb2|cd38|ephb6|adam22|layn|cdh3|gfra1|jam2|tnfrsf21|cd300lf|eda2r|adm|tnfrsf10b|spon2|thbd|ambp|tnfrsf13b|il10rb|tnfrsf14|tnfrsf1b|ephb4|il2ra|tff3|hspg2|ltbr|plaur|il18bp|tnfrsf1a|tgfbr2|ifngr1|klk11|epha2|dll1|tnfrsf19|cd160|tnfrsf9|ncr1|tnfrsf4|ckap4|clec7a|clmp|tff2|sema3f|cd79b|fam3c|lrp11|cant1|nectin2|npdc1|cst3|umod|igfbp6|col18a1|reg3a|tafa5|sorcs2|havcr2|dsc2|b4galt1|…
162	trans	Other forms of chronic heart disease	PRKAG2	11.1763	8.35825e-16	2.24322e-13	vwc2|efna4|scarb2|cd38|layn|gfra1|tnfrsf12a|acvrl1|jam2|adm|pgf|tnfrsf11a|havcr1|ambp|mmp7|il10rb|ccl23|tnfrsf14|tnfrsf1b|ephb4|tff3|hspg2|ltbr|rarres2|tnfrsf1a|tgfbr2|nectin4|tnfrsf19|ckap4|clmp|fam3c|lrp11|nectin2|npdc1|cst3|umod|igfbp6|col18a1|lgals7_lgals7b|tafa5|sorcs2|colec12|fstl3|relt|cd302
3575	trans	Hematuria	NPHS2|TDRD5|AXDND1	10.3773	8.48736e-16	2.26838e-13	vwc2|nbl1|gfra1|tnfrsf11a|ambp|prss8|il10rb|csf1|tnfrsf14|tnfrsf1b|ephb4|il2ra|il18bp|tnfrsf1a|tgfbr2|nectin4|epha2|cd27|dll1|ckap4|clmp|lrp11|nectin2|efemp1|qpct|havcr2|dsc2|pilra|b4galt1|vsig4|fstl3
37	trans	Cardiomegaly	SLC22A5	0.0946347	8.53175e-16	2.26838e-13	il12b|cd40|cd160|fcrlb|il12a_il12b|col4a1|spint2
37	trans	Respiratory failure	SLC22A5	0.124688	8.51091e-16	2.26838e-13	ccl17|tnfsf14|mmp1|ccl28|cd40|f11r|fcrlb|mvk|col4a1|nudt5|spint2
2453	cis	Thrombocytopenia	UMOD	6.40159	8.56523e-16	2.27021e-13	nbl1|efna4|scarb2|cd38|ephb6|adam22|layn|cdh3|gfra1|scarf2|jam2|tnfrsf21|cd300lf|eda2r|adm|tnfrsf10b|spon2|thbd|tnfrsf13b|il10rb|tnfrsf1b|ephb4|il2ra|tff3|hspg2|ltbr|plaur|cd93|il18bp|tnfrsf1a|tgfbr2|ifngr1|epha2|dll1|tnfrsf19|cd160|tnfrsf9|ncr1|tnfrsf4|ckap4|clec7a|clmp|tff2|sema3f|cd79b|fam3c|lrp11|nectin2|npdc1|ror1|cst3|reg1a|cdh1|igfbp6|col18a1|tafa5|sorcs2|havcr2|dsc2|b4galt1|sirpb1|vsig4|c…
13	trans	Gangrene	SHROOM3	19.394	8.77098e-16	2.31755e-13	efna4|tnfrsf12a|adm|tnfrsf11a|tnfrsf10b|lgals9|ambp|cd4|tff3|hspg2|pglyrp1|ccl15|rarres2|tnfrsf1a|tnfrsf19|fam3c|npdc1|cst3|reg1a|cd59|col18a1|lcn2|reg3a|ccl14|tafa5|sorcs2|spink1|vsig4|colec12|xg|lair1|relt|cd302
37	trans	Personal history of diseases of digestive system	SLC22A5	0.0201533	8.99335e-16	2.36897e-13	mvk
37	trans	Gout	SLC22A5	0.147134	9.55086e-16	2.50808e-13	il12b|ccl17|mmp1|cd40|serpine1|f11r|cdkn1a|abl1|cd160|il12a_il12b|mvk|dnajb1|nudt5|spint2|dag1
3575	trans	Varicose veins of lower extremity, symptomtic	NPHS2|TDRD5|AXDND1	7.38989	9.6944e-16	2.53797e-13	cd300c|nbl1|layn|gfra1|scarf2|tnfrsf11a|oscar|il10rb|csf1|tnfrsf14|tnfrsf1b|ephb4|il2ra|ltbr|fas|cd93|il18bp|tnfrsf1a|tgfbr2|ifngr1|epha2|cd27|dll1|tnfrsf4|ncr1|ckap4|clmp|cd79b|lrp11|nectin2|tgfbr3|efemp1|havcr2|dsc2|pilra|b4galt1|cd300lg|sirpb1|esam|vsig4|clec14a|fstl3
37	trans	Late effects of cerebrovascular disease	SLC22A5	0.0203659	9.7251e-16	2.53822e-13	fcrlb
37	trans	Acidosis	SLC22A5	0.130296	9.80178e-16	2.55044e-13	il5ra|il12b|ccl17|mmp1|cd40|f11r|cd160|fcrlb|il12a_il12b|mvk|col4a1|spint2
13	trans	Noninfectious gastroenteritis	SHROOM3	18.0795	1.02833e-15	2.6676e-13	efna4|cd38|tnfrsf12a|adm|tnfrsf11a|tnfrsf10b|lgals9|ambp|cd4|tff3|hspg2|pglyrp1|ccl15|rarres2|tnfrsf1a|tnfrsf19|fam3c|npdc1|cst3|reg1a|cd59|igfbp6|col18a1|lcn2|reg3a|tafa5|spink1|vsig4|colec12|lair1|relt|cd302
2453	cis	Cardiac pacemaker in situ	UMOD	6.02726	1.26e-15	3.25866e-13	vwc2|nbl1|efna4|scarb2|cd38|layn|gfra1|scarf2|jam2|cd300lf|eda2r|adm|tnfrsf10b|spon2|ambp|tnfrsf13b|tnfrsf14|tnfrsf1b|tff3|hspg2|ltbr|plaur|tnfrsf1a|tgfbr2|klk11|epha2|dll1|tnfrsf19|cd160|tnfrsf9|tnfrsf4|ckap4|clmp|tff2|cd79b|fam3c|lrp11|nectin2|npdc1|cst3|reg1a|umod|igfbp6|col18a1|reg3a|tafa5|sorcs2|havcr2|dsc2|b4galt1|vsig4|clec14a|colec12|fstl3|ccn3|xg|lair1
13	trans	Myocardial infarction	SHROOM3	68.0781	1.27471e-15	3.28675e-13	efna4|cd38|tnfrsf12a|adm|tnfrsf11a|tnfrsf10b|lgals9|ambp|cd4|ccl23|tff3|hspg2|pglyrp1|ccl15|rarres2|tnfrsf1a|tnfrsf19|nppc|fam3c|npdc1|cst3|reg1a|cd59|igfbp6|col18a1|lcn2|reg3a|ccl14|tafa5|sorcs2|spink1|vsig4|colec12|xg|lair1|relt|cd302
5887	trans	Urinary tract infection	CCDC71L	0.108168	1.39387e-15	3.57242e-13	tnfrsf11a|cd40|tnfrsf14|egln1|fgr|txndc5|ddah1|tmsb10|scarf1
162	trans	Pneumonitis due to inhalation of food or vomitus	PRKAG2	11.3009	1.39125e-15	3.57242e-13	vwc2|efna4|scarb2|gfra1|tnfrsf12a|acvrl1|adm|pgf|tnfrsf11a|havcr1|ambp|mmp7|tnfrsf14|tnfrsf1b|ephb4|tff3|ltbr|tnfrsf1a|tgfbr2|nectin4|ckap4|fam3c|nectin2|npdc1|cst3|col18a1|colec12|fstl3|relt|cd302
3575	trans	Late effects of cerebrovascular disease	NPHS2|TDRD5|AXDND1	6.42646	1.44093e-15	3.68196e-13	vwc2|cd300c|nbl1|layn|gfra1|scarf2|tnfrsf21|tnfrsf11a|thbd|ambp|prss8|pdcd1lg2|oscar|il10rb|cd274|cd5|csf1|tnfrsf14|tnfrsf1b|ephb4|il2ra|ltbr|fas|il18bp|ctsz|tnfrsf1a|tgfbr2|cd48|nectin4|epha2|cd27|dll1|tnfrsf4|folr1|ncr1|ckap4|ca12|clmp|pilrb|cd79b|lrp11|nectin2|cdh1|cd46|igfbp6|efemp1|qpct|havcr2|dsc2|pilra|b4galt1|sirpb1|esam|vsig4|clec14a|fstl3
162	trans	Blood in stool	PRKAG2	10.2139	1.5264e-15	3.88872e-13	efna4|scarb2|ephb6|layn|gfra1|tnfrsf12a|acvrl1|adm|pgf|tnfrsf11a|havcr1|ambp|mmp7|il10rb|tnfrsf14|tnfrsf1b|tff3|hspg2|ltbr|tnfrsf1a|tgfbr2|nectin4|ckap4|fam3c|lrp11|nectin2|npdc1|cst3|umod|col18a1|colec12|fstl3|relt|cd302
5887	trans	Edema	CCDC71L	0.073913	1.73732e-15	4.40214e-13	tnfrsf11a|tnfrsf14|egln1|ddah1|tmsb10
37	trans	Staphylococcus infections	SLC22A5	0.0959299	1.73825e-15	4.40214e-13	il12b|mmp1|cd40|cd160|il12a_il12b|mvk|spint2
3575	trans	Hematemesis	NPHS2|TDRD5|AXDND1	6.97241	1.84317e-15	4.65407e-13	vwc2|cd300c|nbl1|ephb6|layn|gfra1|tnfrsf21|tnfrsf11a|ambp|prss8|oscar|il10rb|cd274|cd5|csf1|tnfrsf14|tnfrsf1b|ephb4|il2ra|ltbr|fas|il18bp|ctsz|tnfrsf1a|tgfbr2|cd48|nectin4|epha2|cd27|dll1|ckap4|clmp|pilrb|cd79b|lrp11|cant1|nectin2|efemp1|havcr2|dsc2|pilra|vsig4|clec14a|fstl3
13	trans	Personal history of diseases of digestive system	SHROOM3	20.9034	2.03084e-15	5.11281e-13	efna4|cd38|tnfrsf12a|adm|tnfrsf11a|tnfrsf10b|lgals9|ambp|cd4|ccl23|tff3|hspg2|pglyrp1|ccl15|rarres2|tnfrsf1a|tnfrsf19|fam3c|npdc1|cst3|reg1a|cd59|col18a1|lcn2|reg3a|tafa5|sorcs2|spink1|vsig4|colec12|lair1|relt|cd302
162	trans	Peripheral vascular disease, unspecified	PRKAG2	13.244	2.04187e-15	5.12545e-13	vwc2|efna4|scarb2|cd38|layn|cdh3|gfra1|tnfrsf12a|acvrl1|jam2|tnfrsf21|adm|pgf|tnfrsf11a|havcr1|ambp|mmp7|il10rb|ccl23|tnfrsf14|tnfrsf1b|ephb4|tff3|hspg2|ltbr|cd93|ctsz|rarres2|tnfrsf1a|tgfbr2|nectin4|tnfrsf19|ckap4|clmp|fam3c|lrp11|nectin2|npdc1|cst3|umod|igfbp6|col18a1|lgals7_lgals7b|tafa5|sorcs2|colec12|fstl3|relt|cd302
2717	trans	Personal history of diseases of digestive system	ARHGEF3	0.136601	2.31645e-15	5.79765e-13	ccl3|cd274|tnfsf13|tfpi2|mdk|ccn4|tgfb1|mvk|ccl21|creld2|mad1l1
13	trans	Gram negative septicemia	SHROOM3	16.6548	2.36494e-15	5.90169e-13	efna4|tnfrsf12a|adm|tnfrsf11a|tnfrsf10b|lgals9|ambp|cd4|tff3|hspg2|ccl15|rarres2|tnfrsf1a|tnfrsf19|fam3c|npdc1|cst3|reg1a|cd59|igfbp6|col18a1|reg3a|ccl14|sorcs2|spink1|vsig4|colec12|xg|lair1|relt|cd302
37	trans	Other chronic nonalcoholic liver disease	SLC22A5	0.155082	2.37225e-15	5.90269e-13	il12b|tnfsf14|cd40|serpine1|f11r|scamp3|cdkn1a|fcrlb|il12a_il12b|prdx3|mvk|ccl5|arsb|nudt5|spint2|dag1
3575	trans	Other disorders of arteries and arterioles	NPHS2|TDRD5|AXDND1	6.87932	2.39876e-15	5.95129e-13	vwc2|cd300c|nbl1|layn|gfra1|tnfrsf11a|ambp|prss8|oscar|il10rb|cd274|cd5|csf1|tnfrsf14|tnfrsf1b|ephb4|il2ra|ltbr|cd93|il18bp|ctsz|tnfrsf1a|tgfbr2|nectin4|epha2|cd27|dll1|tnfrsf4|folr1|ckap4|clec1a|clmp|pilrb|cd79b|lrp11|nectin2|efemp1|havcr2|dsc2|pilra|b4galt1|vsig4|clec14a|fstl3
2717	trans	Obesity	ARHGEF3	0.273529	2.41563e-15	5.97578e-13	lgals8|lat|f2r|ccl3|dkk1|hbegf|cd274|cd40|treml2|serpine1|f11r|pecam1|txlna|tnfsf13|scamp3|tfpi2|ccn1|metap2|itgb5|cdkn1a|mdk|abl1|ccn4|tgfb1|tnfsf12|ccl8|cxcl12|psip1|eif4g1|hexim1|srpk2|lrp1|smad1|mvk|prkab1|aifm1|bambi|bid|prkra|yes1|lat2|stx8|nbn|cd2ap|qdpr|snap23|apex1|txndc5|ppp1r2|usp8|fkbp4|pag1|ccl5|ccl14|nfkbie|dnajb1|tdrkh|nudt5|spint2|tmsb10|ccl21|p4hb|nid2|dag1|creld2|scarf1|pebp1|sr…
4277	cis	Cirrhosis of liver without mention of alcohol	TNFSF13	3.35941	2.59027e-15	6.38928e-13	siglec9|cd300c|prtg|robo2|crtam|msr1|siglec1|thy1|scarf2|cpm|bmp4|fcrl2|il5ra|pdgfra|cdh6|ddr1|tnfrsf21|nrcam|bmp6|slamf7|il4r|ebi3_il27|mertk|thbs2|thbd|marco|pdcd1lg2|oscar|cdcp1|cd244|tnfrsf11b|tgfb1|plau|slamf1|lifr|il10rb|ccl25|lta|itgb2|il17ra|ephb4|alcam|cd163|notch3|cdh5|sele|acp5|anpep|axl|il1r1|prtn3|plaur|sirpa|il1rl1|egfr|il18bp|icam2|tnfrsf1a|tnfsf13|sdc1|cd48|ly9|klk11|lypd3|podxl|a…
3575	trans	Delirium dementia and amnestic and other cognitive disorders	NPHS2|TDRD5|AXDND1	7.21207	2.82945e-15	6.95915e-13	cd300c|nbl1|ephb6|layn|gfra1|scarf2|tnfrsf11a|ambp|prss8|pdcd1lg2|oscar|il10rb|cd274|csf1|tnfrsf14|tnfrsf1b|ephb4|il2ra|ltbr|il18bp|ctsz|tnfrsf1a|tgfbr2|nectin4|epha2|cd27|dll1|tnfrsf4|folr1|ckap4|clmp|pilrb|cd79b|nectin2|efemp1|havcr2|dsc2|pilra|b4galt1|vsig4|fstl3
6240	trans	Esophageal bleeding (varices/hemorrhage)	PNPLA3	7.70555	2.86596e-15	7.02869e-13	smpd1|msr1|pdgfra|cdh6|ddr1|tnfrsf21|thbs2|ca5a|hao1|cdcp1|tnfrsf11b|plau|lifr|alcam|cd163|gdf15|acp5|fas|ctsd|igfbp7|adgrg1|hnmt|angptl1|aldh1a1|clstn2|igfbpl1|apom|proc|igfbp3|vcam1|prcp|gas6|lilrb2|lilrb1|igsf3|col4a1|sult2a1|siglec10|itga5|gusb|robo1|adam15|pts|il32	EFO_0009545
2717	trans	Staphylococcus infections	ARHGEF3	0.206128	2.88886e-15	7.06454e-13	ccl3|cd274|cd40|treml2|tnfsf13|tfpi2|mdk|ccn4|rspo3|cxcl8|tgfb1|mvk|bambi|txndc5|mcfd2|pag1|ccl14|spint2|tmsb10|ccl21|p4hb|creld2|scarf1|mad1l1
13	trans	Intestinal infection	SHROOM3	65.4497	3.07711e-15	7.50341e-13	efna4|cd38|tnfrsf12a|adm|tnfrsf11a|tnfrsf10b|lgals9|ambp|cd4|ccl23|tff3|hspg2|pglyrp1|ccl15|rarres2|tnfrsf1a|tnfrsf19|nppc|fam3c|npdc1|cst3|reg1a|cd59|igfbp6|col18a1|lcn2|reg3a|ccl14|tafa5|sorcs2|spink1|vsig4|colec12|xg|lair1|relt|cd302
2453	cis	Myocardial infarction	UMOD	6.2711	3.28997e-15	7.9996e-13	vwc2|nbl1|efna4|scarb2|cd38|ephb6|layn|gfra1|jam2|tnfrsf21|cd300lf|eda2r|adm|tnfrsf10b|spon2|ambp|tnfrsf13b|il10rb|tnfrsf14|tnfrsf1b|ephb4|il2ra|tff3|hspg2|ltbr|plaur|il18bp|tnfrsf1a|tgfbr2|klk11|klk8|epha2|dll1|tnfrsf19|cd160|folr1|tnfrsf9|ncr1|tnfrsf4|ckap4|clec7a|clmp|tff2|sema3f|cd79b|fam3c|lrp11|cant1|nectin2|npdc1|cst3|reg1a|umod|cdh1|igfbp6|col18a1|reg3a|tafa5|sorcs2|havcr2|dsc2|b4galt1|si…
2717	trans	Respiratory failure	ARHGEF3	0.231024	3.3411e-15	8.10084e-13	rspo1|gpc5|ccl17|ccl3|ccl11|cd274|cd40|f11r|tnfsf13|tfpi2|mdk|ccn4|rspo3|cxcl8|tgfb1|tnfsf12|mvk|bambi|apex1|txndc5|mcfd2|fkbp4|pag1|ccl14|nudt5|spint2|tmsb10|ccl21|p4hb|creld2|scarf1|mad1l1
162	trans	Other diseases of respiratory system, NEC	PRKAG2	14.1657	3.36014e-15	8.12392e-13	vwc2|efna4|scarb2|cd38|ephb6|layn|gfra1|tnfrsf12a|acvrl1|jam2|tnfrsf21|adm|pgf|tnfrsf11a|havcr1|thbd|ambp|mmp7|il10rb|ccl23|tnfrsf14|tnfrsf1b|ephb4|tff3|hspg2|ltbr|cd93|ctsz|rarres2|tnfrsf1a|tgfbr2|nectin4|tnfrsf19|ckap4|clmp|fam3c|lrp11|nectin2|npdc1|cst3|umod|igfbp6|col18a1|lgals7_lgals7b|tafa5|sorcs2|colec12|fstl3|relt|cd302
3575	trans	Bacterial infection NOS	NPHS2|TDRD5|AXDND1	6.73259	3.90814e-15	9.39561e-13	vwc2|cd300c|nbl1|ephb6|layn|cdh3|gfra1|tnfrsf21|tnfrsf11a|thbd|ambp|prss8|oscar|il10rb|cd274|cd5|cx3cl1|csf1|tnfrsf14|tnfrsf1b|ephb4|il2ra|ltbr|axl|fas|il18bp|ctsz|tnfrsf1a|tgfbr2|cd48|ifngr1|nectin4|epha2|cd27|dll1|tnfrsf4|folr1|pdcd1|ncr1|ckap4|clec1a|ca12|clmp|pilrb|cd79b|lrp11|cant1|nectin2|cdh1|cd46|igfbp6|tgfbr3|efemp1|qpct|havcr2|dsc2|pilra|b4galt1|cd300lg|sirpb1|esam|vsig4|clec14a|fstl3
162	trans	Cardiac pacemaker in situ	PRKAG2	9.49203	3.90259e-15	9.39561e-13	vwc2|efna4|scarb2|cd38|layn|gfra1|tnfrsf12a|acvrl1|jam2|adm|pgf|tnfrsf11a|havcr1|ambp|mmp7|tnfrsf14|tnfrsf1b|tff3|hspg2|ltbr|rarres2|tnfrsf1a|tgfbr2|tnfrsf19|ckap4|clmp|fam3c|lrp11|nectin2|npdc1|cst3|umod|igfbp6|col18a1|lgals7_lgals7b|tafa5|sorcs2|colec12|fstl3|relt|cd302
2717	trans	Late effects of cerebrovascular disease	ARHGEF3	0.138126	4.02093e-15	9.63962e-13	ccl3|cd274|tnfsf13|tfpi2|mdk|ccn4|rspo3|bambi|ccl14|ccl21|mad1l1
13	trans	Pulmonary heart disease	SHROOM3	16.2269	4.17397e-15	9.9667e-13	efna4|tnfrsf12a|adm|tnfrsf11a|tnfrsf10b|lgals9|ambp|cd4|tff3|hspg2|ccl15|rarres2|tnfrsf1a|tnfrsf19|fam3c|npdc1|cst3|cd59|igfbp6|col18a1|lcn2|ccl14|tafa5|sorcs2|spink1|vsig4|colec12|xg|lair1|relt|cd302
13	trans	Chronic pulmonary heart disease	SHROOM3	36.7804	4.18072e-15	9.9667e-13	efna4|cd38|tnfrsf12a|adm|tnfrsf11a|tnfrsf10b|lgals9|ambp|cd4|ccl23|tff3|hspg2|pglyrp1|ccl15|rarres2|tnfrsf1a|tnfrsf19|nppc|fam3c|npdc1|cst3|reg1a|cd59|col18a1|lcn2|reg3a|ccl14|tafa5|sorcs2|spink1|vsig4|colec12|xg|lair1|relt|cd302
2453	cis	Hyposmolality and/or hyponatremia	UMOD	5.8453	4.2714e-15	1.01545e-12	vwc2|nbl1|efna4|scarb2|ephb6|layn|gfra1|scarf2|tnfrsf21|cd300lf|eda2r|adm|tnfrsf10b|spon2|ambp|il10rb|tnfrsf14|tnfrsf1b|ephb4|il2ra|tff3|plaur|il18bp|tnfrsf1a|tgfbr2|klk11|epha2|dll1|tnfrsf19|folr1|tnfrsf9|tnfrsf4|ckap4|clec7a|clmp|tff2|cd79b|fam3c|nectin2|npdc1|cst3|reg1a|umod|cdh1|col18a1|reg3a|sorcs2|havcr2|dsc2|b4galt1|sirpb1|vsig4|clec14a|colec12|fstl3|ccn3|lair1
13	trans	Complications of surgical and medical procedures	SHROOM3	16.3759	4.29617e-15	1.0185e-12	efna4|tnfrsf12a|adm|tnfrsf11a|tnfrsf10b|lgals9|cd4|tff3|rarres2|tnfrsf1a|fam3c|npdc1|cst3|col18a1|lcn2|reg3a|ccl14|sorcs2|spink1|vsig4|colec12|lair1|relt|cd302
5887	trans	Cirrhosis of liver without mention of alcohol	CCDC71L	0.124064	4.37794e-15	1.03501e-12	tnfrsf11a|cd40|tnfrsf14|edar|egln1|aifm1|fkbp4|nid1|ddah1|htra2|scarf1
162	trans	Occlusion of cerebral arteries	PRKAG2	9.43425	4.57977e-15	1.07974e-12	vwc2|efna4|scarb2|cd38|layn|gfra1|tnfrsf12a|acvrl1|adm|pgf|tnfrsf11a|havcr1|ambp|mmp7|il10rb|tnfrsf14|tnfrsf1b|ephb4|tff3|hspg2|ltbr|ctsz|rarres2|tnfrsf1a|tgfbr2|nectin4|tnfrsf19|ckap4|clmp|fam3c|lrp11|nectin2|npdc1|cst3|umod|col18a1|sorcs2|colec12|fstl3|relt|cd302
3575	trans	Other anemias	NPHS2|TDRD5|AXDND1	9.48273	4.61609e-15	1.0853e-12	vwc2|cd300c|nbl1|ephb6|rgmb|adam22|adam23|layn|cdh3|gfra1|scarf2|tnfrsf21|tnfrsf11a|thbd|ambp|prss8|pdcd1lg2|oscar|il10rb|cd274|cd5|cx3cl1|csf1|tnfrsf14|tnfrsf1b|ephb4|il2ra|ltbr|treml2|fas|sirpa|cd93|il18bp|ctsz|tnfrsf1a|tgfbr2|cd48|ifngr1|nectin4|epha2|cd27|dll1|tnfrsf4|folr1|pdcd1|ncr1|ckap4|clec1a|ca12|clmp|acp6|pilrb|cd79b|lrp11|cant1|nectin2|ror1|cdh1|cd46|pam|igfbp6|tgfbr3|efemp1|qpct|slit…
2717	trans	Candidiasis	ARHGEF3	0.0698773	4.63535e-15	1.08684e-12	ccl3|cd274|ccl21|mad1l1
2453	cis	Back pain	UMOD	10.5403	4.83222e-15	1.12989e-12	efna4|gfra1|eda2r|adm|tnfrsf10b|spon2|ambp|tnfrsf13b|il10rb|tnfrsf14|tnfrsf1b|tff3|hspg2|plaur|tnfrsf1a|tgfbr2|epha2|ckap4|clmp|tff2|nectin2|cst3|umod|col18a1|havcr2|vsig4|colec12|fstl3|lair1
2453	cis	Septicemia	UMOD	7.64029	5.05077e-15	1.17777e-12	vwc2|nbl1|efna4|scarb2|cd38|ephb6|layn|cdh3|gfra1|scarf2|jam2|tnfrsf21|cd300lf|eda2r|adm|tnfrsf10b|spon2|thbd|ambp|tnfrsf13b|il10rb|tnfrsf14|tnfrsf1b|ephb4|il2ra|tff3|hspg2|ltbr|plaur|cd93|il18bp|tnfrsf1a|tgfbr2|ifngr1|klk11|klk8|epha2|dll1|tnfrsf19|cd160|folr1|tnfrsf9|ncr1|tnfrsf4|ckap4|clec7a|clmp|tff2|sema3f|cd79b|fam3c|lrp11|cant1|nectin2|npdc1|ror1|cst3|reg1a|umod|cdh1|igfbp6|col18a1|reg3a|c…
13	trans	Angina pectoris	SHROOM3	16.8024	5.23487e-15	1.21737e-12	efna4|cd38|tnfrsf12a|adm|tnfrsf11a|tnfrsf10b|lgals9|ambp|cd4|tff3|hspg2|ccl15|rarres2|tnfrsf1a|nppc|fam3c|npdc1|cst3|cd59|igfbp6|col18a1|lcn2|reg3a|tafa5|sorcs2|spink1|vsig4|colec12|xg|lair1|relt|cd302
2717	trans	Other chronic nonalcoholic liver disease	ARHGEF3	0.252848	5.26923e-15	1.22203e-12	ccl3|cd274|cd40|treml2|serpine1|f11r|tnfsf13|scamp3|tfpi2|ccn1|cdkn1a|mdk|ccn4|cxcl8|tgfb1|tnfsf12|psip1|eif4g1|mvk|aifm1|prkra|nbn|qdpr|apex1|fkbp4|pag1|kyat1|ccl5|ccl14|bcl2l11|amigo2|nudt5|spint2|tmsb10|ccl21|p4hb|dag1|creld2|scarf1|srp14|mad1l1
13	trans	Pulmonary collapse; interstitial and compensatory emphysema	SHROOM3	16.0195	5.52048e-15	1.27683e-12	efna4|tnfrsf12a|adm|tnfrsf11a|tnfrsf10b|lgals9|ambp|cd4|tff3|hspg2|pglyrp1|ccl15|rarres2|tnfrsf1a|fam3c|npdc1|cst3|reg1a|cd59|col18a1|lcn2|reg3a|ccl14|tafa5|sorcs2|spink1|vsig4|colec12|lair1|relt|cd302
2453	cis	Diaphragmatic hernia	UMOD	6.10355	5.72316e-15	1.3152e-12	vwc2|nbl1|efna4|scarb2|cd38|layn|gfra1|eda2r|adm|tnfrsf10b|spon2|ambp|il10rb|tnfrsf14|tnfrsf1b|il2ra|tff3|hspg2|plaur|il18bp|tnfrsf1a|tgfbr2|klk11|epha2|dll1|tnfrsf9|tnfrsf4|ckap4|clec7a|clmp|tff2|sema3f|cd79b|fam3c|nectin2|npdc1|cst3|reg1a|umod|col18a1|reg3a|tafa5|sorcs2|havcr2|dsc2|vsig4|colec12|fstl3|lair1
162	trans	Respiratory insufficiency	PRKAG2	9.74921	5.7272e-15	1.3152e-12	vwc2|efna4|scarb2|layn|cdh3|gfra1|tnfrsf12a|acvrl1|tnfrsf21|adm|pgf|tnfrsf11a|havcr1|ambp|mmp7|il10rb|tnfrsf14|tnfrsf1b|ephb4|tff3|hspg2|ltbr|ctsz|rarres2|tnfrsf1a|tgfbr2|nectin4|tnfrsf19|ckap4|clmp|fam3c|lrp11|nectin2|npdc1|cst3|umod|col18a1|lgals7_lgals7b|tafa5|sorcs2|colec12|fstl3|relt|cd302
37	trans	Pleurisy; pleural effusion	SLC22A5	0.124321	5.73261e-15	1.3152e-12	il12b|ccl17|tnfsf14|mmp1|cd40|fcrlb|il12a_il12b|mvk|col4a1|spint2
379	trans	Chronic renal failure [CKD]	JMJD1C|NRBF2|REEP3	0.290392	5.83344e-15	1.33475e-12	ncan|smpd1|lgals8|flrt2|cpm|pdgfra|idua|tnfrsf11a|f2r|f3|sod2|spon2|mertk|sort1|ccl17|thpo|cxcl8|vegfa|cd244|tgfb1|ccl2|cxcl11|ccl11|cd40|ccl8|cx3cl1|selp|ltbr|treml2|il1r1|pcsk9|spp1|f11r|ccl15|cd93|ctsz|pecam1|ccl16|tnfsf13|sdc1|scamp3|xpnpep2|cdkn1a|mdk|abl1|tnfrsf19|ccn4|folr1|ccl7|eif4g1|dcbld2|itga11|enah|prkab1|galnt10|egfl7|lrig1|cd164|serpinb6|txndc5|enpp7|mcfd2|vcan|timp1|met|f7|nid1|cd…
2453	cis	Candidiasis	UMOD	6.06053	5.86075e-15	1.33741e-12	vwc2|nbl1|efna4|scarb2|layn|gfra1|tnfrsf21|eda2r|adm|tnfrsf10b|spon2|ambp|il10rb|tnfrsf14|tnfrsf1b|ephb4|il2ra|tff3|hspg2|ltbr|plaur|il18bp|tnfrsf1a|tgfbr2|epha2|dll1|tnfrsf9|tnfrsf4|ckap4|clec7a|clmp|tff2|sema3f|cd79b|nectin2|npdc1|cst3|cdh1|col18a1|reg3a|tafa5|havcr2|dsc2|b4galt1|vsig4|clec14a|colec12|fstl3|ccn3|lair1
5887	trans	Circulatory disease NEC	CCDC71L	0.137077	6.08082e-15	1.38393e-12	tnfrsf11a|cd40|tnfrsf14|scamp3|egln1|aifm1|txndc5|fkbp4|nid1|ddah1|tmsb10|p4hb|scarf1
2453	cis	Superficial injury without mention of infection	UMOD	6.76402	6.29468e-15	1.42879e-12	nbl1|efna4|scarb2|layn|gfra1|eda2r|adm|tnfrsf10b|spon2|ambp|il10rb|tnfrsf14|tnfrsf1b|ephb4|il2ra|tff3|hspg2|ltbr|plaur|il18bp|tnfrsf1a|tgfbr2|epha2|dll1|tnfrsf4|ckap4|clec7a|clmp|tff2|nectin2|cst3|reg1a|col18a1|havcr2|dsc2|b4galt1|vsig4|clec14a|colec12|fstl3|ccn3|lair1
162	trans	Nonspecific chest pain	PRKAG2	9.23478	6.49462e-15	1.47026e-12	vwc2|efna4|scarb2|cd38|gfra1|tnfrsf12a|acvrl1|adm|pgf|tnfrsf11a|havcr1|ambp|mmp7|il10rb|tnfrsf14|tnfrsf1b|tff3|hspg2|ctsz|rarres2|tnfrsf1a|tgfbr2|nectin4|tnfrsf19|ckap4|clmp|fam3c|lrp11|nectin2|npdc1|cst3|umod|igfbp6|col18a1|tafa5|colec12|fstl3|relt|cd302
2453	cis	Circulatory disease NEC	UMOD	7.47778	6.56821e-15	1.48299e-12	vwc2|nbl1|efna4|scarb2|cd38|ephb6|layn|cdh3|gfra1|scarf2|jam2|tnfrsf21|cd300lf|eda2r|adm|tnfrsf10b|spon2|thbd|ambp|tnfrsf13b|il10rb|tnfrsf14|tnfrsf1b|ephb4|il2ra|tff3|hspg2|ltbr|plaur|cd93|il18bp|tnfrsf1a|tgfbr2|ifngr1|klk11|klk8|epha2|mia|dll1|tnfrsf19|cd160|folr1|tnfrsf9|ncr1|tnfrsf4|ckap4|clec7a|clmp|tff2|sema3f|cd79b|fam3c|lrp11|cant1|nectin2|npdc1|cst3|reg1a|umod|cdh1|igfbp6|col18a1|tgfbr3|r…
2717	trans	Pleurisy; pleural effusion	ARHGEF3	0.224853	6.75744e-15	1.52169e-12	rspo1|f2r|ccl17|ccl3|ccl11|cd274|cd40|tnfsf13|tfpi2|mdk|ccn4|rspo3|cxcl8|tgfb1|tnfsf12|psip1|mvk|bambi|txndc5|mcfd2|fkbp4|ccl14|spint2|tmsb10|ccl21|p4hb|creld2|scarf1|mad1l1
2717	trans	Pulmonary congestion and hypostasis	ARHGEF3	0.148172	7.37224e-15	1.65577e-12	ccl3|cd274|tnfsf13|tfpi2|mdk|ccn4|rspo3|bambi|ccl14|spint2|ccl21|mad1l1
6240	trans	Other disorders of liver	PNPLA3	7.44274	7.47379e-15	1.67417e-12	smpd1|msr1|cdh6|ddr1|kynu|thbs2|marco|ca5a|hao1|cdcp1|tnfrsf11b|plau|lifr|alcam|cd163|gdf15|acp5|axl|fas|ctsd|il1r2|igfbp7|adgrg1|hnmt|ctso|aldh1a1|clstn2|igfbpl1|fbp1|nrp1|apom|vcam1|prcp|gas6|lilrb2|lilrb1|igsf3|sult2a1|siglec10|itga5|gusb|robo1|pts|ggt5
2453	cis	Mechanical complication of unspecified genitourinary device, implant, and graft	UMOD	22.6496	7.74387e-15	1.73013e-12	efna4|gfra1|eda2r|adm|tnfrsf10b|ambp|il10rb|tnfrsf1b|ephb4|plaur|tnfrsf1a|epha2|dll1|clmp|cst3|havcr2|dsc2|vsig4|fstl3|ccn3
2453	cis	Calculus of bile duct	UMOD	9.30958	8.00031e-15	1.77811e-12	vwc2|efna4|scarb2|gfra1|adm|tnfrsf10b|spon2|tnfrsf14|tnfrsf1b|hspg2|ltbr|plaur|tnfrsf1a|tgfbr2|dll1|tnfrsf9|tnfrsf4|ckap4|clmp|tff2|sema3f|cant1|nectin2|npdc1|cst3|col18a1|dsc2|vsig4|colec12|fstl3|lair1
13	trans	E. coli	SHROOM3	62.6793	7.99019e-15	1.77811e-12	efna4|cd38|tnfrsf12a|adm|tnfrsf11a|tnfrsf10b|lgals9|ambp|cd4|ccl23|tff3|hspg2|pglyrp1|ccl15|rarres2|tnfrsf1a|tnfrsf19|nppc|fam3c|npdc1|cst3|reg1a|cd59|igfbp6|col18a1|lcn2|reg3a|ccl14|tafa5|sorcs2|spink1|vsig4|colec12|xg|lair1|relt|cd302
162	trans	Polyneuropathy in diabetes	PRKAG2	12.4688	8.13323e-15	1.80296e-12	vwc2|efna4|scarb2|cd38|ephb6|adam22|layn|cdh3|gfra1|tnfrsf12a|acvrl1|jam2|tnfrsf21|adm|pgf|tnfrsf11a|havcr1|thbd|ambp|mmp7|il10rb|tnfrsf14|tnfrsf1b|ephb4|tff3|hspg2|ltbr|cd93|ctsz|rarres2|tnfrsf1a|tgfbr2|nectin4|tnfrsf19|ckap4|clmp|fam3c|lrp11|nectin2|npdc1|cst3|umod|igfbp6|col18a1|tafa5|sorcs2|colec12|fstl3|relt|cd302
162	trans	Poisoning by analgesics, antipyretics, and antirheumatics	PRKAG2	9.49887	8.23617e-15	1.82105e-12	vwc2|efna4|scarb2|gfra1|tnfrsf12a|acvrl1|adm|pgf|tnfrsf11a|havcr1|ambp|mmp7|il10rb|tnfrsf14|tnfrsf1b|ephb4|tff3|ltbr|ctsz|rarres2|tnfrsf1a|tgfbr2|nectin4|ckap4|clmp|lrp11|nectin2|cst3|umod|col18a1|colec12|fstl3|relt|cd302
162	trans	Hemoptysis	PRKAG2	10.3804	8.36043e-15	1.84374e-12	vwc2|efna4|scarb2|layn|gfra1|tnfrsf12a|acvrl1|adm|pgf|tnfrsf11a|havcr1|mmp7|il10rb|tnfrsf14|tnfrsf1b|tff3|ctsz|rarres2|tnfrsf1a|ckap4|nectin2|npdc1|cst3|col18a1|tafa5|sorcs2|colec12|fstl3|relt|cd302
13	trans	Bacterial infection NOS	SHROOM3	35.6321	8.45807e-15	1.86047e-12	efna4|cd38|tnfrsf12a|adm|tnfrsf11a|tnfrsf10b|lgals9|ambp|cd4|ccl23|tff3|hspg2|pglyrp1|ccl15|rarres2|tnfrsf1a|tnfrsf19|fam3c|npdc1|cst3|reg1a|cd59|igfbp6|col18a1|lcn2|reg3a|ccl14|tafa5|sorcs2|spink1|vsig4|colec12|xg|lair1|relt|cd302
37	trans	Respiratory insufficiency	SLC22A5	0.0554003	8.83426e-15	1.93822e-12	ccl17|mmp1|fcrlb
2453	cis	Cancer of urinary organs (incl. kidney and bladder)	UMOD	15.6015	8.9236e-15	1.9528e-12	nbl1|efna4|layn|gfra1|adm|tnfrsf10b|spon2|il10rb|tnfrsf14|tnfrsf1b|ephb4|tff3|ltbr|plaur|il18bp|tnfrsf1a|tnfrsf9|tnfrsf4|ckap4|nectin2|vsig4|colec12|fstl3
2453	cis	Abdominal pain	UMOD	7.68699	9.77606e-15	2.13388e-12	vwc2|efna4|scarb2|layn|gfra1|adm|tnfrsf10b|spon2|ambp|il10rb|tnfrsf14|tnfrsf1b|il2ra|tff3|plaur|il18bp|tnfrsf1a|tgfbr2|dll1|tnfrsf9|tnfrsf4|ckap4|clec7a|clmp|tff2|nectin2|cst3|reg1a|col18a1|reg3a|tafa5|havcr2|vsig4|colec12|fstl3|lair1
162	trans	Candidiasis	PRKAG2	9.12836	9.92559e-15	2.16099e-12	vwc2|efna4|scarb2|layn|gfra1|tnfrsf12a|acvrl1|tnfrsf21|adm|pgf|tnfrsf11a|havcr1|ambp|mmp7|il10rb|tnfrsf14|tnfrsf1b|ephb4|tff3|hspg2|ltbr|ctsz|rarres2|tnfrsf1a|tgfbr2|nectin4|ckap4|clmp|nectin2|npdc1|cst3|col18a1|tafa5|colec12|fstl3|relt|cd302
13	trans	Occlusion of cerebral arteries	SHROOM3	16.3118	1.00367e-14	2.17962e-12	efna4|cd38|tnfrsf12a|adm|tnfrsf11a|tnfrsf10b|lgals9|ambp|cd4|tff3|hspg2|pglyrp1|ccl15|rarres2|tnfrsf1a|tnfrsf19|fam3c|npdc1|cst3|reg1a|cd59|col18a1|lcn2|reg3a|ccl14|sorcs2|spink1|vsig4|colec12|lair1|relt|cd302
2717	trans	Proteinuria	ARHGEF3	0.155326	1.10734e-14	2.39866e-12	ccl3|cd274|tfpi2|mdk|ccn4|rspo3|tgfb1|bambi|ccl14|spint2|ccl21|creld2|mad1l1
2717	trans	Altered mental status	ARHGEF3	0.11608	1.12711e-14	2.43529e-12	ccl3|cd274|tnfsf13|tfpi2|mdk|ccn4|ccl21|mad1l1
2717	trans	Diverticulosis	ARHGEF3	0.11615	1.1458e-14	2.46944e-12	ccl3|tnfsf12|lrp1|mvk|pag1|tmsb10|p4hb|mad1l1
162	trans	Other anemias	PRKAG2	29.7339	1.16272e-14	2.49959e-12	vwc2|efna4|scarb2|cd38|ephb6|rgmb|adam22|layn|cdh3|gfra1|tnfrsf12a|acvrl1|jam2|tnfrsf21|adm|pgf|tnfrsf11a|havcr1|thbd|ambp|mmp7|il10rb|ccl23|tnfrsf14|tnfrsf1b|ephb4|tff3|hspg2|ltbr|cd93|ctsz|rarres2|tnfrsf1a|tgfbr2|nectin4|tnfrsf19|ckap4|clmp|fam3c|lrp11|nectin2|npdc1|ror1|cst3|umod|igfbp6|col18a1|lgals7_lgals7b|tafa5|sorcs2|colec12|fstl3|relt|cd302
6240	trans	Ascites (non malignant)	PNPLA3	7.26467	1.21305e-14	2.59647e-12	smpd1|msr1|scarf2|flrt2|pdgfra|cdh6|ddr1|tnfrsf21|thbs2|marco|ca5a|hao1|cdcp1|tnfrsf11b|plau|lifr|alcam|cd163|gdf15|fas|ctsd|il1r2|igfbp7|adgrg1|hnmt|ctso|angptl1|itgb7|clstn2|igfbpl1|nrp1|proc|igfbp3|vcam1|prcp|gas6|lilrb2|lilrb1|igsf3|col4a1|sult2a1|siglec10|itga5|gusb|robo1|il32|ggt5
13	trans	Nonspecific findings on examination of blood	SHROOM3	22.5922	1.21387e-14	2.59647e-12	efna4|adm|tnfrsf10b|ambp|tff3|hspg2|tnfrsf1a|fam3c|npdc1|cst3|cd59|igfbp6|ccl14|vsig4|colec12|lair1|relt|cd302
2453	cis	Chronic ulcer of skin	UMOD	6.71666	1.22773e-14	2.61954e-12	vwc2|nbl1|efna4|scarb2|cd38|ephb6|layn|cdh3|gfra1|scarf2|jam2|tnfrsf21|cd300lf|eda2r|adm|tnfrsf10b|spon2|thbd|ambp|tnfrsf13b|il10rb|tnfrsf14|tnfrsf1b|ephb4|il2ra|tff3|hspg2|ltbr|plaur|cd93|il18bp|tnfrsf1a|tgfbr2|ifngr1|klk11|epha2|dll1|tnfrsf19|cd160|folr1|tnfrsf9|ncr1|tnfrsf4|ckap4|clec7a|clmp|tff2|sema3f|cd79b|fam3c|lrp11|cant1|nectin2|npdc1|cst3|reg1a|umod|cdh1|igfbp6|col18a1|tgfbr3|reg3a|tafa…
5887	trans	Type 2 diabetes with neurological manifestations	CCDC71L	0.106838	1.23271e-14	2.62361e-12	tnfrsf11a|cd40|tnfrsf14|egln1|ddah1|tmsb10|p4hb|scarf1
2453	cis	Poisoning by analgesics, antipyretics, and antirheumatics	UMOD	6.25949	1.2534e-14	2.661e-12	vwc2|nbl1|efna4|scarb2|gfra1|cd300lf|eda2r|adm|tnfrsf10b|spon2|ambp|il10rb|tnfrsf14|tnfrsf1b|ephb4|il2ra|tff3|ltbr|plaur|il18bp|tnfrsf1a|tgfbr2|epha2|dll1|tnfrsf9|tnfrsf4|ckap4|clec7a|clmp|tff2|sema3f|cd79b|lrp11|nectin2|cst3|umod|col18a1|havcr2|dsc2|b4galt1|sirpb1|vsig4|colec12|fstl3|lair1
13	trans	Cerebral artery occlusion, with cerebral infarction	SHROOM3	15.4138	1.28052e-14	2.71185e-12	efna4|tnfrsf12a|adm|tnfrsf11a|tnfrsf10b|lgals9|cd4|tff3|hspg2|ccl15|rarres2|tnfrsf1a|fam3c|cst3|reg1a|col18a1|lcn2|ccl14|spink1|vsig4|colec12|lair1|relt|cd302
3575	trans	Malignant neoplasm, other	NPHS2|TDRD5|AXDND1	8.09838	1.29655e-14	2.739e-12	cd300c|nbl1|ephb6|layn|cdh3|gfra1|tnfrsf11a|thbd|ambp|prss8|oscar|il10rb|cd274|csf1|tnfrsf14|tnfrsf1b|ephb4|il2ra|ltbr|il18bp|tnfrsf1a|tgfbr2|nectin4|epha2|dll1|tnfrsf4|ckap4|clmp|lrp11|nectin2|havcr2|pilra|vsig4|fstl3
2717	trans	Sleep apnea	ARHGEF3	0.227689	1.39701e-14	2.94181e-12	ccl3|cd274|treml2|serpine1|f11r|tnfsf13|scamp3|tfpi2|cdkn1a|abl1|ccn4|tgfb1|tnfsf12|psip1|mvk|aifm1|prkra|apex1|txndc5|pag1|ccl14|tmsb10|ccl21|p4hb|dag1|creld2|srp14|mad1l1
13	trans	Other diseases of respiratory system, NEC	SHROOM3	61.0878	1.39945e-14	2.94181e-12	efna4|cd38|tnfrsf12a|adm|tnfrsf11a|tnfrsf10b|lgals9|ambp|cd4|ccl23|tff3|hspg2|pglyrp1|ccl15|rarres2|tnfrsf1a|tnfrsf19|nppc|fam3c|npdc1|cst3|reg1a|cd59|igfbp6|col18a1|lcn2|reg3a|ccl14|tafa5|sorcs2|spink1|vsig4|colec12|xg|lair1|relt|cd302
162	trans	Decubitus ulcer	PRKAG2	10.7556	1.54139e-14	3.23222e-12	vwc2|efna4|scarb2|ephb6|layn|cdh3|gfra1|tnfrsf12a|acvrl1|jam2|tnfrsf21|adm|pgf|tnfrsf11a|havcr1|ambp|mmp7|il10rb|tnfrsf14|tnfrsf1b|ephb4|tff3|hspg2|ltbr|cd93|ctsz|rarres2|tnfrsf1a|tgfbr2|nectin4|tnfrsf19|ckap4|clmp|fam3c|lrp11|nectin2|npdc1|cst3|umod|igfbp6|col18a1|lgals7_lgals7b|tafa5|sorcs2|colec12|fstl3|relt|cd302
2453	cis	Sepsis	UMOD	7.035	1.70399e-14	3.55571e-12	vwc2|nbl1|efna4|scarb2|cd38|ephb6|layn|cdh3|gfra1|scarf2|jam2|tnfrsf21|cd300lf|eda2r|adm|tnfrsf10b|spon2|thbd|ambp|tnfrsf13b|il10rb|tnfrsf14|tnfrsf1b|ephb4|il2ra|tff3|hspg2|ltbr|plaur|cd93|il18bp|tnfrsf1a|tgfbr2|ifngr1|klk11|klk8|epha2|dll1|tnfrsf19|cd160|folr1|tnfrsf9|ncr1|tnfrsf4|ckap4|clec7a|clmp|tff2|sema3f|cd79b|fam3c|lrp11|cant1|nectin2|npdc1|cst3|reg1a|umod|cdh1|igfbp6|col18a1|reg3a|cdnf|t…
162	trans	Edema	PRKAG2	11.332	1.70076e-14	3.55571e-12	vwc2|efna4|scarb2|cd38|ephb6|layn|cdh3|gfra1|tnfrsf12a|acvrl1|jam2|tnfrsf21|adm|pgf|tnfrsf11a|havcr1|thbd|ambp|mmp7|il10rb|tnfrsf14|tnfrsf1b|ephb4|tff3|hspg2|ltbr|cd93|ctsz|rarres2|tnfrsf1a|tgfbr2|nectin4|tnfrsf19|ckap4|clmp|fam3c|lrp11|nectin2|npdc1|cst3|umod|igfbp6|col18a1|tafa5|sorcs2|colec12|fstl3|relt|cd302
3575	trans	Intestinal infection	NPHS2|TDRD5|AXDND1	6.52328	1.84027e-14	3.83073e-12	vwc2|cd300c|nbl1|ephb6|rgmb|layn|cdh3|gfra1|scarf2|tnfrsf21|tnfrsf11a|thbd|ambp|prss8|pdcd1lg2|oscar|il10rb|cd274|cd5|csf1|tnfrsf14|tnfrsf1b|ephb4|il2ra|ltbr|fas|cd93|il18bp|ctsz|tnfrsf1a|tgfbr2|cd48|ifngr1|nectin4|epha2|cd27|dll1|tnfrsf4|folr1|pdcd1|ncr1|ckap4|clec1a|ca12|clmp|pilrb|cd79b|lrp11|cant1|nectin2|cdh1|cd46|pam|igfbp6|tgfbr3|efemp1|qpct|havcr2|dsc2|pilra|b4galt1|sirpb1|esam|vsig4|clec…
3575	trans	Aplastic anemia	NPHS2|TDRD5|AXDND1	7.01428	1.86834e-14	3.8797e-12	cd300c|layn|gfra1|tnfrsf21|tnfrsf11a|prss8|oscar|il10rb|cd274|csf1|tnfrsf14|tnfrsf1b|ephb4|il2ra|axl|fas|il18bp|ctsz|tnfrsf1a|tgfbr2|cd48|epha2|cd27|dll1|tnfrsf4|pdcd1|ckap4|cd79b|nectin2|pam|efemp1|havcr2|dsc2|pilra|b4galt1|sirpb1|vsig4|clec14a|fstl3
162	trans	Cerebral ischemia	PRKAG2	11.0788	1.89421e-14	3.92387e-12	efna4|scarb2|gfra1|tnfrsf12a|acvrl1|adm|pgf|tnfrsf11a|havcr1|ambp|mmp7|tnfrsf14|tnfrsf1b|ephb4|tff3|ltbr|tnfrsf1a|tgfbr2|nectin4|ckap4|clmp|nectin2|cst3|col18a1|colec12|fstl3|cd302
2453	cis	Rash and other nonspecific skin eruption	UMOD	7.25092	1.95297e-14	4.0358e-12	efna4|scarb2|gfra1|eda2r|adm|tnfrsf10b|spon2|il10rb|tnfrsf14|tnfrsf1b|il2ra|ltbr|plaur|il18bp|tnfrsf1a|tgfbr2|epha2|dll1|tnfrsf9|tnfrsf4|ckap4|clmp|sema3f|cd79b|cant1|nectin2|cst3|umod|col18a1|havcr2|dsc2|b4galt1|vsig4|colec12|fstl3|ccn3|lair1
13	trans	Cholelithiasis	SHROOM3	34.2246	2.04876e-14	4.22352e-12	efna4|cd38|tnfrsf12a|adm|tnfrsf11a|tnfrsf10b|lgals9|ambp|cd4|ccl23|tff3|hspg2|pglyrp1|ccl15|rarres2|tnfrsf1a|tnfrsf19|nppc|fam3c|npdc1|cst3|cd59|igfbp6|col18a1|lcn2|reg3a|ccl14|tafa5|sorcs2|spink1|vsig4|colec12|xg|lair1|relt|cd302
162	trans	Osteoarthrosis NOS	PRKAG2	8.88559	2.17178e-14	4.46633e-12	vwc2|efna4|scarb2|layn|gfra1|tnfrsf12a|acvrl1|jam2|adm|pgf|tnfrsf11a|havcr1|ambp|mmp7|il10rb|tnfrsf14|tnfrsf1b|ephb4|tff3|hspg2|ltbr|ctsz|rarres2|tnfrsf1a|tgfbr2|ckap4|clmp|fam3c|lrp11|nectin2|npdc1|cst3|umod|igfbp6|col18a1|lgals7_lgals7b|tafa5|colec12|fstl3|relt|cd302
13	trans	Unstable angina (intermediate coronary syndrome)	SHROOM3	14.5756	2.18201e-14	4.47658e-12	efna4|tnfrsf12a|adm|tnfrsf11a|tnfrsf10b|lgals9|ambp|cd4|tff3|hspg2|rarres2|tnfrsf1a|fam3c|npdc1|cst3|cd59|igfbp6|col18a1|tafa5|sorcs2|vsig4|colec12|xg|lair1|cd302
3575	trans	Hypothyroidism NOS	NPHS2|TDRD5|AXDND1	5.95949	2.24643e-14	4.59769e-12	vwc2|cd300c|nbl1|ephb6|rgmb|adam22|layn|gfra1|tnfrsf21|tnfrsf11a|thbd|ambp|prss8|oscar|il10rb|cd274|cd5|csf1|tnfrsf14|tnfrsf1b|il2ra|ltbr|treml2|fas|il18bp|ctsz|tnfrsf1a|tgfbr2|cd48|nectin4|epha2|cd27|dll1|tnfrsf4|folr1|pdcd1|ncr1|ckap4|clmp|pilrb|cd79b|lrp11|cant1|nectin2|cd46|pam|igfbp6|efemp1|qpct|havcr2|dsc2|pilra|b4galt1|sirpb1|esam|vsig4|fstl3
162	trans	Tachycardia NOS	PRKAG2	8.80577	2.40022e-14	4.9007e-12	efna4|scarb2|layn|gfra1|tnfrsf12a|acvrl1|adm|pgf|tnfrsf11a|havcr1|ambp|mmp7|il10rb|tnfrsf14|tnfrsf1b|ephb4|tff3|hspg2|ltbr|ctsz|rarres2|tnfrsf1a|tgfbr2|nectin4|ckap4|fam3c|nectin2|npdc1|cst3|umod|col18a1|tafa5|sorcs2|colec12|fstl3|relt|cd302
37	trans	Abnormal results of function study of liver	SLC22A5	0.0412886	2.43909e-14	4.96818e-12	fcrlb|mvk
162	trans	Other ill-defined and unknown causes of morbidity and mortality	PRKAG2	10.1519	2.50665e-14	5.09363e-12	efna4|scarb2|gfra1|tnfrsf12a|acvrl1|adm|pgf|havcr1|ambp|mmp7|tnfrsf14|tnfrsf1b|ephb4|tff3|ltbr|ctsz|tnfrsf1a|tgfbr2|ckap4|clmp|lrp11|nectin2|cst3|umod|col18a1|colec12|fstl3|relt|cd302
2453	cis	Other diseases of respiratory system, NEC	UMOD	5.95583	2.84867e-14	5.77488e-12	vwc2|nbl1|efna4|scarb2|cd38|ephb6|layn|gfra1|jam2|tnfrsf21|cd300lf|eda2r|adm|tnfrsf10b|spon2|thbd|ambp|tnfrsf13b|il10rb|tnfrsf14|tnfrsf1b|ephb4|il2ra|tff3|hspg2|ltbr|plaur|cd93|il18bp|tnfrsf1a|tgfbr2|klk11|epha2|dll1|tnfrsf19|cd160|folr1|tnfrsf9|ncr1|tnfrsf4|ckap4|clec7a|clmp|tff2|sema3f|cd79b|fam3c|lrp11|cant1|nectin2|npdc1|cst3|reg1a|umod|cdh1|igfbp6|col18a1|reg3a|tafa5|sorcs2|havcr2|dsc2|b4gal…
3575	trans	Acute renal failure	NPHS2|TDRD5|AXDND1	46.3412	2.86633e-14	5.79691e-12	vwc2|cd300c|nbl1|ephb6|rgmb|adam22|adam23|layn|cdh3|gfra1|scarf2|tnfrsf21|tnfrsf11a|f3|thbd|ambp|prss8|pdcd1lg2|oscar|il10rb|cd274|cd5|cx3cl1|csf1|tnfrsf14|tnfrsf1b|ephb4|il2ra|ltbr|treml2|dlk1|axl|fas|sirpa|cd93|il18bp|ctsz|tnfrsf1a|tgfbr2|cd48|ifngr1|gpc1|nectin4|epha2|cd27|dll1|tnfrsf4|folr1|pdcd1|ncr1|ckap4|clec1a|ca12|clmp|acp6|pilrb|cd79b|lrp11|cant1|nectin2|ror1|cdh1|cd46|pam|igfbp6|tgfbr3…
13	trans	Bacterial pneumonia	SHROOM3	14.1019	2.87912e-14	5.80902e-12	efna4|tnfrsf12a|adm|tnfrsf11a|tnfrsf10b|lgals9|ambp|tff3|hspg2|ccl15|rarres2|tnfrsf1a|tnfrsf19|fam3c|npdc1|cst3|reg1a|cd59|col18a1|lcn2|reg3a|ccl14|tafa5|spink1|vsig4|colec12|lair1|relt|cd302
5887	trans	Renal failure NOS	CCDC71L	0.110609	3.20188e-14	6.44498e-12	tnfrsf11a|cd40|tnfrsf14|egln1|txndc5|ddah1|tmsb10|scarf1
37	trans	Nonspecific chest pain	SLC22A5	0	3.25525e-14	6.53701e-12
2453	cis	Gastritis and duodenitis	UMOD	5.59506	3.27266e-14	6.55654e-12	vwc2|nbl1|efna4|scarb2|layn|gfra1|cd300lf|eda2r|adm|tnfrsf10b|spon2|ambp|tnfrsf13b|il10rb|tnfrsf14|tnfrsf1b|ephb4|il2ra|tff3|plaur|il18bp|tnfrsf1a|tgfbr2|epha2|dll1|tnfrsf9|tnfrsf4|ckap4|clec7a|clmp|tff2|cd79b|fam3c|lrp11|nectin2|npdc1|cst3|reg1a|umod|cdh1|col18a1|reg3a|tafa5|sorcs2|havcr2|dsc2|b4galt1|sirpb1|vsig4|colec12|fstl3|lair1
2717	trans	Circulatory disease NEC	ARHGEF3	0.267907	3.33796e-14	6.6717e-12	rspo1|f2r|ccl17|ccl3|ccl11|cd274|cd40|treml2|serpine1|f11r|tnfsf13|scamp3|tfpi2|mdk|abl1|ccn4|rspo3|cxcl8|tgfb1|ccl8|psip1|mvk|aifm1|bambi|stx8|txndc5|mcfd2|fkbp4|pag1|ccl5|ccl14|bcl2l11|cpxm1|nudt5|spint2|tmsb10|ccl21|p4hb|nid2|dag1|creld2|scarf1|srp14|mad1l1|ppp3r1
2717	trans	Bacterial infection NOS	ARHGEF3	0.220482	3.42825e-14	6.83615e-12	rspo1|f2r|ccl17|ccl3|cd274|cd40|tnfsf13|tfpi2|mdk|ccn4|rspo3|cxcl8|tgfb1|ccl8|bambi|txndc5|mcfd2|ccl14|spint2|tmsb10|ccl21|p4hb|creld2|scarf1|mad1l1
2453	cis	Vitamin B-complex deficiencies	UMOD	6.21582	3.56944e-14	7.10111e-12	efna4|scarb2|gfra1|adm|tnfrsf10b|spon2|ambp|il10rb|tnfrsf14|tnfrsf1b|ephb4|il2ra|tff3|hspg2|ltbr|plaur|il18bp|tnfrsf1a|tgfbr2|epha2|dll1|tnfrsf9|tnfrsf4|ckap4|clmp|sema3f|cd79b|lrp11|nectin2|npdc1|cst3|reg1a|umod|cdh1|col18a1|reg3a|havcr2|dsc2|sirpb1|vsig4|colec12|fstl3|lair1
2453	cis	Type 1 diabetes	UMOD	5.54592	3.66525e-14	7.27475e-12	vwc2|nbl1|efna4|scarb2|cd38|layn|gfra1|jam2|cd300lf|eda2r|adm|tnfrsf10b|spon2|thbd|ambp|tnfrsf13b|il10rb|tnfrsf14|tnfrsf1b|ephb4|il2ra|tff3|hspg2|ltbr|plaur|il18bp|tnfrsf1a|tgfbr2|klk11|epha2|dll1|tnfrsf19|cd160|tnfrsf9|ncr1|tnfrsf4|ckap4|clec7a|clmp|tff2|sema3f|cd79b|fam3c|lrp11|cant1|nectin2|cst3|reg1a|umod|cdh1|igfbp6|col18a1|reg3a|tafa5|havcr2|dsc2|b4galt1|sirpb1|vsig4|clec14a|colec12|fstl3|c…
37	trans	Obstructive chronic bronchitis	SLC22A5	0.156429	3.69695e-14	7.32065e-12	pdgfb|ccl17|tnfsf14|mmp1|ccl28|cd40|selp|serpine1|f11r|fcrlb|mvk|ccl5|cpxm1|spint2
37	trans	Other forms of chronic heart disease	SLC22A5	0.0708906	3.70751e-14	7.32457e-12	il12b|il12a_il12b|sdc4|col4a1
2717	trans	Rheumatoid arthritis	ARHGEF3	0.179428	3.92117e-14	7.72878e-12	ccl3|cd274|cd40|tnfsf13|tfpi2|mdk|ccn4|cxcl8|tgfb1|psip1|ccl14|ccl21|p4hb|creld2|scarf1|mad1l1
37	trans	Bacterial infection NOS	SLC22A5	0.114243	3.99025e-14	7.84681e-12	il12b|ccl17|tnfsf14|cd40|cd160|fcrlb|il12a_il12b|spint2
162	trans	Allergy/adverse effect of penicillin	PRKAG2	8.6111	4.10272e-14	8.04945e-12	vwc2|efna4|scarb2|layn|gfra1|tnfrsf12a|acvrl1|adm|pgf|tnfrsf11a|havcr1|ambp|mmp7|il10rb|tnfrsf14|tnfrsf1b|ephb4|tff3|hspg2|ltbr|ctsz|rarres2|tnfrsf1a|tgfbr2|nectin4|tnfrsf19|ckap4|clmp|lrp11|nectin2|npdc1|cst3|umod|igfbp6|col18a1|tafa5|colec12|fstl3|relt|cd302
5887	trans	Heart failure NOS	CCDC71L	0.158893	4.12986e-14	8.06787e-12	tnfrsf11a|cd40|tnfrsf14|scamp3|edar|prdx3|egln1|aifm1|fgr|txndc5|fkbp4|nid1|ddah1|tmsb10|p4hb|scarf1
162	trans	Gastritis and duodenitis	PRKAG2	8.58282	4.13102e-14	8.06787e-12	vwc2|efna4|scarb2|layn|gfra1|tnfrsf12a|acvrl1|adm|pgf|tnfrsf11a|havcr1|ambp|mmp7|il10rb|tnfrsf14|tnfrsf1b|ephb4|tff3|ctsz|rarres2|tnfrsf1a|tgfbr2|nectin4|ckap4|clmp|fam3c|lrp11|nectin2|npdc1|cst3|umod|col18a1|tafa5|sorcs2|colec12|fstl3|relt|cd302
5887	trans	Polyneuropathy in diabetes	CCDC71L	0.101355	4.21116e-14	8.2056e-12	tnfrsf11a|cd40|tnfrsf14|egln1|ddah1|p4hb|scarf1
37	trans	Hypotension NOS	SLC22A5	0.123912	4.26107e-14	8.28395e-12	il12b|cd40|cd160|fcrlb|il12a_il12b|mvk|sdc4|col4a1|spint2
13	trans	Peripheral vascular disease, unspecified	SHROOM3	33.0341	4.4124e-14	8.55865e-12	efna4|cd38|tnfrsf12a|adm|tnfrsf11a|tnfrsf10b|lgals9|ambp|cd4|ccl23|tff3|hspg2|pglyrp1|ccl15|rarres2|tnfrsf1a|tnfrsf19|fam3c|npdc1|cst3|reg1a|cd59|igfbp6|col18a1|lcn2|reg3a|ccl14|tafa5|sorcs2|spink1|vsig4|colec12|xg|lair1|relt|cd302
13	trans	Cough	SHROOM3	13.6664	4.5095e-14	8.72715e-12	efna4|tnfrsf12a|adm|tnfrsf11a|tnfrsf10b|lgals9|ambp|cd4|tff3|hspg2|ccl15|rarres2|tnfrsf1a|tnfrsf19|fam3c|npdc1|cst3|reg1a|cd59|col18a1|reg3a|spink1|vsig4|colec12|lair1|relt|cd302
2717	trans	Other acute and subacute forms of ischemic heart disease	ARHGEF3	0.0987362	4.52108e-14	8.72977e-12	ccl3|tfpi2|ccn4|pag1|ccl21|mad1l1
2717	trans	Mitral valve disease	ARHGEF3	0.173606	4.60544e-14	8.87259e-12	rspo1|ccl3|cd274|cd40|tnfsf13|tfpi2|mdk|ccn4|rspo3|tgfb1|bambi|ccl14|tmsb10|ccl21|mad1l1
13	trans	Hypothyroidism NOS	SHROOM3	18.1075	4.74715e-14	9.125e-12	efna4|tnfrsf12a|adm|tnfrsf11a|tnfrsf10b|lgals9|ambp|cd4|ccl23|tff3|hspg2|pglyrp1|rarres2|tnfrsf1a|tnfrsf19|nppc|fam3c|npdc1|cst3|cd59|igfbp6|col18a1|lcn2|reg3a|tafa5|sorcs2|spink1|vsig4|colec12|xg|lair1|relt|cd302
162	trans	Thrombocytopenia	PRKAG2	9.49215	4.91072e-14	9.4182e-12	efna4|scarb2|cd38|ephb6|adam22|layn|cdh3|gfra1|tnfrsf12a|acvrl1|jam2|tnfrsf21|adm|pgf|tnfrsf11a|havcr1|thbd|mmp7|il10rb|tnfrsf1b|ephb4|tff3|hspg2|ltbr|cd93|ctsz|tnfrsf1a|tgfbr2|nectin4|tnfrsf19|ckap4|clmp|fam3c|lrp11|nectin2|npdc1|ror1|cst3|igfbp6|col18a1|tafa5|sorcs2|colec12|fstl3|relt|cd302
3575	trans	Cerebral ischemia	NPHS2|TDRD5|AXDND1	7.86069	5.10544e-14	9.7697e-12	nbl1|gfra1|tnfrsf11a|ambp|prss8|oscar|csf1|tnfrsf14|tnfrsf1b|ephb4|il2ra|ltbr|il18bp|tnfrsf1a|tgfbr2|nectin4|epha2|cd27|dll1|tnfrsf4|folr1|ckap4|ca12|clmp|nectin2|efemp1|havcr2|dsc2|pilra|b4galt1|sirpb1|vsig4|fstl3
3575	trans	Altered mental status	NPHS2|TDRD5|AXDND1	5.7521	5.70715e-14	1.08967e-11	vwc2|cd300c|nbl1|ephb6|layn|gfra1|scarf2|tnfrsf21|tnfrsf11a|ambp|prss8|pdcd1lg2|oscar|il10rb|cd274|cd5|csf1|tnfrsf14|tnfrsf1b|ephb4|il2ra|ltbr|fas|il18bp|ctsz|tnfrsf1a|tgfbr2|cd48|nectin4|epha2|cd27|dll1|tnfrsf4|ckap4|ca12|clmp|pilrb|cd79b|lrp11|nectin2|cdh1|efemp1|qpct|havcr2|dsc2|pilra|b4galt1|sirpb1|vsig4|clec14a|fstl3
37	trans	Pulmonary heart disease	SLC22A5	0	5.78609e-14	1.10228e-11
162	trans	Cellulitis and abscess of arm/hand	PRKAG2	12.9315	5.97612e-14	1.1309e-11	vwc2|efna4|scarb2|ephb6|layn|cdh3|gfra1|tnfrsf12a|acvrl1|jam2|tnfrsf21|adm|pgf|tnfrsf11a|havcr1|thbd|ambp|mmp7|il10rb|ccl23|tnfrsf14|tnfrsf1b|ephb4|tff3|hspg2|ltbr|cd93|ctsz|rarres2|tnfrsf1a|tgfbr2|nectin4|tnfrsf19|ckap4|clmp|fam3c|lrp11|nectin2|npdc1|cst3|umod|igfbp6|col18a1|lgals7_lgals7b|tafa5|sorcs2|colec12|fstl3|relt|cd302
162	trans	Cellulitis and abscess of leg, except foot	PRKAG2	12.9315	5.97612e-14	1.1309e-11	vwc2|efna4|scarb2|ephb6|layn|cdh3|gfra1|tnfrsf12a|acvrl1|jam2|tnfrsf21|adm|pgf|tnfrsf11a|havcr1|thbd|ambp|mmp7|il10rb|ccl23|tnfrsf14|tnfrsf1b|ephb4|tff3|hspg2|ltbr|cd93|ctsz|rarres2|tnfrsf1a|tgfbr2|nectin4|tnfrsf19|ckap4|clmp|fam3c|lrp11|nectin2|npdc1|cst3|umod|igfbp6|col18a1|lgals7_lgals7b|tafa5|sorcs2|colec12|fstl3|relt|cd302
162	trans	Cellulitis and abscess of foot, toe	PRKAG2	12.9315	5.97612e-14	1.1309e-11	vwc2|efna4|scarb2|ephb6|layn|cdh3|gfra1|tnfrsf12a|acvrl1|jam2|tnfrsf21|adm|pgf|tnfrsf11a|havcr1|thbd|ambp|mmp7|il10rb|ccl23|tnfrsf14|tnfrsf1b|ephb4|tff3|hspg2|ltbr|cd93|ctsz|rarres2|tnfrsf1a|tgfbr2|nectin4|tnfrsf19|ckap4|clmp|fam3c|lrp11|nectin2|npdc1|cst3|umod|igfbp6|col18a1|lgals7_lgals7b|tafa5|sorcs2|colec12|fstl3|relt|cd302
162	trans	Calculus of bile duct	PRKAG2	11.9874	5.99444e-14	1.13186e-11	vwc2|efna4|scarb2|gfra1|acvrl1|adm|pgf|tnfrsf14|tnfrsf1b|hspg2|ltbr|ctsz|rarres2|tnfrsf1a|tgfbr2|ckap4|clmp|nectin2|npdc1|cst3|col18a1|colec12|fstl3|relt
2717	trans	Postinflammatory pulmonary fibrosis	ARHGEF3	0.181561	6.28221e-14	1.18097e-11	rspo1|ccl17|ccl3|ccl2|ccl11|cd274|cd40|tfpi2|mdk|cxcl8|psip1|pag1|tmsb10|ccl21|srp14|mad1l1
13	trans	Gout	SHROOM3	Inf	6.27245e-14	1.18097e-11	efna4|cd38|tnfrsf12a|adm|tnfrsf11a|tnfrsf10b|lgals9|ambp|cd4|ccl23|tff3|hspg2|pglyrp1|ccl15|rarres2|tnfrsf1a|mia|tnfrsf19|nppc|fam3c|npdc1|cst3|reg1a|cd59|igfbp6|col18a1|lcn2|reg3a|ccl14|tafa5|sorcs2|spink1|vsig4|colec12|xg|lair1|relt|cd302
2453	cis	Chronic pulmonary heart disease	UMOD	5.41588	6.53152e-14	1.22346e-11	vwc2|nbl1|efna4|scarb2|cd38|layn|cdh3|gfra1|scarf2|jam2|cd300lf|eda2r|adm|tnfrsf10b|spon2|ambp|tnfrsf13b|il10rb|tnfrsf14|tnfrsf1b|ephb4|il2ra|tff3|hspg2|ltbr|plaur|cd93|il18bp|tnfrsf1a|tgfbr2|klk11|epha2|dll1|tnfrsf19|cd160|folr1|tnfrsf9|tnfrsf4|ckap4|clec7a|clmp|tff2|sema3f|cd79b|fam3c|lrp11|cant1|nectin2|npdc1|cst3|reg1a|umod|col18a1|reg3a|tafa5|sorcs2|havcr2|dsc2|b4galt1|sirpb1|vsig4|clec14a|c…
13	trans	Respiratory failure	SHROOM3	56.8424	6.53688e-14	1.22346e-11	efna4|cd38|tnfrsf12a|adm|tnfrsf11a|tnfrsf10b|lgals9|ambp|cd4|ccl23|tff3|hspg2|pglyrp1|ccl15|rarres2|tnfrsf1a|tnfrsf19|nppc|fam3c|npdc1|cst3|reg1a|cd59|igfbp6|col18a1|lcn2|reg3a|ccl14|tafa5|sorcs2|spink1|vsig4|colec12|xg|lair1|relt|cd302
37	trans	Rheumatoid arthritis	SLC22A5	0.0732962	6.91967e-14	1.29227e-11	il12b|mmp1|cd40|il12a_il12b
5887	trans	Liver abscess and sequelae of chronic liver disease	CCDC71L	0.0412547	7.46566e-14	1.39119e-11	tnfrsf11a|ddah1
37	trans	Shortness of breath	SLC22A5	0.115815	7.98428e-14	1.48459e-11	il12b|ccl17|tnfsf14|cd40|cd160|il12a_il12b|mvk|spint2
3575	trans	Chronic ulcer of skin	NPHS2|TDRD5|AXDND1	6.98847	8.06247e-14	1.49587e-11	vwc2|cd300c|nbl1|ephb6|layn|cdh3|gfra1|scarf2|tnfrsf21|tnfrsf11a|thbd|ambp|prss8|pdcd1lg2|oscar|il10rb|cd274|cd5|cx3cl1|csf1|tnfrsf14|tnfrsf1b|ephb4|il2ra|ltbr|treml2|axl|fas|sirpa|cd93|il18bp|ctsz|tnfrsf1a|tgfbr2|cd48|ifngr1|nectin4|epha2|cd27|dll1|tnfrsf4|folr1|pdcd1|ncr1|ckap4|clec1a|ca12|clmp|pilrb|cd79b|lrp11|cant1|nectin2|cdh1|cd46|pam|igfbp6|tgfbr3|efemp1|qpct|havcr2|dsc2|pilra|b4galt1|cd3…
37	trans	Angina pectoris	SLC22A5	0.0233183	8.5815e-14	1.58871e-11	mvk
5887	trans	Pneumonia	CCDC71L	0.151918	8.70883e-14	1.6088e-11	tnfrsf11a|cd40|tnfrsf14|edar|egln1|aifm1|fgr|txndc5|fkbp4|nid1|ddah1|tmsb10|p4hb|scarf1
37	trans	Decubitus ulcer	SLC22A5	0.126754	8.92941e-14	1.64598e-11	il12b|mmp1|cd40|cd160|fcrlb|il12a_il12b|sdc4|col4a1|spint2
162	trans	Vitamin B-complex deficiencies	PRKAG2	8.84472	9.11702e-14	1.67694e-11	efna4|scarb2|gfra1|tnfrsf12a|acvrl1|adm|tnfrsf11a|havcr1|ambp|il10rb|tnfrsf14|tnfrsf1b|ephb4|tff3|hspg2|ltbr|ctsz|rarres2|tnfrsf1a|tgfbr2|ckap4|clmp|lrp11|nectin2|npdc1|cst3|umod|col18a1|colec12|fstl3|relt|cd302
37	trans	Portal hypertension	SLC22A5	0.140957	9.21751e-14	1.69178e-11	il5ra|il12b|thpo|cd160|fcrlb|il12a_il12b|mvk|sdc4|col4a1|spint2|dag1
13	trans	Other symptoms/disorders or the urinary system	SHROOM3	13.7712	9.69101e-14	1.77487e-11	efna4|tnfrsf12a|adm|tnfrsf11a|tnfrsf10b|lgals9|ambp|cd4|tff3|rarres2|tnfrsf1a|tnfrsf19|fam3c|cst3|col18a1|lcn2|reg3a|ccl14|spink1|vsig4|colec12|lair1|relt|cd302
2453	cis	Rheumatoid arthritis and other inflammatory polyarthropathies	UMOD	7.35808	9.97384e-14	1.82276e-11	efna4|gfra1|cd300lf|eda2r|adm|tnfrsf10b|spon2|ambp|il10rb|tnfrsf14|tnfrsf1b|ephb4|il2ra|ltbr|plaur|il18bp|tnfrsf1a|tgfbr2|epha2|dll1|tnfrsf9|tnfrsf4|ckap4|tff2|sema3f|nectin2|cst3|havcr2|dsc2|sirpb1|vsig4|colec12|ccn3|lair1
2717	trans	Superficial cellulitis and abscess	ARHGEF3	0.0240881	1.01061e-13	1.84298e-11	ccl3
2717	trans	Nonrheumatic mitral valve disorders	ARHGEF3	0.164093	1.04554e-13	1.90261e-11	rspo1|ccl3|cd274|tnfsf13|tfpi2|mdk|ccn4|rspo3|tgfb1|bambi|ccl14|ccl21|mad1l1
3575	trans	Septicemia	NPHS2|TDRD5|AXDND1	7.43326	1.06525e-13	1.93436e-11	vwc2|cd300c|nbl1|ephb6|layn|cdh3|gfra1|scarf2|tnfrsf21|tnfrsf11a|thbd|ambp|prss8|pdcd1lg2|oscar|il10rb|cd274|cd5|cx3cl1|csf1|tnfrsf14|tnfrsf1b|ephb4|il2ra|ltbr|treml2|axl|fas|sirpa|cd93|il18bp|ctsz|tnfrsf1a|tgfbr2|cd48|ifngr1|nectin4|epha2|cd27|dll1|tnfrsf4|folr1|pdcd1|ncr1|ckap4|clec1a|ca12|clmp|pilrb|cd79b|lrp11|cant1|nectin2|ror1|cdh1|cd46|pam|igfbp6|efemp1|qpct|havcr2|dsc2|pilra|b4galt1|cd300…
3575	trans	Thrombocytopenia	NPHS2|TDRD5|AXDND1	5.83388	1.10362e-13	1.99978e-11	cd300c|nbl1|ephb6|adam22|layn|cdh3|gfra1|scarf2|tnfrsf21|tnfrsf11a|thbd|prss8|pdcd1lg2|oscar|il10rb|cd274|cd5|cx3cl1|csf1|tnfrsf1b|ephb4|il2ra|ltbr|axl|fas|sirpa|cd93|il18bp|ctsz|tnfrsf1a|tgfbr2|cd48|ifngr1|nectin4|epha2|cd27|dll1|tnfrsf4|pdcd1|ncr1|ckap4|clec1a|clmp|pilrb|cd79b|lrp11|nectin2|ror1|cdh1|igfbp6|efemp1|qpct|havcr2|dsc2|pilra|b4galt1|sirpb1|vsig4|clec14a|fstl3
5887	trans	Acidosis	CCDC71L	0.129611	1.12958e-13	2.04249e-11	tnfrsf11a|cd40|tnfrsf14|egln1|fgr|nid1|ddah1|tmsb10|p4hb|scarf1
13	trans	Abnormal results of function study of liver	SHROOM3	14.5555	1.17417e-13	2.11861e-11	efna4|tnfrsf12a|adm|tnfrsf11a|tnfrsf10b|lgals9|ambp|cd4|tff3|hspg2|pglyrp1|ccl15|rarres2|tnfrsf1a|tnfrsf19|fam3c|npdc1|cst3|reg1a|cd59|col18a1|lcn2|reg3a|tafa5|sorcs2|spink1|vsig4|colec12|xg|lair1|relt|cd302
2453	cis	Type 1 diabetes with ophthalmic manifestations	UMOD	6.71107	1.2078e-13	2.17384e-11	vwc2|nbl1|efna4|layn|gfra1|scarf2|jam2|eda2r|spon2|ambp|tnfrsf14|tnfrsf1b|ephb4|plaur|tnfrsf1a|tgfbr2|epha2|dll1|tnfrsf9|ncr1|tnfrsf4|ckap4|clmp|cd79b|fam3c|nectin2|cdh1|tgfbr3|havcr2|dsc2|b4galt1|cd300lg|vsig4|clec14a|colec12|ccn3|lair1
13	trans	Coronary atherosclerosis	SHROOM3	55.1992	1.20987e-13	2.17384e-11	efna4|cd38|tnfrsf12a|adm|tnfrsf11a|tnfrsf10b|lgals9|ambp|cd4|ccl23|tff3|hspg2|pglyrp1|ccl15|rarres2|tnfrsf1a|tnfrsf19|nppc|fam3c|npdc1|cst3|reg1a|cd59|igfbp6|col18a1|lcn2|reg3a|ccl14|tafa5|sorcs2|spink1|vsig4|colec12|xg|lair1|relt|cd302
162	trans	Type 2 diabetes with neurological manifestations	PRKAG2	11.3242	1.26397e-13	2.26627e-11	vwc2|efna4|scarb2|cd38|ephb6|adam22|layn|cdh3|gfra1|tnfrsf12a|acvrl1|jam2|tnfrsf21|adm|pgf|tnfrsf11a|havcr1|thbd|ambp|mmp7|il10rb|tnfrsf14|tnfrsf1b|ephb4|tff3|hspg2|ltbr|cd93|ctsz|rarres2|tnfrsf1a|tgfbr2|nectin4|tnfrsf19|ckap4|clmp|fam3c|lrp11|nectin2|npdc1|cst3|umod|igfbp6|col18a1|tafa5|sorcs2|colec12|fstl3|relt|cd302
2717	trans	Other diseases of respiratory system, NEC	ARHGEF3	0.250399	1.28353e-13	2.29652e-11	ccl17|ccl3|ccl11|cd274|cd40|treml2|f11r|tnfsf13|tfpi2|mdk|ccn4|rspo3|tgfb1|psip1|mvk|aifm1|bambi|apex1|txndc5|mcfd2|fkbp4|pag1|ccl14|bcl2l11|spint2|tmsb10|ccl21|p4hb|creld2|scarf1|srp14|mad1l1
162	trans	Chronic pulmonary heart disease	PRKAG2	9.58604	1.33718e-13	2.3875e-11	vwc2|efna4|scarb2|cd38|layn|cdh3|gfra1|tnfrsf12a|acvrl1|jam2|adm|pgf|tnfrsf11a|havcr1|ambp|mmp7|il10rb|ccl23|tnfrsf14|tnfrsf1b|ephb4|tff3|hspg2|ltbr|cd93|ctsz|rarres2|tnfrsf1a|tgfbr2|nectin4|tnfrsf19|ckap4|clmp|fam3c|lrp11|nectin2|npdc1|cst3|umod|col18a1|tafa5|sorcs2|colec12|fstl3|relt|cd302
13	trans	Diaphragmatic hernia	SHROOM3	12.9271	1.3738e-13	2.44777e-11	efna4|cd38|tnfrsf12a|adm|tnfrsf11a|tnfrsf10b|lgals9|ambp|cd4|tff3|hspg2|rarres2|tnfrsf1a|fam3c|npdc1|cst3|reg1a|cd59|col18a1|reg3a|tafa5|sorcs2|spink1|vsig4|colec12|lair1|relt|cd302
2453	cis	Allergy/adverse effect of penicillin	UMOD	5.27882	1.51619e-13	2.69584e-11	vwc2|nbl1|efna4|scarb2|layn|gfra1|cd300lf|eda2r|adm|tnfrsf10b|spon2|ambp|tnfrsf13b|il10rb|tnfrsf14|tnfrsf1b|ephb4|il2ra|tff3|hspg2|ltbr|plaur|il18bp|tnfrsf1a|tgfbr2|epha2|dll1|tnfrsf19|tnfrsf9|ncr1|tnfrsf4|ckap4|clec7a|clmp|sema3f|cd79b|lrp11|cant1|nectin2|npdc1|cst3|umod|igfbp6|col18a1|tafa5|havcr2|dsc2|b4galt1|sirpb1|vsig4|colec12|fstl3|ccn3|lair1
162	trans	Cerebral artery occlusion, with cerebral infarction	PRKAG2	9.58226	1.52725e-13	2.70987e-11	vwc2|efna4|scarb2|gfra1|tnfrsf12a|acvrl1|adm|pgf|tnfrsf11a|havcr1|mmp7|tnfrsf14|tnfrsf1b|tff3|hspg2|ctsz|rarres2|tnfrsf1a|ckap4|fam3c|nectin2|cst3|umod|col18a1|colec12|fstl3|relt|cd302
37	trans	Ascites (non malignant)	SLC22A5	0.0437847	1.55692e-13	2.75679e-11	mvk|col4a1
37	trans	Circulatory disease NEC	SLC22A5	0.190117	1.58688e-13	2.80401e-11	il12b|ccl17|tnfsf14|mmp1|cd40|selp|serpine1|f11r|scamp3|abl1|cd160|fcrlb|il12a_il12b|mvk|ccl5|cpxm1|nudt5|spint2|nid2|dag1
37	trans	Altered mental status	SLC22A5	0.0241196	1.59883e-13	2.81348e-11	col4a1
13	trans	Respiratory insufficiency	SHROOM3	15.3175	1.59635e-13	2.81348e-11	efna4|tnfrsf12a|adm|tnfrsf11a|tnfrsf10b|lgals9|ambp|cd4|tff3|hspg2|pglyrp1|ccl15|rarres2|tnfrsf1a|tnfrsf19|nppc|fam3c|npdc1|cst3|reg1a|cd59|col18a1|lcn2|reg3a|ccl14|tafa5|sorcs2|spink1|vsig4|colec12|lair1|relt|cd302
37	trans	Intestinal infection	SLC22A5	0.144233	1.65495e-13	2.90625e-11	il12b|ccl17|mmp1|cd40|f11r|abl1|cd160|il12a_il12b|mvk|nudt5|spint2
3575	trans	Polyneuropathy in diabetes	NPHS2|TDRD5|AXDND1	6.10667	1.66925e-13	2.92533e-11	vwc2|cd300c|nbl1|ephb6|adam22|layn|cdh3|gfra1|scarf2|tnfrsf21|tnfrsf11a|thbd|ambp|prss8|pdcd1lg2|oscar|il10rb|cd274|cd5|cx3cl1|csf1|tnfrsf14|tnfrsf1b|ephb4|il2ra|ltbr|fas|cd93|il18bp|ctsz|tnfrsf1a|tgfbr2|cd48|ifngr1|nectin4|epha2|cd27|dll1|tnfrsf4|folr1|pdcd1|ncr1|ckap4|ca12|clmp|pilrb|cd79b|lrp11|nectin2|cdh1|cd46|igfbp6|efemp1|qpct|vasn|havcr2|dsc2|pilra|b4galt1|cd300lg|sirpb1|esam|vsig4|clec14…
2453	cis	Tachycardia NOS	UMOD	5.41817	1.77891e-13	3.11112e-11	nbl1|efna4|scarb2|layn|gfra1|eda2r|adm|tnfrsf10b|spon2|ambp|tnfrsf13b|il10rb|tnfrsf14|tnfrsf1b|ephb4|il2ra|tff3|hspg2|ltbr|plaur|il18bp|tnfrsf1a|tgfbr2|epha2|dll1|tnfrsf9|tnfrsf4|ckap4|tff2|sema3f|cd79b|fam3c|nectin2|npdc1|cst3|reg1a|umod|col18a1|reg3a|tafa5|sorcs2|havcr2|dsc2|b4galt1|vsig4|colec12|fstl3|ccn3|lair1
13	trans	Pneumonitis due to inhalation of food or vomitus	SHROOM3	13.6915	1.85608e-13	3.23945e-11	efna4|tnfrsf12a|adm|tnfrsf11a|tnfrsf10b|lgals9|ambp|tff3|tnfrsf1a|fam3c|npdc1|cst3|reg1a|col18a1|lcn2|reg3a|ccl14|spink1|vsig4|colec12|lair1|relt|cd302
2717	trans	Nonspecific chest pain	ARHGEF3	0.125714	1.89079e-13	3.2933e-11	ccl3|tnfsf13|tfpi2|psip1|pag1|tmsb10|ccl21|mad1l1
0	cis	Celiac disease	DDR1	5.25819	1.96469e-13	3.41504e-11	cd300c|nbl1|crtam|cpa2|layn|wfikkn1|gzma|il12b|tnfrsf11a|tnfrsf10b|il18|pigr|xcl1|ccl3|fabp2|fabp6|mmp12|ctsl|tgm2|cxcl8|cxcl11|cxcl9|ccl4|slamf1|ccl11|mmp10|il10|cxcl10|ccl25|tnfrsf9|ccl20|tnfrsf1b|il2ra|tff3|cd163|lgals3|grn|tnfsf13b|plaur|lgals4|egfr|il18bp|igfbp2|ly9|epha2|sez6l|ca9|cd27|adam8|mdk|cd160|tnfrsf4|areg|smad5|pdcd1|ncr1|il12rb1|klrd1|il12a_il12b|clec4g|dpp10|nfatc3|fcrl6|lag3|agr…
1580	trans	Proteinuria	DPP4	37.8527	2.02139e-13	3.50304e-11	rgmb|adam22|layn|cdh3|draxin|tnfrsf21|thbd|ambp|il10rb|cx3cl1|tnfrsf14|ltbr|cd93|il18bp|tgfbr2|ifngr1|nectin4|epha2|cd27|ckap4|ca12|lrp11|nectin2|ror1|sirpb1|clec14a
162	trans	Disorders of magnesium metabolism	PRKAG2	8.52716	2.02353e-13	3.50304e-11	efna4|scarb2|layn|gfra1|tnfrsf12a|acvrl1|adm|pgf|tnfrsf11a|havcr1|ambp|mmp7|il10rb|tnfrsf1b|ephb4|tff3|hspg2|ctsz|rarres2|tnfrsf1a|tgfbr2|ckap4|fam3c|nectin2|npdc1|cst3|umod|col18a1|colec12|fstl3|relt|cd302
13	trans	Acidosis	SHROOM3	53.8358	2.03352e-13	3.51322e-11	efna4|cd38|tnfrsf12a|adm|tnfrsf11a|tnfrsf10b|lgals9|ambp|cd4|ccl23|tff3|hspg2|pglyrp1|ccl15|rarres2|tnfrsf1a|tnfrsf19|nppc|fam3c|npdc1|cst3|reg1a|cd59|igfbp6|col18a1|lcn2|reg3a|ccl14|tafa5|sorcs2|spink1|vsig4|colec12|xg|lair1|relt|cd302
162	trans	Opiates and related narcotics causing adverse effects in therapeutic use	PRKAG2	11.1149	2.15192e-13	3.71025e-11	efna4|scarb2|gfra1|tnfrsf12a|adm|tnfrsf11a|ambp|il10rb|tnfrsf14|tnfrsf1b|ephb4|ltbr|ctsz|rarres2|tnfrsf1a|tgfbr2|ckap4|clmp|lrp11|nectin2|col18a1|colec12|fstl3|cd302
2453	cis	Vitamin D deficiency	UMOD	5.89544	2.18418e-13	3.75829e-11	nbl1|efna4|scarb2|layn|gfra1|eda2r|adm|tnfrsf10b|spon2|tnfrsf13b|il10rb|tnfrsf14|tnfrsf1b|il2ra|tff3|hspg2|ltbr|plaur|il18bp|tnfrsf1a|tgfbr2|epha2|dll1|tnfrsf19|tnfrsf9|tnfrsf4|ckap4|clec7a|tff2|cd79b|lrp11|nectin2|npdc1|cst3|reg3a|havcr2|dsc2|sirpb1|vsig4|colec12|fstl3|lair1
2453	cis	Congestive heart failure (CHF) NOS	UMOD	7.71351	2.20066e-13	3.77903e-11	vwc2|nbl1|efna4|scarb2|cd38|ephb6|rgmb|adam22|layn|cdh3|gfra1|scarf2|jam2|tnfrsf21|cd300lf|eda2r|adm|tnfrsf10b|f3|spon2|thbd|ambp|tnfrsf13b|il10rb|tnfrsf14|tnfrsf1b|ephb4|il2ra|tff3|hspg2|ltbr|plaur|cd93|il18bp|tnfrsf1a|tgfbr2|ifngr1|klk11|klk8|epha2|dll1|tnfrsf19|cd160|folr1|tnfrsf9|ncr1|tnfrsf4|ckap4|clec7a|clmp|tff2|sema3f|cd79b|fam3c|lrp11|cant1|nectin2|npdc1|ror1|cst3|reg1a|umod|cdh1|igfbp6|…
37	trans	Pulmonary congestion and hypostasis	SLC22A5	0.0611571	2.21728e-13	3.79993e-11	cd160|il12a_il12b|spint2
162	trans	Myocardial infarction	PRKAG2	9.79181	2.44012e-13	4.17344e-11	vwc2|efna4|scarb2|cd38|ephb6|layn|gfra1|tnfrsf12a|acvrl1|jam2|tnfrsf21|adm|pgf|tnfrsf11a|havcr1|ambp|mmp7|il10rb|ccl23|tnfrsf14|tnfrsf1b|ephb4|tff3|hspg2|ltbr|ctsz|rarres2|tnfrsf1a|tgfbr2|nectin4|tnfrsf19|ckap4|clmp|fam3c|lrp11|nectin2|npdc1|cst3|umod|igfbp6|col18a1|tafa5|sorcs2|colec12|fstl3|relt|cd302
13	trans	Staphylococcus infections	SHROOM3	22.7886	2.46557e-13	4.20853e-11	efna4|cd38|tnfrsf12a|adm|tnfrsf11a|tnfrsf10b|lgals9|ambp|cd4|ccl23|tff3|hspg2|pglyrp1|ccl15|rarres2|tnfrsf1a|tnfrsf19|fam3c|npdc1|cst3|reg1a|cd59|col18a1|lcn2|reg3a|ccl14|tafa5|sorcs2|spink1|vsig4|colec12|xg|lair1|relt|cd302
162	trans	Septicemia	PRKAG2	15.6063	2.574e-13	4.38484e-11	vwc2|efna4|scarb2|cd38|ephb6|layn|cdh3|gfra1|tnfrsf12a|acvrl1|jam2|tnfrsf21|adm|pgf|tnfrsf11a|havcr1|thbd|ambp|mmp7|il10rb|ccl23|tnfrsf14|tnfrsf1b|ephb4|tff3|hspg2|ltbr|cd93|ctsz|rarres2|tnfrsf1a|tgfbr2|nectin4|tnfrsf19|ckap4|clmp|fam3c|lrp11|nectin2|npdc1|ror1|cst3|umod|igfbp6|col18a1|lgals7_lgals7b|tafa5|sorcs2|colec12|fstl3|relt|cd302
2453	cis	Abnormal findings examination of lungs	UMOD	5.74662	2.76935e-13	4.70823e-11	vwc2|nbl1|efna4|scarb2|layn|gfra1|cd300lf|eda2r|adm|tnfrsf10b|spon2|tnfrsf13b|il10rb|tnfrsf14|tnfrsf1b|ephb4|il2ra|tff3|ltbr|plaur|il18bp|tnfrsf1a|tgfbr2|epha2|dll1|tnfrsf9|tnfrsf4|ckap4|clec7a|tff2|cd79b|nectin2|npdc1|cst3|col18a1|reg3a|havcr2|dsc2|sirpb1|vsig4|colec12|fstl3|lair1
2717	trans	Intestinal infection	ARHGEF3	0.247862	2.77584e-13	4.70988e-11	ccl17|ccl3|ccl11|cd274|cd40|f11r|tnfsf13|tfpi2|mdk|abl1|ccn4|rspo3|cxcl8|tgfb1|mvk|bambi|txndc5|mcfd2|fkbp4|pag1|ccl14|bcl2l11|nudt5|spint2|tmsb10|ccl21|p4hb|creld2|scarf1|mad1l1
4136	trans	Lymphadenitis	SH2B3|HECTD4	24.8982	2.9398e-13	4.97817e-11	cd300lf|ntrk3|oscar|tnfrsf1b|cntn1|egfr|cd27|dll1|lilrb4|pilrb|cst3|ncam1|gcnt1|slamf8|dsc2|pilra|sirpb1|vsig4|lair1
5887	trans	Cellulitis and abscess of arm/hand	CCDC71L	0.134744	3.06865e-13	5.16561e-11	tnfrsf11a|cd40|tnfrsf14|egln1|fgr|fkbp4|nid1|ddah1|tmsb10|scarf1
5887	trans	Cellulitis and abscess of leg, except foot	CCDC71L	0.134744	3.06865e-13	5.16561e-11	tnfrsf11a|cd40|tnfrsf14|egln1|fgr|fkbp4|nid1|ddah1|tmsb10|scarf1
5887	trans	Cellulitis and abscess of foot, toe	CCDC71L	0.134744	3.06865e-13	5.16561e-11	tnfrsf11a|cd40|tnfrsf14|egln1|fgr|fkbp4|nid1|ddah1|tmsb10|scarf1
2453	cis	Acute renal failure	UMOD	16.6324	3.19567e-13	5.36884e-11	vwc2|nbl1|efna4|scarb2|cd38|ephb6|rgmb|adam22|adam23|layn|cdh3|gfra1|cd200|scarf2|jam2|tnfrsf21|cd300lf|eda2r|adm|tnfrsf10b|f3|spon2|thbd|ambp|tnfrsf13b|il10rb|tnfrsf14|tnfrsf1b|ephb4|il2ra|tff3|hspg2|ltbr|plaur|cd93|il18bp|klk6|tnfrsf1a|tgfbr2|ifngr1|klk11|klk8|epha2|mia|dll1|tnfrsf19|cd160|folr1|tnfrsf9|ncr1|tnfrsf4|ckap4|clec7a|clmp|tff2|sema3f|cd79b|fam3c|lrp11|cant1|nectin2|npdc1|ror1|cst3|r…
162	trans	Other disorders of metabolism	PRKAG2	8.93896	3.2949e-13	5.52468e-11	efna4|scarb2|gfra1|tnfrsf12a|acvrl1|adm|pgf|tnfrsf11a|havcr1|mmp7|il10rb|tnfrsf14|tnfrsf1b|ephb4|tff3|ltbr|tnfrsf1a|tgfbr2|nectin4|ckap4|fam3c|nectin2|npdc1|cst3|col18a1|colec12|fstl3|relt|cd302
2717	trans	Other disorders of liver	ARHGEF3	0.127973	3.34118e-13	5.59131e-11	ccl3|cd274|tfpi2|cxcl8|tgfb1|mvk|ccl21|mad1l1
3575	trans	Other symptoms/disorders or the urinary system	NPHS2|TDRD5|AXDND1	6.62698	3.4282e-13	5.7257e-11	cd300c|nbl1|gfra1|tnfrsf11a|ambp|prss8|oscar|il10rb|csf1|tnfrsf14|tnfrsf1b|ephb4|ltbr|axl|il18bp|tnfrsf1a|tgfbr2|nectin4|epha2|cd27|dll1|tnfrsf4|pdcd1|ckap4|ca12|clmp|pilrb|lrp11|nectin2|havcr2|dsc2|pilra|b4galt1|sirpb1|vsig4|fstl3
37	trans	Poisoning by antibiotics	SLC22A5	0	3.61476e-13	6.0255e-11
278	trans	Chronic pulmonary heart disease	MED24|PSMD3|GSDMA	13.3326	3.66818e-13	6.10263e-11	cd300c|ctss|cd300lf|il1rn|olr1|il16|ceacam8|cxcl8|osm|tgfa|hgf|s100a12|tnfrsf1b|mmp9|tnfrsf10c|mpo|retn|prtn3|plaur|pglyrp1|scgb3a2|tnfrsf1a|adam8|s100a11|clec4d|clec7a|clec6a|s100p|clec5a|nadk|pilrb|lilra5|rnase3|defa1_defa1b|lcn2|dsc2|pilra|sirpb1|fcar
162	trans	Splenomegaly	PRKAG2	7.87898	3.77116e-13	6.24958e-11	efna4|scarb2|cd38|ephb6|layn|cdh3|gfra1|tnfrsf12a|acvrl1|jam2|tnfrsf21|adm|pgf|tnfrsf11a|havcr1|thbd|il10rb|tnfrsf14|tnfrsf1b|ephb4|tff3|hspg2|ltbr|ctsz|tnfrsf1a|tgfbr2|tnfrsf19|ckap4|clmp|fam3c|nectin2|npdc1|ror1|cst3|col18a1|sorcs2|colec12|fstl3|relt|cd302
13	trans	Fluid overload	SHROOM3	Inf	3.76962e-13	6.24958e-11	efna4|cd38|tnfrsf12a|adm|tnfrsf11a|tnfrsf10b|lgals9|ambp|cd4|ccl23|tff3|hspg2|pglyrp1|ccl15|rarres2|tnfrsf1a|mia|tnfrsf19|nppc|fam3c|npdc1|cst3|reg1a|cd59|igfbp6|col18a1|lcn2|reg3a|ccl14|tafa5|sorcs2|spink1|vsig4|colec12|xg|lair1|relt|cd302
2717	trans	Gout	ARHGEF3	0.28088	4.07208e-13	6.73518e-11	rspo1|f2r|ccl17|ccl3|cd274|cd40|serpine1|f11r|tnfsf13|tfpi2|ccn1|cdkn1a|mdk|abl1|ccn4|rspo3|tgfb1|ccl8|psip1|eif4g1|mvk|prkab1|aifm1|bambi|prkra|txndc5|mcfd2|fkbp4|pag1|ccl14|bcl2l11|dnajb1|nudt5|spint2|tmsb10|ccl21|p4hb|dag1|creld2|scarf1|srp14|mad1l1|ppp3r1
3575	trans	Sepsis	NPHS2|TDRD5|AXDND1	6.79513	4.13632e-13	6.82821e-11	vwc2|cd300c|nbl1|ephb6|layn|cdh3|gfra1|scarf2|tnfrsf21|tnfrsf11a|thbd|ambp|prss8|pdcd1lg2|oscar|il10rb|cd274|cd5|cx3cl1|csf1|tnfrsf14|tnfrsf1b|ephb4|il2ra|ltbr|treml2|axl|fas|sirpa|cd93|il18bp|ctsz|tnfrsf1a|tgfbr2|cd48|ifngr1|nectin4|epha2|cd27|dll1|tnfrsf4|folr1|pdcd1|ncr1|ckap4|clec1a|ca12|clmp|pilrb|cd79b|lrp11|cant1|nectin2|cdh1|cd46|pam|igfbp6|efemp1|qpct|havcr2|dsc2|pilra|b4galt1|cd300lg|si…
5887	trans	Complications of cardiac/vascular device, implant, and graft	CCDC71L	0.109236	4.17416e-13	6.87737e-11	tnfrsf11a|cd40|tnfrsf14|egln1|ddah1|tmsb10|scarf1
3575	trans	Type 1 diabetes with ophthalmic manifestations	NPHS2|TDRD5|AXDND1	6.72445	4.32701e-13	7.11548e-11	vwc2|nbl1|layn|gfra1|scarf2|tnfrsf11a|ambp|pdcd1lg2|csf1|tnfrsf14|tnfrsf1b|ephb4|tnfrsf1a|tgfbr2|nectin4|epha2|cd27|dll1|tnfrsf4|ncr1|ckap4|ca12|clmp|cd79b|nectin2|cdh1|tgfbr3|efemp1|vasn|havcr2|dsc2|b4galt1|cd300lg|vsig4|clec14a
5887	trans	Peripheral vascular disease, unspecified	CCDC71L	0.110209	4.35382e-13	7.14579e-11	tnfrsf11a|cd40|tnfrsf14|egln1|ddah1|tmsb10|scarf1
37	trans	Chemotherapy	SLC22A5	0.112786	4.47324e-13	7.3277e-11	il12b|mmp1|cd40|il12a_il12b|mvk|col4a1|spint2
162	trans	Superficial injury without mention of infection	PRKAG2	8.53956	4.86907e-13	7.96084e-11	efna4|scarb2|layn|gfra1|tnfrsf12a|acvrl1|adm|pgf|tnfrsf11a|havcr1|ambp|mmp7|il10rb|tnfrsf14|tnfrsf1b|ephb4|tff3|hspg2|ltbr|ctsz|tnfrsf1a|tgfbr2|ckap4|clmp|nectin2|cst3|col18a1|colec12|fstl3|cd302
37	trans	Gangrene	SLC22A5	0.0456221	5.15495e-13	8.41212e-11	cd40|spint2
13	trans	Circulatory disease NEC	SHROOM3	Inf	5.17655e-13	8.43126e-11	efna4|cd38|tnfrsf12a|adm|tnfrsf11a|tnfrsf10b|lgals9|ambp|cd4|ccl23|tff3|hspg2|pglyrp1|ccl15|rarres2|tnfrsf1a|mia|tnfrsf19|nppc|fam3c|npdc1|cst3|reg1a|cd59|igfbp6|col18a1|lcn2|reg3a|ccl14|tafa5|sorcs2|spink1|vsig4|colec12|xg|lair1|relt|cd302
37	trans	Noninfectious gastroenteritis	SLC22A5	0.0251723	5.24907e-13	8.53308e-11	cd40	EFO_0003767
13	trans	Symptoms concerning nutrition, metabolism, and development	SHROOM3	12.0404	5.27777e-13	8.56342e-11	efna4|tnfrsf12a|adm|tnfrsf11a|tnfrsf10b|lgals9|ambp|cd4|tff3|ccl15|tnfrsf1a|tnfrsf19|fam3c|npdc1|cst3|reg1a|cd59|col18a1|reg3a|tafa5|sorcs2|spink1|vsig4|colec12|lair1|relt|cd302
2717	trans	Gastritis and duodenitis	ARHGEF3	0.128665	5.31507e-13	8.6076e-11	ccl3|ccl11|cd274|tfpi2|mdk|mvk|ccl21|mad1l1
2453	cis	Angina pectoris	UMOD	5.0588	5.33831e-13	8.62885e-11	vwc2|nbl1|efna4|scarb2|cd38|gfra1|eda2r|adm|tnfrsf10b|spon2|ambp|tnfrsf13b|il10rb|tnfrsf14|tnfrsf1b|il2ra|tff3|hspg2|plaur|il18bp|tnfrsf1a|tgfbr2|epha2|dll1|tnfrsf9|tnfrsf4|ckap4|clec7a|clmp|tff2|sema3f|cd79b|fam3c|cant1|nectin2|npdc1|cst3|umod|cdh1|igfbp6|col18a1|reg3a|tafa5|sorcs2|havcr2|b4galt1|sirpb1|vsig4|colec12|fstl3|ccn3|xg|lair1
2717	trans	Diaphragmatic hernia	ARHGEF3	0.0945602	5.47446e-13	8.83219e-11	ccl3|cd274|mvk|tmsb10|mad1l1
3575	trans	Staphylococcus infections	NPHS2|TDRD5|AXDND1	5.56412	5.57331e-13	8.95781e-11	vwc2|cd300c|nbl1|ephb6|layn|cdh3|gfra1|scarf2|tnfrsf21|tnfrsf11a|thbd|ambp|prss8|pdcd1lg2|oscar|il10rb|cd274|cd5|csf1|tnfrsf14|tnfrsf1b|ephb4|il2ra|ltbr|treml2|fas|il18bp|ctsz|tnfrsf1a|tgfbr2|cd48|ifngr1|nectin4|epha2|cd27|dll1|tnfrsf4|folr1|pdcd1|ncr1|ckap4|ca12|clmp|pilrb|cd79b|lrp11|cant1|nectin2|cdh1|cd46|pam|efemp1|qpct|havcr2|dsc2|pilra|b4galt1|sirpb1|esam|vsig4|clec14a|fstl3
3575	trans	Decubitus ulcer	NPHS2|TDRD5|AXDND1	5.56412	5.57331e-13	8.95781e-11	vwc2|cd300c|nbl1|ephb6|layn|cdh3|gfra1|scarf2|tnfrsf21|tnfrsf11a|ambp|prss8|pdcd1lg2|oscar|il10rb|cd274|cd5|csf1|tnfrsf14|tnfrsf1b|ephb4|il2ra|ltbr|fas|cd93|il18bp|ctsz|tnfrsf1a|tgfbr2|cd48|ifngr1|nectin4|epha2|cd27|dll1|tnfrsf4|folr1|pdcd1|ncr1|ckap4|clec1a|ca12|clmp|pilrb|cd79b|lrp11|cant1|nectin2|cdh1|cd46|igfbp6|efemp1|qpct|havcr2|dsc2|pilra|b4galt1|sirpb1|esam|vsig4|clec14a|fstl3
5887	trans	Septicemia	CCDC71L	0.166812	5.76389e-13	9.2467e-11	tnfrsf11a|cd40|tnfrsf14|scamp3|edar|egln1|aifm1|fgr|txndc5|fkbp4|nid1|ddah1|tmsb10|p4hb|scarf1
13	trans	Edema	SHROOM3	21.5475	5.79564e-13	9.2802e-11	efna4|cd38|tnfrsf12a|adm|tnfrsf11a|tnfrsf10b|lgals9|ambp|cd4|tff3|hspg2|pglyrp1|ccl15|rarres2|tnfrsf1a|tnfrsf19|nppc|fam3c|npdc1|cst3|reg1a|cd59|igfbp6|col18a1|lcn2|reg3a|ccl14|tafa5|sorcs2|spink1|vsig4|colec12|xg|lair1|relt|cd302
162	trans	Esophagitis, GERD and related diseases	PRKAG2	12.5825	6.11683e-13	9.77616e-11	efna4|layn|gfra1|tnfrsf12a|adm|pgf|tnfrsf11a|havcr1|ambp|il10rb|tnfrsf14|tnfrsf1b|tff3|tnfrsf1a|tgfbr2|ckap4|clmp|fam3c|nectin2|col18a1|fstl3
2453	cis	Lymphadenitis	UMOD	6.09037	6.54718e-13	1.04444e-10	vwc2|efna4|scarb2|layn|gfra1|cd300lf|eda2r|adm|tnfrsf10b|spon2|tnfrsf13b|il10rb|tnfrsf14|tnfrsf1b|il2ra|tff3|ltbr|plaur|il18bp|tnfrsf1a|tgfbr2|epha2|dll1|tnfrsf9|tnfrsf4|ckap4|clec7a|cd79b|nectin2|cst3|col18a1|havcr2|dsc2|sirpb1|vsig4|colec12|fstl3|lair1
13	trans	Urinary tract infection	SHROOM3	50.8061	6.63497e-13	1.05647e-10	efna4|cd38|tnfrsf12a|adm|tnfrsf11a|tnfrsf10b|lgals9|ambp|cd4|ccl23|tff3|hspg2|pglyrp1|ccl15|rarres2|tnfrsf1a|tnfrsf19|nppc|fam3c|npdc1|cst3|reg1a|cd59|igfbp6|col18a1|lcn2|reg3a|ccl14|tafa5|sorcs2|spink1|vsig4|colec12|xg|lair1|relt|cd302
5887	trans	Other chronic ischemic heart disease, unspecified	CCDC71L	0.168247	6.70839e-13	1.06419e-10	tnfrsf11a|cd40|tnfrsf14|scamp3|ccn1|edar|egln1|aifm1|fgr|txndc5|nid1|ddah1|tmsb10|p4hb|scarf1
5887	trans	Sepsis	CCDC71L	0.168247	6.70839e-13	1.06419e-10	tnfrsf11a|cd40|tnfrsf14|scamp3|edar|egln1|aifm1|fgr|txndc5|fkbp4|nid1|ddah1|tmsb10|p4hb|scarf1
1580	trans	Complications of cardiac/vascular device, implant, and graft	DPP4	Inf	6.78101e-13	1.07372e-10	rgmb|adam22|layn|cdh3|draxin|tnfrsf21|thbd|ambp|il10rb|cx3cl1|tnfrsf14|ltbr|treml2|cd93|il18bp|tgfbr2|ifngr1|nectin4|epha2|cd27|ckap4|ca12|lrp11|nectin2|ror1|cd300lg|sirpb1|clec14a
3575	trans	Blood in stool	NPHS2|TDRD5|AXDND1	5.90307	7.15429e-13	1.13072e-10	cd300c|nbl1|ephb6|layn|gfra1|tnfrsf11a|ambp|prss8|oscar|il10rb|cd274|cd5|csf1|tnfrsf14|tnfrsf1b|il2ra|ltbr|il18bp|tnfrsf1a|tgfbr2|nectin4|epha2|cd27|dll1|tnfrsf4|ckap4|pilrb|cd79b|lrp11|cant1|nectin2|pam|efemp1|qpct|havcr2|dsc2|pilra|vsig4|clec14a|fstl3
563	trans	Renal failure NOS	COPZ1	0.0229729	7.3122e-13	1.15354e-10	tmsb10
162	trans	Abnormal results of function study of liver	PRKAG2	7.6562	7.62045e-13	1.19995e-10	vwc2|efna4|scarb2|layn|gfra1|tnfrsf12a|acvrl1|tnfrsf21|adm|pgf|tnfrsf11a|havcr1|ambp|mmp7|il10rb|tnfrsf14|tnfrsf1b|ephb4|tff3|hspg2|ltbr|ctsz|rarres2|tnfrsf1a|tgfbr2|nectin4|tnfrsf19|ckap4|clmp|fam3c|nectin2|npdc1|cst3|col18a1|tafa5|sorcs2|colec12|fstl3|relt|cd302
2717	trans	Obstructive chronic bronchitis	ARHGEF3	0.275005	7.63493e-13	1.20002e-10	rspo1|pdgfb|ccl17|ccl3|ccl11|cd274|cd40|serpine1|f11r|tnfsf13|tfpi2|mdk|ccn4|rspo3|cxcl8|tgfb1|tnfsf12|psip1|mvk|bambi|apex1|txndc5|mcfd2|fkbp4|pag1|ccl5|ccl14|bcl2l11|bgn|cpxm1|spint2|tmsb10|ccl21|p4hb|creld2|scarf1|srp14|mad1l1
162	trans	Vitamin D deficiency	PRKAG2	8.16437	7.79611e-13	1.2231e-10	efna4|scarb2|layn|gfra1|tnfrsf12a|acvrl1|adm|pgf|tnfrsf11a|havcr1|mmp7|il10rb|tnfrsf14|tnfrsf1b|tff3|hspg2|ltbr|ctsz|tnfrsf1a|tgfbr2|nectin4|tnfrsf19|ckap4|lrp11|nectin2|npdc1|cst3|colec12|fstl3|relt|cd302
2717	trans	Poisoning by antibiotics	ARHGEF3	0.119448	8.12795e-13	1.27282e-10	ccl3|cd274|tnfsf13|tfpi2|ccl14|ccl21|mad1l1
37	trans	Type 1 diabetes	SLC22A5	0.125947	8.28096e-13	1.29441e-10	il12b|mmp1|cd160|il12a_il12b|mvk|spint2|dag1|cd63
2453	cis	Unstable angina (intermediate coronary syndrome)	UMOD	6.01791	8.6159e-13	1.3443e-10	vwc2|efna4|scarb2|gfra1|eda2r|adm|tnfrsf10b|spon2|ambp|tnfrsf1b|il2ra|tff3|hspg2|plaur|il18bp|tnfrsf1a|tgfbr2|tnfrsf9|tnfrsf4|ckap4|clmp|sema3f|fam3c|nectin2|npdc1|cst3|umod|cdh1|igfbp6|col18a1|tafa5|sorcs2|havcr2|vsig4|colec12|fstl3|xg|lair1
431	trans	Cancer of other lymphoid, histiocytic tissue	ATXN2|SH2B3	6.30375	8.64631e-13	1.34658e-10	efna4|crtam|gzma|fcrl2|il12b|pgf|tnfrsf10a|tnfrsf10b|lgals9|ccl3|mmp12|cxcl9|cd274|il10|cd5|flt3lg|tnfrsf9|tnfrsf1b|il2ra|grn|il18bp|tnfrsf6b|cd48|ly9|cd27|dll1|tnfrsf4|cxcl13|nos3|pdcd1|cd28|cd83|il12a_il12b|lilrb4|lag3|btn3a2|epo|fcrl1|cd79b|vcam1|icam3|siglec6|gcnt1|siglec10|slamf8|dsc2|cd74|fcer2|relt|tnf
7693	cis	Leukemia	TNFRSF13B	89.5184	8.75208e-13	1.36057e-10	fcrl2|tnfrsf13b|tnfrsf9|lta|fcrl3|fcrl1|siglec10|sema7a|fcer2|tnfrsf13c
2717	trans	Respiratory insufficiency	ARHGEF3	0.200114	8.7895e-13	1.36391e-10	rspo1|ccl17|ccl3|ccl11|cd274|tnfsf13|tfpi2|mdk|ccn4|rspo3|cxcl8|tnfsf12|bambi|ccl14|tmsb10|ccl21|mad1l1
13	trans	Back pain	SHROOM3	16.4067	8.97767e-13	1.39058e-10	efna4|tnfrsf12a|adm|tnfrsf11a|tnfrsf10b|lgals9|ambp|tff3|hspg2|ccl15|rarres2|tnfrsf1a|cst3|col18a1|vsig4|colec12|lair1|cd302
37	trans	Proteinuria	SLC22A5	0.0799868	9.571e-13	1.4798e-10	il12b|cd160|il12a_il12b|spint2
13	trans	Nonspecific chest pain	SHROOM3	11.843	9.88071e-13	1.52492e-10	efna4|cd38|tnfrsf12a|adm|tnfrsf11a|tnfrsf10b|lgals9|ambp|cd4|tff3|hspg2|ccl15|rarres2|tnfrsf1a|tnfrsf19|fam3c|npdc1|cst3|cd59|igfbp6|col18a1|lcn2|tafa5|vsig4|colec12|xg|lair1|relt|cd302
162	trans	Congestive heart failure (CHF) NOS	PRKAG2	24.4264	1.02743e-12	1.58281e-10	vwc2|efna4|scarb2|cd38|ephb6|rgmb|adam22|layn|cdh3|gfra1|tnfrsf12a|acvrl1|jam2|tnfrsf21|adm|pgf|tnfrsf11a|havcr1|thbd|ambp|mmp7|il10rb|ccl23|tnfrsf14|tnfrsf1b|ephb4|tff3|hspg2|ltbr|cd93|ctsz|rarres2|tnfrsf1a|tgfbr2|nectin4|tnfrsf19|ckap4|clmp|fam3c|lrp11|nectin2|npdc1|ror1|cst3|umod|igfbp6|col18a1|lgals7_lgals7b|tafa5|sorcs2|colec12|fstl3|relt|cd302
13	trans	Vitamin B-complex deficiencies	SHROOM3	11.8176	1.03184e-12	1.58673e-10	efna4|tnfrsf12a|adm|tnfrsf11a|tnfrsf10b|lgals9|ambp|cd4|tff3|hspg2|ccl15|rarres2|tnfrsf1a|npdc1|cst3|reg1a|cd59|col18a1|reg3a|spink1|vsig4|colec12|lair1|relt|cd302
2717	trans	Disease of tricuspid valve	ARHGEF3	0.160412	1.0995e-12	1.68774e-10	rspo1|ccl3|tnfsf13|tfpi2|ccn4|rspo3|tnfsf12|bambi|ccl14|ccl21|mad1l1
13	trans	Hypertensive chronic kidney disease	SHROOM3	Inf	1.13096e-12	1.73291e-10	efna4|cd38|tnfrsf12a|adm|tnfrsf11a|tnfrsf10b|lgals9|ambp|cd4|ccl23|tff3|hspg2|pglyrp1|ccl15|rarres2|tnfrsf1a|mia|tnfrsf19|nppc|fam3c|npdc1|cst3|reg1a|cd59|igfbp6|col18a1|lcn2|reg3a|ccl14|tafa5|sorcs2|spink1|vsig4|colec12|xg|lair1|relt|cd302
278	trans	Emphysema	MED24|PSMD3|GSDMA	10.2343	1.21681e-12	1.86111e-10	cd300c|ctss|cd300lf|il1rn|olr1|ceacam8|cxcl8|osm|tgfa|hgf|tnfrsf1b|mmp9|tnfrsf10c|azu1|mpo|retn|prtn3|plaur|pglyrp1|scgb3a2|tnfrsf1a|adam8|s100a11|clec4d|clec7a|clec6a|ncf2|clec5a|pilrb|lilra5|rnase3|lcn2|dsc2|pilra|sirpb1
5933	cis	Non-Hodgkins lymphoma	TNFRSF13B	30.1655	1.23658e-12	1.88796e-10	fcrl2|tnfrsf13b|tnfrsf9|lta|cxcl13|fcrl3|fcrl1|vcam1|cr2|icam3|siglec10|sema7a|fcer2|tnfrsf13c
37	trans	Candidiasis	SLC22A5	0	1.23889e-12	1.88811e-10
37	trans	Left bundle branch block	SLC22A5	0	1.25377e-12	1.90738e-10
3575	trans	Other symptoms	NPHS2|TDRD5|AXDND1	6.39726	1.30892e-12	1.98774e-10	cd300c|nbl1|layn|gfra1|tnfrsf11a|ambp|prss8|oscar|il10rb|cd274|csf1|tnfrsf14|tnfrsf1b|ephb4|il2ra|ltbr|il18bp|tnfrsf1a|tgfbr2|nectin4|epha2|cd27|dll1|tnfrsf4|pdcd1|ckap4|clmp|lrp11|nectin2|havcr2|dsc2|pilra|sirpb1|vsig4|fstl3
4358	trans	Multiple myeloma	RUNX3	67.5898	1.39581e-12	2.11593e-10	fcrl2|il5ra|slamf7|ly9|fcrlb|cd79b|st6gal1|icam3|qpct|fcrl5
5887	trans	Other forms of chronic heart disease	CCDC71L	0.0637385	1.43113e-12	2.16562e-10	tnfrsf11a|tnfrsf14|egln1
162	trans	Diverticulosis	PRKAG2	7.53575	1.48316e-12	2.24038e-10	vwc2|efna4|scarb2|gfra1|tnfrsf12a|acvrl1|adm|pgf|tnfrsf11a|havcr1|ambp|mmp7|il10rb|ccl23|tnfrsf14|tnfrsf1b|tff3|hspg2|ltbr|ctsz|rarres2|tnfrsf1a|tgfbr2|ckap4|clmp|fam3c|nectin2|cst3|umod|igfbp6|col18a1|lgals7_lgals7b|tafa5|colec12|fstl3|relt|cd302
5887	trans	Type 1 diabetes	CCDC71L	0.0922333	1.48954e-12	2.24605e-10	tnfrsf11a|tnfrsf14|egln1|ddah1|cd63
162	trans	Pernicious anemia	PRKAG2	13.8268	1.58667e-12	2.38408e-10	efna4|gfra1|tnfrsf12a|adm|pgf|ambp|tnfrsf14|tnfrsf1b|tff3|ctsz|tnfrsf1a|ckap4|nectin2|npdc1|cst3|umod|col18a1|colec12|cd302
162	trans	Complication due to other implant and internal device	PRKAG2	13.8268	1.58667e-12	2.38408e-10	efna4|scarb2|gfra1|tnfrsf11a|ambp|tnfrsf14|tnfrsf1b|ephb4|hspg2|ctsz|rarres2|tnfrsf1a|tgfbr2|ckap4|clmp|nectin2|cst3|colec12|fstl3
2717	trans	Ascites (non malignant)	ARHGEF3	0.17757	1.61389e-12	2.42072e-10	ccl3|cd274|tnfsf13|tfpi2|mdk|ccn4|rspo3|cxcl8|tgfb1|mvk|amigo2|ccl21|mad1l1
2453	cis	Pneumonia	UMOD	5.84708	1.70634e-12	2.5549e-10	vwc2|nbl1|efna4|scarb2|cd38|ephb6|layn|cdh3|gfra1|scarf2|jam2|tnfrsf21|cd300lf|eda2r|adm|tnfrsf10b|spon2|thbd|ambp|tnfrsf13b|il10rb|tnfrsf14|tnfrsf1b|ephb4|il2ra|tff3|hspg2|ltbr|plaur|cd93|il18bp|tnfrsf1a|tgfbr2|ifngr1|klk11|klk8|epha2|dll1|tnfrsf19|cd160|folr1|tnfrsf9|ncr1|tnfrsf4|ckap4|clec7a|clmp|tff2|sema3f|cd79b|fam3c|lrp11|cant1|nectin2|npdc1|cst3|reg1a|umod|cdh1|igfbp6|col18a1|tgfbr3|reg3a…
3575	trans	Complications of transplants and reattached limbs	NPHS2|TDRD5|AXDND1	5.26291	1.75348e-12	2.62088e-10	vwc2|cd300c|nbl1|layn|gfra1|tnfrsf11a|ambp|prss8|oscar|il10rb|cd274|cd5|csf1|tnfrsf14|tnfrsf1b|ephb4|il2ra|ltbr|fas|il18bp|ctsz|tnfrsf1a|tgfbr2|epha2|cd27|dll1|tnfrsf4|ckap4|ca12|clmp|cd79b|lrp11|nectin2|cdh1|cd46|efemp1|qpct|havcr2|dsc2|pilra|b4galt1|sirpb1|esam|vsig4|clec14a|fstl3
2717	trans	Cardiac pacemaker in situ	ARHGEF3	0.170816	1.80759e-12	2.69703e-10	ccl3|tnfsf13|tfpi2|mdk|ccn4|rspo3|bambi|sdc4|pag1|ccl14|ccl21|mad1l1
37	trans	Sleep apnea	SLC22A5	0.161616	1.81484e-12	2.70313e-10	il12b|tnfsf14|serpine1|f11r|scamp3|cdkn1a|abl1|cd160|il12a_il12b|prdx3|mvk|dag1
37	trans	Other disorders of liver	SLC22A5	0.0264691	1.84639e-12	2.74533e-10	mvk
3575	trans	Splenomegaly	NPHS2|TDRD5|AXDND1	5.1656	1.90566e-12	2.82852e-10	cd300c|nbl1|ephb6|layn|cdh3|gfra1|scarf2|tnfrsf21|tnfrsf11a|thbd|pdcd1lg2|oscar|il10rb|cd274|cd5|csf1|tnfrsf14|tnfrsf1b|ephb4|il2ra|ltbr|treml2|axl|fas|il18bp|ctsz|tnfrsf1a|tgfbr2|cd48|ifngr1|epha2|cd27|dll1|tnfrsf4|pdcd1|ncr1|ckap4|clmp|pilrb|cd79b|cant1|nectin2|ror1|havcr2|dsc2|pilra|b4galt1|sirpb1|vsig4|clec14a|fstl3
431	trans	Lymphadenitis	ATXN2|SH2B3	3.81756	1.91128e-12	2.83195e-10	cd300c|efna4|crtam|siglec1|csf2ra|cd300lf|il12b|ntrk3|adm|pgf|il1rn|tnfrsf10a|tnfrsf10b|lgals9|il18|ccl3|mmp12|oscar|tnfrsf13b|cdcp1|cxcl9|tgfa|il15ra|cd274|hgf|cd5|cxcl10|tnfrsf9|tnfrsf14|tnfrsf1b|il2ra|cstb|tnfsf13b|plaur|egfr|il18bp|tnfrsf6b|itgav|tfpi2|cd27|adam8|dll1|fgfbp1|tnfrsf4|cxcl13|nos3|pdcd1|cd28|lamp3|il12rb1|cd83|il12a_il12b|lilrb4|clec4d|clec7a|clec6a|lag3|pilrb|lilra5|cd79b|sigle…
5887	trans	Cardiomegaly	CCDC71L	0.116273	1.99302e-12	2.94794e-10	tnfrsf11a|cd40|tnfrsf14|egln1|ddah1|tmsb10|scarf1
2453	cis	Osteoarthrosis NOS	UMOD	4.83084	2.14334e-12	3.1648e-10	vwc2|nbl1|efna4|scarb2|layn|gfra1|jam2|eda2r|adm|tnfrsf10b|spon2|ambp|tnfrsf13b|il10rb|tnfrsf14|tnfrsf1b|ephb4|il2ra|tff3|hspg2|ltbr|plaur|il18bp|tnfrsf1a|tgfbr2|epha2|dll1|tnfrsf9|tnfrsf4|ckap4|clmp|tff2|sema3f|cd79b|fam3c|lrp11|cant1|nectin2|npdc1|cst3|umod|cdh1|igfbp6|col18a1|tafa5|havcr2|b4galt1|sirpb1|vsig4|colec12|fstl3|ccn3|xg|lair1
13	trans	Other disorders of metabolism	SHROOM3	11.8619	2.15291e-12	3.17344e-10	efna4|tnfrsf12a|adm|tnfrsf11a|tnfrsf10b|lgals9|cd4|tff3|ccl15|tnfrsf1a|fam3c|npdc1|cst3|reg1a|cd59|col18a1|reg3a|spink1|vsig4|colec12|lair1|relt|cd302
563	trans	Fluid overload	COPZ1	0.0713449	2.20978e-12	3.25165e-10	eif4ebp1|f11r|mcfd2|tmsb10
2717	trans	Left bundle branch block	ARHGEF3	0.124225	2.42548e-12	3.56291e-10	ccl3|cd274|tfpi2|ccn4|ccl14|ccl21|mad1l1
13	trans	Pernicious anemia	SHROOM3	18.3561	2.48972e-12	3.651e-10	efna4|tnfrsf12a|adm|tnfrsf10b|lgals9|ambp|tff3|tnfrsf1a|npdc1|cst3|col18a1|spink1|vsig4|colec12|lair1|cd302
162	trans	Pleurisy; pleural effusion	PRKAG2	8.95815	2.56498e-12	3.7549e-10	vwc2|efna4|scarb2|cd38|layn|gfra1|tnfrsf12a|acvrl1|jam2|tnfrsf21|adm|pgf|tnfrsf11a|havcr1|ambp|mmp7|il10rb|ccl23|tnfrsf14|tnfrsf1b|ephb4|tff3|hspg2|ltbr|cd93|ctsz|rarres2|tnfrsf1a|tgfbr2|nectin4|tnfrsf19|ckap4|clmp|fam3c|lrp11|nectin2|npdc1|cst3|umod|col18a1|lgals7_lgals7b|tafa5|sorcs2|colec12|fstl3|relt|cd302
162	trans	Duodenitis	PRKAG2	9.2122	2.57252e-12	3.7595e-10	efna4|scarb2|gfra1|tnfrsf12a|adm|pgf|tnfrsf11a|havcr1|il10rb|tnfrsf14|tnfrsf1b|tff3|ltbr|rarres2|tnfrsf1a|tgfbr2|nectin4|ckap4|clmp|nectin2|cst3|col18a1|colec12|fstl3|cd302
2453	cis	Postoperative infection	UMOD	5.99234	2.67465e-12	3.90206e-10	efna4|scarb2|gfra1|eda2r|adm|tnfrsf10b|spon2|ambp|il10rb|tnfrsf14|tnfrsf1b|il2ra|tff3|plaur|il18bp|tnfrsf1a|tgfbr2|epha2|tnfrsf9|tnfrsf4|ckap4|clec7a|tff2|sema3f|cd79b|nectin2|umod|col18a1|havcr2|dsc2|sirpb1|vsig4|colec12|fstl3|ccn3|lair1
3575	trans	Rash and other nonspecific skin eruption	NPHS2|TDRD5|AXDND1	6.51996	2.69362e-12	3.92303e-10	cd300c|gfra1|tnfrsf11a|oscar|il10rb|cd274|csf1|tnfrsf14|tnfrsf1b|il2ra|ltbr|fas|il18bp|tnfrsf1a|tgfbr2|cd48|epha2|cd27|dll1|tnfrsf4|pdcd1|ckap4|clmp|cd79b|cant1|nectin2|havcr2|dsc2|pilra|b4galt1|esam|vsig4|fstl3
162	trans	Hydronephrosis	PRKAG2	25.8844	2.76835e-12	4.025e-10	efna4|gfra1|adm|pgf|tnfrsf11a|havcr1|ambp|mmp7|il10rb|tnfrsf1a|ckap4|nectin2|fstl3|relt
2717	trans	Allergy/adverse effect of penicillin	ARHGEF3	0.171694	2.78731e-12	4.04567e-10	ccl17|ccl3|cd274|tnfsf13|mdk|ccn4|tgfb1|txndc5|fkbp4|tmsb10|ccl21|mad1l1
2717	trans	Pulmonary heart disease	ARHGEF3	0.145646	2.87541e-12	4.16647e-10	rspo1|ccl3|cd274|tfpi2|ccn4|rspo3|ccl14|tmsb10|mad1l1
3575	trans	Poisoning by analgesics, antipyretics, and antirheumatics	NPHS2|TDRD5|AXDND1	5.58931	2.91422e-12	4.20842e-10	vwc2|cd300c|nbl1|gfra1|tnfrsf11a|ambp|prss8|oscar|il10rb|cd274|cd5|csf1|tnfrsf14|tnfrsf1b|ephb4|il2ra|ltbr|il18bp|ctsz|tnfrsf1a|tgfbr2|nectin4|epha2|cd27|dll1|tnfrsf4|pdcd1|ckap4|clmp|pilrb|cd79b|lrp11|nectin2|havcr2|dsc2|pilra|b4galt1|sirpb1|vsig4|fstl3
162	trans	Superficial cellulitis and abscess	PRKAG2	7.82493	2.91163e-12	4.20842e-10	efna4|scarb2|gfra1|tnfrsf12a|acvrl1|adm|pgf|tnfrsf11a|havcr1|thbd|il10rb|tnfrsf1b|ephb4|tff3|hspg2|ltbr|cd93|ctsz|rarres2|tnfrsf1a|tgfbr2|ckap4|clmp|nectin2|cst3|col18a1|colec12|fstl3|relt|cd302
563	trans	Type 2 diabetes with ophthalmic manifestations	COPZ1	0.0431888	2.99646e-12	4.31987e-10	mmp1|mvk
3575	trans	Intestinal infection due to C. difficile	NPHS2|TDRD5|AXDND1	6.12663	3.26516e-12	4.69929e-10	cd300c|layn|gfra1|tnfrsf11a|ambp|il10rb|csf1|tnfrsf14|tnfrsf1b|ephb4|il2ra|ltbr|il18bp|tnfrsf1a|tgfbr2|epha2|cd27|dll1|tnfrsf4|ckap4|clmp|pilrb|cd79b|lrp11|cant1|nectin2|efemp1|havcr2|dsc2|pilra|b4galt1|sirpb1|vsig4|clec14a|fstl3
162	trans	Sepsis	PRKAG2	12.3	3.3066e-12	4.75093e-10	vwc2|efna4|scarb2|cd38|ephb6|layn|cdh3|gfra1|tnfrsf12a|acvrl1|jam2|tnfrsf21|adm|pgf|tnfrsf11a|havcr1|thbd|ambp|mmp7|il10rb|ccl23|tnfrsf14|tnfrsf1b|ephb4|tff3|hspg2|ltbr|cd93|ctsz|rarres2|tnfrsf1a|tgfbr2|nectin4|tnfrsf19|ckap4|clmp|fam3c|lrp11|nectin2|npdc1|cst3|umod|igfbp6|col18a1|lgals7_lgals7b|tafa5|sorcs2|colec12|fstl3|relt|cd302
13	trans	Streptococcus infection	SHROOM3	11.127	3.38594e-12	4.85675e-10	efna4|tnfrsf12a|adm|tnfrsf11a|tnfrsf10b|lgals9|ambp|cd4|tff3|hspg2|ccl15|rarres2|tnfrsf1a|tnfrsf19|fam3c|npdc1|cst3|reg1a|cd59|col18a1|lcn2|reg3a|ccl14|spink1|vsig4|colec12|lair1|relt|cd302
37	trans	Nonrheumatic mitral valve disorders	SLC22A5	0.0835376	3.39716e-12	4.86466e-10	cd160|fcrlb|il12a_il12b|col4a1
2453	cis	Pernicious anemia	UMOD	10.1288	3.46254e-12	4.9425e-10	efna4|gfra1|adm|tnfrsf10b|ambp|tnfrsf14|tnfrsf1b|tff3|tnfrsf1a|epha2|dll1|tnfrsf9|tnfrsf4|ckap4|cd79b|nectin2|npdc1|cst3|umod|col18a1|vsig4|colec12|lair1
13	trans	Abdominal pain	SHROOM3	12.4121	3.4631e-12	4.9425e-10	efna4|tnfrsf12a|adm|tnfrsf11a|tnfrsf10b|lgals9|ambp|tff3|ccl15|rarres2|tnfrsf1a|cst3|reg1a|col18a1|reg3a|tafa5|vsig4|colec12|lair1|relt|cd302
162	trans	Abnormal findings examination of lungs	PRKAG2	7.59867	3.48604e-12	4.96693e-10	vwc2|efna4|scarb2|layn|gfra1|tnfrsf12a|acvrl1|adm|pgf|havcr1|mmp7|il10rb|tnfrsf14|tnfrsf1b|ephb4|tff3|ltbr|ctsz|rarres2|tnfrsf1a|tgfbr2|nectin4|ckap4|nectin2|npdc1|cst3|col18a1|colec12|fstl3|relt|cd302
3575	trans	Pulmonary collapse; interstitial and compensatory emphysema	NPHS2|TDRD5|AXDND1	5.10734	3.51336e-12	4.99753e-10	vwc2|cd300c|nbl1|layn|gfra1|tnfrsf21|tnfrsf11a|ambp|prss8|oscar|il10rb|cd274|cd5|csf1|tnfrsf14|tnfrsf1b|ephb4|il2ra|ltbr|fas|il18bp|ctsz|tnfrsf1a|tgfbr2|nectin4|epha2|cd27|dll1|tnfrsf4|ckap4|clmp|pilrb|cd79b|lrp11|cant1|nectin2|cd46|efemp1|qpct|havcr2|dsc2|pilra|b4galt1|sirpb1|vsig4|clec14a|fstl3
37	trans	Diverticulosis	SLC22A5	0.0491988	3.52631e-12	5.0076e-10	mvk|col4a1
2453	cis	Neutropenia	UMOD	5.79263	3.54377e-12	5.01787e-10	efna4|scarb2|ephb6|layn|tnfrsf21|eda2r|adm|tnfrsf10b|tnfrsf13b|il10rb|tnfrsf14|tnfrsf1b|ephb4|il2ra|tff3|ltbr|il18bp|tnfrsf1a|tgfbr2|epha2|dll1|tnfrsf9|tnfrsf4|ckap4|sema3f|cd79b|cant1|nectin2|cst3|col18a1|havcr2|dsc2|b4galt1|sirpb1|vsig4|fstl3|lair1
563	trans	Chronic renal failure [CKD]	COPZ1	0.137441	3.54531e-12	5.01787e-10	lgals8|mmp1|eif4ebp1|f11r|psip1|prdx3|mvk|qdpr|mcfd2|fkbp4|nudt5|tmsb10|pebp1|ptpn1
431	trans	Cholelithiasis	ATXN2|SH2B3	2.64313	3.61531e-12	5.10848e-10	siglec9|cd300c|efna4|crtam|cd38|frzb|siglec1|cdh3|scara5|gzma|jam2|ctss|cd300lf|il12b|ntrk3|nrcam|adm|pgf|il1rn|tnfrsf10a|tnfrsf10b|lgals9|il18|xcl1|il16|sort1|ceacam8|ccl3|agrp|marco|mmp12|oscar|tnfrsf13b|cd4|parp1|vegfa|cdcp1|cd244|cxcl11|tnfsf10|cxcl9|osm|ccl4|slamf1|tgfa|tnfsf14|ccl19|il15ra|il18r1|cd274|hgf|cd5|cxcl10|cd40|tnfrsf9|lta|tnfrsf14|tnfrsf1b|mmp9|il2ra|cstb|cd163|grn|treml2|tnfrsf…
3575	trans	Candidiasis	NPHS2|TDRD5|AXDND1	5.26624	3.72943e-12	5.26103e-10	vwc2|cd300c|nbl1|layn|gfra1|tnfrsf21|tnfrsf11a|ambp|prss8|oscar|il10rb|cd274|csf1|tnfrsf14|tnfrsf1b|ephb4|il2ra|ltbr|fas|il18bp|ctsz|tnfrsf1a|tgfbr2|nectin4|epha2|cd27|dll1|tnfrsf4|pdcd1|ckap4|clmp|pilrb|cd79b|nectin2|cdh1|efemp1|qpct|havcr2|dsc2|pilra|b4galt1|vsig4|clec14a|fstl3
563	trans	E. coli	COPZ1	0.0243664	3.88032e-12	5.44687e-10	tmsb10
563	trans	Polyneuropathy in diabetes	COPZ1	0.0243664	3.88032e-12	5.44687e-10	mvk
563	trans	Diabetic retinopathy	COPZ1	0.0243664	3.88032e-12	5.44687e-10	mvk
162	trans	Pneumonia	PRKAG2	12.0987	3.98522e-12	5.58493e-10	vwc2|efna4|scarb2|cd38|ephb6|layn|cdh3|gfra1|tnfrsf12a|acvrl1|jam2|tnfrsf21|adm|pgf|tnfrsf11a|havcr1|thbd|ambp|mmp7|il10rb|ccl23|tnfrsf14|tnfrsf1b|ephb4|tff3|hspg2|ltbr|cd93|ctsz|rarres2|tnfrsf1a|tgfbr2|nectin4|tnfrsf19|ckap4|clmp|fam3c|lrp11|nectin2|npdc1|cst3|umod|igfbp6|col18a1|lgals7_lgals7b|tafa5|sorcs2|colec12|fstl3|relt|cd302
162	trans	Respiratory failure	PRKAG2	9.39014	4.13892e-12	5.79082e-10	vwc2|efna4|scarb2|cd38|layn|cdh3|gfra1|tnfrsf12a|acvrl1|jam2|tnfrsf21|adm|pgf|tnfrsf11a|havcr1|ambp|mmp7|il10rb|ccl23|tnfrsf14|tnfrsf1b|ephb4|tff3|hspg2|ltbr|ctsz|rarres2|tnfrsf1a|tgfbr2|nectin4|tnfrsf19|ckap4|clmp|fam3c|lrp11|nectin2|npdc1|cst3|umod|igfbp6|col18a1|lgals7_lgals7b|tafa5|sorcs2|colec12|fstl3|relt|cd302
431	trans	Cirrhosis of liver without mention of alcohol	ATXN2|SH2B3	2.61094	4.25901e-12	5.94909e-10	siglec9|cd300c|efna4|crtam|cd38|smpd1|frzb|siglec1|csf2ra|gzma|clec10a|fcrl2|jam2|ctss|cd300lf|il12b|lair2|nrcam|adm|slamf7|pgf|il1rn|tnfrsf10a|idua|tnfrsf10b|ebi3_il27|lgals9|kitlg|il18|xcl1|sort1|ptx3|ccl3|thpo|marco|mmp12|pdcd1lg2|oscar|tnfrsf13b|cd4|cdcp1|cd244|plau|cxcl11|cxcl9|ccl4|slamf1|tgfa|ccl19|il15ra|il18r1|cd274|tnfsf11|hgf|il10|cd5|flt3lg|cxcl6|cxcl10|cd40|tnfrsf9|tnfsf12|ada|lta|tn…
5937	cis	Multiple myeloma	TNFRSF13B	192.795	4.31543e-12	6.01805e-10	il5ra|slamf7|tnfrsf13b|slamf1|tnfsf13|icam3|qpct|fcrl5	EFO_0001378
2717	trans	GERD	ARHGEF3	0.0275796	4.5091e-12	6.27787e-10	ccl3
3575	trans	Shortness of breath	NPHS2|TDRD5|AXDND1	5.13515	4.59912e-12	6.39278e-10	vwc2|cd300c|nbl1|ephb6|layn|cdh3|gfra1|tnfrsf21|tnfrsf11a|thbd|ambp|prss8|oscar|il10rb|cd274|cd5|csf1|tnfrsf14|tnfrsf1b|ephb4|il2ra|ltbr|fas|sirpa|il18bp|ctsz|tnfrsf1a|tgfbr2|cd48|ifngr1|nectin4|epha2|cd27|dll1|tnfrsf4|folr1|pdcd1|ckap4|clec1a|ca12|clmp|pilrb|cd79b|lrp11|cant1|nectin2|cdh1|cd46|pam|igfbp6|efemp1|qpct|havcr2|dsc2|pilra|b4galt1|sirpb1|esam|vsig4|clec14a|fstl3
0	cis	Cirrhosis of liver without mention of alcohol	DDR1	2.3938	4.62013e-12	6.41153e-10	nrp2|siglec9|cd300c|ezr|nbl1|scarb2|prtg|robo2|crtam|msr1|frzb|siglec1|bcan|layn|gzma|acvrl1|cpm|clec10a|gpc5|fcrl2|il5ra|pdgfra|ctsc|ddr1|tnfrsf21|il12b|nrcam|kynu|adm|slamf7|pgf|adamts13|il4r|il6|tnfrsf10a|tnfrsf11a|tnfrsf10b|tek|ebi3_il27|cblif|il18|pigr|sod2|mertk|havcr1|thbd|hmox1|xcl1|sort1|ccl3|prss8|thpo|marco|mmp12|ace2|pdcd1lg2|ctsl|oscar|tnfrsf13b|cd4|cxcl8|ccl7|cdcp1|tgfb1|cxcl11|cxcl…
0	cis	Neutropenia	DDR1	3.92713	4.65476e-12	6.44911e-10	cd300c|scarb2|crtam|msr1|siglec1|layn|acvrl1|fcrl2|tnfrsf21|il12b|adm|pgf|il4r|il6|tnfrsf10a|tnfrsf10b|ebi3_il27|il18|pigr|xcl1|ccl3|prss8|marco|mmp12|ctsl|oscar|tnfrsf13b|cdcp1|cxcl9|slamf1|il15ra|il10|cd5|tnfrsf9|lta|csf1|tnfrsf14|tnfrsf1b|il2ra|tff3|cd163|grn|ltbr|egfr|il18bp|ctsz|tnfrsf1a|tnfrsf6b|sdc1|tgfbr2|cd48|ly9|tfpi2|epha2|cd27|adam8|dll1|fgfbp1|tnfrsf4|areg|cxcl13|cd70|nos3|pdcd1|cd28…
379	trans	Hypertensive chronic kidney disease	JMJD1C|NRBF2|REEP3	0.331767	4.73136e-12	6.54462e-10	flrt2|cpm|pdgfra|tnfrsf11a|f2r|f3|spon2|mertk|vegfa|tgfb1|cd40|cx3cl1|ltbr|treml2|igfbp1|il1r1|pcsk9|spp1|f11r|ccl15|cd93|ctsz|ccl16|tnfsf13|sdc1|scamp3|mdk|abl1|tnfrsf19|ccn4|folr1|ccl7|dcbld2|enah|prkab1|egfl7|lrig1|cd164|serpinb6|txndc5|mcfd2|vcan|timp1|f7|cd46|st6gal1|gas6|ltbp2|ccl14|vasn|bcl2l11|igsf3|spint2|tmsb10|inhbc|ptprf|esam|cd99l2|cd58|lama4|ppp3r1
13	trans	Hematemesis	SHROOM3	10.8505	4.81331e-12	6.6472e-10	efna4|tnfrsf12a|adm|tnfrsf11a|tnfrsf10b|lgals9|ambp|tff3|hspg2|ccl15|tnfrsf1a|fam3c|npdc1|cst3|reg1a|cd59|col18a1|reg3a|tafa5|spink1|vsig4|colec12|lair1|relt|cd302
773	cis	Liver abscess and sequelae of chronic liver disease	ASGR1	3.00358	4.86385e-12	6.70614e-10	siglec9|cd300c|prtg|msr1|siglec1|csf2ra|scarf2|pvr|cpm|cdh6|ddr1|tnfrsf21|nrcam|bmp6|slamf7|il4r|tek|ebi3_il27|mertk|thbs2|marco|oscar|cdcp1|tnfrsf11b|plau|slamf1|lifr|il10rb|ccl25|itgb2|alcam|cd163|grn|notch3|sele|acp5|anpep|il1r1|plaur|il1r2|il1rl1|il18bp|icam2|ceacam1|sdc1|cd48|ly9|tlr3|ccn4|ceacam5|fcrlb|gpnmb|adgrg1|cd28|angpt2|lamp3|cd83|milr1|tff2|angptl7|ccdc80|pilrb|angptl1|cd79b|siglec7…
2453	cis	Duodenitis	UMOD	6.49476	4.8958e-12	6.72845e-10	nbl1|efna4|scarb2|gfra1|adm|tnfrsf10b|spon2|il10rb|tnfrsf14|tnfrsf1b|il2ra|tff3|ltbr|plaur|il18bp|tnfrsf1a|tgfbr2|tnfrsf9|tnfrsf4|ckap4|clmp|tff2|nectin2|cst3|col18a1|reg3a|havcr2|dsc2|vsig4|colec12|fstl3|lair1
162	trans	Circulatory disease NEC	PRKAG2	11.95	4.89008e-12	6.72845e-10	vwc2|efna4|scarb2|cd38|ephb6|layn|cdh3|gfra1|tnfrsf12a|acvrl1|jam2|tnfrsf21|adm|pgf|tnfrsf11a|havcr1|thbd|ambp|mmp7|il10rb|ccl23|tnfrsf14|tnfrsf1b|ephb4|tff3|hspg2|ltbr|cd93|ctsz|rarres2|tnfrsf1a|tgfbr2|nectin4|tnfrsf19|ckap4|clmp|fam3c|lrp11|nectin2|npdc1|cst3|umod|igfbp6|col18a1|lgals7_lgals7b|tafa5|sorcs2|colec12|fstl3|relt|cd302
3575	trans	Cancer of urinary organs (incl. kidney and bladder)	NPHS2|TDRD5|AXDND1	12.3115	5.28382e-12	7.25005e-10	nbl1|layn|gfra1|tnfrsf11a|oscar|il10rb|csf1|tnfrsf14|tnfrsf1b|ephb4|ltbr|il18bp|tnfrsf1a|cd48|cd27|tnfrsf4|ckap4|nectin2|vsig4|fstl3
563	trans	Hyperpotassemia	COPZ1	0.0938386	5.33344e-12	7.30638e-10	mmp1|eif4ebp1|f11r|mcfd2|nudt5|tmsb10
13	trans	Altered mental status	SHROOM3	10.8598	5.44511e-12	7.44741e-10	efna4|tnfrsf12a|adm|tnfrsf11a|tnfrsf10b|lgals9|ambp|cd4|tff3|hspg2|pglyrp1|ccl15|rarres2|tnfrsf1a|fam3c|npdc1|cst3|reg1a|cd59|col18a1|reg3a|tafa5|sorcs2|spink1|vsig4|colec12|lair1|relt|cd302
3575	trans	Nonrheumatic mitral valve disorders	NPHS2|TDRD5|AXDND1	4.90691	5.66476e-12	7.73543e-10	vwc2|cd300c|nbl1|layn|gfra1|scarf2|tnfrsf21|tnfrsf11a|ambp|prss8|pdcd1lg2|oscar|il10rb|cd274|csf1|tnfrsf14|tnfrsf1b|ephb4|il2ra|ltbr|fas|cd93|il18bp|tnfrsf1a|tgfbr2|nectin4|epha2|cd27|dll1|tnfrsf4|folr1|ckap4|clec1a|ca12|clmp|pilrb|cd79b|lrp11|nectin2|cdh1|pam|efemp1|qpct|havcr2|dsc2|pilra|b4galt1|sirpb1|esam|vsig4|clec14a|fstl3
13	trans	Pleurisy; pleural effusion	SHROOM3	19.5459	5.73081e-12	7.81313e-10	efna4|cd38|tnfrsf12a|adm|tnfrsf11a|tnfrsf10b|lgals9|ambp|cd4|ccl23|tff3|hspg2|pglyrp1|ccl15|rarres2|tnfrsf1a|tnfrsf19|nppc|fam3c|npdc1|cst3|reg1a|cd59|col18a1|lcn2|reg3a|ccl14|tafa5|sorcs2|spink1|vsig4|colec12|lair1|relt|cd302
7693	cis	Non-Hodgkins lymphoma	TNFRSF13B	67.1384	5.78242e-12	7.85838e-10	fcrl2|tnfrsf13b|tnfrsf9|lta|fcrl3|fcrl1|cr2|siglec10|sema7a|fcer2|tnfrsf13c
6216	cis	Non-Hodgkins lymphoma	TNFSF13B	67.1384	5.78242e-12	7.85838e-10	fcrl2|tnfrsf13b|tnfrsf9|lta|cd27|cxcl13|fcrl3|fcrl1|cr2|sema7a|tnfrsf13c
2453	cis	Respiratory failure	UMOD	4.94002	5.98128e-12	8.11572e-10	vwc2|nbl1|efna4|scarb2|cd38|layn|cdh3|gfra1|scarf2|jam2|tnfrsf21|cd300lf|eda2r|adm|tnfrsf10b|ager|spon2|ambp|tnfrsf13b|il10rb|tnfrsf14|tnfrsf1b|ephb4|il2ra|tff3|hspg2|ltbr|plaur|il18bp|tnfrsf1a|tgfbr2|klk11|klk8|epha2|dll1|tnfrsf19|folr1|tnfrsf9|tnfrsf4|ckap4|clec7a|clmp|tff2|sema3f|cd79b|fam3c|lrp11|cant1|nectin2|npdc1|cst3|reg1a|umod|cdh1|igfbp6|col18a1|reg3a|tafa5|sorcs2|havcr2|dsc2|b4galt1|si…
13	trans	Esophagitis, GERD and related diseases	SHROOM3	15.4561	6.10692e-12	8.27304e-10	efna4|tnfrsf12a|adm|tnfrsf11a|tnfrsf10b|lgals9|ambp|cd4|tff3|tnfrsf1a|fam3c|reg1a|col18a1|reg3a|spink1|vsig4|lair1
162	trans	Rash and other nonspecific skin eruption	PRKAG2	8.43052	6.25906e-12	8.4657e-10	efna4|scarb2|gfra1|tnfrsf12a|acvrl1|adm|pgf|tnfrsf11a|havcr1|il10rb|tnfrsf14|tnfrsf1b|ltbr|rarres2|tnfrsf1a|tgfbr2|ckap4|clmp|nectin2|cst3|umod|col18a1|colec12|fstl3|relt|cd302
2453	cis	Aphasia/speech disturbance	UMOD	9.09711	6.35789e-12	8.58577e-10	efna4|scarb2|gfra1|eda2r|adm|tnfrsf10b|spon2|ambp|tnfrsf1b|il2ra|tff3|plaur|tnfrsf1a|ckap4|clec7a|tff2|nectin2|cst3|col18a1|havcr2|vsig4|colec12|fstl3|lair1
162	trans	Thyrotoxicosis with or without goiter	PRKAG2	13.6257	6.4158e-12	8.65029e-10	efna4|acvrl1|adm|pgf|tnfrsf11a|il10rb|tnfrsf1b|hspg2|ltbr|ctsz|tnfrsf1a|tgfbr2|nectin2|cst3|col18a1|colec12|fstl3|relt
162	trans	Other local infections of skin and subcutaneous tissue	PRKAG2	10.0852	6.59333e-12	8.87562e-10	efna4|scarb2|gfra1|adm|pgf|tnfrsf11a|havcr1|ambp|il10rb|tnfrsf14|tnfrsf1b|tff3|ctsz|rarres2|tnfrsf1a|tgfbr2|ckap4|clmp|col18a1|colec12|fstl3|cd302
2453	cis	Nonspecific chest pain	UMOD	4.75042	6.91944e-12	9.29995e-10	vwc2|nbl1|efna4|scarb2|cd38|gfra1|eda2r|adm|tnfrsf10b|spon2|ambp|tnfrsf13b|il10rb|tnfrsf14|tnfrsf1b|il2ra|tff3|hspg2|plaur|il18bp|tnfrsf1a|tgfbr2|epha2|dll1|tnfrsf19|tnfrsf9|tnfrsf4|ckap4|clmp|tff2|sema3f|cd79b|fam3c|lrp11|nectin2|npdc1|cst3|umod|igfbp6|col18a1|tafa5|havcr2|dsc2|vsig4|colec12|fstl3|ccn3|xg|lair1
2717	trans	Chemotherapy	ARHGEF3	0.245162	6.978e-12	9.36391e-10	ccl3|cd274|cd40|treml2|tnfsf13|tfpi2|mdk|ccn4|rspo3|cxcl8|tgfb1|psip1|mvk|bambi|fkbp4|pag1|ccl14|spint2|tmsb10|ccl21|p4hb|creld2|scarf1|mad1l1
3575	trans	Neutropenia	NPHS2|TDRD5|AXDND1	5.93566	7.06331e-12	9.46351e-10	cd300c|ephb6|layn|tnfrsf21|prss8|oscar|il10rb|cd274|cd5|csf1|tnfrsf14|tnfrsf1b|ephb4|il2ra|ltbr|il18bp|ctsz|tnfrsf1a|tgfbr2|cd48|epha2|cd27|dll1|tnfrsf4|pdcd1|ckap4|cd79b|cant1|nectin2|havcr2|dsc2|b4galt1|sirpb1|vsig4|fstl3
5887	trans	Shortness of breath	CCDC71L	0.120541	7.33778e-12	9.81583e-10	tnfrsf11a|cd40|tnfrsf14|egln1|ddah1|tmsb10|scarf1
3575	trans	Complication due to other implant and internal device	NPHS2|TDRD5|AXDND1	10.1514	7.52384e-12	1.0049e-09	gfra1|tnfrsf11a|ambp|csf1|tnfrsf14|tnfrsf1b|ephb4|il2ra|il18bp|ctsz|tnfrsf1a|tgfbr2|epha2|tnfrsf4|pdcd1|ckap4|clmp|nectin2|cd46|havcr2|vsig4|fstl3
162	trans	Hyposmolality and/or hyponatremia	PRKAG2	6.89652	7.70779e-12	1.02786e-09	vwc2|efna4|scarb2|ephb6|layn|gfra1|tnfrsf12a|acvrl1|tnfrsf21|adm|pgf|tnfrsf11a|havcr1|ambp|mmp7|il10rb|tnfrsf14|tnfrsf1b|ephb4|tff3|ctsz|tnfrsf1a|tgfbr2|nectin4|tnfrsf19|ckap4|clmp|fam3c|nectin2|npdc1|cst3|umod|col18a1|sorcs2|colec12|fstl3|relt|cd302
3575	trans	Lymphadenitis	NPHS2|TDRD5|AXDND1	5.88858	8.06473e-12	1.07378e-09	vwc2|cd300c|layn|gfra1|tnfrsf11a|prss8|oscar|il10rb|cd274|cd5|csf1|tnfrsf14|tnfrsf1b|il2ra|ltbr|il18bp|ctsz|tnfrsf1a|tgfbr2|epha2|cd27|dll1|tnfrsf4|pdcd1|ckap4|pilrb|cd79b|nectin2|efemp1|havcr2|dsc2|pilra|sirpb1|vsig4|fstl3
13	trans	Hemoptysis	SHROOM3	11.2657	8.63744e-12	1.14824e-09	efna4|tnfrsf12a|adm|tnfrsf11a|tnfrsf10b|lgals9|tff3|ccl15|rarres2|tnfrsf1a|npdc1|cst3|cd59|col18a1|tafa5|sorcs2|spink1|vsig4|colec12|lair1|relt|cd302
5933	cis	Lymphoid leukemia, chronic	TNFRSF13B	24.5317	8.78424e-12	1.16413e-09	fcrl2|tnfrsf13b|tnfrsf9|lta|treml2|tnfsf13b|fcrl3|fcrl1|icam3|siglec10|fcrl5|sema7a|fcer2|tnfrsf13c
563	trans	Type 2 diabetes with neurological manifestations	COPZ1	0.0453989	8.77448e-12	1.16413e-09	mvk|tmsb10
162	trans	Angina pectoris	PRKAG2	6.85567	8.87583e-12	1.17444e-09	vwc2|efna4|scarb2|cd38|gfra1|tnfrsf12a|acvrl1|adm|pgf|tnfrsf11a|havcr1|ambp|mmp7|il10rb|tnfrsf14|tnfrsf1b|tff3|hspg2|ctsz|rarres2|tnfrsf1a|tgfbr2|ckap4|clmp|fam3c|nectin2|npdc1|cst3|umod|igfbp6|col18a1|tafa5|sorcs2|colec12|fstl3|relt|cd302
13	trans	Hyperpotassemia	SHROOM3	Inf	1.02963e-11	1.3603e-09	efna4|cd38|tnfrsf12a|adm|tnfrsf11a|tnfrsf10b|lgals9|ambp|cd4|ccl23|tff3|hspg2|pglyrp1|ccl15|rarres2|tnfrsf1a|mia|tnfrsf19|nppc|fam3c|npdc1|cst3|reg1a|cd59|igfbp6|col18a1|lcn2|reg3a|ccl14|tafa5|sorcs2|spink1|vsig4|colec12|xg|lair1|relt|cd302
773	cis	Ascites (non malignant)	ASGR1	3.05036	1.13192e-11	1.49312e-09	cd300c|prtg|robo2|msr1|siglec1|scarf2|pvr|cpm|cdh6|ddr1|tnfrsf21|slamf7|il4r|ebi3_il27|mertk|thbs2|marco|oscar|cdcp1|cd244|tnfrsf11b|plau|slamf1|lifr|il10rb|ccl25|alcam|cd163|grn|notch3|sele|anpep|il1r1|plaur|il1r2|il1rl1|il18bp|ceacam1|sdc1|cd48|ly9|ccn4|gpnmb|adgrg1|pdcd1|cd28|angpt2|cd83|milr1|lag3|tff2|ccdc80|pilrb|angptl1|cd79b|siglec7|itgb7|chrdl2|adgre2|nrp1|plxnb2|icam1|fcgr2a|eng|vcam1|i…
563	trans	Edema	COPZ1	0.0258599	1.14296e-11	1.50401e-09	tmsb10
37	trans	Obesity	SLC22A5	0.253658	1.1437e-11	1.50401e-09	clec1b|lgals8|il12b|lat|dkk1|hbegf|ccl13|tnfsf14|ccl28|cd40|selp|serpine1|f11r|pecam1|txlna|scamp3|metap2|itgb5|cdkn1a|abl1|cd160|fcrlb|il12a_il12b|prdx3|hexim1|smad1|mvk|yes1|snap23|ppp1r2|ccl5|col4a1|arsb|dnajb1|nudt5|spint2|nid2|dag1|cd63
3575	trans	Gout	NPHS2|TDRD5|AXDND1	5.43352	1.14981e-11	1.50972e-09	vwc2|cd300c|nbl1|ephb6|rgmb|adam22|layn|cdh3|gfra1|scarf2|tnfrsf21|tnfrsf11a|thbd|ambp|prss8|oscar|il10rb|cd274|cd5|csf1|tnfrsf14|tnfrsf1b|ephb4|il2ra|ltbr|dlk1|axl|fas|il18bp|ctsz|tnfrsf1a|tgfbr2|cd48|ifngr1|nectin4|epha2|cd27|dll1|tnfrsf4|ncr1|ckap4|clec1a|ca12|clmp|acp6|pilrb|cd79b|lrp11|cant1|nectin2|cdh1|cd46|pam|igfbp6|tgfbr3|efemp1|qpct|havcr2|dsc2|pilra|b4galt1|cd300lg|sirpb1|esam|vsig4|c…
37	trans	Hypothyroidism NOS	SLC22A5	0.113692	1.19649e-11	1.56859e-09	il12b|mmp1|abl1|cd160|il12a_il12b|spint2
5887	trans	Hypotension NOS	CCDC71L	0.133697	1.20646e-11	1.57925e-09	tnfrsf11a|cd40|tnfrsf14|egln1|txndc5|ddah1|tmsb10|scarf1
5887	trans	Gout	CCDC71L	0.182508	1.32532e-11	1.73216e-09	tnfrsf11a|cd40|tnfrsf14|ccn1|egln1|eif4g1|aifm1|txndc5|fkbp4|nid1|ddah1|dnajb1|tmsb10|p4hb|scarf1
3575	trans	Congestive heart failure (CHF) NOS	NPHS2|TDRD5|AXDND1	6.84824	1.37402e-11	1.79308e-09	vwc2|cd300c|nbl1|ephb6|rgmb|adam22|layn|cdh3|gfra1|scarf2|tnfrsf21|tnfrsf11a|f3|thbd|ambp|prss8|pdcd1lg2|oscar|il10rb|cd274|cd5|cx3cl1|csf1|tnfrsf14|tnfrsf1b|ephb4|il2ra|ltbr|treml2|axl|fas|sirpa|cd93|il18bp|ctsz|tnfrsf1a|tgfbr2|cd48|ifngr1|nectin4|epha2|cd27|dll1|tnfrsf4|folr1|pdcd1|ncr1|ckap4|clec1a|ca12|clmp|pilrb|cd79b|lrp11|cant1|nectin2|ror1|cdh1|cd46|pam|igfbp6|tgfbr3|efemp1|qpct|havcr2|ds…
3575	trans	Complications of surgical and medical procedures	NPHS2|TDRD5|AXDND1	6.18117	1.40932e-11	1.83634e-09	vwc2|cd300c|nbl1|layn|gfra1|tnfrsf11a|il10rb|cd274|csf1|tnfrsf14|tnfrsf1b|ephb4|il2ra|ltbr|il18bp|tnfrsf1a|tgfbr2|epha2|cd27|dll1|ckap4|clmp|cd79b|lrp11|nectin2|havcr2|dsc2|pilra|b4galt1|sirpb1|vsig4|fstl3
7693	cis	Lymphoid leukemia, chronic	TNFRSF13B	61.0107	1.41933e-11	1.84656e-09	fcrl2|tnfrsf13b|tnfrsf9|lta|tnfsf13b|fcrl3|fcrl1|siglec10|sema7a|fcer2|tnfrsf13c
2453	cis	Superficial cellulitis and abscess	UMOD	5.22947	1.45388e-11	1.88863e-09	efna4|scarb2|gfra1|eda2r|adm|tnfrsf10b|spon2|thbd|il10rb|tnfrsf1b|ephb4|il2ra|tff3|hspg2|ltbr|plaur|cd93|il18bp|tnfrsf1a|tgfbr2|epha2|dll1|tnfrsf9|tnfrsf4|ckap4|clmp|sema3f|nectin2|cst3|col18a1|havcr2|dsc2|vsig4|clec14a|colec12|fstl3|ccn3|xg|lair1
162	trans	Hemorrhage or hematoma complicating a procedure	PRKAG2	9.55195	1.53394e-11	1.9896e-09	efna4|scarb2|gfra1|tnfrsf12a|acvrl1|adm|pgf|tnfrsf11a|havcr1|ambp|mmp7|il10rb|tnfrsf1b|hspg2|tnfrsf1a|tgfbr2|ckap4|nectin2|cst3|col18a1|fstl3|cd302
379	trans	Renal failure NOS	JMJD1C|NRBF2|REEP3	0.317027	1.55674e-11	2.01611e-09	flrt2|cpm|pdgfra|tnfrsf11a|f3|spon2|vegfa|tgfb1|cd40|cx3cl1|ltbr|il1r1|pcsk9|spp1|ccl15|cd93|ctsz|ccl16|tnfsf13|sdc1|mdk|tnfrsf19|ccn4|folr1|ccl7|itga11|egfl7|txndc5|enpp7|timp1|cd46|st6gal1|gas6|ltbp2|ccl14|aoc3|vasn|bcl2l11|igsf3|spint2|tmsb10|inhbc|esam|cd99l2|lama4
162	trans	Aphasia/speech disturbance	PRKAG2	11.6345	1.56389e-11	2.0223e-09	efna4|scarb2|gfra1|tnfrsf12a|adm|pgf|tnfrsf11a|ambp|mmp7|tnfrsf1b|tff3|tnfrsf1a|ckap4|nectin2|cst3|col18a1|colec12|fstl3|cd302
2717	trans	Cough	ARHGEF3	0.0888416	1.57772e-11	2.03659e-09	ccl3|cd274|tfpi2|mad1l1
2453	cis	Hemoptysis	UMOD	5.65683	1.57971e-11	2.03659e-09	vwc2|nbl1|efna4|scarb2|layn|gfra1|eda2r|adm|tnfrsf10b|spon2|il10rb|tnfrsf14|tnfrsf1b|il2ra|tff3|plaur|il18bp|tnfrsf1a|epha2|tnfrsf9|tnfrsf4|ckap4|clec7a|tff2|nectin2|npdc1|cst3|col18a1|tafa5|sorcs2|havcr2|vsig4|colec12|fstl3|lair1
3575	trans	Esophagitis, GERD and related diseases	NPHS2|TDRD5|AXDND1	8.47788	1.60386e-11	2.0646e-09	layn|gfra1|tnfrsf11a|ambp|prss8|il10rb|csf1|tnfrsf14|tnfrsf1b|il2ra|fas|il18bp|tnfrsf1a|tgfbr2|cd27|dll1|tnfrsf4|ckap4|clmp|cd79b|nectin2|havcr2|vsig4|fstl3
13	trans	Aphasia/speech disturbance	SHROOM3	15.6569	1.68097e-11	2.1606e-09	efna4|tnfrsf12a|adm|tnfrsf11a|tnfrsf10b|lgals9|ambp|tff3|tnfrsf1a|cst3|col18a1|spink1|vsig4|colec12|lair1|cd302
563	trans	Cirrhosis of liver without mention of alcohol	COPZ1	0.0771349	1.7161e-11	2.20245e-09	mvk|fkbp4|kyat1|htra2
2717	trans	Vitamin B-complex deficiencies	ARHGEF3	0.0718429	1.74812e-11	2.2368e-09	ccl3|tnfsf12|ccl21
162	trans	Aplastic anemia	PRKAG2	7.49872	1.74569e-11	2.2368e-09	efna4|scarb2|layn|gfra1|tnfrsf12a|acvrl1|tnfrsf21|adm|pgf|tnfrsf11a|havcr1|mmp7|il10rb|tnfrsf14|tnfrsf1b|ephb4|tff3|ctsz|tnfrsf1a|tgfbr2|ckap4|nectin2|npdc1|cst3|col18a1|colec12|fstl3|relt
13	trans	Diverticulosis	SHROOM3	10.4847	1.7631e-11	2.2526e-09	efna4|tnfrsf12a|adm|tnfrsf11a|tnfrsf10b|lgals9|ambp|cd4|ccl23|tff3|hspg2|pglyrp1|ccl15|rarres2|tnfrsf1a|fam3c|cst3|cd59|igfbp6|col18a1|lcn2|tafa5|spink1|vsig4|colec12|lair1|relt|cd302
3575	trans	Sicca syndrome	NPHS2|TDRD5|AXDND1	5.58246	1.78981e-11	2.2833e-09	cd300c|gfra1|tnfrsf21|tnfrsf11a|pdcd1lg2|oscar|cd274|cx3cl1|csf1|tnfrsf14|tnfrsf1b|il2ra|fas|il18bp|ctsz|tnfrsf1a|tgfbr2|cd48|epha2|cd27|dll1|tnfrsf4|folr1|pdcd1|ckap4|pilrb|cd79b|cant1|nectin2|efemp1|havcr2|dsc2|pilra|b4galt1|sirpb1|vsig4
3575	trans	Arterial embolism and thrombosis of lower extremity artery	NPHS2|TDRD5|AXDND1	6.09818	1.85151e-11	2.35849e-09	vwc2|nbl1|layn|gfra1|tnfrsf11a|ambp|prss8|il10rb|cd274|cd5|csf1|tnfrsf14|tnfrsf1b|ltbr|il18bp|tnfrsf1a|tgfbr2|epha2|cd27|dll1|tnfrsf4|ckap4|clmp|nectin2|cdh1|havcr2|dsc2|pilra|sirpb1|vsig4|clec14a|fstl3
431	trans	Primary thrombocytopenia	ATXN2|SH2B3	8.71847	1.86486e-11	2.37195e-09	efna4|siglec1|tnfrsf10a|tnfrsf10b|lgals9|xcl1|ccl3|cd244|cd274|tnfrsf9|tnfrsf1b|cd163|axl|ctsd|il18bp|icam2|cd27|adam8|dll1|tnfrsf4|pdcd1|lilrb4|lag3|cd79b|cst3|vcam1|pcdh17|gcnt1|amigo2|siglec10|slamf8|dsc2|cd74|sema7a|relt|mad1l1|tnf
13	trans	Delirium dementia and amnestic and other cognitive disorders	SHROOM3	10.4276	1.88414e-11	2.39291e-09	efna4|tnfrsf12a|adm|tnfrsf11a|tnfrsf10b|lgals9|ambp|tff3|ccl15|tnfrsf1a|tnfrsf19|fam3c|npdc1|cst3|reg1a|col18a1|reg3a|spink1|vsig4|colec12|lair1|relt|cd302
3575	trans	Nonspecific findings on examination of blood	NPHS2|TDRD5|AXDND1	9.49859	1.90246e-11	2.41259e-09	nbl1|gfra1|ambp|il10rb|cd5|csf1|tnfrsf1b|il18bp|ctsz|tnfrsf1a|tgfbr2|epha2|cd27|dll1|ckap4|clmp|cd79b|igfbp6|efemp1|dsc2|vsig4|fstl3
37	trans	Complications of transplants and reattached limbs	SLC22A5	0.0286441	1.90949e-11	2.41791e-09	cd160
162	trans	Type 1 diabetes	PRKAG2	6.93974	1.95659e-11	2.47388e-09	vwc2|efna4|scarb2|cd38|layn|gfra1|tnfrsf12a|acvrl1|jam2|adm|pgf|tnfrsf11a|havcr1|thbd|ambp|mmp7|il10rb|tnfrsf14|tnfrsf1b|ephb4|tff3|hspg2|ltbr|ctsz|rarres2|tnfrsf1a|tgfbr2|nectin4|tnfrsf19|ckap4|clmp|fam3c|lrp11|nectin2|cst3|umod|igfbp6|col18a1|tafa5|colec12|fstl3|relt|cd302
2453	cis	Hemorrhage or hematoma complicating a procedure	UMOD	6.93704	2.04791e-11	2.58552e-09	efna4|scarb2|gfra1|eda2r|adm|tnfrsf10b|spon2|ambp|il10rb|tnfrsf1b|il2ra|hspg2|plaur|tnfrsf1a|tgfbr2|epha2|dll1|tnfrsf9|ckap4|tff2|nectin2|cst3|col18a1|havcr2|vsig4|fstl3|ccn3|lair1
2717	trans	Hypopotassemia	ARHGEF3	0.105948	2.1468e-11	2.70636e-09	ccl3|cd274|tnfsf12|ccl21|mad1l1
13	trans	Decubitus ulcer	SHROOM3	13.2278	2.17381e-11	2.73638e-09	efna4|tnfrsf12a|adm|tnfrsf11a|tnfrsf10b|lgals9|ambp|cd4|tff3|hspg2|pglyrp1|ccl15|rarres2|tnfrsf1a|tnfrsf19|fam3c|npdc1|cst3|reg1a|cd59|igfbp6|col18a1|lcn2|reg3a|ccl14|tafa5|sorcs2|spink1|vsig4|colec12|xg|lair1|relt|cd302
5887	trans	Obstructive chronic bronchitis	CCDC71L	0.175037	2.20137e-11	2.76699e-09	tnfrsf11a|cd40|tnfrsf14|edar|egln1|fgr|txndc5|fkbp4|nid1|ddah1|tmsb10|p4hb|scarf1
37	trans	Mitral valve disease	SLC22A5	0.117621	2.21512e-11	2.78017e-09	il12b|cd40|cd160|fcrlb|il12a_il12b|col4a1
3575	trans	Superficial injury without mention of infection	NPHS2|TDRD5|AXDND1	5.48513	2.2842e-11	2.86266e-09	cd300c|nbl1|layn|gfra1|tnfrsf11a|ambp|prss8|oscar|il10rb|csf1|tnfrsf14|tnfrsf1b|ephb4|il2ra|ltbr|il18bp|ctsz|tnfrsf1a|tgfbr2|epha2|cd27|dll1|tnfrsf4|ckap4|ca12|clmp|pilrb|nectin2|efemp1|havcr2|dsc2|pilra|b4galt1|vsig4|clec14a|fstl3
5887	trans	Decubitus ulcer	CCDC71L	0.136737	2.35392e-11	2.94571e-09	tnfrsf11a|cd40|tnfrsf14|egln1|txndc5|ddah1|tmsb10|scarf1
13	trans	Other chronic ischemic heart disease, unspecified	SHROOM3	43.5163	2.36205e-11	2.94724e-09	efna4|cd38|tnfrsf12a|adm|tnfrsf11a|tnfrsf10b|lgals9|ambp|cd4|ccl23|tff3|hspg2|pglyrp1|ccl15|rarres2|tnfrsf1a|tnfrsf19|nppc|fam3c|npdc1|cst3|reg1a|cd59|igfbp6|col18a1|lcn2|reg3a|ccl14|tafa5|sorcs2|spink1|vsig4|colec12|xg|lair1|relt|cd302
13	trans	Sepsis	SHROOM3	43.5163	2.36205e-11	2.94724e-09	efna4|cd38|tnfrsf12a|adm|tnfrsf11a|tnfrsf10b|lgals9|ambp|cd4|ccl23|tff3|hspg2|pglyrp1|ccl15|rarres2|tnfrsf1a|tnfrsf19|nppc|fam3c|npdc1|cst3|reg1a|cd59|igfbp6|col18a1|lcn2|reg3a|ccl14|tafa5|sorcs2|spink1|vsig4|colec12|xg|lair1|relt|cd302
2717	trans	Orthostatic hypotension	ARHGEF3	0.16372	2.41326e-11	3.00675e-09	ccl3|cd274|tnfsf13|tfpi2|mdk|ccn4|rspo3|ccl14|ccl21|mad1l1
563	trans	Complications of cardiac/vascular device, implant, and graft	COPZ1	0.026194	2.44584e-11	3.04289e-09	tmsb10
13	trans	Septicemia	SHROOM3	43.166	2.44949e-11	3.04301e-09	efna4|cd38|tnfrsf12a|adm|tnfrsf11a|tnfrsf10b|lgals9|ambp|cd4|ccl23|tff3|hspg2|pglyrp1|ccl15|rarres2|tnfrsf1a|tnfrsf19|nppc|fam3c|npdc1|cst3|reg1a|cd59|igfbp6|col18a1|lcn2|reg3a|ccl14|tafa5|sorcs2|spink1|vsig4|colec12|xg|lair1|relt|cd302
13	trans	Other dyspnea	SHROOM3	19.1445	2.50173e-11	3.10338e-09	efna4|tnfrsf12a|adm|tnfrsf10b|lgals9|ambp|hspg2|tnfrsf1a|cst3|col18a1|vsig4|lair1|relt|cd302
13	trans	Inflammatory and toxic neuropathy	SHROOM3	9.79995	2.56356e-11	3.17546e-09	efna4|tnfrsf12a|adm|tnfrsf11a|tnfrsf10b|lgals9|ambp|cd4|tff3|hspg2|ccl15|rarres2|tnfrsf1a|tnfrsf19|fam3c|npdc1|cst3|igfbp6|col18a1|ccl14|spink1|vsig4|colec12|lair1|relt|cd302
13	trans	Pneumonia	SHROOM3	42.8187	2.59054e-11	3.20424e-09	efna4|cd38|tnfrsf12a|adm|tnfrsf11a|tnfrsf10b|lgals9|ambp|cd4|ccl23|tff3|hspg2|pglyrp1|ccl15|rarres2|tnfrsf1a|tnfrsf19|nppc|fam3c|npdc1|cst3|reg1a|cd59|igfbp6|col18a1|lcn2|reg3a|ccl14|tafa5|sorcs2|spink1|vsig4|colec12|xg|lair1|relt|cd302
2717	trans	Hematemesis	ARHGEF3	0.0902065	2.7108e-11	3.34813e-09	ccl3|cd274|mdk|mad1l1
5887	trans	Splenomegaly	CCDC71L	0.0518094	2.77454e-11	3.42191e-09	tnfrsf11a|tnfrsf14
3575	trans	Bacterial pneumonia	NPHS2|TDRD5|AXDND1	4.87838	2.78808e-11	3.43364e-09	cd300c|nbl1|layn|gfra1|tnfrsf11a|ambp|prss8|il10rb|cd274|cd5|csf1|tnfrsf14|tnfrsf1b|ephb4|il2ra|ltbr|fas|il18bp|ctsz|tnfrsf1a|tgfbr2|nectin4|epha2|cd27|dll1|tnfrsf4|folr1|ckap4|clec1a|clmp|pilrb|cd79b|lrp11|nectin2|cd46|efemp1|havcr2|dsc2|pilra|b4galt1|sirpb1|vsig4|fstl3
162	trans	Hemorrhage of gastrointestinal tract	PRKAG2	8.71888	2.90779e-11	3.57591e-09	vwc2|efna4|scarb2|tnfrsf12a|adm|tnfrsf11a|havcr1|mmp7|tnfrsf1b|tff3|rarres2|tnfrsf1a|tgfbr2|ckap4|clmp|nectin2|npdc1|cst3|umod|col18a1|colec12|fstl3|cd302
3575	trans	Mitral valve disease	NPHS2|TDRD5|AXDND1	4.58973	3.16985e-11	3.8905e-09	vwc2|cd300c|nbl1|layn|gfra1|scarf2|tnfrsf21|tnfrsf11a|ambp|prss8|pdcd1lg2|oscar|il10rb|cd274|csf1|tnfrsf14|tnfrsf1b|ephb4|il2ra|ltbr|fas|cd93|il18bp|tnfrsf1a|tgfbr2|ifngr1|nectin4|epha2|cd27|dll1|tnfrsf4|folr1|ckap4|clec1a|ca12|clmp|pilrb|cd79b|lrp11|nectin2|cdh1|pam|efemp1|qpct|havcr2|dsc2|pilra|b4galt1|sirpb1|esam|vsig4|clec14a|fstl3
0	cis	Sicca syndrome	DDR1	3.49157	3.17272e-11	3.8905e-09	nrp2|cd300c|crtam|msr1|siglec1|acvrl1|tnfrsf21|il12b|slamf7|pgf|il4r|il6|tnfrsf10a|tnfrsf11a|tnfrsf10b|sod2|ccl3|marco|pdcd1lg2|ctsl|oscar|tnfrsf13b|cd4|ccl7|cdcp1|cxcl11|tnfsf10|cxcl9|ccl4|ccl19|il15ra|il10|cxcl10|ccl8|cx3cl1|tnfrsf9|lta|csf1|tnfrsf14|tnfrsf1b|il2ra|cd163|grn|cntn1|cxcl16|fas|tnfsf13b|prtn3|plaur|egfr|igfbp7|il18bp|ctsz|mmp3|tnfrsf1a|tnfrsf6b|sdc1|tgfbr2|cd48|ly9|itgav|tfpi2|eph…
2717	trans	Hypothyroidism NOS	ARHGEF3	0.236763	3.26497e-11	3.99788e-09	ccl3|cd274|treml2|tnfsf13|tfpi2|mdk|abl1|ccn4|rspo3|tgfb1|psip1|bambi|txndc5|pag1|spint2|tmsb10|ccl21|p4hb|creld2|mad1l1
3575	trans	Other diseases of respiratory system, NEC	NPHS2|TDRD5|AXDND1	4.92941	3.40983e-11	4.16927e-09	vwc2|cd300c|nbl1|ephb6|layn|gfra1|tnfrsf21|tnfrsf11a|thbd|ambp|prss8|pdcd1lg2|oscar|il10rb|cd274|cd5|csf1|tnfrsf14|tnfrsf1b|ephb4|il2ra|ltbr|treml2|fas|cd93|il18bp|ctsz|tnfrsf1a|tgfbr2|cd48|nectin4|epha2|cd27|dll1|tnfrsf4|folr1|pdcd1|ncr1|ckap4|clec1a|ca12|clmp|pilrb|cd79b|lrp11|cant1|nectin2|cdh1|cd46|pam|igfbp6|efemp1|qpct|havcr2|dsc2|pilra|b4galt1|sirpb1|esam|vsig4|clec14a|fstl3|il13ra1
37	trans	Osteoporosis NOS	SLC22A5	0.0527504	3.49178e-11	4.26337e-09	ccl28|col4a1
37	trans	Orthostatic hypotension	SLC22A5	0.0536988	3.53441e-11	4.30925e-09	cd160|col4a1
5887	trans	Respiratory failure	CCDC71L	0.169704	3.56298e-11	4.33789e-09	tnfrsf11a|cd40|tnfrsf14|egln1|fgr|txndc5|fkbp4|nid1|ddah1|tmsb10|p4hb|scarf1
13	trans	Hemorrhage of gastrointestinal tract	SHROOM3	11.7488	3.61255e-11	4.39198e-09	efna4|tnfrsf12a|adm|tnfrsf11a|tnfrsf10b|lgals9|cd4|tff3|rarres2|tnfrsf1a|npdc1|cst3|col18a1|reg3a|spink1|vsig4|colec12|lair1|cd302
5887	trans	Proteinuria	CCDC71L	0.0718539	3.62481e-11	4.40061e-09	tnfrsf11a|tnfrsf14|ddah1
2717	trans	Other disorders of stomach and duodenum	ARHGEF3	0.157243	3.81309e-11	4.62261e-09	ccl3|cd274|tnfsf13|tfpi2|mdk|cxcl8|tgfb1|ccl21|mad1l1
3575	trans	Cholelithiasis	NPHS2|TDRD5|AXDND1	4.74705	3.85308e-11	4.66446e-09	vwc2|cd300c|nbl1|ephb6|adam22|layn|cdh3|gfra1|tnfrsf21|tnfrsf11a|thbd|ambp|prss8|oscar|il10rb|cd274|cd5|csf1|tnfrsf14|tnfrsf1b|ephb4|il2ra|ltbr|treml2|axl|fas|il18bp|ctsz|tnfrsf1a|tgfbr2|cd48|ifngr1|nectin4|epha2|cd27|dll1|tnfrsf4|pdcd1|ncr1|ckap4|clmp|pilrb|cd79b|lrp11|cant1|nectin2|cd46|igfbp6|efemp1|qpct|havcr2|dsc2|pilra|b4galt1|sirpb1|esam|vsig4|clec14a|fstl3|il13ra1
4136	trans	Sicca syndrome	SH2B3|HECTD4	17.5677	3.94815e-11	4.76616e-09	ntrk3|sod2|oscar|tnfrsf1b|cntn1|egfr|cd27|dll1|lilrb4|pilrb|cst3|gcnt1|slamf8|dsc2|pilra|sirpb1|vsig4|lair1
13	trans	Other ill-defined and unknown causes of morbidity and mortality	SHROOM3	10.6189	3.94825e-11	4.76616e-09	efna4|tnfrsf12a|adm|tnfrsf10b|lgals9|ambp|cd4|tff3|ccl15|tnfrsf1a|cst3|reg1a|cd59|col18a1|reg3a|spink1|vsig4|colec12|lair1|relt|cd302
2717	trans	Gram negative septicemia	ARHGEF3	0.167913	3.95589e-11	4.76864e-09	ccl3|cd274|tnfsf13|tfpi2|mdk|ccn4|cxcl8|ccl14|ccl21|mad1l1
3575	trans	Circulatory disease NEC	NPHS2|TDRD5|AXDND1	5.5101	3.99257e-11	4.80606e-09	vwc2|cd300c|nbl1|ephb6|layn|cdh3|gfra1|scarf2|tnfrsf21|tnfrsf11a|thbd|ambp|prss8|pdcd1lg2|oscar|il10rb|cd274|cd5|cx3cl1|csf1|tnfrsf14|tnfrsf1b|ephb4|il2ra|ltbr|treml2|fas|sirpa|cd93|il18bp|ctsz|tnfrsf1a|tgfbr2|cd48|ifngr1|nectin4|epha2|cd27|dll1|tnfrsf4|folr1|pdcd1|ncr1|ckap4|clec1a|ca12|clmp|pilrb|cd79b|lrp11|cant1|nectin2|cdh1|cd46|pam|igfbp6|tgfbr3|efemp1|qpct|havcr2|dsc2|pilra|b4galt1|cd300lg…
13	trans	Ventral hernia	SHROOM3	25.2376	4.60043e-11	5.52998e-09	efna4|adm|tnfrsf11a|tnfrsf10b|lgals9|ambp|tff3|pglyrp1|tnfrsf1a|cst3|col18a1|vsig4
5933	cis	Leukemia	TNFRSF13B	31.5527	4.62028e-11	5.54603e-09	fcrl2|tnfrsf13b|tnfrsf9|lta|fcrl3|fcrl1|icam3|siglec10|sema7a|fcer2|tnfrsf13c
5887	trans	Intestinal infection	CCDC71L	0.158365	4.70455e-11	5.63925e-09	tnfrsf11a|cd40|tnfrsf14|egln1|txndc5|fkbp4|ddah1|tmsb10|p4hb|scarf1
5972	trans	Chronic renal failure [CKD]	ZFPM2	0.289101	4.76409e-11	5.7026e-09	rspo1|gzma|cdh6|bmp6|f2r|prss27|sort1|ccl17|thpo|cxcl8|vegfa|cd244|tgfb1|ccl2|mmp1|cd274|hgf|cd40|tnfrsf14|selp|acp5|f11r|icam2|tfpi2|cdkn1a|mdk|ccn4|rspo3|ptn|ccl11|aifm1|nucb2|stx8|serpinb6|txndc5|mcfd2|cant1|fkbp4|timp1|gp1ba|nid1|cd46|st6gal1|ccl14|bcl2l11|tdrkh|spint2|tmsb10|esam|scarf1|lgmn|lama4|tpp1|sfrp1|ing1
3575	trans	Allergy/adverse effect of penicillin	NPHS2|TDRD5|AXDND1	4.68539	4.88717e-11	5.82285e-09	vwc2|cd300c|nbl1|layn|gfra1|tnfrsf11a|ambp|prss8|oscar|il10rb|cd274|cd5|csf1|tnfrsf14|tnfrsf1b|ephb4|il2ra|ltbr|fas|il18bp|ctsz|tnfrsf1a|tgfbr2|nectin4|epha2|cd27|dll1|tnfrsf4|pdcd1|ncr1|ckap4|ca12|clmp|pilrb|cd79b|lrp11|cant1|nectin2|cd46|igfbp6|efemp1|havcr2|dsc2|pilra|b4galt1|sirpb1|vsig4|fstl3
13	trans	Cellulitis and abscess of arm/hand	SHROOM3	17.5064	4.89183e-11	5.82285e-09	efna4|tnfrsf12a|adm|tnfrsf11a|tnfrsf10b|lgals9|ambp|cd4|ccl23|tff3|hspg2|pglyrp1|ccl15|rarres2|tnfrsf1a|tnfrsf19|fam3c|npdc1|cst3|reg1a|cd59|igfbp6|col18a1|lcn2|reg3a|ccl14|tafa5|sorcs2|spink1|vsig4|colec12|xg|lair1|relt|cd302
13	trans	Cellulitis and abscess of leg, except foot	SHROOM3	17.5064	4.89183e-11	5.82285e-09	efna4|tnfrsf12a|adm|tnfrsf11a|tnfrsf10b|lgals9|ambp|cd4|ccl23|tff3|hspg2|pglyrp1|ccl15|rarres2|tnfrsf1a|tnfrsf19|fam3c|npdc1|cst3|reg1a|cd59|igfbp6|col18a1|lcn2|reg3a|ccl14|tafa5|sorcs2|spink1|vsig4|colec12|xg|lair1|relt|cd302
13	trans	Cellulitis and abscess of foot, toe	SHROOM3	17.5064	4.89183e-11	5.82285e-09	efna4|tnfrsf12a|adm|tnfrsf11a|tnfrsf10b|lgals9|ambp|cd4|ccl23|tff3|hspg2|pglyrp1|ccl15|rarres2|tnfrsf1a|tnfrsf19|fam3c|npdc1|cst3|reg1a|cd59|igfbp6|col18a1|lcn2|reg3a|ccl14|tafa5|sorcs2|spink1|vsig4|colec12|xg|lair1|relt|cd302
37	trans	Disease of tricuspid valve	SLC22A5	0.07337	4.91064e-11	5.8371e-09	il12b|cd160|col4a1
6216	cis	Lymphoid leukemia, chronic	TNFSF13B	45.8714	4.99698e-11	5.93147e-09	fcrl2|tnfrsf13b|tnfrsf9|lta|tnfsf13b|cd27|fcrl3|fcrl1|fcrl5|sema7a|tnfrsf13c
5887	trans	Chronic pulmonary heart disease	CCDC71L	0.140894	5.16059e-11	6.11717e-09	tnfrsf11a|tnfrsf14|edar|egln1|fgr|ddah1|tmsb10|scarf1
2717	trans	Myeloproliferative disease	ARHGEF3	3.44634	5.41417e-11	6.40884e-09	lgals8|lat|manf|f2r|cd84|ccl3|itgb1bp2|dkk1|cd274|sirt2|cd40|treml2|casp3|pecam1|tfpi2|metap2|abl1|fgf2|tgfb1|psip1|fxyd5|eif4g1|hexim1|dffa|mvk|prkab1|bambi|yes1|maged1|cd2ap|ca13|grap2|qdpr|apex1|comt|txndc5|mcfd2|fkbp4|nfkbie|bcl2l11|dnajb1|arhgap1|amigo2|nudt5|spint2|tmsb10|park7|pla2g4a|p4hb|dag1|mif|creld2|pear1|mesd|scarf1|stip1|cd69|ppib|pebp1|gp6|srp14|atp6v1f|mad1l1|akt1s1|aarsd1|kifbp
563	trans	Other chronic ischemic heart disease, unspecified	COPZ1	0.0923685	5.42268e-11	6.41003e-09	serpine1|f11r|psip1|mvk|tmsb10
5399	trans	Splenomegaly	C17orf89|SLC38A10	7.68482	5.59009e-11	6.59878e-09	cd300c|crtam|scarf2|tnfrsf21|thbd|pdcd1lg2|oscar|cd244|il10rb|cd5|il2ra|alcam|treml2|axl|il18bp|tgfbr2|cd48|ly9|ifngr1|pdcd1|cd28|ncr1|pilrb|cd79b|itgb7|tyro3|ror1|icam3|siglec6|pilra|sirpb1|clec14a|fgfr2
2453	cis	Other alveolar and parietoalveolar pneumonopathy	UMOD	4.92832	5.73598e-11	6.76165e-09	nbl1|efna4|scarb2|layn|cdh3|gfra1|eda2r|adm|tnfrsf10b|spon2|tnfrsf13b|il10rb|tnfrsf14|tnfrsf1b|il2ra|tff3|hspg2|ltbr|plaur|il18bp|tnfrsf1a|tgfbr2|epha2|dll1|folr1|tnfrsf9|tnfrsf4|ckap4|cd79b|nectin2|cst3|col18a1|havcr2|dsc2|sirpb1|vsig4|colec12|fstl3|lair1
431	trans	Hypothyroidism NOS	ATXN2|SH2B3	2.60027	5.759e-11	6.77941e-09	cd300c|efna4|crtam|siglec1|scara5|gzma|jam2|ctss|cd300lf|il12b|ntrk3|lair2|adm|pgf|il1rn|tnfrsf10a|idua|tnfrsf10b|lgals9|il18|xcl1|il16|ccl3|marco|mmp12|oscar|tnfrsf13b|cd4|vegfa|cdcp1|cxcl11|cxcl9|osm|ccl4|slamf1|tgfa|mmp1|ccl19|il18r1|cd274|hgf|il10|cd5|cxcl10|tnfrsf9|tnfrsf14|tnfrsf1b|il2ra|cstb|cd163|grn|treml2|mpo|retn|tnfsf13b|plaur|ctsd|pglyrp1|il18bp|tnfrsf6b|cd48|ly9|itgav|tfpi2|cd27|ada…	EFO_0004705
3575	trans	Peripheral vascular disease, unspecified	NPHS2|TDRD5|AXDND1	4.66991	5.94911e-11	6.99357e-09	vwc2|cd300c|nbl1|layn|cdh3|gfra1|scarf2|tnfrsf21|tnfrsf11a|ambp|prss8|pdcd1lg2|oscar|il10rb|cd274|cd5|csf1|tnfrsf14|tnfrsf1b|ephb4|il2ra|ltbr|fas|sirpa|cd93|il18bp|ctsz|tnfrsf1a|tgfbr2|cd48|nectin4|epha2|cd27|dll1|tnfrsf4|folr1|ncr1|ckap4|clec1a|ca12|clmp|pilrb|cd79b|lrp11|cant1|nectin2|cdh1|cd46|pam|igfbp6|efemp1|qpct|havcr2|dsc2|pilra|b4galt1|sirpb1|esam|vsig4|clec14a|fstl3
563	trans	Cardiomegaly	COPZ1	0.0278242	6.1037e-11	7.16543e-09	tmsb10
13	trans	Candidiasis	SHROOM3	9.32927	6.18768e-11	7.25404e-09	efna4|tnfrsf12a|adm|tnfrsf11a|tnfrsf10b|lgals9|ambp|cd4|tff3|hspg2|pglyrp1|rarres2|tnfrsf1a|npdc1|cst3|cd59|col18a1|lcn2|reg3a|tafa5|spink1|vsig4|colec12|lair1|relt|cd302
2717	trans	Cyst of kidney, acquired	ARHGEF3	0.0305069	6.26002e-11	7.32878e-09	ccl3
162	trans	Chronic ulcer of skin	PRKAG2	8.22966	6.33749e-11	7.4093e-09	vwc2|efna4|scarb2|cd38|ephb6|layn|cdh3|gfra1|tnfrsf12a|acvrl1|jam2|tnfrsf21|adm|pgf|tnfrsf11a|havcr1|thbd|ambp|mmp7|il10rb|tnfrsf14|tnfrsf1b|ephb4|tff3|hspg2|ltbr|cd93|ctsz|rarres2|tnfrsf1a|tgfbr2|nectin4|tnfrsf19|ckap4|clmp|fam3c|lrp11|nectin2|npdc1|cst3|umod|igfbp6|col18a1|tafa5|sorcs2|colec12|fstl3|relt|cd302
162	trans	Other alveolar and parietoalveolar pneumonopathy	PRKAG2	6.84085	6.3941e-11	7.45507e-09	efna4|scarb2|layn|cdh3|gfra1|acvrl1|adm|pgf|tnfrsf11a|havcr1|mmp7|il10rb|tnfrsf14|tnfrsf1b|tff3|hspg2|ltbr|ctsz|tnfrsf1a|tgfbr2|nectin4|ckap4|nectin2|cst3|col18a1|colec12|fstl3|relt|cd302
0	cis	Congestive heart failure (CHF) NOS	DDR1	2.27892	6.38563e-11	7.45507e-09	nmnat1|nrp2|siglec9|cd300c|ezr|nbl1|scarb2|ncan|prtg|robo2|crtam|msr1|siglec1|cntn5|bcan|layn|gzma|acvrl1|cpm|clec10a|gpc5|fcrl2|il5ra|pdgfra|ctsc|ddr1|tnfrsf21|il12b|nrcam|adm|slamf7|pgf|il4r|il6|tnfrsf10a|tnfrsf11a|tnfrsf10b|tek|ebi3_il27|olr1|cblif|il18|pigr|mertk|havcr1|thbd|ambp|xcl1|il16|sort1|ccl17|ccl3|prss8|agrp|fabp2|marco|fabp6|mmp12|ace2|pdcd1lg2|ctsl|oscar|tnfrsf13b|cd4|vegfd|parp1|c…
5887	trans	Cholelithiasis	CCDC71L	0.151366	6.59433e-11	7.67803e-09	tnfrsf11a|cd40|tnfrsf14|egln1|aifm1|fgr|ddah1|tmsb10|scarf1
2717	trans	Esophageal bleeding (varices/hemorrhage)	ARHGEF3	0.168986	6.61634e-11	7.69316e-09	ccl3|cd274|tnfsf13|tfpi2|mdk|cxcl8|tgfb1|mvk|ccl21|mad1l1
13	trans	Viral Enteritis	SHROOM3	11.2566	6.63986e-11	7.71001e-09	efna4|tnfrsf12a|adm|tnfrsf11a|tnfrsf10b|lgals9|ambp|cd4|hspg2|tnfrsf1a|fam3c|cst3|cd59|col18a1|vsig4|colec12|lair1|relt|cd302
4629	trans	Non-Hodgkins lymphoma	ACOXL	22.5065	6.71745e-11	7.78951e-09	fcrl2|xcl1|lta|il18bp|ly9|klrd1|fcrl3|lag3|fcrl1|vcam1|gcnt1|slamf8|sema7a
0	cis	Septicemia	DDR1	2.27148	6.82212e-11	7.90015e-09	nrp2|siglec9|cd300c|ezr|nbl1|scarb2|ncan|crtam|msr1|siglec1|cntn5|bcan|layn|acvrl1|cpm|fcrl2|pdgfra|ctsc|ddr1|tnfrsf21|spock1|il12b|tnr|nrcam|kynu|adm|slamf7|pgf|il4r|il6|tnfrsf10a|tnfrsf11a|tnfrsf10b|tek|ebi3_il27|olr1|il18|pigr|sod2|mertk|havcr1|thbd|ambp|xcl1|il16|ccl17|ccl3|prss8|agrp|marco|mmp12|ace2|pdcd1lg2|ctsl|oscar|tnfrsf13b|cd4|parp1|cxcl8|ccl7|cdcp1|tgfb1|cxcl11|cxcl9|osm|ccl4|slamf1|…
584	cis	Portal hypertension	CDON	4.42986	6.93826e-11	8.02375e-09	siglec9|cd300c|prtg|robo2|scarf2|cdh6|ddr1|slamf7|il4r|tek|pdcd1lg2|cdcp1|plau|slamf1|lifr|alcam|sele|anpep|axl|il1r1|plaur|il1r2|sirpa|icam2|cd48|kdr|adam8|ccn4|gpnmb|cd28|angpt2|clec4a|milr1|cd79b|siglec7|itgb7|chrdl2|adgre2|tyro3|fcgr3b|cr2|tnxb|tie1|notch1|gas6|aoc3|osmr|amigo2|sema4c|itgb1|pdgfrb|bst1|adgre5|itga5|pear1|spint1|cntn4|robo1|cdh17|cd33|adam15|fgfr2|fcar|ggt5|adgrb3
0	cis	Rheumatoid arthritis	DDR1	2.47175	7.04011e-11	8.13052e-09	nrp2|cd300c|nbl1|scarb2|ncan|crtam|msr1|siglec1|cntn5|bcan|layn|mstn|acvrl1|cpm|tnfrsf21|il12b|kynu|adm|pgf|il4r|il6|tnfrsf10a|tnfrsf11a|tnfrsf10b|ebi3_il27|il18|pigr|sod2|havcr1|thbd|ambp|xcl1|il16|ccl3|prss8|marco|mmp12|ace2|pdcd1lg2|ctsl|oscar|tnfrsf13b|cd4|cxcl8|ccl7|cdcp1|tgfb1|cxcl11|cxcl9|ccl4|mmp1|ccl19|il15ra|il10|cd5|cxcl10|tnfrsf9|ccl20|csf1|tnfrsf14|tnfrsf1b|il2ra|tff3|cd163|grn|ltbr|…
2717	trans	Disorders of magnesium metabolism	ARHGEF3	0.0940179	7.39581e-11	8.51826e-09	ccl3|tnfsf12|ccl21|mad1l1
162	trans	Acute pancreatitis	PRKAG2	8.63047	7.38741e-11	8.51826e-09	efna4|scarb2|tnfrsf12a|adm|pgf|tnfrsf11a|havcr1|il10rb|tnfrsf1b|ltbr|ctsz|rarres2|tnfrsf1a|tgfbr2|ckap4|lrp11|nectin2|npdc1|colec12|fstl3|relt|cd302
278	trans	Obstructive chronic bronchitis	MED24|PSMD3|GSDMA	11.5695	7.47238e-11	8.59484e-09	cd300c|ctss|cd300lf|il1rn|olr1|il16|ceacam8|cxcl8|osm|tgfa|hgf|s100a12|tnfrsf1b|mmp9|tnfrsf10c|azu1|mpo|retn|prtn3|plaur|pglyrp1|scgb3a2|tnfrsf1a|adam8|s100a11|clec4d|clec7a|clec6a|ncf2|s100p|clec5a|pilrb|lilra5|rnase3|defa1_defa1b|lcn2|dsc2|pilra|sirpb1|fcar	EFO_0000341
162	trans	Mechanical complication of unspecified genitourinary device, implant, and graft	PRKAG2	17.8026	7.9435e-11	9.12444e-09	efna4|gfra1|tnfrsf12a|adm|pgf|tnfrsf11a|ambp|il10rb|tnfrsf1b|ephb4|tnfrsf1a|clmp|cst3|fstl3
3575	trans	Other alveolar and parietoalveolar pneumonopathy	NPHS2|TDRD5|AXDND1	5.09395	8.11116e-11	9.29202e-09	cd300c|nbl1|layn|cdh3|gfra1|tnfrsf11a|prss8|oscar|il10rb|cd274|csf1|tnfrsf14|tnfrsf1b|il2ra|ltbr|il18bp|ctsz|tnfrsf1a|tgfbr2|nectin4|epha2|cd27|dll1|tnfrsf4|folr1|pdcd1|ckap4|cd79b|nectin2|cd46|efemp1|havcr2|dsc2|pilra|sirpb1|vsig4|fstl3
0	cis	Obstructive chronic bronchitis	DDR1	2.26905	8.10271e-11	9.29202e-09	cd300c|ezr|nbl1|scarb2|ncan|rgma|msr1|lrpap1|siglec1|cntn5|bcan|layn|mstn|wfikkn1|acvrl1|cpm|clec10a|tnfrsf21|spock1|tnr|adm|pgf|adamts13|il4r|il6|tnfrsf10a|tnfrsf11a|tnfrsf10b|il1rl2|pdgfb|olr1|cblif|il18|pigr|ager|sod2|ctrc|havcr1|ambp|xcl1|il16|sort1|ccl17|ccl3|prss8|gdf2|fabp2|mmp12|ace2|pdcd1lg2|ctsl|oscar|tnfrsf13b|cd4|parp1|cxcl8|ccl7|cdcp1|tgfb1|cxcl9|osm|ccl4|slamf1|ccl11|mmp1|ccl19|il15…
13	trans	Gastritis and duodenitis	SHROOM3	9.19217	8.19587e-11	9.37647e-09	efna4|tnfrsf12a|adm|tnfrsf11a|tnfrsf10b|lgals9|ambp|cd4|tff3|ccl15|rarres2|tnfrsf1a|fam3c|npdc1|cst3|reg1a|cd59|col18a1|reg3a|tafa5|sorcs2|spink1|vsig4|colec12|lair1|relt|cd302
4136	trans	Other disorders of metabolism	SH2B3|HECTD4	16.722	8.59856e-11	9.824e-09	cd300lf|ebi3_il27|oscar|tnfrsf1b|egfr|cd27|dll1|lilrb4|pilrb|cst3|gcnt1|slamf8|dsc2|pilra|sirpb1|vsig4|lair1
2453	cis	Disorders of magnesium metabolism	UMOD	4.83462	8.9056e-11	1.01612e-08	efna4|scarb2|layn|gfra1|eda2r|adm|tnfrsf10b|spon2|ambp|il10rb|tnfrsf1b|ephb4|il2ra|tff3|hspg2|plaur|il18bp|tnfrsf1a|tgfbr2|epha2|tnfrsf4|ckap4|tff2|sema3f|cd79b|fam3c|nectin2|npdc1|cst3|umod|col18a1|reg3a|havcr2|b4galt1|vsig4|colec12|fstl3|ccn3|lair1
3575	trans	Other disorders of stomach and duodenum	NPHS2|TDRD5|AXDND1	4.66718	1.0016e-10	1.14129e-08	cd300c|nbl1|layn|gfra1|tnfrsf21|tnfrsf11a|prss8|oscar|il10rb|cd274|cd5|csf1|tnfrsf14|tnfrsf1b|ephb4|il2ra|ltbr|fas|il18bp|ctsz|tnfrsf1a|tgfbr2|cd48|nectin4|epha2|cd27|dll1|tnfrsf4|pdcd1|ckap4|clmp|pilrb|cd79b|cant1|nectin2|efemp1|qpct|havcr2|dsc2|pilra|sirpb1|vsig4|fstl3
37	trans	Gram negative septicemia	SLC22A5	0.0554705	1.0356e-10	1.17846e-08	il12b|il12a_il12b
37	trans	Postinflammatory pulmonary fibrosis	SLC22A5	0.135405	1.03703e-10	1.17851e-08	il12b|ccl17|ccl13|cd40|fcrlb|il12a_il12b|col4a1
2717	trans	Type 1 diabetes with ophthalmic manifestations	ARHGEF3	0.031078	1.04177e-10	1.18233e-08	ccn4
37	trans	Esophageal bleeding (varices/hemorrhage)	SLC22A5	0.0553384	1.07948e-10	1.22349e-08	mvk|col4a1
13	trans	Other symptoms	SHROOM3	9.94194	1.09e-10	1.23379e-08	efna4|tnfrsf12a|adm|tnfrsf11a|tnfrsf10b|lgals9|ambp|cd4|tff3|ccl15|tnfrsf1a|tnfrsf19|npdc1|cst3|reg1a|col18a1|vsig4|colec12|lair1|relt|cd302
379	trans	Splenomegaly	JMJD1C|NRBF2|REEP3	0.252251	1.09467e-10	1.23742e-08	ncan|flrt2|pdgfra|idua|tnfrsf11a|spon2|thpo|cd244|ltbr|treml2|il1r1|ccl15|ctsz|sdc1|tnfrsf19|galnt10|enpp7|sdc4|timp1|ltbp2|igsf3
1580	trans	E. coli	DPP4	44.6127	1.11573e-10	1.25956e-08	rgmb|adam22|layn|cdh3|draxin|tnfrsf21|thbd|ambp|il10rb|cx3cl1|tnfrsf14|ltbr|cd93|il18bp|tgfbr2|ifngr1|nectin4|epha2|cd27|ckap4|ca12|lrp11|nectin2|ror1|cd300lg|sirpb1|clec14a
13	trans	Chemotherapy	SHROOM3	10.3512	1.16028e-10	1.30813e-08	efna4|tnfrsf12a|adm|tnfrsf11a|tnfrsf10b|lgals9|ambp|cd4|tff3|hspg2|ccl15|rarres2|tnfrsf1a|tnfrsf19|fam3c|npdc1|cst3|reg1a|cd59|igfbp6|col18a1|lcn2|reg3a|ccl14|tafa5|sorcs2|spink1|vsig4|colec12|lair1|relt|cd302
3575	trans	Rheumatoid arthritis and other inflammatory polyarthropathies	NPHS2|TDRD5|AXDND1	6.06438	1.1978e-10	1.34865e-08	gfra1|tnfrsf11a|ambp|il10rb|cd274|csf1|tnfrsf14|tnfrsf1b|ephb4|il2ra|ltbr|fas|il18bp|tnfrsf1a|tgfbr2|epha2|cd27|dll1|tnfrsf4|pdcd1|ckap4|pilrb|nectin2|efemp1|havcr2|dsc2|pilra|sirpb1|vsig4
2453	cis	Pleurisy; pleural effusion	UMOD	4.30736	1.20334e-10	1.3531e-08	vwc2|nbl1|efna4|scarb2|cd38|layn|gfra1|scarf2|jam2|tnfrsf21|cd300lf|eda2r|adm|tnfrsf10b|spon2|ambp|tnfrsf13b|il10rb|tnfrsf14|tnfrsf1b|ephb4|il2ra|tff3|hspg2|ltbr|plaur|cd93|il18bp|tnfrsf1a|tgfbr2|klk11|epha2|dll1|tnfrsf19|folr1|tnfrsf9|tnfrsf4|ckap4|clec7a|clmp|tff2|sema3f|cd79b|fam3c|lrp11|cant1|nectin2|npdc1|cst3|reg1a|umod|cdh1|col18a1|reg3a|tafa5|sorcs2|havcr2|dsc2|b4galt1|sirpb1|vsig4|clec14…
2717	trans	Blood in stool	ARHGEF3	0.0960231	1.23013e-10	1.38141e-08	ccl3|cd274|mdk|mad1l1
5887	trans	Nonrheumatic mitral valve disorders	CCDC71L	0.0756627	1.2472e-10	1.39689e-08	tnfrsf11a|tnfrsf14|ddah1
162	trans	Chronic renal failure [CKD]	PRKAG2	Inf	1.24682e-10	1.39689e-08	vwc2|efna4|scarb2|cd38|ephb6|rgmb|adam22|layn|cdh3|gfra1|tnfrsf12a|acvrl1|jam2|tnfrsf21|adm|pgf|tnfrsf11a|havcr1|thbd|ambp|mmp7|il10rb|ccl23|tnfrsf14|tnfrsf1b|ephb4|tff3|hspg2|ltbr|cd93|ctsz|rarres2|klk6|tnfrsf1a|tgfbr2|nectin4|tnfrsf19|ckap4|clmp|fam3c|lrp11|nectin2|npdc1|ror1|cst3|umod|igfbp6|col18a1|lgals7_lgals7b|mog|tafa5|sorcs2|colec12|fstl3|relt|cd302	EFO_0003884
162	trans	Mineral deficiency NEC	PRKAG2	9.30879	1.25139e-10	1.39975e-08	efna4|layn|gfra1|tnfrsf12a|pgf|tnfrsf1b|tff3|hspg2|ltbr|tnfrsf1a|tgfbr2|nectin4|ckap4|fam3c|lrp11|nectin2|cst3|sorcs2|fstl3|relt
162	trans	Acute renal failure	PRKAG2	Inf	1.25996e-10	1.4075e-08	vwc2|efna4|scarb2|cd38|ephb6|rgmb|adam22|layn|cdh3|gfra1|tnfrsf12a|acvrl1|jam2|tnfrsf21|adm|pgf|tnfrsf11a|havcr1|thbd|ambp|mmp7|il10rb|ccl23|tnfrsf14|tnfrsf1b|ephb4|tff3|hspg2|ltbr|cd93|ctsz|rarres2|klk6|tnfrsf1a|tgfbr2|nectin4|tnfrsf19|ckap4|clmp|fam3c|lrp11|nectin2|npdc1|ror1|cst3|umod|igfbp6|col18a1|lgals7_lgals7b|mog|tafa5|sorcs2|colec12|fstl3|relt|cd302
5887	trans	Personal history of diseases of digestive system	CCDC71L	0.0760592	1.27235e-10	1.41948e-08	tnfrsf11a|tnfrsf14|ddah1
5887	trans	Pulmonary congestion and hypostasis	CCDC71L	0.0748785	1.27554e-10	1.42118e-08	tnfrsf11a|tnfrsf14|ddah1
2453	cis	Postinflammatory pulmonary fibrosis	UMOD	4.15045	1.31035e-10	1.45806e-08	vwc2|nbl1|efna4|scarb2|layn|cdh3|gfra1|cd300lf|eda2r|adm|tnfrsf10b|ager|spon2|tnfrsf13b|il10rb|tnfrsf14|tnfrsf1b|ephb4|il2ra|tff3|hspg2|ltbr|plaur|cd93|il18bp|tnfrsf1a|tgfbr2|epha2|dll1|tnfrsf19|folr1|tnfrsf9|tnfrsf4|ckap4|clec7a|tff2|sema3f|cd79b|fam3c|nectin2|npdc1|cst3|reg1a|umod|col18a1|reg3a|sorcs2|havcr2|dsc2|b4galt1|sirpb1|vsig4|clec14a|colec12|fstl3|lair1
732	cis	Lymphoid leukemia, chronic	TNFSF13B	144.742	1.32239e-10	1.46763e-08	fcrl2|tnfrsf13b|tnfrsf9|lta|tnfsf13b|fcrl1|fcrl5|fcer2|tnfrsf13c
563	trans	Urinary tract infection	COPZ1	0.0844479	1.32105e-10	1.46763e-08	eif4ebp1|psip1|mvk|tmsb10
2717	trans	Unstable angina (intermediate coronary syndrome)	ARHGEF3	0.0569486	1.35323e-10	1.49991e-08	ccl3|ccl21
2453	cis	Sleep apnea	UMOD	4.29852	1.39709e-10	1.54651e-08	vwc2|nbl1|efna4|scarb2|cd38|gfra1|cd200|jam2|tnfrsf21|cd300lf|eda2r|adm|tnfrsf10b|ager|spon2|thbd|ambp|tnfrsf13b|il10rb|tnfrsf14|tnfrsf1b|ephb4|il2ra|tff3|hspg2|ltbr|plaur|il18bp|tnfrsf1a|tgfbr2|epha2|dll1|cd160|tnfrsf9|ncr1|tnfrsf4|ckap4|clec7a|clmp|tff2|sema3f|cd79b|fam3c|lrp11|cant1|nectin2|npdc1|cst3|umod|cdh1|igfbp6|col18a1|mog|tafa5|havcr2|dsc2|b4galt1|sirpb1|vsig4|colec12|fstl3|ccn3|xg|lai…
0	cis	Diabetic retinopathy	DDR1	2.27092	1.43388e-10	1.58518e-08	cd300c|ezr|nbl1|scarb2|ncan|cpa2|msr1|siglec1|cntn5|bcan|layn|gzma|acvrl1|cpm|gpc5|fcrl2|il5ra|pdgfra|ddr1|spock1|il12b|nrcam|adm|slamf7|pgf|il4r|il6|tnfrsf10a|tnfrsf11a|tnfrsf10b|tek|cblif|il18|pigr|ctrc|mertk|havcr1|ambp|xcl1|selplg|ccl3|prss8|marco|mmp12|ace2|pdcd1lg2|ctsl|tnfrsf13b|cd4|cxcl8|ccl7|cdcp1|osm|slamf1|ccl11|lifr|ccl19|tnfsf11|il10|cd5|ccl25|tnfrsf9|tnfsf12|ccl20|csf1|tnfrsf14|itgb…
13	trans	Cerebral ischemia	SHROOM3	10.6568	1.44265e-10	1.59076e-08	efna4|tnfrsf12a|adm|tnfrsf11a|tnfrsf10b|lgals9|ambp|tff3|ccl15|tnfrsf1a|cst3|cd59|col18a1|reg3a|spink1|vsig4|colec12|lair1|cd302
13	trans	Phlebitis and thrombophlebitis of lower extremities	SHROOM3	10.6568	1.44265e-10	1.59076e-08	efna4|adm|tnfrsf11a|tnfrsf10b|lgals9|ambp|tff3|hspg2|tnfrsf1a|tnfrsf19|npdc1|cst3|cd59|col18a1|vsig4|colec12|lair1|relt|cd302
13	trans	Arterial embolism and thrombosis of lower extremity artery	SHROOM3	10.1527	1.45202e-10	1.59902e-08	efna4|tnfrsf12a|adm|tnfrsf11a|tnfrsf10b|lgals9|ambp|tff3|ccl15|tnfrsf1a|fam3c|cst3|reg1a|sorcs2|spink1|vsig4|colec12|lair1|relt|cd302
563	trans	Portal hypertension	COPZ1	0.0517314	1.46059e-10	1.60638e-08	mvk|htra2
3575	trans	Respiratory insufficiency	NPHS2|TDRD5|AXDND1	4.42908	1.48448e-10	1.63055e-08	vwc2|cd300c|nbl1|layn|cdh3|gfra1|scarf2|tnfrsf21|tnfrsf11a|ambp|prss8|oscar|il10rb|cd274|cd5|csf1|tnfrsf14|tnfrsf1b|ephb4|il2ra|ltbr|fas|il18bp|ctsz|tnfrsf1a|tgfbr2|nectin4|epha2|cd27|dll1|tnfrsf4|folr1|pdcd1|ckap4|clec1a|clmp|pilrb|cd79b|lrp11|nectin2|cdh1|cd46|efemp1|qpct|havcr2|dsc2|pilra|b4galt1|sirpb1|vsig4|clec14a|fstl3
5887	trans	Other chronic nonalcoholic liver disease	CCDC71L	0.208219	1.49184e-10	1.63654e-08	tnfrsf11a|cd40|tnfrsf14|scamp3|ccn1|prdx3|egln1|eif4g1|aifm1|fgr|fkbp4|nid1|ddah1|htra2|tmsb10|p4hb|scarf1
6216	cis	Leukemia	TNFSF13B	52.0531	1.50398e-10	1.64774e-08	fcrl2|tnfrsf13b|tnfrsf9|lta|cd27|fcrl3|fcrl1|sema7a|tnfrsf13c
13	trans	Blood in stool	SHROOM3	9.19101	1.51011e-10	1.65233e-08	efna4|tnfrsf12a|adm|tnfrsf11a|tnfrsf10b|lgals9|ambp|cd4|tff3|hspg2|tnfrsf1a|fam3c|npdc1|cst3|reg1a|col18a1|reg3a|spink1|vsig4|colec12|lair1|relt|cd302
5972	trans	E. coli	ZFPM2	0.250167	1.518e-10	1.65667e-08	vegfa|tgfb1|cd274|hgf|tnfrsf14|icam2|tfpi2|mdk|ccn4|rspo3|ptn|nucb2|cant1|timp1|cd46|st6gal1|ccl14|spint2|tmsb10|esam|tpp1|sfrp1
5972	trans	Diabetic retinopathy	ZFPM2	0.250167	1.518e-10	1.65667e-08	gzma|gpc5|cxcl8|vegfa|cd274|hgf|tnfsf12|tnfrsf14|acp5|icam2|mdk|ccn4|ccl11|aplp1|timp1|cd46|st6gal1|bcl2l11|spint2|lgmn|tpp1|sfrp1
13	trans	Other anemias	SHROOM3	39.346	1.5199e-10	1.65667e-08	efna4|cd38|tnfrsf12a|adm|tnfrsf11a|tnfrsf10b|lgals9|ambp|cd4|ccl23|tff3|hspg2|pglyrp1|ccl15|rarres2|tnfrsf1a|tnfrsf19|nppc|fam3c|npdc1|cst3|reg1a|cd59|igfbp6|col18a1|lcn2|reg3a|ccl14|tafa5|sorcs2|spink1|vsig4|colec12|xg|lair1|relt|cd302
563	trans	Congestive heart failure (CHF) NOS	COPZ1	0.13501	1.54836e-10	1.68554e-08	mmp1|eif4ebp1|serpine1|f11r|psip1|mvk|mcfd2|fkbp4|tmsb10
2717	trans	Poisoning by analgesics, antipyretics, and antirheumatics	ARHGEF3	0.114222	1.69241e-10	1.84e-08	ccl3|cd274|tnfsf13|ccl21|mad1l1
13	trans	Malignant neoplasm, other	SHROOM3	10.5159	1.74107e-10	1.8905e-08	efna4|tnfrsf12a|adm|tnfrsf11a|tnfrsf10b|lgals9|ambp|tff3|ccl15|rarres2|tnfrsf1a|cst3|col18a1|sorcs2|spink1|vsig4|colec12|relt|cd302
2453	cis	Gram positive septicemia	UMOD	7.30404	1.75162e-10	1.89954e-08	scarb2|layn|gfra1|scarf2|eda2r|tnfrsf10b|spon2|tnfrsf14|tnfrsf1b|plaur|il18bp|tnfrsf1a|tgfbr2|epha2|tnfrsf9|tnfrsf4|ckap4|tff2|nectin2|havcr2|dsc2|vsig4|fstl3|lair1
2717	trans	Other ill-defined and unknown causes of morbidity and mortality	ARHGEF3	0.0316912	1.76165e-10	1.908e-08	ccl21
37	trans	Other acute and subacute forms of ischemic heart disease	SLC22A5	0.0571864	1.82655e-10	1.97328e-08	il12b|il12a_il12b
13	trans	Heart failure NOS	SHROOM3	38.2916	1.82498e-10	1.97328e-08	efna4|cd38|tnfrsf12a|adm|tnfrsf11a|tnfrsf10b|lgals9|ambp|cd4|ccl23|tff3|hspg2|pglyrp1|ccl15|rarres2|tnfrsf1a|tnfrsf19|nppc|fam3c|npdc1|cst3|reg1a|cd59|igfbp6|col18a1|lcn2|reg3a|ccl14|tafa5|sorcs2|spink1|vsig4|colec12|xg|lair1|relt|cd302
3575	trans	Pneumonia	NPHS2|TDRD5|AXDND1	5.13421	1.85087e-10	1.99702e-08	vwc2|cd300c|nbl1|ephb6|layn|cdh3|gfra1|scarf2|tnfrsf21|tnfrsf11a|thbd|ambp|prss8|pdcd1lg2|oscar|il10rb|cd274|cd5|cx3cl1|csf1|tnfrsf14|tnfrsf1b|ephb4|il2ra|ltbr|treml2|fas|cd93|il18bp|ctsz|tnfrsf1a|tgfbr2|cd48|ifngr1|nectin4|epha2|cd27|dll1|tnfrsf4|folr1|pdcd1|ncr1|ckap4|clec1a|ca12|clmp|acp6|pilrb|cd79b|lrp11|cant1|nectin2|cdh1|cd46|pam|igfbp6|tgfbr3|efemp1|qpct|havcr2|dsc2|pilra|b4galt1|sirpb1|e…
37	trans	Diaphragmatic hernia	SLC22A5	0.0321471	1.87981e-10	2.02568e-08	mvk
13	trans	Type 2 diabetes with neurological manifestations	SHROOM3	13.4099	1.90977e-10	2.05538e-08	efna4|cd38|tnfrsf12a|adm|tnfrsf11a|tnfrsf10b|lgals9|ambp|cd4|tff3|hspg2|pglyrp1|ccl15|rarres2|tnfrsf1a|tnfrsf19|fam3c|npdc1|cst3|reg1a|cd59|igfbp6|col18a1|lcn2|reg3a|ccl14|tafa5|sorcs2|spink1|vsig4|colec12|xg|lair1|relt|cd302
37	trans	Occlusion of cerebral arteries	SLC22A5	0.0954033	1.93285e-10	2.07759e-08	cd40|cd160|col4a1|spint2
456	trans	Portal hypertension	OBP2B	3.64897	1.96186e-10	2.10612e-08	prtg|scarf2|flrt2|ddr1|jam2|tek|kitlg|pigr|pdcd1lg2|tgfb1|plau|lifr|il10rb|ccl25|csf1|ephb4|alcam|grn|cdh5|spon1|il1r1|plaur|sirpa|ccl15|cd93|il18bp|icam2|tnfrsf1a|tgfbr2|ifngr1|klk11|erbb2|epha2|dll1|tlr3|adgrg1|angpt2|cd83|ly75|stc1|clec1a|entpd2|entpd6|cd79b|tyro3|nectin2|prss2|cdh1|cd46|eng|vcam1|tie1|notch1|aoc3|osmr|pcdh17|igsf3|tacstd2|amigo2|sema4c|itgb1|dkk3|dsc2|cd74|bcam|clec14a|itga5|…
13	trans	Disorders of magnesium metabolism	SHROOM3	9.03556	1.99534e-10	2.13938e-08	efna4|tnfrsf12a|adm|tnfrsf11a|tnfrsf10b|lgals9|ambp|cd4|tff3|hspg2|rarres2|tnfrsf1a|fam3c|npdc1|cst3|col18a1|reg3a|spink1|vsig4|colec12|lair1|relt|cd302
162	trans	Hyperlipidemia	PRKAG2	6.14059	2.00739e-10	2.1496e-08	vwc2|efna4|scarb2|cd38|gfra1|tnfrsf12a|acvrl1|adm|pgf|tnfrsf11a|havcr1|ambp|mmp7|il10rb|tnfrsf14|tnfrsf1b|hspg2|rarres2|tnfrsf1a|tgfbr2|clmp|fam3c|cst3|umod|igfbp6|col18a1|tafa5|sorcs2|colec12|fstl3|relt|cd302
37	trans	Cough	SLC22A5	0	2.13786e-10	2.28644e-08
37	trans	Other abnormal blood chemistry	SLC22A5	0.112032	2.14849e-10	2.29493e-08	cd40|f11r|scamp3|mvk|spint2
3575	trans	Other specified gastritis	NPHS2|TDRD5|AXDND1	4.95362	2.20617e-10	2.3536e-08	cd300c|gfra1|tnfrsf11a|ambp|prss8|oscar|il10rb|cd274|cd5|csf1|tnfrsf14|tnfrsf1b|il2ra|il18bp|ctsz|tnfrsf1a|tgfbr2|cd48|nectin4|epha2|cd27|dll1|tnfrsf4|pdcd1|ckap4|clmp|pilrb|cd79b|lrp11|nectin2|efemp1|havcr2|dsc2|pilra|vsig4|fstl3
431	trans	Large cell lymphoma	ATXN2|SH2B3	19.1938	2.21923e-10	2.36458e-08	crtam|fcrl2|il12b|cxcl9|il10|cd5|tnfrsf9|il2ra|ly9|cd27|tnfrsf4|cxcl13|nos3|pdcd1|cd28|cd83|il12a_il12b|lag3|cd79b|vcam1|siglec10|slamf8|cd74|sema7a|tnf
3575	trans	Abnormal results of function study of liver	NPHS2|TDRD5|AXDND1	4.37453	2.2733e-10	2.41917e-08	vwc2|cd300c|nbl1|layn|gfra1|scarf2|tnfrsf21|tnfrsf11a|ambp|prss8|oscar|il10rb|cd274|cd5|csf1|tnfrsf14|tnfrsf1b|ephb4|il2ra|ltbr|fas|il18bp|ctsz|tnfrsf1a|tgfbr2|nectin4|epha2|cd27|dll1|tnfrsf4|pdcd1|ckap4|clmp|pilrb|cd79b|cant1|nectin2|cdh1|cd46|efemp1|qpct|havcr2|dsc2|pilra|b4galt1|sirpb1|vsig4|clec14a|fstl3
5887	trans	Staphylococcus infections	CCDC71L	0.156205	2.29471e-10	2.43891e-08	tnfrsf11a|cd40|tnfrsf14|egln1|txndc5|ddah1|tmsb10|p4hb|scarf1
5887	trans	Bacterial infection NOS	CCDC71L	0.157621	2.31898e-10	2.45889e-08	tnfrsf11a|cd40|tnfrsf14|egln1|txndc5|ddah1|tmsb10|p4hb|scarf1
5887	trans	Late effects of cerebrovascular disease	CCDC71L	0.0768612	2.31927e-10	2.45889e-08	tnfrsf11a|tnfrsf14|ddah1
2717	trans	Superficial injury without mention of infection	ARHGEF3	0.0800223	2.32551e-10	2.46245e-08	ccl3|sdc4|ccl21
2717	trans	Delirium dementia and amnestic and other cognitive disorders	ARHGEF3	0.0789281	2.34294e-10	2.47783e-08	cd274|tfpi2|mdk
3575	trans	Type 1 diabetes	NPHS2|TDRD5|AXDND1	4.31384	2.38994e-10	2.52441e-08	vwc2|cd300c|nbl1|layn|gfra1|tnfrsf11a|thbd|ambp|prss8|pdcd1lg2|oscar|il10rb|cd274|cd5|csf1|tnfrsf14|tnfrsf1b|ephb4|il2ra|ltbr|fas|il18bp|ctsz|tnfrsf1a|tgfbr2|cd48|nectin4|epha2|cd27|dll1|tnfrsf4|pdcd1|ncr1|ckap4|ca12|clmp|pilrb|cd79b|lrp11|cant1|nectin2|cdh1|cd46|igfbp6|efemp1|qpct|vasn|havcr2|dsc2|pilra|b4galt1|sirpb1|esam|vsig4|clec14a|fstl3
3575	trans	Mechanical complication of unspecified genitourinary device, implant, and graft	NPHS2|TDRD5|AXDND1	13.553	2.4396e-10	2.57368e-08	gfra1|tnfrsf11a|ambp|prss8|il10rb|csf1|tnfrsf1b|ephb4|tnfrsf1a|epha2|dll1|clmp|havcr2|dsc2|vsig4|fstl3
2717	trans	Symptoms concerning nutrition, metabolism, and development	ARHGEF3	0.144281	2.46537e-10	2.59764e-08	ccl3|ccl11|cd274|tnfsf13|tfpi2|rspo3|ccl21
3575	trans	Cardiomegaly	NPHS2|TDRD5|AXDND1	4.38442	2.46908e-10	2.59835e-08	vwc2|cd300c|nbl1|layn|cdh3|gfra1|scarf2|tnfrsf21|tnfrsf11a|ambp|prss8|oscar|il10rb|cd274|cd5|csf1|tnfrsf14|tnfrsf1b|ephb4|il2ra|ltbr|fas|cd93|il18bp|ctsz|tnfrsf1a|tgfbr2|cd48|nectin4|epha2|cd27|dll1|tnfrsf4|folr1|pdcd1|ckap4|clec1a|clmp|pilrb|cd79b|lrp11|cant1|nectin2|cdh1|cd46|pam|igfbp6|efemp1|qpct|havcr2|dsc2|pilra|b4galt1|cd300lg|sirpb1|esam|vsig4|clec14a|fstl3
162	trans	Other specified gastritis	PRKAG2	6.49313	2.58952e-10	2.72174e-08	efna4|scarb2|gfra1|tnfrsf12a|adm|tnfrsf11a|havcr1|ambp|mmp7|il10rb|tnfrsf14|tnfrsf1b|tff3|ctsz|rarres2|tnfrsf1a|tgfbr2|nectin4|ckap4|clmp|lrp11|nectin2|cst3|col18a1|colec12|fstl3|relt|cd302
3575	trans	Rheumatoid arthritis	NPHS2|TDRD5|AXDND1	4.28597	2.63024e-10	2.76114e-08	cd300c|nbl1|layn|gfra1|tnfrsf21|tnfrsf11a|thbd|ambp|prss8|pdcd1lg2|oscar|il10rb|cd274|cd5|csf1|tnfrsf14|tnfrsf1b|ephb4|il2ra|ltbr|fas|il18bp|ctsz|tnfrsf1a|tgfbr2|cd48|nectin4|epha2|cd27|dll1|tnfrsf4|folr1|pdcd1|ckap4|clmp|pilrb|cd79b|lrp11|cant1|nectin2|cd46|pam|efemp1|qpct|havcr2|dsc2|pilra|b4galt1|sirpb1|vsig4|clec14a|fstl3
278	trans	Urinary tract infection	MED24|PSMD3|GSDMA	11.005	2.70576e-10	2.8302e-08	cd300c|ctss|cd300lf|il1rn|olr1|il16|ceacam8|cxcl8|osm|tgfa|hgf|s100a12|tnfrsf1b|mmp9|tnfrsf10c|azu1|mpo|retn|prtn3|plaur|pglyrp1|tnfrsf1a|adam8|s100a11|clec4d|clec7a|clec6a|ncf2|s100p|clec5a|nadk|pilrb|lilra5|icam3|defa1_defa1b|lcn2|dsc2|pilra|sirpb1|fcar
13	trans	Thyrotoxicosis with or without goiter	SHROOM3	15.2281	2.70598e-10	2.8302e-08	efna4|adm|tnfrsf11a|tnfrsf10b|lgals9|hspg2|ccl15|tnfrsf1a|cst3|col18a1|vsig4|colec12|lair1|relt
0	cis	Tobacco use disorder	DDR1	2.21269	2.70363e-10	2.8302e-08	cd300c|ezr|nbl1|scarb2|ncan|robo2|rgma|msr1|lrpap1|frzb|siglec1|cntn5|bcan|layn|mstn|wfikkn1|gfra3|acvrl1|cpm|clec10a|gpc5|ctsc|ddr1|tnfrsf21|spock1|il12b|tnr|nrcam|kynu|angpt1|adm|pgf|adamts13|il4r|il6|tnfrsf10a|tnfrsf11a|tnfrsf10b|il1rl2|pdgfb|ebi3_il27|olr1|cblif|il18|pigr|sod2|ctrc|havcr1|ambp|hmox1|xcl1|il16|sort1|selplg|ccl17|ccl3|prss8|agrp|gdf2|fabp2|thpo|mmp12|ace2|ctsl|oscar|tnfrsf13b|c…
3575	trans	Gastritis and duodenitis	NPHS2|TDRD5|AXDND1	4.418	2.73958e-10	2.86184e-08	vwc2|cd300c|nbl1|layn|gfra1|tnfrsf11a|ambp|prss8|oscar|il10rb|cd274|cd5|csf1|tnfrsf14|tnfrsf1b|ephb4|il2ra|fas|il18bp|ctsz|tnfrsf1a|tgfbr2|cd48|nectin4|epha2|cd27|dll1|tnfrsf4|pdcd1|ckap4|clmp|pilrb|cd79b|lrp11|nectin2|cdh1|efemp1|havcr2|dsc2|pilra|b4galt1|sirpb1|vsig4|fstl3
2717	trans	Abnormal findings examination of lungs	ARHGEF3	0.116002	2.76115e-10	2.88084e-08	rspo1|ccl3|cd274|tnfsf13|ccl21
5887	trans	Other diseases of respiratory system, NEC	CCDC71L	0.18274	2.78095e-10	2.89796e-08	tnfrsf11a|cd40|tnfrsf14|egln1|aifm1|fgr|txndc5|fkbp4|ddah1|tmsb10|p4hb|scarf1
1580	trans	Renal failure NOS	DPP4	42.061	2.81802e-10	2.933e-08	rgmb|adam22|layn|cdh3|draxin|tnfrsf21|thbd|ambp|il10rb|cx3cl1|tnfrsf14|ltbr|cd93|il18bp|tgfbr2|ifngr1|nectin4|epha2|cd27|ckap4|ca12|lrp11|nectin2|ror1|cd300lg|sirpb1|clec14a
584	cis	Hypercholesterolemia	CDON	0.233269	2.83283e-10	2.94484e-08	tmprss5|scara5|il4r|cdcp1|lgals3|sele|plaur|itgav|kdr|adam8|ccn4|icoslg|flt4|angpt2|siglec7|il7r|pltp|itgb1|itga5|cd58|pamr1|fgfr2|dpep1
2453	cis	Heart failure NOS	UMOD	4.79774	2.85468e-10	2.96394e-08	vwc2|nbl1|efna4|scarb2|cd38|ephb6|layn|cdh3|gfra1|scarf2|jam2|tnfrsf21|cd300lf|eda2r|adm|tnfrsf10b|spon2|ambp|tnfrsf13b|il10rb|tnfrsf14|tnfrsf1b|ephb4|il2ra|tff3|hspg2|ltbr|plaur|cd93|il18bp|tnfrsf1a|tgfbr2|ifngr1|klk11|klk8|epha2|dll1|tnfrsf19|cd160|folr1|tnfrsf9|ncr1|tnfrsf4|ckap4|clec7a|clmp|tff2|sema3f|cd79b|fam3c|lrp11|cant1|nectin2|npdc1|cst3|reg1a|umod|cdh1|igfbp6|col18a1|reg3a|cdnf|tafa5|…
2717	trans	Hyposmolality and/or hyponatremia	ARHGEF3	0.228673	2.97914e-10	3.0894e-08	rspo1|ccl17|ccl3|cd274|tnfsf13|tfpi2|mdk|ccn4|rspo3|cxcl8|ccl14|spint2|tmsb10|ccl21|scarf1|mad1l1
2717	trans	Myocardial infarction	ARHGEF3	0.30668	3.01433e-10	3.1221e-08	rspo1|ccl17|ccl3|ccl11|cd274|cd40|serpine1|f11r|tnfsf13|scamp3|tfpi2|ccn1|mdk|ccn4|rspo3|cxcl8|tgfb1|psip1|mvk|aifm1|stx8|apex1|txndc5|pag1|ccl5|ccl14|bcl2l11|spint2|tmsb10|ccl21|p4hb|scarf1|srp14|mad1l1
3575	trans	Pneumonitis due to inhalation of food or vomitus	NPHS2|TDRD5|AXDND1	5.43665	3.03936e-10	3.14421e-08	vwc2|gfra1|tnfrsf11a|ambp|oscar|csf1|tnfrsf14|tnfrsf1b|ephb4|il2ra|ltbr|il18bp|tnfrsf1a|tgfbr2|nectin4|epha2|cd27|dll1|tnfrsf4|ckap4|pilrb|cd79b|nectin2|efemp1|havcr2|dsc2|pilra|b4galt1|sirpb1|vsig4|fstl3
456	trans	Cirrhosis of liver without mention of alcohol	OBP2B	3.74998	3.08397e-10	3.18649e-08	prtg|scarf2|flrt2|ddr1|jam2|tek|kitlg|pigr|thbd|pdcd1lg2|tgfb1|plau|lifr|il10rb|ccl25|csf1|ephb4|alcam|grn|cdh5|spon1|il1r1|plaur|sirpa|ccl15|cd93|il18bp|icam2|tnfrsf1a|tgfbr2|ifngr1|klk11|lypd3|podxl|erbb2|epha2|dll1|tlr3|ceacam5|adgrg1|angpt2|lamp3|cd83|ly75|stc1|clec1a|entpd2|entpd6|ghrl|cd79b|tyro3|nectin2|prss2|cdh1|cd46|eng|vcam1|tie1|notch1|aoc3|osmr|pcdh17|igsf3|tacstd2|amigo2|sema4c|itgb…
13	trans	Effects of other external causes	SHROOM3	12.2742	3.14317e-10	3.24374e-08	efna4|tnfrsf12a|adm|tnfrsf11a|tnfrsf10b|lgals9|ambp|cd4|tff3|tnfrsf1a|cst3|col18a1|spink1|vsig4|colec12|lair1
37	trans	Allergy/adverse effect of penicillin	SLC22A5	0.0970767	3.18157e-10	3.27939e-08	il12b|ccl17|tnfsf14|il12a_il12b
162	trans	Postinflammatory pulmonary fibrosis	PRKAG2	5.86201	3.26702e-10	3.36342e-08	vwc2|efna4|scarb2|layn|cdh3|gfra1|tnfrsf12a|acvrl1|adm|pgf|tnfrsf11a|havcr1|mmp7|il10rb|tnfrsf14|tnfrsf1b|ephb4|tff3|hspg2|ltbr|cd93|ctsz|rarres2|tnfrsf1a|tgfbr2|nectin4|tnfrsf19|ckap4|fam3c|nectin2|npdc1|cst3|umod|col18a1|sorcs2|colec12|fstl3|relt|cd302
2453	cis	Other local infections of skin and subcutaneous tissue	UMOD	6.37855	3.42587e-10	3.52271e-08	efna4|scarb2|gfra1|eda2r|adm|tnfrsf10b|spon2|ambp|il10rb|tnfrsf14|tnfrsf1b|tff3|plaur|il18bp|tnfrsf1a|tgfbr2|dll1|tnfrsf4|ckap4|clmp|col18a1|havcr2|vsig4|colec12|fstl3|lair1
563	trans	Peripheral vascular disease, unspecified	COPZ1	0.0539922	3.48578e-10	3.58e-08	mvk|tmsb10
37	trans	Hematemesis	SLC22A5	0	3.57891e-10	3.66682e-08
37	trans	Poisoning by analgesics, antipyretics, and antirheumatics	SLC22A5	0	3.57891e-10	3.66682e-08
37	trans	Other disorders of arteries and arterioles	SLC22A5	0	3.61105e-10	3.6953e-08
1580	trans	Hypotension NOS	DPP4	24.2305	3.76698e-10	3.85026e-08	rgmb|layn|cdh3|draxin|tnfrsf21|thbd|ambp|il10rb|cx3cl1|tnfrsf14|ltbr|cd93|il18bp|tgfbr2|ifngr1|nectin4|epha2|cd27|ckap4|ca12|lrp11|nectin2|ror1|cd300lg|sirpb1|clec14a
13	trans	Polyneuropathy in diabetes	SHROOM3	11.396	3.81063e-10	3.89022e-08	efna4|cd38|tnfrsf12a|adm|tnfrsf11a|tnfrsf10b|lgals9|ambp|cd4|tff3|hspg2|ccl15|rarres2|tnfrsf1a|tnfrsf19|fam3c|npdc1|cst3|reg1a|cd59|igfbp6|col18a1|lcn2|reg3a|ccl14|tafa5|sorcs2|spink1|vsig4|colec12|xg|lair1|relt|cd302
4136	trans	Rheumatoid arthritis and other inflammatory polyarthropathies	SH2B3|HECTD4	15.9658	3.83644e-10	3.91188e-08	cd300lf|ntrk3|tnfrsf1b|cntn1|egfr|cd27|dll1|lilrb4|pilrb|cst3|dsc2|pilra|sirpb1|vsig4|lair1
162	trans	Lymphadenitis	PRKAG2	6.64782	3.90548e-10	3.97754e-08	vwc2|efna4|scarb2|layn|gfra1|acvrl1|adm|pgf|tnfrsf11a|mmp7|il10rb|tnfrsf14|tnfrsf1b|tff3|ltbr|ctsz|rarres2|tnfrsf1a|tgfbr2|ckap4|nectin2|cst3|col18a1|colec12|fstl3|relt
3575	trans	Vitamin D deficiency	NPHS2|TDRD5|AXDND1	4.81205	3.9234e-10	3.99102e-08	nbl1|layn|gfra1|tnfrsf11a|prss8|oscar|il10rb|cd5|csf1|tnfrsf14|tnfrsf1b|il2ra|ltbr|fas|il18bp|ctsz|tnfrsf1a|tgfbr2|cd48|nectin4|epha2|cd27|dll1|tnfrsf4|ckap4|pilrb|cd79b|lrp11|nectin2|efemp1|havcr2|dsc2|pilra|sirpb1|vsig4|fstl3
13	trans	Hyposmolality and/or hyponatremia	SHROOM3	8.48091	4.1124e-10	4.17829e-08	efna4|tnfrsf12a|adm|tnfrsf11a|tnfrsf10b|lgals9|ambp|cd4|tff3|pglyrp1|ccl15|tnfrsf1a|tnfrsf19|fam3c|npdc1|cst3|reg1a|col18a1|lcn2|reg3a|ccl14|sorcs2|spink1|vsig4|colec12|lair1|relt|cd302
1580	trans	Infection/inflammation of internal prosthetic device; implant; and graft	DPP4	13.1662	4.21507e-10	4.26707e-08	layn|cdh3|tnfrsf21|ambp|il10rb|tnfrsf14|ltbr|il18bp|tgfbr2|nectin4|epha2|cd27|ckap4|lrp11|nectin2|sirpb1|clec14a
379	trans	Cellulitis and abscess of arm/hand	JMJD1C|NRBF2|REEP3	0.350927	4.21977e-10	4.26707e-08	ncan|flrt2|cpm|pdgfra|tnfrsf11a|spon2|mertk|vegfa|tgfb1|cxcl11|cd40|cx3cl1|ltbr|treml2|il1r1|spp1|ccl15|cd93|ctsz|ccl16|tnfsf13|sdc1|mdk|tnfrsf19|ccn4|ccl7|itga11|enah|galnt10|egfl7|lrig1|enpp7|timp1|nid1|cd46|st6gal1|ces1|gas6|ltbp2|ccl14|vasn|bcl2l11|igsf3|spint2|tmsb10|inhbc|esam|cd99l2|lama4|tpp1
379	trans	Cellulitis and abscess of leg, except foot	JMJD1C|NRBF2|REEP3	0.350927	4.21977e-10	4.26707e-08	ncan|flrt2|cpm|pdgfra|tnfrsf11a|spon2|mertk|vegfa|tgfb1|cxcl11|cd40|cx3cl1|ltbr|treml2|il1r1|spp1|ccl15|cd93|ctsz|ccl16|tnfsf13|sdc1|mdk|tnfrsf19|ccn4|ccl7|itga11|enah|galnt10|egfl7|lrig1|enpp7|timp1|nid1|cd46|st6gal1|ces1|gas6|ltbp2|ccl14|vasn|bcl2l11|igsf3|spint2|tmsb10|inhbc|esam|cd99l2|lama4|tpp1
379	trans	Cellulitis and abscess of foot, toe	JMJD1C|NRBF2|REEP3	0.350927	4.21977e-10	4.26707e-08	ncan|flrt2|cpm|pdgfra|tnfrsf11a|spon2|mertk|vegfa|tgfb1|cxcl11|cd40|cx3cl1|ltbr|treml2|il1r1|spp1|ccl15|cd93|ctsz|ccl16|tnfsf13|sdc1|mdk|tnfrsf19|ccn4|ccl7|itga11|enah|galnt10|egfl7|lrig1|enpp7|timp1|nid1|cd46|st6gal1|ces1|gas6|ltbp2|ccl14|vasn|bcl2l11|igsf3|spint2|tmsb10|inhbc|esam|cd99l2|lama4|tpp1
2717	trans	Other anemias	ARHGEF3	0.351321	4.3418e-10	4.38527e-08	rspo1|lgals8|gpc5|f2r|prss27|ccl17|ccl3|itgb1bp2|ccl11|cd274|cd40|treml2|f11r|txlna|tnfsf13|scamp3|tfpi2|metap2|mdk|abl1|ccn4|rspo3|cxcl8|fgf2|tgfb1|tnfsf12|psip1|eif4g1|hexim1|mvk|aifm1|bambi|yes1|stx8|serpinb6|txndc5|mcfd2|fkbp4|sdc4|pag1|ccl5|ccl14|bcl2l11|tdrkh|nudt5|spint2|tmsb10|ccl21|p4hb|dag1|creld2|scarf1|ptpn1|mad1l1|ppp3r1|fkbp5
2453	cis	Folate-deficiency anemia	UMOD	8.76578	4.41561e-10	4.45455e-08	scarb2|eda2r|adm|tnfrsf10b|spon2|tnfrsf13b|tnfrsf14|tnfrsf1b|tff3|plaur|tnfrsf1a|ckap4|tff2|nectin2|cst3|havcr2|vsig4|clec14a|colec12|fstl3
5887	trans	Sleep apnea	CCDC71L	0.178885	4.67507e-10	4.71072e-08	tnfrsf11a|tnfrsf14|scamp3|prdx3|egln1|aifm1|fgr|txndc5|ddah1|tmsb10|p4hb
0	cis	Chronic ulcer of skin	DDR1	2.18813	4.77825e-10	4.80901e-08	nrp2|siglec9|cd300c|nbl1|scarb2|ncan|crtam|msr1|siglec1|cntn5|bcan|layn|mstn|acvrl1|cpm|gpc5|pdgfra|ddr1|tnfrsf21|spock1|il12b|nrcam|adm|slamf7|pgf|il4r|il6|tnfrsf10a|tnfrsf11a|tnfrsf10b|ebi3_il27|olr1|il18|pigr|ctrc|mertk|havcr1|thbd|ambp|xcl1|il16|ccl3|prss8|agrp|fabp2|marco|mmp12|ace2|pdcd1lg2|ctsl|oscar|tnfrsf13b|cd4|vegfd|cxcl8|ccl7|cdcp1|tgfb1|cxcl11|cxcl9|osm|ccl4|slamf1|mmp1|lifr|ccl19|il…
431	trans	Postinflammatory pulmonary fibrosis	ATXN2|SH2B3	2.45847	5.01518e-10	5.04153e-08	cd300c|efna4|smpd1|siglec1|rspo1|cdh3|ctss|cd300lf|il12b|ntrk3|lair2|tnr|nrcam|adm|slamf7|pgf|il1rn|tnfrsf10a|idua|tnfrsf10b|lgals9|kitlg|il18|ager|il16|ccl17|ccl3|marco|mmp12|oscar|tnfrsf13b|cd4|vegfa|cdcp1|plau|cxcl11|cxcl9|ccl4|slamf1|tgfa|ccl19|il15ra|il18r1|cd274|hgf|cd5|flt3lg|cxcl10|cd40|tnfrsf9|tnfrsf14|tnfrsf1b|il2ra|cstb|cd163|mpo|cxcl16|retn|tnfsf13b|prtn3|plaur|ctsd|egfr|il18bp|tnfrsf…
162	trans	Heart failure NOS	PRKAG2	8.775	5.14545e-10	5.16639e-08	vwc2|efna4|scarb2|cd38|ephb6|layn|cdh3|gfra1|tnfrsf12a|acvrl1|jam2|tnfrsf21|adm|pgf|tnfrsf11a|havcr1|ambp|mmp7|il10rb|ccl23|tnfrsf14|tnfrsf1b|ephb4|tff3|hspg2|ltbr|cd93|ctsz|rarres2|tnfrsf1a|tgfbr2|nectin4|tnfrsf19|ckap4|clmp|fam3c|lrp11|nectin2|npdc1|cst3|umod|igfbp6|col18a1|lgals7_lgals7b|tafa5|sorcs2|colec12|fstl3|relt|cd302
5887	trans	Respiratory insufficiency	CCDC71L	0.115621	5.28084e-10	5.2961e-08	tnfrsf11a|tnfrsf14|egln1|ddah1|tmsb10
5887	trans	Pleurisy; pleural effusion	CCDC71L	0.186788	5.35231e-10	5.36149e-08	tnfrsf11a|cd40|tnfrsf14|egln1|fgr|txndc5|fkbp4|nid1|ddah1|tmsb10|p4hb|scarf1
563	trans	Hypertensive chronic kidney disease	COPZ1	0.126256	5.77793e-10	5.78105e-08	mmp1|f11r|psip1|mcfd2|nudt5|tmsb10|pebp1
37	trans	Other disorders of the kidney and ureters	SLC22A5	0.0997871	5.89591e-10	5.89218e-08	il12b|cd160|il12a_il12b|spint2
162	trans	Cholelithiasis with other cholecystitis	PRKAG2	6.68951	5.95037e-10	5.93966e-08	vwc2|efna4|scarb2|cd38|gfra1|adm|pgf|tnfrsf11a|ambp|il10rb|tnfrsf14|tnfrsf1b|ctsz|rarres2|tnfrsf1a|tgfbr2|ckap4|clmp|npdc1|cst3|col18a1|colec12|fstl3|relt|cd302
2717	trans	Other symptoms/disorders or the urinary system	ARHGEF3	0.0601792	6.22671e-10	6.20823e-08	ccl3|ccl14
2453	cis	Hemorrhage of gastrointestinal tract	UMOD	5.69431	6.52517e-10	6.49822e-08	vwc2|efna4|scarb2|eda2r|adm|tnfrsf10b|spon2|tnfrsf1b|il2ra|tff3|plaur|tnfrsf1a|tgfbr2|tnfrsf9|ckap4|clmp|tff2|nectin2|npdc1|cst3|umod|col18a1|reg3a|havcr2|vsig4|colec12|fstl3|lair1
37	trans	Abnormal findings examination of lungs	SLC22A5	0	6.59627e-10	6.56136e-08
162	trans	Precordial pain	PRKAG2	10.1814	6.93322e-10	6.8885e-08	vwc2|efna4|scarb2|gfra1|adm|pgf|tnfrsf11a|tnfrsf14|tnfrsf1b|rarres2|tnfrsf1a|tgfbr2|ckap4|cst3|col18a1|colec12|fstl3
0	cis	Postinflammatory pulmonary fibrosis	DDR1	2.35093	6.95951e-10	6.90658e-08	nrp2|cd300c|ezr|nbl1|scarb2|robo2|msr1|siglec1|bcan|layn|acvrl1|ddr1|il12b|tnr|nrcam|adm|slamf7|pgf|adamts13|il6|tnfrsf10a|tnfrsf11a|tnfrsf10b|olr1|il18|pigr|ager|havcr1|il16|selplg|ccl17|ccl3|prss8|marco|mmp12|ace2|ctsl|oscar|tnfrsf13b|cd4|cxcl8|ccl7|cdcp1|ccl2|cxcl11|cxcl9|ccl4|slamf1|ccl13|ccl11|ccl19|il15ra|mmp10|cd5|flt3lg|cxcl10|tnfrsf9|ccl20|csf1|tnfrsf14|tnfrsf1b|il2ra|alcam|tff3|cd163|lg…
1580	trans	Pulmonary congestion and hypostasis	DPP4	13.7588	7.06343e-10	7.00157e-08	layn|cdh3|draxin|tnfrsf21|thbd|ambp|il10rb|cx3cl1|tnfrsf14|ltbr|cd93|il18bp|tgfbr2|ifngr1|nectin4|epha2|cd27|ckap4|ca12|lrp11|nectin2|sirpb1|clec14a
3575	trans	Occlusion of cerebral arteries	NPHS2|TDRD5|AXDND1	4.22601	7.09375e-10	7.02347e-08	vwc2|cd300c|nbl1|layn|gfra1|tnfrsf11a|ambp|prss8|oscar|il10rb|cd274|cd5|csf1|tnfrsf14|tnfrsf1b|ephb4|il2ra|ltbr|il18bp|ctsz|tnfrsf1a|tgfbr2|cd48|nectin4|epha2|cd27|dll1|tnfrsf4|ckap4|clmp|pilrb|cd79b|lrp11|nectin2|cdh1|cd46|efemp1|qpct|havcr2|dsc2|pilra|b4galt1|sirpb1|esam|vsig4|clec14a|fstl3
5887	trans	Ascites (non malignant)	CCDC71L	0.0814968	7.45556e-10	7.37314e-08	tnfrsf11a|tnfrsf14|ddah1
37	trans	Pulmonary collapse; interstitial and compensatory emphysema	SLC22A5	0.0821352	7.92933e-10	7.8326e-08	ccl17|cd40|spint2
37	trans	Gastritis and duodenitis	SLC22A5	0.0824111	8.06526e-10	7.95766e-08	il12b|il12a_il12b|mvk
1580	trans	Fluid overload	DPP4	Inf	8.19774e-10	8.07903e-08	rgmb|adam22|layn|cdh3|draxin|tnfrsf21|thbd|ambp|il10rb|cx3cl1|tnfrsf14|ltbr|treml2|cd93|il18bp|tgfbr2|ifngr1|nectin4|epha2|cd27|ckap4|ca12|lrp11|nectin2|ror1|cd300lg|sirpb1|clec14a
0	cis	Pneumonia	DDR1	2.15719	8.23168e-10	8.10313e-08	nrp2|cd300c|ezr|nbl1|scarb2|ncan|crtam|msr1|siglec1|cntn5|bcan|layn|mstn|wfikkn1|acvrl1|cpm|clec10a|gpc5|ddr1|tnfrsf21|il12b|tnr|nrcam|adm|slamf7|pgf|adamts13|il4r|il6|tnfrsf10a|tnfrsf11a|tnfrsf10b|ebi3_il27|olr1|il18|pigr|mertk|havcr1|thbd|ambp|xcl1|il16|ccl17|ccl3|prss8|agrp|fabp2|marco|mmp12|ace2|pdcd1lg2|ctsl|oscar|tnfrsf13b|cd4|cxcl8|ccl7|cdcp1|tgfb1|cxcl11|cxcl9|osm|ccl4|slamf1|ccl11|mmp1|l…
773	cis	Type 2 diabetes with ophthalmic manifestations	ASGR1	2.58516	8.44342e-10	8.30198e-08	cd300c|msr1|siglec1|cntn5|scara5|ntrk2|scarf2|pvr|cpm|fcrl2|ddr1|tnfrsf21|ntrk3|nrcam|slamf7|il4r|prss27|tek|ebi3_il27|ctrc|mertk|thbs2|thbd|marco|pdcd1lg2|oscar|cdcp1|cd244|tnfrsf11b|slamf1|lifr|il10rb|ccl25|itgb2|il17ra|alcam|cd163|grn|sele|acp5|anpep|axl|il1r1|plaur|il1r2|sirpa|il1rl1|il18bp|icam2|sdc1|cd48|ly9|itgav|lypd3|igf1r|erbb4|adam8|tlr3|ret|ccn4|adamts15|wif1|gpnmb|adgrg1|pdcd1|cd28|a…
162	trans	Obstructive chronic bronchitis	PRKAG2	6.69768	8.47982e-10	8.32817e-08	vwc2|efna4|scarb2|ephb6|layn|gfra1|tnfrsf12a|acvrl1|tnfrsf21|adm|pgf|tnfrsf11a|havcr1|ambp|mmp7|il10rb|ccl23|tnfrsf14|tnfrsf1b|ephb4|tff3|hspg2|ltbr|cd93|ctsz|rarres2|tnfrsf1a|tgfbr2|nectin4|tnfrsf19|ckap4|clmp|fam3c|lrp11|nectin2|npdc1|cst3|umod|col18a1|lgals7_lgals7b|tafa5|sorcs2|colec12|fstl3|relt|cd302
1909	trans	Splenomegaly	C5orf56	16.4732	8.7357e-10	8.56962e-08	crtam|tnfrsf10a|xcl1|pdcd1lg2|tnfrsf1b|cd163|axl|il18bp|ly9|cd160|ncr1|klrd1|lag3|ctso|adgre2|enpp7|vcam1|gcnt1|cd74|sirpb1|adgre5
2453	cis	Type 2 diabetes with ophthalmic manifestations	UMOD	4.0864	9.05154e-10	8.86926e-08	mepe|vwc2|nbl1|efna4|scarb2|layn|gfra1|scarf2|jam2|tnfrsf21|eda2r|adm|tnfrsf10b|spon2|thbd|ambp|tnfrsf13b|il10rb|tnfrsf14|tnfrsf1b|ephb4|il2ra|tff3|hspg2|ltbr|plaur|il18bp|tnfrsf1a|tgfbr2|epha2|mia|erbb4|dll1|tnfrsf19|cd160|tnfrsf9|ncr1|tnfrsf4|ckap4|clec7a|clmp|tff2|sema3f|cd79b|fam3c|lrp11|nectin2|cst3|reg1a|umod|cdh1|igfbp6|col18a1|reg3a|mog|tafa5|havcr2|dsc2|b4galt1|sirpb1|vsig4|clec14a|colec…
0	cis	Large cell lymphoma	DDR1	Inf	9.17435e-10	8.97929e-08	crtam|fcrl2|il12b|cxcl9|il10|cd5|tnfrsf9|il2ra|ly9|cd27|tnfrsf4|cxcl13|cd70|nos3|pdcd1|cd28|cd83|il12a_il12b|lag3|serpina9|cd79b|vcam1|siglec10|slamf8|cd74|sema7a|tnfrsf13c|tnf
37	trans	Myocardial infarction	SLC22A5	0.218668	9.25841e-10	9.05119e-08	il12b|ccl17|tnfsf14|cd40|selp|serpine1|f11r|scamp3|cd160|fcrlb|il12a_il12b|mvk|ccl5|spint2|cd63
563	trans	Other forms of chronic heart disease	COPZ1	0	9.42541e-10	9.2039e-08
3575	trans	Duodenitis	NPHS2|TDRD5|AXDND1	5.57797	9.50199e-10	9.26808e-08	cd300c|nbl1|gfra1|tnfrsf11a|prss8|oscar|il10rb|cd5|csf1|tnfrsf14|tnfrsf1b|il2ra|ltbr|il18bp|tnfrsf1a|tgfbr2|nectin4|cd27|tnfrsf4|ckap4|clmp|nectin2|efemp1|havcr2|dsc2|pilra|vsig4|fstl3
162	trans	Abdominal aortic aneurysm	PRKAG2	7.63847	9.83713e-10	9.58401e-08	vwc2|efna4|scarb2|gfra1|acvrl1|adm|pgf|havcr1|ambp|mmp7|il10rb|tnfrsf1b|tff3|rarres2|tnfrsf1a|cst3|col18a1|colec12|fstl3|relt|cd302
13	trans	Vitamin D deficiency	SHROOM3	8.34921	1.01099e-09	9.83852e-08	efna4|tnfrsf12a|adm|tnfrsf11a|tnfrsf10b|lgals9|cd4|tff3|hspg2|ccl15|tnfrsf1a|tnfrsf19|npdc1|cst3|cd59|reg3a|spink1|vsig4|colec12|lair1|relt|cd302
3575	trans	Hyposmolality and/or hyponatremia	NPHS2|TDRD5|AXDND1	4.12218	1.03434e-09	1.00543e-07	vwc2|nbl1|ephb6|layn|gfra1|scarf2|tnfrsf21|tnfrsf11a|ambp|prss8|oscar|il10rb|cd274|tnfrsf14|tnfrsf1b|ephb4|il2ra|il18bp|ctsz|tnfrsf1a|tgfbr2|cd48|nectin4|epha2|cd27|dll1|tnfrsf4|folr1|pdcd1|ckap4|clec1a|ca12|clmp|pilrb|cd79b|nectin2|cdh1|efemp1|havcr2|dsc2|pilra|b4galt1|sirpb1|esam|vsig4|clec14a|fstl3
2717	trans	Hemoptysis	ARHGEF3	0.0612787	1.03561e-09	1.00552e-07	tmsb10|ccl21
2453	cis	Other diseases of lung	UMOD	6.49292	1.03985e-09	1.00849e-07	efna4|layn|gfra1|cd300lf|eda2r|adm|tnfrsf10b|spon2|tnfrsf1b|il2ra|tff3|plaur|tnfrsf1a|dll1|tnfrsf9|tnfrsf4|clec7a|tff2|cst3|havcr2|vsig4|colec12|fstl3|lair1
37	trans	Blood in stool	SLC22A5	0	1.06472e-09	1.03143e-07
2453	cis	Precordial pain	UMOD	7.63642	1.06799e-09	1.03343e-07	vwc2|nbl1|efna4|scarb2|gfra1|eda2r|adm|tnfrsf10b|tnfrsf14|tnfrsf1b|plaur|tnfrsf1a|tgfbr2|ckap4|cst3|col18a1|havcr2|vsig4|colec12|fstl3|lair1
2453	cis	Coronary atherosclerosis	UMOD	4	1.1131e-09	1.07465e-07	vwc2|nbl1|efna4|scarb2|cd38|layn|gfra1|cd200|jam2|cd300lf|eda2r|adm|tnfrsf10b|spon2|ambp|tnfrsf13b|il10rb|tnfrsf14|tnfrsf1b|il2ra|tff3|hspg2|ltbr|plaur|il18bp|tnfrsf1a|tgfbr2|klk11|klk8|epha2|dll1|tnfrsf19|cd160|tnfrsf9|ncr1|tnfrsf4|ckap4|clec7a|clmp|tff2|sema3f|cd79b|fam3c|lrp11|cant1|nectin2|npdc1|cst3|reg1a|umod|cdh1|igfbp6|col18a1|reg3a|tafa5|sorcs2|havcr2|dsc2|b4galt1|sirpb1|vsig4|clec14a|co…
37	trans	Disorders of magnesium metabolism	SLC22A5	0	1.11261e-09	1.07465e-07
3575	trans	Other disorders of metabolism	NPHS2|TDRD5|AXDND1	4.94438	1.17835e-09	1.13635e-07	cd300c|gfra1|tnfrsf11a|oscar|il10rb|cd274|csf1|tnfrsf14|tnfrsf1b|ephb4|il2ra|ltbr|il18bp|tnfrsf1a|tgfbr2|cd48|nectin4|epha2|cd27|dll1|tnfrsf4|ckap4|pilrb|cd79b|nectin2|havcr2|dsc2|pilra|b4galt1|sirpb1|vsig4|fstl3
37	trans	Splenomegaly	SLC22A5	0.135608	1.19374e-09	1.1499e-07	il12b|thpo|cd160|il12a_il12b|sdc4|col4a1
162	trans	Unspecified monoarthritis	PRKAG2	5.70477	1.22967e-09	1.18318e-07	vwc2|efna4|scarb2|gfra1|tnfrsf12a|acvrl1|jam2|adm|pgf|tnfrsf11a|havcr1|thbd|ambp|il10rb|ccl23|tnfrsf14|tnfrsf1b|ephb4|hspg2|ltbr|ctsz|rarres2|klk6|tnfrsf1a|tgfbr2|ckap4|clmp|lrp11|nectin2|cst3|umod|igfbp6|col18a1|lgals7_lgals7b|mog|tafa5|colec12|fstl3|relt|cd302
2453	cis	Rheumatoid arthritis	UMOD	3.87863	1.23119e-09	1.1833e-07	nbl1|efna4|scarb2|layn|gfra1|tnfrsf21|cd300lf|eda2r|adm|tnfrsf10b|spon2|thbd|ambp|tnfrsf13b|il10rb|tnfrsf14|tnfrsf1b|ephb4|il2ra|tff3|hspg2|ltbr|plaur|il18bp|tnfrsf1a|tgfbr2|epha2|dll1|folr1|tnfrsf9|tnfrsf4|ckap4|clec7a|clmp|tff2|sema3f|cd79b|lrp11|cant1|nectin2|npdc1|cst3|umod|col18a1|havcr2|dsc2|b4galt1|sirpb1|vsig4|clec14a|colec12|fstl3|ccn3|lair1
2717	trans	Coronary atherosclerosis	ARHGEF3	0.339786	1.23407e-09	1.18473e-07	rspo1|f2r|ccl17|ccl3|ccl11|cd274|cd40|serpine1|f11r|tnfsf13|scamp3|tfpi2|ccn1|cdkn1a|mdk|abl1|ccn4|rspo3|cxcl8|tgfb1|psip1|eif4g1|mvk|aifm1|bambi|bid|stx8|cd2ap|apex1|txndc5|pag1|ccl5|ccl14|nfkbie|bcl2l11|spint2|tmsb10|ccl21|p4hb|dag1|scarf1|srp14|mad1l1
2717	trans	Complications of transplants and reattached limbs	ARHGEF3	0.198173	1.24488e-09	1.19377e-07	ccl3|cd274|tnfsf13|tfpi2|mdk|ccn4|tgfb1|bambi|ccl14|ccl21|mad1l1
379	trans	Congestive heart failure (CHF) NOS	JMJD1C|NRBF2|REEP3	0.387548	1.41092e-09	1.35148e-07	ncan|smpd1|flrt2|cpm|gpc5|pdgfra|ctsc|idua|tnfrsf11a|f2r|f3|spon2|mertk|sort1|ccl17|cxcl8|vegfa|tgfb1|cxcl11|ccl11|cd40|cx3cl1|tnfsf12|ltbr|treml2|il1r1|pcsk9|spp1|f11r|ccl15|cd93|ctsz|ccl16|tnfsf13|sdc1|scamp3|erbb2|xpnpep2|mdk|tnfrsf19|ccn4|folr1|ccl7|edar|dcbld2|itga11|enah|galnt10|egfl7|lrig1|cd164|txndc5|enpp7|mcfd2|sdc4|timp1|proc|met|nid1|cd46|st6gal1|gas6|ltbp2|ccl14|aoc3|fetub|bcl2l11|ig…
2717	trans	Other disorders of the kidney and ureters	ARHGEF3	0.231618	1.42116e-09	1.35976e-07	rspo1|ccl3|cd274|treml2|tnfsf13|mdk|ccn4|rspo3|bambi|ccl14|spint2|tmsb10|creld2|scarf1|mad1l1
563	trans	Decubitus ulcer	COPZ1	0.0576131	1.54607e-09	1.47761e-07	mmp1|tmsb10
5887	trans	Abnormal results of function study of liver	CCDC71L	0.104077	1.59256e-09	1.52034e-07	tnfrsf11a|tnfrsf14|ddah1|scarf1
563	trans	Bacterial infection NOS	COPZ1	0.0581182	1.63406e-09	1.55821e-07	mcfd2|tmsb10
37	trans	Bacterial pneumonia	SLC22A5	0.0628596	1.64041e-09	1.56253e-07	cd40|spint2
162	trans	Rheumatoid arthritis	PRKAG2	5.41157	1.65166e-09	1.57149e-07	efna4|scarb2|layn|gfra1|tnfrsf12a|acvrl1|tnfrsf21|adm|pgf|tnfrsf11a|havcr1|thbd|ambp|mmp7|il10rb|tnfrsf14|tnfrsf1b|ephb4|tff3|hspg2|ltbr|ctsz|rarres2|tnfrsf1a|tgfbr2|nectin4|ckap4|clmp|lrp11|nectin2|npdc1|cst3|umod|col18a1|colec12|fstl3|relt|cd302
0	cis	Sepsis	DDR1	2.12967	1.69855e-09	1.61431e-07	nrp2|siglec9|cd300c|ezr|nbl1|scarb2|ncan|crtam|msr1|siglec1|cntn5|bcan|layn|acvrl1|cpm|fcrl2|ddr1|tnfrsf21|spock1|il12b|tnr|nrcam|kynu|adm|slamf7|pgf|il4r|il6|tnfrsf10a|tnfrsf11a|tnfrsf10b|tek|ebi3_il27|olr1|il18|pigr|mertk|havcr1|thbd|ambp|xcl1|il16|ccl17|ccl3|prss8|agrp|marco|mmp12|ace2|pdcd1lg2|ctsl|oscar|tnfrsf13b|cd4|parp1|cxcl8|ccl7|cdcp1|tgfb1|cxcl11|cxcl9|osm|ccl4|slamf1|ccl11|mmp1|lifr|c…
3575	trans	Left bundle branch block	NPHS2|TDRD5|AXDND1	4.19331	1.71985e-09	1.63272e-07	vwc2|cd300c|nbl1|layn|gfra1|scarf2|tnfrsf11a|ambp|prss8|il10rb|cd274|cd5|csf1|tnfrsf14|tnfrsf1b|ephb4|il2ra|fas|il18bp|tnfrsf1a|tgfbr2|epha2|cd27|dll1|tnfrsf4|ckap4|clmp|cd79b|lrp11|nectin2|pam|igfbp6|efemp1|qpct|havcr2|dsc2|pilra|b4galt1|vsig4|clec14a|fstl3
2717	trans	Osteoporosis NOS	ARHGEF3	0.21758	1.73433e-09	1.64465e-07	rspo1|ccl3|ccl11|cd274|tnfsf13|tfpi2|mdk|cxcl8|tgfb1|ccl14|ccl21|mad1l1|aarsd1
13	trans	Duodenitis	SHROOM3	9.3666	1.75112e-09	1.65873e-07	efna4|tnfrsf12a|adm|tnfrsf11a|tnfrsf10b|lgals9|cd4|tff3|rarres2|tnfrsf1a|cst3|col18a1|reg3a|spink1|vsig4|colec12|lair1|cd302
379	trans	Fluid overload	JMJD1C|NRBF2|REEP3	0.382272	1.80707e-09	1.70982e-07	ncan|smpd1|flrt2|cpm|pdgfra|tnfrsf11a|f2r|f3|spon2|mertk|vegfa|cd244|tgfb1|cxcl11|cd40|cx3cl1|tnfsf12|ltbr|treml2|il1r1|pcsk9|spp1|f11r|ccl15|cd93|ctsz|ccl16|tnfsf13|sdc1|mdk|abl1|tnfrsf19|ccn4|folr1|ccl7|dcbld2|itga11|enah|galnt10|egfl7|lrig1|cd164|txndc5|mcfd2|vcan|timp1|cd46|st6gal1|gas6|ltbp2|ccl14|aoc3|vasn|fetub|bcl2l11|igsf3|spint2|tmsb10|inhbc|esam|cd99l2|lama4|tpp1
13	trans	Obstructive chronic bronchitis	SHROOM3	12.1333	1.81424e-09	1.71471e-07	efna4|tnfrsf12a|adm|tnfrsf11a|tnfrsf10b|lgals9|ambp|cd4|ccl23|tff3|hspg2|pglyrp1|ccl15|rarres2|tnfrsf1a|tnfrsf19|nppc|fam3c|npdc1|cst3|reg1a|cd59|col18a1|lcn2|reg3a|ccl14|tafa5|sorcs2|spink1|vsig4|colec12|lair1|relt|cd302
773	cis	Splenomegaly	ASGR1	2.69652	1.81875e-09	1.71707e-07	cd300c|crtam|msr1|siglec1|scarf2|pvr|fcrl2|cdh6|ddr1|tnfrsf21|cd200r1|nrcam|il4r|tek|ebi3_il27|thbs2|thbd|pdcd1lg2|oscar|cdcp1|cd244|plau|lifr|il10rb|alcam|cd163|grn|cdh5|sele|axl|il1r1|plaur|il18bp|icam2|ceacam1|sdc1|cd48|ly9|ifngr1|itgav|adam8|adgrg1|pdcd1|cd28|cd83|milr1|ly75|fcrl3|lag3|fcrl1|tff2|pilrb|cd79b|siglec7|itgb7|adgre2|tyro3|nrp1|plxnb2|icam1|fcgr2a|eng|vcam1|cr2|icam3|tie1|notch1|l…
1580	trans	Hypertensive chronic kidney disease	DPP4	Inf	1.82643e-09	1.72241e-07	rgmb|adam22|layn|cdh3|draxin|tnfrsf21|thbd|ambp|il10rb|cx3cl1|tnfrsf14|ltbr|treml2|cd93|il18bp|tgfbr2|ifngr1|nectin4|epha2|cd27|ckap4|ca12|lrp11|nectin2|ror1|cd300lg|sirpb1|clec14a
162	trans	Anxiety disorder	PRKAG2	6.71902	1.84214e-09	1.73531e-07	efna4|scarb2|tnfrsf12a|acvrl1|adm|tnfrsf11a|havcr1|ambp|mmp7|il10rb|tnfrsf14|tnfrsf1b|tff3|rarres2|tnfrsf1a|tgfbr2|nectin2|cst3|col18a1|lgals7_lgals7b|colec12|fstl3|cd302
37	trans	Vitamin B-complex deficiencies	SLC22A5	0	1.87514e-09	1.76251e-07
37	trans	Vitamin D deficiency	SLC22A5	0	1.87514e-09	1.76251e-07
2717	trans	Occlusion of cerebral arteries	ARHGEF3	0.240985	1.9461e-09	1.82719e-07	rspo1|ccl3|ccl11|cd274|cd40|tnfsf13|tfpi2|mdk|ccn4|rspo3|tgfb1|ccl14|spint2|tmsb10|ccl21|mad1l1
0	cis	Portal hypertension	DDR1	2.16353	1.97411e-09	1.85145e-07	nrp2|siglec9|cd300c|nbl1|scarb2|prtg|robo2|crtam|msr1|frzb|siglec1|layn|gzma|acvrl1|cpm|gpc5|fcrl2|il5ra|pdgfra|ctsc|ddr1|tnfrsf21|il12b|nrcam|kynu|adm|slamf7|pgf|il4r|il6|tnfrsf10a|tnfrsf11a|tnfrsf10b|tek|ebi3_il27|il18|pigr|sod2|mertk|havcr1|hmox1|xcl1|sort1|ccl3|prss8|thpo|marco|mmp12|ace2|pdcd1lg2|ctsl|oscar|tnfrsf13b|cd4|cxcl8|cdcp1|tgfb1|cxcl11|tnfsf10|cxcl9|slamf1|lifr|ccl19|il15ra|cd5|cxc…
2453	cis	Swelling of limb	UMOD	14.6949	2.00273e-09	1.87623e-07	efna4|gfra1|adm|tnfrsf10b|spon2|il10rb|tnfrsf1a|ckap4|clmp|sema3f|vsig4|colec12|fstl3|lair1
37	trans	Coronary atherosclerosis	SLC22A5	0.252205	2.16818e-09	2.029e-07	il12b|ccl17|tnfsf14|mmp1|cd40|selp|serpine1|f11r|scamp3|cdkn1a|abl1|cd160|fcrlb|il12a_il12b|mvk|ccl5|arsb|spint2|dag1|cd63
2453	cis	Cerebral artery occlusion, with cerebral infarction	UMOD	4.87455	2.21042e-09	2.06627e-07	vwc2|efna4|scarb2|gfra1|eda2r|adm|tnfrsf10b|spon2|tnfrsf13b|tnfrsf14|tnfrsf1b|il2ra|tff3|hspg2|plaur|tnfrsf1a|dll1|tnfrsf4|ckap4|clec7a|tff2|fam3c|nectin2|cst3|reg1a|umod|col18a1|vsig4|colec12|fstl3|lair1
5972	trans	Hypertensive chronic kidney disease	ZFPM2	0.312085	2.22937e-09	2.0817e-07	rspo1|cdh6|f2r|prss27|vegfa|tgfb1|mmp1|cd274|hgf|cd40|tnfrsf14|f11r|icam2|tfpi2|mdk|ccn4|rspo3|ptn|nucb2|stx8|serpinb6|txndc5|mcfd2|cant1|timp1|gp1ba|cd46|st6gal1|ccl14|bcl2l11|spint2|tmsb10|esam|scarf1|lama4|sfrp1
278	trans	Respiratory failure	MED24|PSMD3|GSDMA	8.29253	2.28574e-09	2.13201e-07	cd300c|ctss|cd300lf|il1rn|olr1|il16|ceacam8|cxcl8|osm|tgfa|hgf|s100a12|tnfrsf1b|mmp9|tnfrsf10c|mpo|retn|prtn3|plaur|pglyrp1|scgb3a2|tnfrsf1a|adam8|s100a11|clec4d|clec7a|clec6a|s100p|clec5a|pilrb|lilra5|icam3|defa1_defa1b|lcn2|dsc2|pilra|sirpb1|fcar
13	trans	Abdominal aortic aneurysm	SHROOM3	9.70382	2.3478e-09	2.1875e-07	efna4|adm|tnfrsf10b|lgals9|ambp|cd4|tff3|rarres2|tnfrsf1a|cst3|col18a1|spink1|vsig4|colec12|lair1|relt|cd302
13	trans	Umbilical hernia	SHROOM3	11.258	2.35879e-09	2.19535e-07	efna4|tnfrsf12a|adm|tnfrsf11a|tnfrsf10b|lgals9|ambp|hspg2|rarres2|tnfrsf1a|cst3|cd59|vsig4|colec12|lair1
162	trans	Coronary atherosclerosis	PRKAG2	6.13664	2.44358e-09	2.27178e-07	vwc2|efna4|scarb2|cd38|layn|gfra1|tnfrsf12a|acvrl1|jam2|adm|pgf|tnfrsf11a|havcr1|ambp|mmp7|il10rb|ccl23|tnfrsf14|tnfrsf1b|tff3|hspg2|ltbr|ctsz|rarres2|tnfrsf1a|tgfbr2|nectin4|tnfrsf19|ckap4|clmp|fam3c|lrp11|nectin2|npdc1|cst3|umod|igfbp6|col18a1|lgals7_lgals7b|tafa5|sorcs2|colec12|fstl3|relt|cd302
6240	trans	Splenomegaly	PNPLA3	4.52682	2.47972e-09	2.30288e-07	msr1|scarf2|flrt2|pdgfra|cdh6|ddr1|tnfrsf21|thbs2|thpo|ca5a|cdcp1|plau|lifr|lta|alcam|cd163|gdf15|axl|fas|ctsd|igfbp7|adgrg1|hnmt|ctso|itgb7|clstn2|igfbpl1|nrp1|apom|vcam1|prcp|lilrb2|lilrb1|igsf3|col4a1|sult2a1|siglec10|itga5|robo1|adam15|ggt5
162	trans	Postoperative infection	PRKAG2	6.35146	2.57737e-09	2.39096e-07	efna4|scarb2|gfra1|tnfrsf12a|acvrl1|adm|pgf|tnfrsf11a|havcr1|ambp|il10rb|tnfrsf14|tnfrsf1b|tff3|rarres2|tnfrsf1a|tgfbr2|ckap4|nectin2|umod|col18a1|colec12|fstl3|relt
3575	trans	Other ill-defined and unknown causes of morbidity and mortality	NPHS2|TDRD5|AXDND1	4.97999	2.58183e-09	2.39249e-07	cd300c|nbl1|gfra1|ambp|prss8|csf1|tnfrsf14|tnfrsf1b|ephb4|il2ra|ltbr|il18bp|ctsz|tnfrsf1a|tgfbr2|epha2|cd27|dll1|ckap4|clmp|pilrb|cd79b|lrp11|nectin2|efemp1|havcr2|pilra|sirpb1|vsig4|fstl3
5887	trans	Postinflammatory pulmonary fibrosis	CCDC71L	0.137518	2.61404e-09	2.41972e-07	tnfrsf11a|cd40|tnfrsf14|egln1|ddah1|tmsb10
0	cis	Heart failure NOS	DDR1	2.10939	2.63891e-09	2.44009e-07	nrp2|siglec9|cd300c|ezr|nbl1|scarb2|ncan|robo2|crtam|msr1|siglec1|cntn5|bcan|layn|mstn|wfikkn1|gzma|acvrl1|cpm|clec10a|fcrl2|pdgfra|ddr1|tnfrsf21|il12b|nrcam|adm|slamf7|pgf|il4r|il6|tnfrsf10a|tnfrsf11a|tnfrsf10b|ebi3_il27|olr1|il18|pigr|mertk|havcr1|ambp|xcl1|il16|sort1|ccl17|ccl3|prss8|agrp|fabp2|marco|mmp12|ace2|pdcd1lg2|ctsl|oscar|tnfrsf13b|cd4|vegfd|cxcl8|ccl7|cdcp1|tgfb1|cxcl11|cxcl9|osm|ccl…
3575	trans	Other local infections of skin and subcutaneous tissue	NPHS2|TDRD5|AXDND1	6.06983	2.73096e-09	2.52247e-07	cd300c|gfra1|tnfrsf11a|ambp|prss8|il10rb|csf1|tnfrsf14|tnfrsf1b|il18bp|ctsz|tnfrsf1a|tgfbr2|cd27|dll1|tnfrsf4|ckap4|clmp|pilrb|efemp1|havcr2|pilra|vsig4|fstl3
162	trans	GERD	PRKAG2	6.13247	2.75706e-09	2.54383e-07	vwc2|efna4|scarb2|adm|pgf|tnfrsf11a|havcr1|ambp|il10rb|tnfrsf14|tnfrsf1b|ctsz|rarres2|tnfrsf1a|tgfbr2|clmp|lrp11|nectin2|cst3|umod|col18a1|colec12|fstl3|relt|cd302
13	trans	Abnormal findings examination of lungs	SHROOM3	7.80362	2.85856e-09	2.63463e-07	efna4|tnfrsf12a|adm|tnfrsf10b|lgals9|cd4|tff3|pglyrp1|ccl15|rarres2|tnfrsf1a|npdc1|cst3|col18a1|lcn2|reg3a|spink1|vsig4|colec12|lair1|relt|cd302
2717	trans	Alcoholism	ARHGEF3	0.0889627	2.895e-09	2.66534e-07	mdk|tnfsf12|mvk
5933	cis	Multiple myeloma	TNFRSF13B	28.8888	2.99399e-09	2.7535e-07	fcrl2|il5ra|slamf7|tnfrsf13b|tnfsf13b|tnfsf13|icam3|qpct|fcrl5
13	trans	Congestive heart failure (CHF) NOS	SHROOM3	32.4665	3.01003e-09	2.76528e-07	efna4|cd38|tnfrsf12a|adm|tnfrsf11a|tnfrsf10b|lgals9|ambp|cd4|ccl23|tff3|hspg2|pglyrp1|ccl15|rarres2|tnfrsf1a|tnfrsf19|nppc|fam3c|npdc1|cst3|reg1a|cd59|igfbp6|col18a1|lcn2|reg3a|ccl14|tafa5|sorcs2|spink1|vsig4|colec12|xg|lair1|relt|cd302
6134	cis	Chronic renal failure [CKD]	BANK1	0.0431902	3.04636e-09	2.79564e-07	mmp1|spint2
431	trans	Rheumatoid arthritis	ATXN2|SH2B3	2.3641	3.13596e-09	2.87477e-07	cd300c|efna4|crtam|smpd1|siglec1|mstn|ctss|cd300lf|il12b|ntrk3|lair2|adm|pgf|il1rn|tnfrsf10a|tnfrsf10b|ebi3_il27|lgals9|kitlg|il18|xcl1|il16|ccl3|marco|mmp12|pdcd1lg2|oscar|tnfrsf13b|cd4|vegfa|cdcp1|cxcl11|cxcl9|ccl4|tgfa|mmp1|ccl19|il15ra|il18r1|cd274|hgf|il10|cd5|cxcl10|cd40|tnfrsf9|tnfrsf14|tnfrsf1b|il2ra|cstb|cd163|grn|mpo|cxcl16|retn|tnfsf13b|prtn3|plaur|ctsd|egfr|il18bp|tnfrsf6b|cd48|ly9|it…	EFO_0000685
2453	cis	Other specified gastritis	UMOD	4.31508	3.14378e-09	2.87885e-07	efna4|scarb2|gfra1|adm|tnfrsf10b|spon2|ambp|tnfrsf13b|il10rb|tnfrsf14|tnfrsf1b|il2ra|tff3|plaur|il18bp|tnfrsf1a|tgfbr2|epha2|dll1|tnfrsf9|tnfrsf4|ckap4|clmp|tff2|cd79b|lrp11|nectin2|cst3|col18a1|reg3a|havcr2|dsc2|vsig4|colec12|fstl3|lair1
379	trans	Gastritis and duodenitis	JMJD1C|NRBF2|REEP3	0.253889	3.23775e-09	2.96173e-07	smpd1|cpm|idua|tnfrsf11a|spon2|ccl11|pcsk9|ccl15|ctsz|ccl16|mdk|ccl7|dcbld2|itga11|timp1|inhbc|tpp1
3575	trans	Abdominal pain	NPHS2|TDRD5|AXDND1	5.19125	3.3217e-09	3.03526e-07	vwc2|cd300c|layn|gfra1|tnfrsf11a|ambp|prss8|oscar|il10rb|cd5|csf1|tnfrsf14|tnfrsf1b|il2ra|il18bp|ctsz|tnfrsf1a|tgfbr2|cd27|dll1|tnfrsf4|ckap4|clmp|nectin2|havcr2|pilra|vsig4|fstl3
278	trans	Postinflammatory pulmonary fibrosis	MED24|PSMD3|GSDMA	6.52286	3.43623e-09	3.13656e-07	cd300c|ctss|cd300lf|il1rn|olr1|il16|selplg|cxcl8|tgfa|hgf|tnfrsf1b|mpo|retn|prtn3|plaur|scgb3a2|tnfrsf1a|adam8|s100a11|clec7a|clec6a|clec5a|nadk|pilrb|lilra5|rnase3|icam3|defa1_defa1b|dsc2|pilra|sirpb1|fcar
6240	trans	Thrombocytopenia	PNPLA3	4.57485	3.47034e-09	3.16431e-07	msr1|scarf2|flrt2|pdgfra|cdh6|ddr1|tnfrsf21|thbs2|thpo|marco|ca5a|hao1|cdcp1|tnfrsf11b|plau|lifr|lta|alcam|cd163|gdf15|acp5|axl|fas|spp1|ctsd|igfbp7|adgrg1|hnmt|ctso|clstn2|igfbpl1|nrp1|apom|proc|vcam1|gas6|lilrb2|lilrb1|igsf3|col4a1|sult2a1|siglec10|itga5|robo1|adam15|pts|ggt5
162	trans	Sleep apnea	PRKAG2	5.55797	3.47718e-09	3.16717e-07	vwc2|efna4|scarb2|cd38|gfra1|tnfrsf12a|acvrl1|jam2|tnfrsf21|adm|pgf|tnfrsf11a|havcr1|thbd|ambp|mmp7|il10rb|tnfrsf14|tnfrsf1b|ephb4|tff3|hspg2|ltbr|ctsz|rarres2|tnfrsf1a|tgfbr2|ckap4|clmp|fam3c|lrp11|nectin2|npdc1|cst3|umod|igfbp6|col18a1|mog|tafa5|colec12|fstl3|relt|cd302
37	trans	Hyposmolality and/or hyponatremia	SLC22A5	0.140857	3.5177e-09	3.20066e-07	ccl17|mmp1|ccl28|fcrlb|col4a1|spint2
2717	trans	Abdominal aortic aneurysm	ARHGEF3	0	3.64176e-09	3.31001e-07
2717	trans	Disorders of calcium/phosphorus metabolism	ARHGEF3	0.237184	3.66246e-09	3.32528e-07	rspo1|ccl3|cd274|cd40|tfpi2|mdk|rspo3|tgfb1|bambi|ccl14|spint2|tmsb10|creld2|scarf1|mad1l1
13	trans	Poisoning by analgesics, antipyretics, and antirheumatics	SHROOM3	7.67686	3.67004e-09	3.32862e-07	efna4|tnfrsf12a|adm|tnfrsf11a|tnfrsf10b|lgals9|ambp|cd4|tff3|ccl15|rarres2|tnfrsf1a|cst3|cd59|col18a1|lcn2|spink1|vsig4|colec12|lair1|relt|cd302
379	trans	Other acute and subacute forms of ischemic heart disease	JMJD1C|NRBF2|REEP3	0.248199	3.69123e-09	3.34429e-07	cpm|idua|tnfrsf11a|spon2|ltbr|pcsk9|ccl15|ctsz|tnfrsf19|ccn4|ccl7|itga11|lrig1|timp1|st6gal1|igsf3
13	trans	Hyperlipidemia	SHROOM3	7.41518	3.80149e-09	3.44053e-07	efna4|cd38|tnfrsf12a|adm|tnfrsf11a|tnfrsf10b|lgals9|ambp|cd4|hspg2|rarres2|tnfrsf1a|fam3c|cst3|igfbp6|col18a1|tafa5|sorcs2|vsig4|colec12|xg|lair1|relt|cd302
4136	trans	Abnormal findings examination of lungs	SH2B3|HECTD4	12.4804	3.82729e-09	3.46021e-07	cd300lf|ntrk3|oscar|tnfrsf1b|cntn1|egfr|cd27|dll1|lilrb4|cst3|gcnt1|slamf8|dsc2|pilra|sirpb1|vsig4|lair1
5399	trans	Urinary tract infection	C17orf89|SLC38A10	7.84747	3.83853e-09	3.4667e-07	siglec9|cd300c|crtam|adam22|scarf2|tnfrsf21|slamf7|thbd|pdcd1lg2|oscar|cd244|slamf1|il10rb|cd5|il2ra|alcam|treml2|axl|sirpa|il18bp|tgfbr2|cd48|ly9|ifngr1|folr1|pdcd1|cd28|ncr1|ca12|pilrb|cd79b|ror1|icam3|qpct|siglec6|pilra|sirpb1|clec14a|creld2|fgfr2
2717	trans	Abdominal pain	ARHGEF3	0.0362463	3.92089e-09	3.5336e-07	mad1l1
2453	cis	Peritoneal adhesions (postoperative) (postinfection)	UMOD	5.70259	3.91837e-09	3.5336e-07	efna4|scarb2|gfra1|adm|tnfrsf10b|spon2|tnfrsf14|tnfrsf1b|il2ra|tff3|tnfrsf1a|tgfbr2|dll1|tnfrsf9|tnfrsf4|ckap4|sema3f|cd79b|nectin2|col18a1|havcr2|vsig4|colec12|fstl3|lair1
5972	trans	Renal failure NOS	ZFPM2	0.292281	3.98724e-09	3.58961e-07	rspo1|cdh6|vegfa|tgfb1|cd274|hgf|cd40|tnfrsf14|tfpi2|mdk|ccn4|rspo3|nucb2|txndc5|cant1|timp1|cd46|st6gal1|ccl14|bcl2l11|spint2|tmsb10|esam|scarf1|lama4|sfrp1
37	trans	Other disorders of stomach and duodenum	SLC22A5	0.0886742	4.0462e-09	3.63885e-07	il12b|il12a_il12b|col4a1
162	trans	Malignant neoplasm of kidney, except pelvis	PRKAG2	35.9726	4.07279e-09	3.65891e-07	pgf|havcr1|mmp7|il10rb|tnfrsf14|tnfrsf1a|tgfbr2|colec12|fstl3
37	trans	Other anemias	SLC22A5	0.288855	4.16814e-09	3.74063e-07	lgals8|il5ra|il12b|ccl17|itgb1bp2|mmp1|ccl28|cd40|f11r|txlna|scamp3|metap2|abl1|cd160|fcrlb|il12a_il12b|prdx3|hexim1|mvk|yes1|serpinb6|sdc4|ccl5|col4a1|nudt5|spint2|dag1|ptpn1|fkbp5
13	trans	Secondary hypothyroidism	SHROOM3	29.1348	4.20143e-09	3.76654e-07	efna4|adm|tnfrsf10b|lgals9|rarres2|tnfrsf1a|cst3|vsig4|relt
162	trans	Asthma	PRKAG2	6.89401	4.20746e-09	3.76799e-07	efna4|scarb2|gfra1|acvrl1|adm|tnfrsf11a|ambp|il10rb|tnfrsf14|tnfrsf1b|tff3|rarres2|tnfrsf1a|tgfbr2|clmp|nectin2|cst3|col18a1|colec12|fstl3|cd302
5887	trans	Disease of tricuspid valve	CCDC71L	0.0890011	4.33575e-09	3.87881e-07	tnfrsf11a|tnfrsf14|egln1
563	trans	Proteinuria	COPZ1	0	4.40713e-09	3.93855e-07
5972	trans	Myeloproliferative disease	ZFPM2	3.40506	4.55053e-09	4.06244e-07	plxnb3|lrpap1|clec1b|lat|manf|f2r|cd84|sort1|dkk1|vegfa|cd244|tgfb1|mmp1|cd274|hgf|cd40|tnfrsf14|selp|casp3|icam2|tfpi2|metap2|fgf2|ptn|bach1|nucb2|grap2|txndc5|mcfd2|cant1|crkl|fkbp4|sod1|timp1|gp1ba|cd46|bcl2l11|arsb|arhgap1|metap1d|spint2|tmsb10|esam|mesd|scarf1|lgmn|cd69|ppib|tpp1|gp6
4277	cis	Ascites (non malignant)	TNFSF13	2.57147	4.61994e-09	4.1201e-07	cd300c|prtg|robo2|msr1|siglec1|thy1|scarf2|cpm|pdgfra|cdh6|ddr1|tnfrsf21|slamf7|il4r|ebi3_il27|mertk|thbs2|marco|oscar|cdcp1|cd244|tnfrsf11b|tgfb1|plau|slamf1|lifr|il10rb|ccl25|ephb4|alcam|cd163|notch3|sele|anpep|il1r1|plaur|il1rl1|il18bp|tnfrsf1a|tnfsf13|sdc1|cd48|ly9|tnfrsf4|ccn4|gpnmb|adgrg1|pdcd1|cd28|angpt2|cd83|dpp10|milr1|tff2|ccdc80|pilrb|angptl1|lilra5|cd79b|siglec7|itgb7|chrdl2|adgre2|n…
4136	trans	Poisoning by analgesics, antipyretics, and antirheumatics	SH2B3|HECTD4	12.2839	4.67901e-09	4.16842e-07	cd300lf|ntrk3|oscar|tnfrsf1b|cntn1|egfr|cd27|dll1|lilrb4|pilrb|cst3|slamf8|dsc2|pilra|sirpb1|vsig4|lair1
732	cis	Leukemia	TNFSF13B	75.4006	4.71563e-09	4.19666e-07	fcrl2|tnfrsf13b|tnfrsf9|lta|fcrl1|fcer2|tnfrsf13c
2453	cis	Iron deficiency anemias, unspecified or not due to blood loss	UMOD	4.45011	4.743e-09	4.21333e-07	vwc2|nbl1|efna4|scarb2|cd38|ephb6|layn|cdh3|gfra1|scarf2|jam2|tnfrsf21|cd300lf|eda2r|adm|tnfrsf10b|spon2|thbd|ambp|tnfrsf13b|il10rb|tnfrsf14|tnfrsf1b|ephb4|il2ra|tff3|hspg2|ltbr|plaur|il18bp|tnfrsf1a|tgfbr2|ifngr1|klk11|klk8|epha2|dll1|tnfrsf19|cd160|folr1|tnfrsf9|ncr1|tnfrsf4|ckap4|clec7a|clmp|tff2|sema3f|cd79b|fam3c|lrp11|cant1|nectin2|npdc1|cst3|reg1a|umod|cdh1|igfbp6|col18a1|tgfbr3|reg3a|cdnf…
13	trans	Chronic ulcer of skin	SHROOM3	11.4549	4.74423e-09	4.21333e-07	efna4|cd38|tnfrsf12a|adm|tnfrsf11a|tnfrsf10b|lgals9|ambp|cd4|tff3|hspg2|pglyrp1|ccl15|rarres2|tnfrsf1a|tnfrsf19|fam3c|npdc1|cst3|reg1a|cd59|igfbp6|col18a1|lcn2|reg3a|ccl14|tafa5|sorcs2|spink1|vsig4|colec12|xg|lair1|relt|cd302
3575	trans	Personal history of diseases of digestive system	NPHS2|TDRD5|AXDND1	3.88841	4.82515e-09	4.28074e-07	vwc2|cd300c|nbl1|layn|gfra1|tnfrsf21|tnfrsf11a|ambp|prss8|oscar|il10rb|cd274|cd5|csf1|tnfrsf14|tnfrsf1b|ephb4|il2ra|ltbr|fas|il18bp|ctsz|tnfrsf1a|tgfbr2|cd48|nectin4|epha2|cd27|dll1|tnfrsf4|pdcd1|ckap4|clmp|pilrb|cd79b|lrp11|cant1|nectin2|cd46|efemp1|havcr2|dsc2|pilra|b4galt1|sirpb1|vsig4|fstl3
431	trans	Septicemia	ATXN2|SH2B3	2.2305	4.9327e-09	4.37161e-07	siglec9|cd300c|efna4|crtam|cd38|smpd1|siglec1|rspo1|cdh3|csf2ra|scara5|fcrl2|jam2|ctss|cd300lf|il12b|ntrk3|lair2|tnr|nrcam|adm|slamf7|pgf|il1rn|tnfrsf10a|idua|f2r|tnfrsf10b|ebi3_il27|lgals9|il18|xcl1|il16|ceacam8|ptx3|ccl17|ccl3|agrp|marco|mmp12|pdcd1lg2|oscar|tnfrsf13b|cd4|parp1|vegfa|cdcp1|plau|cxcl11|cxcl9|osm|ccl4|slamf1|tgfa|tnfsf14|mmp1|ccl19|il15ra|il18r1|cd274|hgf|il10|cd5|flt3lg|cxcl10|e…
732	cis	Non-Hodgkins lymphoma	TNFSF13B	69.3021	5.08916e-09	4.50559e-07	fcrl2|tnfrsf13b|tnfrsf9|lta|fcrl1|cr2|fcer2|tnfrsf13c
2453	cis	Acute pancreatitis	UMOD	5.39972	5.10858e-09	4.5181e-07	efna4|scarb2|eda2r|adm|tnfrsf10b|spon2|il10rb|tnfrsf1b|il2ra|ltbr|plaur|il18bp|tnfrsf1a|tgfbr2|dll1|ckap4|tff2|sema3f|lrp11|nectin2|npdc1|havcr2|vsig4|colec12|fstl3|lair1
37	trans	Emphysema	SLC22A5	0.168644	5.11809e-09	4.52183e-07	ccl17|tnfsf14|ccl28|cd40|selp|serpine1|spint2|nid2
1580	trans	Other anemias	DPP4	Inf	5.14444e-09	4.54041e-07	rgmb|adam22|layn|cdh3|draxin|tnfrsf21|thbd|ambp|il10rb|cx3cl1|tnfrsf14|ltbr|treml2|cd93|il18bp|tgfbr2|ifngr1|nectin4|epha2|cd27|ckap4|ca12|lrp11|nectin2|ror1|cd300lg|sirpb1|clec14a
379	trans	Altered mental status	JMJD1C|NRBF2|REEP3	0.276398	5.15909e-09	4.54863e-07	smpd1|cpm|tnfrsf11a|spon2|mertk|ltbr|il1r1|spp1|ccl15|ctsz|tnfsf13|sdc1|mdk|ccn4|ccl7|itga11|timp1|ltbp2|igsf3|tpp1
0	cis	Hyposmolality and/or hyponatremia	DDR1	2.35181	5.29013e-09	4.65935e-07	nbl1|scarb2|ncan|prtg|msr1|siglec1|cntn5|bcan|layn|mstn|wfikkn1|acvrl1|ddr1|tnfrsf21|tnr|adm|slamf7|pgf|il4r|il6|tnfrsf10a|tnfrsf11a|tnfrsf10b|il1rl2|ebi3_il27|il18|pigr|mertk|havcr1|ambp|ccl17|ccl3|prss8|fabp2|mmp12|ace2|oscar|cd4|cxcl8|cdcp1|cxcl11|cxcl9|slamf1|mmp1|lifr|mmp10|flt3lg|ccl28|ccl25|tnfrsf9|tnfrsf14|ldlr|tnfrsf1b|mmp9|il2ra|tff3|cd163|lgals3|timp4|igfbp1|chit1|pi3|il1r1|tnfsf13b|pl…
584	cis	Cirrhosis of liver without mention of alcohol	CDON	3.91412	5.38306e-09	4.73631e-07	siglec9|cd300c|prtg|robo2|scarf2|cdh6|ddr1|slamf7|il4r|tek|pdcd1lg2|cdcp1|plau|slamf1|lifr|il17ra|alcam|sele|anpep|axl|il1r1|plaur|il1r2|sirpa|icam2|cd48|kdr|adam8|ccn4|gpnmb|cd28|angpt2|clec4a|milr1|cd79b|siglec7|itgb7|chrdl2|adgre2|tyro3|fcgr3b|cr2|tnxb|tie1|notch1|gas6|aoc3|osmr|amigo2|sema4c|slitrk2|itgb1|pdgfrb|bst1|adgre5|cd109|itga5|pear1|spint1|cntn4|robo1|cdh17|cd33|adam15|fgfr2|fcar|il3…
2717	trans	Arthropathy NOS	ARHGEF3	0.37102	5.70685e-09	5.01603e-07	lgals8|f2r|ccl17|ccl3|hbegf|cd274|cd40|treml2|serpine1|f11r|txlna|tnfsf13|scamp3|tfpi2|cdkn1a|mdk|abl1|lyn|ccn4|tgfb1|psip1|eif4g1|hexim1|srpk2|smad1|mvk|prkab1|aifm1|bid|prkra|yes1|lat2|stx8|txndc5|mcfd2|fkbp4|pag1|ccl5|ccl14|tdrkh|nudt5|spint2|tmsb10|ccl21|p4hb|snap29|nid2|dag1|creld2|scarf1|srp14|mad1l1|ppp3r1
5972	trans	Obesity	ZFPM2	0.339843	5.75839e-09	5.05613e-07	lrpap1|clec1b|gzma|lat|f2r|sort1|dkk1|vegfa|cd244|tgfb1|cd274|hgf|cd40|tnfsf12|tnfrsf14|selp|serpine1|acp5|f11r|txlna|tfpi2|metap2|cdkn1a|mdk|ccn4|ptn|smad1|aifm1|nucb2|stx8|aplp1|snap23|txndc5|cant1|fkbp4|timp1|ccl5|nid1|cd46|st6gal1|ccl14|arsb|tdrkh|spint2|tmsb10|esam|nid2|scarf1|lgmn|lama4|tpp1|ereg|sfrp1|ing1|cd63
563	trans	Acidosis	COPZ1	0.114431	5.77052e-09	5.06157e-07	mmp1|eif4ebp1|f11r|mvk|tmsb10
2453	cis	Unspecified monoarthritis	UMOD	3.62616	5.77688e-09	5.06194e-07	vwc2|nbl1|efna4|scarb2|gfra1|cd200|jam2|eda2r|adm|tnfrsf10b|ager|spon2|thbd|ambp|il10rb|tnfrsf14|tnfrsf1b|ephb4|il2ra|hspg2|ltbr|plaur|il18bp|klk6|tnfrsf1a|tgfbr2|klk8|epha2|erbb4|dll1|cd160|tnfrsf9|tnfrsf4|ckap4|clmp|sema3f|cd79b|lrp11|cant1|nectin2|cst3|umod|cdh1|igfbp6|col18a1|mog|tafa5|havcr2|dsc2|b4galt1|sirpb1|vsig4|colec12|fstl3|ccn3|xg|lair1
37	trans	Disorders of calcium/phosphorus metabolism	SLC22A5	0.129844	5.86534e-09	5.13419e-07	il12b|cd40|cd160|il12a_il12b|spint2
278	trans	Rheumatoid arthritis and other inflammatory polyarthropathies	MED24|PSMD3|GSDMA	7.73686	5.9398e-09	5.19404e-07	cd300lf|il1rn|tgfa|hgf|s100a12|tnfrsf1b|mpo|prtn3|plaur|tnfrsf1a|adam8|clec5a|pilrb|lilra5|defa1_defa1b|lcn2|dsc2|pilra|sirpb1
13	trans	Hydronephrosis	SHROOM3	20.8603	6.08005e-09	5.31124e-07	efna4|adm|tnfrsf11a|tnfrsf10b|ambp|tnfrsf1a|cd59|spink1|vsig4|relt
2453	cis	Asthma	UMOD	5.15404	6.23982e-09	5.44134e-07	efna4|scarb2|gfra1|adm|tnfrsf10b|spon2|ambp|il10rb|tnfrsf14|tnfrsf1b|il2ra|tff3|plaur|tnfrsf1a|tgfbr2|dll1|tnfrsf9|clmp|nectin2|cst3|col18a1|havcr2|dsc2|vsig4|colec12|fstl3|lair1
278	trans	Pneumonia	MED24|PSMD3|GSDMA	9.26187	6.24174e-09	5.44134e-07	cd300c|ctss|cd300lf|il1rn|olr1|il16|ceacam8|cxcl8|osm|tgfa|hgf|s100a12|tnfrsf1b|mmp9|tnfrsf10c|azu1|mpo|retn|prtn3|plaur|pglyrp1|scgb3a2|tnfrsf1a|adam8|s100a11|clec4d|clec7a|clec6a|s100p|clec5a|pilrb|lilra5|rnase3|icam3|defa1_defa1b|lcn2|dsc2|pilra|sirpb1|fcar
3575	trans	Cerebrovascular disease	NPHS2|TDRD5|AXDND1	4.74418	6.25126e-09	5.44408e-07	vwc2|nbl1|layn|gfra1|tnfrsf11a|ambp|prss8|oscar|csf1|tnfrsf14|tnfrsf1b|ephb4|il2ra|tnfrsf1a|tgfbr2|epha2|cd27|dll1|tnfrsf4|ckap4|ca12|lrp11|nectin2|cd46|efemp1|havcr2|dsc2|pilra|vsig4|fstl3
379	trans	Hyperpotassemia	JMJD1C|NRBF2|REEP3	0.399459	6.34879e-09	5.52338e-07	ncan|smpd1|flrt2|cpm|pdgfra|idua|tnfrsf11a|f2r|f3|spon2|mertk|sort1|cxcl8|vegfa|cd244|tgfb1|cxcl11|ccl11|cd40|ccl8|cx3cl1|ltbr|treml2|il1r1|pcsk9|spp1|f11r|ccl15|cd93|ctsz|ccl16|tnfsf13|sdc1|xpnpep2|mdk|abl1|tnfrsf19|ccn4|folr1|ccl7|dcbld2|itga11|enah|galnt10|egfl7|lrig1|cd164|txndc5|enpp7|mcfd2|vcan|timp1|f7|nid1|cd46|st6gal1|gas6|ltbp2|ccl14|aoc3|vasn|fetub|bcl2l11|igsf3|spint2|tmsb10|inhbc|ptp…
379	trans	Left bundle branch block	JMJD1C|NRBF2|REEP3	0.245591	6.4893e-09	5.63988e-07	cpm|tnfrsf11a|spon2|ccl15|ccl16|tnfrsf19|ccn4|ccl7|dcbld2|timp1|st6gal1|ltbp2|ccl14|igsf3|cd99l2
162	trans	Hypopotassemia	PRKAG2	5.43173	6.56228e-09	5.6975e-07	efna4|scarb2|layn|gfra1|tnfrsf12a|acvrl1|adm|pgf|tnfrsf11a|havcr1|mmp7|il10rb|tnfrsf14|tnfrsf1b|tff3|ctsz|tnfrsf1a|tgfbr2|ckap4|clmp|nectin2|npdc1|cst3|col18a1|colec12|fstl3|relt|cd302
1909	trans	Cirrhosis of liver without mention of alcohol	C5orf56	Inf	6.57124e-09	5.69948e-07	crtam|gzma|tnfrsf10a|xcl1|marco|pdcd1lg2|tnfrsf1b|cd163|axl|il18bp|ly9|cd160|ncr1|klrd1|fcrl6|lag3|ctso|adgre2|enpp7|vcam1|gcnt1|cd74|sirpb1|adgre5
37	trans	Tachycardia NOS	SLC22A5	0.0909264	6.8575e-09	5.94173e-07	ccl17|mvk|spint2
0	cis	Non-Hodgkins lymphoma	DDR1	5.58907	6.92723e-09	5.99606e-07	crtam|gzma|fcrl2|il12b|pgf|tnfrsf10b|xcl1|ccl3|marco|tnfrsf13b|cxcl9|il10|cd5|tnfrsf9|lta|csf1|tnfrsf1b|il2ra|il18bp|tnfrsf6b|cd48|ly9|cd27|adam8|dll1|tnfrsf4|cxcl13|cd70|nos3|pdcd1|cd28|il12rb1|klrd1|cd83|il12a_il12b|lag3|serpina9|fcrl1|cd79b|vcam1|cr2|tnc|icam3|siglec6|siglec10|slamf8|cd74|sema7a|robo1|fcer2|tnfrsf13c|tnf
13	trans	Cancer of urinary organs (incl. kidney and bladder)	SHROOM3	14.1759	7.06866e-09	6.11227e-07	efna4|adm|tnfrsf11a|tnfrsf10b|lgals9|tff3|ccl15|tnfrsf1a|spink1|vsig4|colec12|cd302
13	trans	Other specified gastritis	SHROOM3	7.52787	7.10233e-09	6.13517e-07	efna4|tnfrsf12a|adm|tnfrsf11a|tnfrsf10b|lgals9|ambp|cd4|tff3|ccl15|rarres2|tnfrsf1a|cst3|col18a1|reg3a|spink1|vsig4|colec12|lair1|relt|cd302
13	trans	Osteoporosis NOS	SHROOM3	7.07084	7.31162e-09	6.30958e-07	efna4|tnfrsf12a|adm|tnfrsf11a|tnfrsf10b|lgals9|ambp|cd4|tff3|pglyrp1|ccl15|rarres2|tnfrsf1a|npdc1|cst3|reg1a|col18a1|lcn2|reg3a|ccl14|spink1|vsig4|lair1|relt|cd302
162	trans	Folate-deficiency anemia	PRKAG2	9.91631	7.40566e-09	6.38428e-07	scarb2|tnfrsf12a|acvrl1|adm|pgf|mmp7|tnfrsf14|tnfrsf1b|tff3|tnfrsf1a|ckap4|nectin2|cst3|colec12|fstl3
5887	trans	Altered mental status	CCDC71L	0.0910368	7.43055e-09	6.39927e-07	tnfrsf11a|tnfrsf14|egln1
5216	trans	Large cell lymphoma	PTPN22	54.3052	7.46966e-09	6.42646e-07	crtam|il12b|cxcl9|il10|cd5|pdcd1|il12a_il12b
162	trans	Arthropathy NOS	PRKAG2	6.43008	7.56916e-09	6.50551e-07	vwc2|efna4|scarb2|layn|gfra1|tnfrsf12a|acvrl1|jam2|adm|pgf|tnfrsf11a|havcr1|thbd|ambp|mmp7|il10rb|ccl23|tnfrsf14|tnfrsf1b|ephb4|tff3|hspg2|ltbr|ctsz|rarres2|klk6|tnfrsf1a|tgfbr2|nectin4|tnfrsf19|ckap4|clmp|fam3c|lrp11|nectin2|npdc1|cst3|umod|igfbp6|col18a1|lgals7_lgals7b|mog|tafa5|colec12|fstl3|relt|cd302
13	trans	Cholelithiasis with other cholecystitis	SHROOM3	8.01269	7.61017e-09	6.53418e-07	efna4|cd38|adm|tnfrsf11a|tnfrsf10b|lgals9|ambp|cd4|rarres2|tnfrsf1a|npdc1|cst3|cd59|col18a1|vsig4|colec12|lair1|relt|cd302
456	trans	Type 1 diabetes with ophthalmic manifestations	OBP2B	4.05712	7.61979e-09	6.53587e-07	scarf2|flrt2|ddr1|jam2|boc|ctrc|pdcd1lg2|lifr|csf1|ephb4|alcam|spon1|il1r1|plaur|cpa1|tnfrsf1a|tgfbr2|igf1r|epha2|dll1|cd79b|nectin2|prss2|cdh1|aoc3|pcdh17|igsf3|dsc2|cd300lg|cd74|bcam|cdon|cd109|clec14a|sema7a|robo1
2717	trans	Intestinal infection due to C. difficile	ARHGEF3	0.0915908	7.63986e-09	6.5465e-07	ccl3|mdk|rspo3
1909	trans	Non-Hodgkins lymphoma	C5orf56	14.9042	7.70916e-09	6.59926e-07	crtam|gzma|xcl1|marco|tnfrsf1b|il18bp|ly9|klrd1|lag3|vcam1|gcnt1|cd74
2453	cis	Hypotension	UMOD	12.411	7.73348e-09	6.61345e-07	eda2r|adm|tnfrsf10b|tnfrsf1b|tff3|plaur|tnfrsf1a|tgfbr2|dll1|ckap4|tff2|havcr2|dsc2|vsig4
3575	trans	Postoperative infection	NPHS2|TDRD5|AXDND1	4.68836	7.74528e-09	6.61691e-07	cd300c|gfra1|tnfrsf11a|ambp|prss8|oscar|il10rb|cd5|csf1|tnfrsf14|tnfrsf1b|il2ra|fas|il18bp|tnfrsf1a|tgfbr2|cd48|epha2|cd27|tnfrsf4|ckap4|pilrb|cd79b|nectin2|havcr2|dsc2|pilra|sirpb1|vsig4|fstl3
3575	trans	Other acute and subacute forms of ischemic heart disease	NPHS2|TDRD5|AXDND1	3.9288	7.97758e-09	6.80854e-07	vwc2|cd300c|nbl1|layn|gfra1|tnfrsf11a|ambp|prss8|oscar|il10rb|cd5|csf1|tnfrsf14|tnfrsf1b|ephb4|il2ra|ltbr|fas|il18bp|ctsz|tnfrsf1a|tgfbr2|nectin4|epha2|cd27|dll1|tnfrsf4|ckap4|clmp|pilrb|cd79b|nectin2|igfbp6|efemp1|qpct|havcr2|dsc2|pilra|b4galt1|vsig4|fstl3
5887	trans	Mitral valve disease	CCDC71L	0.143832	8.14641e-09	6.94569e-07	tnfrsf11a|cd40|tnfrsf14|egln1|ddah1|tmsb10
563	trans	Pulmonary congestion and hypostasis	COPZ1	0	8.60638e-09	7.33054e-07
379	trans	E. coli	JMJD1C|NRBF2|REEP3	0.376004	8.7874e-09	7.47726e-07	smpd1|flrt2|cpm|pdgfra|idua|tnfrsf11a|spon2|mertk|vegfa|tgfb1|cxcl11|cx3cl1|ltbr|il1r1|spp1|ccl15|cd93|ctsz|ccl16|tnfsf13|sdc1|mdk|tnfrsf19|ccn4|folr1|ccl7|dcbld2|itga11|enah|galnt10|egfl7|lrig1|timp1|cd46|st6gal1|ces1|gas6|ltbp2|ccl14|fetub|igsf3|spint2|tmsb10|inhbc|esam|cd99l2|arsa|tpp1
2453	cis	Abdominal aortic aneurysm	UMOD	5.21897	8.80531e-09	7.48504e-07	vwc2|efna4|scarb2|gfra1|cd300lf|eda2r|adm|tnfrsf10b|spon2|ambp|il10rb|tnfrsf1b|il2ra|tff3|plaur|il18bp|tnfrsf1a|tnfrsf9|tff2|cst3|col18a1|havcr2|vsig4|colec12|fstl3|lair1
37	trans	Delirium dementia and amnestic and other cognitive disorders	SLC22A5	0	8.96596e-09	7.61402e-07
2717	trans	Noninfectious gastroenteritis	ARHGEF3	0.246069	9.02249e-09	7.6544e-07	ccl3|cd274|cd40|tnfsf13|tfpi2|ccn4|tgfb1|bambi|pag1|tmsb10|ccl21|p4hb|creld2|scarf1|mad1l1
0	cis	Other mental disorder	DDR1	2.04905	9.06626e-09	7.6839e-07	cd300c|ezr|nbl1|scarb2|ncan|robo2|crtam|rgma|msr1|lrpap1|siglec1|cntn5|bcan|layn|mstn|gzma|gfra3|acvrl1|cpm|clec10a|ctsc|ddr1|tnfrsf21|tnr|kynu|adm|slamf7|pgf|adamts13|il4r|il6|tnfrsf10a|tnfrsf11a|tnfrsf10b|il1rl2|pdgfb|olr1|cblif|il18|pigr|ager|sod2|ctrc|havcr1|ambp|xcl1|il16|sort1|selplg|ccl17|ccl3|prss8|agrp|gdf2|fabp2|marco|mmp12|ace2|ctsl|oscar|tnfrsf13b|cd4|parp1|cxcl8|ccl7|cdcp1|tgfb1|cxcl…
5887	trans	Esophageal bleeding (varices/hemorrhage)	CCDC71L	0.06755	9.56714e-09	8.10037e-07	tnfrsf11a|tnfrsf14
5887	trans	Gram negative septicemia	CCDC71L	0.0671438	9.65621e-09	8.15515e-07	tnfrsf11a|tnfrsf14
1580	trans	Hyperpotassemia	DPP4	Inf	9.64353e-09	8.15515e-07	rgmb|adam22|layn|cdh3|draxin|tnfrsf21|thbd|ambp|il10rb|cx3cl1|tnfrsf14|ltbr|treml2|cd93|il18bp|tgfbr2|ifngr1|nectin4|epha2|cd27|ckap4|ca12|lrp11|nectin2|ror1|cd300lg|sirpb1|clec14a
0	cis	Chronic airway obstruction	DDR1	2.05063	9.66051e-09	8.15515e-07	cd300c|ezr|nbl1|scarb2|ncan|rgma|msr1|lrpap1|siglec1|cntn5|bcan|layn|mstn|wfikkn1|gfra3|acvrl1|cpm|clec10a|gpc5|ddr1|tnfrsf21|spock1|tnr|kynu|adm|pgf|adamts13|il4r|il6|tnfrsf10a|tnfrsf11a|tnfrsf10b|il1rl2|pdgfb|olr1|cblif|il18|pigr|ager|sod2|ctrc|havcr1|ambp|xcl1|il16|sort1|ccl17|ccl3|prss8|gdf2|fabp2|marco|mmp12|ace2|ctsl|oscar|tnfrsf13b|cd4|parp1|cxcl8|ccl7|cdcp1|tgfb1|cxcl9|osm|ccl4|cd6|slamf1…
5887	trans	Chemotherapy	CCDC71L	0.183502	9.71096e-09	8.18964e-07	tnfrsf11a|cd40|tnfrsf14|egln1|fkbp4|ddah1|tmsb10|p4hb|scarf1
162	trans	Other dyspnea	PRKAG2	10.7123	1.00017e-08	8.42647e-07	efna4|scarb2|tnfrsf12a|acvrl1|adm|pgf|ambp|tnfrsf1b|hspg2|tnfrsf1a|cst3|col18a1|relt|cd302
2274	trans	Type 1 diabetes with ophthalmic manifestations	GCKR	3.3655	1.00317e-08	8.44345e-07	nbl1|rgma|layn|scara5|ntrk2|scarf2|flrt2|pdgfra|jam2|nrcam|boc|dcn|vegfd|csf1|itgb2|tnfrsf1a|igfbp2|tgfbr2|nectin4|epha2|dll1|fgfbp1|gpnmb|ckap4|dpp6|ca12|clmp|cd79b|adgre2|mep1b|nrp1|plxnb2|c2|itgam|efemp1|gas6|vasn|pcdh17|igsf3|havcr2|cd300lg|bcam|adgre5|cd109|clec14a|sema7a|robo1|lepr|pla2g10|phospho1
379	trans	Other forms of chronic heart disease	JMJD1C|NRBF2|REEP3	0.334301	1.01066e-08	8.49811e-07	ncan|cpm|tnfrsf11a|spon2|vegfa|tgfb1|tnfsf12|ltbr|pcsk9|ccl15|ccl16|tnfsf13|sdc1|tnfrsf19|ccn4|ccl7|dcbld2|itga11|egfl7|lrig1|sdc4|timp1|met|st6gal1|ltbp2|ccl14|aoc3|igsf3|inhbc|cd99l2|tpp1
37	trans	Cardiac pacemaker in situ	SLC22A5	0.148052	1.01792e-08	8.55072e-07	il12b|cd160|fcrlb|il12a_il12b|sdc4|col4a1
2453	cis	Cholelithiasis with acute cholecystitis	UMOD	9.39342	1.02391e-08	8.59255e-07	efna4|scarb2|gfra1|adm|tnfrsf1b|tnfrsf1a|tnfrsf4|clec7a|sema3f|npdc1|cst3|col18a1|havcr2|vsig4|fstl3|lair1
2717	trans	Vitamin D deficiency	ARHGEF3	0.149517	1.02846e-08	8.6223e-07	ccl3|tnfsf13|tfpi2|ccn4|ccl21|mad1l1
2717	trans	Cerebral ischemia	ARHGEF3	0.0387521	1.04631e-08	8.76334e-07	tnfsf13
2717	trans	Other alveolar and parietoalveolar pneumonopathy	ARHGEF3	0.14869	1.05408e-08	8.80247e-07	ccl17|ccl3|cd274|tfpi2|ccl21|mad1l1
2717	trans	Duodenitis	ARHGEF3	0.0387085	1.05309e-08	8.80247e-07	ccl3
1580	trans	Inflammatory and toxic neuropathy	DPP4	9.96718	1.05303e-08	8.80247e-07	layn|tnfrsf21|thbd|ambp|il10rb|tnfrsf14|ltbr|cd93|il18bp|tgfbr2|ifngr1|nectin4|epha2|cd27|ckap4|lrp11|nectin2|sirpb1|clec14a
13	trans	Allergy/adverse effect of penicillin	SHROOM3	6.89799	1.08554e-08	9.05634e-07	efna4|tnfrsf12a|adm|tnfrsf11a|tnfrsf10b|lgals9|ambp|cd4|tff3|hspg2|ccl15|rarres2|tnfrsf1a|tnfrsf19|npdc1|cst3|cd59|igfbp6|col18a1|lcn2|tafa5|vsig4|colec12|lair1|relt|cd302
5887	trans	Myeloproliferative disease	CCDC71L	3.83381	1.11346e-08	9.28025e-07	clec1b|lgals8|lat|manf|itgb1bp2|dkk1|cxcl1|sirt2|cd40|tnfrsf14|casp3|pecam1|metap2|prdx3|egln1|eif4g1|bach1|foxo1|yes1|maged1|map4k5|txndc5|fkbp4|nfkbie|ddah1|bcr|dnajb1|camkk1|tmsb10|park7|pla2g4a|p4hb|mesd|scarf1|stip1|cd69|ppib|pebp1|akt1s1|kifbp
2453	cis	Obstructive chronic bronchitis	UMOD	3.64586	1.12069e-08	9.32224e-07	vwc2|nbl1|efna4|scarb2|ephb6|layn|gfra1|tnfrsf21|cd300lf|eda2r|adm|tnfrsf10b|ager|spon2|ambp|tnfrsf13b|il10rb|tnfrsf14|tnfrsf1b|ephb4|il2ra|tff3|hspg2|ltbr|plaur|cd93|il18bp|tnfrsf1a|tgfbr2|klk11|klk8|epha2|dll1|tnfrsf19|folr1|tnfrsf9|tnfrsf4|ckap4|clec7a|clmp|tff2|sema3f|cd79b|fam3c|lrp11|cant1|nectin2|npdc1|cst3|reg1a|umod|cdh1|col18a1|reg3a|tafa5|sorcs2|havcr2|dsc2|b4galt1|sirpb1|vsig4|clec14a…
278	trans	Respiratory insufficiency	MED24|PSMD3|GSDMA	6.05157	1.11966e-08	9.32224e-07	cd300c|ctss|cd300lf|il1rn|ceacam8|cxcl8|osm|tgfa|hgf|tnfrsf1b|mmp9|tnfrsf10c|mpo|retn|prtn3|plaur|pglyrp1|scgb3a2|tnfrsf1a|s100a11|clec4d|clec7a|clec6a|clec5a|pilrb|lilra5|defa1_defa1b|lcn2|dsc2|pilra|sirpb1
13	trans	Superficial injury without mention of infection	SHROOM3	7.49882	1.15227e-08	9.57559e-07	efna4|tnfrsf12a|adm|tnfrsf11a|tnfrsf10b|lgals9|ambp|cd4|tff3|hspg2|tnfrsf1a|cst3|reg1a|cd59|col18a1|spink1|vsig4|colec12|lair1|cd302
4136	trans	Other symptoms/disorders or the urinary system	SH2B3|HECTD4	11.9312	1.15558e-08	9.59377e-07	cd300lf|oscar|tnfrsf1b|axl|egfr|cd27|dll1|lilrb4|pilrb|cst3|dsc2|pilra|sirpb1|vsig4|lair1
563	trans	Pneumonia	COPZ1	0.155814	1.16826e-08	9.68966e-07	mmp1|eif4ebp1|f11r|psip1|mvk|mcfd2|fkbp4|tmsb10
5887	trans	Obesity	CCDC71L	0.291243	1.21525e-08	1.00696e-06	clec1b|lgals8|lat|tnfrsf11a|dkk1|hbegf|cd40|tnfrsf14|pecam1|txlna|scamp3|ccn1|metap2|itgb5|prdx3|egln1|eif4g1|srpk2|smad1|aifm1|yes1|fgr|txndc5|ppp1r2|usp8|fkbp4|nid1|nfkbie|ddah1|dnajb1|tmsb10|p4hb|scarf1|pebp1|wwp2|cd63
2717	trans	Cholelithiasis with other cholecystitis	ARHGEF3	0.0942487	1.23258e-08	1.02033e-06	ccl3|pag1|mad1l1
2717	trans	Other symptoms	ARHGEF3	0.0938369	1.24298e-08	1.02794e-06	ccl3|cd274|mad1l1
4277	cis	Liver abscess and sequelae of chronic liver disease	TNFSF13	2.43189	1.26952e-08	1.04584e-06	siglec9|cd300c|prtg|msr1|siglec1|thy1|scarf2|cpm|pdgfra|cdh6|ddr1|tnfrsf21|nrcam|bmp6|slamf7|il4r|ebi3_il27|mertk|thbs2|marco|oscar|cdcp1|tnfrsf11b|tgfb1|plau|slamf1|lifr|il10rb|ccl25|itgb2|ephb4|alcam|cd163|notch3|sele|acp5|anpep|il1r1|plaur|il1rl1|il18bp|icam2|tnfrsf1a|tnfsf13|sdc1|cd48|ly9|tlr3|tnfrsf4|ccn4|fcrlb|gpnmb|adgrg1|cd28|angpt2|lamp3|cd83|dpp10|milr1|tff2|angptl7|ccdc80|pilrb|angptl1…
278	trans	Cellulitis and abscess of arm/hand	MED24|PSMD3|GSDMA	7.13731	1.26952e-08	1.04584e-06	cd300c|ctss|cd300lf|il1rn|olr1|il16|ceacam8|osm|tgfa|hgf|s100a12|tnfrsf1b|mmp9|tnfrsf10c|azu1|mpo|retn|prtn3|plaur|pglyrp1|tnfrsf1a|adam8|s100a11|clec4d|clec7a|clec6a|ncf2|s100p|clec5a|nadk|pilrb|lilra5|defa1_defa1b|lcn2|dsc2|pilra|sirpb1|fcar
278	trans	Cellulitis and abscess of leg, except foot	MED24|PSMD3|GSDMA	7.13731	1.26952e-08	1.04584e-06	cd300c|ctss|cd300lf|il1rn|olr1|il16|ceacam8|osm|tgfa|hgf|s100a12|tnfrsf1b|mmp9|tnfrsf10c|azu1|mpo|retn|prtn3|plaur|pglyrp1|tnfrsf1a|adam8|s100a11|clec4d|clec7a|clec6a|ncf2|s100p|clec5a|nadk|pilrb|lilra5|defa1_defa1b|lcn2|dsc2|pilra|sirpb1|fcar
278	trans	Cellulitis and abscess of foot, toe	MED24|PSMD3|GSDMA	7.13731	1.26952e-08	1.04584e-06	cd300c|ctss|cd300lf|il1rn|olr1|il16|ceacam8|osm|tgfa|hgf|s100a12|tnfrsf1b|mmp9|tnfrsf10c|azu1|mpo|retn|prtn3|plaur|pglyrp1|tnfrsf1a|adam8|s100a11|clec4d|clec7a|clec6a|ncf2|s100p|clec5a|nadk|pilrb|lilra5|defa1_defa1b|lcn2|dsc2|pilra|sirpb1|fcar
13	trans	Arterial embolism and thrombosis	SHROOM3	13.2676	1.28166e-08	1.05482e-06	efna4|tnfrsf12a|adm|tnfrsf11a|tnfrsf10b|ambp|tnfrsf1a|cst3|reg1a|spink1|vsig4|cd302
563	trans	Hypotension NOS	COPZ1	0.0864341	1.28846e-08	1.05939e-06	mvk|mcfd2|tmsb10
534	trans	Substance addiction and disorders	NPEPPS|TBKBP1|EFCAB13	44.5642	1.32819e-08	1.09101e-06	pvr|fgf21|prss8|chi3l1|cdhr5|ssc4d|apom
5972	trans	Splenomegaly	ZFPM2	0.211786	1.34662e-08	1.10509e-06	cdh6|thpo|cd244|cd274|hgf|tnfrsf14|icam2|tfpi2|cant1|sdc4|timp1
13	trans	Type 1 diabetes	SHROOM3	7.27117	1.36935e-08	1.12266e-06	efna4|cd38|tnfrsf12a|adm|tnfrsf11a|tnfrsf10b|lgals9|ambp|cd4|tff3|hspg2|ccl15|rarres2|tnfrsf1a|tnfrsf19|fam3c|cst3|reg1a|cd59|igfbp6|col18a1|reg3a|tafa5|spink1|vsig4|colec12|xg|lair1|relt|cd302
5399	trans	Fluid overload	C17orf89|SLC38A10	7.96128	1.38889e-08	1.13759e-06	cd300c|crtam|adam22|scarf2|tnfrsf21|slamf7|f3|thbd|pdcd1lg2|oscar|cd244|slamf1|il10rb|cd5|il2ra|alcam|treml2|axl|sirpa|il18bp|tgfbr2|cd48|ly9|ifngr1|folr1|pdcd1|cd28|ncr1|ca12|pilrb|cd79b|tyro3|ror1|icam3|qpct|siglec6|pilra|sirpb1|clec14a|creld2|fgfr2
563	trans	Liver abscess and sequelae of chronic liver disease	COPZ1	0.0373343	1.40188e-08	1.14712e-06	mvk
37	trans	Symptoms concerning nutrition, metabolism, and development	SLC22A5	0.0688892	1.42536e-08	1.16522e-06	fcrlb|col4a1
431	trans	Other chronic nonalcoholic liver disease	ATXN2|SH2B3	2.18147	1.43708e-08	1.17368e-06	siglec9|cd300c|efna4|crtam|cd38|smpd1|siglec1|scara5|gzma|fcrl2|ctss|cd300lf|il12b|ntrk3|nrcam|adm|slamf7|pgf|il1rn|tnfrsf10a|idua|tnfrsf10b|lgals9|kitlg|il18|xcl1|il16|sort1|ceacam8|ccl3|agrp|marco|mmp12|oscar|tnfrsf13b|cd4|parp1|vegfa|cdcp1|cd244|plau|cxcl11|cxcl9|osm|ccl4|slamf1|tgfa|tnfsf14|ccl19|il18r1|cd274|hgf|il10|cd5|flt3lg|cxcl6|cxcl10|cd40|tnfrsf9|tnfsf12|ada|lta|tnfrsf14|itgb2|tnfrsf1…
5399	trans	Complications of cardiac/vascular device, implant, and graft	C17orf89|SLC38A10	6.07441	1.52484e-08	1.24416e-06	cd300c|crtam|adam22|scarf2|tnfrsf21|slamf7|f3|thbd|pdcd1lg2|oscar|slamf1|il10rb|cd5|il2ra|alcam|treml2|axl|sirpa|il18bp|tgfbr2|cd48|ly9|ifngr1|folr1|pdcd1|cd28|ncr1|ca12|pilrb|cd79b|ror1|qpct|pilra|sirpb1|clec14a|creld2|fgfr2
563	trans	Type 1 diabetes	COPZ1	0.0655194	1.53992e-08	1.2548e-06	mmp1|mvk
563	trans	Nonrheumatic mitral valve disorders	COPZ1	0	1.54082e-08	1.2548e-06
563	trans	Late effects of cerebrovascular disease	COPZ1	0	1.54334e-08	1.25566e-06
13	trans	Sleep apnea	SHROOM3	8.1054	1.58619e-08	1.28929e-06	efna4|cd38|tnfrsf12a|adm|tnfrsf11a|tnfrsf10b|lgals9|ambp|cd4|tff3|hspg2|pglyrp1|ccl15|rarres2|tnfrsf1a|nppc|fam3c|npdc1|cst3|cd59|igfbp6|col18a1|lcn2|ccl14|tafa5|spink1|vsig4|colec12|xg|lair1|relt|cd302
3575	trans	Thyrotoxicosis with or without goiter	NPHS2|TDRD5|AXDND1	7.47072	1.59022e-08	1.29133e-06	tnfrsf11a|il10rb|csf1|tnfrsf1b|il2ra|ltbr|fas|ctsz|tnfrsf1a|tgfbr2|epha2|dll1|tnfrsf4|nectin2|havcr2|dsc2|vsig4|fstl3
162	trans	Swelling of limb	PRKAG2	15.9538	1.61589e-08	1.31093e-06	efna4|gfra1|acvrl1|adm|pgf|il10rb|tnfrsf1a|ckap4|clmp|colec12|fstl3
431	trans	Sepsis	ATXN2|SH2B3	2.1709	1.6176e-08	1.31107e-06	siglec9|cd300c|efna4|crtam|cd38|smpd1|siglec1|rspo1|cdh3|csf2ra|scara5|fcrl2|jam2|ctss|cd300lf|il12b|ntrk3|lair2|tnr|nrcam|adm|slamf7|pgf|il1rn|tnfrsf10a|idua|f2r|tnfrsf10b|ebi3_il27|lgals9|il18|xcl1|il16|ceacam8|ptx3|ccl17|ccl3|agrp|marco|mmp12|pdcd1lg2|oscar|tnfrsf13b|cd4|parp1|vegfa|cdcp1|plau|cxcl11|cxcl9|osm|ccl4|slamf1|tgfa|tnfsf14|mmp1|ccl19|il15ra|il18r1|cd274|hgf|il10|cd5|flt3lg|cxcl10|e…
2453	cis	Other disorders of stomach and duodenum	UMOD	3.77791	1.6279e-08	1.31817e-06	nbl1|efna4|scarb2|layn|gfra1|tnfrsf21|cd300lf|eda2r|adm|tnfrsf10b|spon2|tnfrsf13b|il10rb|tnfrsf14|tnfrsf1b|ephb4|il2ra|tff3|ltbr|plaur|il18bp|tnfrsf1a|tgfbr2|epha2|dll1|tnfrsf9|tnfrsf4|ckap4|clec7a|clmp|tff2|cd79b|cant1|nectin2|reg3a|havcr2|dsc2|sirpb1|vsig4|colec12|fstl3|lair1
3575	trans	Gram positive septicemia	NPHS2|TDRD5|AXDND1	6.17745	1.6461e-08	1.33164e-06	cd300c|layn|gfra1|scarf2|tnfrsf11a|cd274|csf1|tnfrsf14|tnfrsf1b|il18bp|tnfrsf1a|tgfbr2|epha2|tnfrsf4|ckap4|nectin2|havcr2|dsc2|pilra|vsig4|fstl3
5972	trans	Altered mental status	ZFPM2	0.194106	1.68342e-08	1.35869e-06	cd274|hgf|tnfrsf14|tfpi2|mdk|ccn4|timp1|tpp1|sfrp1
3575	trans	Type 2 diabetes with ophthalmic manifestations	NPHS2|TDRD5|AXDND1	3.82767	1.68155e-08	1.35869e-06	vwc2|cd300c|nbl1|layn|gfra1|scarf2|tnfrsf21|tnfrsf11a|thbd|ambp|prss8|pdcd1lg2|oscar|il10rb|cd274|cd5|csf1|tnfrsf14|tnfrsf1b|ephb4|il2ra|ltbr|axl|fas|sirpa|il18bp|ctsz|tnfrsf1a|tgfbr2|cd48|nectin4|epha2|cd27|dll1|tnfrsf4|pdcd1|ncr1|ckap4|ca12|clmp|pilrb|cd79b|lrp11|nectin2|cdh1|cd46|igfbp6|efemp1|qpct|vasn|slitrk6|havcr2|dsc2|pilra|b4galt1|sirpb1|esam|vsig4|clec14a|fstl3|il13ra1
37	trans	Osteoarthrosis NOS	SLC22A5	0.164871	1.68431e-08	1.35869e-06	cd40|f11r|scamp3|abl1|prdx3|mvk|ccl5
2717	trans	Other specified gastritis	ARHGEF3	0.151543	1.69388e-08	1.36512e-06	ccl3|cd274|tfpi2|mvk|ccl21|mad1l1
379	trans	Edema	JMJD1C|NRBF2|REEP3	0.38003	1.74735e-08	1.40556e-06	ncan|smpd1|flrt2|cpm|pdgfra|tnfrsf11a|spon2|cxcl8|vegfa|tgfb1|ccl11|ccl8|cx3cl1|ltbr|treml2|il1r1|pcsk9|spp1|ccl15|cd93|ctsz|ccl16|tnfsf13|sdc1|mdk|tnfrsf19|ccn4|ccl7|itga11|galnt10|egfl7|lrig1|timp1|cd46|st6gal1|gas6|ltbp2|ccl14|igsf3|spint2|tmsb10|inhbc|esam|cd99l2|lama4|tpp1
0	cis	Type 2 diabetes with ophthalmic manifestations	DDR1	2.04468	1.7466e-08	1.40556e-06	cd300c|ezr|nbl1|scarb2|ncan|cpa2|msr1|siglec1|cntn5|bcan|layn|gzma|acvrl1|cpm|fcrl2|il5ra|pdgfra|ddr1|tnfrsf21|spock1|il12b|nrcam|adm|slamf7|pgf|il4r|il6|tnfrsf10a|tnfrsf11a|tnfrsf10b|tek|ebi3_il27|cblif|il18|pigr|ctrc|mertk|havcr1|thbd|ambp|xcl1|il16|selplg|ccl3|prss8|fabp2|marco|mmp12|ace2|pdcd1lg2|ctsl|oscar|tnfrsf13b|cd4|cxcl8|ccl7|cdcp1|tgfb1|osm|slamf1|ccl11|mmp1|lifr|mmp10|il10|cd5|ccl25|t…
5887	trans	Poisoning by antibiotics	CCDC71L	0.0705029	1.74947e-08	1.40593e-06	tnfrsf11a|tnfrsf14
0	cis	Cancer of other lymphoid, histiocytic tissue	DDR1	4.75405	1.84343e-08	1.48005e-06	scarb2|crtam|gzma|fcrl2|il12b|pgf|tnfrsf10a|tnfrsf10b|thbd|ccl3|mmp12|cxcl9|il10|cd5|flt3lg|tnfrsf9|csf1|tnfrsf1b|il2ra|grn|ltbr|il18bp|tnfrsf1a|tnfrsf6b|cd48|ly9|gzmh|epha2|cd27|dll1|tnfrsf4|cxcl13|cd70|nos3|pdcd1|cd28|cd83|il12a_il12b|lilrb4|lag3|btn3a2|epo|serpina9|fcrl1|cd79b|vcam1|icam3|lilrb1|siglec6|siglec10|slamf8|b4galt1|cd74|fcer2|tnfrsf13c|tnf
13	trans	Precordial pain	SHROOM3	11.2657	1.86697e-08	1.49755e-06	efna4|adm|tnfrsf11a|tnfrsf10b|lgals9|rarres2|tnfrsf1a|cst3|cd59|col18a1|vsig4|colec12|lair1
0	cis	Urinary tract infection	DDR1	2.03433	1.89745e-08	1.52056e-06	nrp2|siglec9|cd300c|ezr|nbl1|scarb2|ncan|crtam|msr1|siglec1|cntn5|bcan|layn|acvrl1|cpm|pdgfra|ddr1|tnfrsf21|spock1|il12b|nrcam|adm|slamf7|pgf|il4r|il6|tnfrsf10a|tnfrsf11a|tnfrsf10b|tek|ebi3_il27|olr1|il18|pigr|mertk|havcr1|thbd|ambp|xcl1|il16|ccl3|prss8|fabp2|marco|mmp12|ace2|pdcd1lg2|ctsl|oscar|tnfrsf13b|cd4|cxcl8|ccl7|cdcp1|tgfb1|cxcl11|cxcl9|osm|ccl4|slamf1|lifr|ccl19|il15ra|il10|ccl23|cd5|cxc…
13	trans	Cataract	SHROOM3	9.35073	1.90349e-08	1.52397e-06	efna4|tnfrsf12a|adm|tnfrsf11a|tnfrsf10b|lgals9|tff3|ccl15|rarres2|cst3|reg3a|spink1|vsig4|colec12|lair1
278	trans	Rheumatoid arthritis	MED24|PSMD3|GSDMA	5.86832	1.93707e-08	1.5494e-06	cd300c|ctss|cd300lf|il1rn|il16|cxcl8|tgfa|hgf|s100a12|tnfrsf1b|mpo|retn|prtn3|plaur|tnfrsf1a|adam8|clec4d|clec7a|clec6a|s100p|clec5a|nadk|pilrb|lilra5|icam3|defa1_defa1b|lcn2|dsc2|pilra|sirpb1|fcar
1503	cis	Chronic renal failure [CKD]	LGALS7_LGALS7B	5.77996	2.03101e-08	1.62302e-06	siglec1|draxin|fcrl2|ddr1|dkk4|tnfrsf11a|prss27|f3|lgals9|prss8|fabp6|ace2|cst5|il22ra1|mmp10|ccl23|ccl25|cx3cl1|alcam|cd163|lgals3|spon1|pcsk9|ctsd|ccl15|chi3l1|plat|tnfrsf1a|klk13|msln|sdc1|klk11|epha2|erbb4|nt5e|cd160|areg|wfdc2|ceacam5|folr1|cd244|pdcd1|cd28|lamp3|cd83|galnt3|krt19|cxadr|fam3b|galnt10|tmprss15|fcrl1|ddc|tff2|cant1|nectin2|npdc1|dner|icam1|reg1a|gp1ba|fcgr2a|cdh1|icam3|timd4|g…
162	trans	Umbilical hernia	PRKAG2	7.64857	2.11345e-08	1.68732e-06	efna4|scarb2|tnfrsf12a|adm|pgf|tnfrsf11a|ambp|tnfrsf1b|hspg2|ctsz|rarres2|tnfrsf1a|tgfbr2|clmp|cst3|colec12|fstl3
1909	trans	Portal hypertension	C5orf56	19.5326	2.21133e-08	1.76382e-06	crtam|gzma|tnfrsf10a|xcl1|marco|pdcd1lg2|tnfrsf1b|cd163|axl|il18bp|ly9|cd160|ncr1|fcrl6|lag3|ctso|adgre2|enpp7|vcam1|gcnt1|cd74|sirpb1|adgre5
379	trans	Cholelithiasis	JMJD1C|NRBF2|REEP3	0.37733	2.22706e-08	1.7747e-06	ncan|cpm|tnfrsf11a|spon2|mertk|sort1|vegfa|cd244|tgfb1|cxcl11|cd40|ltbr|treml2|igfbp1|f11r|ccl15|ctsz|ccl16|sdc1|erbb2|mdk|tnfrsf19|ccn4|ccl7|itga11|galnt10|egfl7|lrig1|enpp7|timp1|met|f7|cd46|st6gal1|ces1|ccl14|fetub|igsf3|tmsb10|inhbc|ptprf|esam|cd99l2|tpp1	EFO_0004210|EFO_0004799
431	trans	Portal hypertension	ATXN2|SH2B3	2.16781	2.22988e-08	1.77529e-06	siglec9|cd300c|efna4|crtam|smpd1|frzb|siglec1|gzma|fcrl2|jam2|ctss|cd300lf|il12b|nrcam|adm|slamf7|pgf|il1rn|tnfrsf10a|idua|tnfrsf10b|ebi3_il27|lgals9|kitlg|il18|xcl1|sort1|ptx3|ccl3|thpo|marco|mmp12|pdcd1lg2|oscar|tnfrsf13b|cd4|cdcp1|cd244|plau|cxcl11|tnfsf10|cxcl9|slamf1|tgfa|ccl19|il15ra|il18r1|cd274|hgf|cd5|cxcl10|tnfrsf9|tnfsf12|ada|lta|tnfrsf14|itgb2|tnfrsf1b|il2ra|cd163|grn|cdh5|axl|tnfsf13…
379	trans	Nonspecific chest pain	JMJD1C|NRBF2|REEP3	0.283743	2.24861e-08	1.78853e-06	cpm|tnfrsf11a|spon2|pcsk9|ccl15|ctsz|ccl16|tnfsf13|tnfrsf19|ccl7|itga11|timp1|st6gal1|ces1|fetub|igsf3|tmsb10|inhbc|cd99l2
5887	trans	Rheumatoid arthritis	CCDC71L	0.163762	2.25108e-08	1.78884e-06	tnfrsf11a|cd40|tnfrsf14|egln1|fgr|p4hb|scarf1
13	trans	Hematuria	SHROOM3	9.19319	2.30182e-08	1.82745e-06	efna4|adm|tnfrsf11a|tnfrsf10b|lgals9|ambp|tff3|tnfrsf1a|cst3|cd59|col18a1|vsig4|colec12|lair1|relt
5887	trans	Hypothyroidism NOS	CCDC71L	0.164459	2.36959e-08	1.87951e-06	tnfrsf11a|tnfrsf14|egln1|txndc5|ddah1|tmsb10|p4hb
3575	trans	Superficial cellulitis and abscess	NPHS2|TDRD5|AXDND1	4.13697	2.37437e-08	1.88155e-06	cd300c|gfra1|tnfrsf11a|thbd|prss8|oscar|il10rb|csf1|tnfrsf1b|ephb4|il2ra|ltbr|fas|cd93|il18bp|ctsz|tnfrsf1a|tgfbr2|epha2|dll1|tnfrsf4|ckap4|ca12|clmp|nectin2|efemp1|qpct|havcr2|dsc2|pilra|vsig4|clec14a|fstl3
2717	trans	Other abnormal blood chemistry	ARHGEF3	0.289057	2.43554e-08	1.92823e-06	ccl3|cd274|cd40|f11r|tnfsf13|scamp3|mdk|ccn4|rspo3|tgfb1|mvk|aifm1|txndc5|pag1|ccl14|spint2|tmsb10|ccl21|p4hb|mad1l1
0	cis	Other chronic nonalcoholic liver disease	DDR1	2.00448	2.49102e-08	1.97033e-06	nmnat1|siglec9|cd300c|ezr|nbl1|scarb2|ncan|crtam|msr1|lrpap1|siglec1|cntn5|bcan|gzma|csf3|acvrl1|cpm|fcrl2|ctsc|ddr1|tnfrsf21|il12b|nrcam|kynu|adm|slamf7|pgf|adamts13|il4r|il6|tnfrsf10a|tnfrsf11a|tnfrsf10b|tek|il18|pigr|sod2|mertk|havcr1|thbd|ambp|xcl1|il16|sort1|selplg|ccl3|prss8|agrp|marco|mmp12|ace2|ctsl|oscar|tnfrsf13b|cd4|parp1|cxcl8|ccl7|cdcp1|tgfb1|cxcl11|cxcl9|osm|ccl4|slamf1|lifr|ccl19|i…
37	trans	GERD	SLC22A5	0	2.54967e-08	2.01485e-06
5887	trans	Cardiac pacemaker in situ	CCDC71L	0.116581	2.55254e-08	2.01526e-06	tnfrsf11a|tnfrsf14|edar|egln1
563	trans	Chronic ulcer of skin	COPZ1	0.15188	2.58626e-08	2.03999e-06	mmp1|eif4ebp1|psip1|mvk|mcfd2|fkbp4|tmsb10
162	trans	Effects of other external causes	PRKAG2	7.52063	2.60298e-08	2.05128e-06	efna4|scarb2|tnfrsf12a|acvrl1|adm|pgf|tnfrsf11a|havcr1|ambp|mmp7|tnfrsf1b|tff3|tnfrsf1a|cst3|col18a1|colec12|fstl3
563	trans	Myeloproliferative disease	COPZ1	4.95061	2.66838e-08	2.10088e-06	plxnb3|lgals8|itgb1bp2|mmp1|eif4ebp1|casp3|metap2|psip1|prdx3|hexim1|mvk|foxo1|ahcy|ca13|qdpr|comt|mcfd2|fkbp4|dnajb1|metap1d|nudt5|tmsb10|park7|pla2g4a|mif|stip1|ppib|pebp1
379	trans	Complications of cardiac/vascular device, implant, and graft	JMJD1C|NRBF2|REEP3	0.383476	2.67886e-08	2.10719e-06	flrt2|pdgfra|tnfrsf11a|f3|spon2|vegfa|tgfb1|cd40|cx3cl1|ltbr|treml2|il1r1|pcsk9|spp1|ccl15|cd93|ctsz|ccl16|tnfsf13|sdc1|mdk|tnfrsf19|ccn4|folr1|ccl7|dcbld2|enah|galnt10|egfl7|lrig1|sdc4|timp1|cd46|st6gal1|gas6|ltbp2|ccl14|aoc3|vasn|igsf3|spint2|tmsb10|inhbc|esam|cd99l2|lama4
13	trans	Osteoarthrosis NOS	SHROOM3	6.51713	2.72048e-08	2.13796e-06	efna4|tnfrsf12a|adm|tnfrsf11a|tnfrsf10b|lgals9|ambp|cd4|tff3|hspg2|ccl15|rarres2|tnfrsf1a|fam3c|npdc1|cst3|cd59|igfbp6|col18a1|tafa5|vsig4|colec12|xg|lair1|relt|cd302
1909	trans	Celiac disease	C5orf56	11.2891	2.72704e-08	2.14114e-06	crtam|gzma|xcl1|tnfrsf1b|cd163|il18bp|ly9|cd160|ncr1|klrd1|fcrl6|lag3|gcnt1|cd74
563	trans	Shortness of breath	COPZ1	0.0902908	2.72974e-08	2.14129e-06	psip1|mvk|tmsb10
278	trans	Abnormal findings examination of lungs	MED24|PSMD3|GSDMA	6.03357	2.73245e-08	2.14145e-06	cd300lf|il1rn|ceacam8|osm|tgfa|hgf|tnfrsf1b|mmp9|prtn3|plaur|pglyrp1|scgb3a2|tnfrsf1a|adam8|clec4d|clec7a|clec6a|clec5a|lilra5|lcn2|dsc2|pilra|sirpb1
3296	trans	Portal hypertension	TNKS|ENSG00000253426	4.12647	2.77563e-08	2.17329e-06	siglec9|prtg|robo2|smpd1|scarf2|flrt2|gpc5|ddr1|tek|kitlg|fgf21|pdcd1lg2|cdcp1|plau|lifr|alcam|cdh5|il1r1|egfr|pon3|icam2|sdc1|cd48|kdr|erbb2|cd28|angpt2|siglec7|itgb7|lrp11|rtn4r|fcgr2a|igfbp3|ces1|thbs4|tie1|notch1|gas6|lilrb1|megf9|amigo2|matn2|itgb1|igf2r|bst1|spint1|cntn4|robo1|adam15|asgr1|ggt5
5972	trans	Other acute and subacute forms of ischemic heart disease	ZFPM2	0.169834	2.80932e-08	2.19765e-06	hgf|tnfrsf14|tfpi2|ccn4|timp1|st6gal1|sfrp1
4136	trans	Primary thrombocytopenia	SH2B3|HECTD4	17.3257	2.82853e-08	2.21065e-06	tnfrsf1b|axl|cd27|dll1|lilrb4|cst3|gcnt1|slamf8|dsc2|vsig4
5887	trans	Coronary atherosclerosis	CCDC71L	0.252654	2.92751e-08	2.28592e-06	tnfrsf11a|cd40|tnfrsf14|scamp3|ccn1|egln1|eif4g1|aifm1|fgr|txndc5|nid1|nfkbie|ddah1|tmsb10|p4hb|scarf1|cd63
4277	cis	Chronic renal failure [CKD]	TNFSF13	2.6074	2.9496e-08	2.30106e-06	siglec9|cd300c|prtg|robo2|crtam|rgma|msr1|siglec1|cntn5|adam22|adam23|thy1|cd200|scarf2|gfra3|cpm|bmp4|fcrl2|il5ra|pdgfra|cdh6|ddr1|tnfrsf21|ntrk3|nrcam|bmp6|slamf7|il4r|prss27|f3|ebi3_il27|mertk|thbs2|thbd|marco|pdcd1lg2|oscar|cdcp1|cd244|tnfrsf11b|tgfb1|plau|slamf1|lifr|il10rb|ccl25|il17ra|ephb4|alcam|cd163|notch3|cdh5|sele|acp5|axl|il1r1|prtn3|plaur|sirpa|il1rl1|egfr|il18bp|icam2|tnfrsf1a|peca…
2282	cis	Splenomegaly	GP6	0.137875	2.98307e-08	2.32505e-06	thpo|galnt10|cant1|sdc4|timp1
5972	trans	Fluid overload	ZFPM2	0.33845	2.99058e-08	2.3273e-06	rspo1|cdh6|f2r|vegfa|cd244|tgfb1|cd274|hgf|cd40|tnfsf12|tnfrsf14|f11r|icam2|tfpi2|mdk|ccn4|rspo3|ptn|nucb2|stx8|txndc5|mcfd2|cant1|timp1|cd46|st6gal1|ccl14|bcl2l11|spint2|tmsb10|esam|scarf1|lgmn|lama4|tpp1|sfrp1
563	trans	Splenomegaly	COPZ1	0	2.99141e-08	2.3273e-06
379	trans	Acute renal failure	JMJD1C|NRBF2|REEP3	0.413783	3.08067e-08	2.39456e-06	ncan|smpd1|lrpap1|lgals8|flrt2|cpm|gpc5|pdgfra|ctsc|idua|tnfrsf11a|f2r|f3|sod2|spon2|mertk|sort1|ccl17|cxcl8|vegfa|cd244|tgfb1|ccl2|cxcl11|ccl11|cxcl6|cd40|ccl8|cx3cl1|tnfsf12|selp|ltbr|treml2|il1r1|pcsk9|spp1|f11r|ccl15|cd93|ctsz|pecam1|ccl16|tnfsf13|sdc1|scamp3|xpnpep2|cdkn1a|mdk|abl1|tnfrsf19|ccn4|folr1|ccl7|glb1|eif4g1|hexim1|dffa|dcbld2|itga11|enah|prkab1|galnt10|egfl7|lrig1|cd164|serpinb6|t…
2717	trans	Hyperlipidemia	ARHGEF3	0.232418	3.08526e-08	2.39595e-06	ccl17|ccl3|serpine1|tnfsf13|ccn1|mdk|tgfb1|mvk|ccl5|ccl21|p4hb|mad1l1
563	trans	Chronic pulmonary heart disease	COPZ1	0.0918937	3.1117e-08	2.41428e-06	eif4ebp1|psip1|tmsb10
379	trans	Angina pectoris	JMJD1C|NRBF2|REEP3	0.302534	3.15778e-08	2.44781e-06	cpm|idua|tnfrsf11a|spon2|vegfa|igfbp1|pcsk9|ccl15|ctsz|ccl16|sdc1|mdk|ccl7|itga11|timp1|st6gal1|ces1|fetub|igsf3|inhbc|cd99l2|tpp1
278	trans	Bacterial infection NOS	MED24|PSMD3|GSDMA	6.00475	3.1935e-08	2.47325e-06	cd300c|ctss|cd300lf|il1rn|olr1|il16|ceacam8|cxcl8|osm|tgfa|hgf|tnfrsf1b|mmp9|mpo|retn|prtn3|plaur|pglyrp1|tnfrsf1a|adam8|s100a11|clec4d|clec7a|clec6a|s100p|clec5a|pilrb|lilra5|defa1_defa1b|lcn2|dsc2|pilra|sirpb1|fcar
37	trans	Inflammatory and toxic neuropathy	SLC22A5	0.098249	3.24644e-08	2.51197e-06	cd40|col4a1|spint2
2717	trans	Chronic airway obstruction	ARHGEF3	0.3939	3.39953e-08	2.62804e-06	rspo1|gpc5|f2r|pdgfb|ccl17|ccl3|ccl11|cd274|cd40|serpine1|f11r|pdgfa|tnfsf13|scamp3|tfpi2|sparc|mdk|abl1|ccn4|rspo3|cxcl8|tgfb1|tnfsf12|ccl8|cxcl12|psip1|hcls1|eif4g1|dffa|mvk|aifm1|bambi|stx8|apex1|txndc5|mcfd2|fkbp4|pag1|ccl5|ccl14|bcl2l11|bgn|cpxm1|nudt5|spint2|app|tmsb10|ccl21|p4hb|nid2|dag1|creld2|scarf1|cd69|ptpn1|srp14|mad1l1|fkbp5
4629	trans	Splenomegaly	ACOXL	13.9512	3.57528e-08	2.75891e-06	fcrl2|xcl1|cd244|lta|treml2|il18bp|ly9|cd160|ncr1|klrd1|fcrl3|lag3|fcrl1|vcam1|gcnt1|slamf8|adgre5|sema7a
456	trans	Liver abscess and sequelae of chronic liver disease	OBP2B	3.05695	3.57452e-08	2.75891e-06	prtg|scarf2|flrt2|ddr1|tek|kitlg|pigr|tgfb1|plau|lifr|il10rb|ccl25|csf1|ephb4|alcam|grn|spon1|il1r1|plaur|cpa1|ccl15|il18bp|icam2|tnfrsf1a|tgfbr2|erbb2|epha2|dll1|tlr3|ceacam5|adgrg1|angpt2|lamp3|cd83|stc1|entpd2|entpd6|cd79b|nectin2|prss2|cdh1|eng|vcam1|tie1|aoc3|osmr|pcdh17|igsf3|tacstd2|amigo2|cd74|bcam|cd109|clec14a|itga5|sema7a|spint1|robo1|enpp2|bst2|adam15
3575	trans	Vitamin B-complex deficiencies	NPHS2|TDRD5|AXDND1	4.05466	3.58215e-08	2.75922e-06	gfra1|tnfrsf11a|ambp|prss8|oscar|il10rb|csf1|tnfrsf14|tnfrsf1b|ephb4|il2ra|ltbr|il18bp|ctsz|tnfrsf1a|tgfbr2|epha2|cd27|dll1|tnfrsf4|ckap4|clmp|pilrb|cd79b|lrp11|nectin2|cdh1|havcr2|dsc2|pilra|sirpb1|vsig4|fstl3
13	trans	Superficial cellulitis and abscess	SHROOM3	6.91285	3.58048e-08	2.75922e-06	efna4|tnfrsf12a|adm|tnfrsf11a|tnfrsf10b|lgals9|cd4|tff3|hspg2|rarres2|tnfrsf1a|cst3|cd59|col18a1|vsig4|colec12|xg|lair1|relt|cd302
3575	trans	Cancer of other lymphoid, histiocytic tissue	NPHS2|TDRD5|AXDND1	5.81914	3.60212e-08	2.77211e-06	gfra1|thbd|cd274|cd5|csf1|tnfrsf1b|il2ra|ltbr|il18bp|tnfrsf1a|cd48|epha2|cd27|dll1|tnfrsf4|pdcd1|ckap4|cd79b|havcr2|dsc2|b4galt1
2717	trans	Aplastic anemia	ARHGEF3	0.141511	3.62232e-08	2.78514e-06	gpc5|ccl3|cd274|bambi|sdc4
1580	trans	Polyneuropathy in diabetes	DPP4	13.6553	3.72626e-08	2.86248e-06	adam22|layn|cdh3|draxin|tnfrsf21|thbd|ambp|il10rb|cx3cl1|tnfrsf14|ltbr|cd93|il18bp|tgfbr2|ifngr1|nectin4|epha2|cd27|ckap4|ca12|lrp11|nectin2|cd300lg|sirpb1|clec14a
5972	trans	Urinary tract infection	ZFPM2	0.328989	3.76517e-08	2.88375e-06	cxcl8|vegfa|cd244|tgfb1|cd274|hgf|cd40|tnfsf12|tnfrsf14|acp5|icam2|tfpi2|mdk|ccn4|rspo3|ptn|nucb2|aplp1|txndc5|cant1|timp1|cd46|st6gal1|ccl14|spint2|tmsb10|esam|scarf1|lgmn|tpp1|sfrp1
5887	trans	Osteoporosis NOS	CCDC71L	0.0981595	3.76756e-08	2.88375e-06	tnfrsf11a|tnfrsf14|nid1
2453	cis	Sicca syndrome	UMOD	4.01765	3.76273e-08	2.88375e-06	efna4|cd38|gfra1|tnfrsf21|eda2r|tnfrsf10b|spon2|tnfrsf13b|tnfrsf14|tnfrsf1b|il2ra|plaur|il18bp|tnfrsf1a|tgfbr2|epha2|dll1|folr1|tnfrsf9|tnfrsf4|ckap4|clec7a|cd79b|cant1|nectin2|npdc1|cst3|havcr2|dsc2|b4galt1|sirpb1|vsig4|lair1
37	trans	Other alveolar and parietoalveolar pneumonopathy	SLC22A5	0.0413135	3.77062e-08	2.88375e-06	ccl17
0	cis	Complications of cardiac/vascular device, implant, and graft	DDR1	2.03126	3.77085e-08	2.88375e-06	nrp2|cd300c|ezr|nbl1|scarb2|crtam|msr1|siglec1|cntn5|adam23|bcan|layn|acvrl1|clec10a|pdgfra|ddr1|tnfrsf21|il12b|nrcam|adm|slamf7|pgf|il4r|il6|tnfrsf10a|tnfrsf11a|tnfrsf10b|ebi3_il27|il18|pigr|ager|havcr1|thbd|ambp|xcl1|il16|ccl3|prss8|agrp|fabp2|marco|fabp6|mmp12|ace2|pdcd1lg2|ctsl|oscar|tnfrsf13b|cd4|ccl7|cdcp1|tgfb1|cxcl9|slamf1|lifr|ccl19|il15ra|ccl23|cd5|cxcl10|ccl25|cx3cl1|tnfrsf9|ccl20|csf1…
37	trans	Other specified gastritis	SLC22A5	0.0419359	3.85912e-08	2.94862e-06	mvk
37	trans	Hypopotassemia	SLC22A5	0.0728516	3.93264e-08	3.0021e-06	fcrlb|col4a1
0	cis	Splenomegaly	DDR1	2.20879	3.9855e-08	3.03974e-06	nrp2|cd300c|nbl1|scarb2|ncan|crtam|msr1|frzb|siglec1|layn|acvrl1|fcrl2|pdgfra|ddr1|tnfrsf21|spock1|il12b|cd200r1|nrcam|adm|pgf|il4r|il6|tnfrsf10a|tnfrsf11a|tnfrsf10b|tek|ebi3_il27|il18|pigr|havcr1|thbd|xcl1|ccl3|agrp|thpo|ace2|pdcd1lg2|ctsl|oscar|tnfrsf13b|cd4|cdcp1|lifr|il15ra|cd5|tnfrsf9|lta|csf1|tnfrsf14|tnfrsf1b|il2ra|alcam|tff3|cd163|grn|ltbr|cdh5|tfrc|spon1|mpo|il1r1|fas|tnfsf13b|prtn3|plau…
1580	trans	Congestive heart failure (CHF) NOS	DPP4	Inf	4.14692e-08	3.16003e-06	rgmb|adam22|layn|cdh3|draxin|tnfrsf21|thbd|ambp|il10rb|cx3cl1|tnfrsf14|ltbr|treml2|cd93|il18bp|tgfbr2|ifngr1|nectin4|epha2|cd27|ckap4|ca12|lrp11|nectin2|ror1|cd300lg|sirpb1|clec14a
3229	trans	Leukemia	PAN3|FLT3	26.8475	4.18175e-08	3.18373e-06	tnfrsf13b|cd48|ly9|adam8|tcl1a|fcrl1|cd79b|icam3
4136	trans	Pneumonitis due to inhalation of food or vomitus	SH2B3|HECTD4	11.1187	4.20826e-08	3.20106e-06	ebi3_il27|oscar|tnfrsf1b|egfr|cd27|dll1|lilrb4|pilrb|cst3|dsc2|pilra|sirpb1|vsig4|lair1
13	trans	Splenomegaly	SHROOM3	6.33866	4.234e-08	3.21777e-06	efna4|cd38|tnfrsf12a|adm|tnfrsf11a|tnfrsf10b|lgals9|cd4|tff3|hspg2|ccl15|tnfrsf1a|tnfrsf19|fam3c|npdc1|cst3|cd59|col18a1|lcn2|sorcs2|spink1|vsig4|colec12|lair1|relt|cd302
37	trans	Unstable angina (intermediate coronary syndrome)	SLC22A5	0	4.36509e-08	3.31444e-06
5887	trans	Angina pectoris	CCDC71L	0.119211	4.43008e-08	3.3608e-06	tnfrsf11a|tnfrsf14|egln1|ddah1
13	trans	Mechanical complication of unspecified genitourinary device, implant, and graft	SHROOM3	15.8418	4.44833e-08	3.37165e-06	efna4|tnfrsf12a|adm|tnfrsf11a|tnfrsf10b|ambp|tnfrsf1a|cst3|spink1|vsig4
5972	trans	Gastritis and duodenitis	ZFPM2	0.187369	4.46179e-08	3.37884e-06	cd274|hgf|tnfrsf14|tfpi2|mdk|ccl11|timp1|tpp1
13	trans	Heart valve replaced	SHROOM3	10.2482	4.71526e-08	3.56763e-06	cd38|tnfrsf12a|adm|tnfrsf10b|lgals9|cd4|tff3|cst3|col18a1|ccl14|vsig4|lair1|relt
1580	trans	Disorders of calcium/phosphorus metabolism	DPP4	8.98841	4.73788e-08	3.58157e-06	layn|cdh3|tnfrsf21|thbd|ambp|il10rb|tnfrsf14|ltbr|cd93|il18bp|tgfbr2|ifngr1|nectin4|epha2|cd27|ckap4|lrp11|nectin2|sirpb1|clec14a
2453	cis	Hypopotassemia	UMOD	3.76586	4.77871e-08	3.60319e-06	efna4|scarb2|layn|gfra1|cd300lf|eda2r|adm|tnfrsf10b|spon2|il10rb|tnfrsf14|tnfrsf1b|il2ra|tff3|plaur|il18bp|tnfrsf1a|tgfbr2|epha2|tnfrsf9|tnfrsf4|ckap4|clmp|tff2|nectin2|npdc1|cst3|col18a1|reg3a|havcr2|dsc2|b4galt1|sirpb1|vsig4|colec12|fstl3|lair1
13	trans	Hemorrhage or hematoma complicating a procedure	SHROOM3	8.60984	4.77914e-08	3.60319e-06	efna4|tnfrsf12a|adm|tnfrsf11a|tnfrsf10b|lgals9|ambp|cd4|hspg2|tnfrsf1a|cst3|col18a1|vsig4|lair1|cd302
13	trans	Opiates and related narcotics causing adverse effects in therapeutic use	SHROOM3	8.60984	4.77914e-08	3.60319e-06	efna4|tnfrsf12a|adm|tnfrsf11a|tnfrsf10b|lgals9|ambp|rarres2|tnfrsf1a|cd59|col18a1|vsig4|colec12|lair1|cd302
5887	trans	Hyposmolality and/or hyponatremia	CCDC71L	0.140907	4.83213e-08	3.63671e-06	tnfrsf11a|tnfrsf14|ddah1|tmsb10|scarf1
2453	cis	Cholelithiasis with other cholecystitis	UMOD	4.2101	4.83037e-08	3.63671e-06	vwc2|efna4|scarb2|cd38|gfra1|adm|tnfrsf10b|ambp|il10rb|tnfrsf14|tnfrsf1b|tnfrsf1a|tgfbr2|erbb4|tnfrsf9|tnfrsf4|ckap4|clec7a|clmp|sema3f|cd79b|npdc1|cst3|col18a1|havcr2|dsc2|vsig4|colec12|fstl3|lair1
1580	trans	Urinary tract infection	DPP4	17.3891	4.92731e-08	3.70508e-06	adam22|layn|cdh3|draxin|tnfrsf21|thbd|ambp|il10rb|cx3cl1|tnfrsf14|ltbr|treml2|cd93|il18bp|tgfbr2|ifngr1|nectin4|epha2|cd27|ckap4|ca12|lrp11|nectin2|ror1|sirpb1|clec14a
13	trans	Asthma	SHROOM3	8.02487	5.01381e-08	3.7668e-06	efna4|adm|tnfrsf11a|tnfrsf10b|lgals9|ambp|tff3|rarres2|tnfrsf1a|cst3|cd59|col18a1|vsig4|colec12|lair1|cd302
0	cis	Hyperpotassemia	DDR1	1.97809	5.06109e-08	3.79898e-06	nrp2|cd300c|ezr|nbl1|scarb2|ncan|crtam|cpa2|msr1|siglec1|cntn5|adam23|bcan|layn|wfikkn1|gzma|gfra3|acvrl1|cpm|clec10a|il5ra|pdgfra|ddr1|tnfrsf21|spock1|il12b|nrcam|adm|slamf7|pgf|il4r|il6|tnfrsf10a|tnfrsf11a|tnfrsf10b|ebi3_il27|olr1|cblif|il18|pigr|ager|mertk|havcr1|thbd|ambp|xcl1|il16|sort1|ccl3|prss8|agrp|fabp2|marco|fabp6|mmp12|ace2|pdcd1lg2|ctsl|oscar|tnfrsf13b|cd4|vegfd|parp1|cxcl8|ccl7|cdcp…
379	trans	Candidiasis	JMJD1C|NRBF2|REEP3	0.26928	5.09336e-08	3.81984e-06	smpd1|cpm|tnfrsf11a|spon2|ltbr|ctsz|sdc1|ccl7|itga11|timp1|st6gal1|ltbp2|igsf3|inhbc|cd99l2|tpp1
5887	trans	Candidiasis	CCDC71L	0.0746047	5.10301e-08	3.82372e-06	tnfrsf11a|tnfrsf14
0	cis	Edema	DDR1	2.02415	5.20076e-08	3.89355e-06	nrp2|cd300c|ezr|nbl1|scarb2|ncan|crtam|msr1|siglec1|cntn5|bcan|layn|gzma|acvrl1|cpm|clec10a|fcrl2|pdgfra|ddr1|tnfrsf21|il12b|adm|slamf7|pgf|il4r|il6|tnfrsf10a|tnfrsf11a|tnfrsf10b|ebi3_il27|il18|pigr|havcr1|thbd|ambp|xcl1|il16|ccl3|prss8|marco|mmp12|ace2|pdcd1lg2|ctsl|oscar|tnfrsf13b|cd4|cxcl8|ccl7|cdcp1|tgfb1|cxcl9|osm|ccl4|slamf1|ccl11|lifr|ccl19|il15ra|il10|cd5|cxcl10|ccl8|ccl25|cx3cl1|tnfrsf9|…
563	trans	Mitral valve disease	COPZ1	0.0403246	5.2779e-08	3.94783e-06	tmsb10
431	trans	Lymphoid leukemia, chronic	ATXN2|SH2B3	4.03777	5.30483e-08	3.96143e-06	efna4|crtam|fcrl2|tnfrsf10a|tnfrsf10b|il16|ccl3|tnfrsf13b|parp1|cd6|cd5|tnfrsf9|lta|il2ra|grn|treml2|tnfsf13b|cd48|ly9|cd27|adam8|tnfrsf4|pdcd1|cd83|psip1|egln1|fcrl3|lag3|crh|fcrl1|cd79b|apex1|icam3|notch1|siglec6|siglec10|fcrl5|cd74|sema7a|fcer2|srp14|dpep2|mad1l1
2717	trans	Pneumonitis due to inhalation of food or vomitus	ARHGEF3	0.0999532	5.30536e-08	3.96143e-06	rspo3|ccl14|ccl21
2453	cis	Osteoporosis NOS	UMOD	3.50608	5.39419e-08	4.02423e-06	mepe|nbl1|efna4|scarb2|layn|gfra1|cd300lf|eda2r|adm|tnfrsf10b|spon2|ambp|il10rb|tnfrsf14|tnfrsf1b|ephb4|il2ra|tff3|ltbr|plaur|il18bp|tnfrsf1a|epha2|dll1|folr1|tnfrsf9|tnfrsf4|ckap4|tff2|cant1|nectin2|npdc1|cst3|reg1a|col18a1|reg3a|havcr2|dsc2|b4galt1|sirpb1|vsig4|fstl3|lair1
2453	cis	Other disorders of intestine	UMOD	6.34149	5.40765e-08	4.03075e-06	efna4|layn|adm|tnfrsf10b|spon2|il10rb|tnfrsf1b|il2ra|tff3|plaur|tnfrsf1a|tnfrsf4|ckap4|tff2|col18a1|havcr2|vsig4|fstl3|lair1
162	trans	Type 2 diabetes with ophthalmic manifestations	PRKAG2	4.97092	5.59003e-08	4.16306e-06	vwc2|efna4|scarb2|layn|gfra1|tnfrsf12a|acvrl1|jam2|tnfrsf21|adm|pgf|tnfrsf11a|havcr1|thbd|ambp|mmp7|il10rb|tnfrsf14|tnfrsf1b|ephb4|tff3|hspg2|ltbr|ctsz|rarres2|tnfrsf1a|tgfbr2|nectin4|tnfrsf19|ckap4|clmp|fam3c|lrp11|nectin2|cst3|umod|igfbp6|col18a1|mog|tafa5|colec12|fstl3|relt|cd302
1039	trans	Ascites (non malignant)	PDHB|PXK	6.07022	5.63858e-08	4.19556e-06	nrp2|pdgfra|ctsc|sort1|ptx3|ace2|ctsl|lifr|il18r1|ctso|angptl1|adgre2|cant1|plxnb2|pam|vcam1|ltbp2|pcdh17|igsf3|entpd6|col4a1|cd74|bcam|adgre5|crim1|sema7a
13	trans	Other diseases of lung	SHROOM3	9.16184	5.68262e-08	4.22464e-06	efna4|tnfrsf12a|adm|tnfrsf10b|lgals9|tff3|tnfrsf1a|cst3|spink1|vsig4|colec12|lair1|relt|cd302
0	cis	Aplastic anemia	DDR1	2.78541	5.71613e-08	4.24586e-06	cd300c|scarb2|crtam|msr1|siglec1|layn|acvrl1|gpc5|tnfrsf21|il12b|adm|pgf|il4r|il6|tnfrsf10a|tnfrsf11a|tnfrsf10b|il18|pigr|mertk|havcr1|xcl1|ccl3|prss8|mmp12|oscar|tnfrsf13b|cdcp1|cxcl9|il15ra|il10|flt3lg|tnfrsf9|csf1|tnfrsf14|tnfrsf1b|il2ra|tff3|cd163|grn|spon1|il1r1|fas|tnfsf13b|plaur|igfbp7|il18bp|ctsz|tnfrsf1a|igfbp2|tnfrsf6b|sdc1|tgfbr2|cd48|ly9|epha2|ctsv|cd27|dll1|tnfrsf4|cxcl13|pdcd1|cd28|…
0	cis	Decubitus ulcer	DDR1	2.02472	5.75601e-08	4.27176e-06	nrp2|cd300c|nbl1|scarb2|ncan|crtam|msr1|siglec1|cntn5|bcan|layn|mstn|acvrl1|cpm|pdgfra|ddr1|tnfrsf21|il12b|tnr|nrcam|adm|pgf|il4r|il6|tnfrsf10a|tnfrsf11a|tnfrsf10b|ebi3_il27|il18|pigr|havcr1|ambp|xcl1|ccl3|prss8|agrp|marco|mmp12|ace2|pdcd1lg2|ctsl|oscar|tnfrsf13b|cd4|cxcl8|ccl7|cdcp1|tgfb1|cxcl9|osm|ccl4|slamf1|mmp1|lifr|ccl19|il15ra|il10|cd5|ccl25|tnfrsf9|tnfsf12|ccl20|csf1|tnfrsf14|tnfrsf1b|mmp…
0	cis	Obesity	DDR1	2.02029	5.87137e-08	4.35358e-06	nmnat1|siglec9|cd300c|ezr|nbl1|scarb2|ncan|crtam|rgma|msr1|lrpap1|frzb|siglec1|cntn5|bcan|layn|wfikkn1|gzma|csf3|gfra3|acvrl1|cpm|fcrl2|ctsc|tnfrsf21|spock1|il12b|cd200r1|nrcam|kynu|adm|slamf7|pgf|il4r|il6|tnfrsf10a|tnfrsf11a|tnfrsf10b|tek|olr1|il18|pigr|ager|ctrc|mertk|havcr1|thbd|ambp|xcl1|il16|sort1|selplg|ccl3|dkk1|prss8|agrp|hbegf|gdf2|marco|mmp12|ace2|ctsl|oscar|tnfrsf13b|cd4|vegfd|parp1|cc…
3575	trans	Other abnormal blood chemistry	NPHS2|TDRD5|AXDND1	3.49896	5.966e-08	4.41992e-06	vwc2|cd300c|nbl1|layn|gfra1|tnfrsf11a|ambp|prss8|oscar|il10rb|cd274|cd5|csf1|tnfrsf14|tnfrsf1b|ephb4|il2ra|ltbr|fas|il18bp|tnfrsf1a|tgfbr2|cd48|nectin4|epha2|cd27|dll1|tnfrsf4|ckap4|clmp|pilrb|cd79b|lrp11|cant1|nectin2|cd46|igfbp6|efemp1|qpct|havcr2|dsc2|pilra|b4galt1|vsig4|fstl3
1580	trans	Phlebitis and thrombophlebitis of lower extremities	DPP4	9.9169	6.02374e-08	4.45882e-06	layn|thbd|ambp|il10rb|tnfrsf14|ltbr|il18bp|tgfbr2|epha2|cd27|ckap4|lrp11|nectin2|clec14a
4136	trans	Gastritis and duodenitis	SH2B3|HECTD4	10.0907	6.07972e-08	4.49636e-06	cd300lf|ntrk3|oscar|tnfrsf1b|egfr|cd27|dll1|lilrb4|pilrb|cst3|ncam1|gcnt1|slamf8|dsc2|pilra|sirpb1|vsig4|lair1
4136	trans	Phlebitis and thrombophlebitis of lower extremities	SH2B3|HECTD4	11.3983	6.10595e-08	4.51185e-06	cd300lf|oscar|tnfrsf1b|egfr|cd27|dll1|lilrb4|cst3|slamf8|dsc2|pilra|vsig4|lair1
1580	trans	Chemotherapy	DPP4	10.1317	6.16461e-08	4.55125e-06	layn|cdh3|tnfrsf21|thbd|ambp|il10rb|cx3cl1|tnfrsf14|ltbr|treml2|cd93|il18bp|tgfbr2|ifngr1|nectin4|epha2|cd27|ckap4|ca12|lrp11|nectin2|sirpb1|clec14a
5399	trans	E. coli	C17orf89|SLC38A10	5.6393	6.27113e-08	4.62589e-06	siglec9|cd300c|crtam|adam22|scarf2|tnfrsf21|slamf7|thbd|pdcd1lg2|oscar|slamf1|il10rb|cd5|il2ra|alcam|axl|sirpa|il18bp|tgfbr2|cd48|ly9|ifngr1|folr1|pdcd1|cd28|ncr1|ca12|pilrb|cd79b|ror1|qpct|siglec6|pilra|sirpb1|clec14a|creld2|fgfr2
13	trans	Other mental disorder	SHROOM3	11.6446	6.28883e-08	4.63494e-06	efna4|cd38|tnfrsf12a|adm|tnfrsf11a|tnfrsf10b|lgals9|ambp|cd4|ccl23|tff3|hspg2|pglyrp1|ccl15|rarres2|tnfrsf1a|tnfrsf19|fam3c|npdc1|cst3|reg1a|cd59|col18a1|lcn2|reg3a|ccl14|tafa5|sorcs2|spink1|vsig4|colec12|xg|lair1|relt|cd302
37	trans	Other mental disorder	SLC22A5	0.321864	6.32501e-08	4.65464e-06	lgals8|cd40lg|pdgfb|ccl17|tnfsf14|mmp1|cd40|selp|serpine1|f11r|txlna|scamp3|sparc|cdkn1a|abl1|cd160|fcrlb|il12a_il12b|hcls1|dffa|mvk|yes1|ccl5|arsb|cpxm1|nudt5|spint2|nid2|dag1|ptpn1|fkbp5|cd63
37	trans	Superficial cellulitis and abscess	SLC22A5	0.0429412	6.32647e-08	4.65464e-06	col4a1
162	trans	Rheumatoid arthritis and other inflammatory polyarthropathies	PRKAG2	5.95418	6.33678e-08	4.65822e-06	efna4|gfra1|adm|pgf|tnfrsf11a|havcr1|ambp|il10rb|tnfrsf14|tnfrsf1b|ephb4|ltbr|tnfrsf1a|tgfbr2|ckap4|nectin2|cst3|colec12|relt|cd302
379	trans	Chronic pulmonary heart disease	JMJD1C|NRBF2|REEP3	0.382159	6.35352e-08	4.6665e-06	ncan|smpd1|pdgfra|idua|tnfrsf11a|spon2|cxcl8|vegfa|tgfb1|cxcl11|tnfsf12|ltbr|spp1|ccl15|cd93|ctsz|ccl16|tnfsf13|sdc1|mdk|tnfrsf19|ccn4|folr1|ccl7|edar|itga11|egfl7|lrig1|timp1|proc|f7|st6gal1|ltbp2|ccl14|aoc3|igsf3|spint2|tmsb10|inhbc|cd99l2|lama4|tpp1
9826	trans	Other disorders of arteries and arterioles	PDILT	13.3581	6.45001e-08	4.7333e-06	smoc2|tnfrsf12a|tnfrsf11a|havcr1|mmp7|lgals3|nectin4|wfdc2|rspo3|clec1a|cd59|lgals7_lgals7b|spink1|relt
5887	trans	Pulmonary heart disease	CCDC71L	0.0999233	6.48744e-08	4.74445e-06	tnfrsf11a|tnfrsf14|tmsb10
5887	trans	Orthostatic hypotension	CCDC71L	0.0999233	6.48744e-08	4.74445e-06	tnfrsf11a|tnfrsf14|ddah1
5887	trans	Gastritis and duodenitis	CCDC71L	0.0999233	6.48744e-08	4.74445e-06	tnfrsf11a|tnfrsf14|ddah1
5887	trans	Other disorders of liver	CCDC71L	0.0999233	6.48744e-08	4.74445e-06	tnfrsf11a|tnfrsf14|ddah1
162	trans	Other chronic ischemic heart disease, unspecified	PRKAG2	5.43679	6.53285e-08	4.77357e-06	vwc2|efna4|scarb2|cd38|layn|gfra1|tnfrsf12a|acvrl1|jam2|adm|pgf|tnfrsf11a|havcr1|ambp|mmp7|il10rb|ccl23|tnfrsf14|tnfrsf1b|ephb4|tff3|hspg2|ltbr|ctsz|rarres2|tnfrsf1a|tgfbr2|nectin4|tnfrsf19|ckap4|clmp|fam3c|lrp11|nectin2|npdc1|cst3|umod|igfbp6|col18a1|lgals7_lgals7b|tafa5|sorcs2|colec12|fstl3|relt|cd302
2282	cis	Nonspecific chest pain	GP6	0.101235	6.60014e-08	4.81861e-06	ccl7|tnfsf13|timp1
13	trans	Benign neoplasm of colon	SHROOM3	7.08148	6.70208e-08	4.88885e-06	efna4|tnfrsf12a|adm|tnfrsf10b|lgals9|cd4|tff3|rarres2|tnfrsf1a|cst3|col18a1|reg3a|spink1|vsig4|colec12|lair1|relt|cd302
379	trans	Other chronic ischemic heart disease, unspecified	JMJD1C|NRBF2|REEP3	0.42331	6.7312e-08	4.9059e-06	ncan|smpd1|flrt2|cpm|idua|tnfrsf11a|spon2|mertk|ccl17|gdf2|cxcl8|vegfa|tgfb1|cxcl11|ccl11|cd40|tnfsf12|ltbr|igfbp1|pcsk9|spp1|f11r|ccl15|ctsz|ccl16|tnfsf13|sdc1|scamp3|xpnpep2|mdk|abl1|tnfrsf19|ccn4|ccl7|edar|dcbld2|itga11|enah|galnt10|egfl7|lrig1|txndc5|enpp7|timp1|met|ccl5|nid1|cd46|st6gal1|ces1|gas6|ltbp2|ccl14|aoc3|fetub|igsf3|spint2|tmsb10|inhbc|esam|cd99l2|cd58|arsa|omd|lama4|tpp1
379	trans	Gout	JMJD1C|NRBF2|REEP3	0.419381	6.7815e-08	4.93834e-06	ncan|flrt2|cpm|pdgfra|naaa|tnfrsf11a|f2r|spon2|serpina12|sort1|ccl17|vegfa|tgfb1|cxcl11|cxcl6|cd40|ccl8|ltbr|pcsk9|f11r|ccl15|ctsz|ccl16|tnfsf13|sdc1|erbb2|cdkn1a|mdk|abl1|tnfrsf19|ccn4|ccl7|eif4g1|itga11|enah|prkab1|prkra|galnt10|egfl7|cd164|txndc5|enpp7|mcfd2|timp1|met|f7|nid1|cd46|st6gal1|ces1|tgfbi|ccl14|bcl2l11|igsf3|spint2|tmsb10|inhbc|esam|dag1|cd99l2|lama4|tpp1|ppp3r1
0	cis	E. coli	DDR1	1.98994	7.00435e-08	5.09627e-06	nrp2|siglec9|cd300c|nbl1|scarb2|crtam|msr1|siglec1|cntn5|adam23|bcan|layn|acvrl1|cpm|pdgfra|ddr1|tnfrsf21|il12b|adm|slamf7|pgf|il4r|il6|tnfrsf10a|tnfrsf11a|tnfrsf10b|ebi3_il27|il18|pigr|mertk|havcr1|thbd|ambp|xcl1|il16|ccl3|prss8|agrp|fabp2|marco|mmp12|ace2|pdcd1lg2|ctsl|oscar|tnfrsf13b|cd4|parp1|ccl7|cdcp1|tgfb1|cxcl11|cxcl9|osm|slamf1|lifr|il15ra|il10|ccl23|cd5|cxcl10|cx3cl1|tnfrsf9|ccl20|csf1|…
0	cis	Pleurisy; pleural effusion	DDR1	1.98852	7.03988e-08	5.11776e-06	nrp2|cd300c|nbl1|scarb2|ncan|robo2|crtam|msr1|siglec1|cntn5|bcan|layn|mstn|wfikkn1|acvrl1|cpm|ddr1|tnfrsf21|il12b|tnr|adm|slamf7|pgf|adamts13|il4r|il6|tnfrsf10a|tnfrsf11a|tnfrsf10b|ebi3_il27|olr1|il18|pigr|sod2|havcr1|ambp|xcl1|il16|ccl17|ccl3|prss8|agrp|fabp2|marco|mmp12|ace2|ctsl|oscar|tnfrsf13b|cd4|cxcl8|ccl7|cdcp1|tgfb1|cxcl11|cxcl9|osm|ccl4|slamf1|ccl11|mmp1|lifr|ccl19|il15ra|mmp10|ccl23|cd5…
0	cis	Circulatory disease NEC	DDR1	1.9589	7.0849e-08	5.14611e-06	nrp2|cd300c|ezr|nbl1|scarb2|ncan|crtam|msr1|lrpap1|siglec1|cntn5|bcan|layn|wfikkn1|gzma|acvrl1|cpm|pdgfra|ddr1|tnfrsf21|il12b|adm|slamf7|pgf|adamts13|il4r|il6|tnfrsf10a|tnfrsf11a|tnfrsf10b|ebi3_il27|olr1|il18|pigr|sod2|mertk|havcr1|thbd|ambp|xcl1|il16|sort1|ccl17|ccl3|prss8|fabp2|marco|mmp12|ace2|pdcd1lg2|ctsl|oscar|tnfrsf13b|cd4|cxcl8|ccl7|cdcp1|tgfb1|cxcl11|cxcl9|osm|ccl4|slamf1|ccl11|mmp1|lifr…
162	trans	Peritoneal adhesions (postoperative) (postinfection)	PRKAG2	6.499	7.15752e-08	5.19444e-06	efna4|scarb2|gfra1|adm|pgf|tnfrsf11a|tnfrsf14|tnfrsf1b|tff3|rarres2|tnfrsf1a|tgfbr2|ckap4|nectin2|col18a1|colec12|fstl3|relt
37	trans	Other symptoms/disorders or the urinary system	SLC22A5	0	7.2744e-08	5.27477e-06
2702	trans	Fluid overload	SYTL4|TSPAN6	0	7.28122e-08	5.27524e-06
2717	trans	Hematuria	ARHGEF3	0	7.48319e-08	5.41696e-06
37	trans	Other disorders of metabolism	SLC22A5	0	7.51845e-08	5.43788e-06
4136	trans	Osteoporosis NOS	SH2B3|HECTD4	9.90776	7.6296e-08	5.51359e-06	cd300lf|ebi3_il27|sod2|oscar|tnfrsf1b|cntn1|egfr|cd27|dll1|lilrb4|pilrb|cst3|slamf8|dsc2|pilra|sirpb1|vsig4|lair1
37	trans	Streptococcus infection	SLC22A5	0.161791	7.69921e-08	5.55919e-06	il12b|cd40|il12a_il12b|col4a1|spint2|dag1
13	trans	Swelling of limb	SHROOM3	18.1655	7.90546e-08	5.70329e-06	efna4|adm|tnfrsf10b|cd4|tnfrsf1a|cd59|vsig4|colec12|lair1
5887	trans	Other mental disorder	CCDC71L	0.29683	7.9717e-08	5.74622e-06	lgals8|cd40lg|tnfrsf11a|cd40|tnfrsf14|txlna|scamp3|ccn1|hcls1|egln1|eif4g1|aifm1|yes1|fgr|txndc5|fkbp4|nid1|nfkbie|ddah1|tmsb10|p4hb|scarf1|cetn2|ptpn1|fkbp5|cd63
13	trans	Dizziness and giddiness (Light-headedness and vertigo)	SHROOM3	10.8186	8.07675e-08	5.81703e-06	tnfrsf12a|adm|tnfrsf10b|lgals9|tnfrsf1a|cst3|cd59|col18a1|vsig4|colec12|lair1|relt
2717	trans	Other disorders of arteries and arterioles	ARHGEF3	0.191529	8.18598e-08	5.89073e-06	ccl3|cd274|tnfsf13|tfpi2|mdk|rspo3|ccl14|ccl21
5887	trans	Tobacco use disorder	CCDC71L	0.301841	8.25457e-08	5.93009e-06	clec1b|cd40lg|tnfrsf11a|cd40|tnfrsf14|pdgfa|txlna|ccn1|hcls1|egln1|bach1|pik3ap1|smad1|aifm1|foxo1|fgr|txndc5|fkbp4|nid1|nfkbie|ddah1|tmsb10|p4hb|snap29|scarf1|ptpn1|cd63
278	trans	Other symptoms/disorders or the urinary system	MED24|PSMD3|GSDMA	6.07397	8.25085e-08	5.93009e-06	cd300c|cd300lf|il1rn|ceacam8|hgf|tnfrsf1b|retn|prtn3|plaur|tnfrsf1a|clec4d|clec7a|clec5a|pilrb|lilra5|defa1_defa1b|lcn2|dsc2|pilra|sirpb1
13	trans	Anxiety disorder	SHROOM3	7.28524	8.27225e-08	5.9328e-06	efna4|tnfrsf12a|adm|tnfrsf11a|tnfrsf10b|lgals9|ambp|cd4|tff3|rarres2|tnfrsf1a|cst3|col18a1|vsig4|colec12|lair1|cd302
0	cis	Hypothyroidism NOS	DDR1	2.10817	8.26966e-08	5.9328e-06	cd300c|nbl1|scarb2|crtam|msr1|siglec1|cntn5|layn|gzma|acvrl1|cpm|tnfrsf21|il12b|adm|pgf|il4r|il6|tnfrsf10a|tnfrsf11a|tnfrsf10b|il18|pigr|havcr1|thbd|ambp|xcl1|il16|ccl3|prss8|marco|mmp12|ctsl|oscar|tnfrsf13b|cd4|ccl7|cdcp1|tgfb1|cxcl11|cxcl9|osm|ccl4|slamf1|mmp1|ccl19|il10|ccl23|cd5|cxcl10|tnfrsf9|ccl20|csf1|tnfrsf14|ldlr|tnfrsf1b|il2ra|alcam|tff3|cd163|lgals3|grn|ltbr|spon1|mpo|pi3|fas|tnfsf13b|…
1580	trans	Gram negative septicemia	DPP4	8.51521	8.37864e-08	6.00406e-06	layn|cdh3|tnfrsf21|ambp|il10rb|tnfrsf14|ltbr|il18bp|tgfbr2|ifngr1|nectin4|epha2|cd27|ckap4|ca12|lrp11|nectin2|sirpb1|clec14a
5887	trans	Chronic airway obstruction	CCDC71L	0.293279	8.40072e-08	6.01483e-06	clec1b|tnfrsf11a|cd40|tnfrsf14|pdgfa|scamp3|hcls1|edar|prdx3|egln1|eif4g1|aifm1|fgr|txndc5|fkbp4|nid1|ddah1|tmsb10|p4hb|scarf1|cd69|ptpn1|fkbp5|cd63
162	trans	Ventral hernia	PRKAG2	12.6395	8.77505e-08	6.27758e-06	efna4|scarb2|adm|pgf|tnfrsf11a|havcr1|ambp|tff3|tnfrsf1a|cst3|col18a1
2717	trans	Emphysema	ARHGEF3	0.322828	8.78932e-08	6.28253e-06	rspo1|ccl17|ccl3|ccl11|cd274|cd40|serpine1|tnfsf13|tfpi2|mdk|rspo3|cxcl8|tgfb1|apex1|txndc5|fkbp4|pag1|spint2|tmsb10|ccl21|nid2|scarf1|srp14|mad1l1
5887	trans	Other anemias	CCDC71L	0.297829	8.82714e-08	6.30427e-06	lgals8|tnfrsf11a|itgb1bp2|cd40|tnfrsf14|txlna|scamp3|metap2|edar|prdx3|egln1|eif4g1|aifm1|yes1|serpinb6|txndc5|fkbp4|nid1|ddah1|camkk1|tmsb10|p4hb|scarf1|ptpn1|fkbp5
5399	trans	Portal hypertension	C17orf89|SLC38A10	5.68125	8.9352e-08	6.37611e-06	siglec9|cd300c|crtam|scarf2|tnfrsf21|slamf7|pdcd1lg2|oscar|cd244|slamf1|il10rb|cd5|il2ra|alcam|axl|sirpa|il18bp|tgfbr2|cd48|ly9|ifngr1|pdcd1|cd28|ncr1|ca12|pilrb|cd79b|itgb7|tyro3|icam3|qpct|siglec6|pilra|sirpb1|clec14a|fgfr2
3575	trans	Portal hypertension	NPHS2|TDRD5|AXDND1	3.44878	9.05893e-08	6.45901e-06	cd300c|nbl1|layn|gfra1|scarf2|tnfrsf21|tnfrsf11a|prss8|pdcd1lg2|oscar|il10rb|cd274|cd5|csf1|tnfrsf14|tnfrsf1b|ephb4|il2ra|ltbr|axl|fas|sirpa|cd93|il18bp|ctsz|tnfrsf1a|tgfbr2|cd48|ifngr1|epha2|cd27|dll1|tnfrsf4|pdcd1|ncr1|ckap4|clec1a|ca12|pilrb|cd79b|lrp11|cant1|nectin2|cdh1|cd46|pam|efemp1|qpct|havcr2|dsc2|pilra|b4galt1|sirpb1|vsig4|clec14a|fstl3
563	trans	Cholelithiasis	COPZ1	0.116814	9.07414e-08	6.46445e-06	f11r|psip1|mvk|tmsb10
4277	cis	Type 2 diabetes with ophthalmic manifestations	TNFSF13	2.2305	9.37662e-08	6.67437e-06	cd300c|msr1|siglec1|cntn5|thy1|ntrk2|scarf2|cpm|fcrl2|il5ra|pdgfra|ddr1|tnfrsf21|ntrk3|nrcam|slamf7|boc|il4r|prss27|ebi3_il27|ctrc|mertk|thbs2|thbd|marco|pdcd1lg2|oscar|cdcp1|cd244|tnfrsf11b|tgfb1|slamf1|lifr|il10rb|ccl25|itgb2|il17ra|ephb4|alcam|cd163|sele|acp5|anpep|axl|il1r1|plaur|sirpa|il1rl1|il18bp|icam2|tnfrsf1a|tnfsf13|sdc1|cd48|ly9|itgav|lypd3|erbb4|adam8|tlr3|ret|tnfrsf4|ccn4|adamts15|wi…
0	cis	Cellulitis and abscess of arm/hand	DDR1	1.9718	9.49683e-08	6.74306e-06	nmnat1|nrp2|cd300c|ezr|nbl1|scarb2|ncan|crtam|msr1|siglec1|cntn5|bcan|layn|mstn|acvrl1|cpm|pdgfra|tnfrsf21|il12b|adm|pgf|il4r|il6|tnfrsf10a|tnfrsf11a|tnfrsf10b|ebi3_il27|olr1|il18|pigr|mertk|havcr1|thbd|ambp|xcl1|il16|ccl3|prss8|marco|mmp12|ace2|pdcd1lg2|ctsl|oscar|tnfrsf13b|cd4|ccl7|cdcp1|tgfb1|cxcl11|cxcl9|osm|ccl4|slamf1|mmp1|lifr|ccl19|il15ra|ccl23|cd5|cxcl10|cx3cl1|tnfrsf9|ccl20|csf1|tnfrsf1…
0	cis	Cellulitis and abscess of leg, except foot	DDR1	1.9718	9.49683e-08	6.74306e-06	nmnat1|nrp2|cd300c|ezr|nbl1|scarb2|ncan|crtam|msr1|siglec1|cntn5|bcan|layn|mstn|acvrl1|cpm|pdgfra|tnfrsf21|il12b|adm|pgf|il4r|il6|tnfrsf10a|tnfrsf11a|tnfrsf10b|ebi3_il27|olr1|il18|pigr|mertk|havcr1|thbd|ambp|xcl1|il16|ccl3|prss8|marco|mmp12|ace2|pdcd1lg2|ctsl|oscar|tnfrsf13b|cd4|ccl7|cdcp1|tgfb1|cxcl11|cxcl9|osm|ccl4|slamf1|mmp1|lifr|ccl19|il15ra|ccl23|cd5|cxcl10|cx3cl1|tnfrsf9|ccl20|csf1|tnfrsf1…
0	cis	Cellulitis and abscess of foot, toe	DDR1	1.9718	9.49683e-08	6.74306e-06	nmnat1|nrp2|cd300c|ezr|nbl1|scarb2|ncan|crtam|msr1|siglec1|cntn5|bcan|layn|mstn|acvrl1|cpm|pdgfra|tnfrsf21|il12b|adm|pgf|il4r|il6|tnfrsf10a|tnfrsf11a|tnfrsf10b|ebi3_il27|olr1|il18|pigr|mertk|havcr1|thbd|ambp|xcl1|il16|ccl3|prss8|marco|mmp12|ace2|pdcd1lg2|ctsl|oscar|tnfrsf13b|cd4|ccl7|cdcp1|tgfb1|cxcl11|cxcl9|osm|ccl4|slamf1|mmp1|lifr|ccl19|il15ra|ccl23|cd5|cxcl10|cx3cl1|tnfrsf9|ccl20|csf1|tnfrsf1…
379	trans	Disease of tricuspid valve	JMJD1C|NRBF2|REEP3	0.322182	9.52031e-08	6.75412e-06	ncan|flrt2|tnfrsf11a|spon2|tnfsf12|ltbr|spp1|ccl15|cd93|ccl16|tnfsf13|sdc1|tnfrsf19|ccn4|ccl7|itga11|egfl7|timp1|st6gal1|ltbp2|ccl14|aoc3|lama4
866	trans	Multiple myeloma	SMARCD3	53.3267	9.59275e-08	6.79985e-06	fcrl2|il5ra|tnfrsf13b|ly9|fcrlb|qpct	EFO_0001378
0	cis	Other anemias	DDR1	1.9564	9.66229e-08	6.84347e-06	nrp2|cd300c|ezr|nbl1|scarb2|ncan|crtam|msr1|siglec1|cntn5|adam23|bcan|layn|wfikkn1|gzma|acvrl1|cpm|gpc5|fcrl2|il5ra|pdgfra|ddr1|tnfrsf21|spock1|il12b|adm|slamf7|pgf|adamts13|il4r|il6|tnfrsf10a|tnfrsf11a|tnfrsf10b|ebi3_il27|cblif|il18|pigr|sod2|havcr1|thbd|ambp|hmox1|xcl1|il16|sort1|ccl17|ccl3|prss8|agrp|fabp2|marco|fabp6|mmp12|ace2|pdcd1lg2|ctsl|oscar|tnfrsf13b|cd4|cxcl8|ccl7|cdcp1|tgfb1|cxcl11|c…
5972	trans	Type 2 diabetes with ophthalmic manifestations	ZFPM2	0.334074	9.82283e-08	6.9514e-06	gzma|prss27|cxcl8|vegfa|cd244|tgfb1|mmp1|cd274|hgf|cd40|tnfsf12|tnfrsf14|acp5|icam2|tfpi2|mdk|ccn4|ccl11|aplp1|timp1|cd46|st6gal1|ccl14|bcl2l11|spint2|esam|lgmn|tpp1|sfrp1|cd63
162	trans	Neutropenia	PRKAG2	5.16037	9.84727e-08	6.96292e-06	efna4|scarb2|ephb6|layn|acvrl1|tnfrsf21|adm|pgf|il10rb|tnfrsf14|tnfrsf1b|ephb4|tff3|ltbr|ctsz|tnfrsf1a|tgfbr2|ckap4|nectin2|cst3|col18a1|fstl3|relt
9826	trans	Other disorders of the kidney and ureters	PDILT	13.9449	1.00549e-07	7.10386e-06	smoc2|tnfrsf12a|tnfrsf11a|havcr1|mmp7|mmp3|nectin4|wfdc2|rspo3|cdsn|clec1a|cd59|lgals7_lgals7b|spink1|relt|dsg3
5887	trans	Myocardial infarction	CCDC71L	0.245774	1.00721e-07	7.1101e-06	tnfrsf11a|cd40|tnfrsf14|scamp3|ccn1|egln1|aifm1|txndc5|nid1|ddah1|tmsb10|p4hb|scarf1|cd63
379	trans	Type 2 diabetes with neurological manifestations	JMJD1C|NRBF2|REEP3	0.413065	1.0112e-07	7.13242e-06	ncan|flrt2|cpm|pdgfra|idua|tnfrsf11a|f2r|spon2|mertk|cxcl8|vegfa|cd244|tgfb1|ccl11|cd40|cx3cl1|ltbr|il1r1|pcsk9|ccl15|cd93|ctsz|ccl16|tnfsf13|sdc1|erbb2|mdk|tnfrsf19|ccn4|folr1|ccl7|dcbld2|galnt10|egfl7|lrig1|cd164|enpp7|timp1|cd46|st6gal1|gas6|ltbp2|ccl14|aoc3|vasn|bcl2l11|igsf3|spint2|tmsb10|inhbc|esam|dag1|cd99l2|tpp1
431	trans	Allergy/adverse effect of penicillin	ATXN2|SH2B3	2.25482	1.01249e-07	7.13555e-06	cd300c|efna4|smpd1|siglec1|csf2ra|scara5|cd300lf|il12b|ntrk3|adm|pgf|il1rn|tnfrsf10a|tnfrsf10b|lgals9|il18|ccl17|ccl3|marco|mmp12|oscar|tnfrsf13b|cd4|vegfa|cdcp1|cxcl11|cxcl9|osm|tgfa|tnfsf14|ccl19|il15ra|il18r1|cd274|hgf|cd5|flt3lg|cxcl10|tnfrsf9|tnfrsf14|tnfrsf1b|mmp9|il2ra|cstb|cd163|grn|mpo|cxcl16|tnfsf13b|plaur|ctsd|egfr|il18bp|tnfrsf6b|itgav|cd27|adam8|dll1|mdk|tnfrsf4|cxcl13|adgrg1|nos3|pd…
379	trans	Neutropenia	JMJD1C|NRBF2|REEP3	0.180926	1.01609e-07	7.15503e-06	ltbr|ctsz|sdc1|itga11|galnt10|sdc4|bgn
162	trans	Occlusion and stenosis of precerebral arteries	PRKAG2	6.70263	1.0209e-07	7.18296e-06	vwc2|efna4|scarb2|gfra1|tnfrsf12a|acvrl1|adm|pgf|tnfrsf11a|havcr1|tff3|tnfrsf1a|ckap4|cst3|col18a1|colec12|fstl3
13	trans	Complication due to other implant and internal device	SHROOM3	10.5405	1.02358e-07	7.19592e-06	efna4|tnfrsf11a|tnfrsf10b|lgals9|ambp|hspg2|rarres2|tnfrsf1a|cst3|vsig4|colec12|lair1
773	cis	Diabetic retinopathy	ASGR1	2.27325	1.02936e-07	7.23057e-06	cd300c|msr1|siglec1|cntn5|scara5|ntrk2|scarf2|pvr|cpm|fcrl2|ddr1|ntrk3|nrcam|slamf7|il4r|tek|ctrc|mertk|thbs2|marco|pdcd1lg2|cdcp1|tnfrsf11b|slamf1|lifr|il10rb|ccl25|itgb2|alcam|cd163|grn|sele|acp5|il1r1|plaur|il1r2|sirpa|il1rl1|il18bp|icam2|cd48|ly9|itgav|igf1r|erbb4|adam8|tlr3|ret|ccn4|adamts15|wif1|gpnmb|adgrg1|pdcd1|cd28|angpt2|cd83|milr1|itga11|lag3|ca12|cntn2|nptxr|tff2|angptl7|pilrb|adgrg2…
754	cis	Malignant neoplasm, other	KIRREL2	20.216	1.04653e-07	7.34514e-06	ephb6|cdh3|thbd|tnfrsf1b|ephb4|ltbr|tnfrsf1a|nectin4|dll1|nectin2
1580	trans	Mineral deficiency NEC	DPP4	11.0441	1.06407e-07	7.45597e-06	layn|cx3cl1|ltbr|il18bp|tgfbr2|nectin4|epha2|cd27|ckap4|lrp11|nectin2|clec14a
773	cis	Chronic renal failure [CKD]	ASGR1	2.60005	1.06372e-07	7.45597e-06	siglec9|cd300c|prtg|robo2|crtam|rgma|msr1|siglec1|cntn5|adam23|csf2ra|scara5|scarf2|gfra3|pvr|cpm|bmp4|fcrl2|cdh6|ddr1|tnfrsf21|ntrk3|nrcam|bmp6|slamf7|il4r|prss27|tek|f3|ebi3_il27|mertk|thbs2|thbd|marco|pdcd1lg2|oscar|cdcp1|cd244|tnfrsf11b|plau|slamf1|lifr|il10rb|ccl25|il17ra|alcam|cd163|grn|notch3|cdh5|sele|acp5|axl|il1r1|plaur|sirpa|il1rl1|il18bp|icam2|pecam1|klk13|sdc1|cd48|ly9|ifngr1|itgav|k…
563	trans	Cardiac pacemaker in situ	COPZ1	0	1.07943e-07	7.55746e-06
37	trans	Hyperlipidemia	SLC22A5	0.12787	1.10511e-07	7.73091e-06	ccl17|serpine1|mvk|ccl5
162	trans	Other disorders of stomach and duodenum	PRKAG2	4.54006	1.12656e-07	7.87446e-06	efna4|scarb2|layn|gfra1|tnfrsf12a|acvrl1|tnfrsf21|adm|pgf|tnfrsf11a|havcr1|mmp7|il10rb|tnfrsf14|tnfrsf1b|ephb4|tff3|ltbr|ctsz|tnfrsf1a|tgfbr2|nectin4|ckap4|clmp|nectin2|colec12|fstl3|relt|cd302
5972	trans	Complications of cardiac/vascular device, implant, and graft	ZFPM2	0.319364	1.12812e-07	7.8789e-06	rspo1|cdh6|vegfa|tgfb1|cd274|hgf|cd40|tnfrsf14|tfpi2|mdk|ccn4|rspo3|nucb2|cant1|sdc4|timp1|cd46|st6gal1|ccl14|spint2|tmsb10|esam|scarf1|lama4|sfrp1
563	trans	Disease of tricuspid valve	COPZ1	0	1.12961e-07	7.88292e-06
2717	trans	Inflammatory and toxic neuropathy	ARHGEF3	0.243588	1.14327e-07	7.97167e-06	ccl3|cd274|cd40|tnfsf13|tfpi2|mdk|ccn4|tgfb1|ccl14|spint2|creld2|mad1l1
278	trans	Congestive heart failure (CHF) NOS	MED24|PSMD3|GSDMA	9.00622	1.14601e-07	7.9843e-06	cd300c|ctss|cd300lf|il1rn|olr1|il16|ceacam8|cxcl8|osm|tgfa|hgf|s100a12|tnfrsf1b|mmp9|tnfrsf10c|azu1|mpo|retn|prtn3|plaur|pglyrp1|tnfrsf1a|adam8|s100a11|clec4d|clec7a|clec6a|ncf2|s100p|clec5a|nadk|pilrb|lilra5|rnase3|icam3|defa1_defa1b|lcn2|dsc2|pilra|sirpb1|fcar
1580	trans	Pulmonary heart disease	DPP4	8.30648	1.15259e-07	8.02357e-06	layn|tnfrsf21|thbd|ambp|il10rb|tnfrsf14|ltbr|cd93|il18bp|tgfbr2|ifngr1|nectin4|epha2|cd27|ckap4|lrp11|nectin2|sirpb1|clec14a
379	trans	Blood in stool	JMJD1C|NRBF2|REEP3	0.220056	1.17161e-07	8.14936e-06	cpm|tnfrsf11a|spon2|vegfa|ltbr|ccl16|mdk|timp1|ltbp2|igsf3
1580	trans	Malignant neoplasm, other	DPP4	9.18249	1.17359e-07	8.15642e-06	layn|cdh3|thbd|ambp|il10rb|tnfrsf14|ltbr|il18bp|tgfbr2|nectin4|epha2|ckap4|lrp11|nectin2
2717	trans	Benign neoplasm of colon	ARHGEF3	0.126979	1.19164e-07	8.25501e-06	ccl3|ccl11|mvk|p4hb
37	trans	Hemoptysis	SLC22A5	0	1.19155e-07	8.25501e-06
37	trans	Cyst of kidney, acquired	SLC22A5	0	1.19155e-07	8.25501e-06
37	trans	Other symptoms	SLC22A5	0	1.18904e-07	8.25501e-06
379	trans	Acidosis	JMJD1C|NRBF2|REEP3	0.41857	1.19562e-07	8.27586e-06	ncan|smpd1|flrt2|cpm|pdgfra|idua|tnfrsf11a|f3|spon2|mertk|ccl17|cxcl8|vegfa|tgfb1|cd40|tnfsf12|ltbr|il1r1|pcsk9|spp1|f11r|ccl15|cd93|ctsz|ccl16|tnfsf13|sdc1|mdk|tnfrsf19|ccn4|folr1|ccl7|dcbld2|itga11|enah|galnt10|egfl7|lrig1|enpp7|timp1|nid1|cd46|st6gal1|gas6|ltbp2|ccl14|aoc3|vasn|bcl2l11|igsf3|spint2|tmsb10|inhbc|esam|cd99l2|lama4|tpp1
379	trans	Urinary tract infection	JMJD1C|NRBF2|REEP3	0.419428	1.19767e-07	8.28336e-06	ncan|smpd1|flrt2|cpm|pdgfra|idua|tnfrsf11a|spon2|mertk|cxcl8|vegfa|cd244|tgfb1|cxcl11|cd40|cx3cl1|tnfsf12|ltbr|treml2|il1r1|pcsk9|spp1|ccl15|cd93|ctsz|ccl16|tnfsf13|sdc1|xpnpep2|mdk|tnfrsf19|ccn4|folr1|ccl7|dcbld2|itga11|enah|galnt10|egfl7|lrig1|txndc5|timp1|met|cd46|st6gal1|gas6|ltbp2|ccl14|aoc3|vasn|fetub|igsf3|spint2|tmsb10|inhbc|esam|cd99l2|arsa|tpp1
13	trans	Occlusion and stenosis of precerebral arteries	SHROOM3	8.52749	1.20087e-07	8.29875e-06	efna4|tnfrsf12a|adm|tnfrsf11a|tnfrsf10b|lgals9|cd4|tff3|tnfrsf1a|cst3|col18a1|vsig4|colec12|lair1
563	trans	Septicemia	COPZ1	0.181001	1.22345e-07	8.44792e-06	mmp1|eif4ebp1|f11r|psip1|mvk|mcfd2|fkbp4|nudt5|tmsb10
1580	trans	Cyst of kidney, acquired	DPP4	8.76145	1.24632e-07	8.59891e-06	layn|cdh3|ambp|il10rb|tnfrsf14|ltbr|il18bp|tgfbr2|nectin4|epha2|cd27|ckap4|lrp11|nectin2|clec14a
563	trans	Sepsis	COPZ1	0.182492	1.25251e-07	8.63463e-06	mmp1|eif4ebp1|f11r|psip1|mvk|mcfd2|fkbp4|nudt5|tmsb10
2257	trans	Non-Hodgkins lymphoma	SPPL3	14.9541	1.26726e-07	8.72924e-06	il12b|il18bp|cd48|ly9|cd83|il12a_il12b|cant1|icam3|siglec6|sema7a
278	trans	Myocardial infarction	MED24|PSMD3|GSDMA	5.56641	1.2727e-07	8.75964e-06	cd300c|ctss|cd300lf|il1rn|olr1|il16|ceacam8|cxcl8|osm|tgfa|hgf|s100a12|tnfrsf1b|mmp9|mpo|retn|prtn3|plaur|pglyrp1|tnfrsf1a|adam8|s100a11|clec4d|clec7a|clec6a|clec5a|pilrb|lilra5|defa1_defa1b|lcn2|dsc2|pilra|sirpb1|fcar
278	trans	Chronic airway obstruction	MED24|PSMD3|GSDMA	7.16762	1.29296e-07	8.89196e-06	cd300c|ctss|cd300lf|il1rn|olr1|il16|ceacam8|cxcl8|osm|tgfa|hgf|s100a12|tnfrsf1b|mmp9|tnfrsf10c|azu1|mpo|retn|prtn3|plaur|pglyrp1|scgb3a2|tnfrsf1a|adam8|s100a11|clec4d|clec7a|clec6a|ncf2|clec5a|pilrb|lilra5|rnase3|defa1_defa1b|lcn2|dsc2|pilra|sirpb1|fcar	EFO_0000341
3575	trans	Myocardial infarction	NPHS2|TDRD5|AXDND1	3.41317	1.31254e-07	9.01931e-06	vwc2|cd300c|nbl1|ephb6|layn|gfra1|tnfrsf21|tnfrsf11a|ambp|prss8|oscar|il10rb|cd274|cd5|csf1|tnfrsf14|tnfrsf1b|ephb4|il2ra|ltbr|fas|il18bp|ctsz|tnfrsf1a|tgfbr2|nectin4|epha2|cd27|dll1|tnfrsf4|folr1|pdcd1|ncr1|ckap4|ca12|clmp|pilrb|cd79b|lrp11|cant1|nectin2|cdh1|cd46|igfbp6|efemp1|qpct|havcr2|dsc2|pilra|b4galt1|sirpb1|esam|vsig4|clec14a|fstl3
0	cis	Type 1 diabetes	DDR1	2.02015	1.31381e-07	9.02081e-06	cd300c|nbl1|scarb2|ncan|cpa2|msr1|siglec1|bcan|layn|gzma|acvrl1|cpm|pdgfra|ddr1|spock1|il12b|nrcam|adm|slamf7|pgf|il4r|il6|tnfrsf10a|tnfrsf11a|tnfrsf10b|tek|cblif|il18|pigr|ctrc|havcr1|thbd|ambp|ccl3|prss8|fabp2|marco|mmp12|ace2|pdcd1lg2|ctsl|oscar|tnfrsf13b|cd4|cxcl8|ccl7|cdcp1|tgfb1|cxcl9|slamf1|ccl11|mmp1|lifr|il10|cd5|cxcl6|ccl25|tnfrsf9|ccl20|csf1|tnfrsf14|itgb2|tnfrsf1b|il2ra|alcam|tff3|cd1…
1580	trans	Type 2 diabetes with neurological manifestations	DPP4	12.4536	1.31593e-07	9.0281e-06	adam22|layn|cdh3|draxin|tnfrsf21|thbd|ambp|il10rb|cx3cl1|tnfrsf14|ltbr|cd93|il18bp|tgfbr2|ifngr1|nectin4|epha2|cd27|ckap4|ca12|lrp11|nectin2|cd300lg|sirpb1|clec14a
13	trans	Acute pancreatitis	SHROOM3	7.85346	1.31964e-07	9.04623e-06	efna4|tnfrsf12a|adm|tnfrsf11a|tnfrsf10b|lgals9|cd4|rarres2|tnfrsf1a|npdc1|vsig4|colec12|lair1|relt|cd302
278	trans	Pulmonary collapse; interstitial and compensatory emphysema	MED24|PSMD3|GSDMA	5.16919	1.3686e-07	9.37434e-06	cd300c|ctss|cd300lf|il1rn|ceacam8|osm|tgfa|hgf|tnfrsf1b|mmp9|mpo|retn|plaur|pglyrp1|tnfrsf1a|adam8|clec4d|clec7a|clec6a|clec5a|pilrb|lilra5|lcn2|dsc2|pilra|sirpb1
278	trans	Pleurisy; pleural effusion	MED24|PSMD3|GSDMA	5.80155	1.37983e-07	9.44372e-06	cd300c|ctss|cd300lf|il1rn|olr1|il16|ceacam8|cxcl8|osm|tgfa|hgf|tnfrsf1b|mmp9|mpo|retn|prtn3|plaur|pglyrp1|tnfrsf1a|adam8|s100a11|clec4d|clec7a|clec6a|s100p|clec5a|pilrb|lilra5|icam3|defa1_defa1b|lcn2|dsc2|pilra|sirpb1|fcar
3575	trans	Abnormal findings examination of lungs	NPHS2|TDRD5|AXDND1	3.76876	1.39591e-07	9.54611e-06	vwc2|nbl1|layn|gfra1|prss8|oscar|il10rb|cd274|cd5|csf1|tnfrsf14|tnfrsf1b|ephb4|il2ra|ltbr|il18bp|ctsz|tnfrsf1a|tgfbr2|nectin4|epha2|cd27|dll1|tnfrsf4|ckap4|cd79b|nectin2|havcr2|dsc2|pilra|sirpb1|vsig4|fstl3
379	trans	Pneumonia	JMJD1C|NRBF2|REEP3	0.429362	1.41083e-07	9.64039e-06	ncan|smpd1|flrt2|cpm|gpc5|idua|tnfrsf11a|f2r|spon2|mertk|ccl17|cxcl8|vegfa|tgfb1|cxcl11|ccl11|cd40|cx3cl1|tnfsf12|ltbr|treml2|il1r1|pcsk9|spp1|f11r|ccl15|cd93|ctsz|ccl16|tnfsf13|sdc1|mdk|abl1|tnfrsf19|ccn4|folr1|ccl7|edar|dcbld2|itga11|enah|galnt10|egfl7|lrig1|txndc5|enpp7|mcfd2|sdc4|timp1|met|nid1|cd46|st6gal1|gas6|ltbp2|ccl14|aoc3|bcl2l11|igsf3|spint2|tmsb10|inhbc|esam|cd99l2|omd|lama4|tpp1
2717	trans	Gangrene	ARHGEF3	0.308235	1.4155e-07	9.66456e-06	f2r|ccl3|cd274|cd40|treml2|tnfsf13|tfpi2|mdk|ccn4|rspo3|tgfb1|txndc5|ccl14|spint2|tmsb10|ccl21|p4hb|creld2|scarf1|mad1l1
773	cis	Polyneuropathy in diabetes	ASGR1	2.26501	1.42593e-07	9.72804e-06	cd300c|prtg|msr1|siglec1|scara5|ntrk2|scarf2|pvr|cpm|mdga1|cdh6|ddr1|tnfrsf21|nrcam|slamf7|il4r|prss27|tek|ebi3_il27|ctrc|mertk|thbs2|thbd|pdcd1lg2|oscar|cdcp1|cd244|tnfrsf11b|slamf1|lifr|il10rb|ccl25|itgb2|alcam|cd163|grn|sele|acp5|anpep|il1r1|plaur|il1r2|il1rl1|il18bp|icam2|sdc1|cd48|ly9|ifngr1|itgav|klk11|klk8|igf1r|erbb4|adam8|ret|ccn4|adamts15|fcrlb|folr1|gpnmb|adgrg1|pdcd1|cd28|angpt2|cd83|…
3513	cis	Esophageal bleeding (varices/hemorrhage)	EPHA2	Inf	1.43018e-07	9.74922e-06	mme|ace2|hao1|anpep|ceacam1|epha2|nt5e|cdh2|bst2|fgfr2
4136	trans	Rheumatoid arthritis	SH2B3|HECTD4	10.3082	1.43294e-07	9.76024e-06	cd300lf|ntrk3|ebi3_il27|sod2|oscar|tnfrsf1b|cntn1|egfr|cd27|dll1|lilrb4|pilrb|cst3|gcnt1|slamf8|dsc2|pilra|sirpb1|vsig4|lair1
1909	trans	Primary thrombocytopenia	C5orf56	13.716	1.44689e-07	9.84737e-06	tnfrsf10a|xcl1|tnfrsf1b|cd163|axl|il18bp|lag3|vcam1|gcnt1|cd74
2717	trans	Lymphadenitis	ARHGEF3	0.150767	1.46108e-07	9.93605e-06	ccl3|cd274|tfpi2|ccl21|mad1l1
278	trans	Tobacco use disorder	MED24|PSMD3|GSDMA	7.7486	1.48667e-07	1.01021e-05	cd300c|ctss|cd300lf|il1rn|olr1|il16|ceacam8|selplg|cxcl8|osm|tgfa|hgf|s100a12|tnfrsf1b|mmp9|tnfrsf10c|azu1|mpo|retn|prtn3|plaur|pglyrp1|scgb3a2|tnfrsf1a|adam8|s100a11|clec4d|clec7a|clec6a|ncf2|clec5a|pilrb|lilra5|rnase3|defa1_defa1b|lcn2|dsc2|pilra|sirpb1|fcar
5399	trans	Type 2 diabetes with neurological manifestations	C17orf89|SLC38A10	5.64527	1.49823e-07	1.01725e-05	cd300c|crtam|adam22|scarf2|tnfrsf21|slamf7|thbd|pdcd1lg2|oscar|cd244|slamf1|il10rb|cd5|il2ra|alcam|axl|sirpa|il18bp|tgfbr2|cd48|ly9|ifngr1|folr1|pdcd1|cd28|ncr1|ca12|pilrb|cd79b|icam3|qpct|siglec6|pilra|sirpb1|clec14a|creld2|fgfr2
5972	trans	Hyperpotassemia	ZFPM2	0.369697	1.51956e-07	1.03091e-05	rspo1|gzma|cdh6|f2r|prss27|sort1|cxcl8|vegfa|cd244|tgfb1|mmp1|cd274|hgf|cd40|tnfrsf14|acp5|f11r|icam2|tfpi2|mdk|ccn4|rspo3|ptn|ccl11|nucb2|stx8|txndc5|mcfd2|cant1|timp1|nid1|cd46|st6gal1|ccl14|bcl2l11|spint2|tmsb10|esam|scarf1|lgmn|lama4|tpp1|sfrp1
6607	trans	Alcoholism	APOE	7.82126	1.54063e-07	1.04437e-05	smpd1|cpm|idua|fgf21|thbs2|tnfsf10|tnfsf12|fgfbp1|hsd11b1|cdhr5|dpp7|enpp7|apom|ces1|ctsf|cd99l2
162	trans	Arterial embolism and thrombosis	PRKAG2	8.96278	1.55541e-07	1.05355e-05	efna4|gfra1|tnfrsf12a|acvrl1|adm|pgf|tnfrsf11a|havcr1|ambp|tnfrsf1a|ckap4|cst3|cd302
431	trans	Staphylococcus infections	ATXN2|SH2B3	2.0852	1.58894e-07	1.07542e-05	cd300c|efna4|cd38|smpd1|siglec1|cdh3|scara5|gzma|jam2|ctss|cd300lf|il12b|nrcam|adm|slamf7|pgf|il1rn|tnfrsf10a|tnfrsf10b|ebi3_il27|lgals9|il18|xcl1|il16|ceacam8|ptx3|ccl3|marco|mmp12|pdcd1lg2|oscar|tnfrsf13b|cd4|vegfa|cdcp1|cxcl11|cxcl9|osm|ccl4|slamf1|tgfa|mmp1|ccl19|il15ra|il18r1|cd274|hgf|il10|cd5|cxcl10|cd40|tnfrsf9|tnfrsf14|tnfrsf1b|mmp9|il2ra|cstb|cd163|grn|treml2|mpo|cxcl16|retn|tnfsf13b|pr…
5972	trans	Superficial cellulitis and abscess	ZFPM2	0.106679	1.72797e-07	1.16786e-05	cdh6|hgf|timp1
2717	trans	Pulmonary collapse; interstitial and compensatory emphysema	ARHGEF3	0.280859	1.72826e-07	1.16786e-05	rspo1|ccl17|ccl3|cd274|cd40|tnfsf13|tfpi2|mdk|rspo3|tgfb1|ccl14|spint2|tmsb10|ccl21|scarf1|mad1l1
1580	trans	Cellulitis and abscess of arm/hand	DPP4	12.1988	1.73454e-07	1.16932e-05	layn|cdh3|draxin|tnfrsf21|thbd|ambp|il10rb|cx3cl1|tnfrsf14|ltbr|treml2|cd93|il18bp|tgfbr2|ifngr1|nectin4|epha2|cd27|ckap4|ca12|lrp11|nectin2|cd300lg|sirpb1|clec14a
1580	trans	Cellulitis and abscess of leg, except foot	DPP4	12.1988	1.73454e-07	1.16932e-05	layn|cdh3|draxin|tnfrsf21|thbd|ambp|il10rb|cx3cl1|tnfrsf14|ltbr|treml2|cd93|il18bp|tgfbr2|ifngr1|nectin4|epha2|cd27|ckap4|ca12|lrp11|nectin2|cd300lg|sirpb1|clec14a
1580	trans	Cellulitis and abscess of foot, toe	DPP4	12.1988	1.73454e-07	1.16932e-05	layn|cdh3|draxin|tnfrsf21|thbd|ambp|il10rb|cx3cl1|tnfrsf14|ltbr|treml2|cd93|il18bp|tgfbr2|ifngr1|nectin4|epha2|cd27|ckap4|ca12|lrp11|nectin2|cd300lg|sirpb1|clec14a
379	trans	Shortness of breath	JMJD1C|NRBF2|REEP3	0.400856	1.74202e-07	1.17344e-05	ncan|flrt2|cpm|tnfrsf11a|spon2|mertk|ccl17|vegfa|tgfb1|cd40|ltbr|il1r1|pcsk9|ccl15|ctsz|ccl16|tnfsf13|sdc1|mdk|tnfrsf19|ccn4|folr1|ccl7|dcbld2|itga11|galnt10|egfl7|lrig1|timp1|met|cd46|st6gal1|ces1|ltbp2|ccl14|fetub|igsf3|spint2|tmsb10|inhbc|esam|cd99l2|lama4|tpp1
563	trans	Staphylococcus infections	COPZ1	0.120429	1.75614e-07	1.18202e-05	mmp1|mvk|mcfd2|tmsb10
5972	trans	Nonspecific chest pain	ZFPM2	0.211021	1.77542e-07	1.19405e-05	gzma|hgf|tnfrsf14|tfpi2|ptn|timp1|st6gal1|tmsb10|sfrp1
431	trans	Other disorders of stomach and duodenum	ATXN2|SH2B3	2.31941	1.78557e-07	1.19993e-05	cd300c|efna4|smpd1|siglec1|gzma|fcrl2|ctss|cd300lf|il12b|lair2|adm|slamf7|pgf|il1rn|tnfrsf10a|idua|tnfrsf10b|ebi3_il27|lgals9|il18|xcl1|ccl3|marco|mmp12|oscar|tnfrsf13b|cdcp1|cxcl9|slamf1|tgfa|ccl19|il18r1|cd274|hgf|il10|cd5|tnfrsf9|tnfrsf14|tnfrsf1b|il2ra|cstb|cd163|grn|tnfsf13b|plaur|ctsd|egfr|il18bp|tnfrsf6b|cd48|ly9|tfpi2|cd27|adam8|dll1|mdk|tnfrsf4|adgrg1|pdcd1|cd28|lamp3|il12rb1|cd83|il12a_…
1580	trans	Edema	DPP4	10.3904	1.78714e-07	1.20004e-05	layn|cdh3|tnfrsf21|thbd|ambp|il10rb|cx3cl1|tnfrsf14|ltbr|treml2|cd93|il18bp|tgfbr2|ifngr1|nectin4|epha2|cd27|ckap4|ca12|lrp11|nectin2|cd300lg|sirpb1|clec14a
1909	trans	Thrombocytopenia	C5orf56	11.1046	1.82317e-07	1.22327e-05	crtam|tnfrsf10a|xcl1|marco|pdcd1lg2|tnfrsf1b|cd163|axl|il18bp|ly9|cd160|ncr1|klrd1|lag3|ctso|adgre2|vcam1|gcnt1|cd74|sirpb1|adgre5
5972	trans	Candidiasis	ZFPM2	0.184748	1.84029e-07	1.23379e-05	cd274|hgf|tnfrsf14|timp1|st6gal1|tpp1|sfrp1
5887	trans	Other acute and subacute forms of ischemic heart disease	CCDC71L	0.105517	1.85462e-07	1.24242e-05	tnfrsf11a|tnfrsf14|egln1
5887	trans	Other disorders of stomach and duodenum	CCDC71L	0.107489	1.86841e-07	1.25068e-05	tnfrsf11a|tnfrsf14|ddah1
1580	trans	Varicose veins of lower extremity, symptomtic	DPP4	8.10362	1.89802e-07	1.2695e-05	layn|il10rb|tnfrsf14|ltbr|cd93|il18bp|tgfbr2|ifngr1|epha2|cd27|ckap4|lrp11|nectin2|cd300lg|sirpb1|clec14a
4277	cis	Splenomegaly	TNFSF13	2.32132	1.9375e-07	1.29489e-05	cd300c|crtam|msr1|siglec1|thy1|scarf2|fcrl2|pdgfra|cdh6|ddr1|tnfrsf21|cd200r1|nrcam|il4r|ebi3_il27|thbs2|thbd|pdcd1lg2|oscar|cdcp1|cd244|plau|lifr|il10rb|lta|ephb4|alcam|cd163|cdh5|sele|axl|il1r1|prtn3|plaur|egfr|il18bp|icam2|tnfrsf1a|sdc1|cd48|ly9|itgav|ctsv|adam8|tnfrsf4|adgrg1|pdcd1|cd28|cd83|milr1|ly75|fcrl3|fcrl1|tff2|pilrb|lilra5|cd79b|siglec7|itgb7|adgre2|tyro3|ror1|nrp1|plxnb2|icam1|fcgr2…
2282	cis	Other acute and subacute forms of ischemic heart disease	GP6	0.10814	1.95052e-07	1.30156e-05	ccl7|ccn4|timp1
13	trans	Chronic renal failure [CKD]	SHROOM3	Inf	1.94905e-07	1.30156e-05	efna4|cd38|tnfrsf12a|adm|tnfrsf11a|tnfrsf10b|lgals9|ambp|cd4|ccl23|tff3|hspg2|pglyrp1|ccl15|rarres2|tnfrsf1a|mia|tnfrsf19|nppc|fam3c|npdc1|cst3|reg1a|cd59|igfbp6|col18a1|lcn2|reg3a|ccl14|tafa5|sorcs2|spink1|vsig4|colec12|xg|lair1|relt|cd302	EFO_0003884
379	trans	Diabetic retinopathy	JMJD1C|NRBF2|REEP3	0.415171	1.96869e-07	1.31163e-05	ncan|flrt2|cpm|gpc5|pdgfra|idua|tnfrsf11a|spon2|mertk|cxcl8|vegfa|ccl11|tnfsf12|igfbp1|il1r1|pcsk9|ccl15|ctsz|ccl16|tnfsf13|erbb2|xpnpep2|mdk|ccn4|esm1|wif1|ccl7|cxcl12|dcbld2|itga11|galnt10|lrig1|cd164|enpp7|timp1|met|cd46|st6gal1|ces1|gas6|aoc3|vasn|fetub|bcl2l11|igsf3|spint2|inhbc|dag1|arsa|omd|tpp1
37	trans	Type 1 diabetes with ophthalmic manifestations	SLC22A5	0	1.96743e-07	1.31163e-05
563	trans	Altered mental status	COPZ1	0	1.97312e-07	1.31356e-05
4136	trans	Personal history of diseases of digestive system	SH2B3|HECTD4	9.46116	2.01291e-07	1.339e-05	cd300lf|ntrk3|oscar|tnfrsf1b|cntn1|egfr|cd27|dll1|lilrb4|pilrb|cst3|ncam1|gcnt1|slamf8|dsc2|pilra|sirpb1|vsig4|lair1
236	trans	Chronic dermatitis due to solar radiation	NLRP12	106.107	2.0182e-07	1.34043e-05	s100a12|s100a11|pxn|fgr|apbb1ip
13	trans	Acute renal failure	SHROOM3	Inf	2.01707e-07	1.34043e-05	efna4|cd38|tnfrsf12a|adm|tnfrsf11a|tnfrsf10b|lgals9|ambp|cd4|ccl23|tff3|hspg2|pglyrp1|ccl15|rarres2|tnfrsf1a|mia|tnfrsf19|nppc|fam3c|npdc1|cst3|reg1a|cd59|igfbp6|col18a1|lcn2|reg3a|ccl14|tafa5|sorcs2|spink1|vsig4|colec12|xg|lair1|relt|cd302
13	trans	Calculus of bile duct	SHROOM3	8.10325	2.03803e-07	1.35255e-05	efna4|adm|tnfrsf10b|lgals9|hspg2|rarres2|tnfrsf1a|npdc1|cst3|col18a1|vsig4|colec12|lair1|relt
3575	trans	Pleurisy; pleural effusion	NPHS2|TDRD5|AXDND1	3.36934	2.04098e-07	1.35345e-05	vwc2|cd300c|nbl1|layn|gfra1|scarf2|tnfrsf21|tnfrsf11a|ambp|prss8|oscar|il10rb|cd274|cd5|csf1|tnfrsf14|tnfrsf1b|ephb4|il2ra|ltbr|fas|cd93|il18bp|ctsz|tnfrsf1a|tgfbr2|cd48|nectin4|epha2|cd27|dll1|tnfrsf4|folr1|pdcd1|ckap4|clec1a|ca12|clmp|pilrb|cd79b|lrp11|cant1|nectin2|cdh1|cd46|pam|efemp1|qpct|havcr2|dsc2|pilra|b4galt1|sirpb1|esam|vsig4|clec14a|fstl3
278	trans	Coronary atherosclerosis	MED24|PSMD3|GSDMA	5.88522	2.06469e-07	1.36811e-05	cd300c|ctss|cd300lf|il1rn|olr1|il16|ceacam8|cxcl8|osm|tgfa|hgf|s100a12|tnfrsf1b|mmp9|mpo|retn|prtn3|plaur|pglyrp1|tnfrsf1a|adam8|s100a11|clec4d|clec7a|clec6a|ncf2|clec5a|pilrb|lilra5|rnase3|defa1_defa1b|lcn2|dsc2|pilra|sirpb1|fcar
0	cis	Other disorders of stomach and duodenum	DDR1	2.25809	2.07464e-07	1.37364e-05	cd300c|nbl1|scarb2|msr1|siglec1|layn|gzma|acvrl1|fcrl2|ddr1|tnfrsf21|il12b|adm|slamf7|pgf|il4r|il6|tnfrsf10a|tnfrsf11a|tnfrsf10b|ebi3_il27|il18|pigr|havcr1|xcl1|ccl3|prss8|marco|mmp12|ace2|ctsl|oscar|tnfrsf13b|cxcl8|cdcp1|tgfb1|cxcl9|slamf1|ccl19|il10|cd5|ccl25|tnfrsf9|ccl20|csf1|tnfrsf14|tnfrsf1b|il2ra|alcam|tff3|cd163|grn|ltbr|spon1|il1r1|fas|tnfsf13b|plaur|lgals4|egfr|igfbp7|il18bp|ctsz|tnfrsf…
431	trans	Rheumatoid arthritis and other inflammatory polyarthropathies	ATXN2|SH2B3	3.05211	2.20179e-07	1.4567e-05	efna4|siglec1|cd300lf|ntrk3|adm|pgf|il1rn|tnfrsf10a|tnfrsf10b|lgals9|ccl3|cdcp1|slamf1|tgfa|il18r1|cd274|hgf|il10|tnfrsf9|tnfrsf14|tnfrsf1b|il2ra|mpo|cxcl16|prtn3|plaur|egfr|il18bp|tnfrsf6b|itgav|tfpi2|cd27|adam8|dll1|tnfrsf4|cxcl13|nos3|pdcd1|lamp3|cd83|lilrb4|sema3f|pilrb|lilra5|cst3|defa1_defa1b|lcn2|dsc2|pilra|cd74|ccl21|sirpb1|lair1|relt|mad1l1|tnf	EFO_0000685
431	trans	Other tests	ATXN2|SH2B3	3.12218	2.20388e-07	1.45695e-05	efna4|siglec1|adm|pgf|tnfrsf10a|tnfrsf10b|lgals9|ccl3|marco|mmp12|oscar|tnfrsf13b|vegfa|cdcp1|cxcl9|tgfa|il18r1|cd274|hgf|cd5|tnfrsf9|tnfrsf14|tnfrsf1b|il2ra|grn|plaur|il18bp|tnfrsf6b|ly9|cd27|adam8|fgfbp1|tnfrsf4|cxcl13|nos3|pdcd1|lamp3|cd83|lilrb4|galnt10|cd79b|siglec7|plxnb2|icam1|icam3|prcp|siglec10|slamf8|cd74|sema7a|fcer2|tpp1|mad1l1|tnf	HP_0000964
13	trans	First degree AV block	SHROOM3	12.7482	2.23283e-07	1.47381e-05	efna4|tnfrsf12a|adm|tnfrsf11a|tnfrsf10b|lgals9|tff3|vsig4|lair1|cd302
13	trans	Cholelithiasis with acute cholecystitis	SHROOM3	12.7482	2.23283e-07	1.47381e-05	efna4|adm|lgals9|rarres2|tnfrsf1a|npdc1|cst3|col18a1|vsig4|lair1
13	trans	Iron deficiency anemias, unspecified or not due to blood loss	SHROOM3	10.7001	2.27618e-07	1.50126e-05	efna4|cd38|tnfrsf12a|adm|tnfrsf11a|tnfrsf10b|lgals9|ambp|cd4|tff3|hspg2|pglyrp1|ccl15|rarres2|tnfrsf1a|tnfrsf19|nppc|fam3c|npdc1|cst3|reg1a|cd59|igfbp6|col18a1|lcn2|reg3a|ccl14|tafa5|sorcs2|spink1|vsig4|colec12|xg|lair1|relt|cd302
278	trans	Staphylococcus infections	MED24|PSMD3|GSDMA	5.27127	2.32374e-07	1.53144e-05	cd300c|ctss|cd300lf|il1rn|il16|ceacam8|cxcl8|osm|tgfa|hgf|tnfrsf1b|mmp9|mpo|retn|prtn3|plaur|pglyrp1|tnfrsf1a|adam8|s100a11|clec4d|clec7a|clec6a|s100p|clec5a|pilrb|lilra5|defa1_defa1b|lcn2|dsc2|pilra|sirpb1|fcar
379	trans	Proteinuria	JMJD1C|NRBF2|REEP3	0.363713	2.3322e-07	1.53583e-05	flrt2|cpm|tnfrsf11a|spon2|vegfa|tgfb1|cx3cl1|ltbr|spp1|ccl15|cd93|ctsz|ccl16|sdc1|mdk|tnfrsf19|ccn4|folr1|ccl7|timp1|cd46|st6gal1|gas6|ccl14|vasn|igsf3|spint2|esam|cd99l2|lama4
4136	trans	Neutropenia	SH2B3|HECTD4	9.45867	2.34054e-07	1.54014e-05	ebi3_il27|oscar|tnfrsf1b|egfr|cd27|dll1|lilrb4|cst3|gcnt1|slamf8|dsc2|sirpb1|vsig4|lair1
13	trans	Other local infections of skin and subcutaneous tissue	SHROOM3	7.97038	2.41722e-07	1.58937e-05	efna4|adm|tnfrsf11a|tnfrsf10b|lgals9|ambp|tff3|rarres2|tnfrsf1a|col18a1|vsig4|colec12|lair1|cd302
278	trans	Complications of surgical and medical procedures	MED24|PSMD3|GSDMA	6.08859	2.4732e-07	1.62492e-05	cd300c|ctss|ceacam8|osm|tgfa|hgf|tnfrsf1b|mmp9|plaur|tnfrsf1a|adam8|clec4d|clec5a|lilra5|lcn2|dsc2|pilra|sirpb1
9826	trans	Hydronephrosis	PDILT	25.7787	2.49147e-07	1.63567e-05	tnfrsf11a|havcr1|mmp7|wfdc2|cd59|spink1|relt
13	trans	Contusion	SHROOM3	9.54597	2.50077e-07	1.64051e-05	tnfrsf12a|adm|tnfrsf10b|lgals9|tff3|hspg2|col18a1|spink1|vsig4|colec12|lair1|cd302
379	trans	Cirrhosis of liver without mention of alcohol	JMJD1C|NRBF2|REEP3	0.439156	2.50622e-07	1.64282e-05	smpd1|flrt2|cpm|gpc5|pdgfra|ctsc|idua|tnfrsf11a|sod2|spon2|mertk|sort1|thpo|cxcl8|cd244|tgfb1|cxcl11|cxcl6|cd40|cx3cl1|tnfsf12|ltbr|il1r1|spp1|ccl15|cd93|ctsz|ccl16|tnfsf13|sdc1|erbb2|mdk|ccn4|esm1|ccl7|glb1|edar|dcbld2|lrp1|enah|galnt10|egfl7|cd164|dpp7|enpp7|vcan|sdc4|timp1|proc|nid1|cd46|st6gal1|ces1|gas6|ltbp2|tgfbi|aoc3|igsf3|htra2|spint2|dag1|cd99l2|arsa|lama4|tpp1
379	trans	Non-Hodgkins lymphoma	JMJD1C|NRBF2|REEP3	0	2.53007e-07	1.65719e-05
278	trans	Acidosis	MED24|PSMD3|GSDMA	5.73905	2.5392e-07	1.66189e-05	cd300c|ctss|cd300lf|il1rn|olr1|il16|ceacam8|cxcl8|osm|tgfa|hgf|tnfrsf1b|mmp9|tnfrsf10c|mpo|retn|prtn3|plaur|pglyrp1|tnfrsf1a|adam8|s100a11|clec4d|clec7a|clec6a|ncf2|s100p|clec5a|pilrb|lilra5|defa1_defa1b|lcn2|dsc2|pilra|sirpb1|fcar
1493	trans	Leukemia	GSDMB|ORMDL3	19.1759	2.73773e-07	1.79045e-05	lta|adam8|tcl1a|fcrl1|cd79b|icam3|fcer2|tnfrsf13c
2453	cis	Chronic venous insufficiency [CVI]	UMOD	15.7689	2.77245e-07	1.81178e-05	eda2r|adm|spon2|hspg2|tnfrsf1a|tgfbr2|ckap4|clmp|cst3|fstl3
0	cis	Other diseases of respiratory system, NEC	DDR1	1.93041	2.79875e-07	1.82756e-05	siglec9|cd300c|ezr|nbl1|scarb2|ncan|crtam|msr1|siglec1|cntn5|bcan|layn|gzma|acvrl1|cpm|tnfrsf21|il12b|tnr|kynu|adm|slamf7|pgf|il4r|il6|tnfrsf10a|tnfrsf11a|tnfrsf10b|olr1|il18|pigr|sod2|havcr1|thbd|ambp|xcl1|il16|ccl17|ccl3|prss8|marco|mmp12|ace2|pdcd1lg2|ctsl|oscar|tnfrsf13b|cd4|ccl7|cdcp1|tgfb1|cxcl11|cxcl9|osm|ccl4|cd6|slamf1|ccl11|ccl19|il15ra|il10|ccl23|cd5|cxcl10|tnfrsf9|ccl20|csf1|tnfrsf14|…
1909	trans	Type 2 diabetes with neurological manifestations	C5orf56	16.3435	2.80626e-07	1.83106e-05	crtam|gzma|tnfrsf10a|xcl1|pdcd1lg2|tnfrsf1b|cd163|axl|il18bp|ly9|cd160|ncr1|klrd1|lag3|ctso|adgre2|enpp7|vcam1|gcnt1|cd74|sirpb1|adgre5
563	trans	Heart failure NOS	COPZ1	0.205343	2.83705e-07	1.84974e-05	mmp1|eif4ebp1|serpine1|f11r|psip1|prdx3|mvk|mcfd2|fkbp4|nudt5|tmsb10
1580	trans	Streptococcus infection	DPP4	7.72677	2.88148e-07	1.87728e-05	layn|tnfrsf21|thbd|ambp|il10rb|tnfrsf14|ltbr|il18bp|tgfbr2|ifngr1|nectin4|epha2|cd27|ckap4|ca12|lrp11|nectin2|sirpb1|clec14a
278	trans	Edema	MED24|PSMD3|GSDMA	5.44541	2.90242e-07	1.88948e-05	cd300c|ctss|cd300lf|il1rn|il16|ceacam8|cxcl8|osm|tgfa|hgf|tnfrsf1b|mmp9|mpo|retn|prtn3|plaur|pglyrp1|tnfrsf1a|adam8|s100a11|clec4d|clec7a|clec6a|s100p|clec5a|pilrb|lilra5|icam3|defa1_defa1b|lcn2|dsc2|pilra|sirpb1|fcar
37	trans	Superficial injury without mention of infection	SLC22A5	0.0462138	2.94287e-07	1.91435e-05	sdc4
5399	trans	Hyperpotassemia	C17orf89|SLC38A10	6.68619	2.95058e-07	1.9179e-05	cd300c|crtam|adam22|scarf2|tnfrsf21|slamf7|f3|thbd|pdcd1lg2|oscar|cd244|slamf1|il10rb|cd5|il2ra|alcam|treml2|axl|sirpa|il18bp|tgfbr2|cd48|ly9|ifngr1|folr1|pdcd1|cd28|ncr1|ca12|pilrb|cd79b|tyro3|ror1|icam3|qpct|siglec6|pilra|sirpb1|clec14a|creld2|fgfr2
379	trans	Chronic ulcer of skin	JMJD1C|NRBF2|REEP3	0.434544	3.00498e-07	1.95177e-05	ncan|smpd1|flrt2|cpm|gpc5|pdgfra|idua|tnfrsf11a|f2r|spon2|mertk|cxcl8|vegfa|cd244|tgfb1|cxcl11|cd40|cx3cl1|tnfsf12|ltbr|treml2|il1r1|pcsk9|spp1|ccl15|cd93|ctsz|ccl16|tnfsf13|sdc1|xpnpep2|mdk|tnfrsf19|ccn4|folr1|ccl7|dcbld2|itga11|enah|galnt10|egfl7|lrig1|cd164|txndc5|mcfd2|sdc4|timp1|cd46|st6gal1|gas6|ltbp2|ccl14|aoc3|bcl2l11|igsf3|spint2|tmsb10|inhbc|esam|cd99l2|lama4|tpp1
1988	trans	Portal hypertension	ST3GAL6|DCBLD2	12.3861	3.02205e-07	1.96137e-05	siglec9|cd300c|msr1|marco|pdcd1lg2|cd244|plau|sele|plaur|sirpa|icam2|cd83|milr1|adgre2|tyro3|fcgr3b|tie1|gas6|amigo2|siglec10|adgre5|spint1
3575	trans	Heart failure NOS	NPHS2|TDRD5|AXDND1	3.62513	3.08544e-07	2.00099e-05	vwc2|cd300c|nbl1|ephb6|layn|cdh3|gfra1|scarf2|tnfrsf21|tnfrsf11a|ambp|prss8|pdcd1lg2|oscar|il10rb|cd274|cd5|cx3cl1|csf1|tnfrsf14|tnfrsf1b|ephb4|il2ra|ltbr|treml2|fas|cd93|il18bp|ctsz|tnfrsf1a|tgfbr2|cd48|ifngr1|nectin4|epha2|cd27|dll1|tnfrsf4|folr1|pdcd1|ncr1|ckap4|clec1a|ca12|clmp|pilrb|cd79b|lrp11|cant1|nectin2|cdh1|cd46|pam|igfbp6|efemp1|qpct|havcr2|dsc2|pilra|b4galt1|sirpb1|esam|vsig4|clec14a…
0	cis	Chronic renal failure [CKD]	DDR1	1.98847	3.11392e-07	2.01792e-05	nrp2|siglec9|cd300c|ezr|nbl1|scarb2|ncan|prtg|robo2|crtam|rgma|cpa2|msr1|siglec1|cntn5|adam23|layn|mstn|gzma|csf3|gfra3|acvrl1|cpm|clec10a|fcrl2|il5ra|pdgfra|ddr1|tnfrsf21|spock1|il12b|nrcam|adm|slamf7|pgf|il4r|il6|tnfrsf10a|tnfrsf11a|tnfrsf10b|tek|ebi3_il27|olr1|cblif|il18|pigr|ager|sod2|mertk|havcr1|thbd|ambp|xcl1|il16|sort1|ccl17|ccl3|prss8|agrp|fabp2|thpo|marco|fabp6|mmp12|ace2|pdcd1lg2|ctsl|…
6607	trans	Alcohol-related disorders	APOE	6.8236	3.12172e-07	2.01991e-05	smpd1|cpm|idua|fgf21|thbs2|tnfsf10|tnfsf12|fgfbp1|glb1|hsd11b1|pon2|cdhr5|nomo1|dpp7|enpp7|apom|ces1|ctsf|cd99l2|gusb|arsa|il32|hmox2
6240	trans	Alcohol-related disorders	PNPLA3	3.69637	3.11948e-07	2.01991e-05	smpd1|msr1|ddr1|kynu|adamts13|thbs2|hmox1|marco|ca5a|hao1|cdcp1|tnfrsf11b|cd163|cntn1|gdf15|acp5|axl|ctsd|il1r2|igfbp7|adgrg1|hnmt|ddc|angptl1|aldh1a1|clstn2|igfbpl1|fbp1|apom|prcp|gas6|aoc3|igsf3|col4a1|sult2a1|itga5|gusb|omd|rbks|il32
2453	cis	Atopic/contact dermatitis due to other or unspecified	UMOD	8.01744	3.13727e-07	2.02844e-05	scarb2|eda2r|tnfrsf10b|spon2|il10rb|tnfrsf1b|il2ra|plaur|tnfrsf1a|tnfrsf9|tnfrsf4|sirpb1|fstl3|lair1
754	cis	Other disorders of the kidney and ureters	KIRREL2	22.4223	3.14221e-07	2.03009e-05	ephb6|cdh3|thbd|tnfrsf1b|ephb4|ltbr|tnfrsf1a|nectin4|dll1|nectin2|cdh1|dsc2|dsg3
2453	cis	Arterial embolism and thrombosis	UMOD	6.65827	3.17886e-07	2.05067e-05	efna4|gfra1|cd300lf|eda2r|adm|tnfrsf10b|ambp|plaur|tnfrsf1a|tnfrsf4|ckap4|clec7a|tff2|cst3|reg1a|vsig4
278	trans	Chronic renal failure [CKD]	MED24|PSMD3|GSDMA	23.1927	3.17654e-07	2.05067e-05	cd300c|ctss|cd300lf|il1rn|olr1|il16|ceacam8|cxcl8|osm|tgfa|hgf|s100a12|tnfrsf1b|mmp9|tnfrsf10c|azu1|mpo|retn|prtn3|plaur|pglyrp1|scgb3a2|tnfrsf1a|adam8|s100a11|clec4d|clec7a|clec6a|ncf2|s100p|clec5a|nadk|pilrb|lilra5|rnase3|fcgr3b|icam3|defa1_defa1b|lcn2|dsc2|pilra|sirpb1|cd177|fcar
379	trans	Cardiac pacemaker in situ	JMJD1C|NRBF2|REEP3	0.345111	3.18788e-07	2.05493e-05	flrt2|cpm|pdgfra|tnfrsf11a|spon2|ltbr|pcsk9|ccl15|ccl16|tnfsf13|sdc1|mdk|tnfrsf19|ccn4|ccl7|edar|dcbld2|egfl7|sdc4|timp1|f7|ltbp2|ccl14|aoc3|igsf3
278	trans	Acute renal failure	MED24|PSMD3|GSDMA	23.089	3.22412e-07	2.07672e-05	cd300c|ctss|cd300lf|il1rn|olr1|il16|ceacam8|cxcl8|osm|tgfa|hgf|s100a12|tnfrsf1b|mmp9|tnfrsf10c|azu1|mpo|retn|prtn3|plaur|pglyrp1|scgb3a2|tnfrsf1a|adam8|s100a11|clec4d|clec7a|clec6a|ncf2|s100p|clec5a|nadk|pilrb|lilra5|rnase3|fcgr3b|icam3|defa1_defa1b|lcn2|dsc2|pilra|sirpb1|cd177|fcar
2717	trans	Other diseases of lung	ARHGEF3	0	3.30756e-07	2.12886e-05
2453	cis	Other chronic ischemic heart disease, unspecified	UMOD	3.29234	3.3207e-07	2.13571e-05	vwc2|nbl1|efna4|scarb2|cd38|layn|gfra1|scarf2|jam2|cd300lf|eda2r|adm|tnfrsf10b|spon2|ambp|tnfrsf13b|il10rb|tnfrsf14|tnfrsf1b|ephb4|il2ra|tff3|hspg2|ltbr|plaur|il18bp|tnfrsf1a|tgfbr2|klk11|klk8|epha2|dll1|tnfrsf19|cd160|tnfrsf9|ncr1|tnfrsf4|ckap4|clec7a|clmp|tff2|sema3f|cd79b|fam3c|lrp11|cant1|nectin2|npdc1|cst3|reg1a|umod|cdh1|igfbp6|col18a1|reg3a|tafa5|sorcs2|havcr2|dsc2|b4galt1|sirpb1|vsig4|cle…
37	trans	Other ill-defined and unknown causes of morbidity and mortality	SLC22A5	0	3.39419e-07	2.18133e-05
5399	trans	Thrombocytopenia	C17orf89|SLC38A10	4.76699	3.39729e-07	2.18168e-05	cd300c|crtam|adam22|scarf2|tnfrsf21|thbd|pdcd1lg2|oscar|slamf1|il10rb|cd5|il2ra|alcam|axl|sirpa|il18bp|tgfbr2|cd48|ly9|ifngr1|pdcd1|cd28|ncr1|pilrb|cd79b|tyro3|ror1|qpct|siglec6|pilra|sirpb1|clec14a|fgfr2
1580	trans	Viral Enteritis	DPP4	8.97638	3.41656e-07	2.1924e-05	layn|ambp|il10rb|tnfrsf14|ltbr|il18bp|tgfbr2|epha2|cd27|ckap4|lrp11|nectin2|sirpb1
162	trans	Iron deficiency anemias, unspecified or not due to blood loss	PRKAG2	5.54318	3.42953e-07	2.19907e-05	vwc2|efna4|scarb2|cd38|ephb6|layn|cdh3|gfra1|tnfrsf12a|acvrl1|jam2|tnfrsf21|adm|pgf|tnfrsf11a|havcr1|thbd|ambp|mmp7|il10rb|tnfrsf14|tnfrsf1b|ephb4|tff3|hspg2|ltbr|ctsz|rarres2|tnfrsf1a|tgfbr2|nectin4|tnfrsf19|ckap4|clmp|fam3c|lrp11|nectin2|npdc1|cst3|umod|igfbp6|col18a1|lgals7_lgals7b|tafa5|sorcs2|colec12|fstl3|relt|cd302
563	trans	Personal history of diseases of digestive system	COPZ1	0.0450149	3.46227e-07	2.2184e-05	mvk
5887	trans	Nonspecific chest pain	CCDC71L	0.133795	3.52097e-07	2.25432e-05	tnfrsf11a|tnfrsf14|egln1|tmsb10
563	trans	Abnormal results of function study of liver	COPZ1	0.0454795	3.53256e-07	2.26004e-05	mvk
563	trans	Other diseases of respiratory system, NEC	COPZ1	0.159257	3.53803e-07	2.26185e-05	f11r|psip1|mvk|mcfd2|fkbp4|tmsb10
1580	trans	Poisoning by antibiotics	DPP4	7.5921	3.5573e-07	2.27246e-05	layn|tnfrsf21|thbd|ambp|il10rb|tnfrsf14|ltbr|il18bp|tgfbr2|ifngr1|nectin4|epha2|cd27|ckap4|lrp11|nectin2|sirpb1|clec14a
6240	trans	Other chronic nonalcoholic liver disease	PNPLA3	3.90858	3.57294e-07	2.28075e-05	siglec9|smpd1|msr1|flrt2|cdh6|ddr1|tnfrsf21|kynu|adamts13|thbs2|marco|ca5a|hao1|cdcp1|tnfrsf11b|plau|lifr|lta|alcam|cd163|gdf15|acp5|axl|fas|ctsd|il1r2|igfbp7|tlr3|adgrg1|hnmt|ctso|angptl1|aldh1a1|itgb7|clstn2|igfbpl1|fbp1|nrp1|apom|vcam1|prcp|gas6|lilrb2|lilrb1|igsf3|sult2a1|siglec10|itga5|gusb|robo1|rbks|pts|ggt5	EFO_0001422|EFO_0003095|MONDO_0004790
1307	trans	Portal hypertension	OBP2B	2.42747	3.57682e-07	2.28152e-05	siglec9|prtg|msr1|siglec1|scarf2|nrcam|bmp6|il4r|tnfrsf11a|kitlg|mertk|sort1|ptx3|pdcd1lg2|tgfb1|plau|lifr|il15ra|il10rb|il18r1|ccl25|tnfsf12|ephb4|notch3|cdh5|sele|acp5|il1r1|spp1|sirpa|cpb1|il1rl1|il18bp|icam2|tnfrsf1a|ceacam1|tnfrsf6b|sdc1|tgfbr2|ifngr1|kdr|epha2|dll1|tlr3|areg|esm1|adgrg1|angpt2|ptn|cntnap2|dpp10|cxadr|stc1|dcbld2|clec1a|dpp6|galnt10|fcrl1|sema3f|angptl1|cd79b|adgre2|tyro3|ne…
5887	trans	Other disorders of the kidney and ureters	CCDC71L	0.153989	3.70782e-07	2.36331e-05	tnfrsf11a|tnfrsf14|ddah1|tmsb10|scarf1
278	trans	Heart failure NOS	MED24|PSMD3|GSDMA	6.69044	3.73034e-07	2.37589e-05	cd300c|ctss|cd300lf|il1rn|olr1|il16|ceacam8|cxcl8|osm|tgfa|hgf|s100a12|tnfrsf1b|mmp9|tnfrsf10c|mpo|retn|prtn3|plaur|pglyrp1|tnfrsf1a|adam8|s100a11|clec4d|clec7a|clec6a|s100p|clec5a|nadk|pilrb|lilra5|rnase3|icam3|defa1_defa1b|lcn2|dsc2|pilra|sirpb1|fcar
5972	trans	Abnormal results of function study of liver	ZFPM2	0.272673	3.78198e-07	2.40699e-05	tgfb1|cd274|hgf|tnfrsf14|tfpi2|mdk|rspo3|cant1|timp1|cd46|st6gal1|scarf1|lgmn|tpp1
2717	trans	Viral Enteritis	ARHGEF3	0.08344	3.79514e-07	2.41356e-05	ccl3|mad1l1
13	trans	Aplastic anemia	SHROOM3	6.16608	3.81318e-07	2.42323e-05	efna4|tnfrsf12a|adm|tnfrsf11a|tnfrsf10b|lgals9|tff3|tnfrsf1a|npdc1|cst3|cd59|col18a1|reg3a|spink1|vsig4|colec12|lair1|relt
773	cis	Esophageal bleeding (varices/hemorrhage)	ASGR1	2.41009	3.8773e-07	2.46214e-05	cd300c|msr1|siglec1|pvr|cpm|cdh6|ddr1|tnfrsf21|slamf7|il4r|tek|ebi3_il27|mertk|thbs2|pdcd1lg2|oscar|cdcp1|tnfrsf11b|plau|lifr|il10rb|alcam|cd163|sele|acp5|anpep|il1r1|plaur|il18bp|ceacam1|sdc1|cd48|ly9|ifngr1|adam8|adgrg1|angpt2|cd83|milr1|itga11|tff2|pilrb|angptl1|cd79b|siglec7|adgre2|plxnb2|icam1|fcgr2a|vcam1|gas6|ltbp2|lilrb2|lilrb1|osmr|pcdh17|igsf3|sez6l2|siglec10|slamf8|havcr2|dsc2|pilra|cd…
0	cis	Lymphadenitis	DDR1	2.65335	3.92349e-07	2.48962e-05	cd300c|scarb2|crtam|msr1|siglec1|cntn5|layn|acvrl1|il12b|adm|pgf|il6|tnfrsf10a|tnfrsf11a|tnfrsf10b|il18|pigr|ccl3|prss8|mmp12|oscar|tnfrsf13b|ccl7|cdcp1|cxcl9|il15ra|cd5|cxcl10|tnfrsf9|csf1|tnfrsf14|tnfrsf1b|il2ra|tff3|ltbr|cntn1|sftpd|tnfsf13b|plaur|egfr|il18bp|ctsz|rarres2|tnfrsf1a|msln|tnfrsf6b|tgfbr2|itgav|tfpi2|epha2|cd27|adam8|dll1|fgfbp1|tnfrsf4|cxcl17|areg|cxcl13|nos3|pdcd1|cd28|angpt2|la…
278	trans	Peripheral vascular disease, unspecified	MED24|PSMD3|GSDMA	5.10289	3.92847e-07	2.49093e-05	cd300c|ctss|cd300lf|il1rn|olr1|il16|ceacam8|osm|tgfa|hgf|tnfrsf1b|mmp9|tnfrsf10c|mpo|retn|prtn3|plaur|pglyrp1|scgb3a2|tnfrsf1a|adam8|s100a11|clec4d|clec7a|clec6a|clec5a|pilrb|lilra5|defa1_defa1b|lcn2|dsc2|pilra|sirpb1|fcar
5887	trans	Cancer of bronchus; lung	CCDC71L	0.0834593	3.9559e-07	2.50646e-05	egln1|fgr
13	trans	Postoperative infection	SHROOM3	6.3851	4.05104e-07	2.56484e-05	efna4|tnfrsf12a|adm|tnfrsf11a|tnfrsf10b|lgals9|ambp|cd4|tff3|rarres2|tnfrsf1a|cd59|col18a1|vsig4|colec12|lair1|relt
2257	trans	Splenomegaly	SPPL3	10.4864	4.0798e-07	2.58113e-05	cd300c|il12b|cd244|alcam|treml2|il18bp|cd48|ly9|cd83|il12a_il12b|milr1|ly75|cant1|icam3|siglec6|sema7a|spint1
5887	trans	Abnormal findings examination of lungs	CCDC71L	0.0476504	4.12543e-07	2.60807e-05	tnfrsf14
773	cis	Type 2 diabetes with neurological manifestations	ASGR1	2.18742	4.15711e-07	2.62615e-05	cd300c|prtg|crtam|msr1|siglec1|cntn5|csf2ra|scara5|ntrk2|scarf2|pvr|cpm|mdga1|cdh6|ddr1|tnfrsf21|nrcam|slamf7|il4r|prss27|tek|ebi3_il27|ctrc|mertk|thbs2|thbd|pdcd1lg2|oscar|cdcp1|cd244|tnfrsf11b|slamf1|lifr|il10rb|ccl25|itgb2|alcam|cd163|grn|sele|acp5|anpep|axl|il1r1|plaur|il1r2|sirpa|il1rl1|il18bp|icam2|sdc1|cd48|ly9|ifngr1|itgav|klk11|igf1r|adam8|ret|ccn4|adamts15|fcrlb|folr1|gpnmb|adgrg1|pdcd1…
3229	trans	Lymphoid leukemia, chronic	PAN3|FLT3	16.0875	4.16028e-07	2.62621e-05	tnfrsf13b|cd48|ly9|adam8|tcl1a|fcrl1|cd79b|icam3|fcrl5
2647	trans	Other disorders of the kidney and ureters	STC1	Inf	4.17052e-07	2.63072e-05	vwc2|rgmb|nectin4|cd27|tnfrsf19|clmp|fam3c|reg4|npdc1|cst3
563	trans	Postinflammatory pulmonary fibrosis	COPZ1	0.0789324	4.18033e-07	2.63497e-05	psip1|tmsb10
4136	trans	Aplastic anemia	SH2B3|HECTD4	8.94631	4.18607e-07	2.63664e-05	oscar|tnfrsf1b|axl|cd27|dll1|lilrb4|cst3|gcnt1|slamf8|dsc2|pilra|sirpb1|vsig4|lair1
3575	trans	Nonspecific chest pain	NPHS2|TDRD5|AXDND1	3.34604	4.20097e-07	2.64407e-05	vwc2|cd300c|nbl1|gfra1|tnfrsf11a|ambp|prss8|oscar|il10rb|cd5|csf1|tnfrsf14|tnfrsf1b|il2ra|il18bp|ctsz|tnfrsf1a|tgfbr2|cd48|nectin4|epha2|cd27|dll1|tnfrsf4|pdcd1|ckap4|clmp|pilrb|cd79b|lrp11|nectin2|igfbp6|efemp1|qpct|havcr2|dsc2|pilra|vsig4|fstl3
431	trans	Emphysema	ATXN2|SH2B3	2.10124	4.21857e-07	2.65124e-05	cd300c|efna4|smpd1|siglec1|rspo1|mstn|wfikkn1|ntrk2|clec10a|ctss|cd300lf|ntrk3|tnr|adm|pgf|il1rn|tnfrsf10a|idua|tnfrsf10b|lgals9|kitlg|il18|ager|ceacam8|ccl17|ccl3|mmp12|oscar|tnfrsf13b|parp1|vegfa|cdcp1|cxcl9|osm|tgfa|tnfsf14|il18r1|cd274|tnfsf11|hgf|cd5|flt3lg|eif4ebp1|cd40|tnfrsf9|tnfrsf14|itgb2|tnfrsf1b|mmp9|il2ra|selp|cstb|tnfrsf10c|mpo|cxcl16|retn|tnfsf13b|prtn3|plaur|ctsd|pglyrp1|egfr|il18…
563	trans	Rheumatoid arthritis	COPZ1	0.0793137	4.21839e-07	2.65124e-05	mmp1|psip1
563	trans	Coronary atherosclerosis	COPZ1	0.171955	4.26114e-07	2.67602e-05	mmp1|eif4ebp1|serpine1|f11r|psip1|mvk|tmsb10
278	trans	Osteoporosis NOS	MED24|PSMD3|GSDMA	4.90859	4.34516e-07	2.72678e-05	cd300c|cd300lf|olr1|cxcl8|osm|tgfa|hgf|tnfrsf1b|mmp9|mpo|prtn3|plaur|pglyrp1|tnfrsf1a|clec4d|clec6a|clec5a|pilrb|lilra5|defa1_defa1b|lcn2|dsc2|pilra|sirpb1|fcar
563	trans	Cellulitis and abscess of arm/hand	COPZ1	0.174118	4.39911e-07	2.75456e-05	mmp1|eif4ebp1|serpine1|psip1|mvk|fkbp4|tmsb10
563	trans	Cellulitis and abscess of leg, except foot	COPZ1	0.174118	4.39911e-07	2.75456e-05	mmp1|eif4ebp1|serpine1|psip1|mvk|fkbp4|tmsb10
563	trans	Cellulitis and abscess of foot, toe	COPZ1	0.174118	4.39911e-07	2.75456e-05	mmp1|eif4ebp1|serpine1|psip1|mvk|fkbp4|tmsb10
1580	trans	Bacterial infection NOS	DPP4	8.72993	4.54365e-07	2.84298e-05	layn|cdh3|draxin|tnfrsf21|thbd|ambp|il10rb|cx3cl1|tnfrsf14|ltbr|il18bp|tgfbr2|ifngr1|nectin4|epha2|cd27|ckap4|ca12|lrp11|nectin2|cd300lg|sirpb1|clec14a
486	trans	Chronic renal failure [CKD]	SLC35D2	0.138213	4.57521e-07	2.86063e-05	bmp6|vegfa|mmp1|ccl8|tfpi2|cd164|nid1
2647	trans	Other disorders of arteries and arterioles	STC1	50.0733	4.62355e-07	2.88874e-05	vwc2|nectin4|cd27|tnfrsf19|clmp|fam3c|reg4|npdc1|cst3
2717	trans	Sicca syndrome	ARHGEF3	0.191662	4.65484e-07	2.90616e-05	ccl3|cd274|tfpi2|mdk|ccl8|ccl21|mad1l1
3575	trans	Osteoarthrosis NOS	NPHS2|TDRD5|AXDND1	3.23372	4.80136e-07	2.99544e-05	vwc2|cd300c|nbl1|layn|gfra1|tnfrsf11a|ambp|prss8|il10rb|cd274|cd5|csf1|tnfrsf14|tnfrsf1b|ephb4|il2ra|ltbr|fas|il18bp|ctsz|tnfrsf1a|tgfbr2|epha2|cd27|dll1|tnfrsf4|ckap4|clmp|cd79b|lrp11|cant1|nectin2|cdh1|cd46|igfbp6|efemp1|havcr2|pilra|b4galt1|sirpb1|vsig4|fstl3|il13ra1
13	trans	Paroxysmal ventricular tachycardia	SHROOM3	13.7943	4.83675e-07	3.01532e-05	tnfrsf12a|adm|tnfrsf10b|lgals9|cst3|col18a1|vsig4|lair1|cd302
1580	trans	Opiates and related narcotics causing adverse effects in therapeutic use	DPP4	9.37418	4.87295e-07	3.03567e-05	ambp|il10rb|tnfrsf14|ltbr|il18bp|tgfbr2|epha2|cd27|ckap4|lrp11|nectin2|sirpb1
379	trans	Postinflammatory pulmonary fibrosis	JMJD1C|NRBF2|REEP3	0.381899	4.94149e-07	3.07612e-05	smpd1|idua|tnfrsf11a|spon2|ccl17|cxcl8|vegfa|ccl2|cxcl11|ccl13|ccl11|cd40|ltbr|ccl15|cd93|ctsz|ccl16|sdc1|mdk|tnfrsf19|folr1|ccl7|itga11|lrig1|timp1|cd46|st6gal1|ltbp2|aoc3|igsf3|tmsb10|arsa|tpp1
2247	trans	Ascites (non malignant)	MGAT5	37.5717	4.95388e-07	3.08159e-05	msr1|siglec1|ebi3_il27|marco|cd244|cd163|siglec7|vcam1|gas6|lilrb2|lilrb1|siglec10
563	trans	Myocardial infarction	COPZ1	0.14432	5.01839e-07	3.11945e-05	serpine1|f11r|psip1|mvk|tmsb10
1074	trans	Chronic renal failure [CKD]	SUFU	0.0563989	5.06e-07	3.14302e-05	prss27|selp
379	trans	Heart failure NOS	JMJD1C|NRBF2|REEP3	0.453343	5.10122e-07	3.16632e-05	ncan|smpd1|flrt2|cpm|pdgfra|idua|tnfrsf11a|f2r|spon2|mertk|sort1|ccl17|cxcl8|vegfa|tgfb1|cxcl11|ccl11|cd40|ccl8|cx3cl1|tnfsf12|ltbr|treml2|il1r1|pcsk9|spp1|f11r|ccl15|cd93|ctsz|ccl16|tnfsf13|sdc1|scamp3|erbb2|xpnpep2|mdk|abl1|tnfrsf19|ccn4|folr1|ccl7|edar|dcbld2|itga11|enah|prkab1|galnt10|egfl7|lrig1|cd164|txndc5|dpp7|mcfd2|timp1|met|nid1|cd46|st6gal1|gas6|ltbp2|ccl14|aoc3|bcl2l11|igsf3|spint2|tm…
8653	trans	Chronic renal failure [CKD]	AK3	0	5.11049e-07	3.16977e-05
563	trans	Acute renal failure	COPZ1	0.251107	5.12434e-07	3.17605e-05	lgals8|mmp1|eif4ebp1|serpine1|f11r|txlna|psip1|hcls1|prdx3|hexim1|mvk|ahcy|qdpr|mcfd2|fkbp4|nudt5|tmsb10|park7|pebp1|ptpn1|ilkap
5972	trans	Cardiac pacemaker in situ	ZFPM2	0.254103	5.16514e-07	3.19742e-05	hgf|tnfrsf14|tfpi2|mdk|ccn4|rspo3|ptn|edar|sdc4|timp1|ccl14|sfrp1
5887	trans	Left bundle branch block	CCDC71L	0.111611	5.16632e-07	3.19742e-05	tnfrsf11a|tnfrsf14|ddah1
3575	trans	Respiratory failure	NPHS2|TDRD5|AXDND1	3.23215	5.1721e-07	3.19868e-05	vwc2|cd300c|nbl1|layn|cdh3|gfra1|scarf2|tnfrsf21|tnfrsf11a|ambp|prss8|oscar|il10rb|cd274|cd5|csf1|tnfrsf14|tnfrsf1b|ephb4|il2ra|ltbr|fas|il18bp|ctsz|tnfrsf1a|tgfbr2|cd48|nectin4|epha2|cd27|dll1|tnfrsf4|folr1|pdcd1|ckap4|clec1a|clmp|acp6|pilrb|cd79b|lrp11|cant1|nectin2|cdh1|cd46|pam|igfbp6|efemp1|qpct|havcr2|dsc2|pilra|b4galt1|sirpb1|esam|vsig4|clec14a|fstl3
4136	trans	Emphysema	SH2B3|HECTD4	8.75418	5.18907e-07	3.20685e-05	ntrk2|cd300lf|ntrk3|oscar|tnfrsf1b|cntn1|egfr|cd27|dll1|lilrb4|pilrb|cst3|ncam1|slamf8|dsc2|pilra|sirpb1|vsig4|lair1
0	cis	Other chronic ischemic heart disease, unspecified	DDR1	1.87255	5.27102e-07	3.25514e-05	nmnat1|nrp2|cd300c|ezr|nbl1|scarb2|ncan|robo2|msr1|siglec1|cntn5|bcan|layn|gzma|csf3|acvrl1|cpm|il12b|nrcam|kynu|adm|slamf7|pgf|il4r|il6|tnfrsf10a|tnfrsf11a|tnfrsf10b|ebi3_il27|olr1|cblif|il18|pigr|mertk|havcr1|ambp|xcl1|il16|ccl17|ccl3|prss8|agrp|gdf2|fabp2|marco|mmp12|ace2|ctsl|oscar|tnfrsf13b|cd4|parp1|cxcl8|ccl7|cdcp1|tgfb1|cxcl11|cxcl9|osm|ccl4|slamf1|ccl11|lifr|ccl19|il15ra|tnfsf11|mmp10|il…
3575	trans	Cirrhosis of liver without mention of alcohol	NPHS2|TDRD5|AXDND1	3.38783	5.30692e-07	3.27494e-05	cd300c|nbl1|layn|gfra1|scarf2|tnfrsf21|tnfrsf11a|thbd|prss8|pdcd1lg2|oscar|il10rb|cd274|cd5|cx3cl1|csf1|tnfrsf14|tnfrsf1b|ephb4|il2ra|ltbr|axl|fas|sirpa|cd93|il18bp|ctsz|tnfrsf1a|tgfbr2|cd48|ifngr1|nectin4|epha2|cd27|dll1|tnfrsf4|pdcd1|ncr1|ckap4|clec1a|ca12|clmp|pilrb|cd79b|lrp11|cant1|nectin2|cdh1|cd46|pam|efemp1|qpct|havcr2|dsc2|pilra|b4galt1|sirpb1|vsig4|clec14a|fstl3|il13ra1
5399	trans	Chronic ulcer of skin	C17orf89|SLC38A10	5.51942	5.31115e-07	3.27518e-05	siglec9|cd300c|crtam|scarf2|tnfrsf21|slamf7|thbd|pdcd1lg2|oscar|cd244|slamf1|il10rb|cd5|il2ra|alcam|treml2|axl|sirpa|il18bp|tgfbr2|cd48|ly9|ifngr1|folr1|pdcd1|cd28|ncr1|ca12|pilrb|cd79b|icam3|qpct|siglec6|pilra|sirpb1|clec14a|creld2|fgfr2
2717	trans	Hemorrhage or hematoma complicating a procedure	ARHGEF3	0.0484967	5.35102e-07	3.29674e-05	ccl21
2453	cis	Hydronephrosis	UMOD	9.6347	5.35383e-07	3.29674e-05	efna4|gfra1|eda2r|adm|tnfrsf10b|ambp|il10rb|tnfrsf1a|ckap4|nectin2|vsig4|fstl3
773	cis	Hypercholesterolemia	ASGR1	0.465248	5.37412e-07	3.30685e-05	rgma|msr1|siglec1|cntn5|tmprss5|scara5|pvr|cpm|ntrk3|il4r|f3|mertk|thbs2|marco|cdcp1|tnfrsf11b|cd6|il10rb|ccl25|cd163|grn|notch3|cntn1|cdh5|sele|acp5|plaur|il1rl1|il18bp|itgav|klk11|klk8|kdr|ccn1|erbb4|adam8|ret|ccn4|icoslg|adamts15|ceacam5|flt4|wif1|fcrlb|adgrg1|angpt2|lamp3|cd83|itga11|nptxr|tff2|ccdc80|pilrb|adgrg2|siglec7|clul1|lrp11|vcan|dner|chl1|plxnb2|icam1|umod|met|cdh1|il7r|eng|pltp|ptp…
3575	trans	Disease of tricuspid valve	NPHS2|TDRD5|AXDND1	3.23721	5.41109e-07	3.3272e-05	vwc2|cd300c|nbl1|layn|gfra1|scarf2|tnfrsf11a|ambp|prss8|oscar|il10rb|csf1|tnfrsf14|tnfrsf1b|ephb4|il2ra|ltbr|fas|cd93|il18bp|tnfrsf1a|tgfbr2|nectin4|epha2|cd27|dll1|tnfrsf4|ckap4|clmp|pilrb|cd79b|nectin2|efemp1|havcr2|dsc2|pilra|b4galt1|sirpb1|vsig4|clec14a|fstl3
37	trans	Arterial embolism and thrombosis of lower extremity artery	SLC22A5	0	5.41785e-07	3.32895e-05
2647	trans	Cough	STC1	48.9573	5.44846e-07	3.34536e-05	vwc2|nectin4|cd27|tnfrsf19|clmp|fam3c|reg4|npdc1|cst3
431	trans	Other diseases of respiratory system, NEC	ATXN2|SH2B3	2.00357	5.567e-07	3.41568e-05	siglec9|cd300c|efna4|crtam|cd38|smpd1|siglec1|scara5|gzma|jam2|ctss|cd300lf|il12b|ntrk3|lair2|tnr|adm|slamf7|pgf|il1rn|tnfrsf10a|idua|tnfrsf10b|lgals9|il18|xcl1|il16|ceacam8|ccl17|ccl3|marco|mmp12|pdcd1lg2|oscar|tnfrsf13b|cd4|vegfa|cdcp1|cxcl11|cxcl9|osm|ccl4|cd6|slamf1|tgfa|ccl19|il15ra|il18r1|cd274|hgf|il10|cd5|cxcl10|cd40|tnfrsf9|tnfrsf14|tnfrsf1b|mmp9|il2ra|cstb|cd163|grn|treml2|tnfrsf10c|mpo…
2453	cis	Dizziness and giddiness (Light-headedness and vertigo)	UMOD	5.86471	5.57584e-07	3.41676e-05	scarb2|eda2r|adm|tnfrsf10b|spon2|tnfrsf1b|plaur|tnfrsf1a|dll1|nectin2|cst3|col18a1|vsig4|colec12|fstl3|ccn3|lair1
1909	trans	Edema	C5orf56	12.0454	5.57677e-07	3.41676e-05	crtam|gzma|tnfrsf10a|xcl1|marco|pdcd1lg2|tnfrsf1b|cd163|axl|il18bp|ly9|cd160|ncr1|klrd1|lag3|ctso|vcam1|gcnt1|cd74|sirpb1|adgre5
162	trans	Benign neoplasm of colon	PRKAG2	4.87902	5.60681e-07	3.4327e-05	efna4|scarb2|tnfrsf12a|adm|havcr1|mmp7|il10rb|tnfrsf14|tnfrsf1b|tff3|rarres2|tnfrsf1a|ckap4|clmp|nectin2|cst3|col18a1|colec12|fstl3|relt|cd302
278	trans	Other diseases of respiratory system, NEC	MED24|PSMD3|GSDMA	5.16229	5.64063e-07	3.45093e-05	cd300c|ctss|cd300lf|il1rn|olr1|il16|ceacam8|osm|tgfa|hgf|s100a12|tnfrsf1b|mmp9|tnfrsf10c|mpo|retn|prtn3|plaur|pglyrp1|tnfrsf1a|adam8|s100a11|clec4d|clec7a|clec6a|s100p|clec5a|pilrb|lilra5|defa1_defa1b|lcn2|dsc2|pilra|sirpb1|fcar
5972	trans	Vitamin B-complex deficiencies	ZFPM2	0.140808	5.69893e-07	3.4841e-05	hgf|tnfsf12|tnfrsf14|timp1
1503	cis	Fluid overload	LGALS7_LGALS7B	3.18881	5.76126e-07	3.51969e-05	siglec1|draxin|fcrl2|ddr1|dkk4|tnfrsf11a|f3|lgals9|prss8|ace2|cst5|mmp10|ccl23|ccl25|cx3cl1|alcam|cd163|lgals3|spon1|pcsk9|ctsd|ccl15|chi3l1|tnfrsf1a|msln|sdc1|klk11|epha2|cd160|areg|wfdc2|ceacam5|folr1|cd244|pdcd1|cd28|lamp3|cd83|galnt3|krt19|cxadr|fam3b|galnt10|tff2|cant1|nectin2|npdc1|dner|icam1|reg1a|fcgr2a|cdh1|icam3|timd4|gcg|lgals7_lgals7b|gcnt1|dsc2|bcam|ca6|itga5|sema7a|spint1|fut3_fut5|…
5972	trans	Edema	ZFPM2	0.349272	5.79933e-07	3.54041e-05	gzma|cdh6|cxcl8|vegfa|tgfb1|cd274|hgf|tnfrsf14|tfpi2|mdk|ccn4|rspo3|ccl11|nucb2|aplp1|cant1|timp1|cd46|st6gal1|ccl14|spint2|tmsb10|esam|lgmn|lama4|tpp1|sfrp1
162	trans	Osteoporosis NOS	PRKAG2	4.1143	5.83913e-07	3.56216e-05	efna4|scarb2|layn|gfra1|tnfrsf12a|acvrl1|adm|pgf|tnfrsf11a|havcr1|ambp|mmp7|il10rb|tnfrsf14|tnfrsf1b|ephb4|tff3|ltbr|ctsz|rarres2|tnfrsf1a|ckap4|nectin2|npdc1|cst3|col18a1|fstl3|relt|cd302
3575	trans	Sleep apnea	NPHS2|TDRD5|AXDND1	3.16905	5.84782e-07	3.56491e-05	vwc2|cd300c|nbl1|gfra1|tnfrsf21|tnfrsf11a|thbd|ambp|prss8|oscar|il10rb|cd274|cd5|csf1|tnfrsf14|tnfrsf1b|ephb4|il2ra|ltbr|treml2|dlk1|fas|il18bp|ctsz|tnfrsf1a|tgfbr2|cd48|epha2|cd27|dll1|tnfrsf4|pdcd1|ncr1|ckap4|ca12|clmp|pilrb|cd79b|lrp11|cant1|nectin2|cdh1|cd46|igfbp6|efemp1|qpct|havcr2|dsc2|pilra|b4galt1|sirpb1|vsig4|fstl3|il13ra1
1580	trans	Cough	DPP4	7.50995	5.8824e-07	3.58344e-05	layn|tnfrsf21|thbd|ambp|il10rb|tnfrsf14|ltbr|il18bp|tgfbr2|nectin4|epha2|cd27|ckap4|lrp11|nectin2|sirpb1
6216	cis	Large cell lymphoma	TNFSF13B	33.3829	5.89686e-07	3.58968e-05	fcrl2|tnfrsf9|cd27|cxcl13|sema7a|tnfrsf13c
5887	trans	Disorders of calcium/phosphorus metabolism	CCDC71L	0.15829	5.98732e-07	3.64208e-05	tnfrsf11a|cd40|tnfrsf14|tmsb10|scarf1
2717	trans	Aortic valve disease	ARHGEF3	0.0844485	5.99147e-07	3.64208e-05	ccl3|ccl21
9826	trans	Hypertensive chronic kidney disease	PDILT	Inf	6.22841e-07	3.78341e-05	smoc2|rgma|gfra3|tnfrsf12a|tnfrsf11a|havcr1|mmp7|lgals3|mmp3|nectin4|wfdc2|rspo3|cdsn|clec1a|ca14|cd59|lgals7_lgals7b|spink1|relt|dsg3
379	trans	Personal history of diseases of digestive system	JMJD1C|NRBF2|REEP3	0.370473	6.30961e-07	3.83001e-05	smpd1|cpm|idua|tnfrsf11a|spon2|vegfa|tgfb1|ltbr|il1r1|spp1|ccl15|ctsz|ccl16|tnfsf13|sdc1|mdk|tnfrsf19|ccn4|ccl7|dcbld2|itga11|timp1|cd46|st6gal1|fetub|igsf3|inhbc|cd99l2|tpp1
4634	trans	Chronic renal failure [CKD]	PIF1|ANKDD1A|ENSG00000249240|PLEKHO2	0.0320177	6.31741e-07	3.83203e-05	mmp1
2717	trans	Tobacco use disorder	ARHGEF3	0.438208	6.35379e-07	3.85121e-05	rspo1|gpc5|angpt1|cd40lg|f2r|prss27|pdgfb|ccl17|ccl3|ccl2|ccl11|cd274|cxcl5|cd40|serpine1|f11r|pdgfa|txlna|tnfsf13|tfpi2|sparc|ccn1|cdkn1a|mdk|abl1|ccn4|rspo3|cxcl8|tgfb1|tnfsf12|cxcl12|psip1|hcls1|pik3ap1|dffa|smad1|mvk|aifm1|bid|prkra|lat2|stx8|nbn|apex1|txndc5|mcfd2|fkbp4|pag1|ccl5|nfkbie|bcl2l11|bgn|cpxm1|nudt5|spint2|app|tmsb10|ccl21|p4hb|snap29|nid2|creld2|scarf1|ptpn1|srp14|mad1l1
1580	trans	Septicemia	DPP4	14.7957	6.35807e-07	3.85121e-05	layn|cdh3|draxin|tnfrsf21|thbd|ambp|il10rb|cx3cl1|tnfrsf14|ltbr|treml2|cd93|il18bp|tgfbr2|ifngr1|nectin4|epha2|cd27|ckap4|ca12|lrp11|nectin2|ror1|cd300lg|sirpb1|clec14a
3575	trans	Hemoptysis	NPHS2|TDRD5|AXDND1	3.876	6.4594e-07	3.90981e-05	vwc2|nbl1|layn|gfra1|tnfrsf11a|prss8|oscar|il10rb|csf1|tnfrsf14|tnfrsf1b|il2ra|fas|il18bp|ctsz|tnfrsf1a|epha2|cd27|tnfrsf4|ckap4|pilrb|nectin2|efemp1|havcr2|pilra|vsig4|fstl3
4136	trans	Cerebral ischemia	SH2B3|HECTD4	9.59627	6.48404e-07	3.92195e-05	oscar|tnfrsf1b|egfr|cd27|dll1|lilrb4|cst3|dsc2|pilra|sirpb1|vsig4|lair1
2453	cis	Injury, NOS	UMOD	6.20118	6.49402e-07	3.92283e-05	scarb2|eda2r|adm|tnfrsf10b|spon2|tnfrsf1b|tff3|plaur|tnfrsf1a|ckap4|clmp|tff2|havcr2|vsig4|fstl3|lair1
431	trans	Chronic ulcer of skin	ATXN2|SH2B3	1.98127	6.49469e-07	3.92283e-05	siglec9|cd300c|efna4|crtam|cd38|smpd1|siglec1|rspo1|mstn|cdh3|scara5|jam2|ctss|cd300lf|il12b|ntrk3|lair2|nrcam|adm|slamf7|pgf|il1rn|tnfrsf10a|idua|f2r|tnfrsf10b|ebi3_il27|lgals9|il18|xcl1|il16|ceacam8|ptx3|ccl3|agrp|marco|mmp12|pdcd1lg2|oscar|tnfrsf13b|cd4|vegfa|cdcp1|cd244|cxcl11|cxcl9|osm|ccl4|slamf1|tgfa|mmp1|ccl19|il15ra|il18r1|cd274|hgf|il10|cd5|cxcl10|eif4ebp1|cd40|tnfrsf9|tnfsf12|tnfrsf14|…
563	trans	Orthostatic hypotension	COPZ1	0	6.58964e-07	3.97737e-05
13	trans	Abdominal hernia	SHROOM3	13.1576	6.63344e-07	4.00097e-05	efna4|adm|tnfrsf11a|tnfrsf10b|lgals9|pglyrp1|tnfrsf1a|spink1|vsig4
2717	trans	Neutropenia	ARHGEF3	0.181871	6.6482e-07	4.00704e-05	ccl3|cd274|tfpi2|sdc4|bgn|mad1l1
37	trans	Chronic airway obstruction	SLC22A5	0.353081	6.65557e-07	4.00865e-05	clec1b|pdgfb|ccl17|tnfsf14|mmp1|ccl28|cd40|selp|serpine1|f11r|pdgfa|scamp3|sparc|abl1|fcrlb|hcls1|prdx3|dffa|mvk|ccl5|col4a1|arsb|cpxm1|nudt5|spint2|app|nid2|dag1|cd69|ptpn1|fkbp5|cd63
431	trans	Pneumonia	ATXN2|SH2B3	1.98331	6.66545e-07	4.01177e-05	cd300c|efna4|crtam|cd38|smpd1|siglec1|rspo1|mstn|wfikkn1|cdh3|csf2ra|scara5|clec10a|jam2|ctss|cd300lf|il12b|ntrk3|lair2|tnr|nrcam|adm|slamf7|pgf|il1rn|tnfrsf10a|idua|f2r|tnfrsf10b|ebi3_il27|lgals9|kitlg|il18|xcl1|il16|ceacam8|ptx3|ccl17|ccl3|agrp|marco|mmp12|pdcd1lg2|oscar|tnfrsf13b|cd4|vegfa|cdcp1|cxcl11|cxcl9|osm|ccl4|slamf1|tgfa|tnfsf14|mmp1|ccl19|il15ra|il18r1|cd274|tnfsf11|hgf|il10|cd5|cxcl1…
0	cis	Esophageal bleeding (varices/hemorrhage)	DDR1	2.15974	6.7108e-07	4.03622e-05	nrp2|cd300c|scarb2|msr1|siglec1|cpm|pdgfra|ctsc|ddr1|tnfrsf21|slamf7|pgf|il4r|il6|tnfrsf10a|tnfrsf11a|tnfrsf10b|tek|ebi3_il27|pigr|sod2|mertk|havcr1|xcl1|sort1|ccl3|prss8|ace2|pdcd1lg2|ctsl|oscar|tnfrsf13b|cxcl8|cdcp1|tgfb1|cxcl11|cxcl9|ccl4|lifr|il15ra|cxcl10|tnfrsf9|ccl20|csf1|tnfrsf14|tnfrsf1b|il2ra|alcam|tff3|cd163|ltbr|spon1|acp5|il1r1|fas|tnfsf13b|prtn3|plaur|lgals4|egfr|igfbp7|il18bp|ctsz|…
5887	trans	Symptoms concerning nutrition, metabolism, and development	CCDC71L	0.0840319	6.7467e-07	4.05346e-05	tnfrsf11a|tnfrsf14
563	trans	Pleurisy; pleural effusion	COPZ1	0.162662	6.74897e-07	4.05346e-05	mmp1|psip1|mvk|mcfd2|fkbp4|tmsb10
754	cis	Infection/inflammation of internal prosthetic device; implant; and graft	KIRREL2	16.0737	6.77599e-07	4.06398e-05	ephb6|cdh3|tnfrsf1b|ephb4|ltbr|tnfrsf1a|nectin4|dll1|nectin2|dsc2
162	trans	Gram positive septicemia	PRKAG2	6.45468	6.7742e-07	4.06398e-05	scarb2|layn|gfra1|acvrl1|pgf|tnfrsf11a|havcr1|tnfrsf14|tnfrsf1b|tnfrsf1a|tgfbr2|ckap4|nectin2|fstl3|relt
5887	trans	Disorders of magnesium metabolism	CCDC71L	0.0491098	6.86542e-07	4.11472e-05	tnfrsf11a
2453	cis	Arthropathy NOS	UMOD	3.10894	6.95047e-07	4.16277e-05	vwc2|nbl1|efna4|scarb2|layn|gfra1|cd200|jam2|cd300lf|eda2r|adm|tnfrsf10b|ager|spon2|thbd|ambp|tnfrsf13b|il10rb|tnfrsf14|tnfrsf1b|ephb4|il2ra|tff3|hspg2|ltbr|plaur|il18bp|klk6|tnfrsf1a|tgfbr2|klk8|epha2|erbb4|dll1|tnfrsf19|cd160|tnfrsf9|tnfrsf4|ckap4|clec7a|clmp|tff2|sema3f|cd79b|fam3c|lrp11|cant1|nectin2|npdc1|cst3|umod|cdh1|igfbp6|col18a1|mog|tafa5|havcr2|dsc2|b4galt1|sirpb1|vsig4|clec14a|colec1…
563	trans	Gram negative septicemia	COPZ1	0	7.01273e-07	4.19711e-05
3296	trans	Cirrhosis of liver without mention of alcohol	TNKS|ENSG00000253426	3.60375	7.01895e-07	4.19789e-05	siglec9|prtg|robo2|smpd1|scarf2|flrt2|gpc5|ddr1|adamts13|tek|kitlg|fgf21|pdcd1lg2|cdcp1|plau|lifr|alcam|cdh5|il1r1|egfr|pon3|icam2|sdc1|cd48|kdr|erbb2|cd28|angpt2|masp1|siglec7|itgb7|lrp11|rtn4r|c2|fcgr2a|igfbp3|ces1|thbs4|tie1|notch1|gas6|lilrb1|megf9|amigo2|matn2|itgb1|igf2r|bst1|spint1|cntn4|robo1|adam15|asgr1|ggt5
431	trans	Cancer of bronchus; lung	ATXN2|SH2B3	2.30792	7.0657e-07	4.22289e-05	efna4|smpd1|rspo1|mstn|wfikkn1|ntrk2|clec10a|cd300lf|il12b|ntrk3|tnr|adm|pgf|il1rn|tnfrsf10a|idua|tnfrsf10b|lgals9|kitlg|il18|ceacam8|ccl17|ccl3|mmp12|oscar|vegfa|cdcp1|osm|tgfa|tnfsf14|mmp1|cd274|hgf|cd5|tnfrsf9|itgb2|tnfrsf1b|mmp9|il2ra|cstb|tnfrsf10c|mpo|cxcl16|axl|tnfsf13b|plaur|ctsd|pglyrp1|egfr|tnfrsf6b|itgav|tfpi2|faslg|cd27|dll1|mdk|tnfrsf4|esm1|lamp3|cd83|il12a_il12b|egln1|clec4d|sit1|cl…
3575	trans	Ascites (non malignant)	NPHS2|TDRD5|AXDND1	3.2303	7.07953e-07	4.2282e-05	cd300c|layn|gfra1|scarf2|tnfrsf21|tnfrsf11a|prss8|oscar|il10rb|cd274|cd5|csf1|tnfrsf14|tnfrsf1b|ephb4|il2ra|ltbr|fas|il18bp|ctsz|tnfrsf1a|tgfbr2|cd48|epha2|cd27|dll1|tnfrsf4|pdcd1|ckap4|pilrb|cd79b|cant1|nectin2|pam|efemp1|qpct|havcr2|dsc2|pilra|sirpb1|vsig4|fstl3
379	trans	Sepsis	JMJD1C|NRBF2|REEP3	0.452558	7.14259e-07	4.26288e-05	ncan|smpd1|flrt2|cpm|idua|tnfrsf11a|f2r|spon2|mertk|ccl17|cxcl8|vegfa|tgfb1|cxcl11|ccl11|cd40|ccl8|cx3cl1|tnfsf12|ltbr|treml2|il1r1|pcsk9|spp1|f11r|ccl15|cd93|ctsz|ccl16|tnfsf13|sdc1|scamp3|mdk|tnfrsf19|ccn4|folr1|ccl7|glb1|edar|dcbld2|itga11|enah|galnt10|egfl7|lrig1|cd164|txndc5|dpp7|enpp7|mcfd2|sdc4|timp1|nid1|cd46|st6gal1|gas6|ltbp2|ccl14|fetub|igsf3|spint2|tmsb10|inhbc|esam|cd99l2|arsa|lama4|…
2717	trans	Tachycardia NOS	ARHGEF3	0.291017	7.19115e-07	4.28886e-05	rspo1|ccl17|ccl3|cd274|tnfsf13|tfpi2|mdk|tgfb1|mvk|ccl14|spint2|tmsb10|ccl21|scarf1|mad1l1
4111	trans	Portal hypertension	ST3GAL4	7.36467	7.34024e-07	4.37472e-05	siglec9|cd300c|slamf7|cd244|plau|itgb2|alcam|cd163|sirpa|il1rl1|icam2|cd48|ly9|adam8|cd28|milr1|cd79b|itgb7|fcgr2a|cr2|icam3|gas6|lilrb2|lilrb1|cd33|adam15
13	trans	Rash and other nonspecific skin eruption	SHROOM3	6.33997	7.53293e-07	4.48643e-05	efna4|tnfrsf12a|adm|tnfrsf11a|tnfrsf10b|lgals9|rarres2|tnfrsf1a|cst3|col18a1|ccl14|vsig4|colec12|lair1|relt|cd302
7315	trans	Type 1 diabetes	OBP2B	7.82101	7.60101e-07	4.52382e-05	dkk4|ren|thbd|fabp2|cd163|lgals3|grn|tfrc|ccl15|cd48|ckap4|ces2|tmprss15|itgb7|cant1|tie1|pcdh17|gcnt1|b4galt1|cdh17|cd302|asgr1
0	cis	Fluid overload	DDR1	1.85574	7.6533e-07	4.55177e-05	nrp2|cd300c|ezr|nbl1|scarb2|ncan|crtam|msr1|siglec1|adam23|bcan|layn|acvrl1|cpm|clec10a|fcrl2|il5ra|pdgfra|ddr1|tnfrsf21|il12b|nrcam|adm|slamf7|pgf|il4r|il6|tnfrsf10a|tnfrsf11a|tnfrsf10b|ebi3_il27|olr1|cblif|il18|pigr|mertk|havcr1|thbd|ambp|xcl1|il16|ccl3|prss8|agrp|fabp2|marco|mmp12|ace2|pdcd1lg2|ctsl|oscar|tnfrsf13b|cd4|vegfd|ccl7|cdcp1|tgfb1|cxcl11|cxcl9|osm|slamf1|lifr|ccl19|il15ra|mmp10|ccl2…
278	trans	Other chronic nonalcoholic liver disease	MED24|PSMD3|GSDMA	5.67198	7.76007e-07	4.61205e-05	cd300c|ctss|cd300lf|il1rn|il16|ceacam8|selplg|cxcl8|osm|tgfa|hgf|tnfrsf1b|mmp9|azu1|mpo|retn|prtn3|plaur|pglyrp1|scgb3a2|tnfrsf1a|adam8|s100a11|clec4d|clec7a|clec6a|nadk|pilrb|lilra5|rnase3|icam3|defa1_defa1b|lcn2|dsc2|pilra|sirpb1|fcar
563	trans	Respiratory insufficiency	COPZ1	0.0816562	7.78031e-07	4.62086e-05	mmp1|tmsb10
754	cis	Cyst of kidney, acquired	KIRREL2	15.7584	7.94386e-07	4.71472e-05	ephb6|cdh3|tnfrsf1b|ephb4|ltbr|tnfrsf1a|nectin4|dll1|nectin2|dsc2
5972	trans	Disease of tricuspid valve	ZFPM2	0.263066	8.12643e-07	4.81972e-05	rspo1|hgf|tnfsf12|tnfrsf14|tfpi2|ccn4|rspo3|timp1|st6gal1|ccl14|lama4|sfrp1
1909	trans	Other disorders of liver	C5orf56	7.07567	8.27097e-07	4.90204e-05	gzma|tnfrsf10a|xcl1|marco|tnfrsf1b|cd163|axl|il18bp|ly9|lag3|ctso|adgre2|enpp7|vcam1|gcnt1|cd74|sirpb1|adgre5
3513	cis	Ascites (non malignant)	EPHA2	Inf	8.35025e-07	4.94217e-05	mme|ace2|hao1|anpep|ceacam1|epha2|nt5e|cdh2|bst2|fgfr2
2453	cis	Cancer of other lymphoid, histiocytic tissue	UMOD	4.79866	8.34495e-07	4.94217e-05	efna4|scarb2|gfra1|eda2r|tnfrsf10b|thbd|tnfrsf1b|il2ra|ltbr|il18bp|tnfrsf1a|epha2|dll1|tnfrsf9|tnfrsf4|ckap4|cd79b|havcr2|dsc2|b4galt1
1036	trans	Other disorders of liver	SERPINA1	3.01458	8.40392e-07	4.97048e-05	smpd1|cpm|il4r|ace2|ca5a|cd4|hao1|tnfrsf11b|il18r1|cd274|alcam|acp5|il1r1|ctsd|ccl15|plat|pon3|ctsz|ccl16|tfpi2|erbb2|adgrg1|ckap4|ifnlr1|btn3a2|ces2|ctso|nomo1|enpp7|cdh2|rtn4r|plxnb2|col18a1|tgfbi|gcnt1|inhbc|igf2r|crim1|tpp1|enpp2|smoc1|asgr1|ltbp3
1580	trans	Thrombocytopenia	DPP4	7.74983	8.53678e-07	5.04557e-05	adam22|layn|cdh3|draxin|tnfrsf21|thbd|il10rb|cx3cl1|ltbr|cd93|il18bp|tgfbr2|ifngr1|nectin4|epha2|cd27|ckap4|lrp11|nectin2|ror1|sirpb1|clec14a
2282	cis	Candidiasis	GP6	0.116548	8.58224e-07	5.06893e-05	ccl7|timp1|tpp1
1503	cis	Type 2 diabetes with neurological manifestations	LGALS7_LGALS7B	2.98633	8.59361e-07	5.07213e-05	siglec1|draxin|ddr1|dkk4|tnfrsf11a|prss27|lgals9|ctrc|prss8|ace2|mmp10|ccl25|cx3cl1|alcam|cd163|lgals3|spon1|anpep|pcsk9|ctsd|ccl15|chi3l1|tnfrsf1a|sdc1|klk11|epha2|cd160|areg|wfdc2|folr1|cd244|pdcd1|cd28|cd83|galnt3|krt19|cxadr|fam3b|galnt10|tmprss15|tff2|cant1|nectin2|npdc1|dner|icam1|reg1a|fcgr2a|cdh1|icam3|gcg|gcnt1|dsc2|bcam|ca6|itga5|sema7a|spint1|fut3_fut5|cdh17|fgfr2
5972	trans	Sleep apnea	ZFPM2	0.353955	8.66892e-07	5.11304e-05	gzma|vegfa|tgfb1|cd274|hgf|tnfsf12|tnfrsf14|serpine1|f11r|tfpi2|cdkn1a|ccn4|ptn|aifm1|nucb2|aplp1|txndc5|cant1|timp1|cd46|st6gal1|ccl14|tmsb10|lgmn|lama4|tpp1|sfrp1
278	trans	Poisoning by antibiotics	MED24|PSMD3|GSDMA	4.68833	8.7634e-07	5.1652e-05	cd300c|ctss|cd300lf|il1rn|osm|tgfa|hgf|tnfrsf1b|mmp9|retn|plaur|pglyrp1|tnfrsf1a|adam8|clec4d|clec7a|clec5a|pilrb|lilra5|defa1_defa1b|lcn2|dsc2|pilra|sirpb1
5972	trans	Other forms of chronic heart disease	ZFPM2	0.311272	8.89898e-07	5.23788e-05	rspo1|vegfa|tgfb1|cd274|hgf|tnfsf12|tnfrsf14|tfpi2|ccn4|rspo3|nucb2|sdc4|timp1|st6gal1|ccl14|lgmn|tpp1|sfrp1
379	trans	Hypothyroidism NOS	JMJD1C|NRBF2|REEP3	0.3936	8.89611e-07	5.23788e-05	cpm|idua|tnfrsf11a|spon2|vegfa|tgfb1|cxcl11|ltbr|treml2|pcsk9|ctsz|tnfsf13|sdc1|mdk|abl1|tnfrsf19|ccn4|folr1|ccl7|itga11|egfl7|txndc5|timp1|f7|cd46|st6gal1|ces1|igsf3|spint2|tmsb10|inhbc|esam|cd99l2|tpp1
6240	trans	Other disorders of stomach and duodenum	PNPLA3	3.61265	8.90673e-07	5.23883e-05	smpd1|msr1|ddr1|tnfrsf21|thbs2|marco|ca5a|cdcp1|tnfrsf11b|alcam|cd163|gdf15|fas|ctsd|igfbp7|adgrg1|hnmt|ctso|igfbpl1|apom|vcam1|prcp|gas6|lilrb2|lilrb1|igsf3|col4a1|sult2a1|siglec10|itga5|gusb|robo1
5933	cis	Large cell lymphoma	TNFRSF13B	20.3548	8.95564e-07	5.26396e-05	fcrl2|tnfrsf9|cxcl13|vcam1|siglec10|sema7a|tnfrsf13c
2717	trans	Opiates and related narcotics causing adverse effects in therapeutic use	ARHGEF3	0.0489966	8.97898e-07	5.27042e-05	ccl3
1687	trans	Other disorders of the kidney and ureters	RGS14	37.639	8.97596e-07	5.27042e-05	smoc2|rgmb|layn|thy1|cx3cl1|tnfrsf1b|hspg2|tnfrsf1a|adamts15|npdc1|sorcs2
5399	trans	Hypertensive chronic kidney disease	C17orf89|SLC38A10	5.48108	9.08413e-07	5.32848e-05	cd300c|crtam|adam22|scarf2|tnfrsf21|slamf7|f3|thbd|pdcd1lg2|oscar|slamf1|il10rb|cd5|il2ra|alcam|treml2|axl|sirpa|il18bp|tgfbr2|cd48|ly9|ifngr1|folr1|pdcd1|cd28|ncr1|ca12|pilrb|cd79b|tyro3|ror1|qpct|siglec6|pilra|sirpb1|clec14a|creld2|cd58|fgfr2
6924	trans	Alcohol-related disorders	ZNF827	Inf	9.09582e-07	5.33167e-05	mme|ace2|ca5a|hao1|anpep|cpa1|ceacam1|nt5e|vamp5|bst2|hmox2
1307	trans	Cirrhosis of liver without mention of alcohol	OBP2B	2.39633	9.12102e-07	5.34278e-05	siglec9|prtg|msr1|siglec1|scarf2|clec10a|bmp4|nrcam|bmp6|il4r|tnfrsf11a|kitlg|mertk|sort1|ptx3|pdcd1lg2|tgfb1|plau|lifr|il15ra|il10rb|il18r1|ccl25|cx3cl1|tnfsf12|ephb4|notch3|cdh5|sele|acp5|il1r1|spp1|sirpa|il1rl1|il18bp|icam2|tnfrsf1a|ceacam1|tnfrsf6b|sdc1|tgfbr2|ifngr1|kdr|lypd3|podxl|epha2|dll1|tlr3|areg|esm1|ceacam5|adgrg1|angpt2|ptn|lamp3|cntnap2|dpp10|cxadr|stc1|fam3b|dcbld2|clec1a|galnt10|…
[truncated: 3,567 more rows]
